# Supplementary material for: Validation of improved cytochrome c oxidase I (COI) primers for comprehensive biodiversity assessment of ascidians
Source: PeerJ. 2025 Jul 14;13:e19671. doi: 10.7717/peerj.19671 (PMC12269779; doi:10.7717/peerj.19671)
Supplement: Supplemental Information 7 [file peerj-13-19671-s007.zip]

Archive with 2 entries (2 files):
- Ascidian sequence.fasta
- Target group dataset.xlsx
