# Supplementary material for: Validation of improved cytochrome c oxidase I (COI) primers for comprehensive biodiversity assessment of ascidians
Source: PeerJ. 2025 Jul 14;13:e19671. doi: 10.7717/peerj.19671 (PMC12269779; doi:10.7717/peerj.19671)
Supplement: Supplemental Information 7 [file peerj-13-19671-s007.zip › Ascidian sequence.fasta]

>Pyura_chilensis_MZ182189
CCAGATATAGCTTTTCCCCGATTAAACAACATAAGTTTTTGGATACTTCCCCCTGCCCTTTTTTTATTACTAGTAAGC---TCTATAATTGAAAGTAGGGTAGGTACTAGGTGAACAGTGTACCCACCGTTGGCGGGCAATTTGGCTCATTCTGGGCCAGCTTTAGACTGTGCTATTTTTTCTTTGCATTTGGCTGGTGTGTCTAGTATCTTGGG
>Pyura_chilensis_MZ182191
CCAGATATAGCTTTTCCCCGATTAAACAACATAAGTTTTTGGATACTTCCCCCTGCCCTTTTTTTATTACTAGTAAGC---TCTATAATTGAAAGTAGGGTAGGTACTAGGTGAACAGTGTACCCACCGTTGGCGGGCAATTTGGCTCATTCTGGGCCAGCTTTAGACTGTGCTATTTTTTCTTTGCATTTGGCTGGTGTGTCTAGTATCTTGGG
>Pyura_chilensis_MZ182206
CCAGATATAGCTTTTCCCCGATTAAACAACATAAGTTTTTGGATACTTCCCCCTGCCCTTTTTTTATTACTAGTAAGC---TCTATAATTGAAAGTAGGGTAGGTACTAGGTGAACAGTGTACCCACCGTTGGCGGGCAATTTGGCTCATTCTGGGCCAGCTTTAGACTGTGCTATTTTTTCTTTGCATTTGGCTGGTGTGTCTAGTATCTTGGG
>Pyura_chilensis_MZ182173
CCAGATATAGCTTTTCCCCGATTAAACAACATAAGTTTTTGGATACTTCCTCCTGCCCTTTTTTTATTACTAGTGAGC---TCTATAATTGAAAGTAGGGTAGGTACTAGGTGAACAGTGTACCCACCGTTGGCGGGCAATTTGGCTCATTCTGGGCCAGCTTTAGACTGTGCTATTTTTTCTTTGCATTTGGCTGGTGTGTCTAGTATCTTGGG
>Pyura_chilensis_MZ182139
CCAGATATAGCTTTTCCCCGATTAAACAACATAAGTTTTTGGATACTTCCCCCTGCCCTTTTTTTATTACTAGTGAGC---TCTATAATTGAAAGTGGGGTAGGTACTAGGTGAACAGTGTACCCACCGTTGGCGGGCAATTTGGCTCATTCTGGGCCAGCTTTAGACTGTGCTATTTTTTCTTTGCATTTGGCTGGTGTGTCAAGTATCTTGGG
>Pyura_chilensis_MZ182151
CCAGATATAGCTTTTCCCCGATTAAACAACATAAGTTTTTGGATACTTCCCCCTGCCCTTTTTTTATTACTAGTGAGC---TCTATAATTGAAAGTGGGGTAGGTACTAGGTGAACAGTGTACCCACCGTTGGCGGGCAATTTGGCTCATTCTGGGCCAGCTTTAGACTGTGCTATTTTTTCTTTGCATTTGGCTGGTGTGTCAAGTATCTTGGG
>Pyura_chilensis_MZ182174
CCAGATATAGCTTTTCCCCGATTAAACAACATAAGTTTTTGGATACTTCCCCCTGCCCTTTTTTTATTACTAGTGAGC---TCTATAATTGAAAGTGGGGTAGGTACTAGGTGAACAGTGTACCCACCGTTGGCGGGCAATTTGGCTCATTCTGGGCCAGCTTTAGACTGTGCTATTTTTTCTTTGCATTTGGCTGGTGTGTCAAGTATCTTGGG
>Pyura_chilensis_MZ182166
CCAGATATAGCTTTTCCCCGATTAAACAACATAAGTTTTTGGATACTTCCCCCTGCCCTTTTTTTATTACTAGTGAGC---TCTATAATTGAAAGTGGGGTAGGTACTAGGTGAACAGTGTACCCACCGTTGGCGGGCAATTTGGCTCATTCTGGGCCAGCTTTAGACTGTGCTATTTTTTCTTTGCATTTGGCTGGTGTGTCAAGTATCTTGGG
>Pyura_chilensis_MZ182154
CCAGATATAGCTTTTCCCCGATTAAACAACATAAGTTTTTGGATACTTCCCCCTGCCCTTTTTTTATTACTAGTGAGC---TCTATAATTGAAAGTAGGGTAGGTACTAGGTGAACAGTGTACCCACCGTTGGCGGGCAATTTGGCTCATTCTGGGCCAGCTTTAGACTGTGCTATTTTTTCTTTGCATTTGGCTGGTGTGTCTAGTATCTTGGG
>Pyura_chilensis_MZ182176
CCAGATATAGCTTTTCCCCGATTAAACAACATAAGTTTTTGGATACTTCCCCCTGCCCTTTTTTTATTACTAGTGAGC---TCTATAATTGAAAGTAGGGTAGGTACTAGGTGAACAGTGTACCCACCGTTGGCGGGCAATTTGGCTCATTCTGGGCCAGCTTTAGACTGTGCTATTTTTTCTTTGCATTTGGCTGGTGTGTCTAGTATCTTGGG
>Pyura_chilensis_MZ182168
CCAGATATAGCTTTTCCCCGATTAAACAACATAAGTTTTTGGATACTTCCCCCTGCCCTTTTTTTATTACTAGTGAGC---TCTATAATTGAAAGTAGGGTAGGTACTAGGTGAACAGTGTACCCACCGTTGGCGGGCAATTTGGCTCATTCTGGGCCAGCTTTAGACTGTGCTATTTTTTCTTTGCATTTGGCTGGTGTGTCTAGTATCTTGGG
>Pyura_chilensis_MZ182172
CCAGATATAGCTTTTCCCCGATTAAACAACATAAGTTTTTGGATACTTCCCCCTGCCCTTTTTTTATTACTAGTGAGC---TCTATAATTGAAAGTAGGGTAGGTACTAGGTGAACAGTGTACCCACCGTTGGCGGGCAATTTGGCTCATTCTGGGCCAGCTTTAGACTGTGCTATTTTTTCTTTGCATTTGGCTGGTGTGTCTAGTATCTTGGG
>Pyura_chilensis_MZ182153
CCAGATATAGCTTTTCCCCGATTAAACAACATAAGTTTTTGGATACTTCCCCCTGCCCTTTTTTTATTACTAGTGAGC---TCTATAATTGAAAGTAGGGTAGGTACTAGGTGAACAGTGTACCCACCGTTGGCGGGCAATTTGGCTCATTCTGGGCCAGCTTTAGACTGTGCTATTTTTTCTTTGCATTTGGCTGGTGTGTCTAGTATCTTGGG
>Pyura_chilensis_MZ182158
CCAGATATAGCTTTTCCCCGATTAAACAACATAAGTTTTTGGATACTTCCCCCTGCCCTTTTTTTATTACTAGTGAGC---TCTATAATTGAAAGTAGGGTAGGTACTAGGTGAACAGTGTACCCACCGTTGGCGGGCAATTTGGCTCATTCTGGGCCAGCTTTAGACTGTGCTATTTTTTCTTTGCATTTGGCTGGTGTGTCTAGTATCTTGGG
>Pyura_chilensis_MZ182204
CCAGATATAGCTTTTCCCCGATTAAACAACATAAGTTTTTGGATACTTCCCCCTGCCCTTTTTTTATTACTAGTGAGC---TCTATAATTGAAAGTAGGGTAGGTACTAGGTGAACAGTGTACCCACCGTTGGCGGGCAATTTGGCTCATTCTGGGCCAGCTTTAGACTGTGCTATTTTTTCTTTGCATTTGGCTGGTGTGTCTAGTATCTTGGG
>Pyura_chilensis_MZ182155
CCAGATATAGCTTTTCCCCGATTAAACAACATAAGTTTTTGGATACTTCCCCCTGCCCTTTTTTTATTACTAGTGAGC---TCTATAATTGAAAGTAGGGTAGGTACTAGGTGAACAGTGTACCCACCGTTGGCGGGCAATTTGGCTCATTCTGGGCCAGCTTTAGACTGTGCTATTTTTTCTTTGCATTTGGCTGGTGTGTCAAGTATCTTGGG
>Pyura_chilensis_MZ182162
CCAGATATAGCTTTTCCCCGATTAAATAACATAAGTTTTTGGATACTTCCCCCTGCCCTTTTTTTATTACTAGTGAGC---TCTATAATTGAAAGTGGGGTAGGTACTAGGTGAACAGTGTACCCACCGTTGGCGGGCAATTTGGCTCATTCTGGGCCAGCTTTAGACTGTGCTATTTTTTCTTTGCATTTGGCTGGTGTGTCTAGTATCTTGGG
>Pyura_chilensis_MZ182163
CCAGATATAGCTTTTCCCCGATTAAATAACATAAGTTTTTGGATACTTCCCCCTGCCCTTTTTTTATTACTAGTGAGC---TCTATAATTGAAAGTGGGGTAGGTACTAGGTGAACAGTGTACCCACCGTTGGCGGGCAATTTGGCTCATTCTGGGCCAGCTTTAGACTGTGCTATTTTTTCTTTGCATTTGGCTGGTGTGTCTAGTATCTTGGG
>Pyura_chilensis_MZ182167
CCAGATATAGCTTTTCCCCGATTAAATAACATAAGTTTTTGGATACTTCCCCCTGCCCTCTTTTTATTACTAGTGAGC---TCTATAATTGAAAGTGGGGTAGGTACTAGGTGAACAGTGTACCCACCGTTGGCGGGCAATTTGGCTCATTCTGGGCCAGCTTTAGACTGTGCTATTTTTTCTTTGCATTTGGCTGGTGTGTCTAGTATCTTGGG
>Pyura_chilensis_MZ182159
CCAGATATAGCTTTTCCCCGATTAAACAACATAAGTTTTTGGATACTTCCCCCTGCCCTTTTTTTATTACTAGTGAGC---TCTATAATTGAAAGTGGGGTAGGTACTAGGTGAACAGTGTACCCACCGTTGGCGGGCAATTTGGCTCATTTTGGGCCAGCTTTAGACTGTGCTATTTTTTCTTTGCATTTGGCTGGTGTGTCTAGTATCTTGGG
>Pyura_chilensis_MZ182149
CCAGATATAGCTTTTCCCCGATTAAACAACATAAGTTTTTGGATACTTCCCCCTGCCCTTTTTTTATTACTAGTGAGC---TCTATAATTGAAAGTGGGGTAGGTACTAGATGAACAGTGTACCCACCGTTGGCGGGCAATTTGGCTCATTCTGGGCCAGCTTTAGACTGTGCTATTTTTTCTTTGCATTTGGCTGGTGTGTCTAGTATCTTGGG
>Pyura_chilensis_MZ182140
CCAGATATAGCTTTTCCCCGATTAAACAACATAAGTTTTTGGATACTTCCCCCTGCCCTTTTTTTATTACTAGTGAGC---TCTATAATTGAAAGTGGGGTAGGTACCAGGTGAACAGTGTACCCACCGTTGGCGGGCAATTTGGCTCATTCTGGGCCAGCTTTAGACTGTGCTATTTTTTCTTTGCATTTGGCTGGTGTGTCTAGTATCTTGGG
>Pyura_chilensis_MZ182144
CCAGATATAGCTTTTCCCCGATTAAACAACATAAGTTTTTGGATACTTCCCCCTGCCCTTTTTTTATTACTAGTGAGC---TCTATAATTGAAAGTGGGGTAGGTACTAGGTGAACAGTGTACCCACCGTTGGCGGGCAATTTGGCTCATTCTGGGCCAGCTTTAGACTGTGCTATTTTTTCTTTGCATTTGGCTGGTGTGTCTAGTATCTTGGG
>Pyura_chilensis_MZ182160
CCAGATATAGCTTTTCCCCGATTAAACAACATAAGTTTTTGGATACTTCCCCCTGCCCTTTTTTTATTACTAGTGAGC---TCTATAATTGAAAGTGGGGTAGGTACTAGGTGAACAGTGTACCCACCGTTGGCGGGCAATTTGGCTCATTCTGGGCCAGCTTTAGACTGTGCTATTTTTTCTTTGCATTTGGCTGGTGTGTCTAGTATCTTGGG
>Pyura_chilensis_MZ182196
CCAGATATAGCTTTTCCCCGATTAAACAACATAAGTTTTTGGATACTTCCCCCTGCCCTTTTTTTATTACTAGTGAGC---TCTATAATTGAAAGTGGGGTAGGTACTAGGTGAACAGTGTACCCACCGTTGGCGGGCAATTTGGCTCATTCTGGGCCAGCTTTAGACTGTGCTATTTTTTCTTTGCATTTGGCTGGTGTGTCTAGTATCTTGGG
>Pyura_chilensis_MZ182198
CCAGATATAGCTTTTCCCCGATTAAACAACATAAGTTTTTGGATACTTCCCCCTGCCCTTTTTTTATTACTAGTGAGC---TCTATAATTGAAAGTGGGGTAGGTACTAGGTGAACAGTGTACCCACCGTTGGCGGGCAATTTGGCTCATTCTGGGCCAGCTTTAGACTGTGCTATTTTTTCTTTGCATTTGGCTGGTGTGTCTAGTATCTTGGG
>Pyura_chilensis_MZ182185
CCAGATATAGCTTTTCCCCGATTAAACAACATAAGTTTTTGGATACTTCCCCCTGCCCTTTTTTTATTACTAGTGAGC---TCTATAATTGAAAGTGGGGTAGGTACTAGGTGAACAGTGTACCCACCGTTGGCGGGCAATTTGGCTCATTCTGGGCCAGCTTTAGACTGTGCTATTTTTTCTTTGCATTTGGCTGGTGTGTCTAGTATCTTGGG
>Pyura_chilensis_MZ182142
CCAGATATAGCTTTTCCCCGATTAAACAACATAAGTTTTTGGATACTTCCCCCTGCCCTTTTTTTATTACTAGTGAGC---TCTATAATTGAAAGTGGGGTAGGTACTAGGTGAACAGTGTACCCACCGTTGGCGGGCAATTTGGCTCATTCTGGGCCAGCTTTAGACTGTGCTATTTTTTCTTTGCATTTGGCTGGTGTGTCTAGTATCTTGGG
>Pyura_chilensis_MZ182143
CCAGATATAGCTTTTCCCCGATTAAACAACATAAGTTTTTGGATACTTCCCCCTGCCCTTTTTTTATTACTAGTGAGC---TCTATAATTGAAAGTGGGGTAGGTACTAGGTGAACAGTGTACCCACCGTTGGCGGGCAATTTGGCTCATTCTGGGCCAGCTTTAGACTGTGCTATTTTTTCTTTGCATTTGGCTGGTGTGTCTAGTATCTTGGG
>Pyura_chilensis_MZ182170
CCAGATATAGCTTTTCCCCGATTAAACAACATAAGTTTTTGGATACTTCCCCCTGCCCTTTTTTTATTACTAGTGAGC---TCTATAATTGAAAGTGGGGTAGGTACTAGGTGAACAGTGTACCCACCGTTGGCGGGCAATTTGGCTCATTCTGGGCCAGCTTTAGACTGTGCTATTTTTTCTTTGCATTTGGCTGGTGTGTCTAGTATCTTGGG
>Pyura_chilensis_MZ182186
CCAGATATAGCTTTTCCCCGATTAAACAACATAAGTTTTTGGATACTTCCCCCTGCCCTTTTTTTATTACTAGTGAGC---TCTATAATTGAAAGTGGGGTAGGTACTAGGTGAACAGTGTACCCACCGTTGGCGGGCAATTTGGCTCATTCTGGGCCAGCTTTAGACTGTGCTATTTTTTCTTTGCATTTGGCTGGTGTGTCTAGTATCTTGGG
>Pyura_chilensis_MZ182171
CCAGATATAGCTTTTCCCCGATTAAACAACATAAGTTTTTGGATACTTCCCCCTGCCCTTTTTTTATTACTAGTGAGC---TCTATAATTGAAAGTGGGGTAGGTACTAGGTGAACAGTGTACCCACCGTTGGCGGGCAATTTGGCTCATTCTGGGCCAGCTTTAGACTGTGCTATTTTTTCTTTGCATTTGGCTGGTGTGTCTAGTATCTTGGG
>Pyura_chilensis_MZ182175
CCAGATATAGCTTTTCCCCGATTAAACAACATAAGTTTTTGGATACTTCCCCCTGCCCTTTTTTTATTACTAGTGAGC---TCTATAATTGAAAGTGGGGTAGGTACTAGGTGAACAGTGTACCCACCGTTGGCGGGCAATTTGGCTCATTCTGGGCCAGCTTTAGACTGTGCTATTTTTTCTTTGCATTTGGCTGGTGTGTCTAGTATCTTGGG
>Pyura_chilensis_MZ182138
CCAGATATAGCTTTTCCCCGATTAAACAACATAAGTTTTTGGATACTTCCCCCTGCCCTTTTTTTATTACTAGTGAGC---TCTATAATTGAAAGTGGGGTAGGTACTAGGTGAACAGTGTACCCACCGTTGGCGGGCAATTTGGCTCATTCTGGGCCAGCTTTAGACTGTGCTATTTTTTCTTTGCATTTGGCTGGTGTGTCTAGTATCTTGGG
>Pyura_chilensis_MZ182146
CCAGATATAGCTTTTCCCCGATTAAACAACATAAGTTTTTGGATACTTCCCCCTGCCCTTTTTTTATTACTAGTGAGC---TCTATAATTGAAAGTGGGGTAGGTACTAGGTGAACAGTGTACCCACCGTTGGCGGGCAATTTGGCTCATTCTGGGCCAGCTTTAGACTGTGCTATTTTTTCTTTGCATTTGGCTGGTGTGTCTAGTATCTTGGG
>Pyura_chilensis_MZ182152
CCAGATATAGCTTTTCCCCGATTAAACAACATAAGTTTTTGGATACTTCCCCCTGCCCTTTTTTTATTACTAGTGAGC---TCTATAATTGAAAGTGGGGTAGGTACTAGGTGAACAGTGTACCCACCGTTGGCGGGCAATTTGGCTCATTCTGGGCCAGCTTTAGACTGTGCTATTTTTTCTTTGCATTTGGCTGGTGTGTCTAGTATCTTGGG
>Pyura_chilensis_MZ182156
CCAGATATAGCTTTTCCCCGATTAAACAACATAAGTTTTTGGATACTTCCCCCTGCCCTTTTTTTATTACTAGTGAGC---TCTATAATTGAAAGTGGGGTAGGTACTAGGTGAACAGTGTACCCACCGTTGGCGGGCAATTTGGCTCATTCTGGGCCAGCTTTAGACTGTGCTATTTTTTCTTTGCATTTGGCTGGTGTGTCTAGTATCTTGGG
>Pyura_chilensis_MZ182165
CCAGATATAGCTTTTCCCCGATTAAACAACATAAGTTTTTGGATACTTCCCCCTGCCCTTTTTTTATTACTAGTGAGC---TCTATAATTGAAAGTGGGGTAGGTACTAGGTGAACAGTGTACCCACCGTTGGCGGGCAATTTGGCTCATTCTGGGCCAGCTTTAGACTGTGCTATTTTTTCTTTGCATTTGGCTGGTGTGTCTAGTATCTTGGG
>Pyura_chilensis_MZ182169
CCAGATATAGCTTTTCCCCGATTAAACAACATAAGTTTTTGGATACTTCCCCCTGCCCTTTTTTTATTACTAGTGAGC---TCTATAATTGAAAGTGGGGTAGGTACTAGGTGAACAGTGTACCCACCGTTGGCGGGCAATTTGGCTCATTCTGGGCCAGCTTTAGACTGTGCTATTTTTTCTTTGCATTTGGCTGGTGTGTCTAGTATCTTGGG
>Pyura_chilensis_MZ182188
CCAGATATAGCTTTTCCCCGATTAAACAACATAAGTTTTTGGATACTTCCCCCGGCCCTTTTTTTATTACTAGTGAGC---TCTATAATTGAAAGTGGGGTAGGTACTAGGTGAACAGTGTACCCACCGTTGGCGGGCAATTTGGCTCACTCTGGGCCAGCTTTAGACTGTGCTATTTTTTCTTTGCATTTGGCCGGTGTGTCTAGTATCTTGGG
>Pyura_chilensis_MZ182117
CCAGATATAGCTTTTCCCCGATTAAACAACATAAGTTTTTGGATACTTCCCCCGGCCCTTTTTTTATTACTAGTGAGC---TCTATAATTGAAAGTGGGGTAGGTACTAGGTGAACAGTGTACCCACCGTTGGCGGGCAATTTGGCTCACTCTGGGCCAGCTTTAGACTGTGCTATTTTTTCTTTGCATTTGGCTGGTGTGTCTAGTATTTTGGG
>Pyura_chilensis_MZ182118
CCAGATATAGCTTTTCCCCGATTAAACAACATAAGTTTTTGGATACTTCCCCCGGCCCTTTTTTTATTACTAGTGAGC---TCTATAATTGAAAGTGGGGTAGGTACTAGGTGAACAGTGTACCCACCGTTGGCGGGCAATTTGGCTCACTCTGGGCCAGCTTTAGACTGTGCTATTTTTTCTTTGCATTTGGCTGGTGTGTCTAGTATTTTGGG
>Pyura_chilensis_MZ182190
CCAGATATAGCTTTTCCCCGATTAAACAACATAAGTTTTTGGATACTTCCCCCGGCCCTTTTTTTATTACTAGTGAGC---TCTATAATTGAAAGTGGGGTAGGTACTAGGTGAACAGTGTACCCACCGTTGGCGGGCAATTTGGCTCACTCTGGGCCAGCTTTAGACTGTGCTATTTTTTCTTTGCATTTGGCTGGTGTGTCTAGTATTTTGGG
>Pyura_chilensis_MZ182193
CCAGATATAGCTTTTCCCCGATTAAACAACATAAGTTTTTGGATACTTCCCCCGGCCCTTTTTTTATTACTAGTGAGC---TCTATAATTGAAAGTGGGGTAGGTACTAGGTGAACAGTGTACCCACCGTTGGCGGGCAATTTGGCTCACTCTGGGCCAGCTTTAGACTGTGCTATTTTTTCTTTGCATTTGGCTGGTGTGTCTAGTATTTTGGG
>Pyura_chilensis_MZ182194
CCAGATATAGCTTTTCCCCGATTAAACAACATAAGTTTTTGGATACTTCCCCCGGCCCTTTTTTTATTACTAGTGAGC---TCTATAATTGAAAGTGGGGTAGGTACTAGGTGAACAGTGTACCCACCGTTGGCGGGCAATTTGGCTCACTCTGGGCCAGCTTTAGACTGTGCTATTTTTTCTTTGCATTTGGCTGGTGTGTCTAGTATTTTGGG
>Pyura_chilensis_MZ182145
CCAGATATAGCTTTTCCCCGATTAAACAACATAAGTTTTTGGATACTTCCCCCGGCCCTTTTTTTATTACTAGTGAGC---TCTATAATTGAAAGTGGGGTAGGTACTAGGTGAACAGTGTACCCACCGTTGGCGGGCAATTTGGCTCACTCTGGGCCAGCTTTAGACTGTGCTATTTTTTCTTTGCATTTGGCTGGTGTGTCTAGTATCTTGGG
>Pyura_chilensis_MZ182164
CCAGATATAGCTTTTCCCCGATTAAACAACATAAGTTTTTGGATACTTCCCCCGGCCCTTTTTTTATTACTAGTGAGC---TCTATAATTGAAAGTGGGGTAGGTACTAGGTGAACAGTGTACCCACCGTTGGCGGGCAATTTGGCTCACTCTGGGCCAGCTTTAGACTGTGCTATTTTTTCTTTGCATTTGGCTGGTGTGTCTAGTATCTTGGG
>Pyura_chilensis_MZ182181
CCAGATATAGCTTTTCCCCGATTAAACAACATAAGTTTTTGGATACTTCCCCCTGCTCTTTTTTTATTACTAGTGAGC---TCTATAATTGAAAGTGGGGTAGGTACTAGGTGAACAGTATACCCACCGTTGGCGGGCAATTTGGCTCATTCTGGGCCAGCTTTAGACTGTGCTATTTTTTCTTTGCATTTGGCTGGTGTGTCTAGTATCTTGGG
>Pyura_chilensis_MZ182182
CCAGATATAGCTTTTCCCCGATTAAACAACATAAGTTTTTGGATACTTCCCCCTGCTCTTTTTTTATTACTAGTGAGC---TCTATAATTGAAAGTGGGGTAGGTACTAGGTGAACAGTATACCCACCGTTGGCAGGCAATTTGGCTCACTCTGGGCCAGCTTTAGACTGTGCTATTTTTTCTTTGCATTTGGCTGGTGTGTCTAGTATCTTGGG
>Pyura_chilensis_MZ182202
CCAGATATAGCTTTTCCCCGATTAAACAACATAAGTTTTTGGATACTTCCCCCTGCTCTTTTTTTATTACTAGTGAGC---TCTATAATTGAAAGTGGGGTAGGTACTAGGTGAACAGTGTATCCACCGTTGGCAGGCAATTTGGCTCACTCTGGGCCAGCTTTAGACTGTGCTATTTTTTCTTTGCATTTGGCTGGTGTGTCTAGTATCTTGGG
>Pyura_chilensis_MZ182147
CCAGATATAGCTTTTCCCCGATTAAACAACATAAGTTTTTGGATACTTCCCCCTGCTCTTTTTTTATTACTAGTGAGC---TCTATAATTGAAAGTGGGGTAGGTACTAGGTGAACAGTGTATCCACCGTTGGCGGGCAATTTGGCTCACTCTGGGCCAGCTTTAGACTGTGCTATTTTTTCTTTGCATTTGGCTGGTGTGTCTAGTATCTTGGG
>Pyura_chilensis_MZ182187
CCAGATATAGCTTTTCCCCGATTAAACAACATAAGTTTTTGGATACTTCCCCCTGCTCTTTTTTTATTACTAGTGAGC---TCTATAATTGAAAGTGGGGTAGGTACTAGGTGAACAGTGTATCCACCGTTGGCGGGCAATTTGGCTCACTCTGGGCCAGCTTTAGACTGTGCTATTTTTTCTTTGCATTTGGCTGGTGTGTCTAGTATCTTGGG
>Pyura_chilensis_MZ182148
CCCGATATAGCTTTTCCCCGATTAAACAACATAAGTTTTTGGATACTTCCCCCTGCTCTTTTTTTATTACTAGTGAGC---TCTATAATTGAAAGTGGGGTGGGTACTAGGTGAACAGTGTACCCACCGTTGGCGGGCAATTTGGCTCACTCTGGGCCAGCTTTAGACTGTGCTATTTTTTCTTTGCATTTGGCTGGTGTGTCTAGTATCTTGGG
>Pyura_chilensis_MZ182180
CCAGATATAGCTTTTCCCCGATTAAACAACATAAGTTTTTGGATACTACCCCCTGCTCTTTTTTTATTACTAGTGAGC---TCTATAATTGAAAGTGGGGTAGGTACTAGGTGAACAGTGTACCCACCGTTGGCGGGCAATTTGGCTCATTCTGGGCCAGCCTTAGACTGTGCTATTTTTTCTTTGCATTTGGCTGGTGTGTCTAGTATCTTGGG
>Pyura_chilensis_MZ182203
CCTGATATAGCTTTCCCCCGATTAAACAACATAAGTTTTTGGATACTTCCCCCTGCTCTTTTTTTATTACTAGTGAGC---TCTATAATTGAAAGTGGGGTAGGTACTAGGTGAACAGTGTACCCACCGTTGGCGGGCAATTTGGCTCACTCTGGGCCAGCTTTAGACTGTGCTATTTTTTCTTTGCATTTGGCTGGTGTGTCTAGTATCTTGGG
>Pyura_chilensis_MZ182150
CCTGATATAGCTTTTCCCCGATTAAACAACATAAGTTTTTGGATACTTCCCCCTGCTCTTTTTTTATTACTAGTGAGC---TCTATAATTGAAAGTGGGGTAGGTACTAGGTGAACAGTGTACCCACCGTTGGCGGGCAATTTGGCTCACTCTGGGCCAGCTTTGGACTGTGCTATTTTTTCTTTGCATTTGGCTGGTGTGTCTAGTATCTTGGG
>Pyura_chilensis_MZ182161
CCTGATATAGCTTTTCCCCGATTAAACAACATAAGTTTTTGGATACTTCCCCCTGCTCTTTTTTTATTACTAGTGAGC---TCTATAATTGAAAGTGGGGTAGGTACTAGGTGAACAGTGTACCCACCGTTGGCGGGCAATTTGGCTCACTCTGGGCCAGCTTTAGACTGTGCTATTTTTTCTTTGCATTTGGCTGGTGTGTCTAGTATCTTGGG
>Pyura_chilensis_MZ182177
CCAGATATAGCTTTTCCCCGATTAAACAACATAAGTTTTTGGATACTTCCCCCTGCCCTTTTTTTATTACTAGTGAGC---TCTATAATTGAAAGTGGGGTAGGTACTAGGTGAACAGTGTACCCACCGTTGGCAGGCAATTTGGCTCACTCTGGGCCAGCTTTAGACTGTGCTATTTTTTCTTTGCATTTGGCTGGTGTGTCTAGTATCTTGGG
>Pyura_chilensis_MZ182179
CCAGATATAGCTTTTCCCCGATTAAACAACATAAGTTTTTGGATACTTCCCCCTGCCCTTTTTTTATTACTAGTGAGC---TCTATAATTGAAAGTGGGGTAGGTACTAGGTGAACAGTGTACCCACCGTTGGCGGGCAATTTGGCTCACTCTGGGCCAGCCTTAGACTGTGCTATTTTTTCTTTGCATTTGGCTGGTGTGTCTAGTATCTTGGG
>Pyura_chilensis_MZ182178
CCAGATATAGCTTTTCCCCGATTAAACAACATAAGTTTTTGGATACTTCCCCCAGCCCTTTTTTTATTACTAGTGAGC---TCTATAATTGAAAGTGGGGTAGGTACTAGGTGAACAGTGTACCCACCGTTGGCGGGCAATTTGGCTCACTCTGGGCCAGCTTTAGACTGTGCTATTTTTTCTTTGCATTTGGCTGGTGTGTCTAGTATCTTGGG
>Pyura_chilensis_MZ182200
CCAGATATAGCTTTTCCCCGATTAAACAACATAAGTTTTTGGATACTTCCCCCTGCCCTTTTTTTATTACTAGTGAGC---TCTATAATTGAAAGTAGGGTAGGTACTAGGTGAACAGTGTACCCACCGTTGGCGGGCAATTTGGCTCACTCTGGGCCAGCTTTAGACTGTGCTATTTTTTCTTTGCATTTGGCTGGTGTGTCTAGTATCTTGGG
>Pyura_chilensis_MZ182197
CCAGATATAGCTTTTCCCCGATTAAACAACATAAGTTTTTGGATACTTCCCCCTGCCCTTTTTTTATTACTAGTGAGC---TCTATAATTGAAAGTGGGGTAGGTACTAGGTGAACAGTGTACCCACCGTTGGCGGGCAATTTGGCTCACTCTGGGCCAGCTTTAGACTGTGCTATTTTTTCTTTGCATTTGGCTGGTGTGTCTAGTATCTTGGG
>Pyura_chilensis_MZ182199
CCAGATATAGCTTTTCCCCGATTAAACAACATAAGTTTTTGGATACTTCCCCCTGCCCTTTTTTTATTACTAGTGAGC---TCTATAATTGAAAGTGGGGTAGGTACTAGGTGAACAGTGTACCCACCGTTGGCGGGCAATTTGGCTCACTCTGGGCCAGCTTTAGACTGTGCTATTTTTTCTTTGCATTTGGCTGGTGTGTCTAGTATCTTGGG
>Pyura_chilensis_MZ182201
CCAGATATAGCTTTTCCCCGATTAAACAACATAAGTTTTTGGATACTTCCCCCTGCCCTTTTTTTATTACTAGTGAGC---TCTATAATTGAAAGTGGGGTAGGTACTAGGTGAACAGTGTACCCACCGTTGGCGGGCAATTTGGCTCACTCTGGGCCAGCTTTAGACTGTGCTATTTTTTCTTTGCATTTGGCTGGTGTGTCTAGTATCTTGGG
>Pyura_chilensis_MZ182157
CCAGATATAGCTTTTCCCCGATTAAACAACATAAGTTTTTGGATACTTCCCCCTGCCCTTTTTTTATTACTAGTGAGC---TCTATAATTGAAAGTGGGGTAGGTACTAGGTGAACAGTGTACCCACCGTTGGCGGGCAATTTGGCTCACTCTGGGCCAGCTTTAGACTGTGCTATTTTTTCTTTGCATTTGGCTGGTGTGTCTAGTATCTTGGG
>Pyura_chilensis_MZ182192
CCAGATATAGCTTTTCCCCGATTAAACAACATAAGTTTTTGGATACTTCCCCCTGCCCTTTTTTTATTACTAGTGAGC---TCTATAATTGAAAGTGGGGTAGGTACTAGGTGAACAGTGTACCCACCGTTGGCGGGCAATTTGGCTCACTCTGGGCCAGCTTTAGACTGTGCTATTTTTTCTTTGCATTTGGCTGGTGTGTCTAGTATCTTGGG
>Pyura_chilensis_MZ182205
CCAGATATAGCTTTTCCCCGATTAAACAACATAAGTTTTTGGATACTTCCCCCTGCTCTTTTTTTATTACTAGTGAGC---TCTATAATTGAAAGTGGGGTAGGTACTAGGTGAACAGTGTACCCACCGTTGGCGGGCAATTTGGCTCACTCTGGGCCAGCCTTAGACTGTGCTATTTTTTCTTTGCATTTGGCTGGTGTGTCTAGTATCTTGGG
>Pyura_chilensis_MZ182184
CCAGATATAGCTTTTCCCCGATTAAACAACATAAGTTTTTGGATACTTCCCCCTGCTCTTTTTTTATTACTAGTGAGC---TCTATAATTGAAAGTGGGGTAGGTACTAGGTGAACAGTGTACCCACCGTTGGCGGGCAATTTGGCTCACTCTGGGCCAGCCTTAGACTGTGCTATTTTTTCTTTGCATTTGGCTGGTGTGTCTAGTATCTTGGG
>Pyura_chilensis_MZ182183
CCAGATATAGCTTTTCCCCGATTAAACAACATAAGTTTTTGGATACTTCCCCCTGCTCTTTTTTTATTACTAGTGAGC---TCTATAATTGAAAGTGGGGTAGGTACTAGGTGAACAGTGTACCCACCGTTGGCGGGCAATTTGGCTCACTCTGGGCCAGCTTTAGACTGTGCTATTTTTTCTTTGCATTTGGCTGGTGTGTCTAGTATCTTGGG
>Pyura_chilensis_MZ182141
CCAGATATAGCTTTTCCCCGATTAAACAACATAAGTTTTTGGATACTTCCCCCTGCTCTTTTTTTATTACTAGTGAGC---TCTATAATTGAAAGTGGGGTAGGTACTAGGTGAACAGTGTACCCACCGTTGGCGGGCAATTTGGCTCACTCTGGGCCAGCTTTAGACTGTGCTATTTTTTCTTTGCATTTGGCTGGTGTGTCTAGTATCTTGGG
>Pyura_chilensis_MZ182195
CCAGATATAGCTTTTCCCCGATTAAACAACATAAGTTTTTGGATACTTCCCCCTGCTCTTTTTTTATTACTAGTGAGC---TCTATAATTGAAAGTGGGGTAGGTACTAGGTGAACAGTGTACCCACCGTTGGCGGGCAATTTGGCTCACTCTGGGCCAGCTTTAGACTGTGCTATTTTTTCTTTGCATTTGGCTGGTGTGTCTAGTATCTTGGG
>Pyura_chilensis_MW786602
CCTGATATAGCTTTTCCGCGATTAAACAACATAAGTTTTTGGATACTTCCCCCCGCTCTTTTTTTATTGCTAGTGAGC---TCTATAATTGAAAGTGGGGTAGGTACTAGGTGAACAGTGTACCCACCGTTGGCGGGCAATTTGGCTCATTCTGGGCCAGCCTTAGATTGTGCTATTTTTTCTTTGCATTTGGCTGGTGTGTCTAGTATCTTGGG
>Pyura_chilensis_MW786318
CCAGATATAGCTTTTCCGCGATTAAACAACATAAGTTTTTGGATACTTCCCCCCGCTCTTTTTTTATTGTTAGTGAGC---TCTATAATTGAAAGTGGGGTAGGTACTAGGTGAACAGTATACCCACCGTTGGCGGGCAATTTGGCTCACTCTGGGCCAGCCTTAGATTGTGCTATTTTTTCTTTGCATTTGGCTGGTGTGTCTAGTATCTTGGG
>Pyura_chilensis_MW786197
CCAGATATAGCTTTTCCGCGATTAAACAACATAAGTTTTTGGATACTTCCCCCCGCTCTTTTTTTATTGTTAGTGAGC---TCTATAATTGAAAGTGGGGTAGGTACTAGGTGAACAGTATACCCACCGTTGGCGGGCAATTTGGCTCACTCTGGGCCAGCCTTAGATTGTGCTATTTTTTCTTTGCATTTGGCTGGTGTGTCTAGTATCTTGGG
>Pyura_chilensis_KC918515
CCAGATATAGCTTTTCCGCGATTAAACAACATAAGTTTTTGGATACTTCCCCCCGCTCTTTTTTTATTGCTAGTGAGC---TCTATAATTGAAAGTGGGGTAGGTACTAGGTGAACAGTATACCCACCGTTGGCAGGCAATTTGGCTCACTCTGGGCCAGCCTTAGATTGTGCTATTTTTTCTTTGCATTTGGCTGGTGTGTCTAGTATCTTGGG
>Pyura_chilensis_MW786058
CCAGATATAGCTTTTCCGCGATTAAACAACATAAGTTTTTGGATACTTCCCCCCGCTCTTTTTTTATTGCTAGTGAGC---TCTATAATTGAAAGTGGGGTAGGTACTAGGTGAACAGTATACCCACCGTTGGCAGGCAATTTGGCTCACTCTGGGCCAGCCTTAGATTGTGCTATTTTTTCTTTGCATTTGGCTGGTGTGTCTAGTATCTTGGG
>Pyura_chilensis_KC918536
CCAGATATAGCTTTTCCGCGATTAAACAACATAAGTTTTTGGATACTTCCCCCCGCTCTTTTTTTATTGCTAGTGAGC---TCTATAATTGAAAGTGGGGTAGGTACTAGGTGAACAGTATACCCACCGTTGGCGGGCAATTTGGCTCACTCTGGGCCAGCCTTAGATTGTGCTATTTTTTCTTTGCATTTGGCTGGTGTGTCTAGTATCTTGGG
>Pyura_chilensis_MW786078
CCAGATATAGCTTTTCCGCGATTAAACAACATAAGTTTTTGGATACTTCCCCCCGCTCTTTTTTTATTGCTAGTGAGC---TCTATAATTGAAAGTGGGGTAGGTACTAGGTGAACAGTATACCCACCGTTGGCGGGCAATTTGGCTCACTCTGGGCCAGCCTTAGATTGTGCTATTTTTTCTTTGCATTTGGCTGGTGTGTCTAGTATCTTGGG
>Pyura_chilensis_MW786198
CCAGATATAGCTTTTCCGCGATTAAACAACATAAGTTTTTGGATACTTCCCCCCGCTCTTTTTTTATTGCTAGTGAGC---TCTATAATTGAAAGTGGAGTAGGTACTAGGTGAACAGTGTACCCACCGTTGGCGGGCAATTTGGCTCACTCTGGGCCAGCCTTAGATTGTGCTATTTTTTCTTTGCATTTGGCTGGTGTGTCTAGTATCTTGGG
>Pyura_chilensis_KC918519
CCAGATATAGCTTTTCCGCGATTAAACAACATAAGTTTTTGGATACTTCCCCCCGCTCTTTTTTTATTGCTAGTGAGC---TCTATAATTGAAAGTGGGGTAGGTACTAGGTGAACAGTGTACCCACCGTTGGCGGGCAATTTGGCTCACTCTAGGCCAGCCTTAGATTGTGCTATTTTTTCTTTGCATTTGGCTGGTGTGTCTAGTATCTTGGG
>Pyura_chilensis_MW786062
CCAGATATAGCTTTTCCGCGATTAAACAACATAAGTTTTTGGATACTTCCCCCCGCTCTTTTTTTATTGCTAGTGAGC---TCTATAATTGAAAGTGGGGTAGGTACTAGGTGAACAGTGTACCCACCGTTGGCGGGCAATTTGGCTCACTCTAGGCCAGCCTTAGATTGTGCTATTTTTTCTTTGCATTTGGCTGGTGTGTCTAGTATCTTGGG
>Pyura_chilensis_MW786321
CCAGATATAGCTTTTCCGCGATTAAACAACATAAGTTTTTGGATACTTCCCCCCGCTCTTTTTTTATTGCTAGTGAGC---TCTATAATTGAAAGTGGGGTAGGTACTAGGTGAACAGTGTACCCACCGTTGGCGGGCAATTTGGCTCACTCTGGGCCAGCCTTAGATTGTGCTATTTTTTCTTTGCATTTGGCTGGTGTGTCTAGTATCTTGGG
>Pyura_chilensis_MW786460
CCAGATATAGCTTTTCCGCGATTAAACAACATAAGTTTTTGGATACTTCCCCCCGCTCTTTTTTTATTGCTAGTGAGC---TCTATAATTGAAAGTGGGGTAGGTACTAGGTGAACAGTGTACCCACCGTTGGCGGGCAATTTGGCTCACTCTGGGCCAGCCTTAGATTGTGCTATTTTTTCTTTGCATTTGGCTGGTGTGTCTAGTATCTTGGG
>Pyura_chilensis_MW786173
CCAGATATAGCTTTTCCGCGATTAAACAACATAAGTTTTTGGATACTTCCCCCCGCTCTTTTTTTATTGCTAGTGAGC---TCTATAATTGAAAGTGGGGTAGGTACTAGGTGAACAGTGTACCCACCGTTGGCGGGCAATTTGGCTCACTCTGGGCCAGCCTTAGATTGTGCTATTTTTTCTTTGCATTTGGCTGGTGTGTCTAGTATCTTGGG
>Pyura_chilensis_MW786338
CCAGATATAGCTTTTCCGCGATTAAACAACATAAGTTTTTGGATACTTCCCCCCGCTCTTTTTTTATTGCTAGTGAGC---TCTATAATTGAAAGTGGGGTAGGTACTAGGTGAACAGTGTACCCACCGTTGGCGGGCAATTTGGCTCACTCTGGGCCAGCCTTAGATTGTGCTATTTTTTCTTTGCATTTGGCTGGTGTGTCTAGTATCTTGGG
>Pyura_chilensis_MW786329
CCAGATATAGCTTTTCCGCGATTAAACAACATAAGTTTTTGGATACTTCCCCCCGCTCTTTTTTTATTGCTAGTGAGC---TCTATAATTGAAAGTGGGGTAGGTACTAGGTGAACAGTGTACCCACCGTTGGCGGGCAATTTGGCTCACTCTGGGCCAGCCTTAGATTGTGCTATTTTTTCTTTGCATTTGGCTGGTGTGTCTAGTATCTTGGG
>Pyura_chilensis_KC918521
CCAGATATAGCTTTTCCGCGATTAAACAACATAAGTTTTTGGATACTTCCCCCCGCTCTTTTTTTATTGCTAGTGAGC---TCTATAATTGAAAGTGGGGTAGGTACTAGGTGAACAGTGTACCCACCGTTGGCGGGCAATTTGGCTCACTCTGGGCCAGCCTTAGATTGTGCTATTTTTTCTTTGCATTTGGCTGGTGTGTCTAGTATCTTGGG
>Pyura_chilensis_MW786064
CCAGATATAGCTTTTCCGCGATTAAACAACATAAGTTTTTGGATACTTCCCCCCGCTCTTTTTTTATTGCTAGTGAGC---TCTATAATTGAAAGTGGGGTAGGTACTAGGTGAACAGTGTACCCACCGTTGGCGGGCAATTTGGCTCACTCTGGGCCAGCCTTAGATTGTGCTATTTTTTCTTTGCATTTGGCTGGTGTGTCTAGTATCTTGGG
>Pyura_chilensis_MW786172
CCAGATATAGCTTTTCCGCGATTAAACAACATAAGTTTTTGGATACTTCCCCCCGCTCTTTTTTTATTGCTAGTGAGC---TCTATAATTGAAAGTGGGGTAGGTACTAGGTGAACAGTGTACCCACCGTTGGCGGGCAATTTGGCTCACTCTGGGCCAGCCTTAGATTGTGCTATTTTTTCTTTGCATTTGGCTGGTGTGTCTAGTATCTTGGG
>Pyura_chilensis_MW786196
CCAGATATAGCTTTTCCGCGATTAAACAACATAAGTTTTTGGATACTTCCCCCCGCACTTTTTTTATTGCTAGTGAGC---TCTATAATTGAAAGTAGGGTAGGTACTAGGTGAACAGTGTACCCACCGTTGGCGGGCAATTTGGCTCATTCTGGGCCAGCTTTAGATTGTGCTATTTTTTCTTTGCATTTGGCTGGTGTGTCTAGTATCTTGGG
>Pyura_chilensis_MW786314
CCAGATATAGCTTTTCCGCGATTAAACAACATAAGTTTTTGGATACTTCCCCCCGCACTTTTTTTATTGCTAGTGAGC---TCTATAATTGAAAGTAGGGTAGGTACTAGGTGAACAGTGTACCCACCGTTGGCGGGCAATTTGGCTCATTCTGGGCCAGCTTTAGATTGTGCTATTTTTTCTTTGCATTTGGCTGGTGTGTCTAGTATCTTGGG
>Pyura_chilensis_MW786448
CCAGATATAGCTTTTCCGCGATTAAACAACATAAGTTTTTGGATACTTCCCCCCGCACTTTTTTTATTGCTAGTGAGC---TCTATAATTGAAAGTAGGGTAGGTACTAGGTGAACAGTGTACCCACCGTTGGCGGGCAATTTGGCTCATTCTGGGCCAGCTTTAGATTGTGCTATTTTTTCTTTGCATTTGGCTGGTGTGTCTAGTATCTTGGG
>Pyura_chilensis_KC918502
CCAGATATAGCTTTTCCGCGATTAAACAACATAAGTTTTTGGATACTTCCCCCCGCCCTTTTTTTATTGCTAGTGAGC---TCTATAATTGAAAGTAGGGTAGGCACTAGGTGAACAGTGTACCCACCGTTGGCGGGCAATTTGGCTCATTCTGGGCCAGCTTTAGATTGTGCTATTTTTTCTTTGCATTTGGCTGGTGTGTCTAGTATCTTGGG
>Pyura_chilensis_MW786045
CCAGATATAGCTTTTCCGCGATTAAACAACATAAGTTTTTGGATACTTCCCCCCGCCCTTTTTTTATTGCTAGTGAGC---TCTATAATTGAAAGTAGGGTAGGCACTAGGTGAACAGTGTACCCACCGTTGGCGGGCAATTTGGCTCATTCTGGGCCAGCTTTAGATTGTGCTATTTTTTCTTTGCATTTGGCTGGTGTGTCTAGTATCTTGGG
>Pyura_chilensis_MW786176
CCAGATATAGCTTTTCCGCGATTAAATAACATAAGTTTTTGGATACTTCCCCCCGCCCTTTTTTTATTGCTAGTGAGC---TCTATAATTGAAAGTAGGGTAGGTACTAGGTGAACAGTGTACCCACCGTTGGCGGGCAATTTGGCTCATTCTGGGCCAGCTTTAGATTGTGCTATTTTTTCTTTGCATTTGGCTGGTGTGTCTAGTATCTTGGG
>Pyura_chilensis_MW786331
CCAGATATAGCTTTTCCGCGATTAAATAACATAAGTTTTTGGATACTTCCCCCCGCCCTTTTTTTATTGCTAGTGAGC---TCTATAATTGAAAGTAGGGTAGGTACTAGGTGAACAGTGTACCCACCGTTGGCGGGCAATTTGGCTCATTCTGGGCCAGCTTTAGATTGTGCTATTTTTTCTTTGCATTTGGCTGGTGTGTCTAGTATCTTGGG
>Pyura_chilensis_MW786185
CCAGATATAGCTTTTCCGCGATTAAACAACATAAGTTTTTGGATACTTCCCCCCGCCCTTTTTTTATTGCTAGTGAGT---TCTATAATTGAAAGTAGGGTAGGTACTAGGTGAACAGTGTACCCACCGTTGGCGGGCAATTTGGCTCATTCTGGGCCAGCTTTAGATTGTGCTATTTTTTCTTTGCATTTGGCTGGTGTGTCTAGTATCTTGGG
>Pyura_chilensis_MW786328
CCAGATATAGCTTTTCCGCGATTAAACAACATAAGTTTTTGGATACTTCCCCCCGCCCTTTTTTTATTGCTAGTGAGT---TCTATAATTGAAAGTAGGGTAGGTACTAGGTGAACAGTGTACCCACCGTTGGCGGGCAATTTGGCTCATTCTGGGCCAGCTTTAGATTGTGCTATTTTTTCTTTGCATTTGGCTGGTGTGTCTAGTATCTTGGG
>Pyura_chilensis_KC918518
CCAGATATAGCTTTTCCGCGATTAAACAACATAAGTTTTTGGATACTTCCCCCCGCCCTTTTTTTATTGCTAGTAAGC---TCTATAATTGAAAGTAGGGTAGGTACTAGGTGAACAGTGTACCCACCGTTGGCGGGCAATTTGGCTCATTCTGGGCCAGCTTTAGATTGTGCTATTTTTTCTTTGCATTTGGCTGGTGTGTCTAGTATCTTGGG
>Pyura_chilensis_MW786061
CCAGATATAGCTTTTCCGCGATTAAACAACATAAGTTTTTGGATACTTCCCCCCGCCCTTTTTTTATTGCTAGTAAGC---TCTATAATTGAAAGTAGGGTAGGTACTAGGTGAACAGTGTACCCACCGTTGGCGGGCAATTTGGCTCATTCTGGGCCAGCTTTAGATTGTGCTATTTTTTCTTTGCATTTGGCTGGTGTGTCTAGTATCTTGGG
>Pyura_chilensis_MW786175
CCAGATATAGCTTTTCCGCGATTAAACAACATAAGTTTTTGGATACTTCCCCCCGCCCTTTTTTTATTGCTAGTGAGC---TCTATAATTGAAAGTAGGGTAGGTACTAGGTGAACAGTGTACCCACCGTTGGCGGGCAATTTGGCTCATTCTGGGCCAGCTTTAGATTGTGCTATTTTTTCTTTGCATTTGGCTGGTGTGTCAAGTATCTTGGG
>Pyura_chilensis_MW786308
CCAGATATAGCTTTTCCGCGATTAAACAACATAAGTTTTTGGATACTTCCCCCCGCCCTTTTTTTATTGCTAGTGAGC---TCTATAATTGAAAGTAGGGTAGGTACTAGGTGAACAGTGTACCCACCGTTGGCGGGCAATTTGGCTCATTCTGGGCCAGCTTTAGATTGTGCTATTTTTTCTTTGCATTTGGCTGGTGTGTCTAGTATCTTGGG
>Pyura_chilensis_MW786188
CCAGATATAGCTTTTCCGCGATTAAACAACATAAGTTTTTGGATACTTCCCCCCGCCCTTTTTTTATTGCTAGTGAGC---TCTATAATTGAAAGTAGGGTAGGTACTAGGTGAACAGTGTACCCACCGTTGGCGGGCAATTTGGCTCATTCTGGGCCAGCTTTAGATTGTGCTATTTTTTCTTTGCATTTGGCTGGTGTGTCTAGTATCTTGGG
>Pyura_chilensis_KC918512
CCAGATATAGCTTTTCCGCGATTAAACAACATAAGTTTTTGGATACTTCCCCCCGCCCTTTTTTTATTGCTAGTGAGC---TCTATAATTGAAAGTAGGGTAGGTACTAGGTGAACAGTGTACCCACCGTTGGCGGGCAATTTGGCTCATTCTGGGCCAGCTTTAGATTGTGCTATTTTTTCTTTGCATTTGGCTGGTGTGTCTAGTATCTTGGG
>Pyura_chilensis_MW786055
CCAGATATAGCTTTTCCGCGATTAAACAACATAAGTTTTTGGATACTTCCCCCCGCCCTTTTTTTATTGCTAGTGAGC---TCTATAATTGAAAGTAGGGTAGGTACTAGGTGAACAGTGTACCCACCGTTGGCGGGCAATTTGGCTCATTCTGGGCCAGCTTTAGATTGTGCTATTTTTTCTTTGCATTTGGCTGGTGTGTCTAGTATCTTGGG
>Pyura_chilensis_MW786455
CCAGATATAGCTTTTCCGCGATTAAACAACATAAGTTTTTGGATACTTCCCCCCGCCCTTTTTTTATTGCTAGTGAGC---TCTATAATTGAAAGTAGGGTAGGTACTAGGTGAACAGTGTACCCACCGTTGGCGGGCAATTTGGCTCATTCTGGGCCAGCTTTAGATTGTGCTATTTTTTCTTTGCATTTGGCTGGTGTGTCTAGTATCTTGGG
>Pyura_chilensis_MW786591
CCAGATATAGCTTTTCCGCGATTAAACAACATAAGTTTTTGGATACTTCCCCCCGCCCTTTTTTTATTGCTAGTGAGC---TCTATAATTGAAAGTAGGGTAGGTACTAGGTGAACAGTGTACCCACCGTTGGCGGGCAATTTGGCTCATTCTGGGCCAGCTTTAGATTGTGCTATTTTTTCTTTGCATTTGGCTGGTGTGTCTAGTATCTTGGG
>Pyura_chilensis_MW786465
CCAGATATAGCTTTTCCGCGATTAAACAACATAAGTTTTTGGATACTTCCCCCCGCCCTTTTTTTATTGCTAGTGAGC---TCTATAATTGAAAGTAGGGTAGGTACTAGGTGAACAGTGTACCCACCGTTGGCGGGCAATTTGGCTCATTCTGGGCCAGCTTTAGATTGTGCTATTTTTTCTTTGCATTTGGCTGGTGTGTCTAGTATCTTGGG
>Pyura_chilensis_MW786458
CCAGATATAGCTTTTCCGCGATTAAACAACATAAGTTTTTGGATACTTCCCCCCGCCCTTTTTTTATTGCTAGTGAGC---TCTATAATTGAAAGTAGGGTAGGTACTAGGTGAACAGTGTACCCACCGTTGGCGGGCAATTTGGCTCATTCTGGGCCAGCTTTAGATTGTGCTATTTTTTCTTTGCATTTGGCTGGTGTGTCTAGTATCTTGGG
>Pyura_chilensis_MW786610
CCAGATATAGCTTTTCCGCGATTAAACAACATAAGTTTTTGGATACTTCCCCCCGCCCTTTTTTTATTGCTAGTGAGC---TCTATAATTGAAAGTAGGGTAGGTACTAGGTGAACAGTGTACCCACCGTTGGCGGGCAATTTGGCTCATTCTGGGCCAGCTTTAGATTGTGCTATTTTTTCTTTGCATTTGGCTGGTGTGTCTAGTATCTTGGG
>Pyura_chilensis_MW786596
CCAGATATAGCTTTTCCGCGATTAAACAACATAAGTTTTTGGATACTTCCCCCCGCCCTTTTTTTATTGCTAGTGAGC---TCTATAATTGAAAGTAGGGTAGGTACTAGGTGAACAGTGTACCCACCGTTGGCGGGCAATTTGGCTCATTCTGGGCCAGCTTTAGATTGTGCTATTTTTTCTTTGCATTTGGCTGGTGTGTCTAGTATCTTGGG
>Pyura_chilensis_MW786311
CCAGATATAGCTTTTCCGCGATTAAACAACATAAGTTTTTGGATACTTCCCCCCGCCCTTTTTTTATTGCTAGTGAGC---TCTATAATTGAAAGTAGGGTAGGTACTAGGTGAACAGTGTACCCACCGTTGGCGGGCAATTTGGCTCATTCTGGGCCAGCTTTAGATTGTGCTATTTTTTCTTTGCATTTGGCTGGTGTGTCTAGTATCTTGGG
>Pyura_chilensis_KC918501
CCAGATATAGCTTTTCCGCGATTAAACAACATAAGTTTTTGGATACTTCCCCCCGCCCTTTTTTTATTGCTAGTGAGC---TCTATAATTGAAAGTAGGGTAGGTACTAGGTGAACAGTGTACCCACCGTTGGCGGGCAATTTGGCTCATTCTGGGCCAGCTTTAGATTGTGCTATTTTTTCTTTGCATTTGGCTGGTGTGTCTAGTATCTTGGG
>Pyura_chilensis_MW786044
CCAGATATAGCTTTTCCGCGATTAAACAACATAAGTTTTTGGATACTTCCCCCCGCCCTTTTTTTATTGCTAGTGAGC---TCTATAATTGAAAGTAGGGTAGGTACTAGGTGAACAGTGTACCCACCGTTGGCGGGCAATTTGGCTCATTCTGGGCCAGCTTTAGATTGTGCTATTTTTTCTTTGCATTTGGCTGGTGTGTCTAGTATCTTGGG
>Pyura_chilensis_KC918508
CCAGATATAGCTTTTCCGCGATTAAACAACATAAGTTTTTGGATACTTCCCCCCGCCCTTTTTTTATTGCTAGTGAGC---TCTATAATTGAAAGTAGGGTAGGTACTAGGTGAACAGTGTACCCACCGTTGGCGGGCAATTTGGCTCATTCTGGGCCAGCTTTAGATTGTGCTATTTTTTCTTTGCATTTGGCTGGTGTGTCTAGTATCTTGGG
>Pyura_chilensis_MW786051
CCAGATATAGCTTTTCCGCGATTAAACAACATAAGTTTTTGGATACTTCCCCCCGCCCTTTTTTTATTGCTAGTGAGC---TCTATAATTGAAAGTAGGGTAGGTACTAGGTGAACAGTGTACCCACCGTTGGCGGGCAATTTGGCTCATTCTGGGCCAGCTTTAGATTGTGCTATTTTTTCTTTGCATTTGGCTGGTGTGTCTAGTATCTTGGG
>Pyura_chilensis_MW786181
CCAGATATAGCTTTTCCGCGATTAAACAACATAAGTTTTTGGATACTTCCCCCCGCCCTTTTTTTATTGCTAGTGAGC---TCTATAATTGAAAGTAGGGTAGGTACTAGGTGAACAGTGTACCCACCGTTGGCGGGCAATTTGGCTCATTCTGGGCCAGCTTTAGATTGTGCTATTTTTTCTTTGCATTTGGCTGGTGTGTCTAGTATCTTGGG
>Pyura_chilensis_MW786461
CCAGATATAGCTTTTCCGCGATTAAACAACATAAGTTTTTGGATACTTCCCCCCGCCCTTTTTTTATTGCTAGTGAGC---TCTATAATTGAAAGTAGGGTAGGTACTAGGTGAACAGTGTACCCACCGTTGGCGGGCAATTTGGCTCATTCTGGGCCAGCTTTAGATTGTGCTATTTTTTCTTTGCATTTGGCTGGTGTGTCTAGTATCTTGGG
>Pyura_chilensis_MW786309
CCAGATATAGCTTTTCCGCGATTAAACAACATAAGTTTTTGGATACTTCCCCCGGCCCTCTTTTTATTGCTAGTGAGC---TCTATAATTGAAAGTGGGGTAGGTACTAGGTGAACAGTGTACCCACCGTTGGCGGGCAATTTGGCTCACTCTGGGCCAGCTTTAGATTGTGCTATTTTTTCTTTGCATTTGGCTGGTGTGTCTAGTATCTTGGG
>Pyura_chilensis_KC918517
CCAGATATAGCTTTTCCGCGATTAAACAACATAAGTTTTTGGATACTTCCCCCGGCCCTCTTTTTATTGCTAGTGAGC---TCTATAATTGAAAGTGGGGTAGGTACTAGGTGAACAGTGTACCCACCGTTGGCGGGCAATTTGGCTCACTCTGGGCCAGCTTTAGATTGTGCTATTTTTTCTTTGCATTTGGCTGGTGTGTCTAGTATCTTGGG
>Pyura_chilensis_MW786060
CCAGATATAGCTTTTCCGCGATTAAACAACATAAGTTTTTGGATACTTCCCCCGGCCCTCTTTTTATTGCTAGTGAGC---TCTATAATTGAAAGTGGGGTAGGTACTAGGTGAACAGTGTACCCACCGTTGGCGGGCAATTTGGCTCACTCTGGGCCAGCTTTAGATTGTGCTATTTTTTCTTTGCATTTGGCTGGTGTGTCTAGTATCTTGGG
>Pyura_chilensis_MW786191
CCAGATATAGCTTTTCCGCGATTAAACAACATAAGTTTTTGGATACTTCCCCCGGCCCTCTTTTTATTGCTAGTGAGC---TCTATAATTGAAAGTGGGGTAGGTACTAGGTGAACAGTGTACCCACCGTTGGCGGGCAATTTGGCTCACTCTGGGCCAGCTTTAGATTGTGCTATTTTTTCTTTGCATTTGGCTGGTGTGTCTAGTATCTTGGG
>Pyura_chilensis_MW786195
CCAGATATAGCTTTTCCGCGATTAAACAACATAAGTTTTTGGATACTTCCCCCGGCCCTTTTTTTATTGCTAGTGAGC---TCTATAATTGAAAGTGGGGTAGGTACTAGGTGAACAGTGTACCCACCGTTGGCAGGCAATTTGGCTCACTCTGGGCCAGCTTTAGATTGTGCTATTTTTTCTTTGCATTTGGCTGGTGTGTCTAGTATCTTGGG
>Pyura_chilensis_MW786313
CCAGATATAGCTTTTCCGCGATTAAACAACATAAGTTTTTGGATACTTCCCCCGGCCCTTTTTTTATTGCTAGTGAGC---TCTATAATTGAAAGTGGGGTAGGTACTAGGTGAACAGTGTACCCACCGTTGGCAGGCAATTTGGCTCACTCTGGGCCAGCTTTAGATTGTGCTATTTTTTCTTTGCATTTGGCTGGTGTGTCTAGTATCTTGGG
>Pyura_chilensis_MW786194
CCAGATATAGCTTTTCCGCGATTAAACAACATAAGTTTTTGGATACTTCCCCCGGCCCTTTTTTTATTGCTAGTGAGC---TCTATAATTGAAAGTGGGGTAGGTACTAGGTGAACAGTGTACCCACCGTTGGCGGGCAATTTGGCTCACTCTGGGCCAGCTTTAGATTGTGCTATTTTTTCTTTGCATTTGGCTGGTGTGTCTAGTATCTTGGG
>Pyura_chilensis_MW786326
CCAGATATAGCTTTTCCGCGATTAAACAACATAAGTTTTTGGATACTTCCCCCGGCCCTTTTTTTATTGCTAGTGAGC---TCTATAATTGAAAGTGGGGTAGGTACTAGGTGAACAGTGTACCCACCGTTGGCGGGCAATTTGGCTCACTCTGGGCCAGCTTTAGATTGTGCTATTTTTTCTTTGCATTTGGCTGGTGTGTCTAGTATCTTGGG
>Pyura_chilensis_MW786614
CCAGATATAGCTTTTCCGCGATTAAACAACATAAGTTTTTGGATACTTCCCCCGGCCCTTTTTTTATTGCTAGTGAGC---TCTATAATTGAAAGTGGGGTAGGTACTAGGTGAACAGTGTACCCACCGTTGGCGGGCAATTTGGCTCACTCTGGGCCAGCTTTAGATTGTGCTATTTTTTCTTTGCATTTGGCTGGTGTGTCTAGTATCTTGGG
>Pyura_chilensis_KC918505
CCAGATATAGCTTTTCCGCGATTAAACAACATAAGTTTTTGGATACTTCCCCCGGCCCTTTTTTTATTGCTAGTGAGC---TCTATAATTGAAAGTGGGGTAGGTACTAGGTGAACAGTGTACCCACCGTTGGCGGGCAATTTGGCTCACTCTGGGCCAGCTTTAGATTGTGCTATTTTTTCTTTGCATTTGGCTGGTGTGTCTAGTATCTTGGG
>Pyura_chilensis_MW786048
CCAGATATAGCTTTTCCGCGATTAAACAACATAAGTTTTTGGATACTTCCCCCGGCCCTTTTTTTATTGCTAGTGAGC---TCTATAATTGAAAGTGGGGTAGGTACTAGGTGAACAGTGTACCCACCGTTGGCGGGCAATTTGGCTCACTCTGGGCCAGCTTTAGATTGTGCTATTTTTTCTTTGCATTTGGCTGGTGTGTCTAGTATCTTGGG
>Pyura_chilensis_MW786193
CCAGATATAGCTTTTCCGCGATTAAACAACATAAGTTTTTGGATACTTCCCCCGGCCCTTTTTTTATTGCTAGTGAGC---TCTATAATTGAAAGTGGGGTAGGTACTAGGTGAACAGTGTACCCACCGTTGGCGGGCAATTTGGCTCACTCTGGGCCAGCTTTAGATTGTGCTATTTTTTCTTTGCATTTGGCTGGTGTGTCTAGTATCTTGGG
>Pyura_chilensis_MW786446
CCAGATATAGCTTTTCCGCGATTAAACAACATAAGTTTTTGGATACTTCCCCCGGCCCTTTTTTTATTGCTAGTGAGC---TCTATAATTGAAAGTGGGGTAGGTACTAGGTGAACAGTGTACCCACCGTTGGCGGGCAATTTGGCTCACTCTGGGCCAGCTTTAGATTGTGCTATTTTTTCTTTGCATTTGGCTGGTGTGTCTAGTATCTTGGG
>Pyura_chilensis_MW786583
CCAGATATAGCTTTTCCGCGATTAAACAACATAAGTTTTTGGATACTTCCCCCGGCCCTTTTTTTATTGCTAGTGAGC---TCTATAATTGAAAGTGGGGTAGGTACTAGGTGAACAGTGTACCCACCGTTGGCGGGCAATTTGGCTCACTCTGGGCCAGCTTTAGATTGTGCTATTTTTTCTTTGCATTTGGCTGGTGTGTCTAGTATCTTGGG
>Pyura_chilensis_MW786320
CCAGATATAGCTTTTCCGCGATTAAACAACATAAGTTTTTGGATACTTCCCCCGGCCCTTTTTTTATTGCTAGTGAGC---TCTATAATTGAAAGTGGGGTAGGTACTAGGTGAACAGTGTACCCACCGTTGGCGGGCAATTTGGCTCACTCTGGGCCAGCTTTAGATTGTGCTATTTTTTCTTTGCATTTGGCTGGTGTGTCTAGTATCTTGGG
>Pyura_chilensis_MW786444
CCAGATATAGCTTTTCCGCGATTAAATAACATAAGTTTTTGGATACTTCCCCCAGCCCTCTTTTTATTGCTAGTGAGC---TCTATAATTGAAAGTGGGGTAGGTACTAGGTGAACAGTGTACCCACCGTTGGCGGGCAATTTGGCTCACTCTGGGCCAGCTTTAGATTGTGCTATTTTTTCTTTGCATTTGGCTGGTGTGTCTAGTATCTTGGG
>Pyura_chilensis_MW786457
CCAGATATAGCTTTTCCGCGATTAAATAACATAAGTTTTTGGATACTTCCCCCCGCCCTCTTTTTATTGCTAGTGAGC---TCTATAATTGAAAGTGGGGTAGGTACTAGGTGAACAGTGTACCCACCGTTGGCGGGCAATTTGGCTCATTCTGGGCCAGCTTTAGATTGTGCTATTTTTTCTTTGCATTTGGCTGGTGTGTCTAGTATCTTGGG
>Pyura_chilensis_MW786177
CCTGATATAGCTTTTCCGCGATTAAACAACATAAGTTTTTGGATACTTCCCCCCGCTCTTTTTTTATTGCTAGTGAGC---TCTATGATTGAAAGTGGGGTAGGTACTAGGTGAACAGTGTACCCACCGTTGGCGGGCAATTTGGCTCACTCTGGGCCAGCTTTAGATTGTGCTATTTTTTCTTTGCATTTGGCTGGTGTGTCTAGTATCTTGGG
>Pyura_chilensis_MW786324
CCTGATATAGCTTTTCCGCGATTAAACAACATAAGTTTTTGGATACTTCCCCCCGCTCTTTTTTTATTGCTAGTGAGC---TCTATGATTGAAAGTGGGGTAGGTACTAGGTGAACAGTGTACCCACCGTTGGCGGGCAATTTGGCTCACTCTGGGCCAGCTTTAGATTGTGCTATTTTTTCTTTGCATTTGGCTGGTGTGTCTAGTATCTTGGG
>Pyura_chilensis_MW786323
CCTGATATAGCTTTTCCGCGATTAAACAACATAAGTTTTTGGATACTTCCCCCCGCTCTTTTTTTATTGCTAGTGAGC---TCTATAATTGAAAGTGGGGTAGGTACTAGGTGAACAGTGTACCCACCGTTGGCGGGCAATTTGGCTCACTCTGGGCCAGCTTTAGATTGTGCTATTTTTTCTTTGCATTTGGCTGGTGTGTCTAGTATCTTGGG
>Pyura_chilensis_KC918503
CCTGATATAGCTTTTCCGCGATTAAACAACATAAGTTTTTGGATACTTCCCCCCGCTCTTTTTTTATTGCTAGTGAGC---TCTATAATTGAAAGTGGGGTAGGTACTAGGTGAACAGTGTACCCACCGTTGGCGGGCAATTTGGCTCACTCTGGGCCAGCTTTAGATTGTGCTATTTTTTCTTTGCATTTGGCTGGTGTGTCTAGTATCTTGGG
>Pyura_chilensis_MW786046
CCTGATATAGCTTTTCCGCGATTAAACAACATAAGTTTTTGGATACTTCCCCCCGCTCTTTTTTTATTGCTAGTGAGC---TCTATAATTGAAAGTGGGGTAGGTACTAGGTGAACAGTGTACCCACCGTTGGCGGGCAATTTGGCTCACTCTGGGCCAGCTTTAGATTGTGCTATTTTTTCTTTGCATTTGGCTGGTGTGTCTAGTATCTTGGG
>Pyura_chilensis_MW786189
CCTGATATAGCTTTTCCGCGATTAAACAACATAAGTTTTTGGATACTTCCCCCCGCTCTTTTTTTATTGCTAGTGAGC---TCTATAATTGAAAGTGGGGTAGGTACTAGGTGAACAGTGTACCCACCGTTGGCGGGCAATTTGGCTCACTCTGGGCCAGCTTTAGATTGTGCTATTTTTTCTTTGCATTTGGCTGGTGTGTCTAGTATCTTGGG
>Pyura_chilensis_MW786451
CCTGATATAGCTTTTCCGCGATTAAACAACATAAGTTTTTGGATACTTCCCCCCGCCCTTTTTTTATTGCTAGTGAGC---TCTATAATTGAAAGTGGGGTAGGTACTAGGTGAACAGTGTACCCACCGTTGGCGGGCAATTTGGCTCACTCTGGGCCAGCTTTAGATTGTGCTATTTTTTCTTTGCATTTGGCTGGTGTGTCTAGTATCTTGGG
>Pyura_chilensis_MW786171
CCAGATATAGCTTTTCCGCGATTAAACAACATAAGTTTTTGGATACTTCCCCCCGCCCTTTTTTTATTGCTAGTGAGC---TCTATAATTGAAAGTGGGGTAGGTACTAGGTGAACAGTGTACCCACCGTTGGCGGGCAATTTGGCTCACTCTGGGCCAGCTTTAGATTGTGCTATTTTTTCTTTGCATTTGGCTGGTGTGTCTAGTATCTTGGG
>Pyura_chilensis_MW786316
CCAGATATAGCTTTTCCGCGATTAAACAACATAAGTTTTTGGATACTTCCCCCCGCCCTTTTTTTATTGCTAGTGAGC---TCTATAATTGAAAGTGGGGTAGGTACTAGGTGAACAGTGTACCCACCGTTGGCGGGCAATTTGGCTCACTCTGGGCCAGCTTTAGATTGTGCTATTTTTTCTTTGCATTTGGCTGGTGTGTCTAGTATCTTGGG
>Pyura_chilensis_KC918520
CCAGATATAGCTTTCCCGCGATTAAACAACATAAGTTTTTGGATACTTCCCCCCGCCCTTTTTTTATTGCTAGTGAGC---TCTATAATTGAAAGTGGGGTAGGTACTAGGTGAACAGTGTACCCACCGTTGGCGGGCAATTTGGCTCATTCTGGGCCAGCTTTAGATTGTGCTATTTTTTCTTTGCATTTGGCTGGTGTGTCTAGTATCTTGGG
>Pyura_chilensis_MW786063
CCAGATATAGCTTTCCCGCGATTAAACAACATAAGTTTTTGGATACTTCCCCCCGCCCTTTTTTTATTGCTAGTGAGC---TCTATAATTGAAAGTGGGGTAGGTACTAGGTGAACAGTGTACCCACCGTTGGCGGGCAATTTGGCTCATTCTGGGCCAGCTTTAGATTGTGCTATTTTTTCTTTGCATTTGGCTGGTGTGTCTAGTATCTTGGG
>Pyura_chilensis_MW786317
CCAGATATAGCTTTTCCGCGATTAAACAACATAAGTTTTTGGATACTTCCCCCCGCCCTTTTTTTATTGCTAGTGAGC---TCTATAATTGAAAGTGGGGTAGGTACTAGGTGAACAGTGTACCCACCGTTGGCGGGCAATTTGGCTCATTCTGGGCCAGCTTTAGATTGTGCTATTTTTTCTTTGCATTTGGCTGGTGTGTCTAGTATCTTGGG
>Pyura_chilensis_MW786190
CCAGATATAGCTTTTCCGCGATTAAACAACATAAGTTTTTGGATACTTCCCCCCGCCCTTTTTTTATTGCTAGTGAGC---TCTATAATTGAAAGTGGGGTAGGTACTAGGTGAACAGTGTACCCACCGTTGGCGGGCAATTTGGCTCATTCTGGGCCAGCTTTAGATTGTGCTATTTTTTCTTTGCATTTGGCTGGTGTGTCTAGTATCTTGGG
>Pyura_chilensis_MW786310
CCAGATATAGCTTTTCCGCGATTAAACAACATAAGTTTTTGGATACTTCCCCCCGCCCTTTTTTTATTGCTAGTGAGC---TCTATAATTGAAAGTGGGGTAGGTACTAGGTGAACAGTGTACCCACCGTTGGCGGGCAATTTGGCTCATTCTGGGCCAGCTTTAGATTGTGCTATTTTTTCTTTGCATTTGGCTGGTGTGTCTAGTATCTTGGG
>Pyura_chilensis_MW786467
CCAGATATAGCTTTTCCGCGATTAAACAACATAAGTTTTTGGATACTTCCCCCCGCCCTTTTTTTATTGCTAGTGAGC---TCTATAATTGAAAGTGGGGTAGGTACTAGGTGAACAGTGTACCCACCGTTGGCGGGCAATTTGGCTCATTCTGGGCCAGCTTTAGATTGTGCTATTTTTTCTTTGCATTTGGCTGGTGTGTCTAGTATCTTGGG
>Pyura_chilensis_MW786315
CCAGATATAGCTTTTCCGCGATTAAACAACATAAGTTTTTGGATACTTCCCCCCGCCCTTTTTTTATTGCTAGTGAGC---TCTATAATTGAAAGTGGGGTAGGTACTAGGTGAACAGTGTACCCACCGTTGGCGGGCAATTTGGCTCATTCTGGGCCAGCTTTAGATTGTGCTATTTTTTCTTTGCATTTGGCTGGTGTGTCTAGTATCTTGGG
>Pyura_chilensis_MW786183
CCAGATATAGCTTTTCCGCGATTAAACAACATAAGTTTTTGGATACTTCCCCCCGCCCTTTTTTTATTGCTAGTGAGC---TCTATAATTGAAAGTGGGGTAGGTACTAGGTGAACAGTGTACCCACCGTTGGCGGGCAATTTGGCTCATTCTGGGCCAGCTTTAGATTGTGCTATTTTTTCTTTGCATTTGGCTGGTGTGTCTAGTATCTTGGG
>Pyura_chilensis_MW786312
CCAGATATAGCTTTTCCGCGATTAAACAACATAAGTTTTTGGATACTTCCCCCCGCCCTTTTTTTATTGCTAGTGAGC---TCTATAATTGAAAGTGGGGTAGGTACTAGGTGAACAGTGTACCCACCGTTGGCGGGCAATTTGGCTCATTCTGGGCCAGCTTTAGATTGTGCTATTTTTTCTTTGCATTTGGCTGGTGTGTCTAGTATCTTGGG
>Pyura_chilensis_KC918523
CCAGATATAGCTTTTCCGCGATTAAACAACATAAGTTTTTGGATACTTCCCCCCGCCCTTTTTTTATTGCTAGTGAGC---TCTATAATTGAAAGTGGGGTAGGTACTAGGTGAACAGTGTACCCACCGTTGGCGGGCAATTTGGCTCATTCTGGGCCAGCTTTAGATTGTGCTATTTTTTCTTTGCATTTGGCTGGTGTGTCTAGTATCTTGGG
>Pyura_chilensis_MW786066
CCAGATATAGCTTTTCCGCGATTAAACAACATAAGTTTTTGGATACTTCCCCCCGCCCTTTTTTTATTGCTAGTGAGC---TCTATAATTGAAAGTGGGGTAGGTACTAGGTGAACAGTGTACCCACCGTTGGCGGGCAATTTGGCTCATTCTGGGCCAGCTTTAGATTGTGCTATTTTTTCTTTGCATTTGGCTGGTGTGTCTAGTATCTTGGG
>Pyura_chilensis_MW786182
CCAGATATAGCTTTTCCGCGATTAAACAACATAAGTTTTTGGATACTTCCCCCCGCCCTTTTTTTATTGCTAGTGAGC---TCTATAATTGAAAGTGGGGTAGGTACTAGGTGAACAGTGTACCCACCGTTGGCGGGCAATTTGGCTCATTCTGGGCCAGCTTTAGATTGTGCTATTTTTTCTTTGCATTTGGCTGGTGTGTCTAGTATCTTGGG
>Pyura_chilensis_MW786443
CCAGATATAGCTTTTCCGCGATTAAACAACATAAGTTTTTGGATACTTCCCCCCGCCCTTTTTTTATTGCTAGTGAGC---TCTATAATTGAAAGTGGGGTAGGTACTAGGTGAACAGTGTACCCACCGTTGGCGGGCAATTTGGCTCATTCTGGGCCAGCTTTAGATTGTGCTATTTTTTCTTTGCATTTGGCTGGTGTGTCTAGTATCTTGGG
>Pyura_chilensis_MW786456
CCAGATATAGCTTTTCCGCGATTAAACAACATAAGTTTTTGGATACTTCCCCCCGCCCTTTTTTTATTGCTAGTGAGC---TCTATAATTGAAAGTGGGGTAGGTACTAGGTGAACAGTGTACCCACCGTTGGCGGGCAATTTGGCTCATTCTGGGCCAGCTTTAGATTGTGCTATTTTTTCTTTGCATTTGGCTGGTGTGTCTAGTATCTTGGG
>Pyura_chilensis_MW786600
CCAGATATAGCTTTTCCGCGATTAAACAACATAAGTTTTTGGATACTTCCCCCCGCCCTTTTTTTATTGCTAGTGAGC---TCTATAATTGAAAGTGGGGTAGGTACTAGGTGAACAGTGTACCCACCGTTGGCGGGCAATTTGGCTCATTCTGGGCCAGCTTTAGATTGTGCTATTTTTTCTTTGCATTTGGCTGGTGTGTCTAGTATCTTGGG
>Pyura_chilensis_MW786319
CCAGATATAGCTTTTCCGCGATTAAACAACATAAGTTTTTGGATACTTCCCCCCGCCCTTTTTTTATTGCTAGTGAGC---TCTATAATTGAAAGTGGGGTAGGTACTAGGTGAACAGTGTACCCACCGTTGGCGGGCAATTTGGCTCATTCTGGGCCAGCTTTAGATTGTGCTATTTTTTCTTTGCATTTGGCTGGTGTGTCTAGTATCTTGGG
>Pyura_chilensis_MW786186
CCAGATATAGCTTTTCCGCGATTAAACAACATAAGTTTTTGGATACTTCCCCCCGCCCTTTTTTTATTGCTAGTGAGC---TCTATAATTGAAAGTGGGGTAGGTACTAGGTGAACAGTGTACCCACCGTTGGCGGGCAATTTGGCTCATTCTGGGCCAGCTTTAGATTGTGCTATTTTTTCTTTGCATTTGGCTGGTGTGTCTAGTATCTTGGG
>Pyura_chilensis_MW786187
CCAGATATAGCTTTTCCGCGATTAAACAACATAAGTTTTTGGATACTTCCCCCCGCCCTTTTTTTATTGCTAGTGAGC---TCTATAATTGAAAGTGGGGTAGGTACTAGGTGAACAGTGTACCCACCGTTGGCGGGCAATTTGGCTCATTCTGGGCCAGCTTTAGATTGTGCTATTTTTTCTTTGCATTTGGCTGGTGTGTCTAGTATCTTGGG
>Pyura_chilensis_MW786327
CCAGATATAGCTTTTCCGCGATTAAACAACATAAGTTTTTGGATACTTCCCCCCGCCCTTTTTTTATTGCTAGTGAGC---TCTATAATTGAAAGTGGGGTAGGTACTAGGTGAACAGTGTACCCACCGTTGGCGGGCAATTTGGCTCATTCTGGGCCAGCTTTAGATTGTGCTATTTTTTCTTTGCATTTGGCTGGTGTGTCTAGTATCTTGGG
>Pyura_chilensis_KC918513
CCAGATATAGCTTTTCCGCGATTAAACAACATAAGTTTTTGGATACTTCCCCCCGCCCTTTTTTTATTGCTAGTGAGC---TCTATAATTGAAAGTGGGGTAGGTACTAGGTGAACAGTGTACCCACCGTTGGCGGGCAATTTGGCTCATTCTGGGCCAGCTTTAGATTGTGCTATTTTTTCTTTGCATTTGGCTGGTGTGTCTAGTATCTTGGG
>Pyura_chilensis_MW786056
CCAGATATAGCTTTTCCGCGATTAAACAACATAAGTTTTTGGATACTTCCCCCCGCCCTTTTTTTATTGCTAGTGAGC---TCTATAATTGAAAGTGGGGTAGGTACTAGGTGAACAGTGTACCCACCGTTGGCGGGCAATTTGGCTCATTCTGGGCCAGCTTTAGATTGTGCTATTTTTTCTTTGCATTTGGCTGGTGTGTCTAGTATCTTGGG
>Pyura_chilensis_KC918504
CCAGATATAGCTTTTCCGCGATTAAACAACATAAGTTTTTGGATACTTCCCCCCGCCCTTTTTTTATTGCTAGTGAGC---TCTATAATTGAAAGTGGGGTAGGTACTAGGTGAACAGTGTACCCACCGTTGGCGGGCAATTTGGCTCATTCTGGGCCAGCTTTAGATTGTGCTATTTTTTCTTTGCATTTGGCTGGTGTGTCTAGTATCTTGGG
>Pyura_chilensis_MW786047
CCAGATATAGCTTTTCCGCGATTAAACAACATAAGTTTTTGGATACTTCCCCCCGCCCTTTTTTTATTGCTAGTGAGC---TCTATAATTGAAAGTGGGGTAGGTACTAGGTGAACAGTGTACCCACCGTTGGCGGGCAATTTGGCTCATTCTGGGCCAGCTTTAGATTGTGCTATTTTTTCTTTGCATTTGGCTGGTGTGTCTAGTATCTTGGG
>Pyura_chilensis_MW786180
CCAGATATAGCTTTTCCGCGATTAAACAACATAAGTTTTTGGATACTTCCCCCCGCCCTTTTTTTATTGCTAGTGAGC---TCTATAATTGAAAGTGGGGTAGGTACTAGGTGAACAGTGTACCCACCGTTGGCGGGCAATTTGGCTCATTCTGGGCCAGCTTTAGATTGTGCTATTTTTTCTTTGCATTTGGCTGGTGTGTCTAGTATCTTGGG
>Pyura_chilensis_MW786179
CCAGATATAGCTTTTCCGCGATTAAACAACATAAGTTTTTGGATACTTCCCCCCGCCCTTTTTTTATTGCTAGTGAGC---TCTATAATTGAAAGTGGGGTAGGTACTAGGTGAACAGTGTACCCACCGTTGGCAGGCAATTTGGCTCATTCTGGGCCAGCTTTAGATTGTGCTATTTTTTCTTTGCATTTGGCTGGTGTGTCTAGTATCTTGGG
>Pyura_chilensis_MW786333
CCAGATATAGCTTTTCCGCGATTAAACAACATAAGTTTTTGGATACTTCCCCCCGCCCTTTTTTTATTGCTAGTGAGC---TCTATAATTGAAAGTGGGGTAGGTACTAGGTGAACAGTGTACCCACCGTTGGCAGGCAATTTGGCTCATTCTGGGCCAGCTTTAGATTGTGCTATTTTTTCTTTGCATTTGGCTGGTGTGTCTAGTATCTTGGG
>Pyura_chilensis_KC918499
CCAGATATAGCTTTTCCGCGATTAAATAACATAAGTTTTTGGATACTTCCCCCCGCACTTTTTTTATTGCTAGTGAGC---TCTATAATTGAAAGTGGGGTAGGTACTAGGTGAACAGTGTACCCACCGTTGGCGGGCAATTTGGCTCACTCTGGGCCAGCTTTAGATTGTGCTATTTTTTCTTTGCATTTGGCTGGTATGTCTAGTATCTTGGG
>Pyura_chilensis_MW786042
CCAGATATAGCTTTTCCGCGATTAAATAACATAAGTTTTTGGATACTTCCCCCCGCACTTTTTTTATTGCTAGTGAGC---TCTATAATTGAAAGTGGGGTAGGTACTAGGTGAACAGTGTACCCACCGTTGGCGGGCAATTTGGCTCACTCTGGGCCAGCTTTAGATTGTGCTATTTTTTCTTTGCATTTGGCTGGTATGTCTAGTATCTTGGG
>Pyura_chilensis_MW786344
CCAGACATAGCTTTTCCGCGATTAAATAACATAAGTTTTTGGATACTTCCCCCCGCTCTTTTTTTATTGCTAGTGAGC---TCTATAATTGAAAGTGGGGTAGGTACTAGGTGAACAGTGTACCCACCGTTGGCGGGCAATTTGGCTCACTCTGGGCCAGCTTTAGATTGTGCTATTTTTTCTTTGCATTTGGCTGGTGTGTCTAGTATCTTGGG
>Pyura_chilensis_KC918509
CCAGATATAGCTTTTCCGCGATTAAACAACATAAGTTTTTGGATACTTCCCCCCGCACTCTTTTTATTGCTAGTGAGC---TCTATAATTGAAAGTGGGGTAGGTACTAGGTGAACAGTGTACCCACCGTTGGCGGGCAATTTGGCTCACTCTGGGCCAGCTTTAGATTGTGCTATTTTTTCTTTGCATTTGGCTGGTGTGTCTAGTATCTTGGG
>Pyura_chilensis_MW786052
CCAGATATAGCTTTTCCGCGATTAAACAACATAAGTTTTTGGATACTTCCCCCCGCACTCTTTTTATTGCTAGTGAGC---TCTATAATTGAAAGTGGGGTAGGTACTAGGTGAACAGTGTACCCACCGTTGGCGGGCAATTTGGCTCACTCTGGGCCAGCTTTAGATTGTGCTATTTTTTCTTTGCATTTGGCTGGTGTGTCTAGTATCTTGGG
>Pyura_chilensis_MW786453
CCAGATATAGCTTTTCCGCGATTAAACAACATAAGTTTTTGGATACTTCCCCCCGCTCTTTTTTTATTGCTAGTGAGC---TCTATAATTGAAAGTGGGGTAGGTACTAGGTGAACAGTGTACCCACCGTTGGCGGGCAATTTGGCTCACTCTGGGCCAGCTTTAGATTGTGCTATTTTTTCTTTGCATTTGGCTGGTGTATCTAGTATCTTGGG
>Pyura_chilensis_MW786612
CCAGATATAGCTTTTCCGCGATTAAACAACATAAGTTTTTGGATACTTCCCCCCGCTCTTTTTTTATTGCTAGTGAGC---TCTATAATTGAAAGTGGGGTAGGTACTAGGTGAACAGTGTATCCACCGTTGGCGGGCAATTTGGCTCACTCTGGGCCAGCTTTAGATTGTGCTATTTTTTCTTTGCATTTGGCTGGTGTGTCTAGTATCTTGGG
>Pyura_chilensis_MW786184
CCAGATATAGCTTTTCCGCGATTAAACAATATAAGTTTTTGGATACTTCCCCCCGCTCTTTTTTTATTGCTAGTGAGC---TCTATAATTGAAAGTGGGGTAGGTACTAGGTGAACAGTGTACCCACCGTTGGCGGGCAATTTGGCTCACTCTGGGCCAGCTTTAGATTGTGCTATTTTTTCTTTGCATTTGGCTGGTGTGTCTAGTATCTTGGG
>Pyura_chilensis_MW786325
CCAGATATAGCTTTTCCGCGATTAAACAATATAAGTTTTTGGATACTTCCCCCCGCTCTTTTTTTATTGCTAGTGAGC---TCTATAATTGAAAGTGGGGTAGGTACTAGGTGAACAGTGTACCCACCGTTGGCGGGCAATTTGGCTCACTCTGGGCCAGCTTTAGATTGTGCTATTTTTTCTTTGCATTTGGCTGGTGTGTCTAGTATCTTGGG
>Pyura_chilensis_KC918506
CCAGATATAGCTTTTCCGCGATTAAACAACATAAGTTTTTGGATACTTCCCCCCGCTCTTTTTTTATTGCTAGTGAGC---TCTATAATTGAAAGTGGGGTAGGTACTAGGTGAACAGTGTACCCACCTTTGGCGGGCAATTTGGCTCACTCTGGGCCAGCTTTAGATTGTGCTATTTTTTCTTTGCATTTGGCTGGTGTGTCTAGTATCTTGGG
>Pyura_chilensis_MW786049
CCAGATATAGCTTTTCCGCGATTAAACAACATAAGTTTTTGGATACTTCCCCCCGCTCTTTTTTTATTGCTAGTGAGC---TCTATAATTGAAAGTGGGGTAGGTACTAGGTGAACAGTGTACCCACCTTTGGCGGGCAATTTGGCTCACTCTGGGCCAGCTTTAGATTGTGCTATTTTTTCTTTGCATTTGGCTGGTGTGTCTAGTATCTTGGG
>Pyura_chilensis_MW786192
CCAGATATAGCTTTTCCGCGATTAAACAACATAAGTTTTTGGATACTTCCCCCCGCTCTTTTTTTATTGCTAGTGAGC---TCTATAATTGAAAGTGGGGTAGGTACTAGGTGAACAGTGTACCCACCGTTGGCGGGCAATTTGGCTCACTCTGGGCCAGCTTTAGATTGTGCTATTTTTTCTTTGCATTTGGCTGGTGTGTCTAGTATCTTGGG
>Pyura_chilensis_MW786322
CCAGATATAGCTTTTCCGCGATTAAACAACATAAGTTTTTGGATACTTCCCCCCGCTCTTTTTTTATTGCTAGTGAGC---TCTATAATTGAAAGTGGGGTAGGTACTAGGTGAACAGTGTACCCACCGTTGGCGGGCAATTTGGCTCACTCTGGGCCAGCTTTAGATTGTGCTATTTTTTCTTTGCATTTGGCTGGTGTGTCTAGTATCTTGGG
>Pyura_chilensis_MW786466
CCAGATATAGCTTTTCCGCGATTAAACAACATAAGTTTTTGGATACTTCCCCCCGCTCTTTTTTTATTGCTAGTGAGC---TCTATAATTGAAAGTGGGGTAGGTACTAGGTGAACAGTGTACCCACCGTTGGCGGGCAATTTGGCTCACTCTGGGCCAGCTTTAGATTGTGCTATTTTTTCTTTGCATTTGGCTGGTGTGTCTAGTATCTTGGG
>Pyura_chilensis_KC918524
CCAGATATAGCTTTTCCGCGATTAAACAACATAAGTTTTTGGATACTTCCCCCCGCTCTTTTTTTATTGCTAGTGAGC---TCTATAATTGAAAGTGGGGTAGGTACTAGGTGAACAGTGTACCCACCGTTGGCGGGCAATTTGGCTCACTCTGGGCCAGCTTTAGATTGTGCTATTTTTTCTTTGCATTTGGCTGGTGTGTCTAGTATCTTGGG
>Pyura_chilensis_MW786067
CCAGATATAGCTTTTCCGCGATTAAACAACATAAGTTTTTGGATACTTCCCCCCGCTCTTTTTTTATTGCTAGTGAGC---TCTATAATTGAAAGTGGGGTAGGTACTAGGTGAACAGTGTACCCACCGTTGGCGGGCAATTTGGCTCACTCTGGGCCAGCTTTAGATTGTGCTATTTTTTCTTTGCATTTGGCTGGTGTGTCTAGTATCTTGGG
>Pyura_chilensis_MZ182236
CCAGACATAGCTTTCCCGCGACTGAACAACATAAGTTTTTGAATGCTTCCTCCCGCTCTTTTTTTATTGTTAGTAAGC---TCTATAATTGAAAGTGGAGTAGGTACGAGGTGAACAGTGTATCCACCGTTGGCGGGCAATTTGGCACACTCTGGGCCAGCTTTAGATTGTGCCATTTTTTCTTTACATTTGGCTGGTGTGTCTAGTATTTTAGG
>Pyura_chilensis_MW786434
CCAGACATAGCTTTCCCGCGACTGAACAACATAAGTTTTTGAATGCTTCCCCCCGCTCTTTTTTTATTGTTAGTAAGC---TCTATAATTGAAAGTGGAGTAGGTACGAGGTGAACAGTGTACCCACCGTTGGCAGGCAATTTGGCACACTCTGGGCCAGCTTTAGATTGTGCCATTTTTTCTTTACATTTGGCTGGTGTGTCTAGTATTTTAGG
>Pyura_chilensis_MZ182230
CCAGACATAGCTTTCCCGCGACTGAACAACATAAGTTTTTGAATGCTTCCCCCCGCTCTTTTTTTATTGTTAGTAAGC---TCTATAATTGAAAGTGGGGTAGGTACGAGGTGAACAGTGTACCCACCGTTGGCGGGCAATTTGGCACACTCTGGGCCAGCTTTAGATTGTGCCATTTTTTCTTTACATTTGGCTGGTGTGTCTAGTATTTTAGG
>Pyura_chilensis_MZ182213
CCAGACATAGCTTTCCCGCGACTGAACAACATAAGTTTTTGAATGCTTCCCCCCGCTCTTTTTTTATTGTTAGTAAGC---TCTATAATTGAAAGTGGAGTAGGTACGAGGTGAACAGTGTACCCACCGTTGGCGGGCAATTTGGCACACTCTGGGCCAGCTTTAGATTGTGCCATTTTTTCTTTACATTTGGCTGGTGTGTCTAGTATTTTAGG
>Pyura_chilensis_MZ182226
CCAGACATAGCTTTCCCGCGACTGAACAACATAAGTTTTTGAATGCTTCCCCCCGCTCTTTTTTTATTGTTAGTAAGC---TCTATAATTGAAAGTGGAGTAGGTACGAGGTGAACAGTGTACCCACCGTTGGCGGGCAATTTGGCACACTCTGGGCCAGCTTTAGATTGTGCCATTTTTTCTTTACATTTGGCTGGTGTGTCTAGTATTTTAGG
>Pyura_chilensis_MZ182229
CCAGACATAGCTTTCCCGCGACTGAACAACATAAGTTTTTGAATGCTTCCCCCCGCTCTTTTTTTATTGTTAGTAAGC---TCTATAATTGAAAGTGGAGTAGGTACGAGGTGAACAGTGTACCCACCGTTGGCGGGCAATTTGGCACACTCTGGGCCAGCTTTAGATTGTGCCATTTTTTCTTTACATTTGGCTGGTGTGTCTAGTATTTTAGG
>Pyura_chilensis_MW786566
CCAGACATAGCTTTCCCGCGACTGAACAACATAAGTTTTTGAATGCTTCCCCCCGCTCTTTTTTTATTGTTAGTAAGC---TCTATAATTGAAAGTGGAGTAGGTACGAGGTGAACAGTGTACCCACCGTTGGCGGGCAATTTGGCACACTCTGGGCCAGCTTTAGATTGTGCCATTTTTTCTTTACATTTGGCTGGTGTGTCTAGTATTTTAGG
>Pyura_chilensis_MZ182221
CCAGACATAGCTTTCCCGCGACTGAACAATATAAGTTTTTGAATGCTTCCCCCCGCTCTTTTTTTATTGTTAGTTAGC---TCTATAATTGAAAGTGGAGTAGGTACGAGGTGAACAGTGTATCCACCGTTGGCGGGCAATTTGGCACACTCTGGGCCAGCTTTAGATTGTGCCATTTTTTCTTTACATTTGGCTGGTGTGTCTAGTATTTTGGG
>Pyura_chilensis_MZ182216
CCAGACATAGCTTTCCCTCGACTGAACAACATAAGTTTTTGAATGCTTCCCCCCGCTCTTTTTTTATTGTTAGTTAGC---TCTATAATTGAAAGTGGAGTAGGTACGAGGTGAACAGTGTATCCACCGTTGGCGGGCAATTTGGCACACTCTGGGCCAGCTTTAGATTGTGCTATTTTTTCTTTACATTTGGCTGGTGTGTCTAGTATTTTAGG
>Pyura_chilensis_MZ182235
CCAGACATAGCTTTCCCGCGACTGAACAACATAAGTTTTTGAATGCTTCCCCCCGCTCTTTTCTTATTGTTAGTTAGC---TCTATAATTGAAAGTGGAGTAGGTACGAGGTGAACAGTGTATCCACCGTTGGCGGGCAATTTGGCACACTCTGGGCCAGCTTTAGATTGTGCCATTTTTTCTTTACATTTGGCTGGTGTGTCTAGTATTTTAGG
>Pyura_chilensis_MZ182233
CCAGACATAGCTTTCCCGCGACTGAACAACATAAGTTTTTGAATGCTTCCCCCCGCTCTTTTTTTATTGTTAGTTAGC---TCTATAATTGAAAGTGGTGTAGGTACGAGGTGAACAGTGTATCCACCGTTGGCGGGCAATTTGGCACACTCTGGGCCAGCTTTAGATTGTGCCATTTTTTCTTTACATTTGGCTGGTGTGTCTAGTATTTTAGG
>Pyura_chilensis_MZ182232
CCAGACATAGCTTTCCCGCGACTGAACAACATAAGTTTTTGAATGCTTCCCCCCGCTCTTTTTTTATTGTTAGTTAGC---TCTATAATTGAAAGTGGAGTAGGTACGAGGTGAACAGTGTATCCACCGTTGGCGGGCAATTTGGCACACTCTGGGCCAGCTTTAGATTGTGCCATTTTTTCTTTACATTTAGCTGGTGTGTCTAGTATTTTAGG
>Pyura_chilensis_MZ182224
CCAGACATAGCTTTCCCGCGACTGAACAACATAAGTTTTTGAATGCTTCCCCCCGCTCTTTTTTTATTGTTAGTTAGC---TCTATAATTGAAAGTGGAGTAGGTACGAGGTGAACAGTGTATCCACCGTTGGCGGGTAATTTGGCACACTCTGGGCCAGCTTTAGATTGTGCCATTTTTTCTTTACATTTGGCTGGTGTGTCTAGTATTTTAGG
>Pyura_chilensis_MZ182220
CCAGATATAGCTTTCCCGCGACTGAACAACATAAGTTTTTGAATGCTTCCCCCCGCTCTTTTTTTATTGTTAGTTAGC---TCTATAATTGAAAGTGGAGTAGGTACGAGGTGAACAGTGTATCCACCGTTGGCGGGCAATTTGGCACACTCTGGGCCAGCTTTAGATTGTGCCATTTTTTCTTTACATTTGGCTGGTGTGTCTAGTATTTTAGG
>Pyura_chilensis_MZ182214
CCAGACATAGCTTTCCCCCGACTGAACAACATAAGTTTTTGAATGCTTCCCCCCGCTCTTTTTTTATTGTTAGTTAGC---TCTATAATTGAAAGTGGAGTAGGTACGAGGTGAACAGTGTATCCACCGTTGGCGGGCAATTTGGCACACTCTGGGCCAGCTTTAGATTGTGCCATTTTTTCTTTACATTTGGCTGGTGTGTCTAGTATTTTAGG
>Pyura_chilensis_MZ182234
CCAGACATAGCTTTCCCGCGACTTAACAACATAAGTTTTTGAATGCTTCCCCCCGCTCTTTTTTTATTGTTAGTTAGC---TCTATAATTGAAAGTGGAGTAGGTACGAGGTGAACAGTGTATCCACCGTTGGCGGGCAATTTGGCACACTCTGGGCCAGCTTTAGATTGTGCCATTTTTTCTTTACATTTGGCTGGTGTGTCTAGTATTTTAGG
>Pyura_chilensis_MZ182212
CCAGACATAGCTTTCCCGCGACTGAACAACATAAGTTTTTGAATGCTTCCCCCCGCTCTTTTTTTATTGTTAGTTAGC---TCTATAATTGAAAGTGGAGTAGGTACGAGGTGAACAGTGTATCCACCGTTGGCGGGCAATTTGGCACACTTTGGGCCAGCTTTAGATTGTGCCATTTTTTCTTTACATTTGGCTGGTGTGTCTAGTATTTTAGG
>Pyura_chilensis_MZ182225
CCAGACATAGCTTTCCCGCGACTGAACAACATAAGTTTTTGAATGCTTCCCCCCGCTCTTTTTTTATTGTTAGTTAGC---TCTATAATTGAAAGTGGAGTAGGTACGAGGTGAACAGTGTATCCACCGTTGGCGGGCAATTTGGCACACTCTGGGCCAGCTTTAGATTGTGCCATTTTTTCTTTACATTTGGCTGGTGTGTCTAGTATTTTAGG
>Pyura_chilensis_MZ182208
CCAGACATAGCTTTCCCGCGACTGAACAACATAAGTTTTTGAATGCTTCCCCCCGCTCTTTTTTTATTGTTAGTTAGC---TCTATAATTGAAAGTGGAGTAGGTACGAGGTGAACAGTGTATCCACCGTTGGCGGGCAATTTGGCACACTCTGGGCCAGCTTTAGATTGTGCCATTTTTTCTTTACATTTGGCTGGTGTGTCTAGTATTTTAGG
>Pyura_chilensis_MZ182209
CCAGACATAGCTTTCCCGCGACTGAACAACATAAGTTTTTGAATGCTTCCCCCCGCTCTTTTTTTATTGTTAGTTAGC---TCTATAATTGAAAGTGGAGTAGGTACGAGGTGAACAGTGTATCCACCGTTGGCGGGCAATTTGGCACACTCTGGGCCAGCTTTAGATTGTGCCATTTTTTCTTTACATTTGGCTGGTGTGTCTAGTATTTTAGG
>Pyura_chilensis_MZ182210
CCAGACATAGCTTTCCCGCGACTGAACAACATAAGTTTTTGAATGCTTCCCCCCGCTCTTTTTTTATTGTTAGTTAGC---TCTATAATTGAAAGTGGAGTAGGTACGAGGTGAACAGTGTATCCACCGTTGGCGGGCAATTTGGCACACTCTGGGCCAGCTTTAGATTGTGCCATTTTTTCTTTACATTTGGCTGGTGTGTCTAGTATTTTAGG
>Pyura_chilensis_MZ182215
CCAGACATAGCTTTCCCGCGACTGAACAACATAAGTTTTTGAATGCTTCCCCCCGCTCTTTTTTTATTGTTAGTTAGC---TCTATAATTGAAAGTGGAGTAGGTACGAGGTGAACAGTGTATCCACCGTTGGCGGGCAATTTGGCACACTCTGGGCCAGCTTTAGATTGTGCCATTTTTTCTTTACATTTGGCTGGTGTGTCTAGTATTTTAGG
>Pyura_chilensis_MZ182218
CCAGACATAGCTTTCCCGCGACTGAACAACATAAGTTTTTGAATGCTTCCCCCCGCTCTTTTTTTATTGTTAGTTAGC---TCTATAATTGAAAGTGGAGTAGGTACGAGGTGAACAGTGTATCCACCGTTGGCGGGCAATTTGGCACACTCTGGGCCAGCTTTAGATTGTGCCATTTTTTCTTTACATTTGGCTGGTGTGTCTAGTATTTTAGG
>Pyura_chilensis_MZ182237
CCAGACATAGCTTTCCCGCGACTGAACAACATAAGTTTTTGAATGCTTCCCCCCGCTCTTTTTTTATTGTTAGTTAGC---TCTATAATTGAAAGTGGAGTAGGTACGAGGTGAACAGTGTATCCACCGTTGGCGGGCAATTTGGCACACTCTGGGCCAGCTTTAGATTGTGCCATTTTTTCTTTACATTTGGCTGGTGTGTCTAGTATTTTAGG
>Pyura_chilensis_MZ182207
CCAGACATAGCTTTCCCGCGACTGAACAACATAAGTTTTTGAATGCTTCCCCCCGCTCTTTTTTTATTGTTAGTTAGC---TCTATAATTGAAAGTGGAGTAGGTACGAGGTGAACAGTGTATCCACCGTTGGCGGGCAATTTGGCACACTCTGGGCCAGCTTTAGATTGTGCCATTTTTTCTTTACATTTGGCTGGTGTGTCTAGTATTTTAGG
>Pyura_chilensis_MZ182211
CCAGACATAGCTTTCCCGCGACTGAACAACATAAGTTTTTGAATGCTTCCCCCCGCTCTTTTTTTATTGTTAGTTAGC---TCTATAATTGAAAGTGGAGTAGGTACGAGGTGAACAGTGTATCCACCGTTGGCGGGCAATTTGGCACACTCTGGGCCAGCTTTAGATTGTGCCATTTTTTCTTTACATTTGGCTGGTGTGTCTAGTATTTTAGG
>Pyura_chilensis_MZ182217
CCAGACATAGCTTTCCCGCGACTGAACAACATAAGTTTTTGAATGCTTCCCCCCGCTCTTTTTTTATTGTTAGTTAGC---TCTATAATTGAAAGTGGAGTAGGTACGAGGTGAACAGTGTATCCACCGTTGGCGGGCAATTTGGCACACTCTGGGCCAGCTTTAGATTGTGCCATTTTTTCTTTACATTTGGCTGGTGTGTCTAGTATTTTAGG
>Pyura_chilensis_MZ182219
CCAGACATAGCTTTCCCGCGACTGAACAACATAAGTTTTTGAATGCTTCCCCCCGCTCTTTTTTTATTGTTAGTTAGC---TCTATAATTGAAAGTGGAGTAGGTACGAGGTGAACAGTGTATCCACCGTTGGCGGGCAATTTGGCACACTCTGGGCCAGCTTTAGATTGTGCCATTTTTTCTTTACATTTGGCTGGTGTGTCTAGTATTTTAGG
>Pyura_chilensis_MZ182222
CCAGACATAGCTTTCCCGCGACTGAACAACATAAGTTTTTGAATGCTTCCCCCCGCTCTTTTTTTATTGTTAGTTAGC---TCTATAATTGAAAGTGGAGTAGGTACGAGGTGAACAGTGTATCCACCGTTGGCGGGCAATTTGGCACACTCTGGGCCAGCTTTAGATTGTGCCATTTTTTCTTTACATTTGGCTGGTGTGTCTAGTATTTTAGG
>Pyura_chilensis_MZ182223
CCAGACATAGCTTTCCCGCGACTGAACAACATAAGTTTTTGAATGCTTCCCCCCGCTCTTTTTTTATTGTTAGTTAGC---TCTATAATTGAAAGTGGAGTAGGTACGAGGTGAACAGTGTATCCACCGTTGGCGGGCAATTTGGCACACTCTGGGCCAGCTTTAGATTGTGCCATTTTTTCTTTACATTTGGCTGGTGTGTCTAGTATTTTAGG
>Pyura_chilensis_MZ182228
CCAGACATAGCTTTCCCGCGACTGAACAACATAAGTTTTTGAATGCTTCCCCCCGCTCTTTTTTTATTGTTAGTTAGC---TCTATAATTGAAAGTGGAGTAGGTACGAGGTGAACAGTGTATCCACCGTTGGCGGGCAATTTGGCACACTCTGGGCCAGCTTTAGATTGTGCCATTTTTTCTTTACATTTGGCTGGTGTGTCTAGTATTTTAGG
>Pyura_chilensis_MZ182231
CCAGACATAGCTTTCCCGCGACTGAACAACATAAGTTTTTGAATGCTTCCCCCCGCTCTTTTTTTATTGTTAGTTAGC---TCTATAATTGAAAGTGGAGTAGGTACGAGGTGAACAGTGTATCCACCGTTGGCGGGCAATTTGGCACACTCTGGGCCAGCTTTAGATTGTGCCATTTTTTCTTTACATTTGGCTGGTGTGTCTAGTATTTTAGG
>Pyura_chilensis_MZ182238
CCAGACATAGCTTTCCCGCGACTGAACAACATAAGTTTTTGAATGCTTCCCCCCGCTCTTTTTTTATTGTTAGTTAGC---TCTATAATTGAAAGTGGAGTAGGTACGAGGTGAACAGTGTATCCACCGTTGGCGGGCAATTTGGCACACTCTGGGCCAGCTTTAGATTGTGCCATTTTTTCTTTACATTTGGCTGGTGTGTCTAGTATTTTAGG
>Pyura_chilensis_MZ182239
CCAGACATAGCTTTCCCGCGACTGAACAACATAAGTTTTTGAATGCTTCCCCCCGCTCTTTTTTTATTGTTAGTTAGC---TCTATAATTGAAAGTGGAGTAGGTACGAGGTGAACAGTGTATCCACCGTTGGCGGGCAATTTGGCACACTCTGGGCCAGCTTTAGATTGTGCCATTTTTTCTTTACATTTGGCTGGTGTGTCTAGTATTTTAGG
>Pyura_chilensis_MZ182240
CCAGACATAGCTTTCCCGCGACTGAACAACATAAGTTTTTGAATGCTTCCCCCCGCTCTTTTTTTATTGTTAGTTAGC---TCTATAATTGAAAGTGGAGTAGGTACGAGGTGAACAGTGTATCCACCGTTGGCGGGCAATTTGGCACACTCTGGGCCAGCTTTAGATTGTGCCATTTTTTCTTTACATTTGGCTGGTGTGTCTAGTATTTTAGG
>Pyura_chilensis_MZ182089
CCAGACATAGCTTTCCCCCGACTGAATAACATAAGTTTTTGAATACTTCCCCCTGCTCTTTTTTTATTATTAGTAAGC---TCTATAATTGAAAGTGGAGTAGGTACGAGGTGAACAGTGTATCCCCCGTTGGCGGGCAATTTGGCACACTCTGGGCCAGCTTTAGACTGTGCGATTTTTTCTTTACACTTGGCTGGTGTGTCTAGTATTTTAGG
>Pyura_chilensis_MZ182135
CCAGATATAGCTTTCCCCCGACTGAACAACATAAGTTTTTGAATACTTCCCCCTGCCCTTTTTTTATTATTAGTGAGC---TCTATAATTGAAAGTGGAGTAGGTACGAGGTGAACAGTGTATCCACCGTTGGCGGGCAATTTGGCACACTCTGGGCCAGCTTTAGACTGTGCCATTTTTTCTTTACATTTGGCTGGTGTGTCTAGTATTTTGGG
>Pyura_chilensis_MW786087
CCAGATATAGCTTTCCCGCGACTTAACAACATAAGTTTTTGAATACTTCCCCCTGCTCTTTTTTTATTATTAGTGAGC---TCTATAATTGAAAGTGGAGTAGGTACGAGGTGAACAGTGTATCCACCGTTGGCGGGCAATTTGGCACACTCTGGGCCAGCTTTAGACTGTGCCATTTTTTCTTTACATTTGGCTGGTGTGTCTAGTATTTTAGG
>Pyura_chilensis_MW786008
CCAGATATAGCTTTCCCGCGACTGAACAACATAAGTTTTTGAATACTTCCCCCCGCTCTTTTTTTATTATTAGTGAGC---TCTATAATTGAAAGTGGAGTAGGTACGAGGTGAACAGTGTATCCACCGTTGGCGGGCAATTTGGCACACTCTGGGCCAGCTTTAGACTGTGCCATTTTTTCTTTACATTTGGCTGGTGTGTCTAGTATTTTAGG
>Pyura_chilensis_KC918452
CCAGATATAGCTTTCCCGCGACTGAACAACATAAGTTTTTGAATACTTCCCCCCGCTCTTTTTTTATTATTAGTGAGC---TCTATAATTGAAAGTGGAGTAGGTACGAGGTGAACAGTGTATCCACCGTTGGCGGGCAATTTGGCACACTCTGGGCCAGCTTTAGACTGTGCCATTTTTTCTTTACATTTGGCTGGTGTGTCTAGTATTTTAGG
>Pyura_chilensis_MW786306
CCAGATATAGCTTTCCCGCGACTGAACAACATAAGTTTTTGAATACTTCCCCCTGCTCTTTTTTTATTATTAGTGAGC---TCTATAATTGAAAGTGGAGTAGGTACGAGGTGAACAGTGTATCCACCGTTGGCGGGCAATTTGGCACACTCTGGGCCAGCTTTAGACTGTGCCATTTTTTCTTTACATTTGGCTGGTGTGTCTAGTATTTTAGG
>Pyura_chilensis_MW786556
CCAGATATAGCTTTCCCGCGACTGAACAACATAAGTTTTTGAATACTTCCCCCTGCTCTTTTTTTATTATTAGTGAGC---TCTATAATTGAAAGTGGAGTAGGTACGAGGTGAACAGTGTATCCACCGTTGGCGGGCAATTTGGCACACTCTGGGCCAGCTTTAGACTGTGCCATTTTTTCTTTACATTTGGCTGGTGTGTCTAGTATTTTAGG
>Pyura_chilensis_MW786384
CCAGATATAGCTTTCCCGCGACTGAACAACATAAGTTTTTGAATACTTCCCCCTGCTCTTTTTTTATTATTAGTGAGC---TCTATAATTGAAAGTGGAGTAGGTACGAGGTGAACAGTGTATCCACCGTTGGCGGGCAATTTGGCACACTCTGGGCCAGCTTTAGACTGTGCCATTTTTTCTTTACATTTGGCTGGTGTGTCTAGTATTTTAGG
>Pyura_chilensis_MW785949
CCAGATATAGCTTTCCCGCGACTGAACAACATAAGTTTTTGAATACTTCCCCCTGCTCTTTTTTTATTATTAGTGAGC---TCTATAATTGAAAGTGGAGTAGGTACGAGGTGAACAGTGTATCCACCGTTGGCGGGCAATTTGGCACACTCTGGGCCAGCTTTAGACTGTGCCATTTTTTCTTTACATTTGGCTGGTGTGTCTAGTATTTTAGG
>Pyura_chilensis_KC918375
CCAGATATAGCTTTCCCGCGACTGAACAACATAAGTTTTTGAATACTTCCCCCTGCTCTTTTTTTATTATTAGTGAGC---TCTATAATTGAAAGTGGAGTAGGTACGAGGTGAACAGTGTATCCACCGTTGGCGGGCAATTTGGCACACTCTGGGCCAGCTTTAGACTGTGCCATTTTTTCTTTACATTTGGCTGGTGTGTCTAGTATTTTAGG
>Pyura_chilensis_MZ182090
CCAGATATAGCTTTCCCCCGACTGAACAACATAAGTTTTTGAATACTTCCCCCTGCTCTTTTTTTGTTATTAGTGAGC---TCTATAATTGAAAGTGGAGTAGGTACGAGGTGAACAGTGTATCCACCGTTGGCGGGCAATTTGGCACACTCTGGGCCAGCTTTAGACTGTGCCATTTTTTCTTTACATTTGGCTGGTGTGTCTAGTATTTTAGG
>Pyura_chilensis_MZ182094
CCAGATATAGCTTTCCCCCGACTGAACAACATAAGTTTTTGAATACTTCCCCCTGCTCTTTTTTTATTATTAGTGAGC---TCTATAATTGAAAGTGGAGTAGGTACGAGGTGAACAGTGTATCCACCGTTGGCGGGCAATTTGGCACACTCTGGGCCAGCTTTAGACTGTGCCATTTTTTCTTTACATTTGGCTGGTGTGTCTAGTATTTTAGG
>Pyura_chilensis_MZ182091
CCAGATATAGCTTTCCCCCGACTGAACAACATAAGTTTTTGAATACTTCCCCCTGCTCTTTTTTTATTATTAGTGAGC---TCTATAATTGAAAGTGGAGTAGGTACGAGGTGAACAGTGTATCCACCGTTGGCGGGCAATTTGGCACACTCTGGGCCAGCTTTAGACTGTGCCATTTTTTCTTTACATTTGGCTGGTGTGTCTAGTATTTTAGG
>Pyura_chilensis_MW786526
CCAGACATAGCTTTCCCCCGACTGAACAACATAAGTTTTTGAATACTTCCCCCTGCTCTTTTTTTATTGTTAGTGAGC---TCTGTAATTGAAAGTGGAGTAGGTACGAGGTGAACAGTGTATCCACCGTTGGCGGGCAATTTGGCACACTCTGGGCCAGCTTTAGACTGTGCCATTTTTTCTTTACATTTGGCTGGTGTGTCTAGTATTTTAGG
>Pyura_chilensis_MZ182105
CCAGACATAGCTTTCCCCCGACTGAACAACATGAGTTTTTGAATACTTCCCCCTGCTCTTTTTTTATTATTAGTGAGC---TCTATAATTGAAAGTGGAGTAGGTACGAGGTGAACAGTGTATCCACCGTTGGCGGGCAATTTGGCACACTCTAGGCCAGCTTTAGACTGTGCCATTTTTTCTTTACATTTGGCTGGTGTGTCTAGTATTTTAGG
>Pyura_chilensis_KC918535
CCAGACATAGCTTTCCCCCGCCTGAACAACATAAGTTTTTGAATACTTCCCCCTGCTCTTTTTTTATTATTAGTGAGC---TCTATAATTGAAAGTGGAGTAGGTACGAGGTGAACAGTGTATCCACCGTTGGCGGGCAATTTGGCACACTCTGGGCCAGCTTTAGACTGTGCCATTTTTTCTTTACATTTGGCTGGTGTGTCTAGTATTTTAGG
>Pyura_chilensis_MW786116
CCAGACATAGCTTTCCCCCGACTGAACAACATAAGTTTTTGAATACTTCCCCCTGCTCTTTTTTTATTATTAGTGAGC---TCTATAATTGAAAGTGGAGTAGGTACGAGATGAACAGTGTATCCACCGTTGGCGGGCAATTTGGCACACTCTGGGCCAGCTTTAGACTGTGCCATTTTTTCTTTACATTTGGCTGGTGTGTCTAGTATTTTAGG
>Pyura_chilensis_MZ182109
CCAGACATAGCTTTCCCCCGACTGAACAACATAAGTTTTTGAATACTTCCCCCTGCCCTTTTTTTATTATTAGTGAGC---TCTATAATTGAAAGTGGAGTAGGTACGAGGTGAACAGTGTATCCACCGTTGGCGGGCAATTTGGCACACTCTGGGCCAGCTTTAGACTGTGCCATTTTTTCTTTACATTTGGCTGGTGTGTCTAGTATTTTAGG
>Pyura_chilensis_MZ182103
CCAGACATAGCTTTCCCCCGACTGAACAACATAAGTTTTTGAATACTTCCCCCTGCTCTTTTTTTATTATTAGTGAGC---TCTATAATTGAAAGTGGAGTAGGTACGAGGTGAACAGTGTATCCACCGTTGGCGGGCAATTTGGCACATTCTGGGCCAGCTTTAGACTGTGCCATTTTTTCTTTACATTTGGCTGGTGTGTCTAGTATTTTAGG
>Pyura_chilensis_MZ182096
CCAGACATAGCTTTCCCCCGACTGAACAACATAAGTTTCTGAATACTTCCCCCTGCTCTTTTTTTATTATTAGTGAGC---TCTATAATTGAAAGTGGAGTAGGTACGAGGTGAACAGTGTATCCACCGTTGGCGGGCAATTTGGCACACTCTGGGCCAGCTTTAGACTGTGCCATTTTTTCTTTACATTTGGCTGGTGTGTCTAGTATTTTAGG
>Pyura_chilensis_MZ182111
CCAGACATAGCTTTCCCCCGACTGAATAACATAAGTTTTTGAATACTTCCCCCTGCTCTTTTTTTATTATTAGTGAGC---TCTATAATTGAAAGTGGAGTAGGTACGAGGTGAACAGTGTATCCACCGTTGGCAGGCAATTTGGCACACTCTGGGCCAGCTTTAGACTGTGCCATTTTTTCTTTACATTTGGCTGGTGTGTCTAGTATTTTAGG
>Pyura_chilensis_MZ182106
CCAGACATAGCTTTCCCCCGACTGAACAACATAAGTTTTTGAATACTTCCCCCTGCTCTTTTTTTATTATTAGTGAGC---TCCATAATTGAAAGTGGAGTAGGTACGAGGTGAACAGTGTATCCACCGTTGGCGGGCAATTTGGCACACTCTGGGCCAGCTTTAGACTGTGCCATTTTTTCTTTACATTTGGCTGGTGTGTCTAGTATTTTAGG
>Pyura_chilensis_MZ182097
CCAGACATAGCTTTCCCCCGACTGAACAACATAAGTTTTTGAATACTTCCCCCTGCTCTTTTTTTATTATTAGTGAGC---TCTATAATTGAAAGTGGAGTAGGTACGAGGTGAACAGTGTATCCACCGTTGGCAGGCAATTTGGCACACTCTGGGCCAGCTTTAGACTGTGCCATTTTTTCTTTACATTTGGCTGGTGTGTCTAGTATTTTAGG
>Pyura_chilensis_MZ182099
CCAGACATAGCTTTCCCCCGACTGAACAACATAAGTTTTTGAATACTTCCCCCTGCTCTTTTTTTATTATTAGTGAGC---TCTATAATTGAAAGTGGAGTAGGTACGAGGTGAACAGTGTATCCACCGTTGGCAGGCAATTTGGCACACTCTGGGCCAGCTTTAGACTGTGCCATTTTTTCTTTACATTTGGCTGGTGTGTCTAGTATTTTAGG
>Pyura_chilensis_MZ182110
CCAGACATAGCTTTCCCCCGACTGAACAACATAAGTTTTTGAATACTTCCCCCTGCTCTTTTTTTATTATTAGTGAGC---TCTATAATTGAAAGTGGAGTAGGTACGAGGTGAACAGTGTATCCACCGTTGGCGGGCAATTTGGCACACTCTGGGCCAGCTTTAGACTGTGCCATTTTTTCTTTACATTTGGCTGGTGTGTCTAGTATTTTAGG
>Pyura_chilensis_MZ182095
CCAGACATAGCTTTCCCCCGACTGAACAACATAAGTTTTTGAATACTTCCCCCTGCTCTTTTTTTATTATTAGTGAGC---TCTATAATTGAAAGTGGAGTAGGTACGAGGTGAACAGTGTATCCACCGTTGGCGGGCAATTTGGCACACTCTGGGCCAGCTTTAGACTGTGCCATTTTTTCTTTACATTTGGCTGGTGTGTCTAGTATTTTAGG
>Pyura_chilensis_MZ182092
CCAGACATAGCTTTCCCCCGACTGAACAACATAAGTTTTTGAATACTTCCCCCTGCTCTTTTTTTATTATTAGTGAGC---TCTATAATTGAAAGTGGAGTAGGTACGAGGTGAACAGTGTATCCACCGTTGGCGGGCAATTTGGCACACTCTGGGCCAGCTTTAGACTGTGCCATTTTTTCTTTACATTTGGCTGGTGTGTCTAGTATTTTAGG
>Pyura_chilensis_MZ182102
CCAGACATAGCTTTCCCCCGACTGAACAACATAAGTTTTTGAATACTTCCCCCTGCTCTTTTTTTATTATTAGTGAGC---TCTATAATTGAAAGTGGAGTAGGTACGAGGTGAACAGTGTATCCACCGTTGGCGGGCAATTTGGCACACTCTGGGCCAGCTTTAGACTGTGCCATTTTTTCTTTACATTTGGCTGGTGTGTCTAGTATTTTAGG
>Pyura_chilensis_MZ182123
CCAGACATAGCTTTCCCCCGACTGAACAACATAAGTTTTTGAATACTTCCCCCTGCTCTTTTTTTATTATTAGTGAGC---TCTATAATTGAAAGTGGAGTAGGTACGAGGTGAACAGTGTATCCACCGTTGGCGGGCAATTTGGCACACTCTGGGCCAGCTTTAGACTGTGCCATTTTTTCTTTACATTTGGCTGGTGTGTCTAGTATTTTAGG
>Pyura_chilensis_MZ182134
CCAGACATAGCTTTCCCCCGACTGAACAACATAAGTTTTTGAATACTTCCCCCTGCTCTTTTTTTATTATTAGTGAGC---TCTATAATTGAAAGTGGAGTAGGTACGAGGTGAACAGTGTATCCACCGTTGGCGGGCAATTTGGCACACTCTGGGCCAGCTTTAGACTGTGCCATTTTTTCTTTACATTTGGCTGGTGTGTCTAGTATTTTAGG
>Pyura_chilensis_MZ182093
CCAGACATAGCTTTCCCCCGACTGAACAACATAAGTTTTTGAATACTTCCCCCTGCTCTTTTTTTATTATTAGTGAGC---TCTATAATTGAAAGTGGAGTAGGTACGAGGTGAACAGTGTATCCACCGTTGGCGGGCAATTTGGCACACTCTGGGCCAGCTTTAGACTGTGCCATTTTTTCTTTACATTTGGCTGGTGTGTCTAGTATTTTAGG
>Pyura_chilensis_MZ182098
CCAGACATAGCTTTCCCCCGACTGAACAACATAAGTTTTTGAATACTTCCCCCTGCTCTTTTTTTATTATTAGTGAGC---TCTATAATTGAAAGTGGAGTAGGTACGAGGTGAACAGTGTATCCACCGTTGGCGGGCAATTTGGCACACTCTGGGCCAGCTTTAGACTGTGCCATTTTTTCTTTACATTTGGCTGGTGTGTCTAGTATTTTAGG
>Pyura_chilensis_MZ182100
CCAGACATAGCTTTCCCCCGACTGAACAACATAAGTTTTTGAATACTTCCCCCTGCTCTTTTTTTATTATTAGTGAGC---TCTATAATTGAAAGTGGAGTAGGTACGAGGTGAACAGTGTATCCACCGTTGGCGGGCAATTTGGCACACTCTGGGCCAGCTTTAGACTGTGCCATTTTTTCTTTACATTTGGCTGGTGTGTCTAGTATTTTAGG
>Pyura_chilensis_MZ182101
CCAGACATAGCTTTCCCCCGACTGAACAACATAAGTTTTTGAATACTTCCCCCTGCTCTTTTTTTATTATTAGTGAGC---TCTATAATTGAAAGTGGAGTAGGTACGAGGTGAACAGTGTATCCACCGTTGGCGGGCAATTTGGCACACTCTGGGCCAGCTTTAGACTGTGCCATTTTTTCTTTACATTTGGCTGGTGTGTCTAGTATTTTAGG
>Pyura_chilensis_MZ182112
CCAGACATAGCTTTCCCCCGACTGAACAACATAAGTTTTTGAATACTTCCCCCTGCTCTTTTTTTATTATTAGTGAGC---TCTATAATTGAAAGTGGAGTAGGTACGAGGTGAACAGTGTATCCACCGTTGGCGGGCAATTTGGCACACTCTGGGCCAGCTTTAGACTGTGCCATTTTTTCTTTACATTTGGCTGGTGTGTCTAGTATTTTAGG
>Pyura_chilensis_MZ182113
CCAGACATAGCTTTCCCCCGACTGAACAACATAAGTTTTTGAATACTTCCCCCTGCTCTTTTTTTATTATTAGTGAGC---TCTATAATTGAAAGTGGAGTAGGTACGAGGTGAACAGTGTATCCACCGTTGGCGGGCAATTTGGCACACTCTGGGCCAGCTTTAGACTGTGCCATTTTTTCTTTACATTTGGCTGGTGTGTCTAGTATTTTAGG
>Pyura_chilensis_MZ182115
CCAGACATAGCTTTCCCCCGACTGAACAACATAAGTTTTTGAATACTTCCCCCTGCTCTTTTTTTATTATTAGTGAGC---TCTATAATTGAAAGTGGAGTAGGTACGAGGTGAACAGTGTATCCACCGTTGGCGGGCAATTTGGCACACTCTGGGCCAGCTTTAGACTGTGCCATTTTTTCTTTACATTTGGCTGGTGTGTCTAGTATTTTAGG
>Pyura_chilensis_MZ182119
CCAGACATAGCTTTCCCCCGACTGAACAACATAAGTTTTTGAATACTTCCCCCTGCTCTTTTTTTATTATTAGTGAGC---TCTATAATTGAAAGTGGAGTAGGTACGAGGTGAACAGTGTATCCACCGTTGGCGGGCAATTTGGCACACTCTGGGCCAGCTTTAGACTGTGCCATTTTTTCTTTACATTTGGCTGGTGTGTCTAGTATTTTAGG
>Pyura_chilensis_MZ182120
CCAGACATAGCTTTCCCCCGACTGAACAACATAAGTTTTTGAATACTTCCCCCTGCTCTTTTTTTATTATTAGTGAGC---TCTATAATTGAAAGTGGAGTAGGTACGAGGTGAACAGTGTATCCACCGTTGGCGGGCAATTTGGCACACTCTGGGCCAGCTTTAGACTGTGCCATTTTTTCTTTACATTTGGCTGGTGTGTCTAGTATTTTAGG
>Pyura_chilensis_MZ182121
CCAGACATAGCTTTCCCCCGACTGAACAACATAAGTTTTTGAATACTTCCCCCTGCTCTTTTTTTATTATTAGTGAGC---TCTATAATTGAAAGTGGAGTAGGTACGAGGTGAACAGTGTATCCACCGTTGGCGGGCAATTTGGCACACTCTGGGCCAGCTTTAGACTGTGCCATTTTTTCTTTACATTTGGCTGGTGTGTCTAGTATTTTAGG
>Pyura_chilensis_MZ182122
CCAGACATAGCTTTCCCCCGACTGAACAACATAAGTTTTTGAATACTTCCCCCTGCTCTTTTTTTATTATTAGTGAGC---TCTATAATTGAAAGTGGAGTAGGTACGAGGTGAACAGTGTATCCACCGTTGGCGGGCAATTTGGCACACTCTGGGCCAGCTTTAGACTGTGCCATTTTTTCTTTACATTTGGCTGGTGTGTCTAGTATTTTAGG
>Pyura_chilensis_MZ182126
CCAGACATAGCTTTCCCCCGACTGAACAACATAAGTTTTTGAATACTTCCCCCTGCTCTTTTTTTATTATTAGTGAGC---TCTATAATTGAAAGTGGAGTAGGTACGAGGTGAACAGTGTATCCACCGTTGGCGGGCAATTTGGCACACTCTGGGCCAGCTTTAGACTGTGCCATTTTTTCTTTACATTTGGCTGGTGTGTCTAGTATTTTAGG
>Pyura_chilensis_MZ182132
CCAGACATAGCTTTCCCCCGACTGAACAACATAAGTTTTTGAATACTTCCCCCTGCTCTTTTTTTATTATTAGTGAGC---TCTATAATTGAAAGTGGAGTAGGTACGAGGTGAACAGTGTATCCACCGTTGGCGGGCAATTTGGCACACTCTGGGCCAGCTTTAGACTGTGCCATTTTTTCTTTACATTTGGCTGGTGTGTCTAGTATTTTAGG
>Pyura_chilensis_MZ182227
CCAGACATAGCTTTCCCCCGACTGAACAACATAAGTTTTTGAATACTTCCCCCTGCTCTTTTTTTATTATTAGTGAGC---TCTATAATTGAAAGTGGAGTAGGTACGAGGTGAACAGTGTATCCACCGTTGGCGGGCAATTTGGCACACTCTGGGCCAGCTTTAGACTGTGCCATTTTTTCTTTACATTTGGCTGGTGTGTCTAGTATTTTAGG
>Pyura_chilensis_MW786261
CCAGACATAGCTTTCCCCCGACTGAACAACATAAGTTTTTGAATACTTCCCCCTGCTCTTTTTTTATTATTAGTGAGC---TCTATAATTGAAAGTGGAGTAGGTACGAGGTGAACAGTGTATCCACCGTTGGCGGGCAATTTGGCACACTCTGGGCCAGCTTTAGACTGTGCCATTTTTTCTTTACATTTGGCTGGTGTGTCTAGTATTTTAGG
>Pyura_chilensis_MW786450
CCAGACATAGCTTTCCCCCGACTGAACAACATAAGTTTTTGAATACTTCCCCCTGCTCTTTTTTTATTATTAGTGAGC---TCTATAATTGAAAGTGGAGTAGGTACGAGGTGAACAGTGTATCCACCGTTGGCGGGCAATTTGGCACACTCTGGGCCAGCTTTAGACTGTGCCATTTTTTCTTTACATTTGGCTGGTGTGTCTAGTATTTTAGG
>Pyura_chilensis_MW786579
CCAGACATAGCTTTCCCCCGACTGAACAACATAAGTTTTTGAATACTTCCCCCTGCTCTTTTTTTATTATTAGTGAGC---TCTATAATTGAAAGTGGAGTAGGTACGAGGTGAACAGTGTATCCACCGTTGGCGGGCAATTTGGCACACTCTGGGCCAGCTTTAGACTGTGCCATTTTTTCTTTACATTTGGCTGGTGTGTCTAGTATTTTAGG
>Pyura_chilensis_MW786383
CCAGACATAGCTTTCCCGCGACTGAACAACATAAGTTTTTGAATACTTCCCCCTGCTCTTTTTTTATTATTAGTTAGC---TCTATAATTGAAAGTGGAGTAGGTACGAGGTGAACAGTGTATCCACCGTTGGCGGGCAATTTGGCACACTCTGGGCCAGCTTTAGACTGTGCCATTTTTTCTTTACATTTGGCTGGTGTGTCTAGTATTCTAGG
>Pyura_chilensis_MW786366
CCAGACATAGCTTTCCCGCGACTGAACAACATAAGTTTTTGAATACTTCCCCCTGCTCTTTTTTTATTATTAGTTAGC---TCTATAATTGAAAGTGGAGTAGGTACGAGGTGAACAGTGTATCCACCGTTGGCGGGCAATTTGGCACACTCTGGGCCAGCTTTAGACTGTGCCATTTTTTCTTTACATTTGGCTGGTGTGTCTAGTATTTTAGG
>Pyura_chilensis_MW785950
CCAGACATAGCTTTCCCTCGACTGAACAACATAAGTTTTTGAATACTTCCCCCTGCTCTTTTTTTATTATTAGTGAGC---TCTATAATTGAAAGTGGAGTAGGTACGAGGTGAACAGTGTATCCACCGTTGGCGGGCAATTTGGCACACTCTGGGCCAGCTTTAGACTGTGCCATTTTTTCTTTACATTTGGCTGGTGTGTCAAGTATTTTAGG
>Pyura_chilensis_KC918376
CCAGACATAGCTTTCCCTCGACTGAACAACATAAGTTTTTGAATACTTCCCCCTGCTCTTTTTTTATTATTAGTGAGC---TCTATAATTGAAAGTGGAGTAGGTACGAGGTGAACAGTGTATCCACCGTTGGCGGGCAATTTGGCACACTCTGGGCCAGCTTTAGACTGTGCCATTTTTTCTTTACATTTGGCTGGTGTGTCAAGTATTTTAGG
>Pyura_chilensis_MW786093
CCAGACATAGCTTTCCCGCGATTGAACAACATAAGTTTTTGAATACTTCCCCCTGCTCTTTTTTTATTATTAGTGAGC---TCTATAATTGAAAGTGGAGTAGGTACGAGGTGAACAGTGTATCCACCGTTGGCAGGCAATTTGGCACACTCTGGGCCAGCTTTAGACTGTGCCATTTTTTCTTTACATTTGGCTGGTGTGTCTAGTATTTTGGG
>Pyura_chilensis_MW786254
CCAGACATAGCTTTCCCGCGACTGAACAACATAAGTTTCTGAATACTCCCCCCTGCTCTTTTTTTATTATTAGTGAGC---TCTATAATTGAAAGTGGAGTAGGTACGAGGTGAACAGTGTATCCACCGTTGGCGGGCAATTTGGCACACTCTGGGCCAGCTTTAGACTGTGCCATTTTTTCTTTACATTTGGCTGGTGTGTCTAGTATTTTAGG
>Pyura_chilensis_MW786243
CCAGACATAGCTTTCCCGCGACTGAACAACATAAGTTTTTGAATACTCCCCCCTGCTCTTTTTTTATTATTAGTGAGC---TCTATAATTGAAAGTGGAGTAGGTACGAGGTGAACAGTGTATCCACCGTTGGCGGGCAATTTGGCACACTCTGGGCCAGCTTTAGACTGTGCCATTTTTTCTTTACATTTGGCTGGTGTGTCTAGTATTTTAGG
>Pyura_chilensis_MZ182137
CCAGACATAGCTTTCCCCCGACTGAACAACATAAGTTTTTGGATACTTCCCCCTGCTCTTTTTTTATTATTAGTGAGC---TCTATGATTGAAAGTGGAGTAGGTACGAGGTGAACAGTGTATCCACCGTTGGCGGGCAATTTGGCACACTCTGGGCCAGCTTTAGACTGTGCCATTTTTTCTTTACATTTGGCTGGTGTGTCTAGTATTTTAGG
>Pyura_chilensis_MZ182108
CCAGACATAGCTTTCCCCCGACTGAACAACATAAGTTTTTGAATACTTCCCCCTGCTCTTTTTTTATTATTAGTGAGC---TCTATGATTGAAAGTGGAGTAGGTACGAGGTGAACAGTGTATCCACCGTTGGCGGGCAATTTGGCACACTCTGGGCCAGCTTTAGACTGTGCCATTTTTTCTTTACATTTGGCTGGTGTGTCTAGTATTTTAGG
>Pyura_chilensis_MZ182107
CCAGACATAGCTTTCCCCCGACTGAACAACATAAGTTTTTGAATACTTCCCCCTGCTCTTTTTTTACTATTAGTGAGC---TCTATAATTGAAAGTGGAGTAGGTACAAGGTGAACAGTGTATCCACCGTTGGCGGGCAATTTGGCACACTCTGGGCCAGCTTTAGACTGTGCCATTTTTTCTTTACATTTGGCTGGTGTGTCTAGTATTTTAGG
>Pyura_chilensis_MZ182104
CCAGACATAGCTTTCCCCCGACTGAACAACATAAGTTTTTGAATACTTCCCCCTGCTCTTTTTTTATTATTAGTGAGC---TCTATAATTGAAAGTGGAGTAGGTACAAGGTGAACAGTGTATCCACCGTTGGCGGGCAATTTGGCACACTCTGGGCCAGCTTTAGACTGTGCCATTTTTTCTTTACATTTGGCTGGTGTGTCTAGTATTTTAGG
>Pyura_chilensis_MW786507
CCAGACATAGCTTTCCCGCGACTGAACAACATAAGTTTTTGAATACTTCCCCCTGCTCTTTTTTTATTATTAGTGAGC---TCTATAATTGAAAGTGGAGTAGGTACGAGGTGAACAGTGTATCCACCGTTGGCGGGCAATTTGGCACACTCTGGGCCCGCTTTAGACTGTGCCATTTTTTCTTTACATTTGGCTGGTGTGTCTAGTATTTTAGG
>Pyura_chilensis_MW786104
CCAGACATAGCTTTCCCGCGACTGAACAACATAAGTTTTTGAATACTTCCCCCTGCTCTTTTTTTATTATTAGTGAGC---TCTATAATTGAAAGTGGAGTGGGTACGAGGTGAACAGTGTATCCACCGTTGGCGGGCAATTTGGCACACTCTGGGCCAGCTTTAGACTGTGCCATTTTTTCTTTACATTTGGCTGGTGTGTCTAGTATTTTAGG
>Pyura_chilensis_MW786535
CCAGACATAGCTTTCCCGCGACTGAACAACATAAGTTTTTGAATACTTCCCCCTGCTCTTTTTTTACTATTAGTGAGC---TCTATAATTGAAAGTGGAGTAGGTACGAGGTGAACAGTGTATCCACCGTTGGCGGGCAATTTGGCACACTCTGGGCCAGCTTTAGACTGTGCCATTTTTTCTTTACATTTGGCTGGTGTGTCTAGTATTTTAGG
>Pyura_chilensis_MW785984
CCAGACATAGCTTTCCCGCGACTGAACAACATAAGTTTTTGAATACTTCCCCCTGCTCTTTTTTTATTATTAGTGAGC---TCTATAATTGAAAGTGGAGTAGGTACGAGGTGAACAGTGTATCCACCGTTGGCGGGCAATTTGGCACACTCTGGGCCAGCTCTAGACTGTGCCATTTTTTCTTTACATTTGGCTGGTGTGTCTAGTATTTTAGG
>Pyura_chilensis_KC918410
CCAGACATAGCTTTCCCGCGACTGAACAACATAAGTTTTTGAATACTTCCCCCTGCTCTTTTTTTATTATTAGTGAGC---TCTATAATTGAAAGTGGAGTAGGTACGAGGTGAACAGTGTATCCACCGTTGGCGGGCAATTTGGCACACTCTGGGCCAGCTCTAGACTGTGCCATTTTTTCTTTACATTTGGCTGGTGTGTCTAGTATTTTAGG
>Pyura_chilensis_MW785964
CCAGACATAGCTTTCCCGCGACTGAACAACATAAGTTTTTGAATACTTCCCCCTGCTCTTTTTTTATTATTAGTGAGC---TCTATAATTGAAAGTGGAGTAGGTACGAGGTGGACAGTGTATCCACCGTTGGCAGGCAATTTGGCACACTCTGGGCCAGCTTTAGACTGTGCCATTTTTTCTTTACATTTGGCTGGTGTGTCTAGTATTTTAGG
>Pyura_chilensis_KC918390
CCAGACATAGCTTTCCCGCGACTGAACAACATAAGTTTTTGAATACTTCCCCCTGCTCTTTTTTTATTATTAGTGAGC---TCTATAATTGAAAGTGGAGTAGGTACGAGGTGGACAGTGTATCCACCGTTGGCAGGCAATTTGGCACACTCTGGGCCAGCTTTAGACTGTGCCATTTTTTCTTTACATTTGGCTGGTGTGTCTAGTATTTTAGG
>Pyura_chilensis_KC918427
CCAGACATAGCTTTCCCGCGACTGAACAACATAAGTTTTTGAATACTTCCCCCTGCTCTTTTTTTATTATTAGTGAGC---TCTATAATTGAAAGTGGAGTAGGTACGAGGTGAACAGTGTATCCACCGTTGGCGGGCAATTTGGCACACTCTGGGCCAGCTTTAGACTGTGCCATTTTTTCTTTACATTTGGCTGGTGTGTCTAGTATTTTGGG
>Pyura_chilensis_MW786030
CCAGACATAGCTTTCCCGCGACTGAACAACATAAGTTTTTGAATACTTCCCCCTGCTCTTTTTTTATTATTAGTGAGC---TCTATAATTGAAAGTGGAGTAGGTACGAGGTGAACAGTGTATCCACCGTTGGCGGGCAATTTGGCACACTCTGGGCCAGCTTTAGACTGTGCCATTTTTTCTTTACATTTGGCTGGTGTGTCTAGTATTTTGGG
>Pyura_chilensis_KC918489
CCAGACATAGCTTTCCCGCGACTGAACAACATAAGTTTTTGAATACTTCCCCCTGCTCTTTTTTTATTATTAGTGAGC---TCTATAATTGAAAGTGGAGTAGGTACGAGGTGAACAGTGTATCCACCGTTGGCGGGCAATTTGGCACACTCTGGGCCAGCTTTAGACTGTGCCATTTTTTCTTTACATTTGGCTGGTGTGTCTAGTATTTTGGG
>Pyura_chilensis_MW786230
CCAGACATAGCTTTCCCGCGACTGAACAACATAAGTTTTTGAATGCTTCCCCCTGCTCTTTTTTTATTATTAGTGAGC---TCTATAATTGAAAGTGGAGTAGGTACGAGGTGAACAGTGTATCCACCGTTGGCGGGCAATTTGGCACACTCTGGGCCAGCTTTAGACTGTGCCATTTTTTCTTTACATTTGGCTGGTGTGTCTAGTATTTTAGG
>Pyura_chilensis_MW786269
CCAGACATAGCTTTCCCGCGACTGAACAACATAAGTTTTTGAATACTTCCCCCCGCTCTTTTTTTATTATTAGTGAGC---TCTATAATTGAAAGTGGAGTAGGTACGAGGTGAACAGTGTATCCACCGTTGGCGGGCAATTTGGCGCACTCTGGGCCAGCTTTAGACTGTGCCATTTTTTCTTTACATTTGGCTGGTGTGTCTAGTATTTTAGG
>Pyura_chilensis_MW786216
CCAGACATAGCTTTCCCGCGACTGAACAACATAAGTTTTTGAATACTTCCCCCCGCTCTTTTTTTATTATTAGTGAGC---TCTATAATTGAAAGTGGAGTAGGTACGAGGTGAACAGTGTATCCACCGTTGGCAGGCAATTTGGCACACTCTGGGCCAGCTTTAGACTGTGCCATTTTTTCTTTACATTTGGCTGGTGTGTCTAGTATTTTAGG
>Pyura_chilensis_MW786218
CCAGACATAGCTTTCCCGCGACTGAACAACATAAGTTTTTGAATACTTCCCCCCGCTCTTTTTTTATTATTAGTGAGC---TCTATAATTGAAAGTGGAGTAGGTACGAGGTGAACAGTGTATCCACCGTTGGCAGGCAATTTGGCACACTCTGGGCCAGCTTTAGACTGTGCCATTTTTTCTTTACATTTGGCTGGTGTGTCTAGTATTTTAGG
>Pyura_chilensis_MW786372
CCAGACATAGCTTTCCCGCGACTGAACAACATAAGTTTTTGAATACTTCCCCCTGCTCTTTTTTTATTATTAGTGAGC---TCTATAATTGAAAGTGGAGTAGGTACGAGGTGAACAGTGTATCCACCGTTGGCGGGCAATTTGGCACACTCTGGGCCAGCTTTAGACTGTGCAATTTTTTCTTTACATTTGGCTGGTGTGTCTAGTATTTTAGG
>Pyura_chilensis_MW786304
CCAGACATAGCTTTCCCGCGACTGAACAACATAAGTTTTTGAATACTTCCCCCTGCTCTTTTTTTATTATTAGTGAGC---TCTATAATTGAAAGTGGAGTAGGTACGAGGTGAACAGTGTATCCACCGTTGGCGGGCAATTTGGCACACTCTGGGCCAGCTTTAGAGTGTGCCATTTTTTCTTTACATTTGGCTGGTGTGTCTAGTATTTTAGG
>Pyura_chilensis_KC918467
CCAGACATAGCTTTCCCGCGACTGAACAACATAAGTTTTTGAATACTTCCCCCTGCTCTTTTTTTATTATTAGTGAGC---TCTATAATTGAAAGTGGAGTAGGTACGAGGTGAACAGTGTATCCACCGTTGGCGGGCAATTTGGCACACTCTGGGCCAGCTTTAGACTGTGCCATTTTTTCTTTACATTTGGCTGGTGTATCTAGTATTTTAGG
>Pyura_chilensis_MW786147
CCAGACATAGCTTTCCCGCGACTGAACAACATAAGTTTTTGAATACTTCCCCCTGCTCTTTTTTTATTATTAGTGAGC---TCTATAATTGAAAGTGGAGTAGGAACGAGGTGAACAGTGTATCCACCGTTGGCGGGCAATTTGGCACACTCTGGGCCAGCTTTAGACTGTGCCATTTTTTCTTTACATTTGGCTGGTGTGTCTAGTATTTTAGG
>Pyura_chilensis_MW786554
CCAGACATAGCTTTCCCGCGATTGAACAACATAAGTTTTTGAATACTTCCCCCTGCTCTTTTTTTATTATTAGTGAGC---TCTATAATTGAAAGTGGAGTAGGTACGAGGTGAACAGTGTATCCACCGTTGGCGGGCAATTTGGCACACTCTGGGCCAGCTTTAGACTGTGCCATTTTTTCTTTACATTTGGCTGGTGTGTCTAGTATTTTAGG
>Pyura_chilensis_MW786582
CCAGACATAGCTTTCCCGCGACTGAACAACATAAGTTTTTGAATACTTCCCCCTGCTCTTTTTTTATTATTAGTGAGC---TCTATAATTGAAAGTGGAGTAGGTACGAGGTGAACAGTGTATCCACCGTTGGCGGGCAATTTGGCACACTCTGGGCCAGCTTTAGACTGTGCCATTTTTTCTTTACATTTGGCTGGGGTGTCTAGTATTTTAGG
>Pyura_chilensis_MW785946
CCAGACATAGCTTTCCCGCGACTGAACAACATAAGTTTTTGAATGCTTCCCCCTGCTCTTTTTTTATTATTAGTGAGC---TCTATAATTGAAAGTGGAGTAGGTACGAGGTGAACAGTGTATCCACCGTTGGCAGGCAATTTGGCACACTCTGGGCCAGCTTTAGACTGTGCCATTTTTTCTTTACATTTGGCTGGTGTGTCTAGTATTTTAGG
>Pyura_chilensis_KC918372
CCAGACATAGCTTTCCCGCGACTGAACAACATAAGTTTTTGAATGCTTCCCCCTGCTCTTTTTTTATTATTAGTGAGC---TCTATAATTGAAAGTGGAGTAGGTACGAGGTGAACAGTGTATCCACCGTTGGCAGGCAATTTGGCACACTCTGGGCCAGCTTTAGACTGTGCCATTTTTTCTTTACATTTGGCTGGTGTGTCTAGTATTTTAGG
>Pyura_chilensis_MW786430
CCAGACATAGCTTTTCCGCGACTGAACAACATAAGTTTTTGAATACTTCCCCCTGCTCTTTTTTTATTATTAGTGAGC---TCTATAATTGAAAGTGGAGTAGGTACGAGGTGAACAGTGTATCCACCGTTGGCGGGCAATTTGGCACACTCTGGGCCAGCTTTAGACTGTGCCATTTTTTCTTTACATTTGGCTGGTGTGTCTAGTATTTTAGG
>Pyura_chilensis_MW786617
CCAGACATGGCTTTCCCGCGACTGAACAACATAAGTTTTTGAATACTTCCCCCTGCTCTTTTTTTATTATTGGTGAGC---TCTATAATTGAAAGTGGAGTAGGTACGAGGTGAACAGTGTATCCACCGTTGGCGGGCAATTTGGCACACTCTGGGCCAGCTTTAGACTGTGCCATTTTTTCTTTACATTTGGCTGGTGTGTCTAGTATTTTAGG
>Pyura_chilensis_MW786493
CCAGACATAGCTTTCCCGCGACTGAACAACATAAGTTTTTGAATACTTCCCCCTGCTTTTTTTTTATTATTAGTGAGC---TCTATAATTGAAAGTGGAGTAGGTACGAGGTGAACAGTGTATCCACCGTTGGCGGGCAATTTGGCACACTCTGGGCCAGCTTTAGACTGTGCCATTTTTTCTTTACATTTGGCTGGTGTGTCTAGTATTTTAGG
>Pyura_chilensis_KC918429
CCAGACATAGCTTTCCCGCGACTGAACAACATAAGTTTTTGAATACTTCCCCCTGCTCTTTTTTTATTATTAGTAAGC---TCTATAATTGAAAGTGGAGTAGGTACGGGGTGAACAGTGTATCCACCGTTGGCGGGCAATTTGGCACACTCTGGGCCAGCTTTAGACTGTGCCATTTTTTCTTTACATTTGGCTGGTGTGTCTAGTATTTTAGG
>Pyura_chilensis_MW786263
CCAGACATAGCTTTCCCGCGACTGAACAACATAAGTTTTTGAATACTTCCCCCTGCTCTTTTTTTATTATTAGTGAGC---TCTATAATTGAAAGTGGAGTAGGTACGAGGTGAACAGTGTATCCACCGTTGGCGGGTAATTTGGCACACTCTGGGCCAGCTTTAGACTGTGCCATTTTTTCTTTACATTTGGCTGGTGTGTCTAGTATTTTAGG
>Pyura_chilensis_MW786402
CCAGACATAGCTTTCCCGCGACTGAACAACATAAGTTTTTGAATACTTCCCCCTGCTCTTTTTTTATTATTAGTGAGC---TCTATAATTGAAAGTGGAGTAGGTACGAGGTGAACAGTGTATCCACCGTTGGCGGGCAATTTGGCACACTCTGGGCCAGCTTTAGACTGTGCCATTTTTTCTTTACATTTGGCTGGAGTGTCTAGTATTTTAGG
>Pyura_chilensis_MW786080
CCAGACATAGCTTTCCCGCGACTGAACAACATAAGTTTTTGAATACTACCCCCTGCTCTTTTTTTATTATTAGTGAGC---TCTATAATTGAAAGTGGAGTAGGTACGAGGTGAACAGTGTATCCACCGTTGGCGGGCAATTTGGCACACTCTGGGCCAGCTTTAGACTGTGCCATTTTTTCTTTACATTTGGCTGGTGTGTCTAGTATTTTAGG
>Pyura_chilensis_MW786611
CCAGACATAGCTTTCCCGCGACTGAACAACATAAGTTTTTGAATACTACCCCCTGCTCTTTTTTTATTATTAGTGAGC---TCTATAATTGAAAGTGGAGTAGGTACGAGGTGAACAGTGTATCCACCGTTGGCGGGCAATTTGGCACACTCTGGGCCAGCTTTAGACTGTGCCATTTTTTCTTTACATTTGGCTGGTGTGTCTAGTATTTTAGG
>Pyura_chilensis_MW786103
CCAGACATAGCTTTCCCGCGACTGAACAACATAAGTTTTTGAATACTTCCCCCTGCTCTTTTTTTATTATTAGTGAGC---TCTATAATTGAAAGTGGAGTAGGTACGAGGTGAACAGTGTATCCACCGTTGGCGGGCAATTTGGCACACTCTGGGCCAGCTTTAGACTGTGCCATTTTTTCTCTACATTTGGCTGGTGTGTCTAGTATTTTAGG
>Pyura_chilensis_MW786382
CCAGACATAGCTTTCCCGCGACTGAACAACATAAGTTTTTGAATACTTCCCCCTGCTCTTTTTTTATTATTAGTGAGC---TCTATAATTGAAAGTGGAGTAGGTACGAGGTGAACAGTGTACCCACCGTTGGCGGGCAATTTGGCACACTCTGGGCCAGCTTTAGACTGTGCCATTTTTTCTTTACATTTGGCTGGTGTGTCTAGTATTTTAGG
>Pyura_chilensis_MW786392
CCAGACATAGCTTTCCCGCGACTGAACAACATAAGTTTTTGAATACTTCCCCCTGCTCTTTTTTTATTATTAGTGAGC---TCTATAATTGAAAGTGGAGTAGGTACGAGGTGAACAGTGTACCCACCGTTGGCGGGCAATTTGGCACACTCTGGGCCAGCTTTAGACTGTGCCATTTTTTCTTTACATTTGGCTGGTGTGTCTAGTATTTTAGG
>Pyura_chilensis_MW786570
CCAGACATAGCTTTCCCGCGACTGAACAACATAAGTTTTTGAATACTTCCCCCTGCTCTTTTTTTATTATTAGTGAGC---TCTATAATTGAAAGTGGAGTAGGTACGAGGTGAACAGTGTACCCACCGTTGGCGGGCAATTTGGCACACTCTGGGCCAGCTTTAGACTGTGCCATTTTTTCTTTACATTTGGCTGGTGTGTCTAGTATTTTAGG
>Pyura_chilensis_MW786395
CCAGACATAGCTTTCCCGCGACTGAACAACATAAGTTTTTGAATACTTCCCCCTGCTCTTTTTTTATTGTTAGTGAGC---TCTATAATTGAAAGTGGAGTAGGTACGAGGTGAACAGTGTATCCACCGTTGGCGGGCAATTTGGCACACTCTGGGCCAGCTTTAGACTGTGCCATTTTTTCTTTACATTTGGCTGGTGTGTCTAGTATTTTAGG
>Pyura_chilensis_MW786100
CCAGACATAGCTTTCCCGCGACTGAACAACATAAGTTTTTGAATACTTCCCCCTGCTCTTTTTTTATTGTTAGTGAGC---TCTATAATTGAAAGTGGAGTAGGTACGAGGTGAACAGTGTATCCACCGTTGGCGGGCAATTTGGCACACTCTGGGCCAGCTTTAGACTGTGCCATTTTTTCTTTACATTTGGCTGGTGTGTCTAGTATTTTAGG
>Pyura_chilensis_MW786227
CCAGACATAGCTTTCCCGCGACTGAACAACATAAGTTTTTGAATACTTCCCCCTGCTCTTTTTTTATTGTTAGTGAGC---TCTATAATTGAAAGTGGAGTAGGTACGAGGTGAACAGTGTATCCACCGTTGGCGGGCAATTTGGCACACTCTGGGCCAGCTTTAGACTGTGCCATTTTTTCTTTACATTTGGCTGGTGTGTCTAGTATTTTAGG
>Pyura_chilensis_MW786411
CCAGACATAGCTTTCCCGCGACTGAACAACATAAGTTTTTGAATACTTCCCCCTGCCCTTTTTTTATTATTAGTGAGC---TCTATAATTGAAAGTGGAGTAGGTACGAGGTGAACAGTGTATCCACCGTTGGCGGGCAATTTGGCACACTCTGGGCCAGCTTTAGACTGTGCCATTTTTTCTTTACATTTGGCTGGTGTGTCTAGTATTTTAGG
>Pyura_chilensis_MW786144
CCAGACATAGCTTTCCCGCGACTGAACAACATAAGTTTTTGAATACTCCCCCCTGCTCTTTTTTTATTATTAGTGAGC---TCTATAATTGAAAGTGGAGTAGGTACGGGGTGAACAGTGTATCCACCGTTGGCGGGCAATTTGGCACACTCTGGGCCAGCTTTAGACTGTGCCATTTTTTCTTTACATTTGGCTGGTGTGTCTAGTATTTTAGG
>Pyura_chilensis_MW786011
CCAGACATAGCTTTCCCGCGACTGAACAACATAAGTTTTTGAATACTTCCCCCTGCTCTTTTTTTATTATTAGTGAGC---TCTATAATTGAAAGTGGAGTAGGTACGGGGTGAACAGTGTATCCACCGTTGGCGGGCAATTTGGCACACTCTGGGCCAGCTTTAGACTGTGCCATTTTTTCTTTACATTTGGCTGGTGTGTCTAGTATTTTAGG
>Pyura_chilensis_KC918455
CCAGACATAGCTTTCCCGCGACTGAACAACATAAGTTTTTGAATACTTCCCCCTGCTCTTTTTTTATTATTAGTGAGC---TCTATAATTGAAAGTGGAGTAGGTACGGGGTGAACAGTGTATCCACCGTTGGCGGGCAATTTGGCACACTCTGGGCCAGCTTTAGACTGTGCCATTTTTTCTTTACATTTGGCTGGTGTGTCTAGTATTTTAGG
>Pyura_chilensis_MW786573
CCAGACATAGCTTTCCCGCGACTTAACAACATAAGTTTTTGAATACTTCCCCCTGCTCTTTTTTTATTATTAGTGAGC---TCTATAATTGAAAGTGGAGTAGGTACGAGGTGAACAGTGTATCCACCGTTGGCGGGCAATTTGGCACACTCTGGGCCAGCTTTAGACTGTGCCATTTTTTCTTTACATTTGGCTGGTGTGTCTAGTATTTTAGG
>Pyura_chilensis_MW786090
CCAGACATAGCTTTCCCGCGACTTAACAACATAAGTTTTTGAATACTTCCCCCTGCTCTTTTTTTATTATTAGTGAGC---TCTATAATTGAAAGTGGAGTAGGTACGAGGTGAACAGTGTATCCACCGTTGGCGGGCAATTTGGCACACTCTGGGCCAGCTTTAGACTGTGCCATTTTTTCTTTACATTTGGCTGGTGTGTCTAGTATTTTAGG
>Pyura_chilensis_KC918486
CCAGACATAGCTTTCCCGCGACTGAACAACATAAGTTTTTGAATACTTCCCCCTGCTCTTTTTTTATTATTAGTGAGC---TCTATGATTGAAAGTGGAGTAGGTACGAGGTGAACAGTGTATCCACCGTTGGCGGGCAATTTGGCACACTCTGGGCCAGCTTTAGACTGTGCCATTTTTTCTTTACATTTGGCTGGTGTGTCTAGTATTTTAGG
>Pyura_chilensis_MW786025
CCAGACATAGCTTTCCCGCGACTGAACAACATAAGTTTTTGAATACTTCCCCCTGCTCTTTTTTTATTATTAGTGAGC---TCTATGATTGAAAGTGGAGTAGGTACGAGGTGAACAGTGTATCCACCGTTGGCGGGCAATTTGGCACACTCTGGGCCAGCTTTAGACTGTGCCATTTTTTCTTTACATTTGGCTGGTGTGTCTAGTATTTTAGG
>Pyura_chilensis_MW786233
CCAGACATAGCTTTCCCGCGACTGAACAACATAAGTTTTTGAATACTTCCCCCTGCTCTTTTTTTATTATTAGTGAGC---TCTATGATTGAAAGTGGAGTAGGTACGAGGTGAACAGTGTATCCACCGTTGGCGGGCAATTTGGCACACTCTGGGCCAGCTTTAGACTGTGCCATTTTTTCTTTACATTTGGCTGGTGTGTCTAGTATTTTAGG
>Pyura_chilensis_MW786105
CCAGACATAGCTTTCCCGCGACTGAACAACATAAGTTTTTGAATACTTCCCCCTGCTCTTTTTTTATTATTAGTGAGC---TCTATGATTGAAAGTGGAGTAGGTACGAGGTGAACAGTGTATCCACCGTTGGCGGGCAATTTGGCACACTCTGGGCCAGCTTTAGACTGTGCCATTTTTTCTTTACATTTGGCTGGTGTGTCTAGTATTTTAGG
>Pyura_chilensis_MW786472
CCAGACATAGCTTTCCCGCGACTGAACAACATAAGTTTTTGAATACTTCCCCCTGCTCTTTTTTTATTATTAGTGAGC---TCTATGATTGAAAGTGGAGTAGGTACGAGGTGAACAGTGTATCCACCGTTGGCGGGCAATTTGGCACACTCTGGGCCAGCTTTAGACTGTGCCATTTTTTCTTTACATTTGGCTGGTGTGTCTAGTATTTTAGG
>Pyura_chilensis_MW786112
CCAGACATAGCTTTCCCGCGACTGAACAACATAAGTTTTTGAATACTTCCCCCCGCTCTTTTTTTATTATTAGTGAGC---TCTATGATTGAAAGTGGAGTAGGTACGAGGTGAACAGTGTATCCACCGTTGGCGGGCAATTTGGCACACTCTGGGCCAGCTTTAGACTGTGCCATTTTTTCTTTACATTTGGCTGGTGTGTCTAGTATTTTAGG
>Pyura_chilensis_MW786266
CCAGACATAGCTTTCCCGCGACTGAACAACATAAGTTTTTGAATACTTCCCCCCGCTCTTTTTTTATTATTAGTGAGC---TCTATAATTGAAAGTGGAGTAGGTACGAGGTGAACAGTGTATCCACCGTTGGCGGGCAATTTGGCACACTCTGGGCCAGCTTTAGACTGTGCCATTTTTTCTTTACATTTGGCTGGTGTGTCTAGTATTTTAGG
>Pyura_chilensis_MW786108
CCAGACATAGCTTTCCCGCGACTGAACAACATAAGTTTTTGAATACTTCCCCCCGCTCTTTTTTTATTATTAGTGAGC---TCTATAATTGAAAGTGGAGTAGGTACGAGGTGAACAGTGTATCCACCGTTGGCGGGCAATTTGGCACACTCTGGGCCAGCTTTAGACTGTGCCATTTTTTCTTTACATTTGGCTGGTGTGTCTAGTATTTTAGG
>Pyura_chilensis_MW786236
CCAGACATAGCTTTCCCGCGACTGAACAACATAAGTTTTTGAATACTTCCCCCCGCTCTTTTTTTATTATTAGTGAGC---TCTATAATTGAAAGTGGAGTAGGTACGAGGTGAACAGTGTATCCACCGTTGGCGGGCAATTTGGCACACTCTGGGCCAGCTTTAGACTGTGCCATTTTTTCTTTACATTTGGCTGGTGTGTCTAGTATTTTAGG
>Pyura_chilensis_MW786089
CCAGACATAGCTTTCCCGCGACTGAACAACATAAGTTTTTGAATACTTCCCCCCGCTCTTTTTTTATTATTAGTGAGC---TCTATAATTGAAAGTGGAGTAGGTACGAGGTGAACAGTGTATCCACCGTTGGCGGGCAATTTGGCACACTCTGGGCCAGCTTTAGACTGTGCCATTTTTTCTTTACATTTGGCTGGTGTGTCTAGTATTTTAGG
>Pyura_chilensis_KC918481
CCAGACATAGCTTTCCCGCGACTGAACAACATAAGTTTTTGAATACTTCCCCCCGCTCTTTTTTTATTATTAGTGAGC---TCTATAATTGAAAGTGGAGTAGGTACGAGGTGAACAGTGTATCCACCGTTGGCGGGCAATTTGGCACACTCTGGGCCAGCTTTAGACTGTGCCATTTTTTCTTTACATTTGGCTGGTGTGTCTAGTATTTTAGG
>Pyura_chilensis_MW785991
CCAGACATAGCTTTCCCGCGACTGAACAACATAAGTTTTTGAATACTTCCCCCCGCTCTTTTTTTATTATTAGTGAGC---TCTATAATTGAAAGTGGAGTAGGTACGAGGTGAACAGTGTATCCACCGTTGGCGGGCAATTTGGCACACTCTGGGCCAGCTTTAGACTGTGCCATTTTTTCTTTACATTTGGCTGGTGTGTCTAGTATTTTAGG
>Pyura_chilensis_MW786217
CCAGACATAGCTTTCCCGCGACTGAACAACATAAGTTTTTGAATACTTCCCCCCGCTCTTTTTTTATTATTAGTGAGC---TCTATAATTGAAAGTGGAGTAGGTACGAGGTGAACAGTGTATCCACCGTTGGCGGGCAATTTGGCACACTCTGGGCCAGCTTTAGACTGTGCCATTTTTTCTTTACATTTGGCTGGTGTGTCTAGTATTTTAGG
>Pyura_chilensis_KC918493
CCAGACATAGCTTTCCCGCGACTGAACAACATAAGTTTTTGAATACTTCCCCCCGCTCTTTTTTTATTATTAGTGAGC---TCTATAATTGAAAGTGGAGTAGGTACGAGGTGAACAGTGTATCCACCGTTGGCGGGCAATTTGGCACACTCTGGGCCAGCTTTAGACTGTGCCATTTTTTCTTTACATTTGGCTGGTGTGTCTAGTATTTTAGG
>Pyura_chilensis_MW786034
CCAGACATAGCTTTCCCGCGACTGAACAACATAAGTTTTTGAATACTTCCCCCCGCTCTTTTTTTATTATTAGTGAGC---TCTATAATTGAAAGTGGAGTAGGTACGAGGTGAACAGTGTATCCACCGTTGGCGGGCAATTTGGCACACTCTGGGCCAGCTTTAGACTGTGCCATTTTTTCTTTACATTTGGCTGGTGTGTCTAGTATTTTAGG
>Pyura_chilensis_KC918417
CCAGACATAGCTTTCCCGCGACTGAACAACATAAGTTTTTGAATACTTCCCCCCGCTCTTTTTTTATTATTAGTGAGC---TCTATAATTGAAAGTGGAGTAGGTACGAGGTGAACAGTGTATCCACCGTTGGCGGGCAATTTGGCACACTCTGGGCCAGCTTTAGACTGTGCCATTTTTTCTTTACATTTGGCTGGTGTGTCTAGTATTTTAGG
>Pyura_chilensis_MW786140
CCAGACATAGCTTTCCCGCGACTGAACAACATAAGTTTTTGAATACTTCCCCCCGCTCTTTTTTTATTATTAGTGAGC---TCTATAATTGAAAGTGGAGTAGGTACGAGGTGAACAGTGTATCCACCGTTGGCGGGCAATTTGGCACACTCTGGGCCAGCTTTAGACTGTGCCATTTTTTCTTTACATTTGGCTGGTGTGTCTAGTATTTTAGG
>Pyura_chilensis_MW786297
CCAGACATAGCTTTCCCGCGACTGAACAACATAAGTTTTTGAATACTTCCCCCCGCTCTTTTTTTATTATTAGTGAGC---TCTATAATTGAAAGTGGAGTAGGTACGAGGTGAACAGTGTATCCACCGTTGGCGGGCAATTTGGCACACTCTGGGCCAGCTTTAGACTGTGCCATTTTTTCTTTACATTTGGCTGGTGTGTCTAGTATTTTAGG
>Pyura_chilensis_MW786565
CCAGACATAGCTTTCCCGCGACTGAACAACATAAGTTTTTGAATACTTCCCCCCGCTCTTTTTTTATTATTAGTGAGC---TCTATAATTGAAAGTGGAGTAGGTACGAGGTGAACAGTGTATCCACCGTTGGCGGGCAATTTGGCACACTCTGGGCCAGCTTTAGACTGTGCCATTTTTTCTTTACATTTGGCTGGTGTGTCTAGTATTTTAGG
>Pyura_chilensis_MW786138
CCAGACATAGCTTTCCCGCGACTGAACAACATAAGTTTTTGAATACTTCCCCCCGCTCTTTTTTTATTATTAGTGAGC---TCTATAATTGAAAGTGGAGTAGGTACGAGGTGAACAGTGTATCCACCGTTGGCGGGCAATTTGGCACACTCTGGGCCAGCTTTAGACTGTGCCATTTTTTCTTTACATTTGGCTGGTGTGTCTAGTATTTTAGG
>Pyura_chilensis_KC918473
CCAGACATAGCTTTCCCGCGACTGAACAACATAAGTTTTTGAATACTTCCCCCCGCTCTTTTTTTATTATTAGTGAGC---TCTATAATTGAAAGTGGAGTAGGTACGAGGTGAACAGTGTATCCACCGTTGGCGGGCAATTTGGCACACTCTGGGCCAGCTTTAGACTGTGCCATTTTTTCTTTACATTTGGCTGGTGTGTCTAGTATTTTAGG
>Pyura_chilensis_MW786005
CCAGACATAGCTTTCCCGCGACTGAACAACATAAGTTTTTGAATACTTCCCCCCGCTCTTTTTTTATTATTAGTGAGC---TCTATAATTGAAAGTGGAGTAGGTACGAGGTGAACAGTGTATCCACCGTTGGCGGGCAATTTGGCACACTCTGGGCCAGCTTTAGACTGTGCCATTTTTTCTTTACATTTGGCTGGTGTGTCTAGTATTTTAGG
>Pyura_chilensis_MW786096
CCAGACATAGCTTTCCCGCGACTGAACAACATAAGTTTTTGAATACTTCCCCCCGCTCTTTTTTTATTATTAGTGAGC---TCTATAATTGAAAGTGGAGTAGGTACGAGGTGAACAGTGTATCCACCGTTGGCGGGCAATTTGGCACACTCTGGGCCAGCTTTAGACTGTGCCATTTTTTCTTTACATTTGGCTGGTGTGTCTAGTATTTTAGG
>Pyura_chilensis_MW786376
CCAGACATAGCTTTCCCGCGACTGAACAACATAAGTTTTTGAATACTTCCCCCCGCTCTTTTTTTATTATTAGTGAGC---TCTATAATTGAAAGTGGAGTAGGTACGAGGTGAACAGTGTATCCACCGTTGGCGGGCAATTTGGCACACTCTGGGCCAGCTTTAGACTGTGCCATTTTTTCTTTACATTTGGCTGGTGTGTCTAGTATTTTAGG
>Pyura_chilensis_MW786531
CCAGACATAGCTTTCCCGCGACTGAACAACATAAGTTTTTGAATACTTCCCCCCGCTCTTTTTTTATTATTAGTGAGC---TCTATAATTGAAAGTGGAGTAGGTACGAGGTGAACAGTGTATCCACCGTTGGCGGGCAATTTGGCACACTCTGGGCCAGCTTTAGACTGTGCCATTTTTTCTTTACATTTGGCTGGTGTGTCTAGTATTTTAGG
>Pyura_chilensis_KC918434
CCAGACATAGCTTTCCCGCGACTGAACAACATAAGTTTTTGAATACTTCCCCCCGCTCTTTTTTTATTATTAGTGAGC---TCTATAATTGAAAGTGGAGTAGGTACGAGGTGAACAGTGTATCCACCGTTGGCGGGCAATTTGGCACACTCTGGGCCAGCTTTAGACTGTGCCATTTTTTCTTTACATTTGGCTGGTGTGTCTAGTATTTTAGG
>Pyura_chilensis_MW786476
CCAGACATAGCCTTCCCGCGACTGAACAACATAAGTTTTTGAATACTTCCCCCTGCTCTTTTTTTATTATTAGTGAGC---TCTATAATTGAAAGTGGAGTAGGTACGAGGTGAACAGTGTATCCACCGTTGGCGGGCAATTTGGCACACTCTGGGCCAGCTTTAGACTGTGCCATTTTTTCTTTACATTTGGCTGGTGTGTCTAGTATTTTAGG
>Pyura_chilensis_KC918377
CCAGACATAGCTTTCCCGCGACTGAACAACATGAGTTTTTGAATACTTCCCCCTGCTCTTTTTTTATTATTAGTGAGC---TCTATAATTGAAAGTGGAGTAGGTACGAGGTGAACAGTGTATCCACCGTTGGCGGGCAATTTGGCACACTCTGGGCCAGCTTTAGACTGTGCCATTTTTTCTTTACATTTGGCTGGTGTGTCTAGTATTTTAGG
>Pyura_chilensis_MW785973
CCAGACATAGCTTTCCCGCGACTGAACAACATGAGTTTTTGAATACTTCCCCCTGCTCTTTTTTTATTATTAGTGAGC---TCTATAATTGAAAGTGGAGTAGGTACGAGGTGAACAGTGTATCCACCGTTGGCGGGCAATTTGGCACACTCTGGGCCAGCTTTAGACTGTGCCATTTTTTCTTTACATTTGGCTGGTGTGTCTAGTATTTTAGG
>Pyura_chilensis_KC918399
CCAGACATAGCTTTCCCGCGACTGAACAACATGAGTTTTTGAATACTTCCCCCTGCTCTTTTTTTATTATTAGTGAGC---TCTATAATTGAAAGTGGAGTAGGTACGAGGTGAACAGTGTATCCACCGTTGGCGGGCAATTTGGCACACTCTGGGCCAGCTTTAGACTGTGCCATTTTTTCTTTACATTTGGCTGGTGTGTCTAGTATTTTAGG
>Pyura_chilensis_MW786121
CCAGACATAGCTTTCCCGCGACTGAACAACATGAGTTTTTGAATACTTCCCCCTGCTCTTTTTTTATTATTAGTGAGC---TCTATAATTGAAAGTGGAGTAGGTACGAGGTGAACAGTGTATCCACCGTTGGCGGGCAATTTGGCACACTCTGGGCCAGCTTTAGACTGTGCCATTTTTTCTTTACATTTGGCTGGTGTGTCTAGTATTTTAGG
>Pyura_chilensis_MW786240
CCAGACATAGCTTTCCCGCGACTGAACAACATGAGTTTTTGAATACTTCCCCCTGCTCTTTTTTTATTATTAGTGAGC---TCTATAATTGAAAGTGGAGTAGGTACGAGGTGAACAGTGTATCCACCGTTGGCGGGCAATTTGGCACACTCTGGGCCAGCTTTAGACTGTGCCATTTTTTCTTTACATTTGGCTGGTGTGTCTAGTATTTTAGG
>Pyura_chilensis_MW786408
CCAGACATAGCTTTCCCGCGACTGAACAACATGAGTTTTTGAATACTTCCCCCTGCTCTTTTTTTATTATTAGTGAGC---TCTATAATTGAAAGTGGAGTAGGTACGAGGTGAACAGTGTATCCACCGTTGGCGGGCAATTTGGCACACTCTGGGCCAGCTTTAGACTGTGCCATTTTTTCTTTACATTTGGCTGGTGTGTCTAGTATTTTAGG
>Pyura_chilensis_MW785951
CCAGACATAGCTTTCCCGCGACTGAACAACATGAGTTTTTGAATACTTCCCCCTGCTCTTTTTTTATTATTAGTGAGC---TCTATAATTGAAAGTGGAGTAGGTACGAGGTGAACAGTGTATCCACCGTTGGCGGGCAATTTGGCACACTCTGGGCCAGCTTTAGACTGTGCCATTTTTTCTTTACATTTGGCTGGTGTGTCTAGTATTTTAGG
>Pyura_chilensis_MW786127
CCAGACATAGCTTTCCCGCGACTGAACAACATGAGTTTTTGAATACTTCCCCCTGCTCTTTTTTTATTATTAGTGAGC---TCTATAATTGAAAGTGGAGTAGGTACGAGGTGAACAGTGTATCCACCGTTGGCGGGCAATTTGGCACACTCTGGGCCAGCTTTAGACTGTGCCATTTTTTCTTTACATTTGGCTGGTGTGTCTAGTATTTTAGG
>Pyura_chilensis_MW786352
CCAGACATAGCTTTCCCGCGACTGAACAACATGAGTTTTTGAATACTTCCCCCTGCTCTTTTTTTATTATTAGTGAGC---TCTATAATTGAAAGTGGAGTAGGTACGAGGTGAACAGTGTATCCACCGTTGGCGGGCAATTTGGCACACTCTGGGCCAGCTTTAGACTGTGCCATTTTTTCTTTACATTTGGCTGGTGTGTCTAGTATTTTAGG
>Pyura_chilensis_MW786280
CCAGACATAGCTTTCCCGCGACTGAACAACATAAGTTTTTGAATACTTCCCCCTGCTCTTTTTTTATTATTAGTGAGC---TCTATAATTGAAAGTGGAGTAGGTACGAGGTGAACAGTGTATCCACCGTTGGCAGGCAATTTGGCACACTCTGGGCCAGCTTTAGACTGTGCCATTTTTTCTTTACATTTGGCTGGTGTTTCTAGTATTTTAGG
>Pyura_chilensis_MW786257
CCAGACATAGCTTTCCCGCGACTGAACAACATAAGTTTTTGAATACTTCCCCCTGCTCTTTTTTTATTATTGGTGAGC---TCTATAATTGAAAGTGGAGTAGGTACGAGGTGAACAGTGTATCCACCGTTGGCGGGCAATTTGGCACACTCTGGGCCAGCTTTAGACTGTGCCATTTTTTCTTTACATTTGGCTGGTGTGTCTAGTATTTTAGG
>Pyura_chilensis_MW786335
CCAGACATAGCTTTCCCGCGACTGAACAACATAAGTTTTTGAATACTTCCCCCTGCTCTTTTTTTATTATTAGTGAGT---TCTATAATTGAAAGTGGAGTAGGTACGAGGTGAACAGTGTATCCACCGTTGGCGGGCAATTTGGCACACTCTGGGCCAGCTTTAGACTGTGCCATTTTTTCTTTACATTTGGCTGGTGTGTCTAGTATTTTAGG
>Pyura_chilensis_MW786417
CCAGACATAGCTTTCCCGCGACTAAACAACATAAGTTTTTGAATACTTCCCCCTGCTCTTTTTTTATTATTAGTGAGC---TCTATAATTGAAAGTGGAGTAGGTACGAGGTGAACAGTGTATCCACCGTTGGCGGGCAATTTGGCACACTCTGGGCCAGCTTTAGACTGTGCCATTTTTTCTTTACATTTGGCTGGTGTGTCTAGTATTTTAGG
>Pyura_chilensis_MW786223
CCAGACATAGCTTTCCCGCGACTGAACAACATAAGTTTTTGAATACTTCCCCCTGCTCTTTTTTTATTATTAGTGAGC---TCTATAATTGAAAGTGGAGTAGGTACGAGGTGAACAGTGTATCCACCGTTGGCGGGCAATTTGGCACACTCTGGACCAGCTTTAGACTGTGCCATTTTTTCTTTACATTTGGCTGGTGTGTCTAGTATTTTAGG
>Pyura_chilensis_KC918419
CCAGACATAGCTTTCCCGCGACTGAACAACATAAGTTTTTGAATACTTCCCCCTGCTCTTTTTTTATTATTAGTGAGC---TCTATAATTGAAAGTGGAGTAGGTACGAGGTGAACAGTGTATCCACCGTTGGCGGGCAATTTGGCACACTCTGGACCAGCTTTAGACTGTGCCATTTTTTCTTTACATTTGGCTGGTGTGTCTAGTATTTTAGG
>Pyura_chilensis_MW786373
CCAGACATAGCTTTCCCGCGACTGAACAACATAAGTTTTTGAATACTTCCCCCTGCTCTTTTTTTATTATTAGTGAGC---TCTATAATTGAAAGTGGAGTAGGTACGAGGTGAACAGTGTATCCACCGTTGGCGGGCAATTTGGCACACTCTGGACCAGCTTTAGACTGTGCCATTTTTTCTTTACATTTGGCTGGTGTGTCTAGTATTTTAGG
>Pyura_chilensis_MW786106
CCAGACATAGCTTTCCCGCGACTGAACAACATAAGTTTTTGAATACTTCCCCCTGCTCTTTTTTTATTATTAGTGAGC---TCTATAATTGAAAGTGGAGTAGGTACGAGGTGAACAGTGTATCCACCGTTGGCGGGCAATTTGGCACACTCTGGACCAGCTTTAGACTGTGCCATTTTTTCTTTACATTTGGCTGGTGTGTCTAGTATTTTAGG
>Pyura_chilensis_MW786234
CCAGACATAGCTTTCCCGCGACTGAACAACATAAGTTTTTGAATACTTCCCCCTGCTCTTTTTTTATTATTAGTGAGC---TCTATAATTGAAAGTGGAGTAGGTACGAGGTGAACAGTGTATCCACCGTTGGCGGGCAATTTGGCACACTCTGGACCAGCTTTAGACTGTGCCATTTTTTCTTTACATTTGGCTGGTGTGTCTAGTATTTTAGG
>Pyura_chilensis_MW786117
CCAGACATAGCTTTCCCGCGACTGAACAACATAAGTTTTTGAATACTTCCCCCTGCTCTTTTTTTATTATTAGTGAGC---TCTATAATTGAAAGTGGAGTAGGTACGAGGTGAACAGTGTATCCACCGTTGGCGGGCAATTTGGCACACTCTGGACCAGCTTTAGACTGTGCCATTTTTTCTTTACATTTGGCTGGTGTGTCTAGTATTTTAGG
>Pyura_chilensis_MW786029
CCAGACATAGCTTTCCCGCGACTGAACAACATAAGTTTTTGAATACTTCCCCCTGCTCTTTTTTTATTATTAGTGAGC---TCTATAATTGAAAGTGGAGTAGGTACAAGGTGAACAGTGTATCCACCGTTGGCGGGCAATTTGGCACACTCTGGGCCAGCTTTAGACTGTGCCATTTTTTCTTTACATTTGGCTGGTGTGTCTAGTATTTTAGG
>Pyura_chilensis_KC918488
CCAGACATAGCTTTCCCGCGACTGAACAACATAAGTTTTTGAATACTTCCCCCTGCTCTTTTTTTATTATTAGTGAGC---TCTATAATTGAAAGTGGAGTAGGTACAAGGTGAACAGTGTATCCACCGTTGGCGGGCAATTTGGCACACTCTGGGCCAGCTTTAGACTGTGCCATTTTTTCTTTACATTTGGCTGGTGTGTCTAGTATTTTAGG
>Pyura_chilensis_MW786092
CCGGACATAGCTTTCCCGCGACTGAACAACATAAGTTTTTGAATACTTCCCCCTGCTCTTTTTTTATTATTAGTGAGC---TCTATAATTGAAAGTGGAGTAGGTACGAGGTGAACAGTGTATCCACCGTTGGCGGGCAATTTGGCACACTCTGGGCCAGCTTTAGACTGTGCCATTTTTTCTTTACATTTGGCTGGTGTGTCTAGTATTTTAGG
>Pyura_chilensis_MW786221
CCGGACATAGCTTTCCCGCGACTGAACAACATAAGTTTTTGAATACTTCCCCCTGCTCTTTTTTTATTATTAGTGAGC---TCTATAATTGAAAGTGGAGTAGGTACGAGGTGAACAGTGTATCCACCGTTGGCGGGCAATTTGGCACACTCTGGGCCAGCTTTAGACTGTGCCATTTTTTCTTTACATTTGGCTGGTGTGTCTAGTATTTTAGG
>Pyura_chilensis_KC918466
CCAGACATAGCTTTCCCGCGACTGAATAACATAAGTTTTTGAATACTTCCCCCTGCTCTTTTTTTATTATTAGTGAGC---TCTATAATTGAAAGTGGAGTAGGTACGAGGTGAACAGTGTATCCACCGTTGGCGGGCAATTTGGCACACTCTGGGCCAGCTTTAGACTGTGCCATTTTTTCTTTACATTTGGCTGGTGTGTCTAGTATTTTAGG
>Pyura_chilensis_MW786258
CCAGACATAGCTTTCCCGCGACTGAACAACATAAGTTTTTGAATACTTCCCCCTGCTCTTTTTTTATTATTAGTGAGC---TCTATAATTGAAAGTGGAGTAGGTACGAGGTGAACAGTGTATCCACCGTTGGCAGGCAATTTGGCACACTCTGGGCCAGCTTTAGACTGTGCCATTTTTTCTTTACATTTGGCTGGTGTGTCTAGTATTTTAGG
>Pyura_chilensis_MW786533
CCAGACATAGCTTTCCCGCGACTGAACAACATAAGTTTTTGAATACTTCCCCCTGCTCTTTTTTTATTATTAGTGAGC---TCTATAATTGAAAGTGGAGTAGGTACGAGGTGAACAGTGTATCCACCGTTGGCAGGCAATTTGGCACACTCTGGGCCAGCTTTAGACTGTGCCATTTTTTCTTTACATTTGGCTGGTGTGTCTAGTATTTTAGG
>Pyura_chilensis_KC918462
CCAGACATAGCTTTCCCGCGACTGAACAACATAAGTTTTTGAATACTTCCCCCTGCTCTTTTTTTATTATTAGTGAGC---TCTATAATTGAAAGTGGAGTAGGTACGAGGTGAACAGTGTATCCACCGTTGGCAGGCAATTTGGCACACTCTGGGCCAGCTTTAGACTGTGCCATTTTTTCTTTACATTTGGCTGGTGTGTCTAGTATTTTAGG
>Pyura_chilensis_MW786428
CCAGACATAGCTTTCCCGCGACTGAACAACATAAGTTTTTGAATACTTCCCCCTGCTCTTTTTTTATTATTAGTGAGC---TCTATAATTGAAAGTGGAGTAGGTACGAGGTGAACAGTGTATCCACCGTTGGCAGGCAATTTGGCACACTCTGGGCCAGCTTTAGACTGTGCCATTTTTTCTTTACATTTGGCTGGTGTGTCTAGTATTTTAGG
>Pyura_chilensis_MW786339
CCAGACATAGCTTTCCCGCGACTGAACAACATAAGTTTTTGAATACTTCCCCCTGCTCTTTTTTTATTATTAGTGAGC---TCTATAATTGAAAGTGGAGTAGGTACGAGGTGAACAGTGTATCCACCGTTGGCAGGCAATTTGGCACACTCTGGGCCAGCTTTAGACTGTGCCATTTTTTCTTTACATTTGGCTGGTGTGTCTAGTATTTTAGG
>Pyura_chilensis_MW786248
CCAGACATAGCTTTCCCGCGACTGAACAACATAAGTTTTTGAATACTTCCCCCTGCTCTTTTTTTATTATTAGTGAGC---TCTATAATTGAAAGTGGAGTAGGTACGAGGTGAACAGTGTATCCACCGTTGGCAGGCAATTTGGCACACTCTGGGCCAGCTTTAGACTGTGCCATTTTTTCTTTACATTTGGCTGGTGTGTCTAGTATTTTAGG
>Pyura_chilensis_MW786255
CCAGACATAGCTTTCCCGCGACTGAACAACATAAGTTTTTGAATACTTCCCCCTGCTCTTTTTTTATTATTAGTGAGC---TCTATAATTGAAAGTGGAGTAGGTACGAGGTGAACAGTGTATCCACCGTTGGCAGGCAATTTGGCACACTCTGGGCCAGCTTTAGACTGTGCCATTTTTTCTTTACATTTGGCTGGTGTGTCTAGTATTTTAGG
>Pyura_chilensis_MW786400
CCAGACATAGCTTTCCCGCGACTGAACAACATAAGTTTTTGAATACTTCCCCCTGCTCTTTTTTTATTATTAGTGAGC---TCTATAATTGAAAGTGGAGTAGGTACGAGGTGAACAGTGTATCCACCGTTGGCAGGCAATTTGGCACACTCTGGGCCAGCTTTAGACTGTGCCATTTTTTCTTTACATTTGGCTGGTGTGTCTAGTATTTTAGG
>Pyura_chilensis_MW785948
CCAGACATAGCTTTCCCGCGACTGAACAACATAAGTTTTTGAATACTTCCCCCTGCTCTTTTTTTATTATTAGTGAGC---TCTATAATTGAAAGTGGAGTAGGTACGAGGTGAACAGTGTATCCACCGTTGGCAGGCAATTTGGCACACTCTGGGCCAGCTTTAGACTGTGCCATTTTTTCTTTACATTTGGCTGGTGTGTCTAGTATTTTAGG
>Pyura_chilensis_KC918374
CCAGACATAGCTTTCCCGCGACTGAACAACATAAGTTTTTGAATACTTCCCCCTGCTCTTTTTTTATTATTAGTGAGC---TCTATAATTGAAAGTGGAGTAGGTACGAGGTGAACAGTGTATCCACCGTTGGCAGGCAATTTGGCACACTCTGGGCCAGCTTTAGACTGTGCCATTTTTTCTTTACATTTGGCTGGTGTGTCTAGTATTTTAGG
>Pyura_chilensis_MW785954
CCAGACATAGCTTTCCCGCGACTGAACAACATAAGTTTTTGAATACTTCCCCCTGCTCTTTTTTTATTATTAGTGAGC---TCTATAATTGAAAGTGGAGTAGGTACGAGGTGAACAGTGTATCCACCGTTGGCAGGCAATTTGGCACACTCTGGGCCAGCTTTAGACTGTGCCATTTTTTCTTTACATTTGGCTGGTGTGTCTAGTATTTTAGG
>Pyura_chilensis_MW786364
CCAGACATAGCTTTCCCGCGACTGAACAACATAAGTTTTTGAATACTTCCCCCTGCTCTTTTTTTATTATTAGTGAGC---TCTATAATTGAAAGTGGAGTAGGTACGAGGTGAACAGTGTATCCACCGTTGGCAGGCAATTTGGCACACTCTGGGCCAGCTTTAGACTGTGCCATTTTTTCTTTACATTTGGCTGGTGTGTCTAGTATTTTAGG
>Pyura_chilensis_MW786523
CCAGACATAGCTTTCCCGCGACTGAACAACATAAGTTTTTGAATACTTCCCCCTGCTCTTTTTTTATTATTAGTGAGC---TCTATAATTGAAAGTGGAGTAGGTACGAGGTGAACAGTGTATCCACCGTTGGCAGGCAATTTGGCACACTCTGGGCCAGCTTTAGACTGTGCCATTTTTTCTTTACATTTGGCTGGTGTGTCTAGTATTTTAGG
>Pyura_chilensis_KC918380
CCAGACATAGCTTTCCCGCGACTGAACAACATAAGTTTTTGAATACTTCCCCCTGCTCTTTTTTTATTATTAGTGAGC---TCTATAATTGAAAGTGGAGTAGGTACGAGGTGAACAGTGTATCCACCGTTGGCAGGCAATTTGGCACACTCTGGGCCAGCTTTAGACTGTGCCATTTTTTCTTTACATTTGGCTGGTGTGTCTAGTATTTTAGG
>Pyura_chilensis_KC918395
CCAGACATAGCTTTCCCGCGACTGAACAACATAAGTTTTTGAATACTTCCCCCTGCTCTTTTTTTATTATTAGTGAGC---TCTATAATTGAAAGTGGAGTAGGTACGAGGTGAACAGTGTATCCACCATTGGCGGGCAATTTGGCACACTCTGGGCCAGCTTTAGACTGTGCCATTTTTTCTTTACATTTGGCTGGGGTGTCTAGTATTTTAGG
>Pyura_chilensis_MW785969
CCAGACATAGCTTTCCCGCGACTGAACAACATAAGTTTTTGAATACTTCCCCCTGCTCTTTTTTTATTATTAGTGAGC---TCTATAATTGAAAGTGGAGTAGGTACGAGGTGAACAGTGTATCCACCATTGGCGGGCAATTTGGCACACTCTGGGCCAGCTTTAGACTGTGCCATTTTTTCTTTACATTTGGCTGGGGTGTCTAGTATTTTAGG
>Pyura_chilensis_MZ182127
CCAGACATAGCTTTCCCGCGACTGAACAACATAAGTTTTTGAATACTTCCCCCTGCTCTTTTTTTATTATTAGTGAGC---TCTATAATTGAAAGTGGAGTAGGTACGAGGTGAACAGTGTATCCACCATTGGCGGGCAATTTGGCACACTCTGGGCCAGCTTTAGACTGTGCCATTTTTTCTTTACATTTGGCTGGTGTGTCTAGTATTTTAGG
>Pyura_chilensis_MZ182114
CCAGACATAGCTTTCCCGCGACTGAACAACATAAGTTTTTGAATACTTCCCCCTGCTCTTTTTTTATTATTAGTGAGC---TCTATAATTGAAAGTGGAGTAGGTACGAGGTGGACAGTGTATCCACCGTTGGCGGGCAATTTGGCACACTCTGGGCCAGCTTTAGACTGTGCCATTTTTTCTTTACATTTGGCTGGTGTGTCTAGTATTTTAGG
>Pyura_chilensis_KC918414
CCAGACATAGCTTTCCCGCGACTGAACAACATAAGTTTTTGAATACTTCCCCCTGCTCTTTTTTTATTATTAGTGAGC---TCTATAATTGAAAGTGGAGTAGGTACGAGGTGGACAGTGTATCCACCGTTGGCGGGCAATTTGGCACACTCTGGGCCAGCTTTAGACTGTGCCATTTTTTCTTTACATTTGGCTGGTGTGTCTAGTATTTTAGG
>Pyura_chilensis_MW785988
CCAGACATAGCTTTCCCGCGACTGAACAACATAAGTTTTTGAATACTTCCCCCTGCTCTTTTTTTATTATTAGTGAGC---TCTATAATTGAAAGTGGAGTAGGTACGAGGTGGACAGTGTATCCACCGTTGGCGGGCAATTTGGCACACTCTGGGCCAGCTTTAGACTGTGCCATTTTTTCTTTACATTTGGCTGGTGTGTCTAGTATTTTAGG
>Pyura_chilensis_MZ182116
CCAGACATAGCTTTCCCGCGACTGAACAACATAAGTTTTTGAATACTTCCCCCTGCTCTTTTTTTATTATTAGTGAGC---TCTATAATTGAAAGTGGAGTAGGTACGAGGTGAACAGTGTATCCACCGTTGGCGGGCAATTTGGCACACTCTGGGCCAGCTTTAGACTGTGCCATTTTTTCTTTACATTTGGCTGGTGTGTCTAGTATTTTAGG
>Pyura_chilensis_MZ182131
CCAGACATAGCTTTCCCGCGACTGAACAACATAAGTTTTTGAATACTTCCCCCTGCTCTTTTTTTATTATTAGTGAGC---TCTATAATTGAAAGTGGAGTAGGTACGAGGTGAACAGTGTATCCACCGTTGGCGGGCAATTTGGCACACTCTGGGCCAGCTTTAGACTGTGCCATTTTTTCTTTACATTTGGCTGGTGTGTCTAGTATTTTAGG
>Pyura_chilensis_MZ182124
CCAGACATAGCTTTCCCGCGACTGAACAACATAAGTTTTTGAATACTTCCCCCTGCTCTTTTTTTATTATTAGTGAGC---TCTATAATTGAAAGTGGAGTAGGTACGAGGTGAACAGTGTATCCACCGTTGGCGGGCAATTTGGCACACTCTGGGCCAGCTTTAGACTGTGCCATTTTTTCTTTACATTTGGCTGGTGTGTCTAGTATTTTAGG
>Pyura_chilensis_MZ182125
CCAGACATAGCTTTCCCGCGACTGAACAACATAAGTTTTTGAATACTTCCCCCTGCTCTTTTTTTATTATTAGTGAGC---TCTATAATTGAAAGTGGAGTAGGTACGAGGTGAACAGTGTATCCACCGTTGGCGGGCAATTTGGCACACTCTGGGCCAGCTTTAGACTGTGCCATTTTTTCTTTACATTTGGCTGGTGTGTCTAGTATTTTAGG
>Pyura_chilensis_MZ182128
CCAGACATAGCTTTCCCGCGACTGAACAACATAAGTTTTTGAATACTTCCCCCTGCTCTTTTTTTATTATTAGTGAGC---TCTATAATTGAAAGTGGAGTAGGTACGAGGTGAACAGTGTATCCACCGTTGGCGGGCAATTTGGCACACTCTGGGCCAGCTTTAGACTGTGCCATTTTTTCTTTACATTTGGCTGGTGTGTCTAGTATTTTAGG
>Pyura_chilensis_MZ182129
CCAGACATAGCTTTCCCGCGACTGAACAACATAAGTTTTTGAATACTTCCCCCTGCTCTTTTTTTATTATTAGTGAGC---TCTATAATTGAAAGTGGAGTAGGTACGAGGTGAACAGTGTATCCACCGTTGGCGGGCAATTTGGCACACTCTGGGCCAGCTTTAGACTGTGCCATTTTTTCTTTACATTTGGCTGGTGTGTCTAGTATTTTAGG
>Pyura_chilensis_MZ182130
CCAGACATAGCTTTCCCGCGACTGAACAACATAAGTTTTTGAATACTTCCCCCTGCTCTTTTTTTATTATTAGTGAGC---TCTATAATTGAAAGTGGAGTAGGTACGAGGTGAACAGTGTATCCACCGTTGGCGGGCAATTTGGCACACTCTGGGCCAGCTTTAGACTGTGCCATTTTTTCTTTACATTTGGCTGGTGTGTCTAGTATTTTAGG
>Pyura_chilensis_MZ182133
CCAGACATAGCTTTCCCGCGACTGAACAACATAAGTTTTTGAATACTTCCCCCTGCTCTTTTTTTATTATTAGTGAGC---TCTATAATTGAAAGTGGAGTAGGTACGAGGTGAACAGTGTATCCACCGTTGGCGGGCAATTTGGCACACTCTGGGCCAGCTTTAGACTGTGCCATTTTTTCTTTACATTTGGCTGGTGTGTCTAGTATTTTAGG
>Pyura_chilensis_MZ182136
CCAGACATAGCTTTCCCGCGACTGAACAACATAAGTTTTTGAATACTTCCCCCTGCTCTTTTTTTATTATTAGTGAGC---TCTATAATTGAAAGTGGAGTAGGTACGAGGTGAACAGTGTATCCACCGTTGGCGGGCAATTTGGCACACTCTGGGCCAGCTTTAGACTGTGCCATTTTTTCTTTACATTTGGCTGGTGTGTCTAGTATTTTAGG
>Pyura_chilensis_MW786107
CCAGACATAGCTTTCCCGCGACTGAACAACATAAGTTTTTGAATACTTCCCCCTGCTCTTTTTTTATTATTAGTGAGC---TCTATAATTGAAAGTGGAGTAGGTACGAGGTGAACAGTGTATCCACCGTTGGCGGGCAATTTGGCACACTCTGGGCCAGCTTTAGACTGTGCCATTTTTTCTTTACATTTGGCTGGTGTGTCTAGTATTTTAGG
>Pyura_chilensis_MW786235
CCAGACATAGCTTTCCCGCGACTGAACAACATAAGTTTTTGAATACTTCCCCCTGCTCTTTTTTTATTATTAGTGAGC---TCTATAATTGAAAGTGGAGTAGGTACGAGGTGAACAGTGTATCCACCGTTGGCGGGCAATTTGGCACACTCTGGGCCAGCTTTAGACTGTGCCATTTTTTCTTTACATTTGGCTGGTGTGTCTAGTATTTTAGG
>Pyura_chilensis_KC918534
CCAGACATAGCTTTCCCGCGACTGAACAACATAAGTTTTTGAATACTTCCCCCTGCTCTTTTTTTATTATTAGTGAGC---TCTATAATTGAAAGTGGAGTAGGTACGAGGTGAACAGTGTATCCACCGTTGGCGGGCAATTTGGCACACTCTGGGCCAGCTTTAGACTGTGCCATTTTTTCTTTACATTTGGCTGGTGTGTCTAGTATTTTAGG
>Pyura_chilensis_MW786426
CCAGACATAGCTTTCCCGCGACTGAACAACATAAGTTTTTGAATACTTCCCCCTGCTCTTTTTTTATTATTAGTGAGC---TCTATAATTGAAAGTGGAGTAGGTACGAGGTGAACAGTGTATCCACCGTTGGCGGGCAATTTGGCACACTCTGGGCCAGCTTTAGACTGTGCCATTTTTTCTTTACATTTGGCTGGTGTGTCTAGTATTTTAGG
>Pyura_chilensis_MW786154
CCAGACATAGCTTTCCCGCGACTGAACAACATAAGTTTTTGAATACTTCCCCCTGCTCTTTTTTTATTATTAGTGAGC---TCTATAATTGAAAGTGGAGTAGGTACGAGGTGAACAGTGTATCCACCGTTGGCGGGCAATTTGGCACACTCTGGGCCAGCTTTAGACTGTGCCATTTTTTCTTTACATTTGGCTGGTGTGTCTAGTATTTTAGG
>Pyura_chilensis_MW785968
CCAGACATAGCTTTCCCGCGACTGAACAACATAAGTTTTTGAATACTTCCCCCTGCTCTTTTTTTATTATTAGTGAGC---TCTATAATTGAAAGTGGAGTAGGTACGAGGTGAACAGTGTATCCACCGTTGGCGGGCAATTTGGCACACTCTGGGCCAGCTTTAGACTGTGCCATTTTTTCTTTACATTTGGCTGGTGTGTCTAGTATTTTAGG
>Pyura_chilensis_KC918394
CCAGACATAGCTTTCCCGCGACTGAACAACATAAGTTTTTGAATACTTCCCCCTGCTCTTTTTTTATTATTAGTGAGC---TCTATAATTGAAAGTGGAGTAGGTACGAGGTGAACAGTGTATCCACCGTTGGCGGGCAATTTGGCACACTCTGGGCCAGCTTTAGACTGTGCCATTTTTTCTTTACATTTGGCTGGTGTGTCTAGTATTTTAGG
>Pyura_chilensis_KC918426
CCAGACATAGCTTTCCCGCGACTGAACAACATAAGTTTTTGAATACTTCCCCCTGCTCTTTTTTTATTATTAGTGAGC---TCTATAATTGAAAGTGGAGTAGGTACGAGGTGAACAGTGTATCCACCGTTGGCGGGCAATTTGGCACACTCTGGGCCAGCTTTAGACTGTGCCATTTTTTCTTTACATTTGGCTGGTGTGTCTAGTATTTTAGG
>Pyura_chilensis_MW786597
CCAGACATAGCTTTCCCGCGACTGAACAACATAAGTTTTTGAATACTTCCCCCTGCTCTTTTTTTATTATTAGTGAGC---TCTATAATTGAAAGTGGAGTAGGTACGAGGTGAACAGTGTATCCACCGTTGGCGGGCAATTTGGCACACTCTGGGCCAGCTTTAGACTGTGCCATTTTTTCTTTACATTTGGCTGGTGTGTCTAGTATTTTAGG
>Pyura_chilensis_MW786200
CCAGACATAGCTTTCCCGCGACTGAACAACATAAGTTTTTGAATACTTCCCCCTGCTCTTTTTTTATTATTAGTGAGC---TCTATAATTGAAAGTGGAGTAGGTACGAGGTGAACAGTGTATCCACCGTTGGCGGGCAATTTGGCACACTCTGGGCCAGCTTTAGACTGTGCCATTTTTTCTTTACATTTGGCTGGTGTGTCTAGTATTTTAGG
>Pyura_chilensis_KC918386
CCAGACATAGCTTTCCCGCGACTGAACAACATAAGTTTTTGAATACTTCCCCCTGCTCTTTTTTTATTATTAGTGAGC---TCTATAATTGAAAGTGGAGTAGGTACGAGGTGAACAGTGTATCCACCGTTGGCGGGCAATTTGGCACACTCTGGGCCAGCTTTAGACTGTGCCATTTTTTCTTTACATTTGGCTGGTGTGTCTAGTATTTTAGG
>Pyura_chilensis_MW786473
CCAGACATAGCTTTCCCGCGACTGAACAACATAAGTTTTTGAATACTTCCCCCTGCTCTTTTTTTATTATTAGTGAGC---TCTATAATTGAAAGTGGAGTAGGTACGAGGTGAACAGTGTATCCACCGTTGGCGGGCAATTTGGCACACTCTGGGCCAGCTTTAGACTGTGCCATTTTTTCTTTACATTTGGCTGGTGTGTCTAGTATTTTAGG
>Pyura_chilensis_KC918500
CCAGACATAGCTTTCCCGCGACTGAACAACATAAGTTTTTGAATACTTCCCCCTGCTCTTTTTTTATTATTAGTGAGC---TCTATAATTGAAAGTGGAGTAGGTACGAGGTGAACAGTGTATCCACCGTTGGCGGGCAATTTGGCACACTCTGGGCCAGCTTTAGACTGTGCCATTTTTTCTTTACATTTGGCTGGTGTGTCTAGTATTTTAGG
>Pyura_chilensis_MW786128
CCAGACATAGCTTTCCCGCGACTGAACAACATAAGTTTTTGAATACTTCCCCCTGCTCTTTTTTTATTATTAGTGAGC---TCTATAATTGAAAGTGGAGTAGGTACGAGGTGAACAGTGTATCCACCGTTGGCGGGCAATTTGGCACACTCTGGGCCAGCTTTAGACTGTGCCATTTTTTCTTTACATTTGGCTGGTGTGTCTAGTATTTTAGG
>Pyura_chilensis_KC918421
CCAGACATAGCTTTCCCGCGACTGAACAACATAAGTTTTTGAATACTTCCCCCTGCTCTTTTTTTATTATTAGTGAGC---TCTATAATTGAAAGTGGAGTAGGTACGAGGTGAACAGTGTATCCACCGTTGGCGGGCAATTTGGCACACTCTGGGCCAGCTTTAGACTGTGCCATTTTTTCTTTACATTTGGCTGGTGTGTCTAGTATTTTAGG
>Pyura_chilensis_MW786131
CCAGACATAGCTTTCCCGCGACTGAACAACATAAGTTTTTGAATACTTCCCCCTGCTCTTTTTTTATTATTAGTGAGC---TCTATAATTGAAAGTGGAGTAGGTACGAGGTGAACAGTGTATCCACCGTTGGCGGGCAATTTGGCACACTCTGGGCCAGCTTTAGACTGTGCCATTTTTTCTTTACATTTGGCTGGTGTGTCTAGTATTTTAGG
>Pyura_chilensis_MW785965
CCAGACATAGCTTTCCCGCGACTGAACAACATAAGTTTTTGAATACTTCCCCCTGCTCTTTTTTTATTATTAGTGAGC---TCTATAATTGAAAGTGGAGTAGGTACGAGGTGAACAGTGTATCCACCGTTGGCGGGCAATTTGGCACACTCTGGGCCAGCTTTAGACTGTGCCATTTTTTCTTTACATTTGGCTGGTGTGTCTAGTATTTTAGG
>Pyura_chilensis_MW786084
CCAGACATAGCTTTCCCGCGACTGAACAACATAAGTTTTTGAATACTTCCCCCTGCTCTTTTTTTATTATTAGTGAGC---TCTATAATTGAAAGTGGAGTAGGTACGAGGTGAACAGTGTATCCACCGTTGGCGGGCAATTTGGCACACTCTGGGCCAGCTTTAGACTGTGCCATTTTTTCTTTACATTTGGCTGGTGTGTCTAGTATTTTAGG
>Pyura_chilensis_MW786219
CCAGACATAGCTTTCCCGCGACTGAACAACATAAGTTTTTGAATACTTCCCCCTGCTCTTTTTTTATTATTAGTGAGC---TCTATAATTGAAAGTGGAGTAGGTACGAGGTGAACAGTGTATCCACCGTTGGCGGGCAATTTGGCACACTCTGGGCCAGCTTTAGACTGTGCCATTTTTTCTTTACATTTGGCTGGTGTGTCTAGTATTTTAGG
>Pyura_chilensis_MW786350
CCAGACATAGCTTTCCCGCGACTGAACAACATAAGTTTTTGAATACTTCCCCCTGCTCTTTTTTTATTATTAGTGAGC---TCTATAATTGAAAGTGGAGTAGGTACGAGGTGAACAGTGTATCCACCGTTGGCGGGCAATTTGGCACACTCTGGGCCAGCTTTAGACTGTGCCATTTTTTCTTTACATTTGGCTGGTGTGTCTAGTATTTTAGG
>Pyura_chilensis_MW786498
CCAGACATAGCTTTCCCGCGACTGAACAACATAAGTTTTTGAATACTTCCCCCTGCTCTTTTTTTATTATTAGTGAGC---TCTATAATTGAAAGTGGAGTAGGTACGAGGTGAACAGTGTATCCACCGTTGGCGGGCAATTTGGCACACTCTGGGCCAGCTTTAGACTGTGCCATTTTTTCTTTACATTTGGCTGGTGTGTCTAGTATTTTAGG
>Pyura_chilensis_MW786370
CCAGACATAGCTTTCCCGCGACTGAACAACATAAGTTTTTGAATACTTCCCCCTGCTCTTTTTTTATTATTAGTGAGC---TCTATAATTGAAAGTGGAGTAGGTACGAGGTGAACAGTGTATCCACCGTTGGCGGGCAATTTGGCACACTCTGGGCCAGCTTTAGACTGTGCCATTTTTTCTTTACATTTGGCTGGTGTGTCTAGTATTTTAGG
>Pyura_chilensis_MW786398
CCAGACATAGCTTTCCCGCGACTGAACAACATAAGTTTTTGAATACTTCCCCCTGCTCTTTTTTTATTATTAGTGAGC---TCTATAATTGAAAGTGGAGTAGGTACGAGGTGAACAGTGTATCCACCGTTGGCGGGCAATTTGGCACACTCTGGGCCAGCTTTAGACTGTGCCATTTTTTCTTTACATTTGGCTGGTGTGTCTAGTATTTTAGG
>Pyura_chilensis_MW786241
CCAGACATAGCTTTCCCGCGACTGAACAACATAAGTTTTTGAATACTTCCCCCTGCTCTTTTTTTATTATTAGTGAGC---TCTATAATTGAAAGTGGAGTAGGTACGAGGTGAACAGTGTATCCACCGTTGGCGGGCAATTTGGCACACTCTGGGCCAGCTTTAGACTGTGCCATTTTTTCTTTACATTTGGCTGGTGTGTCTAGTATTTTAGG
>Pyura_chilensis_MW786367
CCAGACATAGCTTTCCCGCGACTGAACAACATAAGTTTTTGAATACTTCCCCCTGCTCTTTTTTTATTATTAGTGAGC---TCTATAATTGAAAGTGGAGTAGGTACGAGGTGAACAGTGTATCCACCGTTGGCGGGCAATTTGGCACACTCTGGGCCAGCTTTAGACTGTGCCATTTTTTCTTTACATTTGGCTGGTGTGTCTAGTATTTTAGG
>Pyura_chilensis_MW786351
CCAGACATAGCTTTCCCGCGACTGAACAACATAAGTTTTTGAATACTTCCCCCTGCTCTTTTTTTATTATTAGTGAGC---TCTATAATTGAAAGTGGAGTAGGTACGAGGTGAACAGTGTATCCACCGTTGGCGGGCAATTTGGCACACTCTGGGCCAGCTTTAGACTGTGCCATTTTTTCTTTACATTTGGCTGGTGTGTCTAGTATTTTAGG
>Pyura_chilensis_MW786229
CCAGACATAGCTTTCCCGCGACTGAACAACATAAGTTTTTGAATACTTCCCCCTGCTCTTTTTTTATTATTAGTGAGC---TCTATAATTGAAAGTGGAGTAGGTACGAGGTGAACAGTGTATCCACCGTTGGCGGGCAATTTGGCACACTCTGGGCCAGCTTTAGACTGTGCCATTTTTTCTTTACATTTGGCTGGTGTGTCTAGTATTTTAGG
>Pyura_chilensis_MW786439
CCAGACATAGCTTTCCCGCGACTGAACAACATAAGTTTTTGAATACTTCCCCCTGCTCTTTTTTTATTATTAGTGAGC---TCTATAATTGAAAGTGGAGTAGGTACGAGGTGAACAGTGTATCCACCGTTGGCGGGCAATTTGGCACACTCTGGGCCAGCTTTAGACTGTGCCATTTTTTCTTTACATTTGGCTGGTGTGTCTAGTATTTTAGG
>Pyura_chilensis_MW786359
CCAGACATAGCTTTCCCGCGACTGAACAACATAAGTTTTTGAATACTTCCCCCTGCTCTTTTTTTATTATTAGTGAGC---TCTATAATTGAAAGTGGAGTAGGTACGAGGTGAACAGTGTATCCACCGTTGGCGGGCAATTTGGCACACTCTGGGCCAGCTTTAGACTGTGCCATTTTTTCTTTACATTTGGCTGGTGTGTCTAGTATTTTAGG
>Pyura_chilensis_MW786504
CCAGACATAGCTTTCCCGCGACTGAACAACATAAGTTTTTGAATACTTCCCCCTGCTCTTTTTTTATTATTAGTGAGC---TCTATAATTGAAAGTGGAGTAGGTACGAGGTGAACAGTGTATCCACCGTTGGCGGGCAATTTGGCACACTCTGGGCCAGCTTTAGACTGTGCCATTTTTTCTTTACATTTGGCTGGTGTGTCTAGTATTTTAGG
>Pyura_chilensis_KC918373
CCAGACATAGCTTTCCCGCGACTGAACAACATAAGTTTTTGAATACTTCCCCCTGCTCTTTTTTTATTATTAGTGAGC---TCTATAATTGAAAGTGGAGTAGGTACGAGGTGAACAGTGTATCCACCGTTGGCGGGCAATTTGGCACACTCTGGGCCAGCTTTAGACTGTGCCATTTTTTCTTTACATTTGGCTGGTGTGTCTAGTATTTTAGG
>Pyura_chilensis_MW785947
CCAGACATAGCTTTCCCGCGACTGAACAACATAAGTTTTTGAATACTTCCCCCTGCTCTTTTTTTATTATTAGTGAGC---TCTATAATTGAAAGTGGAGTAGGTACGAGGTGAACAGTGTATCCACCGTTGGCGGGCAATTTGGCACACTCTGGGCCAGCTTTAGACTGTGCCATTTTTTCTTTACATTTGGCTGGTGTGTCTAGTATTTTAGG
>Pyura_chilensis_MW786214
CCAGACATAGCTTTCCCGCGACTGAACAACATAAGTTTTTGAATACTTCCCCCTGCTCTTTTTTTATTATTAGTGAGC---TCTATAATTGAAAGTGGAGTAGGTACGAGGTGAACAGTGTATCCACCGTTGGCGGGCAATTTGGCACACTCTGGGCCAGCTTTAGACTGTGCCATTTTTTCTTTACATTTGGCTGGTGTGTCTAGTATTTTAGG
>Pyura_chilensis_MW786252
CCAGACATAGCTTTCCCGCGACTGAACAACATAAGTTTTTGAATACTTCCCCCTGCTCTTTTTTTATTATTAGTGAGC---TCTATAATTGAAAGTGGAGTAGGTACGAGGTGAACAGTGTATCCACCGTTGGCGGGCAATTTGGCACACTCTGGGCCAGCTTTAGACTGTGCCATTTTTTCTTTACATTTGGCTGGTGTGTCTAGTATTTTAGG
>Pyura_chilensis_MW786356
CCAGACATAGCTTTCCCGCGACTGAACAACATAAGTTTTTGAATACTTCCCCCTGCTCTTTTTTTATTATTAGTGAGC---TCTATAATTGAAAGTGGAGTAGGTACGAGGTGAACAGTGTATCCACCGTTGGCGGGCAATTTGGCACACTCTGGGCCAGCTTTAGACTGTGCCATTTTTTCTTTACATTTGGCTGGTGTGTCTAGTATTTTAGG
>Pyura_chilensis_KC918507
CCAGACATAGCTTTCCCGCGACTGAACAACATAAGTTTTTGAATACTTCCCCCTGCTCTTTTTTTATTATTAGTGAGC---TCTATAATTGAAAGTGGAGTAGGTACGAGGTGAACAGTGTATCCACCGTTGGCGGGCAATTTGGCACACTCTGGGCCAGCTTTAGACTGTGCCATTTTTTCTTTACATTTGGCTGGTGTGTCTAGTATTTTAGG
>Pyura_chilensis_MW785943
CCAGACATAGCTTTCCCGCGACTGAACAACATAAGTTTTTGAATACTTCCCCCTGCTCTTTTTTTATTATTAGTGAGC---TCTATAATTGAAAGTGGAGTAGGTACGAGGTGAACAGTGTATCCACCGTTGGCGGGCAATTTGGCACACTCTGGGCCAGCTTTAGACTGTGCCATTTTTTCTTTACATTTGGCTGGTGTGTCTAGTATTTTAGG
>Pyura_chilensis_MW785957
CCAGACATAGCTTTCCCGCGACTGAACAACATAAGTTTTTGAATACTTCCCCCTGCTCTTTTTTTATTATTAGTGAGC---TCTATAATTGAAAGTGGAGTAGGTACGAGGTGAACAGTGTATCCACCGTTGGCGGGCAATTTGGCACACTCTGGGCCAGCTTTAGACTGTGCCATTTTTTCTTTACATTTGGCTGGTGTGTCTAGTATTTTAGG
>Pyura_chilensis_MW786097
CCAGACATAGCTTTCCCGCGACTGAACAACATAAGTTTTTGAATACTTCCCCCTGCTCTTTTTTTATTATTAGTGAGC---TCTATAATTGAAAGTGGAGTAGGTACGAGGTGAACAGTGTATCCACCGTTGGCGGGCAATTTGGCACACTCTGGGCCAGCTTTAGACTGTGCCATTTTTTCTTTACATTTGGCTGGTGTGTCTAGTATTTTAGG
>Pyura_chilensis_MW786224
CCAGACATAGCTTTCCCGCGACTGAACAACATAAGTTTTTGAATACTTCCCCCTGCTCTTTTTTTATTATTAGTGAGC---TCTATAATTGAAAGTGGAGTAGGTACGAGGTGAACAGTGTATCCACCGTTGGCGGGCAATTTGGCACACTCTGGGCCAGCTTTAGACTGTGCCATTTTTTCTTTACATTTGGCTGGTGTGTCTAGTATTTTAGG
>Pyura_chilensis_MW786360
CCAGACATAGCTTTCCCGCGACTGAACAACATAAGTTTTTGAATACTTCCCCCTGCTCTTTTTTTATTATTAGTGAGC---TCTATAATTGAAAGTGGAGTAGGTACGAGGTGAACAGTGTATCCACCGTTGGCGGGCAATTTGGCACACTCTGGGCCAGCTTTAGACTGTGCCATTTTTTCTTTACATTTGGCTGGTGTGTCTAGTATTTTAGG
>Pyura_chilensis_MW786486
CCAGACATAGCTTTCCCGCGACTGAACAACATAAGTTTTTGAATACTTCCCCCTGCTCTTTTTTTATTATTAGTGAGC---TCTATAATTGAAAGTGGAGTAGGTACGAGGTGAACAGTGTATCCACCGTTGGCGGGCAATTTGGCACACTCTGGGCCAGCTTTAGACTGTGCCATTTTTTCTTTACATTTGGCTGGTGTGTCTAGTATTTTAGG
>Pyura_chilensis_MW786123
CCAGACATAGCTTTCCCGCGACTGAACAACATAAGTTTTTGAATACTTCCCCCTGCTCTTTTTTTATTATTAGTGAGC---TCTATAATTGAAAGTGGAGTAGGTACGAGGTGAACAGTGTATCCACCGTTGGCGGGCAATTTGGCACACTCTGGGCCAGCTTTAGACTGTGCCATTTTTTCTTTACATTTGGCTGGTGTGTCTAGTATTTTAGG
>Pyura_chilensis_KC918398
CCAGACATAGCTTTCCCGCGACTGAACAACATAAGTTTTTGAATACTTCCCCCTGCTCTTTTTTTATTATTAGTGAGC---TCTATAATTGAAAGTGGAGTAGGTACGAGGTGAACAGTGTATCCACCGTTGGCGGGCAATTTGGCACACTCTGGGCCAGCTTTAGACTGTGCCATTTTTTCTTTACATTTGGCTGGTGTGTCTAGTATTTTAGG
>Pyura_chilensis_MW785972
CCAGACATAGCTTTCCCGCGACTGAACAACATAAGTTTTTGAATACTTCCCCCTGCTCTTTTTTTATTATTAGTGAGC---TCTATAATTGAAAGTGGAGTAGGTACGAGGTGAACAGTGTATCCACCGTTGGCGGGCAATTTGGCACACTCTGGGCCAGCTTTAGACTGTGCCATTTTTTCTTTACATTTGGCTGGTGTGTCTAGTATTTTAGG
>Pyura_chilensis_MW786491
CCAGACATAGCTTTCCCGCGACTGAACAACATAAGTTTTTGAATACTTCCCCCTGCTCTTTTTTTATTATTAGTGAGC---TCTATAATTGAAAGTGGAGTAGGTACGAGGTGAACAGTGTATCCACCGTTGGCGGGCAATTTGGCACACTCTGGGCCAGCTTTAGACTGTGCCATTTTTTCTTTACATTTGGCTGGTGTGTCTAGTATTTTAGG
>Pyura_chilensis_MW786503
CCAGACATAGCTTTCCCGCGACTGAACAACATAAGTTTTTGAATACTTCCCCCTGCTCTTTTTTTATTATTAGTGAGC---TCTATAATTGAAAGTGGAGTAGGTACGAGGTGAACAGTGTATCCACCGTTGGCGGGCAATTTGGCACACTCTGGGCCAGCTTTAGACTGTGCCATTTTTTCTTTACATTTGGCTGGTGTGTCTAGTATTTTAGG
>Pyura_chilensis_KC918369
CCAGACATAGCTTTCCCGCGACTGAACAACATAAGTTTTTGAATACTTCCCCCTGCTCTTTTTTTATTATTAGTGAGC---TCTATAATTGAAAGTGGAGTAGGTACGAGGTGAACAGTGTATCCACCGTTGGCGGGCAATTTGGCACACTCTGGGCCAGCTTTAGACTGTGCCATTTTTTCTTTACATTTGGCTGGTGTGTCTAGTATTTTAGG
>Pyura_chilensis_KC918384
CCAGACATAGCTTTCCCGCGACTGAACAACATAAGTTTTTGAATACTTCCCCCTGCTCTTTTTTTATTATTAGTGAGC---TCTATAATTGAAAGTGGAGTAGGTACGAGGTGAACAGTGTATCCACCGTTGGCGGGCAATTTGGCACACTCTGGGCCAGCTTTAGACTGTGCCATTTTTTCTTTACATTTGGCTGGTGTGTCTAGTATTTTAGG
>Pyura_chilensis_MW785958
CCAGACATAGCTTTCCCGCGACTGAACAACATAAGTTTTTGAATACTTCCCCCTGCTCTTTTTTTATTATTAGTGAGC---TCTATAATTGAAAGTGGAGTAGGTACGAGGTGAACAGTGTATCCACCGTTGGCGGGCAATTTGGCACACTCTGGGCCAGCTTTAGACTGTGCCATTTTTTCTTTACATTTGGCTGGTGTGTCTAGTATTTTAGG
>Pyura_chilensis_MW786355
CCAGACATAGCTTTCCCGCGACTGAACAACATAAGTTTTTGAATACTTCCCCCTGCTCTTTTTTTATTATTAGTGAGC---TCTATAATTGAAAGTGGAGTAGGTACGAGGTGAACAGTGTATCCACCGTTGGCGGGCAATTTGGCACACTCTGGGCCAGCTTTAGACTGTGCCATTTTTTCTTTACATTTGGCTGGTGTGTCTAGTATTTTAGG
>Pyura_chilensis_KC918382
CCAGACATAGCTTTCCCGCGACTGAACAACATAAGTTTTTGAATACTTCCCCCTGCTCTTTTTTTATTATTAGTGAGC---TCTATAATTGAAAGTGGAGTAGGTACGAGGTGAACAGTGTATCCACCGTTGGCGGGCAATTTGGCACACTCTGGGCCAGCTTTAGACTGTGCCATTTTTTCTTTACATTTGGCTGGTGTGTCTAGTATTTTAGG
>Pyura_chilensis_MW786136
CCAGACATAGCTTTCCCGCGACTGAACAACATAAGTTTTTGAATACTTCCCCCTGCTCTTTTTTTATTATTAGTGAGC---TCTATAATTGAAAGTGGAGTAGGTACGAGGTGAACAGTGTATCCACCGTTGGCGGGCAATTTGGCACACTCTGGGCCAGCTTTAGACTGTGCCATTTTTTCTTTACATTTGGCTGGTGTGTCTAGTATTTTAGG
>Pyura_chilensis_MW786237
CCAGACATAGCTTTCCCGCGACTGAACAACATAAGTTTTTGAATACTTCCCCCTGCTCTTTTTTTATTATTAGTGAGC---TCTATAATTGAAAGTGGAGTAGGTACGAGGTGAACAGTGTATCCACCGTTGGCGGGCAATTTGGCACACTCTGGGCCAGCTTTAGACTGTGCCATTTTTTCTTTACATTTGGCTGGTGTGTCTAGTATTTTAGG
>Pyura_chilensis_MW786109
CCAGACATAGCTTTCCCGCGACTGAACAACATAAGTTTTTGAATACTTCCCCCTGCTCTTTTTTTATTATTAGTGAGC---TCTATAATTGAAAGTGGAGTAGGTACGAGGTGAACAGTGTATCCACCGTTGGCGGGCAATTTGGCACACTCTGGGCCAGCTTTAGACTGTGCCATTTTTTCTTTACATTTGGCTGGTGTGTCTAGTATTTTAGG
>Pyura_chilensis_MW786406
CCAGACATAGCTTTCCCGCGACTGAACAACATAAGTTTTTGAATACTTCCCCCTGCTCTTTTTTTATTATTAGTGAGC---TCTATAATTGAAAGTGGAGTAGGTACGAGGTGAACAGTGTATCCACCGTTGGCGGGCAATTTGGCACACTCTGGGCCAGCTTTAGACTGTGCCATTTTTTCTTTACATTTGGCTGGTGTGTCTAGTATTTTAGG
>Pyura_chilensis_MW786205
CCAGACATAGCTTTCCCGCGACTGAACAACATAAGTTTTTGAATACTTCCCCCTGCTCTTTTTTTATTATTAGTGAGC---TCTATAATTGAAAGTGGAGTAGGTACGAGGTGAACAGTGTATCCACCGTTGGCGGGCAATTTGGCACACTCTGGGCCAGCTTTAGACTGTGCCATTTTTTCTTTACATTTGGCTGGTGTGTCTAGTATTTTAGG
>Pyura_chilensis_MW786272
CCAGACATAGCTTTCCCGCGACTGAACAACATAAGTTTTTGAATACTTCCCCCTGCTCTTTTTTTATTATTAGTGAGC---TCTATAATTGAAAGTGGAGTAGGTACGAGGTGAACAGTGTATCCACCGTTGGCGGGCAATTTGGCACACTCTGGGCCAGCTTTAGACTGTGCCATTTTTTCTTTACATTTGGCTGGTGTGTCTAGTATTTTAGG
>Pyura_chilensis_MW786076
CCAGACATAGCTTTCCCGCGACTGAACAACATAAGTTTTTGAATACTTCCCCCTGCTCTTTTTTTATTATTAGTGAGC---TCTATAATTGAAAGTGGAGTAGGTACGAGGTGAACAGTGTATCCACCGTTGGCGGGCAATTTGGCACACTCTGGGCCAGCTTTAGACTGTGCCATTTTTTCTTTACATTTGGCTGGTGTGTCTAGTATTTTAGG
>Pyura_chilensis_MW786616
CCAGACATAGCTTTCCCGCGACTGAACAACATAAGTTTTTGAATACTTCCCCCTGCTCTTTTTTTATTATTAGTGAGC---TCTATAATTGAAAGTGGAGTAGGTACGAGGTGAACAGTGTATCCACCGTTGGCGGGCAATTTGGCACACTCTGGGCCAGCTTTAGACTGTGCCATTTTTTCTTTACATTTGGCTGGTGTGTCTAGTATTTTAGG
>Pyura_chilensis_MW786201
CCAGACATAGCTTTCCCGCGACTGAACAACATAAGTTTTTGAATACTTCCCCCTGCTCTTTTTTTATTATTAGTGAGC---TCTATAATTGAAAGTGGAGTAGGTACGAGGTGAACAGTGTATCCACCGTTGGCGGGCAATTTGGCACACTCTGGGCCAGCTTTAGACTGTGCCATTTTTTCTTTACATTTGGCTGGTGTGTCTAGTATTTTAGG
>Pyura_chilensis_MW786242
CCAGACATAGCTTTCCCGCGACTGAACAACATAAGTTTTTGAATACTTCCCCCTGCTCTTTTTTTATTATTAGTGAGC---TCTATAATTGAAAGTGGAGTAGGTACGAGGTGAACAGTGTATCCACCGTTGGCGGGCAATTTGGCACACTCTGGGCCAGCTTTAGACTGTGCCATTTTTTCTTTACATTTGGCTGGTGTGTCTAGTATTTTAGG
>Pyura_chilensis_MW786284
CCAGACATAGCTTTCCCGCGACTGAACAACATAAGTTTTTGAATACTTCCCCCTGCTCTTTTTTTATTATTAGTGAGC---TCTATAATTGAAAGTGGAGTAGGTACGAGGTGAACAGTGTATCCACCGTTGGCGGGCAATTTGGCACACTCTGGGCCAGCTTTAGACTGTGCCATTTTTTCTTTACATTTGGCTGGTGTGTCTAGTATTTTAGG
>Pyura_chilensis_MW786391
CCAGACATAGCTTTCCCGCGACTGAACAACATAAGTTTTTGAATACTTCCCCCTGCTCTTTTTTTATTATTAGTGAGC---TCTATAATTGAAAGTGGAGTAGGTACGAGGTGAACAGTGTATCCACCGTTGGCGGGCAATTTGGCACACTCTGGGCCAGCTTTAGACTGTGCCATTTTTTCTTTACATTTGGCTGGTGTGTCTAGTATTTTAGG
>Pyura_chilensis_MW786215
CCAGACATAGCTTTCCCGCGACTGAACAACATAAGTTTTTGAATACTTCCCCCTGCTCTTTTTTTATTATTAGTGAGC---TCTATAATTGAAAGTGGAGTAGGTACGAGGTGAACAGTGTATCCACCGTTGGCGGGCAATTTGGCACACTCTGGGCCAGCTTTAGACTGTGCCATTTTTTCTTTACATTTGGCTGGTGTGTCTAGTATTTTAGG
>Pyura_chilensis_MW786238
CCAGACATAGCTTTCCCGCGACTGAACAACATAAGTTTTTGAATACTTCCCCCTGCTCTTTTTTTATTATTAGTGAGC---TCTATAATTGAAAGTGGAGTAGGTACGAGGTGAACAGTGTATCCACCGTTGGCGGGCAATTTGGCACACTCTGGGCCAGCTTTAGACTGTGCCATTTTTTCTTTACATTTGGCTGGTGTGTCTAGTATTTTAGG
>Pyura_chilensis_MW786369
CCAGACATAGCTTTCCCGCGACTGAACAACATAAGTTTTTGAATACTTCCCCCTGCTCTTTTTTTATTATTAGTGAGC---TCTATAATTGAAAGTGGAGTAGGTACGAGGTGAACAGTGTATCCACCGTTGGCGGGCAATTTGGCACACTCTGGGCCAGCTTTAGACTGTGCCATTTTTTCTTTACATTTGGCTGGTGTGTCTAGTATTTTAGG
>Pyura_chilensis_MW786209
CCAGACATAGCTTTCCCGCGACTGAACAACATAAGTTTTTGAATACTTCCCCCTGCTCTTTTTTTATTATTAGTGAGC---TCTATAATTGAAAGTGGAGTAGGTACGAGGTGAACAGTGTATCCACCGTTGGCGGGCAATTTGGCACACTCTGGGCCAGCTTTAGACTGTGCCATTTTTTCTTTACATTTGGCTGGTGTGTCTAGTATTTTAGG
>Pyura_chilensis_MW786348
CCAGACATAGCTTTCCCGCGACTGAACAACATAAGTTTTTGAATACTTCCCCCTGCTCTTTTTTTATTATTAGTGAGC---TCTATAATTGAAAGTGGAGTAGGTACGAGGTGAACAGTGTATCCACCGTTGGCGGGCAATTTGGCACACTCTGGGCCAGCTTTAGACTGTGCCATTTTTTCTTTACATTTGGCTGGTGTGTCTAGTATTTTAGG
>Pyura_chilensis_MW786484
CCAGACATAGCTTTCCCGCGACTGAACAACATAAGTTTTTGAATACTTCCCCCTGCTCTTTTTTTATTATTAGTGAGC---TCTATAATTGAAAGTGGAGTAGGTACGAGGTGAACAGTGTATCCACCGTTGGCGGGCAATTTGGCACACTCTGGGCCAGCTTTAGACTGTGCCATTTTTTCTTTACATTTGGCTGGTGTGTCTAGTATTTTAGG
>Pyura_chilensis_MW785952
CCAGACATAGCTTTCCCGCGACTGAACAACATAAGTTTTTGAATACTTCCCCCTGCTCTTTTTTTATTATTAGTGAGC---TCTATAATTGAAAGTGGAGTAGGTACGAGGTGAACAGTGTATCCACCGTTGGCGGGCAATTTGGCACACTCTGGGCCAGCTTTAGACTGTGCCATTTTTTCTTTACATTTGGCTGGTGTGTCTAGTATTTTAGG
>Pyura_chilensis_MW786099
CCAGACATAGCTTTCCCGCGACTGAACAACATAAGTTTTTGAATACTTCCCCCTGCTCTTTTTTTATTATTAGTGAGC---TCTATAATTGAAAGTGGAGTAGGTACGAGGTGAACAGTGTATCCACCGTTGGCGGGCAATTTGGCACACTCTGGGCCAGCTTTAGACTGTGCCATTTTTTCTTTACATTTGGCTGGTGTGTCTAGTATTTTAGG
>Pyura_chilensis_MW786226
CCAGACATAGCTTTCCCGCGACTGAACAACATAAGTTTTTGAATACTTCCCCCTGCTCTTTTTTTATTATTAGTGAGC---TCTATAATTGAAAGTGGAGTAGGTACGAGGTGAACAGTGTATCCACCGTTGGCGGGCAATTTGGCACACTCTGGGCCAGCTTTAGACTGTGCCATTTTTTCTTTACATTTGGCTGGTGTGTCTAGTATTTTAGG
>Pyura_chilensis_MW786390
CCAGACATAGCTTTCCCGCGACTGAACAACATAAGTTTTTGAATACTTCCCCCTGCTCTTTTTTTATTATTAGTGAGC---TCTATAATTGAAAGTGGAGTAGGTACGAGGTGAACAGTGTATCCACCGTTGGCGGGCAATTTGGCACACTCTGGGCCAGCTTTAGACTGTGCCATTTTTTCTTTACATTTGGCTGGTGTGTCTAGTATTTTAGG
>Pyura_chilensis_MW786358
CCAGACATAGCTTTCCCGCGACTGAACAACATAAGTTTTTGAATACTTCCCCCTGCTCTTTTTTTATTATTAGTGAGC---TCTATAATTGAAAGTGGAGTAGGTACGAGGTGAACAGTGTATCCACCGTTGGCGGGCAATTTGGCACACTCTGGGCCAGCTTTAGACTGTGCCATTTTTTCTTTACATTTGGCTGGTGTGTCTAGTATTTTAGG
>Pyura_chilensis_MW786208
CCAGACATAGCTTTCCCGCGACTGAACAACATAAGTTTTTGAATACTTCCCCCTGCTCTTTTTTTATTATTAGTGAGC---TCTATAATTGAAAGTGGAGTAGGTACGAGGTGAACAGTGTATCCACCGTTGGCGGGCAATTTGGCACACTCTGGGCCAGCTTTAGACTGTGCCATTTTTTCTTTACATTTGGCTGGTGTGTCTAGTATTTTAGG
>Pyura_chilensis_MW786278
CCAGACATAGCTTTCCCGCGACTGAACAACATAAGTTTTTGAATACTTCCCCCTGCTCTTTTTTTATTATTAGTGAGC---TCTATAATTGAAAGTGGAGTAGGTACGAGGTGAACAGTGTATCCACCGTTGGCGGGCAATTTGGCACACTCTGGGCCAGCTTTAGACTGTGCCATTTTTTCTTTACATTTGGCTGGTGTGTCTAGTATTTTAGG
>Pyura_chilensis_MW786262
CCAGACATAGCTTTCCCGCGACTGAACAACATAAGTTTTTGAATACTTCCCCCTGCTCTTTTTTTATTATTAGTGAGC---TCTATAATTGAAAGTGGAGTAGGTACGAGGTGAACAGTGTATCCACCGTTGGCGGGCAATTTGGCACACTCTGGGCCAGCTTTAGACTGTGCCATTTTTTCTTTACATTTGGCTGGTGTGTCTAGTATTTTAGG
>Pyura_chilensis_KC918459
CCAGACATAGCTTTCCCGCGACTGAACAACATAAGTTTTTGAATACTTCCCCCTGCTCTTTTTTTATTATTAGTGAGC---TCTATAATTGAAAGTGGAGTAGGTACGAGGTGAACAGTGTATCCACCGTTGGCGGGCAATTTGGCACACTCTGGGCCAGCTTTAGACTGTGCCATTTTTTCTTTACATTTGGCTGGTGTGTCTAGTATTTTAGG
>Pyura_chilensis_MW785971
CCAGACATAGCTTTCCCGCGACTGAACAACATAAGTTTTTGAATACTTCCCCCTGCTCTTTTTTTATTATTAGTGAGC---TCTATAATTGAAAGTGGAGTAGGTACGAGGTGAACAGTGTATCCACCGTTGGCGGGCAATTTGGCACACTCTGGGCCAGCTTTAGACTGTGCCATTTTTTCTTTACATTTGGCTGGTGTGTCTAGTATTTTAGG
>Pyura_chilensis_MW786021
CCAGACATAGCTTTCCCGCGACTGAACAACATAAGTTTTTGAATACTTCCCCCTGCTCTTTTTTTATTATTAGTGAGC---TCTATAATTGAAAGTGGAGTAGGTACGAGGTGAACAGTGTATCCACCGTTGGCGGGCAATTTGGCACACTCTGGGCCAGCTTTAGACTGTGCCATTTTTTCTTTACATTTGGCTGGTGTGTCTAGTATTTTAGG
>Pyura_chilensis_MW786086
CCAGACATAGCTTTCCCGCGACTGAACAACATAAGTTTTTGAATACTTCCCCCTGCTCTTTTTTTATTATTAGTGAGC---TCTATAATTGAAAGTGGAGTAGGTACGAGGTGAACAGTGTATCCACCGTTGGCGGGCAATTTGGCACACTCTGGGCCAGCTTTAGACTGTGCCATTTTTTCTTTACATTTGGCTGGTGTGTCTAGTATTTTAGG
>Pyura_chilensis_KC918477
CCAGACATAGCTTTCCCGCGACTGAACAACATAAGTTTTTGAATACTTCCCCCTGCTCTTTTTTTATTATTAGTGAGC---TCTATAATTGAAAGTGGAGTAGGTACGAGGTGAACAGTGTATCCACCGTTGGCGGGCAATTTGGCACACTCTGGGCCAGCTTTAGACTGTGCCATTTTTTCTTTACATTTGGCTGGTGTGTCTAGTATTTTAGG
>Pyura_chilensis_MW785945
CCAGACATAGCTTTCCCGCGACTGAACAACATAAGTTTTTGAATACTTCCCCCTGCTCTTTTTTTATTATTAGTGAGC---TCTATAATTGAAAGTGGAGTAGGTACGAGGTGAACAGTGTATCCACCGTTGGCGGGCAATTTGGCACACTCTGGGCCAGCTTTAGACTGTGCCATTTTTTCTTTACATTTGGCTGGTGTGTCTAGTATTTTAGG
>Pyura_chilensis_KC918371
CCAGACATAGCTTTCCCGCGACTGAACAACATAAGTTTTTGAATACTTCCCCCTGCTCTTTTTTTATTATTAGTGAGC---TCTATAATTGAAAGTGGAGTAGGTACGAGGTGAACAGTGTATCCACCGTTGGCGGGCAATTTGGCACACTCTGGGCCAGCTTTAGACTGTGCCATTTTTTCTTTACATTTGGCTGGTGTGTCTAGTATTTTAGG
>Pyura_chilensis_MW785970
CCAGACATAGCTTTCCCGCGACTGAACAACATAAGTTTTTGAATACTTCCCCCTGCTCTTTTTTTATTATTAGTGAGC---TCTATAATTGAAAGTGGAGTAGGTACGAGGTGAACAGTGTATCCACCGTTGGCGGGCAATTTGGCACACTCTGGGCCAGCTTTAGACTGTGCCATTTTTTCTTTACATTTGGCTGGTGTGTCTAGTATTTTAGG
>Pyura_chilensis_KC918396
CCAGACATAGCTTTCCCGCGACTGAACAACATAAGTTTTTGAATACTTCCCCCTGCTCTTTTTTTATTATTAGTGAGC---TCTATAATTGAAAGTGGAGTAGGTACGAGGTGAACAGTGTATCCACCGTTGGCGGGCAATTTGGCACACTCTGGGCCAGCTTTAGACTGTGCCATTTTTTCTTTACATTTGGCTGGTGTGTCTAGTATTTTAGG
>Pyura_chilensis_MW786132
CCAGACATAGCTTTCCCGCGACTGAACAACATAAGTTTTTGAATACTTCCCCCTGCTCTTTTTTTATTATTAGTGAGC---TCTATAATTGAAAGTGGAGTAGGTACGAGGTGAACAGTGTATCCACCGTTGGCGGGCAATTTGGCACACTCTGGGCCAGCTTTAGACTGTGCCATTTTTTCTTTACATTTGGCTGGTGTGTCTAGTATTTTAGG
>Pyura_chilensis_MW786511
CCAGACATAGCTTTCCCGCGACTGAACAACATAAGTTTTTGAATACTTCCCCCTGCTCTTTTTTTATTATTAGTGAGC---TCTATAATTGAAAGTGGAGTAGGTACGAGGTGAACAGTGTATCCACCGTTGGCGGGCAATTTGGCACACTCTGGGCCAGCTTTAGACTGTGCCATTTTTTCTTTACATTTGGCTGGTGTGTCTAGTATTTTAGG
>Pyura_chilensis_MW785987
CCAGACATAGCTTTCCCGCGACTGAACAACATAAGTTTTTGAATACTTCCCCCTGCTCTTTTTTTATTATTAGTGAGC---TCTATAATTGAAAGTGGAGTAGGTACGAGGTGAACAGTGTATCCACCGTTGGCGGGCAATTTGGCACACTCTGGGCCAGCTTTAGACTGTGCCATTTTTTCTTTACATTTGGCTGGTGTGTCTAGTATTTTAGG
>Pyura_chilensis_MW786156
CCAGACATAGCTTTCCCGCGACTGAACAACATAAGTTTTTGAATACTTCCCCCTGCTCTTTTTTTATTATTAGTGAGC---TCTATAATTGAAAGTGGAGTAGGTACGAGGTGAACAGTGTATCCACCGTTGGCGGGCAATTTGGCACACTCTGGGCCAGCTTTAGACTGTGCCATTTTTTCTTTACATTTGGCTGGTGTGTCTAGTATTTTAGG
>Pyura_chilensis_MW786220
CCAGACATAGCTTTCCCGCGACTGAACAACATAAGTTTTTGAATACTTCCCCCTGCTCTTTTTTTATTATTAGTGAGC---TCTATAATTGAAAGTGGAGTAGGTACGAGGTGAACAGTGTATCCACCGTTGGCGGGCAATTTGGCACACTCTGGGCCAGCTTTAGACTGTGCCATTTTTTCTTTACATTTGGCTGGTGTGTCTAGTATTTTAGG
>Pyura_chilensis_MW786380
CCAGACATAGCTTTCCCGCGACTGAACAACATAAGTTTTTGAATACTTCCCCCTGCTCTTTTTTTATTATTAGTGAGC---TCTATAATTGAAAGTGGAGTAGGTACGAGGTGAACAGTGTATCCACCGTTGGCGGGCAATTTGGCACACTCTGGGCCAGCTTTAGACTGTGCCATTTTTTCTTTACATTTGGCTGGTGTGTCTAGTATTTTAGG
>Pyura_chilensis_MW786482
CCAGACATAGCTTTCCCGCGACTGAACAACATAAGTTTTTGAATACTTCCCCCTGCTCTTTTTTTATTATTAGTGAGC---TCTATAATTGAAAGTGGAGTAGGTACGAGGTGAACAGTGTATCCACCGTTGGCGGGCAATTTGGCACACTCTGGGCCAGCTTTAGACTGTGCCATTTTTTCTTTACATTTGGCTGGTGTGTCTAGTATTTTAGG
>Pyura_chilensis_MW786481
CCAGACATAGCTTTCCCGCGACTGAACAACATAAGTTTTTGAATACTTCCCCCTGCTCTTTTTTTATTATTAGTGAGC---TCTATAATTGAAAGTGGAGTAGGTACGAGGTGAACAGTGTATCCACCGTTGGCGGGCAATTTGGCACACTCTGGGCCAGCTTTAGACTGTGCCATTTTTTCTTTACATTTGGCTGGTGTGTCTAGTATTTTAGG
>Pyura_chilensis_MW786598
CCAGACATAGCTTTCCCGCGACTGAACAACATAAGTTTTTGAATACTTCCCCCTGCTCTTTTTTTATTATTAGTGAGC---TCTATAATTGAAAGTGGAGTAGGTACGAGGTGAACAGTGTATCCACCGTTGGCGGGCAATTTGGCACACTCTGGGCCAGCTTTAGACTGTGCCATTTTTTCTTTACATTTGGCTGGTGTGTCTAGTATTTTAGG
>Pyura_chilensis_KC918469
CCAGACATAGCTTTCCCGCGACTGAACAACATAAGTTTTTGAATACTTCCCCCTGCTCTTTTTTTATTATTAGTGAGC---TCTATAATTGAAAGTGGAGTAGGTACGAGGTGAACAGTGTATCCACCGTTGGCGGGCAATTTGGCACACTCTGGGCCAGCTTTAGACTGTGCCATTTTTTCTTTACATTTGGCTGGTGTGTCTAGTATTTTAGG
>Pyura_chilensis_MW786375
CCAGACATAGCTTTCCCGCGACTGAACAACATAAGTTTTTGAATACTTCCCCCTGCTCTTTTTTTATTATTAGTGAGC---TCTATAATTGAAAGTGGAGTAGGTACGAGGTGAACAGTGTATCCACCGTTGGCGGGCAATTTGGCACACTCTGGGCCAGCTTTAGACTGTGCCATTTTTTCTTTACATTTGGCTGGTGTGTCTAGTATTTTAGG
>Pyura_chilensis_MW786521
CCAGACATAGCTTTCCCGCGACTGAACAACATAAGTTTTTGAATACTTCCCCCTGCTCTTTTTTTATTATTAGTGAGC---TCTATAATTGAAAGTGGAGTAGGTACGAGGTGAACAGTGTATCCACCGTTGGCGGGCAATTTGGCACACTCTGGGCCAGCTTTAGACTGTGCCATTTTTTCTTTACATTTGGCTGGTGTGTCTAGTATTTTAGG
>Pyura_chilensis_MW786559
CCAGACATAGCTTTCCCGCGACTGAACAACATAAGTTTTTGAATACTTCCCCCTGCTCTTTTTTTATTATTAGTGAGC---TCTATAATTGAAAGTGGAGTAGGTACGAGGTGAACAGTGTATCCACCGTTGGCGGGCAATTTGGCACACTCTGGGCCAGCTTTAGACTGTGCCATTTTTTCTTTACATTTGGCTGGTGTGTCTAGTATTTTAGG
>Pyura_chilensis_KC918367
CCAGACATAGCTTTCCCGCGACTGAACAACATAAGTTTTTGAATACTTCCCCCTGCTCTTTTTTTATTATTAGTGAGC---TCTATAATTGAAAGTGGAGTAGGTACGAGGTGAACAGTGTATCCACCGTTGGCGGGCAATTTGGCACACTCTGGGCCAGCTTTAGACTGTGCCATTTTTTCTTTACATTTGGCTGGTGTGTCTAGTATTTTAGG
>Pyura_chilensis_MW785941
CCAGACATAGCTTTCCCGCGACTGAACAACATAAGTTTTTGAATACTTCCCCCTGCTCTTTTTTTATTATTAGTGAGC---TCTATAATTGAAAGTGGAGTAGGTACGAGGTGAACAGTGTATCCACCGTTGGCGGGCAATTTGGCACACTCTGGGCCAGCTTTAGACTGTGCCATTTTTTCTTTACATTTGGCTGGTGTGTCTAGTATTTTAGG
>Pyura_chilensis_MW786522
CCAGACATAGCTTTCCCGCGACTGAACAACATAAGTTTTTGAATACTTCCCCCTGCTCTTTTTTTATTATTAGTGAGC---TCTATAATTGAAAGTGGAGTAGGTACGAGGTGAACAGTGTATCCACCGTTGGCGGGCAATTTGGCACACTCTGGGCCAGCTTTAGACTGTGCCATTTTTTCTTTACATTTGGCTGGTGTGTCTAGTATTTTAGG
>Pyura_chilensis_KC918461
CCAGACATAGCTTTCCCGCGACTGAACAACATAAGTTTTTGAATACTTCCCCCTGCTCTTTTTTTATTATTAGTGAGC---TCTATAATTGAAAGTGGAGTAGGTACGAGGTGAACAGTGTATCCACCGTTGGCGGGCAATTTGGCACACTCTGGGCCAGCTTTAGACTGTGCCATTTTTTCTTTACATTTGGCTGGTGTGTCTAGTATTTTAGG
>Pyura_chilensis_MW786018
CCAGACATAGCTTTCCCGCGACTGAACAACATAAGTTTTTGAATACTTCCCCCTGCTCTTTTTTTATTATTAGTGAGC---TCTATAATTGAAAGTGGAGTAGGTACGAGGTGAACAGTGTATCCACCGTTGGCGGGCAATTTGGCACACTCTGGGCCAGCTTTAGACTGTGCCATTTTTTCTTTACATTTGGCTGGTGTGTCTAGTATTTTAGG
>Pyura_chilensis_MW785998
CCAGACATAGCTTTCCCGCGACTGAACAACATAAGTTTTTGAATACTTCCCCCTGCTCTTTTTTTATTATTAGTGAGC---TCTATAATTGAAAGTGGAGTAGGTACGAGGTGAACAGTGTATCCACCGTTGGCGGGCAATTTGGCACACTCTGGGCCAGCTTTAGACTGTGCCATTTTTTCTTTACATTTGGCTGGTGTGTCTAGTATTTTAGG
>Pyura_chilensis_KC918443
CCAGACATAGCTTTCCCGCGACTGAACAACATAAGTTTTTGAATACTTCCCCCTGCTCTTTTTTTATTATTAGTGAGC---TCTATAATTGAAAGTGGAGTAGGTACGAGGTGAACAGTGTATCCACCGTTGGCGGGCAATTTGGCACACTCTGGGCCAGCTTTAGACTGTGCCATTTTTTCTTTACATTTGGCTGGTGTGTCTAGTATTTTAGG
>Pyura_chilensis_MW786558
CCAGACATAGCTTTCCCGCGACTGAACAACATAAGTTTTTGAATACTTCCCCCTGCTCTTTTTTTATTATTAGTGAGC---TCTATAATTGAAAGTGGAGTAGGTACGAGGTGAACAGTGTATCCACCGTTGGCGGGCAATTTGGCACACTCTGGGCCAGCTTTAGACTGTGCCATTTTTTCTTTACATTTGGCTGGTGTGTCTAGTATTTTAGG
>Pyura_chilensis_MW786082
CCAGACATAGCTTTCCCGCGACTGAACAACATAAGTTTTTGAATACTTCCCCCTGCTCTTTTTTTATTATTAGTGAGC---TCTATAATTGAAAGTGGAGTAGGTACGAGGTGAACAGTGTATCCACCGTTGGCGGGCAATTTGGCACACTCTGGGCCAGCTTTAGACTGTGCCATTTTTTCTTTACATTTGGCTGGTGTGTCTAGTATTTTAGG
>Pyura_chilensis_MW786497
CCAGACATAGCTTTCCCGCGACTGAACAACATAAGTTTTTGAATACTTCCCCCTGCTCTTTTTTTATTATTAGTGAGC---TCTATAATTGAAAGTGGAGTAGGTACGAGGTGAACAGTGTATCCACCGTTGGCGGGCAATTTGGCACACTCTGGGCCAGCTTTAGACTGTGCCATTTTTTCTTTACATTTGGCTGGTGTGTCTAGTATTTTAGG
>Pyura_chilensis_MW785989
CCAGACATAGCTTTCCCGCGACTGAACAACATAAGTTTTTGAATACTTCCCCCTGCTCTTTTTTTATTATTAGTGAGC---TCTATAATTGAAAGTGGAGTAGGTACGAGGTGAACAGTGTATCCACCGTTGGCGGGCAATTTGGCACACTCTGGGCCAGCTTTAGACTGTGCCATTTTTTCTTTACATTTGGCTGGTGTGTCTAGTATTTTAGG
>Pyura_chilensis_KC918415
CCAGACATAGCTTTCCCGCGACTGAACAACATAAGTTTTTGAATACTTCCCCCTGCTCTTTTTTTATTATTAGTGAGC---TCTATAATTGAAAGTGGAGTAGGTACGAGGTGAACAGTGTATCCACCGTTGGCGGGCAATTTGGCACACTCTGGGCCAGCTTTAGACTGTGCCATTTTTTCTTTACATTTGGCTGGTGTGTCTAGTATTTTAGG
>Pyura_chilensis_MW785997
CCAGACATAGCTTTCCCGCGACTGAACAACATAAGTTTTTGAATACTTCCCCCTGCTCTTTTTTTATTATTAGTGAGC---TCTATAATTGAAAGTGGAGTAGGTACGAGGTGAACAGTGTATCCACCGTTGGCGGGCAATTTGGCACACTCTGGGCCAGCTTTAGACTGTGCCATTTTTTCTTTACATTTGGCTGGTGTGTCTAGTATTTTAGG
>Pyura_chilensis_MW786530
CCAGACATAGCTTTCCCGCGACTGAACAACATAAGTTTTTGAATACTTCCCCCTGCTCTTTTTTTATTATTAGTGAGC---TCTATAATTGAAAGTGGAGTAGGTACGAGGTGAACAGTGTATCCACCGTTGGCGGGCAATTTGGCACACTCTGGGCCAGCTTTAGACTGTGCCATTTTTTCTTTACATTTGGCTGGTGTGTCTAGTATTTTAGG
>Pyura_chilensis_KC918442
CCAGACATAGCTTTCCCGCGACTGAACAACATAAGTTTTTGAATACTTCCCCCTGCTCTTTTTTTATTATTAGTGAGC---TCTATAATTGAAAGTGGAGTAGGTACGAGGTGAACAGTGTATCCACCGTTGGCGGGCAATTTGGCACACTCTGGGCCAGCTTTAGACTGTGCCATTTTTTCTTTACATTTGGCTGGTGTGTCTAGTATTTTAGG
>Pyura_chilensis_MW785956
CCAGACATAGCTTTCCCGCGACTGAACAACATAAGTTTTTGAATACTTCCCCCTGCTCTTTTTTTATTATTAGTGAGC---TCTATAATTGAAAGTGGAGTAGGTACGAGGTGAACAGTGTATCCACCGTTGGCGGGCAATTTGGCACACTCTGGGCCAGCTTTAGACTGTGCCATTTTTTCTTTACATTTGGCTGGTGTGTCTAGTATTTTAGG
>Pyura_chilensis_MW786490
CCAGACATAGCTTTCCCGCGACTGAACAACATAAGTTTTTGAATACTTCCCCCTGCTCTTTTTTTATTATTAGTGAGC---TCTATAATTGAAAGTGGAGTAGGTACGAGGTGAACAGTGTATCCACCGTTGGCGGGCAATTTGGCACACTCTGGGCCAGCTTTAGACTGTGCCATTTTTTCTTTACATTTGGCTGGTGTGTCTAGTATTTTAGG
>Pyura_chilensis_KC918383
CCAGACATAGCTTTCCCGCGACTGAACAACATAAGTTTTTGAATACTTCCCCCTGCTCTTTTTTTATTATTAGTGAGC---TCTATAATTGAAAGTGGAGTAGGTACGAGGTGAACAGTGTATCCACCGTTGGCGGGCAATTTGGCACACTCTGGGCCAGCTTTAGACTGTGCCATTTTTTCTTTACATTTGGCTGGTGTGTCTAGTATTTTAGG
>Pyura_chilensis_MW785959
CCAGACATAGCTTTCCCGCGACTGAACAACATAAGTTTTTGAATACTTCCCCCTGCTCTTTTTTTATTATTAGTGAGC---TCTATAATTGAAAGTGGAGTAGGTACGAGGTGAACAGTGTATCCACCGTTGGCGGGCAATTTGGCACACTCTGGGCCAGCTTTAGACTGTGCCATTTTTTCTTTACATTTGGCTGGTGTGTCTAGTATTTTAGG
>Pyura_chilensis_KC918385
CCAGACATAGCTTTCCCGCGACTGAACAACATAAGTTTTTGAATACTTCCCCCTGCTCTTTTTTTATTATTAGTGAGC---TCTATAATTGAAAGTGGAGTAGGTACGAGGTGAACAGTGTATCCACCGTTGGCGGGCAATTTGGCACACTCTGGGCCAGCTTTAGACTGTGCCATTTTTTCTTTACATTTGGCTGGTGTGTCTAGTATTTTAGG
>Pyura_chilensis_MW786014
CCAGACATAGCTTTCCCGCGACTGAACAACATAAGTTTTTGAATACTTCCCCCTGCTCTTTTTTTATTATTAGTGAGC---TCTATAATTGAAAGTGGAGTAGGTACGAGGTGAACAGTGTATCCACCGTTGGCGGGCAATTTGGCACACTCTGGGCCAGCTTTAGACTGTGCCATTTTTTCTTTACATTTGGCTGGTGTGTCTAGTATTTTAGG
>Pyura_chilensis_MW786146
CCAGACATAGCTTTCCCGCGACTGAACAACATAAGTTTTTGAATACTTCCCCCTGCTCTTTTTTTATTATTAGTGAGC---TCTATAATTGAAAGTGGAGTAGGTACGAGGTGAACAGTGTATCCACCGTTGGCGGGCAATTTGGCACACTCTGGGCCAGCTTTAGACTGTGCCATTTTTTCTTTACATTTGGCTGGTGTGTCTAGTATTTTAGG
>Pyura_chilensis_MW786540
CCAGACATAGCTTTCCCGCGACTGAACAACATAAGTTTTTGAATACTTCCCCCTGCTCTTTTTTTATTATTAGTGAGC---TCTATAATTGAAAGTGGAGTAGGTACGAGGTGAACAGTGTATCCACCGTTGGCGGGCAATTTGGCACACTCTGGGCCAGCTTTAGACTGTGCCATTTTTTCTTTACATTTGGCTGGTGTGTCTAGTATTTTAGG
>Pyura_chilensis_KC918418
CCAGACATAGCTTTCCCGCGACTGAACAACATAAGTTTTTGAATACTTCCCCCTGCTCTTTTTTTATTATTAGTGAGC---TCTATAATTGAAAGTGGAGTAGGTACGAGGTGAACAGTGTATCCACCGTTGGCGGGCAATTTGGCACACTCTGGGCCAGCTTTAGACTGTGCCATTTTTTCTTTACATTTGGCTGGTGTGTCTAGTATTTTAGG
>Pyura_chilensis_MW786043
CCAGACATAGCTTTCCCGCGACTGAACAACATAAGTTTTTGAATACTTCCCCCTGCTCTTTTTTTATTATTAGTGAGC---TCTATAATTGAAAGTGGAGTAGGTACGAGGTGAACAGTGTATCCACCGTTGGCGGGCAATTTGGCACACTCTGGGCCAGCTTTAGACTGTGCCATTTTTTCTTTACATTTGGCTGGTGTGTCTAGTATTTTAGG
>Pyura_chilensis_KC918397
CCAGACATAGCTTTCCCGCGACTGAACAACATAAGTTTTTGAATACTTCCCCCTGCTCTTTTTTTATTATTAGTGAGC---TCTATAATTGAAAGTGGAGTAGGTACGAGGTGAACAGTGTATCCACCGTTGGCGGGCAATTTGGCACACTCTGGGCCAGCTTTAGACTGTGCCATTTTTTCTTTACATTTGGCTGGTGTGTCTAGTATTTTAGG
>Pyura_chilensis_KC918378
CCAGACATAGCTTTCCCGCGACTGAACAACATAAGTTTTTGAATACTTCCCCCTGCTCTTTTTTTATTATTAGTGAGC---TCTATAATTGAAAGTGGAGTAGGTACGAGGTGAACAGTGTATCCACCGTTGGCGGGCAATTTGGCACACTCTGGGCCAGCTTTAGACTGTGCCATTTTTTCTTTACATTTGGCTGGTGTGTCTAGTATTTTAGG
>Pyura_chilensis_MW786528
CCAGACATAGCTTTCCCGCGACTGAACAACATAAGTTTTTGAATACTTCCCCCTGCTCTTTTTTTATTATTAGTGAGC---TCTATAATTGAAAGTGGAGTAGGTACGAGGTGAACAGTGTATCCACCGTTGGCGGGCAATTTGGCACACTCTGGGCCAGCTTTAGACTGTGCCATTTTTTCTTTACATTTGGCTGGTGTGTCTAGTATTTTAGG
>Pyura_chilensis_MW786119
CCAGACATAGCTTTCCCGCGACTGAACAACATAAGTTTTTGAATACTTCCCCCTGCTCTTTTTTTATTATTAGTGAGC---TCTATAATTGAAAGTGGAGTAGGTACGAGGTGAACAGTGTATCCACCGTTGGCGGGCAATTTGGCACACTCTGGGCCAGCTTTAGACTGTGCCATTTTTTCTTTACATTTGGCTGGTGTGTCTAGTATTTTAGG
>Pyura_chilensis_KC918413
CCAGACATAGCTTTCCCGCGACTGAACAACATAAGTTTTTGAATACTTCCCCCTGCTCTTTTTTTATTATTAGTGAGC---TCTATAATTGAAAGTGGAGTAGGTACGAGGTGAACAGTGTATCCACCGTTGGCGGGCAATTTGGCACACTCTGGGCCAGCTTTAGACTGTGCCATTTTTTCTTTACATTTGGCTGGTGTGTCTAGTATTTTAGG
>Pyura_chilensis_MW785960
CCAGACATAGCTTTCCCGCGACTGAACAACATAAGTTTTTGAATACTTCCCCCTGCTCTTTTTTTATTATTAGTGAGC---TCTATAATTGAAAGTGGAGTAGGTACGAGGTGAACAGTGTATCCACCGTTGGCGGGCAATTTGGCACACTCTGGGCCAGCTTTAGACTGTGCCATTTTTTCTTTACATTTGGCTGGTGTGTCTAGTATTTTAGG
>Pyura_chilensis_MW786038
CCAGACATAGCTTTCCCGCGACTGAACAACATAAGTTTTTGAATACTTCCCCCTGCTCTTTTTTTATTATTAGTGAGC---TCTATAATTGAAAGTGGAGTAGGTACGAGGTGAACAGTGTATCCACCGTTGGCGGGCAATTTGGCACACTCTGGGCCAGCTTTAGACTGTGCCATTTTTTCTTTACATTTGGCTGGTGTGTCTAGTATTTTAGG
>Pyura_chilensis_KC918496
CCAGACATAGCTTTCCCGCGACTGAACAACATAAGTTTTTGAATACTTCCCCCTGCTCTTTTTTTATTATTAGTGAGC---TCTATAATTGAAAGTGGAGTAGGTACGAGGTGAACAGTGTATCCACCGTTGGCGGGCAATTTGGCACACTCTGGGCCAGCTTTAGACTGTGCCATTTTTTCTTTACATTTGGCTGGTGTGTCTAGTATTTTAGG
>Pyura_chilensis_MW786024
CCAGACATAGCTTTCCCGCGACTGAACAACATAAGTTTTTGAATACTTCCCCCTGCTCTTTTTTTATTATTAGTGAGC---TCTATAATTGAAAGTGGAGTAGGTACGAGGTGAACAGTGTATCCACCGTTGGCGGGCAATTTGGCACACTCTGGGCCAGCTTTAGACTGTGCCATTTTTTCTTTACATTTGGCTGGTGTGTCTAGTATTTTAGG
>Pyura_chilensis_MW786166
CCAGACATAGCTTTCCCGCGACTGAACAACATAAGTTTTTGAATACTTCCCCCTGCTCTTTTTTTATTATTAGTGAGC---TCTATAATTGAAAGTGGAGTAGGTACGAGGTGAACAGTGTATCCACCGTTGGCGGGCAATTTGGCACACTCTGGGCCAGCTTTAGACTGTGCCATTTTTTCTTTACATTTGGCTGGTGTGTCTAGTATTTTAGG
>Pyura_chilensis_MW786445
CCAGACATAGCTTTCCCGCGACTGAACAACATAAGTTTTTGAATACTTCCCCCTGCTCTTTTTTTATTATTAGTGAGC---TCTATAATTGAAAGTGGAGTAGGTACGAGGTGAACAGTGTATCCACCGTTGGCGGGCAATTTGGCACACTCTGGGCCAGCTTTAGACTGTGCCATTTTTTCTTTACATTTGGCTGGTGTGTCTAGTATTTTAGG
>Pyura_chilensis_MW786590
CCAGACATAGCTTTCCCGCGACTGAACAACATAAGTTTTTGAATACTTCCCCCTGCTCTTTTTTTATTATTAGTGAGC---TCTATAATTGAAAGTGGAGTAGGTACGAGGTGAACAGTGTATCCACCGTTGGCGGGCAATTTGGCACACTCTGGGCCAGCTTTAGACTGTGCCATTTTTTCTTTACATTTGGCTGGTGTGTCTAGTATTTTAGG
>Pyura_chilensis_KC918485
CCAGACATAGCTTTCCCGCGACTGAACAACATAAGTTTTTGAATACTTCCCCCTGCTCTTTTTTTATTATTAGTGAGC---TCTATAATTGAAAGTGGAGTAGGTACGAGGTGAACAGTGTATCCACCGTTGGCGGGCAATTTGGCACACTCTGGGCCAGCTTTAGACTGTGCCATTTTTTCTTTACATTTGGCTGGTGTGTCTAGTATTTTAGG
>Pyura_chilensis_MW786102
CCAGACATAGCTTTCCCGCGACTGAACAACATAAGTTTTTGAATACTTCCCCCTGCTCTTTTTTTATTATTAGTGAGC---TCTATAATTGAAAGTGGAGTAGGTACGAGGTGAACAGTGTATCCACCGTTGGCGGGCAATTTGGCACACTCTGGGCCAGCTTTAGACTGTGCCATTTTTTCTTTACATTTGGCTGGTGTGTCTAGTATTTTAGG
>Pyura_chilensis_MW786120
CCAGACATAGCTTTCCCGCGACTGAACAACATAAGTTTTTGAATACTTCCCCCTGCTCTTTTTTTATTATTAGTGAGC---TCTATAATTGAAAGTGGAGTAGGTACGAGGTGAACAGTGTATCCACCGTTGGCGGGCAATTTGGCACACTCTGGGCCAGCTTTAGACTGTGCCATTTTTTCTTTACATTTGGCTGGTGTGTCTAGTATTTTAGG
>Pyura_chilensis_MW786081
CCAGACATAGCTTTCCCGCGACTGAACAACATAAGTTTTTGAATACTTCCCCCTGCTCTTTTTTTATTATTAGTGAGC---TCTATAATTGAAAGTGGAGTAGGTACGAGGTGAACAGTGTATCCACCGTTGGCGGGCAATTTGGCACACTCTGGGCCAGCTTTAGACTGTGCCATTTTTTCTTTACATTTGGCTGGTGTGTCTAGTATTTTAGG
>Pyura_chilensis_MW786495
CCAGACATAGCTTTCCCGCGACTGAACAACATAAGTTTTTGAATACTTCCCCCTGCTCTTTTTTTATTATTAGTGAGC---TCTATAATTGAAAGTGGAGTAGGTACGAGGTGAACAGTGTATCCACCGTTGGCGGGCAATTTGGCACACTCTGGGCCAGCTTTAGACTGTGCCATTTTTTCTTTACATTTGGCTGGTGTGTCTAGTATTTTAGG
>Pyura_chilensis_MW786031
CCAGACATAGCTTTCCCGCGACTGAACAACATAAGTTTTTGAATACTTCCCCCTGCTCTTTTTTTATTATTAGTGAGC---TCTATAATTGAAAGTGGAGTAGGTACGAGGTGAACAGTGTATCCACCGTTGGCGGGCAATTTGGCACACTCTGGGCCAGCTTTAGACTGTGCCATTTTTTCTTTACATTTGGCTGGTGTGTCTAGTATTTTAGG
>Pyura_chilensis_KC918490
CCAGACATAGCTTTCCCGCGACTGAACAACATAAGTTTTTGAATACTTCCCCCTGCTCTTTTTTTATTATTAGTGAGC---TCTATAATTGAAAGTGGAGTAGGTACGAGGTGAACAGTGTATCCACCGTTGGCGGGCAATTTGGCACACTCTGGGCCAGCTTTAGACTGTGCCATTTTTTCTTTACATTTGGCTGGTGTGTCTAGTATTTTAGG
>Pyura_chilensis_MW786037
CCAGACATAGCTTTCCCGCGACTGAACAACATAAGTTTTTGAATACTTCCCCCTGCTCTTTTTTTATTATTAGTGAGC---TCTATAATTGAAAGTGGAGTAGGTACGAGGTGAACAGTGTATCCACCGTTGGCGGGCAATTTGGCACACTCTGGGCCAGCTTTAGACTGTGCCATTTTTTCTTTACATTTGGCTGGTGTGTCTAGTATTTTAGG
>Pyura_chilensis_KC918530
CCAGACATAGCTTTCCCGCGACTGAACAACATAAGTTTTTGAATACTTCCCCCTGCTCTTTTTTTATTATTAGTGAGC---TCTATAATTGAAAGTGGAGTAGGTACGAGGTGAACAGTGTATCCACCGTTGGCGGGCAATTTGGCACACTCTGGGCCAGCTTTAGACTGTGCCATTTTTTCTTTACATTTGGCTGGTGTGTCTAGTATTTTAGG
>Pyura_chilensis_MW785978
CCAGACATAGCTTTCCCGCGACTGAACAACATAAGTTTTTGAATACTTCCCCCTGCTCTTTTTTTATTATTAGTGAGC---TCTATAATTGAAAGTGGAGTAGGTACGAGGTGAACAGTGTATCCACCGTTGGCGGGCAATTTGGCACACTCTGGGCCAGCTTTAGACTGTGCCATTTTTTCTTTACATTTGGCTGGTGTGTCTAGTATTTTAGG
>Pyura_chilensis_KC918404
CCAGACATAGCTTTCCCGCGACTGAACAACATAAGTTTTTGAATACTTCCCCCTGCTCTTTTTTTATTATTAGTGAGC---TCTATAATTGAAAGTGGAGTAGGTACGAGGTGAACAGTGTATCCACCGTTGGCGGGCAATTTGGCACACTCTGGGCCAGCTTTAGACTGTGCCATTTTTTCTTTACATTTGGCTGGTGTGTCTAGTATTTTAGG
>Pyura_chilensis_MW785963
CCAGACATAGCTTTCCCGCGACTGAACAACATAAGTTTTTGAATACTTCCCCCTGCTCTTTTTTTATTATTAGTGAGC---TCTATAATTGAAAGTGGAGTAGGTACGAGGTGAACAGTGTATCCACCGTTGGCGGGCAATTTGGCACACTCTGGGCCAGCTTTAGACTGTGCCATTTTTTCTTTACATTTGGCTGGTGTGTCTAGTATTTTAGG
>Pyura_chilensis_KC918389
CCAGACATAGCTTTCCCGCGACTGAACAACATAAGTTTTTGAATACTTCCCCCTGCTCTTTTTTTATTATTAGTGAGC---TCTATAATTGAAAGTGGAGTAGGTACGAGGTGAACAGTGTATCCACCGTTGGCGGGCAATTTGGCACACTCTGGGCCAGCTTTAGACTGTGCCATTTTTTCTTTACATTTGGCTGGTGTGTCTAGTATTTTAGG
>Pyura_chilensis_MW786580
CCAGACATAGCTTTCCCGCGACTGAACAACATAAGTTTTTGAATACTTCCCCCTGCTCTTTTTTTATTATTAGTGAGC---TCTATAATTGAAAGTGGAGTAGGTACGAGGTGAACAGTGTATCCACCGTTGGCGGGCAATTTGGCACACTCTGGGCCAGCTTTAGACTGTGCCATTTTTTCTTTACATTTGGCTGGTGTGTCTAGTATTTTAGG
>Pyura_chilensis_KC918391
CCAGACATAGCTTTCCCGCGACTGAACAACATAAGTTTTTGAATACTTCCCCCTGCTCTTTTTTTATTATTAGTGAGC---TCTATAATTGAAAGTGGAGTAGGTACGAGGTGAACAGTGTATCCACCGTTGGCGGGCAATTTGGCACACTCTGGGCCAGCTTTAGACTGTGCCATTTTTTCTTTACATTTGGCTGGTGTGTCTAGTATTTTAGG
>Botryllus_sexiens_ON076490
CCTGATATAGCTTTTCCTCGTTTAAATAATATAAGTTTTTGGCTTTTACCCCCTGCTCTTTTTTTTTTGTTTATTAGT---TCTATAATTGAAAGTAGAGTTGGTACTAGATGAACAGTTTATCCACCTTTGTCAAGAAATTTAGCTCATTCTAGAGCTGCTGTGGATTGTGCAATTTTTTCTTTACATTTAGCAAGGGTTTCTAGTATTTTAAG
>Symplegma_brakenhielmi_OR621373
CCTGATATAGCTTTTCCTCGATTAAATAATATAAGTTTTTGACTTTTACCTCCTGCTTTATTTTTTTTATTTATGAGC---TCAATAATTGAAAGTAGAGTAAGAACAAGATGAACTGTTTATCCTCCTTTAAGTAGAAATTTAGCTCATTCTAGACCTGCTCTGGATTTGGCTATTTTTTCTTTACATTTGGCTAGGGTTTCTAGTATTTTAAG
>Symplegma_brakenhielmi_MT232734
CCTGATATAGCTTTTCCTCGATTAAATAATATAAGTTTTTGACTTTTACCTCCTGCTTTATTTTTTTTATTTATAAGT---TCGATAATTGAAAGTAGAGTAAGAACAAGATGGACTGTTTATCCTCCTTTAAGTGGAAATTTAGCTCATTCTAGGCCTGCTCTGGATTTGGCTATTTTTTCTTTACATTTGGCTAGAGTTTCTAGTATTTTAAG
>Botrylloides_chevalense_KX650764
CCTGATATGGCTTTTCCTCGATTAAATAATATAAGTTTTTGACTTTTACCTCCTGCTTTATTTTTTTTATTTATAAGT---TCAATAATTGAAAGTAGAGTAAGAACAAGATGGACTGTTTATCCTCCTTTAAGGGGAAATTTGGCTCATTCTAGGCCTGCTCTGGATTTAGCTATTTTTTCTTTACATTTGGCTAGAGTTTCTAGTATTTTAAG
>Botrylloides_chevalense_KX650765
CCTGATATGGCTTTTCCTCGATTAAATAATATAAGTTTTTGACTTTTACCTCCTGCTTTATTTTTTTTATTTATAAGT---TCAATAATTGAAAGTAGAGTAAGAACAAGATGGACTGTTTATCCTCCTTTAAGTGGAAATTTAGCTCATTCTAGGCCTGCTCTGGATTTAGCTATTTTTTCTTTACATTTGGCTAGAGTTTCTAGTATTTTAAG
>Symplegma_brakenhielmi_MW285134
CCTGATATGGCTTTTCCTCGATTAAATAATATAAGTTTTTGACTTTTACCTCCTGCTTTATTTTTTTTATTTATAAGT---TCAATAATTGAAAGTAGAGTAAGAACAAGATGGACTGTTTATCCTCCTTTAAGTGGAAATTTAGCTCATTCTAGGCCTGCTCTGGATTTAGCTATTTTTTCTTTACATTTGGCTAGAGTTTCTAGTATTTTAAG
>Botrylloides_fuscus_ON100880
CCTGATATAGCCTTCCCTCGATTAAATAATATAAGTTTTTGGCTTCTTCCTCCTGCTTTATTTTTTCTTTTTATTAGT---TCTATAATTGAAAGTGGAGTTAGAACCGGTTGAACTGTTTATCCTCCCTTATCTGGTAATTTAGCACATTCCGGGGCTGCGGTGGATTGTGCTATCTTTTCTTTACATTTAGCAAGAGTGTCCAGTATTTTAAG
>Botrylloides_fuscus_ON100881
CCTGATATAGCCTTCCCTCGATTAAATAATATAAGTTTTTGGCTTCTTCCTCCTGCTTTATTTTTTCTTTTTATTAGT---TCTATAATTGAAAGTGGAGTTAGAACCGGTTGAACTGTTTATCCTCCCTTATCTGGTAATTTAGCACATTCCGGGGCTGCGGTGGATTGTGCTATCTTTTCTTTACATTTAGCAAGAGTGTCCAGTATTTTAAG
>Botrylloides_fuscus_ON100878
CCTGATATAGCCTTCCCTCGATTAAATAATATAAGTTTTTGGCTTCTTCCTCCTGCTTTATTTTTTCTTTTTATTAGT---TCTATAATTGAAAGTGGAGTTAGAACCGGTTGAACTGTTTATCCTCCCTTATCTGGTAATTTAGCACATTCCGGGGCTGCGGTGGATTGTGCTATCTTTTCTTTACATTTAGCAAGAGTGTCCAGTATTTTAAG
>Botrylloides_fuscus_ON100879
CCTGATATAGCCTTCCCTCGATTAAATAATATAAGTTTTTGGCTTCTTCCTCCTGCTTTATTTTTTCTTTTTATTAGT---TCTATAATTGAAAGTGGAGTTAGAACCGGTTGAACTGTTTATCCTCCCTTATCTGGTAATTTAGCACATTCCGGGGCTGCGGTGGATTGTGCTATCTTTTCTTTACATTTAGCAAGAGTGTCCAGTATTTTAAG
>Botrylloides_fuscus_ON100877
CCTGATATAGCCTTCCCTCGATTAAATAATATAAGTTTTTGGCTTCTTCCTCCTGCTTTATTTTTTCTTTTTATTAGT---TCTATAATTGAAAGTGGAGTTAGAACCGGTTGAACTGTTTATCCTCCCTTATCTGGTAATTTAGCACATTCCGGGGCTGCGGTGGATTGTGCTATCTTTTCTTTACATTTAGCAAGAGTGTCCAGTATTTTAAG
>Botrylloides_fuscus_MW817935
CCTGATATAGCCTTCCCTCGATTAAATAATATAAGTTTTTGGCTTCTTCCTCCTGCTTTATTTTTTCTTTTTATTAGT---TCTATAATTGAAAGTGGAGTTAGAACCGGTTGAACTGTTTATCCTCCCTTATCCGGTAATTTAGCACATTCCGGGGCTGCGGTGGATTGTGCTATCTTTTCTTTACATTTGGCAAGAGTGTCCAGTATTTTAAG
>Botryllus_schlosseri_FJ528642
CCTGATATAGCTTTTCCTCGGTTAAATAATATGAGCTTTTGATTATTGCCTCCTGCTTTGTTTTTTCTTTTTAGAAGT---TCCATAATTGAGAGTGGAGTTAGGACTGGATGAACCGTTTATCCTCCTCTTTCTAGGAATTTAGCTCATTCAAGAGCTGCTTTAGATTGTGCTATCTTTTCTTTACATTTGGCCAGAGTTTCTAGTATTTTAGG
>Botryllus_schlosseri_FJ528643
CCTGATATAGCTTTTCCTCGGTTAAATAATATGAGCTTTTGATTATTGCCTCCTGCTTTGTTTTTTCTTTTTAGAAGT---TCCATAATTGAGAGTGGAGTTAGGACTGGATGAACCGTTTATCCTCCTCTTTCTAGGAATTTAGCTCATTCAAGAGCTGCTTTAGATTGTGCTATCTTTTCTTTACATTTGGCCAGAGTTTCTAGTATTTTAGG
>Botryllus_schlosseri_DQ340214
CCTGATATAGCTTTTCCTCGGTTAAATAATATGAGCTTTTGATTATTGCCTCCTGCTTTGTTTTTTCTTTTTAGAAGT---TCCATAATTGAGAGTGGAGTTAGGACTGGATGAACCGTTTATCCTCCTCTTTCTAGGAATTTAGCTCATTCAAGAGCTGCTTTAGATTGTGCTATCTTTTCTTTACATTTGGCCAGAGTTTCTAGTATTTTAGG
>Botryllus_schlosseri_DQ340218
CCTGATATAGCTTTTCCTCGGTTAAATAATATGAGCTTTTGATTATTGCCTCCTGCTTTGTTTTTTCTTTTTAGAAGT---TCCATAATTGAGAGTGGAGTTGGGACTGGATGAACTGTTTATCCTCCTCTTTCTAGGAATTTAGCTCATTCAAGAGCTGCTTTAGATTGTGCTATCTTTTCTTTACATTTGGCCAGAGTTTCTAGTATTTTAGG
>Botryllus_schlosseri_DQ340213
CCAGACATAGCTTTCCCTCGATTAAATAATATAAGTTTTTGGTTGTTACCTCCTGCTTTATTTTTTCTTTTTAGAAGT---TCTATAATTGAAAGTAGAGTTAGGACAAGATGAACTGTTTATCCTCCCCTTTCTAGAAATTTGGCCCATTCAAGGGCTGCTTTGGATTGTGCTATTTTTTCTTTGCATTTGGCTAGGGTATCTAGTATTCTAGG
>Botryllus_schlosseri_MK575741
CCCGATATAGCTTTTCCTCGATTAAATAATATAAGTTTTTGGTTATTACCTCCTGCTTTATTTTTTCTTTTTAGAAGC---TCTATGATTGAGAGCGGAGTTAGGACTGGGTGAACTGTTTATCCTCCTCTTTCTAGAAATTTGGCTCATTCAAGAGCTGCTTTGGATTGTGCTATTTTTTCTTTACATTTGGCTAGGGTATCTAGTATTTTAGG
>Botryllus_schlosseri_MK575788
CCCGATATAGCTTTTCCTCGATTAAATAATATAAGTTTTTGGTTATTACCTCCTGCTTTATTTTTTCTTTTTAGAAGC---TCTATGATTGAGAGCGGAGTTAGGACTGGGTGAACTGTTTATCCTCCTCTTTCTAGAAATTTGGCTCATTCAAGAGCTGCTTTGGATTGTGCTATTTTTTCTTTACATTTGGCTAGGGTATCTAGTATTTTAGG
>Botryllus_schlosseri_OL629717
CCCGATATAGCTTTTCCTCGATTAAATAATATAAGTTTTTGGTTATTACCTCCTGCTTTATTTTTTCTTTTTAGAAGC---TCTATGATTGAGAGCGGAGTTAGGACTGGGTGAACTGTTTATCCTCCTCTTTCTAGAAATTTGGCTCATTCAAGAGCTGCTTTGGATTGTGCTATTTTTTCTTTACATTTGGCTAGGGTATCTAGTATTTTAGG
>Botryllus_schlosseri_JN248372
CCCGATATAGCTTTTCCTCGATTAAATAATATAAGTTTTTGGTTATTACCTCCTGCTTTATTTTTTCTTTTTAGAAGC---TCTATGATTGAGAGCGGAGTTAGGACTGGGTGAACTGTTTATCCTCCTCTTTCTAGAAATTTGGCTCATTCAAGAGCTGCTTTGGATTGTGCTATTTTTTCTTTACATTTGGCTAGGGTATCTAGTATTTTAGG
>Botryllus_schlosseri_OL629718
CCCGATATAGCTTTTCCTCGATTAAATAATATAAGTTTTTGGTTATTACCTCCTGCTTTATTTTTTCTTTTTAGAAGC---TCTATGATTGAGAGCGGAGTTAGGACTGGGTGAACTGTTTATCCTCCTCTTTCTAGAAATTTGGCTCATTCAAGAGCTGCTTTGGATTGTGCTATTTTTTCTTTACATTTGGCTAGGGTATCTAGTATTTTAGG
>Botryllus_schlosseri_OL629726
CCCGATATAGCTTTTCCTCGATTAAATAATATAAGTTTTTGGTTATTACCTCCTGCTTTATTTTTTCTTTTTAGAAGC---TCTATGATTGAGAGCGGAGTTAGGACTGGGTGAACTGTTTATCCTCCTCTTTCTAGAAATTTGGCTCATTCCAGAGCTGCTTTGGATTGTGCTATTTTTTCTTTACATTTGGCTAGGGTATCTAGTATTTTAGG
>Botryllus_schlosseri_OL629725
CCCGATATAGCTTTTCCTCGATTAAATAATATAAGTTTTTGGTTATTACCTCCTGCTTTATTTTTTCTTTTTAGAAGC---TCTATGATTGAGAGCGGAGTTAGGACTGGGTGAACTGTTTATCCTCCTCTTTCTAGAAATTTGGCTCATTCCAGAGCTGCTTTGGATTGTGCTATTTTTTCTTTACATTTGGCTAGGGTATCTAGTATTTTAGG
>Botryllus_schlosseri_OL629716
CCCGATATAGCTTTTCCTCGATTAAATAATATAAGTTTTTGGTTATTACCTCCTGCTTTATTTTTTCTTTTTAGAAGC---TCTATGATTGAGAGCGGAGTTAGGACTGGGTGAACTGTTTATCCTCCTCTTTCTAGAAATTTGGCTCATTCCAGAGCTGCTTTGGATTGTGCTATTTTTTCTTTACATTTGGCTAGGGTATCTAGTATTTTAGG
>Botryllus_schlosseri_OL629719
CCCGATATAGCTTTTCCTCGATTAAATAATATAAGTTTTTGGTTATTACCTCCTGCTTTATTTTTTCTTTTTAGAAGC---TCTATGATTGAGAGCGGAGTTAGGACTGGGTGAACTGTTTATCCTCCTCTTTCTAGAAATTTGGCTCATTCCAGAGCTGCTTTGGATTGTGCTATTTTTTCTTTACATTTGGCTAGGGTATCTAGTATTTTAGG
>Botryllus_schlosseri_OL629720
CCCGATATAGCTTTTCCTCGATTAAATAATATAAGTTTTTGGTTATTACCTCCTGCTTTATTTTTTCTTTTTAGAAGC---TCTATGATTGAGAGCGGAGTTAGGACTGGGTGAACTGTTTATCCTCCTCTTTCTAGAAATTTGGCTCATTCCAGAGCTGCTTTGGATTGTGCTATTTTTTCTTTACATTTGGCTAGGGTATCTAGTATTTTAGG
>Botryllus_schlosseri_OL629721
CCCGATATAGCTTTTCCTCGATTAAATAATATAAGTTTTTGGTTATTACCTCCTGCTTTATTTTTTCTTTTTAGAAGC---TCTATGATTGAGAGCGGAGTTAGGACTGGGTGAACTGTTTATCCTCCTCTTTCTAGAAATTTGGCTCATTCCAGAGCTGCTTTGGATTGTGCTATTTTTTCTTTACATTTGGCTAGGGTATCTAGTATTTTAGG
>Botryllus_schlosseri_OL629722
CCCGATATAGCTTTTCCTCGATTAAATAATATAAGTTTTTGGTTATTACCTCCTGCTTTATTTTTTCTTTTTAGAAGC---TCTATGATTGAGAGCGGAGTTAGGACTGGGTGAACTGTTTATCCTCCTCTTTCTAGAAATTTGGCTCATTCCAGAGCTGCTTTGGATTGTGCTATTTTTTCTTTACATTTGGCTAGGGTATCTAGTATTTTAGG
>Botryllus_schlosseri_OL629723
CCCGATATAGCTTTTCCTCGATTAAATAATATAAGTTTTTGGTTATTACCTCCTGCTTTATTTTTTCTTTTTAGAAGC---TCTATGATTGAGAGCGGAGTTAGGACTGGGTGAACTGTTTATCCTCCTCTTTCTAGAAATTTGGCTCATTCCAGAGCTGCTTTGGATTGTGCTATTTTTTCTTTACATTTGGCTAGGGTATCTAGTATTTTAGG
>Botryllus_schlosseri_OL629724
CCCGATATAGCTTTTCCTCGATTAAATAATATAAGTTTTTGGTTATTACCTCCTGCTTTATTTTTTCTTTTTAGAAGC---TCTATGATTGAGAGCGGAGTTAGGACTGGGTGAACTGTTTATCCTCCTCTTTCTAGAAATTTGGCTCATTCCAGAGCTGCTTTGGATTGTGCTATTTTTTCTTTACATTTGGCTAGGGTATCTAGTATTTTAGG
>Botryllus_schlosseri_DQ340219
CCAGATATAGCTTTTCCTCGATTAAATAATATAAGTTTTTGATTGTTGCCTCCTGCTTTGTTTTTTCTTTTTAGAAGT---TCTATAATTGAAAGTAGAGTTGGGACTAGGTGAACTGTTTATCCTCCTCTTTCTAGAAATTTAGCTCATTCAAGAGCTGCTTTAGATTGTGCTATTTTTTCTTTACATTTAGCTAGGGTGTCTAGTATTTTAGG
>Botryllus_schlosseri_DQ340207
CCAGATATAGCCTTTCCTCGGTTAAATAATATAAGTTTTTGACTGTTACCTCCAGCTTTATTTTTTCTTTTTAGAAGT---TCTATAATTGAAAGTAGGGTTGGAACTGGATGAACTGTTTATCCCCCTCTTTCTAGAAACTTACCACATTCAAAAGCTGCTTTAGATTGTGCTATTTTTTCTTTACATCTAGCTAGAGTTTCTAGTATTTTAGG
>Botryllus_schlosseri_MK575775
CCAGATATAGCCTTTCCTCGGTTAAATAATATAAGTTTTTGACTGTTACCCCCAGCTTTATTTTTTCTTTTTAGAAGT---TCTATAATTGAAAGTAGGGTTGGAACTGGATGAACTGTTTATCCCCCTCTTTCTAGAAACTTAGCACATTCAAGAGCTGCTTTAGATTGTGCTATTTTTTCTTTACATCTAGCTAGAGTTTCTAGTATTTTAGG
>Botryllus_schlosseri_KM587683
CCAGATATAGCCTTTCCTCGGTTAAATAATATAAGTTTTTGACTGTTACCCCCAGCTTTATTTTTTCTTTTTAGAAGT---TCTATAATTGAAAGTAGGGTTGGAACTGGATGAACTGTTTATCCCCCTCTTTCTAGAAACTTAGCACATTCAAGAGCTGCTTTAGATTGTGCTATTTTTTCTTTACATCTAGCTAGAGTTTCTAGTATTTTAGG
>Botryllus_schlosseri_MK575774
CCAGATATAGCCTTTCCTCGGTTAAATAATATAAGTTTTTGACTGTTACCTCCAGCTTTATTTTTTCTTTTTAGAAGT---TCTATAATTGAAAGTAGGGTTGGAACTGGATGAACTGTTTATCCCCCTCTTTCTAGAAACTTAGCACATTCAAGAGCTGCTTTAGATTGTGCTATTTTTTCTTTACATCTAGCTAGAGTTTCTAGTATTTTAGG
>Botryllus_schlosseri_KM587684
CCAGATATAGCCTTTCCTCGGTTAAATAATATAAGTTTTTGACTGTTACCTCCAGCTTTATTTTTTCTTTTTAGAAGT---TCTATAATTGAAAGTAGGGTTGGAACTGGATGAACTGTTTATCCCCCTCTTTCTAGAAACTTAGCACATTCAAGAGCTGCTTTAGATTGTGCTATTTTTTCTTTACATCTAGCTAGAGTTTCTAGTATTTTAGG
>Botryllus_schlosseri_KF309545
CCAGATATAGCCTTTCCTCGGTTAAATAATATAAGTTTTTGACTGTTACCTCCAGCTTTATTTTTTCTTTTTAGAAGT---TCTATAATTGAAAGTAGGGTTGGAACTGGATGAACTGTTTATCCCCCTCTTTCTAGAAACTTAGCACATTCAAGAGCTGCTTTAGATTGTGCTATTTTTTCTTTACATCTAGCTAGAGTTTCTAGTATTTTAGG
>Botryllus_schlosseri_KM587685
CCAGATATAGCCTTTCCTCGGTTAAATAATATAAGTTTTTGACTGTTACCTCCAGCTTTATTTTTTCTTTTTAGAAGT---TCTATAATTGAAAGTGGAGTTGGAACTGAGTGAACTGTTTATCCCCCTCTTTCTAGAAACTTAGCTCATTCTAGAGCTGCTTTAGATTGTGCTATTTTTTCTTTACATCTAGCTAGAGTTTCTAGTATTTTAGG
>Botryllus_schlosseri_MK575801
CCAGATATAGCCTTTCCTCGGTTAAATAATATAAGTTTTTGACTGTTACCTCCAGCTTTATTTTTTCTTTTTAGAAGT---TCTATAATTGAAAGTGGAGTTGGAACTGAGTGAACTGTTTATCCCCCTCTTTCTAGAAACTTAGCTCATTCTAGAGCTGCTTTAGATTGTGCTATTTTTTCTTTACATCTAGCTAGAGTTTCTAGTATTTTAGG
>Botryllus_schlosseri_KM587690
CCAGATATAGCCTTTCCTCGGTTAAATAATATAAGTTTTTGACTGTTACCTCCTGCTTTATTTTTTCTTTTTAGAAGT---TCTATAATTGAAAGTGGGGTTAGAACTGAGTGAACTGTTTATCCCCCTCTTTCTAGAAACTTAGCACATTCTAAGGCTGCTTTGGATTGTGCTATTTTTTCTTTACATCTAGCTAGAGTTTCTAGTATTTTAGG
>Botryllus_schlosseri_MK575804
CCAGATATAGCCTTTCCTCGGTTAAATAATATAAGTTTTTGACTGTTACCTCCTGCTTTATTTTTTCTTTTTAGAAGT---TCTATAATTGAAAGTGGGGTTAGAACTGAGTGAACTGTTTATCCCCCTCTTTCTAGAAACTTAGCACATTCTAAGGCTGCTTTGGATTGTGCTATTTTTTCTTTACATCTAGCTAGAGTTTCTAGTATTTTAGG
>Botryllus_schlosseri_KM587682
CCAGATATAGCCTTTCCTCGGTTAAATAATATAAGTTTTTGACTGTTACCTCCAGCTTTATTTTTTCTTTTTAGAAGT---TCTATAATTGAAAGTAGGGTTGGAACTGAGTGAACTGTTTATCCCCCTCTTTCTAGAAACTTAGCTCATTCTAGAGCTGCTTTGGATTGTGCTATTTTTTCTTTACATCTAGCTGGAGTTTCTAGTATTTTAGG
>Botryllus_schlosseri_MK575802
CCAGATATAGCCTTTCCTCGGTTAAATAATATAAGTTTTTGACTGTTACCTCCAGCTTTATTTTTTCTTTTTAGAAGT---TCTATAATTGAAAGTAGGGTTGGAACTGAGTGAACTGTTTATCCCCCTCTTTCTAGAAACTTAGCTCATTCTAGAGCTGCTTTGGATTGTGCTATTTTTTCTTTACATCTAGCTGGAGTTTCTAGTATTTTAGG
>Botryllus_schlosseri_MK575807
CCAGATATAGCCTTTCCTCGGTTAAATAATATAAGTTTTTGATTGTTACCTCCAGCTTTATTTTTTCTTTTTAGAAGT---TCTATAATTGAAGGTAGGGTTGGAACTGAGTGAACTGTTTATCCCCCTCTTTCTAGAAACTTAGCACATTCTAAGGCTGCTTTAGATTGTGCTATTTTTTCTTTACATCTAGCTAGAGTTTCTAGTATTTTAGG
>Botryllus_schlosseri_KM587689
CCAGATATAGCCTTTCCTCGGTTAAATAATATAAGTTTTTGATTGTTACCTCCAGCTTTATTTTTTCTTTTTAGAAGT---TCTATAATTGAAGGTAGGGTTGGAACTGAGTGAACTGTTTATCCCCCTCTTTCTAGAAACTTAGCACATTCTAAGGCTGCTTTAGATTGTGCTATTTTTTCTTTACATCTAGCTAGAGTTTCTAGTATTTTAGG
>Botryllus_schlosseri_MK575773
CCAGATATAGCCTTTCCTCGGTTAAATAATATAAGTTTTTGACTGTTACCTCCAGCTTTATTTTTTCTTTTTAGAAGT---TCTATAATTGAAGGTAGGGTTGGAACTGAGTGAACTGTTTATCCCCCTCTTTCTAGAAACTTAGCACATTCTAAGGCTGCTTTAGATTGTGCTATTTTTTCTTTACATCTAGCTAGAGTTTCTAGTATTTTAGG
>Botryllus_schlosseri_KM587687
CCAGATATAGCCTTTCCTCGGTTAAATAATATAAGTTTTTGACTGTTACCTCCAGCTTTATTTTTTCTTTTTAGAAGT---TCTATAATTGAAGGTAGGGTTGGAACTGAGTGAACTGTTTATCCCCCTCTTTCTAGAAACTTAGCACATTCTAAGGCTGCTTTAGATTGTGCTATTTTTTCTTTACATCTAGCTAGAGTTTCTAGTATTTTAGG
>Botryllus_schlosseri_MK575808
CCAGATATAGCCTTTCCTCGGTTAAATAATATAAGTTTTTGACTGTTACCTCCAGCTTTATTTTTTCTTTTTAGAAGT---TCTATAATTGAAGGTAGGGTTGGAACTGAGTGAACTGTTTATCCCCCTCTTTCTAGAAACTTAGCACATTCTAGAGCTGCTTTAGATTGTGCTATTTTTTCTTTACATCTAGCTAGAGTTTCTAGTATTTTAGG
>Botryllus_schlosseri_KM587688
CCAGATATAGCCTTTCCTCGGTTAAATAATATAAGTTTTTGACTGTTACCTCCAGCTTTATTTTTTCTTTTTAGAAGT---TCTATAATTGAAGGTAGGGTTGGAACTGAGTGAACTGTTTATCCCCCTCTTTCTAGAAACTTAGCACATTCTAGAGCTGCTTTAGATTGTGCTATTTTTTCTTTACATCTAGCTAGAGTTTCTAGTATTTTAGG
>Botryllus_schlosseri_MK575809
CCAGATATAGCCTTTCCTCGGTTAAATAATATAAGTTTTTGACTGTTACCTCCAGCTTTATTTTTTCTTTTTAGAAGT---TCTATAATTGAAGGTAGGGTTGGAACTGAGTGAACTGTTTATCCCCCTCTTTCTAGAAACTTAGCACATTCTAAAGCTGCTTTAGATTGTGCTATTTTTTCTTTACATCTAGCTAGAGTTTCTAGTATTTTAGG
>Botryllus_schlosseri_KM587686
CCAGATATAGCCTTTCCTCGGTTAAATAATATAAGTTTTTGACTGTTACCTCCAGCTTTATTTTTTCTTTTTAGAAGT---TCTATAATTGAAGGTAGGGTTGGAACTGAGTGAACTGTTTATCCCCCTCTTTCTAGAAACTTAGCACATTCTAAAGCTGCTTTAGATTGTGCTATTTTTTCTTTACATCTAGCTAGAGTTTCTAGTATTTTAGG
>Botryllus_schlosseri_DQ340206
CCAGATATAGCTTTTCCTCGATTAAATAATATAAGTTTTTGATTATTACCTCCAGCTTTATTTTTTCTTTTTAGAAGT---TCTATAATTGAAAGTGGGGTTGGAACTGGATGAACTGTTTATCCTCCTTTATCTAGAAATTTACCACATTCAAGGGCTGCTTTAGATTGTGCTATTTTTTCTTTACATTTAGCTAGAGTTTCTAGTATTTTAGG
>Botryllus_schlosseri_GQ365706
CCAGATATAGCTTTTCCTCGATTAAATAATATAAGTTTTTGATTATTACCTCCAGCTTTATTTTTTCTTTTTAGAAGT---TCTATAATTGAGAGTGGGGTTGGAACTGGATGAACTGTTTATCCTCCTTTATCTAGAAATTTAGCACATTCAAGGGCTGCTTTAGATTGTGCTATTTTTTCTTTACATTTAGCTAGAGTTTCTAGTATTTTAGG
>Botryllus_schlosseri_JN248361
CCAGATATAGCCTTTCCTCGGTTAAATAATATAAGTTTTTGATTGTTACCTCCAGCTTTATTTTTTCTTTTTAGAAGT---TCTATAATTGAAAGTAGAGTTGGAACTGGATGAACTGTTTATCCTCCTCTTTCTAGAAATTTAGCACATTCAAGAGCTGCTTTAGATTGTGCTATTTTTTCTTTACATTTAGCTAGAGTTTCTAGTATTCTAGG
>Botryllus_schlosseri_MK978824
CCAGATATAGCCTTTCCTCGGTTAAATAATATAAGTTTTTGATTGTTACCTCCAGCTTTATTTTTTCTTTTTAGAAGT---TCTATAATTGAAAGTAGAGTTGGAACTGGATGAACTGTTTATCCTCCTCTTTCTAGAAATTTAGCACATTCAAGAGCTGCTTTAGACTGTGCTATTTTTTCTTTACATTTAGCTAGAGTTTCTAGTATTTTAGG
>Botryllus_schlosseri_KX500836
CCAGATATAGCCTTTCCTCGGTTAAATAATATAAGTTTTTGATTGTTACCCCCAGCTTTATTTTTTCTTTTTAGAAGT---TCTATAATTGAAAGTAGAGTTGGAACTGGATGAACTGTTTATCCTCCTCTTTCTAGAAATTTAGCACATTCAAGAGCTGCTTTAGATTGTGCTATTTTTTCTTTACATTTAGCTAGAGTTTCTAGTATTTTAGG
>Botryllus_schlosseri_KX500850
CCAGATATAGCCTTTCCTCGGTTAAATAATATAAGTTTTTGATTGTTACCCCCAGCTTTATTTTTTCTTTTTAGAAGT---TCTATAATTGAAAGTAGAGTTGGAACTGGATGAACTGTTTATCCTCCTCTTTCTAGAAATTTAGCACATTCAAGAGCTGCTTTAGATTGTGCTATTTTTTCTTTACATTTAGCTAGAGTTTCTAGTATTTTAGG
>Botryllus_schlosseri_JN248360
CCAGATATAGCCTTTCCTCGGTTAAATAATATAAGTTTTTGATTGTTACCTCCAGCTTTATTTTTTCTTTTTAGAAGT---TCTATAATTGAAAGTAGAGTTGGAACTGGATGAACTGTTTATCCTCCTCTTTCTAGAAATTTAGCACATTCAAGAGCTGCTTTAGATTGTGCTATTTTTTCTTTACATTTAGCTAGAGTTTCTAGTATTTTAGG
>Botryllus_schlosseri_JN248373
CCAGATATAGCCTTTCCTCGGTTAAATAATATAAGTTTTTGATTGTTACCTCCAGCTTTATTTTTTCTTTTTAGAAGT---TCTATAATTGAAAGTAGAGTTGGAACTGGATGAACTGTTTATCCTCCTCTTTCTAGAAATTTAGCACATTCAAGAGCTGCTTTAGATTGTGCTATTTTTTCTTTACATTTAGCTAGAGTTTCTAGTATTTTAGG
>Botryllus_schlosseri_JN248376
CCAGATATAGCCTTTCCTCGGTTAAATAATATAAGTTTTTGATTGTTACCTCCAGCTTTATTTTTTCTTTTTAGAAGT---TCTATAATTGAAAGTAGAGTTGGAACTGGATGAACTGTTTATCCTCCTCTTTCTAGAAATTTAGCACATTCAAGAGCTGCTTTAGATTGTGCTATTTTTTCTTTACATTTAGCTAGAGTTTCTAGTATTTTAGG
>Botryllus_schlosseri_KX500843
CCAGATATAGCCTTTCCTCGGTTAAATAATATAAGTTTTTGATTGTTACCTCCAGCTTTATTTTTTCTTTTTAGAAGT---TCTATAATTGAAAGTAGAGTTGGAACTGGATGAACTGTTTATCCTCCTCTTTCTAGAAATTTAGCACATTCAAGAGCTGCTTTAGATTGTGCTATTTTTTCTTTACATTTAGCTAGAGTTTCTAGTATTTTAGG
>Botryllus_schlosseri_KX500844
CCAGATATAGCCTTTCCTCGGTTAAATAATATAAGTTTTTGATTGTTACCTCCAGCTTTATTTTTTCTTTTTAGAAGT---TCTATAATTGAAAGTAGAGTTGGAACTGGATGAACTGTTTATCCTCCTCTTTCTAGAAATTTAGCACATTCAAGAGCTGCTTTAGATTGTGCTATTTTTTCTTTACATTTAGCTAGAGTTTCTAGTATTTTAGG
>Botryllus_schlosseri_KX500845
CCAGATATAGCCTTTCCTCGGTTAAATAATATAAGTTTTTGATTGTTACCTCCAGCTTTATTTTTTCTTTTTAGAAGT---TCTATAATTGAAAGTAGAGTTGGAACTGGATGAACTGTTTATCCTCCTCTTTCTAGAAATTTAGCACATTCAAGAGCTGCTTTAGATTGTGCTATTTTTTCTTTACATTTAGCTAGAGTTTCTAGTATTTTAGG
>Botryllus_schlosseri_KX500846
CCAGATATAGCCTTTCCTCGGTTAAATAATATAAGTTTTTGATTGTTACCTCCAGCTTTATTTTTTCTTTTTAGAAGT---TCTATAATTGAAAGTAGAGTTGGAACTGGATGAACTGTTTATCCTCCTCTTTCTAGAAATTTAGCACATTCAAGAGCTGCTTTAGATTGTGCTATTTTTTCTTTACATTTAGCTAGAGTTTCTAGTATTTTAGG
>Botryllus_schlosseri_KX500847
CCAGATATAGCCTTTCCTCGGTTAAATAATATAAGTTTTTGATTGTTACCTCCAGCTTTATTTTTTCTTTTTAGAAGT---TCTATAATTGAAAGTAGAGTTGGAACTGGATGAACTGTTTATCCTCCTCTTTCTAGAAATTTAGCACATTCAAGAGCTGCTTTAGATTGTGCTATTTTTTCTTTACATTTAGCTAGAGTTTCTAGTATTTTAGG
>Botryllus_schlosseri_KX500848
CCAGATATAGCCTTTCCTCGGTTAAATAATATAAGTTTTTGATTGTTACCTCCAGCTTTATTTTTTCTTTTTAGAAGT---TCTATAATTGAAAGTAGAGTTGGAACTGGATGAACTGTTTATCCTCCTCTTTCTAGAAATTTAGCACATTCAAGAGCTGCTTTAGATTGTGCTATTTTTTCTTTACATTTAGCTAGAGTTTCTAGTATTTTAGG
>Botryllus_schlosseri_KX500834
CCAGATATAGCCTTTCCTCGGTTAAATAATATAAGTTTTTGATTGTTACCTCCAGCTTTATTTTTTCTTTTTAGAAGT---TCTATAATTGAAAGTAGAGTTGGAACTGGATGAACTGTTTATCCTCCTCTTTCTAGAAATTTAGCACATTCAAGAGCTGCTTTAGATTGTGCTATTTTTTCTTTACATTTAGCTAGAGTTTCTAGTATTTTAGG
>Botryllus_schlosseri_KX500835
CCAGATATAGCCTTTCCTCGGTTAAATAATATAAGTTTTTGATTGTTACCTCCAGCTTTATTTTTTCTTTTTAGAAGT---TCTATAATTGAAAGTAGAGTTGGAACTGGATGAACTGTTTATCCTCCTCTTTCTAGAAATTTAGCACATTCAAGAGCTGCTTTAGATTGTGCTATTTTTTCTTTACATTTAGCTAGAGTTTCTAGTATTTTAGG
>Botryllus_schlosseri_MK978822
CCAGATATAGCCTTTCCTCGGTTAAATAATATAAGTTTTTGATTGTTACCTCCAGCTTTATTTTTTCTTTTTAGAAGT---TCTATAATTGAAAGTAGAGTTGGAACTGGATGAACTGTTTATCCTCCTCTTTCTAGAAATTTAGCACATTCAAGAGCTGCTTTAGATTGTGCTATTTTTTCTTTACATTTAGCTAGAGTTTCTAGTATTTTAGG
>Botryllus_schlosseri_JN248375
CCAGATATAGCCTTTCCTCGGTTAAATAATATAAGTTTTTGATTGTTACCTCCAGCTTTATTTTTTCTTTTTAGAAGT---TCTATAATTGAAAGTAGAGTTGGAACTGGATGAACTGTTTATCCTCCTCTTTCTAGAAATTTAGCACATTCAAGAGCTGCTTTAGATTGTGCTATTTTTTCTTTACATTTAGCTAGAGTTTCTAGTATTTTAGG
>Botryllus_schlosseri_KX500839
CCAGATATAGCCTTTCCTCGGTTAAATAATATAAGTTTTTGATTGTTACCTCCAGCTTTATTTTTTCTTTTTAGAAGT---TCTATAATTGAAAGTAGAGTTGGAACTGGATGAACTGTTTATCCTCCTCTTTCTAGAAATTTAGCACATTCAAGAGCTGCTTTAGATTGTGCTATTTTTTCTTTACATTTAGCTAGAGTTTCTAGTATTTTAGG
>Botryllus_schlosseri_KX500841
CCAGATATAGCCTTTCCTCGGTTAAATAATATAAGTTTTTGATTGTTACCTCCAGCTTTATTTTTTCTTTTTAGAAGT---TCTATAATTGAAAGTAGAGTTGGAACTGGATGAACTGTTTATCCTCCTCTTTCTAGAAATTTAGCACATTCAAGAGCTGCTTTAGATTGTGCTATTTTTTCTTTACATTTAGCTAGAGTTTCTAGTATTTTAGG
>Botryllus_schlosseri_KX500842
CCAGATATAGCCTTTCCTCGGTTAAATAATATAAGTTTTTGATTGTTACCTCCAGCTTTATTTTTTCTTTTTAGAAGT---TCTATAATTGAAAGTAGAGTTGGAACTGGATGAACTGTTTATCCTCCTCTTTCTAGAAATTTAGCACATTCAAGAGCTGCTTTAGATTGTGCTATTTTTTCTTTACATTTAGCTAGAGTTTCTAGTATTTTAGG
>Botryllus_schlosseri_KX500849
CCAGATATAGCCTTTCCTCGGTTAAATAATATAAGTTTTTGATTGTTACCTCCAGCTTTATTTTTTCTTTTTAGAAGT---TCTATAATTGAAAGTAGAGTTGGAACTGGATGAACTGTTTATCCTCCTCTTTCTAGAAATTTAGCACATTCAAGAGCTGCTTTAGATTGTGCTATTTTTTCTTTACATTTAGCTAGAGTTTCTAGTATTTTAGG
>Botryllus_schlosseri_KX500851
CCAGATATAGCCTTTCCTCGGTTAAATAATATAAGTTTTTGATTGTTACCTCCAGCTTTATTTTTTCTTTTTAGAAGT---TCTATAATTGAAAGTAGAGTTGGAACTGGATGAACTGTTTATCCTCCTCTTTCTAGAAATTTAGCACATTCAAGAGCTGCTTTAGATTGTGCTATTTTTTCTTTACATTTAGCTAGAGTTTCTAGTATTTTAGG
>Botryllus_schlosseri_KX500852
CCAGATATAGCCTTTCCTCGGTTAAATAATATAAGTTTTTGATTGTTACCTCCAGCTTTATTTTTTCTTTTTAGAAGT---TCTATAATTGAAAGTAGAGTTGGAACTGGATGAACTGTTTATCCTCCTCTTTCTAGAAATTTAGCACATTCAAGAGCTGCTTTAGATTGTGCTATTTTTTCTTTACATTTAGCTAGAGTTTCTAGTATTTTAGG
>Botryllus_schlosseri_KX500853
CCAGATATAGCCTTTCCTCGGTTAAATAATATAAGTTTTTGATTGTTACCTCCAGCTTTATTTTTTCTTTTTAGAAGT---TCTATAATTGAAAGTAGAGTTGGAACTGGATGAACTGTTTATCCTCCTCTTTCTAGAAATTTAGCACATTCAAGAGCTGCTTTAGATTGTGCTATTTTTTCTTTACATTTAGCTAGAGTTTCTAGTATTTTAGG
>Botryllus_schlosseri_KX500854
CCAGATATAGCCTTTCCTCGGTTAAATAATATAAGTTTTTGATTGTTACCTCCAGCTTTATTTTTTCTTTTTAGAAGT---TCTATAATTGAAAGTAGAGTTGGAACTGGATGAACTGTTTATCCTCCTCTTTCTAGAAATTTAGCACATTCAAGAGCTGCTTTAGATTGTGCTATTTTTTCTTTACATTTAGCTAGAGTTTCTAGTATTTTAGG
>Botryllus_schlosseri_KX500855
CCAGATATAGCCTTTCCTCGGTTAAATAATATAAGTTTTTGATTGTTACCTCCAGCTTTATTTTTTCTTTTTAGAAGT---TCTATAATTGAAAGTAGAGTTGGAACTGGATGAACTGTTTATCCTCCTCTTTCTAGAAATTTAGCACATTCAAGAGCTGCTTTAGATTGTGCTATTTTTTCTTTACATTTAGCTAGAGTTTCTAGTATTTTAGG
>Botryllus_schlosseri_KX500856
CCAGATATAGCCTTTCCTCGGTTAAATAATATAAGTTTTTGATTGTTACCTCCAGCTTTATTTTTTCTTTTTAGAAGT---TCTATAATTGAAAGTAGAGTTGGAACTGGATGAACTGTTTATCCTCCTCTTTCTAGAAATTTAGCACATTCAAGAGCTGCTTTAGATTGTGCTATTTTTTCTTTACATTTAGCTAGAGTTTCTAGTATTTTAGG
>Botryllus_schlosseri_KX500857
CCAGATATAGCCTTTCCTCGGTTAAATAATATAAGTTTTTGATTGTTACCTCCAGCTTTATTTTTTCTTTTTAGAAGT---TCTATAATTGAAAGTAGAGTTGGAACTGGATGAACTGTTTATCCTCCTCTTTCTAGAAATTTAGCACATTCAAGAGCTGCTTTAGATTGTGCTATTTTTTCTTTACATTTAGCTAGAGTTTCTAGTATTTTAGG
>Botryllus_schlosseri_KX500858
CCAGATATAGCCTTTCCTCGGTTAAATAATATAAGTTTTTGATTGTTACCTCCAGCTTTATTTTTTCTTTTTAGAAGT---TCTATAATTGAAAGTAGAGTTGGAACTGGATGAACTGTTTATCCTCCTCTTTCTAGAAATTTAGCACATTCAAGAGCTGCTTTAGATTGTGCTATTTTTTCTTTACATTTAGCTAGAGTTTCTAGTATTTTAGG
>Botryllus_schlosseri_KX500859
CCAGATATAGCCTTTCCTCGGTTAAATAATATAAGTTTTTGATTGTTACCTCCAGCTTTATTTTTTCTTTTTAGAAGT---TCTATAATTGAAAGTAGAGTTGGAACTGGATGAACTGTTTATCCTCCTCTTTCTAGAAATTTAGCACATTCAAGAGCTGCTTTAGATTGTGCTATTTTTTCTTTACATTTAGCTAGAGTTTCTAGTATTTTAGG
>Botryllus_schlosseri_KX500860
CCAGATATAGCCTTTCCTCGGTTAAATAATATAAGTTTTTGATTGTTACCTCCAGCTTTATTTTTTCTTTTTAGAAGT---TCTATAATTGAAAGTAGAGTTGGAACTGGATGAACTGTTTATCCTCCTCTTTCTAGAAATTTAGCACATTCAAGAGCTGCTTTAGATTGTGCTATTTTTTCTTTACATTTAGCTAGAGTTTCTAGTATTTTAGG
>Botryllus_schlosseri_KX500861
CCAGATATAGCCTTTCCTCGGTTAAATAATATAAGTTTTTGATTGTTACCTCCAGCTTTATTTTTTCTTTTTAGAAGT---TCTATAATTGAAAGTAGAGTTGGAACTGGATGAACTGTTTATCCTCCTCTTTCTAGAAATTTAGCACATTCAAGAGCTGCTTTAGATTGTGCTATTTTTTCTTTACATTTAGCTAGAGTTTCTAGTATTTTAGG
>Botryllus_schlosseri_KX500862
CCAGATATAGCCTTTCCTCGGTTAAATAATATAAGTTTTTGATTGTTACCTCCAGCTTTATTTTTTCTTTTTAGAAGT---TCTATAATTGAAAGTAGAGTTGGAACTGGATGAACTGTTTATCCTCCTCTTTCTAGAAATTTAGCACATTCAAGAGCTGCTTTAGATTGTGCTATTTTTTCTTTACATTTAGCTAGAGTTTCTAGTATTTTAGG
>Botryllus_schlosseri_KX500863
CCAGATATAGCCTTTCCTCGGTTAAATAATATAAGTTTTTGATTGTTACCTCCAGCTTTATTTTTTCTTTTTAGAAGT---TCTATAATTGAAAGTAGAGTTGGAACTGGATGAACTGTTTATCCTCCTCTTTCTAGAAATTTAGCACATTCAAGAGCTGCTTTAGATTGTGCTATTTTTTCTTTACATTTAGCTAGAGTTTCTAGTATTTTAGG
>Botryllus_schlosseri_KX500864
CCAGATATAGCCTTTCCTCGGTTAAATAATATAAGTTTTTGATTGTTACCTCCAGCTTTATTTTTTCTTTTTAGAAGT---TCTATAATTGAAAGTAGAGTTGGAACTGGATGAACTGTTTATCCTCCTCTTTCTAGAAATTTAGCACATTCAAGAGCTGCTTTAGATTGTGCTATTTTTTCTTTACATTTAGCTAGAGTTTCTAGTATTTTAGG
>Botryllus_schlosseri_KX500865
CCAGATATAGCCTTTCCTCGGTTAAATAATATAAGTTTTTGATTGTTACCTCCAGCTTTATTTTTTCTTTTTAGAAGT---TCTATAATTGAAAGTAGAGTTGGAACTGGATGAACTGTTTATCCTCCTCTTTCTAGAAATTTAGCACATTCAAGAGCTGCTTTAGATTGTGCTATTTTTTCTTTACATTTAGCTAGAGTTTCTAGTATTTTAGG
>Botryllus_schlosseri_KX500866
CCAGATATAGCCTTTCCTCGGTTAAATAATATAAGTTTTTGATTGTTACCTCCAGCTTTATTTTTTCTTTTTAGAAGT---TCTATAATTGAAAGTAGAGTTGGAACTGGATGAACTGTTTATCCTCCTCTTTCTAGAAATTTAGCACATTCAAGAGCTGCTTTAGATTGTGCTATTTTTTCTTTACATTTAGCTAGAGTTTCTAGTATTTTAGG
>Botryllus_schlosseri_KX500867
CCAGATATAGCCTTTCCTCGGTTAAATAATATAAGTTTTTGATTGTTACCTCCAGCTTTATTTTTTCTTTTTAGAAGT---TCTATAATTGAAAGTAGAGTTGGAACTGGATGAACTGTTTATCCTCCTCTTTCTAGAAATTTAGCACATTCAAGAGCTGCTTTAGATTGTGCTATTTTTTCTTTACATTTAGCTAGAGTTTCTAGTATTTTAGG
>Botryllus_schlosseri_KX500868
CCAGATATAGCCTTTCCTCGGTTAAATAATATAAGTTTTTGATTGTTACCTCCAGCTTTATTTTTTCTTTTTAGAAGT---TCTATAATTGAAAGTAGAGTTGGAACTGGATGAACTGTTTATCCTCCTCTTTCTAGAAATTTAGCACATTCAAGAGCTGCTTTAGATTGTGCTATTTTTTCTTTACATTTAGCTAGAGTTTCTAGTATTTTAGG
>Botryllus_schlosseri_KX500869
CCAGATATAGCCTTTCCTCGGTTAAATAATATAAGTTTTTGATTGTTACCTCCAGCTTTATTTTTTCTTTTTAGAAGT---TCTATAATTGAAAGTAGAGTTGGAACTGGATGAACTGTTTATCCTCCTCTTTCTAGAAATTTAGCACATTCAAGAGCTGCTTTAGATTGTGCTATTTTTTCTTTACATTTAGCTAGAGTTTCTAGTATTTTAGG
>Botryllus_schlosseri_KX500870
CCAGATATAGCCTTTCCTCGGTTAAATAATATAAGTTTTTGATTGTTACCTCCAGCTTTATTTTTTCTTTTTAGAAGT---TCTATAATTGAAAGTAGAGTTGGAACTGGATGAACTGTTTATCCTCCTCTTTCTAGAAATTTAGCACATTCAAGAGCTGCTTTAGATTGTGCTATTTTTTCTTTACATTTAGCTAGAGTTTCTAGTATTTTAGG
>Botryllus_schlosseri_KX500871
CCAGATATAGCCTTTCCTCGGTTAAATAATATAAGTTTTTGATTGTTACCTCCAGCTTTATTTTTTCTTTTTAGAAGT---TCTATAATTGAAAGTAGAGTTGGAACTGGATGAACTGTTTATCCTCCTCTTTCTAGAAATTTAGCACATTCAAGAGCTGCTTTAGATTGTGCTATTTTTTCTTTACATTTAGCTAGAGTTTCTAGTATTTTAGG
>Botryllus_schlosseri_KX500872
CCAGATATAGCCTTTCCTCGGTTAAATAATATAAGTTTTTGATTGTTACCTCCAGCTTTATTTTTTCTTTTTAGAAGT---TCTATAATTGAAAGTAGAGTTGGAACTGGATGAACTGTTTATCCTCCTCTTTCTAGAAATTTAGCACATTCAAGAGCTGCTTTAGATTGTGCTATTTTTTCTTTACATTTAGCTAGAGTTTCTAGTATTTTAGG
>Botryllus_schlosseri_KX500873
CCAGATATAGCCTTTCCTCGGTTAAATAATATAAGTTTTTGATTGTTACCTCCAGCTTTATTTTTTCTTTTTAGAAGT---TCTATAATTGAAAGTAGAGTTGGAACTGGATGAACTGTTTATCCTCCTCTTTCTAGAAATTTAGCACATTCAAGAGCTGCTTTAGATTGTGCTATTTTTTCTTTACATTTAGCTAGAGTTTCTAGTATTTTAGG
>Botryllus_schlosseri_MN064605
CCAGATATAGCCTTTCCTCGGTTAAATAATATAAGTTTTTGATTGTTACCTCCAGCTTTATTTTTTCTTTTTAGAAGT---TCTATAATTGAAAGTAGAGTTGGAACTGGATGAACTGTTTATCCTCCTCTTTCTAGAAATTTAGCACATTCAAGAGCTGCTTTAGATTGTGCTATTTTTTCTTTACATTTAGCTAGAGTTTCTAGTATTTTAGG
>Botryllus_schlosseri_JN248374
CCAGACATAGCCTTTCCTCGATTAAATAATATAAGTTTTTGATTGTTACCTCCAGCTTTATTTTTTCTTTTTAGAAGT---TCTATAATTGAAAGTAGGGTTGGAACTGGATGAACTGTTTATCCCCCTCTTTCTAGAAATTTAGCACATTCAAGAGCTGCTTTAGATTGTGCTATTTTTTCTTTACATTTAGCTAGAGTTTCTAGTATTTTGGG
>Botryllus_schlosseri_KX500876
CCAGACATAGCCTTTCCTCGATTAAATAATATAAGTTTTTGATTGTTACCTCCAGCTTTATTTTTTCTTTTTAGAAGT---TCTATAATTGAAAGTAGGGTTGGAACTGGATGAACTGTTTATCCTCCTCTTTCTAGAAATTTAGCACATTCAAGAGCTGCTTTAGATTGTGCTATTTTTTCTTTACATTTAGCTAGAGTTTCTAGTATTTTGGG
>Botryllus_schlosseri_KX500877
CCAGACATAGCCTTTCCTCGATTAAATAATATAAGTTTTTGATTGTTACCTCCAGCTTTATTTTTTCTTTTTAGAAGT---TCTATAATTGAAAGTAGGGTTGGAACTGGATGAACTGTTTATCCTCCTCTTTCTAGAAATTTAGCACATTCAAGAGCTGCTTTAGATTGTGCTATTTTTTCTTTACATTTAGCTAGAGTTTCTAGTATTTTGGG
>Botryllus_schlosseri_DQ223768
CCAGATATAGCTTTTCCTCGATTAAATAATATAAGTTTTTGATTGTTACCTCCAGCTTTATTTTTTCTTTTTAGAAGT---TCTATAATTGAAAGTAGGGTTGGAACTGGATGAACTGTTTATCCTCCTCTTTCTAGAAATTTAGCACATTCAAGAGCTGCTTTAGATTGTGCTATTTTTTCTTTACATTTAGCTAGAGTTTCTAGTATTTTAGG
>Botryllus_schlosseri_JN248362
CCAGATATAGCTTTTCCTCGATTAAATAATATAAGTTTTTGATTGTTACCTCCAGCTTTATTTTTTCTTTTTAGAAGT---TCTATAATTGAAAGTAGGGTTGGAACTGGATGAACTGTTTATCCTCCTCTTTCTAGAAATTTAGCACATTCAAGAGCTGCTTTAGATTGTGCTATTTTTTCTTTACATTTAGCTAGAGTTTCTAGTATTTTAGG
>Botryllus_schlosseri_DQ340220
CCAGATATAGCTTTTCCTCGATTAAATAATATAAGTTTTTGATTGTTACCTCCAGCTTTATTTTTTCTTTTTAGAAGT---TCTATAATTGAAAGTAGGGTTGGAACTGGATGAACTGTTTATCCTCCTCTTTCTAGAAATTTAGCACATTCAAGAGCTGCTTTAGATTGTGCTATTTTTTCTTTACATTTAGCTAGAGTTTCTAGTATTTTAGG
>Botryllus_schlosseri_KX500914
CCAGACATAGCCTTTCCTCGATTAAATAATATAAGTTTTTGATTGTTACCTCCAGCTTTATTTTTTCTTTTTAGAAGT---TCTATAATTGAAAGTAGGGTTGGAACTGGATGAACTGTTTATCCTCCTCTTTCTAGAAATTTAGCACATTCAAGAGCTGCTTTAGATTGTGCTATTTTTTCTTTACATTTAGCTGGAGTTTCTAGTATTTTAGG
>Botryllus_schlosseri_KX500915
CCAGACATAGCCTTTCCTCGATTAAATAATATAAGTTTTTGATTGTTACCTCCAGCTTTATTTTTTCTTTTTAGAAGT---TCTATAATTGAAAGTAGGGTTGGAACTGGATGAACTGTTTATCCTCCTCTTTCTAGAAATTTAGCACATTCAAGAGCTGCTTTAGATTGTGCTATTTTTTCTTTACATTTAGCTGGAGTTTCTAGTATTTTAGG
>Botryllus_schlosseri_KX500916
CCAGACATAGCCTTTCCTCGATTAAATAATATAAGTTTTTGATTGTTACCTCCAGCTTTATTTTTTCTTTTTAGAAGT---TCTATAATTGAAAGTAGGGTTGGAACTGGATGAACTGTTTATCCTCCTCTTTCTAGAAATTTAGCACATTCAAGAGCTGCTTTAGATTGTGCTATTTTTTCTTTACATTTAGCTGGAGTTTCTAGTATTTTAGG
>Botryllus_schlosseri_KX500917
CCAGACATAGCCTTTCCTCGATTAAATAATATAAGTTTTTGATTGTTACCTCCAGCTTTATTTTTTCTTTTTAGAAGT---TCTATAATTGAAAGTAGGGTTGGAACTGGATGAACTGTTTATCCTCCTCTTTCTAGAAATTTAGCACATTCAAGAGCTGCTTTAGATTGTGCTATTTTTTCTTTACATTTAGCTGGAGTTTCTAGTATTTTAGG
>Botryllus_schlosseri_KX500918
CCAGACATAGCCTTTCCTCGATTAAATAATATAAGTTTTTGATTGTTACCTCCAGCTTTATTTTTTCTTTTTAGAAGT---TCTATAATTGAAAGTAGGGTTGGAACTGGATGAACTGTTTATCCTCCTCTTTCTAGAAATTTAGCACATTCAAGAGCTGCTTTAGATTGTGCTATTTTTTCTTTACATTTAGCTGGAGTTTCTAGTATTTTAGG
>Botryllus_schlosseri_KX500919
CCAGACATAGCCTTTCCTCGATTAAATAATATAAGTTTTTGATTGTTACCTCCAGCTTTATTTTTTCTTTTTAGAAGT---TCTATAATTGAAAGTAGGGTTGGAACTGGATGAACTGTTTATCCTCCTCTTTCTAGAAATTTAGCACATTCAAGAGCTGCTTTAGATTGTGCTATTTTTTCTTTACATTTAGCTGGAGTTTCTAGTATTTTAGG
>Botryllus_schlosseri_KX500875
CCAGACATAGCCTTTCCTCGATTAAATAATATAAGTTTTTGATTGTTACCCCCAGCTTTATTTTTTCTTTTTAGAAGT---TCTATAATTGAAAGTAGGGTTGGAACTGGATGAACTGTTTATCCTCCTCTTTCTAGAAATTTAGCACATTCAAGAGCTGCTTTAGATTGTGCTATTTTTTCTTTACATTTAGCTAGAGTTTCTAGTATTTTAGG
>Botryllus_schlosseri_KJ680129
CCAGACATAGCCTTTCCTCGATTAAATAATATAAGTTTTTGATTGTTACCTCCAGCTTTATTTTTTCTTTTTAGAAGT---TCTATAATTGAAAGTAGGGTTGGAACTGGATGAACTGTTTATCCTCCTCTTTCTAGAAATTTAGCACATTCAAGAGCTGCTTTAGATTGTGCTATTTTTTCTTTACATTTAGCTAGAGTTTCTAGTATTTTAGG
>Botryllus_schlosseri_JN248359
CCAGACATAGCCTTTCCTCGATTAAATAATATAAGTTTTTGATTGTTACCTCCAGCTTTATTTTTTCTTTTTAGAAGT---TCTATAATTGAAAGTAGGGTTGGAACTGGATGAACTGTTTATCCTCCTCTTTCTAGAAATTTAGCACATTCAAGAGCTGCTTTAGATTGTGCTATTTTTTCTTTACATTTAGCTAGAGTTTCTAGTATTTTAGG
>Botryllus_schlosseri_KX500840
CCAGACATAGCCTTTCCTCGATTAAATAATATAAGTTTTTGATTGTTACCTCCAGCTTTATTTTTTCTTTTTAGAAGT---TCTATAATTGAAAGTAGGGTTGGAACTGGATGAACTGTTTATCCTCCTCTTTCTAGAAATTTAGCACATTCAAGAGCTGCTTTAGATTGTGCTATTTTTTCTTTACATTTAGCTAGAGTTTCTAGTATTTTAGG
>Botryllus_schlosseri_KX500874
CCAGACATAGCCTTTCCTCGATTAAATAATATAAGTTTTTGATTGTTACCTCCAGCTTTATTTTTTCTTTTTAGAAGT---TCTATAATTGAAAGTAGGGTTGGAACTGGATGAACTGTTTATCCTCCTCTTTCTAGAAATTTAGCACATTCAAGAGCTGCTTTAGATTGTGCTATTTTTTCTTTACATTTAGCTAGAGTTTCTAGTATTTTAGG
>Botryllus_schlosseri_KX500879
CCAGACATAGCCTTTCCTCGATTAAATAATATAAGTTTTTGATTGTTACCTCCAGCTTTATTTTTTCTTTTTAGAAGT---TCTATAATTGAAAGTAGGGTTGGAACTGGATGAACTGTTTATCCTCCTCTTTCTAGAAATTTAGCACATTCAAGAGCTGCTTTAGATTGTGCTATTTTTTCTTTACATTTAGCTAGAGTTTCTAGTATTTTAGG
>Botryllus_schlosseri_KX500881
CCAGACATAGCCTTTCCTCGATTAAATAATATAAGTTTTTGATTGTTACCTCCAGCTTTATTTTTTCTTTTTAGAAGT---TCTATAATTGAAAGTAGGGTTGGAACTGGATGAACTGTTTATCCTCCTCTTTCTAGAAATTTAGCACATTCAAGAGCTGCTTTAGATTGTGCTATTTTTTCTTTACATTTAGCTAGAGTTTCTAGTATTTTAGG
>Botryllus_schlosseri_KX500883
CCAGACATAGCCTTTCCTCGATTAAATAATATAAGTTTTTGATTGTTACCTCCAGCTTTATTTTTTCTTTTTAGAAGT---TCTATAATTGAAAGTAGGGTTGGAACTGGATGAACTGTTTATCCTCCTCTTTCTAGAAATTTAGCACATTCAAGAGCTGCTTTAGATTGTGCTATTTTTTCTTTACATTTAGCTAGAGTTTCTAGTATTTTAGG
>Botryllus_schlosseri_KX500884
CCAGACATAGCCTTTCCTCGATTAAATAATATAAGTTTTTGATTGTTACCTCCAGCTTTATTTTTTCTTTTTAGAAGT---TCTATAATTGAAAGTAGGGTTGGAACTGGATGAACTGTTTATCCTCCTCTTTCTAGAAATTTAGCACATTCAAGAGCTGCTTTAGATTGTGCTATTTTTTCTTTACATTTAGCTAGAGTTTCTAGTATTTTAGG
>Botryllus_schlosseri_KX500885
CCAGACATAGCCTTTCCTCGATTAAATAATATAAGTTTTTGATTGTTACCTCCAGCTTTATTTTTTCTTTTTAGAAGT---TCTATAATTGAAAGTAGGGTTGGAACTGGATGAACTGTTTATCCTCCTCTTTCTAGAAATTTAGCACATTCAAGAGCTGCTTTAGATTGTGCTATTTTTTCTTTACATTTAGCTAGAGTTTCTAGTATTTTAGG
>Botryllus_schlosseri_KX500886
CCAGACATAGCCTTTCCTCGATTAAATAATATAAGTTTTTGATTGTTACCTCCAGCTTTATTTTTTCTTTTTAGAAGT---TCTATAATTGAAAGTAGGGTTGGAACTGGATGAACTGTTTATCCTCCTCTTTCTAGAAATTTAGCACATTCAAGAGCTGCTTTAGATTGTGCTATTTTTTCTTTACATTTAGCTAGAGTTTCTAGTATTTTAGG
>Botryllus_schlosseri_KX500887
CCAGACATAGCCTTTCCTCGATTAAATAATATAAGTTTTTGATTGTTACCTCCAGCTTTATTTTTTCTTTTTAGAAGT---TCTATAATTGAAAGTAGGGTTGGAACTGGATGAACTGTTTATCCTCCTCTTTCTAGAAATTTAGCACATTCAAGAGCTGCTTTAGATTGTGCTATTTTTTCTTTACATTTAGCTAGAGTTTCTAGTATTTTAGG
>Botryllus_schlosseri_KX500888
CCAGACATAGCCTTTCCTCGATTAAATAATATAAGTTTTTGATTGTTACCTCCAGCTTTATTTTTTCTTTTTAGAAGT---TCTATAATTGAAAGTAGGGTTGGAACTGGATGAACTGTTTATCCTCCTCTTTCTAGAAATTTAGCACATTCAAGAGCTGCTTTAGATTGTGCTATTTTTTCTTTACATTTAGCTAGAGTTTCTAGTATTTTAGG
>Botryllus_schlosseri_KX500889
CCAGACATAGCCTTTCCTCGATTAAATAATATAAGTTTTTGATTGTTACCTCCAGCTTTATTTTTTCTTTTTAGAAGT---TCTATAATTGAAAGTAGGGTTGGAACTGGATGAACTGTTTATCCTCCTCTTTCTAGAAATTTAGCACATTCAAGAGCTGCTTTAGATTGTGCTATTTTTTCTTTACATTTAGCTAGAGTTTCTAGTATTTTAGG
>Botryllus_schlosseri_KX500890
CCAGACATAGCCTTTCCTCGATTAAATAATATAAGTTTTTGATTGTTACCTCCAGCTTTATTTTTTCTTTTTAGAAGT---TCTATAATTGAAAGTAGGGTTGGAACTGGATGAACTGTTTATCCTCCTCTTTCTAGAAATTTAGCACATTCAAGAGCTGCTTTAGATTGTGCTATTTTTTCTTTACATTTAGCTAGAGTTTCTAGTATTTTAGG
>Botryllus_schlosseri_KX500891
CCAGACATAGCCTTTCCTCGATTAAATAATATAAGTTTTTGATTGTTACCTCCAGCTTTATTTTTTCTTTTTAGAAGT---TCTATAATTGAAAGTAGGGTTGGAACTGGATGAACTGTTTATCCTCCTCTTTCTAGAAATTTAGCACATTCAAGAGCTGCTTTAGATTGTGCTATTTTTTCTTTACATTTAGCTAGAGTTTCTAGTATTTTAGG
>Botryllus_schlosseri_KX500892
CCAGACATAGCCTTTCCTCGATTAAATAATATAAGTTTTTGATTGTTACCTCCAGCTTTATTTTTTCTTTTTAGAAGT---TCTATAATTGAAAGTAGGGTTGGAACTGGATGAACTGTTTATCCTCCTCTTTCTAGAAATTTAGCACATTCAAGAGCTGCTTTAGATTGTGCTATTTTTTCTTTACATTTAGCTAGAGTTTCTAGTATTTTAGG
>Botryllus_schlosseri_KX500893
CCAGACATAGCCTTTCCTCGATTAAATAATATAAGTTTTTGATTGTTACCTCCAGCTTTATTTTTTCTTTTTAGAAGT---TCTATAATTGAAAGTAGGGTTGGAACTGGATGAACTGTTTATCCTCCTCTTTCTAGAAATTTAGCACATTCAAGAGCTGCTTTAGATTGTGCTATTTTTTCTTTACATTTAGCTAGAGTTTCTAGTATTTTAGG
>Botryllus_schlosseri_KX500894
CCAGACATAGCCTTTCCTCGATTAAATAATATAAGTTTTTGATTGTTACCTCCAGCTTTATTTTTTCTTTTTAGAAGT---TCTATAATTGAAAGTAGGGTTGGAACTGGATGAACTGTTTATCCTCCTCTTTCTAGAAATTTAGCACATTCAAGAGCTGCTTTAGATTGTGCTATTTTTTCTTTACATTTAGCTAGAGTTTCTAGTATTTTAGG
>Botryllus_schlosseri_KX500895
CCAGACATAGCCTTTCCTCGATTAAATAATATAAGTTTTTGATTGTTACCTCCAGCTTTATTTTTTCTTTTTAGAAGT---TCTATAATTGAAAGTAGGGTTGGAACTGGATGAACTGTTTATCCTCCTCTTTCTAGAAATTTAGCACATTCAAGAGCTGCTTTAGATTGTGCTATTTTTTCTTTACATTTAGCTAGAGTTTCTAGTATTTTAGG
>Botryllus_schlosseri_KX500896
CCAGACATAGCCTTTCCTCGATTAAATAATATAAGTTTTTGATTGTTACCTCCAGCTTTATTTTTTCTTTTTAGAAGT---TCTATAATTGAAAGTAGGGTTGGAACTGGATGAACTGTTTATCCTCCTCTTTCTAGAAATTTAGCACATTCAAGAGCTGCTTTAGATTGTGCTATTTTTTCTTTACATTTAGCTAGAGTTTCTAGTATTTTAGG
>Botryllus_schlosseri_KX500897
CCAGACATAGCCTTTCCTCGATTAAATAATATAAGTTTTTGATTGTTACCTCCAGCTTTATTTTTTCTTTTTAGAAGT---TCTATAATTGAAAGTAGGGTTGGAACTGGATGAACTGTTTATCCTCCTCTTTCTAGAAATTTAGCACATTCAAGAGCTGCTTTAGATTGTGCTATTTTTTCTTTACATTTAGCTAGAGTTTCTAGTATTTTAGG
>Botryllus_schlosseri_KX500898
CCAGACATAGCCTTTCCTCGATTAAATAATATAAGTTTTTGATTGTTACCTCCAGCTTTATTTTTTCTTTTTAGAAGT---TCTATAATTGAAAGTAGGGTTGGAACTGGATGAACTGTTTATCCTCCTCTTTCTAGAAATTTAGCACATTCAAGAGCTGCTTTAGATTGTGCTATTTTTTCTTTACATTTAGCTAGAGTTTCTAGTATTTTAGG
>Botryllus_schlosseri_KX500899
CCAGACATAGCCTTTCCTCGATTAAATAATATAAGTTTTTGATTGTTACCTCCAGCTTTATTTTTTCTTTTTAGAAGT---TCTATAATTGAAAGTAGGGTTGGAACTGGATGAACTGTTTATCCTCCTCTTTCTAGAAATTTAGCACATTCAAGAGCTGCTTTAGATTGTGCTATTTTTTCTTTACATTTAGCTAGAGTTTCTAGTATTTTAGG
>Botryllus_schlosseri_KX500900
CCAGACATAGCCTTTCCTCGATTAAATAATATAAGTTTTTGATTGTTACCTCCAGCTTTATTTTTTCTTTTTAGAAGT---TCTATAATTGAAAGTAGGGTTGGAACTGGATGAACTGTTTATCCTCCTCTTTCTAGAAATTTAGCACATTCAAGAGCTGCTTTAGATTGTGCTATTTTTTCTTTACATTTAGCTAGAGTTTCTAGTATTTTAGG
>Botryllus_schlosseri_KX500901
CCAGACATAGCCTTTCCTCGATTAAATAATATAAGTTTTTGATTGTTACCTCCAGCTTTATTTTTTCTTTTTAGAAGT---TCTATAATTGAAAGTAGGGTTGGAACTGGATGAACTGTTTATCCTCCTCTTTCTAGAAATTTAGCACATTCAAGAGCTGCTTTAGATTGTGCTATTTTTTCTTTACATTTAGCTAGAGTTTCTAGTATTTTAGG
>Botryllus_schlosseri_KX500902
CCAGACATAGCCTTTCCTCGATTAAATAATATAAGTTTTTGATTGTTACCTCCAGCTTTATTTTTTCTTTTTAGAAGT---TCTATAATTGAAAGTAGGGTTGGAACTGGATGAACTGTTTATCCTCCTCTTTCTAGAAATTTAGCACATTCAAGAGCTGCTTTAGATTGTGCTATTTTTTCTTTACATTTAGCTAGAGTTTCTAGTATTTTAGG
>Botryllus_schlosseri_KX500903
CCAGACATAGCCTTTCCTCGATTAAATAATATAAGTTTTTGATTGTTACCTCCAGCTTTATTTTTTCTTTTTAGAAGT---TCTATAATTGAAAGTAGGGTTGGAACTGGATGAACTGTTTATCCTCCTCTTTCTAGAAATTTAGCACATTCAAGAGCTGCTTTAGATTGTGCTATTTTTTCTTTACATTTAGCTAGAGTTTCTAGTATTTTAGG
>Botryllus_schlosseri_KX500904
CCAGACATAGCCTTTCCTCGATTAAATAATATAAGTTTTTGATTGTTACCTCCAGCTTTATTTTTTCTTTTTAGAAGT---TCTATAATTGAAAGTAGGGTTGGAACTGGATGAACTGTTTATCCTCCTCTTTCTAGAAATTTAGCACATTCAAGAGCTGCTTTAGATTGTGCTATTTTTTCTTTACATTTAGCTAGAGTTTCTAGTATTTTAGG
>Botryllus_schlosseri_KX500905
CCAGACATAGCCTTTCCTCGATTAAATAATATAAGTTTTTGATTGTTACCTCCAGCTTTATTTTTTCTTTTTAGAAGT---TCTATAATTGAAAGTAGGGTTGGAACTGGATGAACTGTTTATCCTCCTCTTTCTAGAAATTTAGCACATTCAAGAGCTGCTTTAGATTGTGCTATTTTTTCTTTACATTTAGCTAGAGTTTCTAGTATTTTAGG
>Botryllus_schlosseri_KX500906
CCAGACATAGCCTTTCCTCGATTAAATAATATAAGTTTTTGATTGTTACCTCCAGCTTTATTTTTTCTTTTTAGAAGT---TCTATAATTGAAAGTAGGGTTGGAACTGGATGAACTGTTTATCCTCCTCTTTCTAGAAATTTAGCACATTCAAGAGCTGCTTTAGATTGTGCTATTTTTTCTTTACATTTAGCTAGAGTTTCTAGTATTTTAGG
>Botryllus_schlosseri_KX500907
CCAGACATAGCCTTTCCTCGATTAAATAATATAAGTTTTTGATTGTTACCTCCAGCTTTATTTTTTCTTTTTAGAAGT---TCTATAATTGAAAGTAGGGTTGGAACTGGATGAACTGTTTATCCTCCTCTTTCTAGAAATTTAGCACATTCAAGAGCTGCTTTAGATTGTGCTATTTTTTCTTTACATTTAGCTAGAGTTTCTAGTATTTTAGG
>Botryllus_schlosseri_KX500908
CCAGACATAGCCTTTCCTCGATTAAATAATATAAGTTTTTGATTGTTACCTCCAGCTTTATTTTTTCTTTTTAGAAGT---TCTATAATTGAAAGTAGGGTTGGAACTGGATGAACTGTTTATCCTCCTCTTTCTAGAAATTTAGCACATTCAAGAGCTGCTTTAGATTGTGCTATTTTTTCTTTACATTTAGCTAGAGTTTCTAGTATTTTAGG
>Botryllus_schlosseri_KX500909
CCAGACATAGCCTTTCCTCGATTAAATAATATAAGTTTTTGATTGTTACCTCCAGCTTTATTTTTTCTTTTTAGAAGT---TCTATAATTGAAAGTAGGGTTGGAACTGGATGAACTGTTTATCCTCCTCTTTCTAGAAATTTAGCACATTCAAGAGCTGCTTTAGATTGTGCTATTTTTTCTTTACATTTAGCTAGAGTTTCTAGTATTTTAGG
>Botryllus_schlosseri_KX500910
CCAGACATAGCCTTTCCTCGATTAAATAATATAAGTTTTTGATTGTTACCTCCAGCTTTATTTTTTCTTTTTAGAAGT---TCTATAATTGAAAGTAGGGTTGGAACTGGATGAACTGTTTATCCTCCTCTTTCTAGAAATTTAGCACATTCAAGAGCTGCTTTAGATTGTGCTATTTTTTCTTTACATTTAGCTAGAGTTTCTAGTATTTTAGG
>Botryllus_schlosseri_KX500911
CCAGACATAGCCTTTCCTCGATTAAATAATATAAGTTTTTGATTGTTACCTCCAGCTTTATTTTTTCTTTTTAGAAGT---TCTATAATTGAAAGTAGGGTTGGAACTGGATGAACTGTTTATCCTCCTCTTTCTAGAAATTTAGCACATTCAAGAGCTGCTTTAGATTGTGCTATTTTTTCTTTACATTTAGCTAGAGTTTCTAGTATTTTAGG
>Botryllus_schlosseri_KX500912
CCAGACATAGCCTTTCCTCGATTAAATAATATAAGTTTTTGATTGTTACCTCCAGCTTTATTTTTTCTTTTTAGAAGT---TCTATAATTGAAAGTAGGGTTGGAACTGGATGAACTGTTTATCCTCCTCTTTCTAGAAATTTAGCACATTCAAGAGCTGCTTTAGATTGTGCTATTTTTTCTTTACATTTAGCTAGAGTTTCTAGTATTTTAGG
>Botryllus_schlosseri_KX500913
CCAGACATAGCCTTTCCTCGATTAAATAATATAAGTTTTTGATTGTTACCTCCAGCTTTATTTTTTCTTTTTAGAAGT---TCTATAATTGAAAGTAGGGTTGGAACTGGATGAACTGTTTATCCTCCTCTTTCTAGAAATTTAGCACATTCAAGAGCTGCTTTAGATTGTGCTATTTTTTCTTTACATTTAGCTAGAGTTTCTAGTATTTTAGG
>Botryllus_schlosseri_KX500943
CCAGACATAGCCTTTCCTCGATTAAATAATATAAGTTTTTGATTGTTACCTCCAGCTTTATTTTTTCTTTTTAGAAGT---TCTATAATTGAAAGTAGGGTTGGAACTGGATGAACTGTTTATCCTCCTCTTTCTAGAAATTTAGCACATTCAAGAGCTGCTTTAGATTGTGCTATTTTTTCTTTACATTTAGCTAGAGTTTCTAGTATTTTAGG
>Botryllus_schlosseri_OL629712
CCAGACATAGCCTTTCCTCGATTAAATAATATAAGTTTTTGATTGTTACCTCCAGCTTTATTTTTTCTTTTTAGAAGT---TCTATAATTGAAAGTAGGGTTGGAACTGGATGAACTGTTTATCCTCCTCTTTCTAGAAATTTAGCACATTCAAGAGCTGCTTTAGATTGTGCTATTTTTTCTTTACATTTAGCTAGAGTTTCTAGTATTTTAGG
>Botryllus_schlosseri_DQ340215
CCAGACATAGCCTTTCCTCGATTAAATAATATAAGTTTTTGATTGTTACCTCCAGCTTTATTTTTTCTTTTTAGAAGT---TCTATAATTGAAAGTAGGGTTGGAACTGGATGAACTGTTTATCCTCCTCTTTCTAGAAATTTAGCACATTCAAGAGCTGCTTTAGATTGTGCTATTTTTTCTTTACATTTAGCTAGAGTTTCTAGTATTTTAGG
>Botryllus_schlosseri_GQ365707
CCAGACATAGCCTTTCCTCGATTAAATAATATAAGTTTTTGATTGTTACCTCCAGCTTTATTTTTTCTTTTTAGAAGT---TCTATAATTGAAAGTAGGGTTGGAACTGGATGAACTGTTTATCCTCCTCTTTCTAGAAATTTAGCACATTCAAGAGCTGCTTTAGATTGTGCTATTTTTTCTTTACATTTAGCTAGAGTTTCTAGTATTTTAGG
>Botryllus_schlosseri_KX500920
CCAGACATAGCCTTTCCTCGATTAAATAATATAAGTTTTTGATTGTTACCTCCAGCTTTATTTTTTCTTTTTAGAAGT---TCTATAATTGAAAGTAGGGTTGGAACTGGATGAACTGTTTATCCTCCTCTTTCTAGAAATTTAGCACATTCAAGAGCTGCTTTAGATTGTGCTATTTTTTCTTTACATTTAGCTAGAGTTTCTAGTATTTTAGG
>Botryllus_schlosseri_KX500921
CCAGACATAGCCTTTCCTCGATTAAATAATATAAGTTTTTGATTGTTACCTCCAGCTTTATTTTTTCTTTTTAGAAGT---TCTATAATTGAAAGTAGGGTTGGAACTGGATGAACTGTTTATCCTCCTCTTTCTAGAAATTTAGCACATTCAAGAGCTGCTTTAGATTGTGCTATTTTTTCTTTACATTTAGCTAGAGTTTCTAGTATTTTAGG
>Botryllus_schlosseri_KX500922
CCAGACATAGCCTTTCCTCGATTAAATAATATAAGTTTTTGATTGTTACCTCCAGCTTTATTTTTTCTTTTTAGAAGT---TCTATAATTGAAAGTAGGGTTGGAACTGGATGAACTGTTTATCCTCCTCTTTCTAGAAATTTAGCACATTCAAGAGCTGCTTTAGATTGTGCTATTTTTTCTTTACATTTAGCTAGAGTTTCTAGTATTTTAGG
>Botryllus_schlosseri_KX500923
CCAGACATAGCCTTTCCTCGATTAAATAATATAAGTTTTTGATTGTTACCTCCAGCTTTATTTTTTCTTTTTAGAAGT---TCTATAATTGAAAGTAGGGTTGGAACTGGATGAACTGTTTATCCTCCTCTTTCTAGAAATTTAGCACATTCAAGAGCTGCTTTAGATTGTGCTATTTTTTCTTTACATTTAGCTAGAGTTTCTAGTATTTTAGG
>Botryllus_schlosseri_KX500924
CCAGACATAGCCTTTCCTCGATTAAATAATATAAGTTTTTGATTGTTACCTCCAGCTTTATTTTTTCTTTTTAGAAGT---TCTATAATTGAAAGTAGGGTTGGAACTGGATGAACTGTTTATCCTCCTCTTTCTAGAAATTTAGCACATTCAAGAGCTGCTTTAGATTGTGCTATTTTTTCTTTACATTTAGCTAGAGTTTCTAGTATTTTAGG
>Botryllus_schlosseri_KX500925
CCAGACATAGCCTTTCCTCGATTAAATAATATAAGTTTTTGATTGTTACCTCCAGCTTTATTTTTTCTTTTTAGAAGT---TCTATAATTGAAAGTAGGGTTGGAACTGGATGAACTGTTTATCCTCCTCTTTCTAGAAATTTAGCACATTCAAGAGCTGCTTTAGATTGTGCTATTTTTTCTTTACATTTAGCTAGAGTTTCTAGTATTTTAGG
>Botryllus_schlosseri_KX500926
CCAGACATAGCCTTTCCTCGATTAAATAATATAAGTTTTTGATTGTTACCTCCAGCTTTATTTTTTCTTTTTAGAAGT---TCTATAATTGAAAGTAGGGTTGGAACTGGATGAACTGTTTATCCTCCTCTTTCTAGAAATTTAGCACATTCAAGAGCTGCTTTAGATTGTGCTATTTTTTCTTTACATTTAGCTAGAGTTTCTAGTATTTTAGG
>Botryllus_schlosseri_KX500927
CCAGACATAGCCTTTCCTCGATTAAATAATATAAGTTTTTGATTGTTACCTCCAGCTTTATTTTTTCTTTTTAGAAGT---TCTATAATTGAAAGTAGGGTTGGAACTGGATGAACTGTTTATCCTCCTCTTTCTAGAAATTTAGCACATTCAAGAGCTGCTTTAGATTGTGCTATTTTTTCTTTACATTTAGCTAGAGTTTCTAGTATTTTAGG
>Botryllus_schlosseri_KX500928
CCAGACATAGCCTTTCCTCGATTAAATAATATAAGTTTTTGATTGTTACCTCCAGCTTTATTTTTTCTTTTTAGAAGT---TCTATAATTGAAAGTAGGGTTGGAACTGGATGAACTGTTTATCCTCCTCTTTCTAGAAATTTAGCACATTCAAGAGCTGCTTTAGATTGTGCTATTTTTTCTTTACATTTAGCTAGAGTTTCTAGTATTTTAGG
>Botryllus_schlosseri_DQ340209
CCAGACATAGCCTTTCCTCGATTAAATAATATAAGTTTTTGATTGTTACCTCCAGCTTTATTTTTTCTTTTTAGAAGT---TCTATAATTGAAAGTAGGGTTGGAACTGGATGAACTGTTTATCCTCCTCTTTCTAGAAATTTAGCACATTCAAGAGCTGCTTTAGATTGTGCTATTTTTTCTTTACATTTAGCTAGAGTTTCTAGTATTTTAGG
>Botryllus_schlosseri_KX500837
CCAGACATAGCCTTTCCTCGATTAAATAATATAAGTTTTTGATTGTTACCTCCAGCTTTATTTTTTCTTTTTAGAAGT---TCTATAATTGAAAGTAGGGTTGGAACTGGATGAACTGTTTATCCTCCTCTTTCTAGAAATTTAGCACATTCAAGAGCTGCTTTAGATTGTGCTATTTTTTCTTTACATTTAGCTAGAGTTTCTAGTATTTTAGG
>Botryllus_schlosseri_KX500838
CCAGACATAGCCTTTCCTCGATTAAATAATATAAGTTTTTGATTGTTACCTCCAGCTTTATTTTTTCTTTTTAGAAGT---TCTATAATTGAAAGTAGGGTTGGAACTGGATGAACTGTTTATCCTCCTCTTTCTAGAAATTTAGCACATTCAAGAGCTGCTTTAGATTGTGCTATTTTTTCTTTACATTTAGCTAGAGTTTCTAGTATTTTAGG
>Botryllus_schlosseri_KX500878
CCAGACATAGCCTTTCCTCGATTAAATAATATAAGTTTTTGATTGTTACCTCCAGCTTTATTTTTTCTTTTTAGAAGT---TCTATAATTGAAAGTAGGGTTGGAACTGGATGAACTGTTTATCCTCCTCTTTCTAGAAATTTAGCACATTCAAGAGCTGCTTTAGATTGTGCTATTTTTTCTTTACATTTAGCTAGAGTTTCTAGTATTTTAGG
>Botryllus_schlosseri_KX500880
CCAGACATAGCCTTTCCTCGATTAAATAATATAAGTTTTTGATTGTTACCTCCAGCTTTATTTTTTCTTTTTAGAAGT---TCTATAATTGAAAGTAGGGTTGGAACTGGATGAACTGTTTATCCTCCTCTTTCTAGAAATTTAGCACATTCAAGAGCTGCTTTAGATTGTGCTATTTTTTCTTTACATTTAGCTAGAGTTTCTAGTATTTTAGG
>Botryllus_schlosseri_KX500882
CCAGACATAGCCTTTCCTCGATTAAATAATATAAGTTTTTGATTGTTACCTCCAGCTTTATTTTTTCTTTTTAGAAGT---TCTATAATTGAAAGTAGGGTTGGAACTGGATGAACTGTTTATCCTCCTCTTTCTAGAAATTTAGCACATTCAAGAGCTGCTTTAGATTGTGCTATTTTTTCTTTACATTTAGCTAGAGTTTCTAGTATTTTAGG
>Botryllus_schlosseri_KX500929
CCAGACATAGCCTTTCCTCGATTAAATAATATAAGTTTTTGATTGTTACCTCCAGCTTTATTTTTTCTTTTTAGAAGT---TCTATAATTGAAAGTAGGGTTGGAACTGGATGAACTGTTTATCCTCCTCTTTCTAGAAATTTAGCACATTCAAGAGCTGCTTTAGATTGTGCTATTTTTTCTTTACATTTAGCTAGAGTTTCTAGTATTTTAGG
>Botryllus_schlosseri_KX500930
CCAGACATAGCCTTTCCTCGATTAAATAATATAAGTTTTTGATTGTTACCTCCAGCTTTATTTTTTCTTTTTAGAAGT---TCTATAATTGAAAGTAGGGTTGGAACTGGATGAACTGTTTATCCTCCTCTTTCTAGAAATTTAGCACATTCAAGAGCTGCTTTAGATTGTGCTATTTTTTCTTTACATTTAGCTAGAGTTTCTAGTATTTTAGG
>Botryllus_schlosseri_KX500931
CCAGACATAGCCTTTCCTCGATTAAATAATATAAGTTTTTGATTGTTACCTCCAGCTTTATTTTTTCTTTTTAGAAGT---TCTATAATTGAAAGTAGGGTTGGAACTGGATGAACTGTTTATCCTCCTCTTTCTAGAAATTTAGCACATTCAAGAGCTGCTTTAGATTGTGCTATTTTTTCTTTACATTTAGCTAGAGTTTCTAGTATTTTAGG
>Botryllus_schlosseri_KX500932
CCAGACATAGCCTTTCCTCGATTAAATAATATAAGTTTTTGATTGTTACCTCCAGCTTTATTTTTTCTTTTTAGAAGT---TCTATAATTGAAAGTAGGGTTGGAACTGGATGAACTGTTTATCCTCCTCTTTCTAGAAATTTAGCACATTCAAGAGCTGCTTTAGATTGTGCTATTTTTTCTTTACATTTAGCTAGAGTTTCTAGTATTTTAGG
>Botryllus_schlosseri_KX500933
CCAGACATAGCCTTTCCTCGATTAAATAATATAAGTTTTTGATTGTTACCTCCAGCTTTATTTTTTCTTTTTAGAAGT---TCTATAATTGAAAGTAGGGTTGGAACTGGATGAACTGTTTATCCTCCTCTTTCTAGAAATTTAGCACATTCAAGAGCTGCTTTAGATTGTGCTATTTTTTCTTTACATTTAGCTAGAGTTTCTAGTATTTTAGG
>Botryllus_schlosseri_KX500934
CCAGACATAGCCTTTCCTCGATTAAATAATATAAGTTTTTGATTGTTACCTCCAGCTTTATTTTTTCTTTTTAGAAGT---TCTATAATTGAAAGTAGGGTTGGAACTGGATGAACTGTTTATCCTCCTCTTTCTAGAAATTTAGCACATTCAAGAGCTGCTTTAGATTGTGCTATTTTTTCTTTACATTTAGCTAGAGTTTCTAGTATTTTAGG
>Botryllus_schlosseri_KX500935
CCAGACATAGCCTTTCCTCGATTAAATAATATAAGTTTTTGATTGTTACCTCCAGCTTTATTTTTTCTTTTTAGAAGT---TCTATAATTGAAAGTAGGGTTGGAACTGGATGAACTGTTTATCCTCCTCTTTCTAGAAATTTAGCACATTCAAGAGCTGCTTTAGATTGTGCTATTTTTTCTTTACATTTAGCTAGAGTTTCTAGTATTTTAGG
>Botryllus_schlosseri_KX500936
CCAGACATAGCCTTTCCTCGATTAAATAATATAAGTTTTTGATTGTTACCTCCAGCTTTATTTTTTCTTTTTAGAAGT---TCTATAATTGAAAGTAGGGTTGGAACTGGATGAACTGTTTATCCTCCTCTTTCTAGAAATTTAGCACATTCAAGAGCTGCTTTAGATTGTGCTATTTTTTCTTTACATTTAGCTAGAGTTTCTAGTATTTTAGG
>Botryllus_schlosseri_KX500937
CCAGACATAGCCTTTCCTCGATTAAATAATATAAGTTTTTGATTGTTACCTCCAGCTTTATTTTTTCTTTTTAGAAGT---TCTATAATTGAAAGTAGGGTTGGAACTGGATGAACTGTTTATCCTCCTCTTTCTAGAAATTTAGCACATTCAAGAGCTGCTTTAGATTGTGCTATTTTTTCTTTACATTTAGCTAGAGTTTCTAGTATTTTAGG
>Botryllus_schlosseri_KX500938
CCAGACATAGCCTTTCCTCGATTAAATAATATAAGTTTTTGATTGTTACCTCCAGCTTTATTTTTTCTTTTTAGAAGT---TCTATAATTGAAAGTAGGGTTGGAACTGGATGAACTGTTTATCCTCCTCTTTCTAGAAATTTAGCACATTCAAGAGCTGCTTTAGATTGTGCTATTTTTTCTTTACATTTAGCTAGAGTTTCTAGTATTTTAGG
>Botryllus_schlosseri_KX500939
CCAGACATAGCCTTTCCTCGATTAAATAATATAAGTTTTTGATTGTTACCTCCAGCTTTATTTTTTCTTTTTAGAAGT---TCTATAATTGAAAGTAGGGTTGGAACTGGATGAACTGTTTATCCTCCTCTTTCTAGAAATTTAGCACATTCAAGAGCTGCTTTAGATTGTGCTATTTTTTCTTTACATTTAGCTAGAGTTTCTAGTATTTTAGG
>Botryllus_schlosseri_KX500940
CCAGACATAGCCTTTCCTCGATTAAATAATATAAGTTTTTGATTGTTACCTCCAGCTTTATTTTTTCTTTTTAGAAGT---TCTATAATTGAAAGTAGGGTTGGAACTGGATGAACTGTTTATCCTCCTCTTTCTAGAAATTTAGCACATTCAAGAGCTGCTTTAGATTGTGCTATTTTTTCTTTACATTTAGCTAGAGTTTCTAGTATTTTAGG
>Botryllus_schlosseri_KX500941
CCAGACATAGCCTTTCCTCGATTAAATAATATAAGTTTTTGATTGTTACCTCCAGCTTTATTTTTTCTTTTTAGAAGT---TCTATAATTGAAAGTAGGGTTGGAACTGGATGAACTGTTTATCCTCCTCTTTCTAGAAATTTAGCACATTCAAGAGCTGCTTTAGATTGTGCTATTTTTTCTTTACATTTAGCTAGAGTTTCTAGTATTTTAGG
>Botryllus_schlosseri_KX500942
CCAGACATAGCCTTTCCTCGATTAAATAATATAAGTTTTTGATTGTTACCTCCAGCTTTATTTTTTCTTTTTAGAAGT---TCTATAATTGAAAGTAGGGTTGGAACTGGATGAACTGTTTATCCTCCTCTTTCTAGAAATTTAGCACATTCAAGAGCTGCTTTAGATTGTGCTATTTTTTCTTTACATTTAGCTAGAGTTTCTAGTATTTTAGG
>Botryllus_schlosseri_MN064604
CCAGACATAGCCTTTCCTCGATTAAATAATATAAGTTTTTGATTGTTACCTCCAGCTTTATTTTTTCTTTTTAGAAGT---TCTATAATTGAAAGTAGGGTTGGAACTGGATGAACTGTTTATCCTCCTCTTTCTAGAAATTTAGCACATTCAAGAGCTGCTTTAGATTGTGCTATTTTTTCTTTACATTTAGCTAGAGTTTCTAGTATTTTAGG
>Botryllus_schlosseri_OL629706
CCAGACATAGCCTTTCCTCGATTAAATAATATAAGTTTTTGATTGTTACCTCCAGCTTTATTTTTTCTTTTTAGAAGT---TCTATAATTGAAAGTAGGGTTGGAACTGGATGAACTGTTTATCCTCCTCTTTCTAGAAATTTAGCACATTCCAGAGCTGCTTTAGATTGTGCTATTTTTTCTTTACATTTAGCTAGAGTTTCTAGTATTTTAGG
>Botryllus_schlosseri_OL629707
CCAGACATAGCCTTTCCTCGATTAAATAATATAAGTTTTTGATTGTTACCTCCAGCTTTATTTTTTCTTTTTAGAAGT---TCTATAATTGAAAGTAGGGTTGGAACTGGATGAACTGTTTATCCTCCTCTTTCTAGAAATTTAGCACATTCCAGAGCTGCTTTAGATTGTGCTATTTTTTCTTTACATTTAGCTAGAGTTTCTAGTATTTTAGG
>Botryllus_schlosseri_OL629710
CCAGACATAGCCTTTCCTCGATTAAATAATATAAGTTTTTGATTGTTACCTCCAGCTTTATTTTTTCTTTTTAGAAGT---TCTATAATTGAAAGTAGGGTTGGAACTGGATGAACTGTTTATCCTCCTCTTTCTAGAAATTTAGCACATTCCAGAGCTGCTTTAGATTGTGCTATTTTTTCTTTACATTTAGCTAGAGTTTCTAGTATTTTAGG
>Botryllus_schlosseri_OL629711
CCAGACATAGCCTTTCCTCGATTAAATAATATAAGTTTTTGATTGTTACCTCCAGCTTTATTTTTTCTTTTTAGAAGT---TCTATAATTGAAAGTAGGGTTGGAACTGGATGAACTGTTTATCCTCCTCTTTCTAGAAATTTAGCACATTCCAGAGCTGCTTTAGATTGTGCTATTTTTTCTTTACATTTAGCTAGAGTTTCTAGTATTTTAGG
>Botryllus_schlosseri_OL629713
CCAGACATAGCCTTTCCTCGATTAAATAATATAAGTTTTTGATTGTTACCTCCAGCTTTATTTTTTCTTTTTAGAAGT---TCTATAATTGAAAGTAGGGTTGGAACTGGATGAACTGTTTATCCTCCTCTTTCTAGAAATTTAGCACATTCCAGAGCTGCTTTAGATTGTGCTATTTTTTCTTTACATTTAGCTAGAGTTTCTAGTATTTTAGG
>Botryllus_schlosseri_OL629714
CCAGACATAGCCTTTCCTCGATTAAATAATATAAGTTTTTGATTGTTACCTCCAGCTTTATTTTTTCTTTTTAGAAGT---TCTATAATTGAAAGTAGGGTTGGAACTGGATGAACTGTTTATCCTCCTCTTTCTAGAAATTTAGCACATTCCAGAGCTGCTTTAGATTGTGCTATTTTTTCTTTACATTTAGCTAGAGTTTCTAGTATTTTAGG
>Botryllus_schlosseri_OL629715
CCAGACATAGCCTTTCCTCGATTAAATAATATAAGTTTTTGATTGTTACCTCCAGCTTTATTTTTTCTTTTTAGAAGT---TCTATAATTGAAAGTAGGGTTGGAACTGGATGAACTGTTTATCCTCCTCTTTCTAGAAATTTAGCACATTCCAGAGCTGCTTTAGATTGTGCTATTTTTTCTTTACATTTAGCTAGAGTTTCTAGTATTTTAGG
>Botryllus_schlosseri_OL629708
CCAGACATAGCCTTTCCTCGATTAAATAATATAAGTTTTTGATTGTTACCTCCAGCTTTATTTTTTCTTTTTAGAAGT---TCTATAATTGAAAGTAGGGTTGGAACTGGATGAACTGTTTATCCTCCTCTTTCTAGAAATTTAGCACATTCCAGAGCTGCTTTAGATTGTGCTATTTTTTCTTTACATTTAGCTAGAGTTTCTAGTATTTTAGG
>Botryllus_schlosseri_OL629709
CCAGACATAGCCTTTCCTCGATTAAATAATATAAGTTTTTGATTGTTACCTCCAGCTTTATTTTTTCTTTTTAGAAGT---TCTATAATTGAAAGTAGGGTTGGAACTGGATGAACTGTTTATCCTCCTCTTTCTAGAAATTTAGCACATTCCAGAGCTGCTTTAGATTGTGCTATTTTTTCTTTACATTTAGCTAGAGTTTCTAGTATTTTAGG
>Botryllus_schlosseri_MK575739
CCCGATATAGCTTTTCCTCGATTAAATAATATAAGTTTTTGGTTATTGCCCCCTGCTTTATTTTTTCTTTTTAGAAGC---TCTATGATTGAGAGCGGAGTTAGGACTGGGTGAACTGTTTATCCTCCTCTTTCTAGAAATTTGGCTCATTCAAGAGCTGCTTTGGATTGTGCCATTTTTTCTTTACATTTGGCTAGAGTATCTAGTATTTTAGG
>Botryllus_schlosseri_MK575740
CCAGATATGGCTTTTCCTCGATTAAATAATATAAGTTTTTGATTATTGCCCCCTGCTTTATTTTTTCTTTTTAGAAGC---TCTATGATTGAGAGCGGAGTTAGGACTGGGTGAACTGTTTATCCTCCTCTTTCTAGAAATTTGGCTCATTCAAGAGCTGCTTTGGATTGTGCTATTTTTTCTTTACATTTGGCTAGAGTATCTAGTATTTTAGG
>Botryllus_schlosseri_KX500755
CCAGACATGGCTTTTCCTCGATTAAATAATATAAGTTTTTGATTATTGCCCCCTGCTTTGTTCTTTCTTTTTAGAAGT---TCTATAATTGAAAGTGGAGTTAGGACTGGGTGAACTGTTTATCCTCCCCTTTCTAGAAACTTAGCTCATTCTAGAGCTGCTTTGGATTGTGCTATTTTTTCTTTACATTTGGCTAGAGTGTCTAGTATTTTAAG
>Botryllus_schlosseri_KX500751
CCAGACATGGCTTTTCCTCGATTAAATAATATAAGTTTTTGACTATTGCCCCCTGCTTTGTTCTTTCTTTTTAGAAGT---TCTATAATTGAAAGTGGAGTTAGGACTGGGTGAACTGTTTATCCTCCCCTTTCTAGAAACTTAGCTCATTCTAGAGCTGCTTTGGATTGTGCTATTTTTTCTTTACATTTGGCTAGAGTGTCTAGTATTTTAAG
>Botryllus_schlosseri_MK575799
CCAGACATGGCTTTTCCTCGATTAAATAATATAAGTTTTTGACTATTGCCCCCTGCTTTGTTCTTTCTTTTTAGAAGT---TCTATAATTGAAAGTGGAGTTAGGACTGGGTGAACTGTTTATCCTCCCCTTTCTAGAAACTTAGCTCATTCTAGAGCTGCTTTGGATTGTGCTATTTTTTCTTTACATTTGGCTAGAGTGTCTAGTATTTTAAG
>Botryllus_schlosseri_KM587671
CCAGACATGGCTTTTCCTCGATTAAATAATATAAGTTTTTGACTATTGCCCCCTGCTTTGTTCTTTCTTTTTAGAAGT---TCTATAATTGAAAGTGGAGTTAGGACTGGGTGAACTGTTTATCCTCCCCTTTCTAGAAACTTAGCTCATTCTAGAGCTGCTTTGGATTGTGCTATTTTTTCTTTACATTTGGCTAGAGTGTCTAGTATTTTAAG
>Botryllus_schlosseri_MK575829
CCAGACATGGCTTTTCCTCGATTAAATAATATAAGTTTTTGACTATTGCCCCCTGCTTTGTTCTTCCTTTTTAGAAGT---TCTATAATTGAGAGTGGAGTTAGGACTGGGTGAACTGTTTATCCTCCCCTTTCTAGAAACTTAGCTCATTCGAGAGCTGCTTTGGATTGTGCTATTTTTTCTTTACATTTGGCTAGAGTGTTTAGTATTTTAAG
>Botryllus_schlosseri_MK575826
CCAGACATGGCTTTTCCTCGATTAAATAATATAAGTTTTTGACTATTGCCCCCTGCTTTGTTCTTCCTTTTTAGAAGT---TCTATAATTGAGAGGGGAGTTAGGACTGGGTGAACTGTTTATCCTCCCCTTTCTAGAAACTTAGCTCATTCTAGAGCTGCTTTGGATTGTGCTATTTTTTCTTTACATTTGGCTAGAGTATCTAGTATTTTAAG
>Botryllus_schlosseri_MK575822
CCAGACATGGCTTTTCCTCGATTAAATAATATAAGTTTTTGACTATTGCCCCCTGCTTTGTTCTTTCTTTTTAGAAGT---TCTATAATTGAGAGTGGAGTTAGGACGGGGTGAACTGTTTATCCTCCCCTTTCTAGAAACTTAGCTCATTCTAGAGCTGCTTTGGATTGTGCTATTTTTTCTTTACATTTGGCTAGAGTGTCTAGTATTTTAAG
>Botryllus_schlosseri_KU647840
CCAGACATGGCTTTTCCTCGATTAAATAATATAAGTTTTTGACTATTGCCCCCTGCTTTGTTCTTCCTTTTTAAAAGT---TCTATAATTGAGAGTGGAGTTAGGACTGGGTGAACTGTTTATCCTCCCCTTTCTAGAAACTTAGCTCATTCTAGAGCTGCTTTGGATTGTGCTATTTTTTCTTTACATTTGGCTAGAGTGTCTAGTATTTTAAG
>Botryllus_schlosseri_KU647839
CCAGACATGGCTTTTCCTCGATTAAATAATATAAGTTTTTGACTATTGCCCCCTGCTTTGTTCTTCCTTTTTAGAAGT---TCTATAATTGAGAGTGGAGTTAGGACTGGGTGAACTGTTTATCCTCCCCTTTCTAGAAACTTAGCTCATTCTAAAGCTGCTTTGGATTGTGCTATTTTTTCTTTACATTTGGCTAGAGTGTCTAGTATTTTAAG
>Botryllus_schlosseri_JN561069
CCAGACATGGCTTTTCCTCGATTAAATAATATAAGTTTTTGACTATTGCCCCCTGCTTTGTTCTTTCTTTTTAGAAGT---TCTATAATTGAGAGTGGAGTTAGGACTGGGTGAACTGTTTATCCTCCCCTTTCTAGAAACTTAGCTCATTCTAGAGCTGCTTTGGATTGTGCTATTTTTTCCTTACATTTGGCTAGAGTGTCTAGTATTTTAAG
>Botryllus_schlosseri_KX500780
CCAGACATGGCTTTTCCTCGATTAAATAATATAAGTTTTTGACTATTGCCCCCTGCTTTGTTCTTTCTTTTTAGAAGT---TCTATAATTGAGAGTGGAGTTAGGACTGGGTGAACTGTTTATCCTCCCCTTTCTAGAAACTTAGCTCATTCTAGAGCTGCTTTGGATTGTGCTATTTTTTCCTTACATTTGGCTAGAGTGTCTAGTATTTTAAG
>Botryllus_schlosseri_KX500782
CCAGACATGGCTTTTCCTCGATTAAATAATATAAGTTTTTGACTATTGCCCCCTGCTTTGTTCTTTCTTTTTAGAAGT---TCTATAATTGAGAGTGGAGTTAGGACTGGGTGAACTGTTTATCCTCCCCTTTCTAGAAACTTAGCTCATTCTAGAGCTGCTTTGGATTGTGCTATTTTTTCCTTACATTTGGCTAGAGTGTCTAGTATTTTAAG
>Botryllus_schlosseri_KX500783
CCAGACATGGCTTTTCCTCGATTAAATAATATAAGTTTTTGACTATTGCCCCCTGCTTTGTTCTTTCTTTTTAGAAGT---TCTATAATTGAGAGTGGAGTTAGGACTGGGTGAACTGTTTATCCTCCCCTTTCTAGAAACTTAGCTCATTCTAGAGCTGCTTTGGATTGTGCTATTTTTTCCTTACATTTGGCTAGAGTGTCTAGTATTTTAAG
>Botryllus_schlosseri_JN248363
CCAGACATGGCTTTTCCTCGATTAAATAATATAAGTTTTTGACTATTGCCCCCTGCTTTGTTCTTCCTTTTTAGAAGT---TCTATAATTGAGAGTGGAGTTAGGACTGGGTGAACTGTTTATCCTCCCCTTTCTAGAAACTTAGCTCATTCTAGAGCTGCTTTGGATTGTGCTATTTTTTCTTTACATTTGGCTAGAGTGTCCAGTATTTTAAG
>Botryllus_schlosseri_DQ340222
CCAGACATGGCTTTTCCTCGATTAAATAATATAAGTTTTTGACTATTGCCCCCTGCTTTGTTCTTTCTTTTTAGAAGT---TCTATAATTGAGAGTGGAGTTAGGACTGGGTGAACTGTTTATCCTCCCCTTTCTAGAAACTTAGCTCATTCTAGAGCTGCTTTGGATTGTGCTATTTTTTCTTTACATTTGGCTAGAGTGTCTAGTATTTTAAG
>Botryllus_schlosseri_JN248364
CCAGACATGGCTTTTCCTCGATTAAATAATATAAGTTTTTGACTATTGCCCCCTGCTTTGTTCTTTCTTTTTAGAAGT---TCTATAATTGAGAGTGGAGTTAGGACTGGGTGAACTGTTTATCCTCCCCTTTCTAGAAACTTAGCTCATTCTAGAGCTGCTTTGGATTGTGCTATTTTTTCTTTACATTTGGCTAGAGTGTCTAGTATTTTAAG
>Botryllus_schlosseri_KX500810
CCAGACATGGCTTTTCCTCGATTAAATAATATAAGTTTTTGACTATTGCCCCCTGCTTTGTTCTTTCTTTTTAGAAGT---TCTATAATTGAGAGTGGAGTTAGGACTGGGTGAACTGTTTATCCTCCCCTTTCTAGAAACTTAGCTCATTCTAGAGCTGCTTTGGATTGTGCTATTTTTTCTTTACATTTGGCTAGAGTGTCTAGTATTTTAAG
>Botryllus_schlosseri_JN248365
CCAGACATGGCTTTTCCTCGATTAAATAATATAAGTTTTTGACTATTGCCCCCTGCTTTGTTCTTTCTTTTTAGAAGT---TCTATAATTGAGAGTGGAGTTAGGACTGGGTGAACTGTTTATCCTCCCCTTTCTAGAAACTTAGCTCATTCTAGAGCTGCTTTGGATTGTGCTATTTTTTCTTTACATTTGGCTAGAGTGTCTAGTATTTTAAG
>Botryllus_schlosseri_DQ340216
CCAGACATGGCTTTTCCTCGATTAAATAATATAAGTTTTTGACTATTGCCCCCTGCTTTGTTCTTTCTTTTTAGAAGT---TCTATAATTGAGAGTGGAGTTAGGACTGGGTGAACTGTTTATCCTCCCCTTTCTAGAAACTTAGCTCATTCTAGAGCTGCTTTGGATTGTGCTATTTTTTCTTTACATTTGGCTAGAGTGTCTAGTATTTTAAG
>Botryllus_schlosseri_DQ367525
CCAGACATGGCTTTTCCTCGATTAAATAATATAAGTTTTTGACTATTGCCCCCTGCTTTGTTCTTTCTTTTTAGAAGT---TCTATAATTGAGAGTGGAGTTAGGACTGGGTGAACTGTTTATCCTCCCCTTTCTAGAAACTTAGCTCATTCTAGAGCTGCTTTGGATTGTGCTATTTTTTCTTTACATTTGGCTAGAGTGTCTAGTATTTTAAG
>Botryllus_schlosseri_KX500754
CCAGACATGGCTTTTCCTCGATTAAATAATATAAGTTTTTGACTATTGCCCCCTGCTTTGTTCTTTCTTTTTAGAAGT---TCTATAATTGAGAGTGGAGTTAGGACTGGGTGAACTGTTTATCCTCCCCTTTCTAGAAACTTAGCTCATTCTAGAGCTGCTTTGGATTGTGCTATTTTTTCTTTACATTTGGCTAGAGTGTCTAGTATTTTAAG
>Botryllus_schlosseri_KX500758
CCAGACATGGCTTTTCCTCGATTAAATAATATAAGTTTTTGACTATTGCCCCCTGCTTTGTTCTTTCTTTTTAGAAGT---TCTATAATTGAGAGTGGAGTTAGGACTGGGTGAACTGTTTATCCTCCCCTTTCTAGAAACTTAGCTCATTCTAGAGCTGCTTTGGATTGTGCTATTTTTTCTTTACATTTGGCTAGAGTGTCTAGTATTTTAAG
>Botryllus_schlosseri_KX500759
CCAGACATGGCTTTTCCTCGATTAAATAATATAAGTTTTTGACTATTGCCCCCTGCTTTGTTCTTTCTTTTTAGAAGT---TCTATAATTGAGAGTGGAGTTAGGACTGGGTGAACTGTTTATCCTCCCCTTTCTAGAAACTTAGCTCATTCTAGAGCTGCTTTGGATTGTGCTATTTTTTCTTTACATTTGGCTAGAGTGTCTAGTATTTTAAG
>Botryllus_schlosseri_KX500761
CCAGACATGGCTTTTCCTCGATTAAATAATATAAGTTTTTGACTATTGCCCCCTGCTTTGTTCTTTCTTTTTAGAAGT---TCTATAATTGAGAGTGGAGTTAGGACTGGGTGAACTGTTTATCCTCCCCTTTCTAGAAACTTAGCTCATTCTAGAGCTGCTTTGGATTGTGCTATTTTTTCTTTACATTTGGCTAGAGTGTCTAGTATTTTAAG
>Botryllus_schlosseri_KX500828
CCAGACATGGCTTTTCCTCGATTAAATAATATAAGTTTTTGACTATTGCCCCCTGCTTTGTTCTTTCTTTTTAGAAGT---TCTATAATTGAGAGTGGAGTTAGGACTGGGTGAACTGTTTATCCTCCCCTTTCTAGAAACTTAGCTCATTCTAGAGCTGCTTTGGATTGTGCTATTTTTTCTTTACATTTGGCTAGAGTGTCTAGTATTTTAAG
>Botryllus_schlosseri_KX500829
CCAGACATGGCTTTTCCTCGATTAAATAATATAAGTTTTTGACTATTGCCCCCTGCTTTGTTCTTTCTTTTTAGAAGT---TCTATAATTGAGAGTGGAGTTAGGACTGGGTGAACTGTTTATCCTCCCCTTTCTAGAAACTTAGCTCATTCTAGAGCTGCTTTGGATTGTGCTATTTTTTCTTTACATTTGGCTAGAGTGTCTAGTATTTTAAG
>Botryllus_schlosseri_KX500830
CCAGACATGGCTTTTCCTCGATTAAATAATATAAGTTTTTGACTATTGCCCCCTGCTTTGTTCTTTCTTTTTAGAAGT---TCTATAATTGAGAGTGGAGTTAGGACTGGGTGAACTGTTTATCCTCCCCTTTCTAGAAACTTAGCTCATTCTAGAGCTGCTTTGGATTGTGCTATTTTTTCTTTACATTTGGCTAGAGTGTCTAGTATTTTAAG
>Botryllus_schlosseri_LR828377
CCAGACATGGCTTTTCCTCGATTAAATAATATAAGTTTTTGACTATTGCCCCCTGCTTTGTTCTTTCTTTTTAGAAGT---TCTATAATTGAGAGTGGAGTTAGGACTGGGTGAACTGTTTATCCTCCCCTTTCTAGAAACTTAGCTCATTCTAGAGCTGCTTTGGATTGTGCTATTTTTTCTTTACATTTGGCTAGAGTGTCTAGTATTTTAAG
>Botryllus_schlosseri_FM177702
CCAGACATGGCTTTTCCTCGATTAAATAATATAAGTTTTTGACTATTGCCCCCTGCTTTGTTCTTTCTTTTTAGAAGT---TCTATAATTGAGAGTGGAGTTAGGACTGGGTGAACTGTTTATCCTCCCCTTTCTAGAAACTTAGCTCATTCTAGAGCTGCTTTGGATTGTGCTATTTTTTCTTTACATTTGGCTAGAGTGTCTAGTATTTTAAG
>Botryllus_schlosseri_LT908007
CCAGACATGGCTTTTCCTCGATTAAATAATATAAGTTTTTGACTATTGCCCCCTGCTTTGTTCTTTCTTTTTAGAAGT---TCTATAATTGAGAGTGGAGTTAGGACTGGGTGAACTGTTTATCCTCCCCTTTCTAGAAACTTAGCTCATTCTAGAGCTGCTTTGGATTGTGCTATTTTTTCTTTACATTTGGCTAGAGTGTCTAGTATTTTAAG
>Botryllus_schlosseri_LT908010
CCAGACATGGCTTTTCCTCGATTAAATAATATAAGTTTTTGACTATTGCCCCCTGCTTTGTTCTTTCTTTTTAGAAGT---TCTATAATTGAGAGTGGAGTTAGGACTGGGTGAACTGTTTATCCTCCCCTTTCTAGAAACTTAGCTCATTCTAGAGCTGCTTTGGATTGTGCTATTTTTTCTTTACATTTGGCTAGAGTGTCTAGTATTTTAAG
>Botryllus_schlosseri_MN718179
CCAGACATGGCTTTTCCTCGATTAAATAATATAAGTTTTTGACTATTGCCCCCTGCTTTGTTCTTTCTTTTTAGAAGT---TCTATAATTGAGAGTGGAGTTAGGACTGGGTGAACTGTTTATCCTCCCCTTTCTAGAAACTTAGCTCATTCTAGAGCTGCTTTGGATTGTGCTATTTTTTCTTTACATTTGGCTAGAGTGTCTAGTATTTTAAG
>Botryllus_schlosseri_GU065354
CCAGACATGGCTTTTCCTCGATTAAATAATATAAGTTTTTGACTATTGCCCCCTGCTTTGTTCTTTCTTTTTAGAAGT---TCTATAATTGAGAGTGGAGTTAGGACTGGGTGAACTGTTTATCCTCCCCTTTCTAGAAACTTAGCTCATTCTAGAGCTGCTTTGGATTGTGCTATTTTTTCTTTACATTTGGCTAGAGTGTCTAGTATTTTAAG
>Botryllus_schlosseri_LT908008
CCAGACATGGCTTTTCCTCGATTAAATAATATAAGTTTTTGACTATTGCCCCCTGCTTTGTTCTTTCTTTTTAGAAGT---TCTATAATTGAGAGTGGAGTTAGGACTGGGTGAACTGTTTATCCTCCCCTTTCTAGAAACTTAGCTCATTCTAGAGCTGCTTTGGATTGTGCTATTTTTTCTTTACATTTGGCTAGAGTGTCTAGTATTTTAAG
>Botryllus_schlosseri_LT908009
CCAGACATGGCTTTTCCTCGATTAAATAATATAAGTTTTTGACTATTGCCCCCTGCTTTGTTCTTTCTTTTTAGAAGT---TCTATAATTGAGAGTGGAGTTAGGACTGGGTGAACTGTTTATCCTCCCCTTTCTAGAAACTTAGCTCATTCTAGAGCTGCTTTGGATTGTGCTATTTTTTCTTTACATTTGGCTAGAGTGTCTAGTATTTTAAG
>Botryllus_schlosseri_JN083238
CCAGACATGGCTTTTCCTCGATTAAATAATATAAGTTTTTGACTATTGCCCCCTGCTTTGTTCTTTCTTTTTAGAAGT---TCTATAATTGAGAGTGGAGTTAGGACTGGGTGAACTGTTTATCCTCCCCTTTCTAGAAACTTAGCTCATTCTAGAGCTGCTTTGGATTGTGCTATTTTTTCTTTACATTTGGCTAGAGTGTCTAGTATTTTAAG
>Botryllus_schlosseri_MK978819
CCAGACATGGCTTTTCCTCGATTAAATAATATAAGTTTTTGACTATTGCCCCCTGCTTTGTTCTTTCTTTTTAGAAGT---TCTATAATTGAGAGTGGAGTTAGGACTGGGTGAACTGTTTATCCTCCCCTTTCTAGAAACTTAGCTCATTCTAGAGCTGCTTTGGATTGTGCTATTTTTTCTTTACATTTGGCTAGAGTGTCTAGTATTTTAAG
>Botryllus_schlosseri_MK575823
CCAGACATGGCTTTTCCTCGATTAAATAATATAAGTTTTTGACTATTGCCCCCTGCTTTGTTCTTTCTTTTTAGAAGT---TCTATAATTGAGAGTGGAGTTAGGACTGGGTGAACTGTTTATCCTCCCCTTTCTAGAAACTTAGCTCATTCTAGAGCTGCTTTGGATTGTGCTATTTTTTCTTTACATTTGGCTAGAGTGTCTAGTATTTTAAG
>Botryllus_schlosseri_JN083237
CCAGACATGGCTTTTCCTCGATTAAATAATATAAGTTTTTGACTATTGCCCCCTGCTTTGTTCTTTCTTTTTAGAAGT---TCTATAATTGAGAGTGGAGTTAGGACTGGGTGAACTGTTTATCCTCCCCTTTCTAGAAACTTAGCTCATTCTAGAGCTGCTTTGGATTGTGCTATTTTTTCTTTACATTTGGCTAGAGTGTCTAGTATTTTAAG
>Botryllus_schlosseri_KX500779
CCAGACATGGCTTTTCCTCGATTAAATAATATAAGTTTTTGACTATTGCCCCCTGCTTTGTTCTTCCTTTTTAGAAGT---TCTATAATTGAGAGTGGAGTTAGGACTGGGTGAACTGTTTATCCTCCCCTTTCTAGAAACTTAGCTCATTCTAGAGCTGCTTTGGATTGTGCTATTTTTTCTTTACATTTGGCTAGAGTGTCTAGTATTTTAAG
>Botryllus_schlosseri_KX500784
CCAGACATGGCTTTTCCTCGATTAAATAATATAAGTTTTTGACTATTGCCCCCTGCTTTGTTCTTCCTTTTTAGAAGT---TCTATAATTGAGAGTGGAGTTAGGACTGGGTGAACTGTTTATCCTCCCCTTTCTAGAAACTTAGCTCATTCTAGAGCTGCTTTGGATTGTGCTATTTTTTCTTTACATTTGGCTAGAGTGTCTAGTATTTTAAG
>Botryllus_schlosseri_KX500785
CCAGACATGGCTTTTCCTCGATTAAATAATATAAGTTTTTGACTATTGCCCCCTGCTTTGTTCTTCCTTTTTAGAAGT---TCTATAATTGAGAGTGGAGTTAGGACTGGGTGAACTGTTTATCCTCCCCTTTCTAGAAACTTAGCTCATTCTAGAGCTGCTTTGGATTGTGCTATTTTTTCTTTACATTTGGCTAGAGTGTCTAGTATTTTAAG
>Botryllus_schlosseri_KX500786
CCAGACATGGCTTTTCCTCGATTAAATAATATAAGTTTTTGACTATTGCCCCCTGCTTTGTTCTTCCTTTTTAGAAGT---TCTATAATTGAGAGTGGAGTTAGGACTGGGTGAACTGTTTATCCTCCCCTTTCTAGAAACTTAGCTCATTCTAGAGCTGCTTTGGATTGTGCTATTTTTTCTTTACATTTGGCTAGAGTGTCTAGTATTTTAAG
>Botryllus_schlosseri_KX500789
CCAGACATGGCTTTTCCTCGATTAAATAATATAAGTTTTTGACTATTGCCCCCTGCTTTGTTCTTCCTTTTTAGAAGT---TCTATAATTGAGAGTGGAGTTAGGACTGGGTGAACTGTTTATCCTCCCCTTTCTAGAAACTTAGCTCATTCTAGAGCTGCTTTGGATTGTGCTATTTTTTCTTTACATTTGGCTAGAGTGTCTAGTATTTTAAG
>Botryllus_schlosseri_KX500790
CCAGACATGGCTTTTCCTCGATTAAATAATATAAGTTTTTGACTATTGCCCCCTGCTTTGTTCTTCCTTTTTAGAAGT---TCTATAATTGAGAGTGGAGTTAGGACTGGGTGAACTGTTTATCCTCCCCTTTCTAGAAACTTAGCTCATTCTAGAGCTGCTTTGGATTGTGCTATTTTTTCTTTACATTTGGCTAGAGTGTCTAGTATTTTAAG
>Botryllus_schlosseri_KX500792
CCAGACATGGCTTTTCCTCGATTAAATAATATAAGTTTTTGACTATTGCCCCCTGCTTTGTTCTTCCTTTTTAGAAGT---TCTATAATTGAGAGTGGAGTTAGGACTGGGTGAACTGTTTATCCTCCCCTTTCTAGAAACTTAGCTCATTCTAGAGCTGCTTTGGATTGTGCTATTTTTTCTTTACATTTGGCTAGAGTGTCTAGTATTTTAAG
>Botryllus_schlosseri_KX500793
CCAGACATGGCTTTTCCTCGATTAAATAATATAAGTTTTTGACTATTGCCCCCTGCTTTGTTCTTCCTTTTTAGAAGT---TCTATAATTGAGAGTGGAGTTAGGACTGGGTGAACTGTTTATCCTCCCCTTTCTAGAAACTTAGCTCATTCTAGAGCTGCTTTGGATTGTGCTATTTTTTCTTTACATTTGGCTAGAGTGTCTAGTATTTTAAG
>Botryllus_schlosseri_KX500798
CCAGACATGGCTTTTCCTCGATTAAATAATATAAGTTTTTGACTATTGCCCCCTGCTTTGTTCTTCCTTTTTAGAAGT---TCTATAATTGAGAGTGGAGTTAGGACTGGGTGAACTGTTTATCCTCCCCTTTCTAGAAACTTAGCTCATTCTAGAGCTGCTTTGGATTGTGCTATTTTTTCTTTACATTTGGCTAGAGTGTCTAGTATTTTAAG
>Botryllus_schlosseri_KX500800
CCAGACATGGCTTTTCCTCGATTAAATAATATAAGTTTTTGACTATTGCCCCCTGCTTTGTTCTTCCTTTTTAGAAGT---TCTATAATTGAGAGTGGAGTTAGGACTGGGTGAACTGTTTATCCTCCCCTTTCTAGAAACTTAGCTCATTCTAGAGCTGCTTTGGATTGTGCTATTTTTTCTTTACATTTGGCTAGAGTGTCTAGTATTTTAAG
>Botryllus_schlosseri_KX500787
CCAGACATGGCTTTTCCTCGATTAAATAATATAAGTTTTTGACTATTGCCCCCTGCTTTGTTCTTCCTTTTTAGAAGT---TCTATAATTGAGAGTGGAGTTAGGACTGGGTGAACTGTTTATCCTCCCCTTTCTAGAAACTTAGCTCATTCTAGAGCTGCTTTGGATTGTGCTATTTTTTCTTTACATTTGGCTAGAGTGTCTAGTATTTTAAG
>Botryllus_schlosseri_KX500788
CCAGACATGGCTTTTCCTCGATTAAATAATATAAGTTTTTGACTATTGCCCCCTGCTTTGTTCTTCCTTTTTAGAAGT---TCTATAATTGAGAGTGGAGTTAGGACTGGGTGAACTGTTTATCCTCCCCTTTCTAGAAACTTAGCTCATTCTAGAGCTGCTTTGGATTGTGCTATTTTTTCTTTACATTTGGCTAGAGTGTCTAGTATTTTAAG
>Botryllus_schlosseri_KU647841
CCAGACATGGCTTTTCCTCGATTAAATAATATAAGTTTTTGACTATTGCCCCCTGCTTTGTTCTTCCTTTTTAGAAGT---TCTATAATTGAGAGTGGAGTTAGGACTGGGTGAACTGTTTATCCTCCCCTTTCTAGAAACTTAGCTCATTCTAGAGCTGCTTTGGATTGTGCTATTTTTTCTTTACATTTGGCTAGAGTGTCTAGTATTTTAAG
>Botryllus_schlosseri_KU647842
CCAGACATGGCTTTTCCTCGATTAAATAATATAAGTTTTTGACTATTGCCCCCTGCTTTGTTCTTCCTTTTTAGAAGT---TCTATAATTGAGAGTGGAGTTAGGACTGGGTGAACTGTTTATCCTCCCCTTTCTAGAAACTTAGCTCATTCTAGAGCTGCTTTGGATTGTGCTATTTTTTCTTTACATTTGGCTAGAGTGTCTAGTATTTTAAG
>Botryllus_schlosseri_KU647843
CCAGACATGGCTTTTCCTCGATTAAATAATATAAGTTTTTGACTATTGCCCCCTGCTTTGTTCTTCCTTTTTAGAAGT---TCTATAATTGAGAGTGGAGTTAGGACTGGGTGAACTGTTTATCCTCCCCTTTCTAGAAACTTAGCTCATTCTAGAGCTGCTTTGGATTGTGCTATTTTTTCTTTACATTTGGCTAGAGTGTCTAGTATTTTAAG
>Botryllus_schlosseri_KY235418
CCAGATATGGCTTTTCCTCGATTAAATAATATAAGTTTTTGACTATTGCCCCCTGCTTTGTTTTTTCTTTTTAAAAGT---TCTATAATCGAGAGTGGAGTTAGGACCGGGTGAACTGTTTATCCTCCCCTTTCTAGAAACTTAGCTCATTCTAGAGCTGCTTTGGATTGTGCTATTTTTTCTTTACATTTGGCTAGAGTGTCTAGTATTTTAAA
>Botryllus_schlosseri_GQ365701
CCAGATATGGCTTTTCCTCGATTAAATAATATAAGTTTTTGATTATTGCCCCCTGCTTTGTTTTTTCTTTTTAGAAGT---TCTATAATCGAGAGTGGAGTTAGGACCGGGTGAACTGTTTATCCTCCCCTTTCTAGAAACTTAGCTCATTCTAGAGCTGCTTTGGATTGTGCTATTTTTTCTTTACATTTGGCTAGAGTTTCTAGTATTTTAGG
>Botryllus_schlosseri_MK575827
CCAGATATGGCTTTTCCTCGATTAAATAATATAAGTTTTTGATTATTGCCCCCTGCTTTGTTTTTTCTTTTTAGAAGT---TCTATAATCGAGAGTGGAGTTAGGACCGGGTGAACTGTTTATCCTCCCCTTTCTAGAAACTTAGCTCATTCTAGAGCTGCTTTGGATTGTGCTATTTTTTCTTTACATTTGGCTAGAGTGTTTAGTATTTTAAG
>Botryllus_schlosseri_MK575745
CCAGATATGGCTTTTCCTCGATTAAATAATATAAGTTTTTGACTATTGCCCCCTGCTTTGTTTTTTCTTTTTAGAAGT---TCTATAAACGAGAGTGGAGTTAGGACCGGGTGAACTGTTTATCCTCCCCTTTCTAGAAACTTAGCTCATTCTAGAGCTGCTTTGGATTGTGCTATTTTTTCTTTACATTTGGCTAGAGTGTCTAGTATTTTAAG
>Botryllus_schlosseri_GQ365700
CCAGATATGGCTTTTCCTCGATTAAATAATATAAGTTTTTGATTATTGCCCCCTGCTTTGTTTTTTCTTTTTAGAAGT---TCTATAATCGAGAGTGGAGTTAGGACCGGGTGAACTGTTTATCCTCCCCTTTCTAGAAATTTAGCTCATTCTAGAGCTGCTTTGGATTGTGCTATTTTTTCTTTACATTTGGCTAGAGTGTCTAGTATTTTAAG
>Botryllus_schlosseri_MK575780
CCAGATATGGCTTTTCCTCGATTAAATAATATAAGTTTTTGATTATTGCCCCCTGCTTTGTTTTTTCTTTTTAGAAGT---TCTATAATCGAGAGTGGAGTTAGGACCGGGTGAACTGTTTATCCTCCCCTTTCTAGAAATTTAGCTCATTCTAGAGCTGCTTTGGATTGTGCTATTTTTTCTTTACATTTGGCTAGAGTGTCTAGTATTTTAAG
>Botryllus_schlosseri_DQ340223
CCAGATATGGCTTTTCCTCGATTAAATAATATAAGTTTTTGACTATTGCCCCCTGCTTTGTTTTTTCTTTTTAGAAGT---TCTATAATCGAGAGTGGAGTTAGGACCGGGTGAACTGTTTATCCTCCCCTTTCTAGAAACTTAGCTCATTCTAGAGCTGCTTTGGATTGTGCTATTTTTTCTTTACATTTGGCTAGAGTGTCTAGTATTTTAAG
>Botryllus_schlosseri_KJ680130
CCAGATATGGCTTTTCCTCGATTAAATAATATAAGTTTTTGACTATTGCCCCCTGCTTTGTTTTTTCTTTTTAGAAGT---TCTATAATCGAGAGTGGAGTTAGGACCGGGTGAACTGTTTATCCTCCCCTTTCTAGAAACTTAGCTCATTCTAGAGCTGCTTTGGATTGTGCTATTTTTTCTTTACATTTGGCTAGAGTGTCTAGTATTTTAAG
>Botryllus_schlosseri_GQ365703
CCAGATATGGCTTTTCCTCGATTAAATAATATAAGTTTTTGACTATTGCCCCCTGCTTTGTTTTTTCTTTTTAGAAGT---TCTATAATCGAGAGTGGAGTTAGGACCGGGTGAACTGTTTATCCTCCCCTTTCTAGAAACTTAGCTCATTCTAGAGCTGCTTTGGATTGTGCTATTTTTTCTTTACATTTGGCTAGAGTGTCTAGTATTTTAAG
>Botryllus_schlosseri_JN083241
CCAGATATGGCTTTTCCTCGATTAAATAATATAAGTTTTTGACTATTGCCCCCTGCTTTGTTTTTTCTTTTTAGAAGT---TCTATAATCGAGAGTGGAGTTAGGACCGGGTGAACTGTTTATCCTCCCCTTTCTAGAAACTTAGCTCATTCTAGAGCTGCTTTGGATTGTGCTATTTTTTCTTTACATTTGGCTAGAGTGTCTAGTATTTTAAG
>Botryllus_schlosseri_JN083242
CCAGATATGGCTTTTCCTCGATTAAATAATATAAGTTTTTGACTATTGCCCCCTGCTTTGTTTTTTCTTTTTAGAAGT---TCTATAATCGAGAGTGGAGTTAGGACCGGGTGAACTGTTTATCCTCCCCTTTCTAGAAACTTAGCTCATTCTAGAGCTGCTTTGGATTGTGCTATTTTTTCTTTACATTTGGCTAGAGTGTCTAGTATTTTAAG
>Botryllus_schlosseri_JN083245
CCAGATATGGCTTTTCCTCGATTAAATAATATAAGTTTTTGACTATTGCCCCCTGCTTTGTTTTTTCTTTTTAGAAGT---TCTATAATCGAGAGTGGAGTTAGGACCGGGTGAACTGTTTATCCTCCCCTTTCTAGAAACTTAGCTCATTCTAGAGCTGCTTTGGATTGTGCTATTTTTTCTTTACATTTGGCTAGAGTGTCTAGTATTTTAAG
>Botryllus_schlosseri_MK575753
CCAGATATGGCTTTTCCTCGATTAAATAATATAAGTTTTTGACTATTGCCCCCTGCTTTGTTTTTTCTTTTTAGAAGT---TCTATAATCGAGAGTGGAGTTAGGACCGGGTGAACTGTTTATCCTCCCCTTTCTAGAAACTTAGCTCATTCTAGAGCTGCTTTGGATTGTGCTATTTTTTCTTTACATTTGGCTAGAGTGTCTAGTATTTTAAG
>Botryllus_schlosseri_KY235414
CCAGATATGGCTTTTCCTCGATTAAATAATATAAGTTTTTGACTATTGCCCCCTGCTTTGTTTTTTCTTTTTAGAAGT---TCTATAATCGAGAGTGGAGTTAGGACCGGGTGAACTGTTTATCCTCCCCTTTCTAGAAACTTAGCTCATTCTAGAGCTGCTTTGGATTGTGCTATTTTTTCTTTACATTTGGCTAGAGTGTCTAGTATTTTAAG
>Botryllus_schlosseri_KY235415
CCAGATATGGCTTTTCCTCGATTAAATAATATAAGTTTTTGACTATTGCCCCCTGCTTTGTTTTTTCTTTTTAGAAGT---TCTATAATCGAGAGTGGAGTTAGGACCGGGTGAACTGTTTATCCTCCCCTTTCTAGAAACTTAGCTCATTCTAGAGCTGCTTTGGATTGTGCTATTTTTTCTTTACATTTGGCTAGAGTGTCTAGTATTTTAAG
>Botryllus_schlosseri_GQ365702
CCAGATATGGCTTTTCCTCGATTAAATAATATAAGTTTTTGATTATTGCCCCCTGCTTTGTTTTTTCTTTTTAGAAGT---TCTATAATCGAGAGTGGAGTTAGGACCGGGTGAACTGTTTATCCTCCCCTTTCTAGAAACTTAGCTCATTCTAGAGCTGCTTTGGATTGTGCTATTTTTTCTTTACATTTGGCTAGAGTTTCTAGTATTTTAAG
>Botryllus_schlosseri_GQ365699
CCAGATATGGCTTTTCCTCGATTAAATAATATAAGTTTTTGATTATTGCCCCCTGCTTTGTTTTTTCTTTTTAGAAGT---TCTATAATCGAGAGTGGAGTTAGGACCGGGTGAACTGTTTATCCTCCCCTTTCTAGAAACTTAGCTCATTCTAGAGCTGCTTTGGATTGTGCTATTTTTTCTTTACATTTGGCTAGAGTGTCTAGTATTTTAAG
>Botryllus_schlosseri_JN561072
CCAGATATGGCTTTTCCTCGATTAAATAATATAAGTTTTTGATTATTGCCCCCTGCTTTGTTTTTTCTTTTTAGAAGT---TCTATAATCGAGAGTGGAGTTAGGACCGGGTGAACTGTTTATCCTCCCCTTTCTAGAAACTTAGCTCATTCTAGAGCTGCTTTGGATTGTGCTATTTTTTCTTTACATTTGGCTAGAGTGTCTAGTATTTTAAG
>Botryllus_schlosseri_DQ340224
CCAGATATGGCTTTTCCTCGATTAAATAATATAAGTTTTTGATTATTGCCCCCTGCTTTGTTTTTTCTTTTTAGAAGT---TCTATAATCGAGAGTGGAGTTAGGACCGGGTGAACTGTTTATCCTCCCCTTTCTAGAAACTTAGCTCATTCTAGAGCTGCTTTGGATTGTGCTATTTTTTCTTTACATTTGGCTAGAGTGTCTAGTATTTTAAG
>Botryllus_schlosseri_JN561070
CCAGATATGGCTTTTCCTCGATTAAATAATATAAGTTTTTGATTATTGCCCCCTGCTTTGTTTTTTCTTTTTAGAAGT---TCTATAATCGAGAGTGGAGTTAGGACCGGGTGAACTGTTTATCCTCCCCTTTCTAGAAACTTAGCTCATTCTAGAGCTGCTTTGGATTGTGCTATTTTTTCTTTACATTTGGCTAGAGTGTCTAGTATTTTAAG
>Botryllus_schlosseri_GQ365697
CCAGATATGGCTTTTCCTCGATTAAATAATATAAGTTTTTGATTATTGCCCCCTGCTTTGTTTTTTCTTTTTAGAAGT---TCTATAATCGAGAGTGGAGTTAGGACCGGGTGAACTGTTTATCCTCCCCTTTCTAGAAACTTAGCTCATTCTAGAGCTGCTTTGGATTGTGCTATTTTTTCTTTACATTTGGCTAGAGTGTCTAGTATTTTAAG
>Botryllus_schlosseri_KX500748
CCAGATATGGCTTTTCCTCGATTAAATAATATAAGTTTTTGATTATTGCCCCCTGCTTTGTTTTTTCTTTTTAGAAGT---TCTATAATCGAGAGTGGAGTTAGGACCGGGTGAACTGTTTATCCTCCCCTTTCTAGAAACTTAGCTCATTCTAGAGCTGCTTTGGATTGTGCTATTTTTTCTTTACATTTGGCTAGAGTGTCTAGTATTTTAAG
>Botryllus_schlosseri_JN083248
CCAGATATGGCTTTTCCTCGATTAAATAATATAAGTTTTTGATTATTGCCCCCTGCTTTGTTTTTTCTTTTTAGAAGT---TCTATAATCGAGAGTGGAGTTAGGACCGGGTGAACTGTTTATCCTCCCCTTTCTAGAAACTTAGCTCATTCTAGAGCTGCTTTGGATTGTGCTATTTTTTCTTTACATTTGGCTAGAGTGTCTAGTATTTTAAG
>Botryllus_schlosseri_JN083249
CCAGATATGGCTTTTCCTCGATTAAATAATATAAGTTTTTGATTATTGCCCCCTGCTTTGTTTTTTCTTTTTAGAAGT---TCTATAATCGAGAGTGGAGTTAGGACCGGGTGAACTGTTTATCCTCCCCTTTCTAGAAACTTAGCTCATTCTAGAGCTGCTTTGGATTGTGCTATTTTTTCTTTACATTTGGCTAGAGTGTCTAGTATTTTAAG
>Botryllus_schlosseri_JN083240
CCAGATATGGCTTTTCCTCGATTAAATAATATAAGTTTTTGATTATTGCCCCCTGCTTTGTTTTTTCTTTTTAGAAGT---TCTATAATCGAGAGTGGAGTTAGGACCGGGTGAACTGTTTATCCTCCCCTTTCTAGAAACTTAGCTCATTCTAGAGCTGCTTTGGATTGTGCTATTTTTTCTTTACATTTGGCTAGAGTGTCTAGTATTTTAAG
>Botryllus_schlosseri_JN083260
CCAGATATGGCTTTTCCTCGATTAAATAATATAAGTTTTTGATTATTGCCCCCTGCTTTGTTTTTTCTTTTTAGAAGT---TCTATAATCGAGAGTGGAGTTAGGACCGGGTGAACTGTTTATCCTCCCCTTTCTAGAAACTTAGCTCATTCTAGAGCTGCTTTGGATTGTGCTATTTTTTCTTTACATTTGGCTAGAGTGTCTAGTATTTTAAG
>Botryllus_schlosseri_JN083247
CCAGATATGGCTTTTCCTCGATTAAATAATATAAGTTTTTGATTATTGCCCCCTGCTTTGTTTTTTCTTTTTAGAAGT---TCTATAATCGAGAGTGGAGTTAGGACCGGGTGAACTGTTTATCCTCCCCTTTCTAGAAACTTAGCTCATTCTAGAGCTGCTTTGGATTGTGCTATTTTTTCTTTACATTTGGCTAGAGTGTCTAGTATTTTAAG
>Botryllus_schlosseri_JN083267
CCAGATATGGCTTTTCCTCGATTAAATAATATAAGTTTTTGATTATTGCCCCCTGCTTTGTTTTTTCTTTTTAGAAGT---TCTATAATCGAGAGTGGAGTTAGGACCGGGTGAACTGTTTATCCTCCCCTTTCTAGAAACTTAGCTCATTCTAGAGCTGCTTTGGATTGTGCTATTTTTTCTTTACATTTGGCTAGAGTGTCTAGTATTTTAAG
>Botryllus_schlosseri_KU647838
CCAGATATGGCTTTTCCTCGATTAAATAATATAAGTTTTTGATTATTGCCCCCTGCTTTGTTTTTTCTTTTTAGAAGT---TCTATAATCGAGAGTGGAGTTAGGACCGGGTGAACTGTTTATCCTCCCCTTTCTAGAAACTTAGCTCATTCTAGAGCTGCTTTGGATTGTGCTATTTTTTCTTTACATTTGGCTAGAGTGTCTAGTATTTTAAG
>Botryllus_schlosseri_JN083246
CCAGATATGGCTTTTCCTCGATTAAATAATATAAGTTTTTGATTATTGCCCCCTGCTTTGTTTTTTCTTTTTAGAAGT---TCTATAATCGAGAGTGGAGTTAGGACCGGGTGAACTGTTTATCCTCCCCTTTCTAGAAACTTAGCTCATTCTAGAGCTGCTTTGGATTGTGCTATTTTTTCTTTACATTTGGCTAGAGTGTCTAGTATTTTAAG
>Botryllus_schlosseri_JN083254
CCAGATATGGCTTTTCCTCGATTAAATAATATAAGTTTTTGATTATTGCCCCCTGCTTTGTTTTTTCTTTTTAGAAGT---TCTATAATCGAGAGTGGAGTTAGGACCGGGTGAACTGTTTATCCTCCCCTTTCTAGAAACTTAGCTCATTCTAGAGCTGCTTTGGATTGTGCTATTTTTTCTTTACATTTGGCTAGAGTGTCTAGTATTTTAAG
>Botryllus_schlosseri_JN083265
CCAGATATGGCTTTTCCTCGATTAAATAATATAAGTTTTTGATTATTGCCCCCTGCTTTGTTTTTTCTTTTTAGAAGT---TCTATAATCGAGAGTGGAGTTAGGACCGGGTGAACTGTTTATCCTCCCCTTTCTAGAAACTTAGCTCATTCTAGAGCTGCTTTGGATTGTGCTATTTTTTCTTTACATTTGGCTAGAGTGTCTAGTATTTTAAG
>Botryllus_schlosseri_JN083266
CCAGATATGGCTTTTCCTCGATTAAATAATATAAGTTTTTGATTATTGCCCCCTGCTTTGTTTTTTCTTTTTAGAAGT---TCTATAATCGAGAGTGGAGTTAGGACCGGGTGAACTGTTTATCCTCCCCTTTCTAGAAACTTAGCTCATTCTAGAGCTGCTTTGGATTGTGCTATTTTTTCTTTACATTTGGCTAGAGTGTCTAGTATTTTAAG
>Botryllus_schlosseri_JN083270
CCAGATATGGCTTTTCCTCGATTAAATAATATAAGTTTTTGATTATTGCCCCCTGCTTTGTTTTTTCTTTTTAGAAGT---TCTATAATCGAGAGTGGAGTTAGGACCGGGTGAACTGTTTATCCTCCCCTTTCTAGAAACTTAGCTCATTCTAGAGCTGCTTTGGATTGTGCTATTTTTTCTTTACATTTGGCTAGAGTGTCTAGTATTTTAAG
>Botryllus_schlosseri_JN083255
CCAGATATGGCTTTTCCTCGATTAAATAATATAAGTTTTTGATTATTGCCCCCTGCTTTGTTTTTTCTTTTTAGAAGT---TCTATAATCGAGAGTGGAGTTAGGACCGGGTGAACTGTTTATCCTCCCCTTTCTAGAAACTTAGCTCATTCTAGAGCTGCTTTGGATTGTGCTATTTTTTCTTTACATTTGGCTAGAGTGTCTAGTATTTTAAG
>Botryllus_schlosseri_JN083268
CCAGATATGGCTTTTCCTCGATTAAATAATATAAGTTTTTGATTATTGCCCCCTGCTTTGTTTTTTCTTTTTAGAAGT---TCTATAATCGAGAGTGGAGTTAGGACCGGGTGAACTGTTTATCCTCCCCTTTCTAGAAACTTAGCTCATTCTAGAGCTGCTTTGGATTGTGCTATTTTTTCTTTACATTTGGCTAGAGTGTCTAGTATTTTAAG
>Botryllus_schlosseri_JN083271
CCAGATATGGCTTTTCCTCGATTAAATAATATAAGTTTTTGATTATTGCCCCCTGCTTTGTTTTTTCTTTTTAGAAGT---TCTATAATCGAGAGTGGAGTTAGGACCGGGTGAACTGTTTATCCTCCCCTTTCTAGAAACTTAGCTCATTCTAGAGCTGCTTTGGATTGTGCTATTTTTTCTTTACATTTGGCTAGAGTGTCTAGTATTTTAAG
>Botryllus_schlosseri_JN083253
CCAGATATGGCTTTTCCTCGATTAAATAATATAAGTTTTTGATTATTGCCCCCTGCTTTGTTTTTTCTTTTTAGAAGT---TCTATAATCGAGAGTGGAGTTAGGACCGGGTGAACTGTTTATCCTCCCCTTTCTAGAAACTTAGCTCATTCTAGAGCTGCTTTGGATTGTGCTATTTTTTCTTTACATTTGGCTAGAGTGTCTAGTATTTTAAG
>Botryllus_schlosseri_JN083256
CCAGATATGGCTTTTCCTCGATTAAATAATATAAGTTTTTGATTATTGCCCCCTGCTTTGTTTTTTCTTTTTAGAAGT---TCTATAATCGAGAGTGGAGTTAGGACCGGGTGAACTGTTTATCCTCCCCTTTCTAGAAACTTAGCTCATTCTAGAGCTGCTTTGGATTGTGCTATTTTTTCTTTACATTTGGCTAGAGTGTCTAGTATTTTAAG
>Botryllus_schlosseri_JN083258
CCAGATATGGCTTTTCCTCGATTAAATAATATAAGTTTTTGATTATTGCCCCCTGCTTTGTTTTTTCTTTTTAGAAGT---TCTATAATCGAGAGTGGAGTTAGGACCGGGTGAACTGTTTATCCTCCCCTTTCTAGAAACTTAGCTCATTCTAGAGCTGCTTTGGATTGTGCTATTTTTTCTTTACATTTGGCTAGAGTGTCTAGTATTTTAAG
>Botryllus_schlosseri_JN083259
CCAGATATGGCTTTTCCTCGATTAAATAATATAAGTTTTTGATTATTGCCCCCTGCTTTGTTTTTTCTTTTTAGAAGT---TCTATAATCGAGAGTGGAGTTAGGACCGGGTGAACTGTTTATCCTCCCCTTTCTAGAAACTTAGCTCATTCTAGAGCTGCTTTGGATTGTGCTATTTTTTCTTTACATTTGGCTAGAGTGTCTAGTATTTTAAG
>Botryllus_schlosseri_JN083251
CCAGATATGGCTTTTCCTCGATTAAATAATATAAGTTTTTGATTATTGCCCCCTGCTTTGTTTTTTCTTTTTAGAAGT---TCTATAATCGAGAGTGGAGTTAGGACCGGGTGAACTGTTTATCCTCCCCTTTCTAGAAACTTAGCTCATTCTAGAGCTGCTTTGGATTGTGCTATTTTTTCTTTACATTTGGCTAGAGTGTCTAGTATTTTAAG
>Botryllus_schlosseri_JN083252
CCAGATATGGCTTTTCCTCGATTAAATAATATAAGTTTTTGATTATTGCCCCCTGCTTTGTTTTTTCTTTTTAGAAGT---TCTATAATCGAGAGTGGAGTTAGGACCGGGTGAACTGTTTATCCTCCCCTTTCTAGAAACTTAGCTCATTCTAGAGCTGCTTTGGATTGTGCTATTTTTTCTTTACATTTGGCTAGAGTGTCTAGTATTTTAAG
>Botryllus_schlosseri_JN083257
CCAGATATGGCTTTTCCTCGATTAAATAATATAAGTTTTTGATTATTGCCCCCTGCTTTGTTTTTTCTTTTTAGAAGT---TCTATAATCGAGAGTGGAGTTAGGACCGGGTGAACTGTTTATCCTCCCCTTTCTAGAAACTTAGCTCATTCTAGAGCTGCTTTGGATTGTGCTATTTTTTCTTTACATTTGGCTAGAGTGTCTAGTATTTTAAG
>Botryllus_schlosseri_JN083269
CCAGATATGGCTTTTCCTCGATTAAATAATATAAGTTTTTGATTATTGCCCCCTGCTTTGTTTTTTCTTTTTAGAAGT---TCTATAATCGAGAGTGGAGTTAGGACCGGGTGAACTGTTTATCCTCCCCTTTCTAGAAACTTAGCTCATTCTAGAGCTGCTTTGGATTGTGCTATTTTTTCTTTACATTTGGCTAGAGTGTCTAGTATTTTAAG
>Botryllus_schlosseri_JN083250
CCAGATATGGCTTTTCCTCGATTAAATAATATAAGTTTTTGATTATTGCCCCCTGCTTTGTTTTTTCTTTTTAGAAGT---TCTATAATCGAGAGTGGAGTTAGGACCGGGTGAACTGTTTATCCTCCCCTTTCTAGAAACTTAGCTCATTCTAGAGCTGCTTTGGATTGTGCTATTTTTTCTTTACATTTGGCTAGAGTGTCTAGTATTTTAAG
>Botryllus_schlosseri_GU065349
CCAGATATGGCTTTTCCTCGATTAAATAATATAAGTTTTTGATTATTGCCCCCTGCTTTGTTTTTTCTTTTTAGAAGT---TCTATAATCGAGAGTGGAGTTAGGACCGGGTGAACTGTTTATCCTCCCCTTTCTAGAAACTTAGCTCATTCTAGAGCTGCTTTGGATTGTGCTATTTTTTCTTTACATTTGGCTAGAGTGTCTAGTATTTTAAG
>Botryllus_schlosseri_GU065350
CCAGATATGGCTTTTCCTCGATTAAATAATATAAGTTTTTGATTATTGCCCCCTGCTTTGTTTTTTCTTTTTAGAAGT---TCTATAATCGAGAGTGGAGTTAGGACCGGGTGAACTGTTTATCCTCCCCTTTCTAGAAACTTAGCTCATTCTAGAGCTGCTTTGGATTGTGCTATTTTTTCTTTACATTTGGCTAGAGTGTCTAGTATTTTAAG
>Botryllus_schlosseri_GU065351
CCAGATATGGCTTTTCCTCGATTAAATAATATAAGTTTTTGATTATTGCCCCCTGCTTTGTTTTTTCTTTTTAGAAGT---TCTATAATCGAGAGTGGAGTTAGGACCGGGTGAACTGTTTATCCTCCCCTTTCTAGAAACTTAGCTCATTCTAGAGCTGCTTTGGATTGTGCTATTTTTTCTTTACATTTGGCTAGAGTGTCTAGTATTTTAAG
>Botryllus_schlosseri_GU065352
CCAGATATGGCTTTTCCTCGATTAAATAATATAAGTTTTTGATTATTGCCCCCTGCTTTGTTTTTTCTTTTTAGAAGT---TCTATAATCGAGAGTGGAGTTAGGACCGGGTGAACTGTTTATCCTCCCCTTTCTAGAAACTTAGCTCATTCTAGAGCTGCTTTGGATTGTGCTATTTTTTCTTTACATTTGGCTAGAGTGTCTAGTATTTTAAG
>Botryllus_schlosseri_OQ323341
CCAGATATGGCTTTTCCTCGATTAAATAATATAAGTTTTTGATTATTGCCCCCTGCTTTGTTTTTTCTTTTTAGAAGT---TCTATAATCGAGAGTGGAGTTAGGACCGGGTGAACTGTTTATCCTCCCCTTTCTAGAAACTTAGCTCATTCTAGAGCTGCTTTGGATTGTGCTATTTTTTCTTTACATTTGGCTAGAGTGTCTAGTATTTTAAG
>Botryllus_schlosseri_JN083262
CCAGATATGGCTTTTCCTCGATTAAATAATATAAGTTTTTGATTATTGCCCCCTGCTTTGTTTTTTCTTTTTAGAAGT---TCTATAATCGAGAGTGGAGTTAGGACCGGGTGAACTGTTTATCCTCCCCTTTCTAGAAACTTAGCTCATTCTAGAGCTGCTTTGGATTGTGCTATTTTTTCTTTACATTTGGCTAGAGTGTCTAGTATTTTAAG
>Botryllus_schlosseri_JN083263
CCAGATATGGCTTTTCCTCGATTAAATAATATAAGTTTTTGATTATTGCCCCCTGCTTTGTTTTTTCTTTTTAGAAGT---TCTATAATCGAGAGTGGAGTTAGGACCGGGTGAACTGTTTATCCTCCCCTTTCTAGAAACTTAGCTCATTCTAGAGCTGCTTTGGATTGTGCTATTTTTTCTTTACATTTGGCTAGAGTGTCTAGTATTTTAAG
>Botryllus_schlosseri_MN718178
CCAGATATGGCTTTTCCTCGATTAAATAATATAAGTTTTTGATTATTGCCCCCTGCTTTGTTTTTTCTTTTTAGAAGT---TCTATAATCGAGAGTGGAGTTAGGACCGGGTGAACTGTTTATCCTCCCCTTTCTAGAAACTTAGCTCATTCTAGAGCTGCTTTGGATTGTGCTATTTTTTCTTTACATTTGGCTAGAGTGTCTAGTATTTTAAG
>Botryllus_schlosseri_MN718180
CCAGATATGGCTTTTCCTCGATTAAATAATATAAGTTTTTGATTATTGCCCCCTGCTTTGTTTTTTCTTTTTAGAAGT---TCTATAATCGAGAGTGGAGTTAGGACCGGGTGAACTGTTTATCCTCCCCTTTCTAGAAACTTAGCTCATTCTAGAGCTGCTTTGGATTGTGCTATTTTTTCTTTACATTTGGCTAGAGTGTCTAGTATTTTAAG
>Botryllus_schlosseri_MK575828
CCAGATATGGCTTTTCCTCGATTAAATAATATAAGTTTTTGATTATTGCCCCCTGCTTTGTTTTTTCTTTTTAGAAGT---TCTATAATCGAGAGTGGAGTTAGGACCGGGTGAACTGTTTATCCTCCCCTTTCTAGAAACTTAGCTCATTCTAGAGCTGCTTTGGATTGTGCTATTTTTTCTTTACATTTGGCTAGAGTGTCTAGTATTTTAAG
>Botryllus_schlosseri_MK575748
CCAGATATGGCTTTTCCTCGATTAAATAATATAAGTTTTTGATTATTGCCCCCTGCTTTGTTTTTTCTTTTTAGAAGT---TCTATAATCGAGAGTGGAGTTAGGACCGGGTGAACTGTTTATCCTCCCCTTTCTAGAAACTTAGCTCATTCTAGAGCTGCTTTGGATTGTGCTATTTTTTCTTTACATTTGGCTAGAGTGTCTAGTATTTTAAG
>Botryllus_schlosseri_JN083244
CCAGATATGGCTTTTCCTCGATTAAATAATATAAGTTTTTGATTATTGCCCCCTGCTTTGTTTTTTCTTTTTAGAAGT---TCTATAATCGAGAGTGGAGTTAGGACCGGGTGAACTGTTTATCCTCCCCTTTCTAGAAACTTAGCTCATTCTAGAGCTGCTTTGGATTGTGCTATTTTTTCTTTACATTTGGCTAGAGTGTCTAGTATTTTAAG
>Botryllus_schlosseri_JN083264
CCAGATATGGCTTTTCCTCGATTAAATAATATAAGTTTTTGATTATTGCCCCCTGCTTTGTTTTTTCTTTTTAGAAGT---TCTATAATCGAGAGTGGAGTTAGGACCGGGTGAACTGTTTATCCTCCCCTTTCTAGAAACTTAGCTCATTCTAGAGCTGCTTTGGATTGTGCTATTTTTTCTTTACATTTGGCTAGAGTGTCTAGTATTTTAAG
>Botryllus_schlosseri_JN083261
CCAGATATGGCTTTTCCTCGATTAAATAATATAAGTTTTTGATTATTGCCCCCTGCTTTGTTTTTTCTTTTTAGAAGT---TCTATAATCGAGAGTGGAGTTAGGACCGGGTGAACTGTTTATCCTCCCCTTTCTAGAAACTTAGCTCATTCTAGAGCTGCTTTGGATTGTGCTATTTTTTCTTTACATTTGGCTAGAGTGTCTAGTATTTTAAG
>Botryllus_schlosseri_KM587661
CCAGATATGGCTTTTCCTCGATTAAACAATATAAGTTTTTGACTATTGCCCCCTGCTTTGTTTTTTCTTTTTAGAAGT---TCTATAATTGAGAGTGGAGTTAGGACTGGGTGAACTGTTTATCCTCCCCTTTCTAGAAACTTAGCTCATTCTAGAGCTGCTTTGGATTGTGCTATTTTTTCTTTACATTTGGCTAGAGTGTCTAGTATTTTAGG
>Botryllus_schlosseri_MK575785
CCAGATATGGCTTTTCCTCGATTAAACAATATAAGTTTTTGACTATTGCCCCCTGCTTTGTTTTTTCTTTTTAGAAGT---TCTATAATTGAGAGTGGAGTTAGGACTGGGTGAACTGTTTATCCTCCCCTTTCTAGAAACTTAGCTCATTCTAGAGCTGCTTTGGATTGTGCTATTTTTTCTTTACATTTGGCTAGAGTGTCTAGTATTTTAAG
>Botryllus_schlosseri_MK575817
CCAGATATGGCTTTTCCTCGATTAAACAATATAAGTTTTTGACTATTGCCCCCTGCTTTGTTTTTTCTTTTTAGAAGT---TCTATAATTGAGAGTGGAGTTAGGACTGGGTGAACTGTTTATCCTCCCCTTTCTAGAAACTTAGCTCATTCTAGAGCTGCTTTGGATTGTGCTATTTTTTCTTTACATTTGGCTAGAGTGTCTAGTATTTTAAG
>Botryllus_schlosseri_KM587657
CCAGATATGGCTTTTCCTCGATTAAACAATATAAGTTTTTGACTATTGCCCCCTGCTTTGTTTTTTCTTTTTAGAAGT---TCTATAATTGAGAGTGGAGTTAGGACTGGGTGAACTGTTTATCCTCCCCTTTCTAGAAACTTAGCTCATTCTAGAGCTGCTTTGGATTGTGCTATTTTTTCTTTACATTTGGCTAGAGTGTCTAGTATTTTAAG
>Botryllus_schlosseri_KM587658
CCAGATATGGCTTTTCCTCGATTAAACAATATAAGTTTTTGACTATTGCCCCCTGCTTTGTTTTTTCTTTTTAGAAGT---TCTATAATTGAGAGTGGAGTTAGGACTGGGTGAACTGTTTATCCTCCCCTTTCTAGAAACTTAGCTCATTCTAGAGCTGCTTTGGATTGTGCTATTTTTTCTTTACATTTGGCTAGAGTGTCTAGTATTTTAAG
>Botryllus_schlosseri_KM587660
CCAGATATGGCTTTTCCTCGATTAAACAATATAAGTTTTTGACTATTGCCCCCTGCTTTGTTTTTTCTTTTTAGAAGT---TCTATAATTGAGAGTGGAGTTAGGACTGGGTGAACTGTTTATCCTCCCCTTTCTAGAAACTTAGCTCATTCTAGAGCTGCTTTGGATTGTGCTATTTTTTCTTTACATTTGGCTAGAGTGTCTAGTATTTTAAG
>Botryllus_schlosseri_KM587659
CCAGATATGGCTTTTCCTCGATTAAACAATATAAGTTTTTGACTATTGCCCCCTGCTTTGTTTTTTCTTTTTAGAAGT---TCTATAATTGAGAGTGGAGTTAGGACTGGGTGAACTGTTTATCCTCCCCTTTCTAGAAACTTAGCTCATTCTAGAGCTGCTTTGGATTGTGCTATTTTTTCTTTACATTTGGCTAGAGTGTCTAGTATTTTAAG
>Botryllus_schlosseri_MK575794
CCAGATATGGCTTTTCCTCGATTAAATAATATAAGTTTTTGACTATTGCCCCCTGCTTTGTTTTTTCTTTTTAGAAGT---TCTATAATTGAAAGGGGAGTTAGGACTGGGTGAACTGTTTATCCTCCCCTTTCTAGAAACTTAGCTCATTCTAGAGCTGCTTTGGATTGTGCTATTTTTTCTTTACATTTGGCTAGAGTGTCTAGTATTTTAAG
>Botryllus_schlosseri_KM587668
CCAGATATGGCTTTTCCTCGATTAAATAATATAAGTTTTTGACTATTGCCCCCTGCTTTGTTTTTTCTTTTTAGAAGT---TCTATAATTGAAAGGGGAGTTAGGACTGGGTGAACTGTTTATCCTCCCCTTTCTAGAAACTTAGCTCATTCTAGAGCTGCTTTGGATTGTGCTATTTTTTCTTTACATTTGGCTAGAGTGTCTAGTATTTTAAG
>Botryllus_schlosseri_LR828376
CCAGATATGGCTTTTCCTCGATTAAATAATATAAGTTTTTGACTATTGCCCCCTGCTTTGTTTTTTCTTTTTAGAAGT---TCTATAATTGAGAGTGGAGTTAGGACTGGGTGAACTGTTTATCCTCCCCTTTCTAGAAACTTAGCTCATTCTAGAGCTGCTTTGGATTGTGCTATTTTTTCTTTACATTTGGCTAGAGTGTCTAGTATTTTAAG
>Botryllus_schlosseri_MK575819
CCAGATATGGCTTTTCCTCGATTAAATAATATAAGTTTTTGACTATTGCCCCCTGCTTTGTTTTTTCTTTTTAGAAGT---TCTATAATTGAGAGTGGAGTTAGGACTGGGTGAACTGTTTATCCTCCCCTTTCTAGAAACTTAGCTCATTCTAGAGCTGCTTTGGATTGTGCTATTTTTTCTTTACATTTGGCTAGAGTGTCTAGTATTTTAAG
>Botryllus_schlosseri_MK575821
CCAGATATGGCTTTTCCTCGATTAAATAATATAAGTTTTTGACTATTGCCCCCTGCTTTGTTTTTTCTTTTTAGAAGT---TCTATAATTGAGAGTGGAGTTAGGACTGGGTGAACTGTTTATCCTCCCCTTTCTAGAAACTTAGCTCATTCTAGAGCTGCTTTGGATTGTGCTATTTTTTCTTTACATTTGGCTAGAGTGTCTAGTATTTTAAG
>Botryllus_schlosseri_KM587662
CCAGATATGGCTTTTCCTCGATTAAATAATATAAGTTTTTGACTATTGCCCCCTGCTTTGTTTTTTCTTTTTAGAAGT---TCTATAATTGAGAGTGGAGTTAGGACTGGGTGAACTGTTTATCCTCCCCTTTCTAGAAACTTAGCTCATTCTAGAGCTGCTTTGGATTGTGCTATTTTTTCTTTACATTTGGCTAGAGTGTCTAGTATTTTAAG
>Botryllus_schlosseri_MK575790
CCAGATATGGCTTTTCCTCGATTAAATAATATAAGTTTTTGACTATTGCCCCCTGCTTTGTTTTTTCTTTTTAGAAGT---TCTATAATTGAAAGTGGAGTTAGGACTGGGTGAACTGTTTATCCTCCCCTTTCTAGAAACTTAGCTCATTCTAGAGCTGCTTTGGATTGTGCTATTTTTTCTTTACATTTGGCTAGAGTGTCTAGTATTTTAAG
>Botryllus_schlosseri_MK575793
CCAGATATGGCTTTTCCTCGATTAAATAATATAAGTTTTTGACTATTGCCCCCTGCTTTGTTTTTTCTTTTTAGAAGT---TCTATAATTGAAAGTGGAGTTAGGACTGGGTGAACTGTTTATCCTCCCCTTTCTAGAAACTTAGCTCATTCTAGAGCTGCTTTGGATTGTGCTATTTTTTCTTTACATTTGGCTAGAGTGTCTAGTATTTTAAG
>Botryllus_schlosseri_MK575798
CCAGATATGGCTTTTCCTCGATTAAATAATATAAGTTTTTGACTATTGCCCCCTGCTTTGTTTTTTCTTTTTAGAAGT---TCTATAATTGAAAGTGGAGTTAGGACTGGGTGAACTGTTTATCCTCCCCTTTCTAGAAACTTAGCTCATTCTAGAGCTGCTTTGGATTGTGCTATTTTTTCTTTACATTTGGCTAGAGTGTCTAGTATTTTAAG
>Botryllus_schlosseri_MK575791
CCAGATATGGCTTTTCCTCGATTAAATAATATAAGTTTTTGACTATTGCCCCCTGCTTTGTTTTTTCTTTTTAGAAGT---TCTATAATTGAAAGTGGAGTTAGGACTGGGTGAACTGTTTATCCTCCCCTTTCTAGAAACTTAGCTCATTCTAGAGCTGCTTTGGATTGTGCTATTTTTTCTTTACATTTGGCTAGAGTGTCTAGTATTTTAAG
>Botryllus_schlosseri_MK575820
CCAGATATGGCTTTTCCTCGATTAAATAATATAAGTTTTTGACTATTGCCCCCTGCTTTGTTTTTTCTTTTTAGAAGT---TCTATAATTGAAAGTGGAGTTAGGACTGGGTGAACTGTTTATCCTCCCCTTTCTAGAAACTTAGCTCATTCTAGAGCTGCTTTGGATTGTGCTATTTTTTCTTTACATTTGGCTAGAGTGTCTAGTATTTTAAG
>Botryllus_schlosseri_KM587680
CCAGATATGGCTTTTCCTCGATTAAATAATATAAGTTTTTGACTATTGCCCCCTGCTTTGTTTTTTCTTTTTAGAAGT---TCTATAATTGAAAGTGGAGTTAGGACTGGGTGAACTGTTTATCCTCCCCTTTCTAGAAACTTAGCTCATTCTAGAGCTGCTTTGGATTGTGCTATTTTTTCTTTACATTTGGCTAGAGTGTCTAGTATTTTAAG
>Botryllus_schlosseri_KM587678
CCAGATATGGCTTTTCCTCGATTAAATAATATAAGTTTTTGACTATTGCCCCCTGCTTTGTTTTTTCTTTTTAGAAGT---TCTATAATTGAAAGTGGAGTTAGGACTGGGTGAACTGTTTATCCTCCCCTTTCTAGAAACTTAGCTCATTCTAGAGCTGCTTTGGATTGTGCTATTTTTTCTTTACATTTGGCTAGAGTGTCTAGTATTTTAAG
>Botryllus_schlosseri_KM587669
CCAGATATGGCTTTTCCTCGATTAAATAATATAAGTTTTTGACTATTGCCCCCTGCTTTGTTTTTTCTTTTTAGAAGT---TCTATAATTGAAAGTGGAGTTAGGACTGGGTGAACTGTTTATCCTCCCCTTTCTAGAAACTTAGCTCATTCTAGAGCTGCTTTGGATTGTGCTATTTTTTCTTTACATTTGGCTAGAGTGTCTAGTATTTTAAG
>Botryllus_schlosseri_KM587670
CCAGATATGGCTTTTCCTCGATTAAATAATATAAGTTTTTGACTATTGCCCCCTGCTTTGTTTTTTCTTTTTAGAAGT---TCTATAATTGAAAGTGGAGTTAGGACTGGGTGAACTGTTTATCCTCCCCTTTCTAGAAACTTAGCTCATTCTAGAGCTGCTTTGGATTGTGCTATTTTTTCTTTACATTTGGCTAGAGTGTCTAGTATTTTAAG
>Botryllus_schlosseri_KM587672
CCAGATATGGCTTTTCCTCGATTAAACAATATAAGTTTTTGATTATTGCCCCCTGCTTTGTTTTTTTTTTTTAGAAGT---TCTATAATTGAGAGTGGAGTTAGGACTGGGTGAACTGTTTATCCTCCCCTTTCTAGAAACTTAGCTCATTCTAGAGCTGCTTTGGATTGTGCTATTTTTTCTTTACATTTGGGTAGAGTGTCTAGTATTTTAAG
>Botryllus_schlosseri_MK575743
CCAGATATGGCTTTTCCTCGATTAAATAATATAAGTTTTTGATTGTTGCCCCCTGCTTTGTTTTTTCTTTTTAGAAGT---TCTATAATTGAGAGTGGAGTTAGGACCGGGTGAACTGTTTATCCTCCCCTTTCTAGAAATTTAGCTCATTCTAGAGCTGCTTTGGATTGTGCTATTTTTTCTTTACATTTGGCTAGAGTGTCTAGTATTTTAAG
>Botryllus_schlosseri_OR621356
CCAGATATGGCTTTTCCTCGATTAAATAATATAAGTTTTTGATTATTGCCCCCTGCTTTGTTTTTTCTTTTTAGAAGT---TCTATAATTGAGAGTGGAGTTAGGACCGGGTGAACTGTTTATCCTCCCCTTTCTAGAAATTTAGCTCATTCTAGAGCTGCTTTGGATTGTGCTATTTTTTCTTTACATTTGGCTAGAGTGTCTAGCATTTTAAG
>Botryllus_schlosseri_OR621357
CCAGATATGGCTTTTCCTCGATTAAATAATATAAGTTTTTGATTATTGCCCCCTGCTTTGTTTTTTCTTTTTAGAAGT---TCTATAATTGAGAGTGGAGTTAGGACCGGGTGAACTGTTTATCCTCCCCTTTCTAGAAATTTAGCTCATTCTAGAGCTGCTTTGGATTGTGCTATTTTTTCTTTACATTTGGCTAGAGTGTCTAGCATTTTAAG
>Botryllus_schlosseri_OR621358
CCAGATATGGCTTTTCCTCGATTAAATAATATAAGTTTTTGATTATTGCCCCCTGCTTTGTTTTTTCTTTTTAGAAGT---TCTATAATTGAGAGTGGAGTTAGGACCGGGTGAACTGTTTATCCTCCCCTTTCTAGAAATTTAGCTCATTCTAGAGCTGCTTTGGATTGTGCTATTTTTTCTTTACATTTGGCTAGAGTGTCTAGCATTTTAAG
>Botryllus_schlosseri_OR621354
CCAGATATGGCTTTTCCTCGATTAAATAATATAAGTTTTTGATTATTGCCCCCTGCTTTGTTTTTTCTTTTTAGAAGT---TCTATAATTGAGAGTGGAGTTAGGACCGGGTGAACTGTTTATCCTCCCCTTTCTAGAAATTTAGCTCATTCTAGAGCTGCTTTGGATTGTGCTATTTTTTCTTTACATTTGGCTAGAGTGTCTAGCATTTTAAG
>Botryllus_schlosseri_OR621355
CCAGATATGGCTTTTCCTCGATTAAATAATATAAGTTTTTGATTATTGCCCCCTGCTTTGTTTTTTCTTTTTAGAAGT---TCTATAATTGAGAGTGGAGTTAGGACCGGGTGAACTGTTTATCCTCCCCTTTCTAGAAATTTAGCTCATTCTAGAGCTGCTTTGGATTGTGCTATTTTTTCTTTACATTTGGCTAGAGTGTCTAGCATTTTAAG
>Botryllus_schlosseri_JN083272
CCAGATATGGCTTTTCCTCGATTAAATAATATAAGTTTTTGATTGTTGCCTCCTGCTTTGTTTTTTCTTTTTAGAAGT---TCTATAATTGAGAGTGGAGTTAGGACTGGGTGAACTGTTTATCCTCCCCTTTCTAGAAACTTAGCTCATTCTAGAGCTGCTTTGGATTGTGCTATTTTTTCTTTACATTTGGCTAGAGTGTCTAGTATTTTAAG
>Botryllus_schlosseri_KM587675
CCAGATATGGCTTTTCCTCGATTAAATAATATAAGTTTTTGATTATTGCCCCCTGCTTTGTTTTTTCTTTTTAGAAGT---TCTATAATTGAGAGGGGAGTTAGGACCGGGTGAACTGTTTATCCTCCCCTTTCTAGAAACTTAGCTCATTCTAGAGCTGCTTTGGATTGTGCTATTTTTTCTTTACATTTGGCTAGAGTGTCTAGTATTTTAAG
>Botryllus_schlosseri_KM587677
CCAGATATGGCTTTTCCTCGATTAAATAATATAAGTTTTTGATTGTTGCCCCCTGCTTTGTTTTTTCTTTTTAGAAGT---TCTATAATTGAAAGTGGAGTTAGGACCGGGTGAACTGTTTATCCTCCCCTTTCTAGAAACTTAGCTCATTCTAGAGCTGCTTTGGATTGTGCTATTTTTTCTTTACATTTGGCTAGAGTGTCTAGTATTTTAAG
>Botryllus_schlosseri_MK575816
CCAGATATGGCTTTTCCTCGATTAAATAATATAAGTTTTTGATTATTCCCCCCTGCTTTGTTTTTTCTTTTTAGAAGT---TCTATAATTGAGAGTGGAGTTAGGACCGGGTGAACTGTTTATCCTCCCCTTTCTAGAAACTTAGCTCATTCTAGAGCTGCTTTGGATTGTGCTATTTTTTCTTTACATTTGGCTAGAGTGTCTAGTATTTTAAG
>Botryllus_schlosseri_MK575776
CCAGATATGGCTTTTCCTCGATTAAATAATATAAGTTTTTGATTATTGCCCCCTGCTTTGTTTTTTCTTTTTAGAAGT---TCTATAATTGAAAGTGGAGTTAGGACCGGGTGAACTGTTTATCCCCCCCTTTCTAGAAACTTAGCTCATTCTAGAGCTGCTTTGGATTGTGCTATTTTTTCTTTACATTTGGCTAGAGTGTCTAGTATTTTAAG
>Botryllus_schlosseri_MK575818
CCAGATATGGCTTTTCCTCGATTAAACAATATAAGTTTTTGATTATTGCCCCCTGCTTTGTTTTTTCTTTTTAGAAGT---TCTATAATTGAGAGTGGAGTTAGGACCGGGTGAACTGTTTATCCTCCCCTTTCTAGAAACTTAGCTCATTCTAGAGCTGCTTTGGATTGTGCTATTTTTTCTTTACATTTGGCTAGAGTGTCTAGTATTTTAAG
>Botryllus_schlosseri_JN248367
CCAGATATGGCTTTTCCTCGATTAAATAATATAAGTTTTTGATTATTGCCTCCTGCTTTGTTTTTTCTTTTTAGAAGT---TCTATAATTGAGAGTGGAGTTAGGACCGGGTGAACTGTTTATCCTCCCCTTTCTAGAAACTTAGCTCATTCTAGAGCTGCTTTGGATTGTGCTATTTTTTCTTTACATTTGGCTAGAGTGTCTAGTATTTTAAG
>Botryllus_schlosseri_DQ340208
CCAGATATGGCTTTTCCTCGATTAAATAATATAAGTTTTTGATTATTGCCCCCTGCTTTGTTTTTTCTTTTTAGAAGT---TCTATAATTGAGAGTGGAGTTAGGACCGGGTGAACTGTTTATCCTCCCCTTTCTAGAAACTTAGCTCATTCTAGAGCTGCTTTGGATTGTGCTATTTTTTCTTTACATTTGGCTAGAGTGTCTAGTATTTTAAG
>Botryllus_schlosseri_GQ365696
CCAGATATGGCTTTTCCTCGATTAAATAATATAAGTTTTTGATTATTGCCCCCTGCTTTGTTTTTTCTTTTTAGAAGT---TCTATAATTGAGAGTGGAGTTAGGACCGGGTGAACTGTTTATCCTCCCCTTTCTAGAAACTTAGCTCATTCTAGAGCTGCTTTGGATTGTGCTATTTTTTCTTTACATTTGGCTAGAGTGTCTAGTATTTTAAG
>Botryllus_schlosseri_KY235417
CCAGATATGGCTTTTCCTCGATTAAATAATATAAGTTTTTGATTATTGCCCCCTGCTTTGTTTTTTCTTTTTAGAAGT---TCTATAATTGAGAGTGGAGTTAGGACCGGGTGAACTGTTTATCCTCCCCTTTCTAGAAACTTAGCTCATTCTAGAGCTGCTTTGGATTGTGCTATTTTTTCTTTACATTTGGCTAGAGTGTCTAGTATTTTAAG
>Botryllus_schlosseri_DQ340211
CCAGATATGGCTTTTCCTCGATTAAATAATATAAGTTTTTGATTATTGCCCCCTGCTTTGTTTTTTCTTTTTAGAAGT---TCTATAATTGAGAGTGGAGTTAGGACCGGGTGAACTGTTTATCCTCCCCTTTCTAGAAACTTAGCTCATTCTAGAGCTGCTTTGGATTGTGCTATTTTTTCTTTACATTTGGCTAGAGTGTCTAGTATTTTAAG
>Botryllus_schlosseri_KX500781
CCAGATATGGCTTTTCCTCGATTAAATAATATAAGTTTTTGATTATTGCCCCCTGCTTTGTTTTTTCTTTTTAGAAGT---TCTATAATTGAGAGTGGAGTTAGGACCGGGTGAACTGTTTATCCTCCCCTTTCTAGAAACTTAGCTCATTCTAGAGCTGCTTTGGATTGTGCTATTTTTTCTTTACATTTGGCTAGAGTGTCTAGTATTTTAAG
>Botryllus_schlosseri_DQ223767
CCAGATATGGCTTTTCCTCGATTAAATAATATAAGTTTTTGATTATTGCCCCCTGCTTTGTTTTTTCTTTTTAGAAGT---TCTATAATTGAGAGTGGAGTTAGGACCGGGTGAACTGTTTATCCTCCCCTTTCTAGAAACTTAGCTCATTCTAGAGCTGCTTTGGATTGTGCTATTTTTTCTTTACATTTGGCTAGAGTGTCTAGTATTTTAAG
>Botryllus_schlosseri_KX500662
CCAGATATGGCTTTTCCTCGATTAAATAATATAAGTTTTTGATTATTGCCCCCTGCTTTGTTTTTTCTTTTTAGAAGT---TCTATAATTGAGAGTGGAGTTAGGACCGGGTGAACTGTTTATCCTCCCCTTTCTAGAAACTTAGCTCATTCTAGAGCTGCTTTGGATTGTGCTATTTTTTCTTTACATTTGGCTAGAGTGTCTAGTATTTTAAG
>Botryllus_schlosseri_KX500668
CCAGATATGGCTTTTCCTCGATTAAATAATATAAGTTTTTGATTATTGCCCCCTGCTTTGTTTTTTCTTTTTAGAAGT---TCTATAATTGAGAGTGGAGTTAGGACCGGGTGAACTGTTTATCCTCCCCTTTCTAGAAACTTAGCTCATTCTAGAGCTGCTTTGGATTGTGCTATTTTTTCTTTACATTTGGCTAGAGTGTCTAGTATTTTAAG
>Botryllus_schlosseri_KX500669
CCAGATATGGCTTTTCCTCGATTAAATAATATAAGTTTTTGATTATTGCCCCCTGCTTTGTTTTTTCTTTTTAGAAGT---TCTATAATTGAGAGTGGAGTTAGGACCGGGTGAACTGTTTATCCTCCCCTTTCTAGAAACTTAGCTCATTCTAGAGCTGCTTTGGATTGTGCTATTTTTTCTTTACATTTGGCTAGAGTGTCTAGTATTTTAAG
>Botryllus_schlosseri_KX500670
CCAGATATGGCTTTTCCTCGATTAAATAATATAAGTTTTTGATTATTGCCCCCTGCTTTGTTTTTTCTTTTTAGAAGT---TCTATAATTGAGAGTGGAGTTAGGACCGGGTGAACTGTTTATCCTCCCCTTTCTAGAAACTTAGCTCATTCTAGAGCTGCTTTGGATTGTGCTATTTTTTCTTTACATTTGGCTAGAGTGTCTAGTATTTTAAG
>Botryllus_schlosseri_KX500671
CCAGATATGGCTTTTCCTCGATTAAATAATATAAGTTTTTGATTATTGCCCCCTGCTTTGTTTTTTCTTTTTAGAAGT---TCTATAATTGAGAGTGGAGTTAGGACCGGGTGAACTGTTTATCCTCCCCTTTCTAGAAACTTAGCTCATTCTAGAGCTGCTTTGGATTGTGCTATTTTTTCTTTACATTTGGCTAGAGTGTCTAGTATTTTAAG
>Botryllus_schlosseri_KX500707
CCAGATATGGCTTTTCCTCGATTAAATAATATAAGTTTTTGATTATTGCCCCCTGCTTTGTTTTTTCTTTTTAGAAGT---TCTATAATTGAGAGTGGAGTTAGGACCGGGTGAACTGTTTATCCTCCCCTTTCTAGAAACTTAGCTCATTCTAGAGCTGCTTTGGATTGTGCTATTTTTTCTTTACATTTGGCTAGAGTGTCTAGTATTTTAAG
>Botryllus_schlosseri_KX500716
CCAGATATGGCTTTTCCTCGATTAAATAATATAAGTTTTTGATTATTGCCCCCTGCTTTGTTTTTTCTTTTTAGAAGT---TCTATAATTGAGAGTGGAGTTAGGACCGGGTGAACTGTTTATCCTCCCCTTTCTAGAAACTTAGCTCATTCTAGAGCTGCTTTGGATTGTGCTATTTTTTCTTTACATTTGGCTAGAGTGTCTAGTATTTTAAG
>Botryllus_schlosseri_KX500746
CCAGATATGGCTTTTCCTCGATTAAATAATATAAGTTTTTGATTATTGCCCCCTGCTTTGTTTTTTCTTTTTAGAAGT---TCTATAATTGAGAGTGGAGTTAGGACCGGGTGAACTGTTTATCCTCCCCTTTCTAGAAACTTAGCTCATTCTAGAGCTGCTTTGGATTGTGCTATTTTTTCTTTACATTTGGCTAGAGTGTCTAGTATTTTAAG
>Botryllus_schlosseri_KX500747
CCAGATATGGCTTTTCCTCGATTAAATAATATAAGTTTTTGATTATTGCCCCCTGCTTTGTTTTTTCTTTTTAGAAGT---TCTATAATTGAGAGTGGAGTTAGGACCGGGTGAACTGTTTATCCTCCCCTTTCTAGAAACTTAGCTCATTCTAGAGCTGCTTTGGATTGTGCTATTTTTTCTTTACATTTGGCTAGAGTGTCTAGTATTTTAAG
>Botryllus_schlosseri_KX500749
CCAGATATGGCTTTTCCTCGATTAAATAATATAAGTTTTTGATTATTGCCCCCTGCTTTGTTTTTTCTTTTTAGAAGT---TCTATAATTGAGAGTGGAGTTAGGACCGGGTGAACTGTTTATCCTCCCCTTTCTAGAAACTTAGCTCATTCTAGAGCTGCTTTGGATTGTGCTATTTTTTCTTTACATTTGGCTAGAGTGTCTAGTATTTTAAG
>Botryllus_schlosseri_KX500750
CCAGATATGGCTTTTCCTCGATTAAATAATATAAGTTTTTGATTATTGCCCCCTGCTTTGTTTTTTCTTTTTAGAAGT---TCTATAATTGAGAGTGGAGTTAGGACCGGGTGAACTGTTTATCCTCCCCTTTCTAGAAACTTAGCTCATTCTAGAGCTGCTTTGGATTGTGCTATTTTTTCTTTACATTTGGCTAGAGTGTCTAGTATTTTAAG
>Botryllus_schlosseri_KX500752
CCAGATATGGCTTTTCCTCGATTAAATAATATAAGTTTTTGATTATTGCCCCCTGCTTTGTTTTTTCTTTTTAGAAGT---TCTATAATTGAGAGTGGAGTTAGGACCGGGTGAACTGTTTATCCTCCCCTTTCTAGAAACTTAGCTCATTCTAGAGCTGCTTTGGATTGTGCTATTTTTTCTTTACATTTGGCTAGAGTGTCTAGTATTTTAAG
>Botryllus_schlosseri_KX500753
CCAGATATGGCTTTTCCTCGATTAAATAATATAAGTTTTTGATTATTGCCCCCTGCTTTGTTTTTTCTTTTTAGAAGT---TCTATAATTGAGAGTGGAGTTAGGACCGGGTGAACTGTTTATCCTCCCCTTTCTAGAAACTTAGCTCATTCTAGAGCTGCTTTGGATTGTGCTATTTTTTCTTTACATTTGGCTAGAGTGTCTAGTATTTTAAG
>Botryllus_schlosseri_KX500756
CCAGATATGGCTTTTCCTCGATTAAATAATATAAGTTTTTGATTATTGCCCCCTGCTTTGTTTTTTCTTTTTAGAAGT---TCTATAATTGAGAGTGGAGTTAGGACCGGGTGAACTGTTTATCCTCCCCTTTCTAGAAACTTAGCTCATTCTAGAGCTGCTTTGGATTGTGCTATTTTTTCTTTACATTTGGCTAGAGTGTCTAGTATTTTAAG
>Botryllus_schlosseri_KX500757
CCAGATATGGCTTTTCCTCGATTAAATAATATAAGTTTTTGATTATTGCCCCCTGCTTTGTTTTTTCTTTTTAGAAGT---TCTATAATTGAGAGTGGAGTTAGGACCGGGTGAACTGTTTATCCTCCCCTTTCTAGAAACTTAGCTCATTCTAGAGCTGCTTTGGATTGTGCTATTTTTTCTTTACATTTGGCTAGAGTGTCTAGTATTTTAAG
>Botryllus_schlosseri_KX500762
CCAGATATGGCTTTTCCTCGATTAAATAATATAAGTTTTTGATTATTGCCCCCTGCTTTGTTTTTTCTTTTTAGAAGT---TCTATAATTGAGAGTGGAGTTAGGACCGGGTGAACTGTTTATCCTCCCCTTTCTAGAAACTTAGCTCATTCTAGAGCTGCTTTGGATTGTGCTATTTTTTCTTTACATTTGGCTAGAGTGTCTAGTATTTTAAG
>Botryllus_schlosseri_KX500763
CCAGATATGGCTTTTCCTCGATTAAATAATATAAGTTTTTGATTATTGCCCCCTGCTTTGTTTTTTCTTTTTAGAAGT---TCTATAATTGAGAGTGGAGTTAGGACCGGGTGAACTGTTTATCCTCCCCTTTCTAGAAACTTAGCTCATTCTAGAGCTGCTTTGGATTGTGCTATTTTTTCTTTACATTTGGCTAGAGTGTCTAGTATTTTAAG
>Botryllus_schlosseri_KX500764
CCAGATATGGCTTTTCCTCGATTAAATAATATAAGTTTTTGATTATTGCCCCCTGCTTTGTTTTTTCTTTTTAGAAGT---TCTATAATTGAGAGTGGAGTTAGGACCGGGTGAACTGTTTATCCTCCCCTTTCTAGAAACTTAGCTCATTCTAGAGCTGCTTTGGATTGTGCTATTTTTTCTTTACATTTGGCTAGAGTGTCTAGTATTTTAAG
>Botryllus_schlosseri_KX500765
CCAGATATGGCTTTTCCTCGATTAAATAATATAAGTTTTTGATTATTGCCCCCTGCTTTGTTTTTTCTTTTTAGAAGT---TCTATAATTGAGAGTGGAGTTAGGACCGGGTGAACTGTTTATCCTCCCCTTTCTAGAAACTTAGCTCATTCTAGAGCTGCTTTGGATTGTGCTATTTTTTCTTTACATTTGGCTAGAGTGTCTAGTATTTTAAG
>Botryllus_schlosseri_KX500791
CCAGATATGGCTTTTCCTCGATTAAATAATATAAGTTTTTGATTATTGCCCCCTGCTTTGTTTTTTCTTTTTAGAAGT---TCTATAATTGAGAGTGGAGTTAGGACCGGGTGAACTGTTTATCCTCCCCTTTCTAGAAACTTAGCTCATTCTAGAGCTGCTTTGGATTGTGCTATTTTTTCTTTACATTTGGCTAGAGTGTCTAGTATTTTAAG
>Botryllus_schlosseri_KX500806
CCAGATATGGCTTTTCCTCGATTAAATAATATAAGTTTTTGATTATTGCCCCCTGCTTTGTTTTTTCTTTTTAGAAGT---TCTATAATTGAGAGTGGAGTTAGGACCGGGTGAACTGTTTATCCTCCCCTTTCTAGAAACTTAGCTCATTCTAGAGCTGCTTTGGATTGTGCTATTTTTTCTTTACATTTGGCTAGAGTGTCTAGTATTTTAAG
>Botryllus_schlosseri_KX500809
CCAGATATGGCTTTTCCTCGATTAAATAATATAAGTTTTTGATTATTGCCCCCTGCTTTGTTTTTTCTTTTTAGAAGT---TCTATAATTGAGAGTGGAGTTAGGACCGGGTGAACTGTTTATCCTCCCCTTTCTAGAAACTTAGCTCATTCTAGAGCTGCTTTGGATTGTGCTATTTTTTCTTTACATTTGGCTAGAGTGTCTAGTATTTTAAG
>Botryllus_schlosseri_KX500811
CCAGATATGGCTTTTCCTCGATTAAATAATATAAGTTTTTGATTATTGCCCCCTGCTTTGTTTTTTCTTTTTAGAAGT---TCTATAATTGAGAGTGGAGTTAGGACCGGGTGAACTGTTTATCCTCCCCTTTCTAGAAACTTAGCTCATTCTAGAGCTGCTTTGGATTGTGCTATTTTTTCTTTACATTTGGCTAGAGTGTCTAGTATTTTAAG
>Botryllus_schlosseri_KX500814
CCAGATATGGCTTTTCCTCGATTAAATAATATAAGTTTTTGATTATTGCCCCCTGCTTTGTTTTTTCTTTTTAGAAGT---TCTATAATTGAGAGTGGAGTTAGGACCGGGTGAACTGTTTATCCTCCCCTTTCTAGAAACTTAGCTCATTCTAGAGCTGCTTTGGATTGTGCTATTTTTTCTTTACATTTGGCTAGAGTGTCTAGTATTTTAAG
>Botryllus_schlosseri_JN561071
CCAGATATGGCTTTTCCTCGATTAAATAATATAAGTTTTTGATTATTGCCCCCTGCTTTGTTTTTTCTTTTTAGAAGT---TCTATAATTGAGAGTGGAGTTAGGACCGGGTGAACTGTTTATCCTCCCCTTTCTAGAAACTTAGCTCATTCTAGAGCTGCTTTGGATTGTGCTATTTTTTCTTTACATTTGGCTAGAGTGTCTAGTATTTTAAG
>Botryllus_schlosseri_MW584322
CCAGATATGGCTTTTCCTCGATTAAATAATATAAGTTTTTGATTATTGCCCCCTGCTTTGTTTTTTCTTTTTAGAAGT---TCTATAATTGAGAGTGGAGTTAGGACCGGGTGAACTGTTTATCCTCCCCTTTCTAGAAACTTAGCTCATTCTAGAGCTGCTTTGGATTGTGCTATTTTTTCTTTACATTTGGCTAGAGTGTCTAGTATTTTAAG
>Botryllus_schlosseri_MW584327
CCAGATATGGCTTTTCCTCGATTAAATAATATAAGTTTTTGATTATTGCCCCCTGCTTTGTTTTTTCTTTTTAGAAGT---TCTATAATTGAGAGTGGAGTTAGGACCGGGTGAACTGTTTATCCTCCCCTTTCTAGAAACTTAGCTCATTCTAGAGCTGCTTTGGATTGTGCTATTTTTTCTTTACATTTGGCTAGAGTGTCTAGTATTTTAAG
>Botryllus_schlosseri_MW584328
CCAGATATGGCTTTTCCTCGATTAAATAATATAAGTTTTTGATTATTGCCCCCTGCTTTGTTTTTTCTTTTTAGAAGT---TCTATAATTGAGAGTGGAGTTAGGACCGGGTGAACTGTTTATCCTCCCCTTTCTAGAAACTTAGCTCATTCTAGAGCTGCTTTGGATTGTGCTATTTTTTCTTTACATTTGGCTAGAGTGTCTAGTATTTTAAG
>Botryllus_schlosseri_LR828379
CCAGATATGGCTTTTCCTCGATTAAATAATATAAGTTTTTGATTATTGCCCCCTGCTTTGTTTTTTCTTTTTAGAAGT---TCTATAATTGAGAGTGGAGTTAGGACCGGGTGAACTGTTTATCCTCCCCTTTCTAGAAACTTAGCTCATTCTAGAGCTGCTTTGGATTGTGCTATTTTTTCTTTACATTTGGCTAGAGTGTCTAGTATTTTAAG
>Botryllus_schlosseri_HF548550
CCAGATATGGCTTTTCCTCGATTAAATAATATAAGTTTTTGATTATTGCCCCCTGCTTTGTTTTTTCTTTTTAGAAGT---TCTATAATTGAGAGTGGAGTTAGGACCGGGTGAACTGTTTATCCTCCCCTTTCTAGAAACTTAGCTCATTCTAGAGCTGCTTTGGATTGTGCTATTTTTTCTTTACATTTGGCTAGAGTGTCTAGTATTTTAAG
>Botryllus_schlosseri_MW584321
CCAGATATGGCTTTTCCTCGATTAAATAATATAAGTTTTTGATTATTGCCCCCTGCTTTGTTTTTTCTTTTTAGAAGT---TCTATAATTGAGAGTGGAGTTAGGACCGGGTGAACTGTTTATCCTCCCCTTTCTAGAAACTTAGCTCATTCTAGAGCTGCTTTGGATTGTGCTATTTTTTCTTTACATTTGGCTAGAGTGTCTAGTATTTTAAG
>Botryllus_schlosseri_MT738741
CCAGATATGGCTTTTCCTCGATTAAATAATATAAGTTTTTGATTATTGCCCCCTGCTTTGTTTTTTCTTTTTAGAAGT---TCTATAATTGAGAGTGGAGTTAGGACCGGGTGAACTGTTTATCCTCCCCTTTCTAGAAACTTAGCTCATTCTAGAGCTGCTTTGGATTGTGCTATTTTTTCTTTACATTTGGCTAGAGTGTCTAGTATTTTAAG
>Botryllus_schlosseri_KF309530
CCAGATATGGCTTTTCCTCGATTAAATAATATAAGTTTTTGATTATTGCCCCCTGCTTTGTTTTTTCTTTTTAGAAGT---TCTATAATTGAGAGTGGAGTTAGGACCGGGTGAACTGTTTATCCTCCCCTTTCTAGAAACTTAGCTCATTCTAGAGCTGCTTTGGATTGTGCTATTTTTTCTTTACATTTGGCTAGAGTGTCTAGTATTTTAAG
>Botryllus_schlosseri_KF309592
CCAGATATGGCTTTTCCTCGATTAAATAATATAAGTTTTTGATTATTGCCCCCTGCTTTGTTTTTTCTTTTTAGAAGT---TCTATAATTGAGAGTGGAGTTAGGACCGGGTGAACTGTTTATCCTCCCCTTTCTAGAAACTTAGCTCATTCTAGAGCTGCTTTGGATTGTGCTATTTTTTCTTTACATTTGGCTAGAGTGTCTAGTATTTTAAG
>Botryllus_schlosseri_MN064603
CCAGATATGGCTTTTCCTCGATTAAATAATATAAGTTTTTGATTATTGCCCCCTGCTTTGTTTTTTCTTTTTAGAAGT---TCTATAATTGAGAGTGGAGTTAGGACCGGGTGAACTGTTTATCCTCCCCTTTCTAGAAACTTAGCTCATTCTAGAGCTGCTTTGGATTGTGCTATTTTTTCTTTACATTTGGCTAGAGTGTCTAGTATTTTAAG
>Botryllus_schlosseri_MK575749
CCAGATATGGCTTTTCCTCGATTAAATAATATAAGTTTTTGATTATTGCCCCCTGCTTTGTTTTTTCTTTTTAGAAGT---TCTATAATTGAGAGTGGAGTTAGGACCGGGTGAACTGTTTATCCTCCCCTTTCTAGAAACTTAGCTCATTCTAGAGCTGCTTTGGATTGTGCTATTTTTTCTTTACATTTGGCTAGAGTGTCTAGTATTTTAAG
>Botryllus_schlosseri_OL629691
CCAGATATGGCTTTTCCTCGATTAAATAATATAAGTTTTTGATTATTGCCCCCTGCTTTGTTTTTTCTTTTTAGAAGT---TCTATAATTGAGAGTGGAGTTAGGACCGGGTGAACTGTTTATCCTCCCCTTTCTAGAAACTTAGCTCATTCTAGAGCTGCTTTGGATTGTGCTATTTTTTCTTTACATTTGGCTAGAGTGTCTAGTATTTTAAG
>Botryllus_schlosseri_OL629692
CCAGATATGGCTTTTCCTCGATTAAATAATATAAGTTTTTGATTATTGCCCCCTGCTTTGTTTTTTCTTTTTAGAAGT---TCTATAATTGAGAGTGGAGTTAGGACCGGGTGAACTGTTTATCCTCCCCTTTCTAGAAACTTAGCTCATTCTAGAGCTGCTTTGGATTGTGCTATTTTTTCTTTACATTTGGCTAGAGTGTCTAGTATTTTAAG
>Botryllus_schlosseri_OL629693
CCAGATATGGCTTTTCCTCGATTAAATAATATAAGTTTTTGATTATTGCCCCCTGCTTTGTTTTTTCTTTTTAGAAGT---TCTATAATTGAGAGTGGAGTTAGGACCGGGTGAACTGTTTATCCTCCCCTTTCTAGAAACTTAGCTCATTCTAGAGCTGCTTTGGATTGTGCTATTTTTTCTTTACATTTGGCTAGAGTGTCTAGTATTTTAAG
>Botryllus_schlosseri_OL629698
CCAGATATGGCTTTTCCTCGATTAAATAATATAAGTTTTTGATTATTGCCCCCTGCTTTGTTTTTTCTTTTTAGAAGT---TCTATAATTGAGAGTGGAGTTAGGACCGGGTGAACTGTTTATCCTCCCCTTTCTAGAAACTTAGCTCATTCTAGAGCTGCTTTGGATTGTGCTATTTTTTCTTTACATTTGGCTAGAGTGTCTAGTATTTTAAG
>Botryllus_schlosseri_OL629696
CCAGATATGGCTTTTCCTCGATTAAATAATATAAGTTTTTGATTATTGCCCCCTGCTTTGTTTTTTCTTTTTAGAAGT---TCTATAATTGAGAGTGGAGTTAGGACCGGGTGAACTGTTTATCCTCCCCTTTCTAGAAACTTAGCTCATTCTAGAGCTGCTTTGGATTGTGCTATTTTTTCTTTACATTTGGCTAGAGTGTCTAGTATTTTAAG
>Botryllus_schlosseri_MK575815
CCAGATATGGCTTTTCCTCGATTAAATAATATAAGTTTTTGATTATTGCCCCCTGCTTTGTTTTTTCTTTTTAGAAGT---TCTATAATTGAGAGTGGAGTTAGGACCGGGTGAACTGTTTATCCTCCCCTTTCTAGAAACTTAGCTCATTCTAGAGCTGCTTTGGATTGTGCTATTTTTTCTTTACATTTGGCTAGAGTGTCTAGTATTTTAAG
>Botryllus_schlosseri_MK575757
CCAGATATGGCTTTTCCTCGATTAAATAATATAAGTTTTTGATTATTGCCCCCTGCTTTGTTTTTTCTTTTTAGAAGT---TCTATAATTGAGAGTGGAGTTAGGACCGGGTGAACTGTTTATCCTCCCCTTTCTAGAAACTTAGCTCATTCTAGAGCTGCTTTGGATTGTGCTATTTTTTCTTTACATTTGGCTAGAGTGTCTAGTATTTTAAG
>Botryllus_schlosseri_MK575758
CCAGATATGGCTTTTCCTCGATTAAATAATATAAGTTTTTGATTATTGCCCCCTGCTTTGTTTTTTCTTTTTAGAAGT---TCTATAATTGAGAGTGGAGTTAGGACCGGGTGAACTGTTTATCCTCCCCTTTCTAGAAACTTAGCTCATTCTAGAGCTGCTTTGGATTGTGCTATTTTTTCTTTACATTTGGCTAGAGTGTCTAGTATTTTAAG
>Botryllus_schlosseri_MK575759
CCAGATATGGCTTTTCCTCGATTAAATAATATAAGTTTTTGATTATTGCCCCCTGCTTTGTTTTTTCTTTTTAGAAGT---TCTATAATTGAGAGTGGAGTTAGGACCGGGTGAACTGTTTATCCTCCCCTTTCTAGAAACTTAGCTCATTCTAGAGCTGCTTTGGATTGTGCTATTTTTTCTTTACATTTGGCTAGAGTGTCTAGTATTTTAAG
>Botryllus_schlosseri_MK575744
CCAGATATGGCTTTTCCTCGATTAAATAATATAAGTTTTTGATTATTGCCCCCTGCTTTGTTTTTTCTTTTTAGAAGT---TCTATAATTGAGAGTGGAGTTAGGACCGGGTGAACTGTTTATCCTCCCCTTTCTAGAAACTTAGCTCATTCTAGAGCTGCTTTGGATTGTGCTATTTTTTCTTTACATTTGGCTAGAGTGTCTAGTATTTTAAG
>Botryllus_schlosseri_OL629689
CCAGATATGGCTTTTCCTCGATTAAATAATATAAGTTTTTGATTATTGCCCCCTGCTTTGTTTTTTCTTTTTAGAAGT---TCTATAATTGAGAGTGGAGTTAGGACCGGGTGAACTGTTTATCCTCCCCTTTCTAGAAACTTAGCTCATTCTAGAGCTGCTTTGGATTGTGCTATTTTTTCTTTACATTTGGCTAGAGTGTCTAGTATTTTAAG
>Botryllus_schlosseri_OL629690
CCAGATATGGCTTTTCCTCGATTAAATAATATAAGTTTTTGATTATTGCCCCCTGCTTTGTTTTTTCTTTTTAGAAGT---TCTATAATTGAGAGTGGAGTTAGGACCGGGTGAACTGTTTATCCTCCCCTTTCTAGAAACTTAGCTCATTCTAGAGCTGCTTTGGATTGTGCTATTTTTTCTTTACATTTGGCTAGAGTGTCTAGTATTTTAAG
>Botryllus_schlosseri_OL629694
CCAGATATGGCTTTTCCTCGATTAAATAATATAAGTTTTTGATTATTGCCCCCTGCTTTGTTTTTTCTTTTTAGAAGT---TCTATAATTGAGAGTGGAGTTAGGACCGGGTGAACTGTTTATCCTCCCCTTTCTAGAAACTTAGCTCATTCTAGAGCTGCTTTGGATTGTGCTATTTTTTCTTTACATTTGGCTAGAGTGTCTAGTATTTTAAG
>Botryllus_schlosseri_OL629695
CCAGATATGGCTTTTCCTCGATTAAATAATATAAGTTTTTGATTATTGCCCCCTGCTTTGTTTTTTCTTTTTAGAAGT---TCTATAATTGAGAGTGGAGTTAGGACCGGGTGAACTGTTTATCCTCCCCTTTCTAGAAACTTAGCTCATTCTAGAGCTGCTTTGGATTGTGCTATTTTTTCTTTACATTTGGCTAGAGTGTCTAGTATTTTAAG
>Botryllus_schlosseri_OL629697
CCAGATATGGCTTTTCCTCGATTAAATAATATAAGTTTTTGATTATTGCCCCCTGCTTTGTTTTTTCTTTTTAGAAGT---TCTATAATTGAGAGTGGAGTTAGGACCGGGTGAACTGTTTATCCTCCCCTTTCTAGAAACTTAGCTCATTCTAGAGCTGCTTTGGATTGTGCTATTTTTTCTTTACATTTGGCTAGAGTGTCTAGTATTTTAAG
>Botryllus_schlosseri_MK575742
CCAGATATGGCTTTTCCTCGATTAAATAATATAAGTTTTTGATTATTGCCCCCTGCTTTGTTTTTTCTTTTTAGAAGT---TCTATAATTGAGAGTGGAGTTAGGACCGGGTGAACTGTTTATCCTCCCCTTTCTAGAAACTTAGCTCATTCTAGAGCTGCTTTGGATTGTGCTATTTTTTCTTTACATTTGGCTAGAGTGTCTAGTATTTTAAG
>Botryllus_schlosseri_KM587676
CCAGATATGGCTTTTCCTCGATTAAATAATATAAGTTTTTGATTATTGCCCCCTGCTTTGTTTTTTCTTTTTAGAAGT---TCTATAATTGAGAGTGGAGTTAGGACCGGGTGAACTGTTTATCCTCCCCTTTCTAGAAACTTAGCTCATTCTAGAGCTGCTTTGGATTGTGCTATTTTTTCTTTACATTTGGCTAGAGTGTCTAGTATTTTAAG
>Botryllus_schlosseri_KX500769
CCAGATATGGCTTTTCCTCGATTAAATAATATAAGTTTTTGATTATTGCCCCCTGCTTTGTTTTTTCTTTTTAGAAGT---TCTATAATTGAAAGTGGAGTTAGGACCGGGTGAACTGTTTATCCTCCCCTTTCTAGAAACTTAGCTCATTCTAGAGCTGCTTTGGATTGTGCTATTTTTTCTTTACATTTGGCTAGAGTGTCTAGTATTTTAAG
>Botryllus_schlosseri_MK575751
CCAGATATGGCTTTTCCTCGATTAAATAATATAAGTTTTTGATTATTGCCCCCTGCTTTGTTTTTTCTTTTTAGAAGT---TCTATAATTGAAAGTGGAGTTAGGACCGGGTGAACTGTTTATCCTCCCCTTTCTAGAAACTTAGCTCATTCTAGAGCTGCTTTGGATTGTGCTATTTTTTCTTTACATTTGGCTAGAGTGTCTAGTATTTTAAG
>Botryllus_schlosseri_MK575771
CCAGATATGGCTTTTCCTCGATTAAATAATATAAGTTTTTGATTATTGCCCCCTGCTTTGTTTTTTCTTTTTAGAAGT---TCTATAATTGAAAGTGGAGTTAGGACCGGGTGAACTGTTTATCCTCCCCTTTCTAGAAACTTAGCTCATTCTAGAGCTGCTTTGGATTGTGCTATTTTTTCTTTACATTTGGCTAGAGTGTCTAGTATTTTAAG
>Botryllus_schlosseri_KM587681
CCAGATATGGCTTTTCCTCGATTAAATAATATAAGTTTTTGATTATTGCCCCCTGCTTTGTTTTTTCTTTTTAGAAGT---TCTATAATTGAAAGTGGAGTTAGGACCGGGTGAACTGTTTATCCTCCCCTTTCTAGAAACTTAGCTCATTCTAGAGCTGCTTTGGATTGTGCTATTTTTTCTTTACATTTGGCTAGAGTGTCTAGTATTTTAAG
>Botryllus_schlosseri_KM587673
CCAGATATGGCTTTTCCTCGATTAAATAATATAAGTTTTTGATTATTGCCCCCTGCTTTGTTTTTTCTTTTTAGAAGT---TCTATAATTGAAAGTGGAGTTAGGACCGGGTGAACTGTTTATCCTCCCCTTTCTAGAAACTTAGCTCATTCTAGAGCTGCTTTGGATTGTGCTATTTTTTCTTTACATTTGGCTAGAGTGTCTAGTATTTTAAG
>Botryllus_schlosseri_KM587674
CCAGATATGGCTTTTCCTCGATTAAATAATATAAGTTTTTGATTATTGCCCCCTGCTTTGTTTTTTCTTTTTAGAAGT---TCTATAATTGAAAGTGGAGTTAGGACCGGGTGAACTGTTTATCCTCCCCTTTCTAGAAACTTAGCTCATTCTAGAGCTGCTTTGGATTGTGCTATTTTTTCTTTACATTTGGCTAGAGTGTCTAGTATTTTAAG
>Botryllus_schlosseri_KM587691
CCAGATATAGCCTTTCCTCGGTTAAATAATATAAGTTTTTGATTGTTGCCCCCTGCTTTGTTTTTTCTTTTTAGAAGT---TCTATAATTGAAAGTGGAGTTAGGACGGGGTGAACTGTTTATCCCCCTCTTTCTAGAAATCTAGCTCATTCTAAGGCTGCTTTGGATTGTGCTATTTTTTCTTTACATTTGGCTAGAGTGTCTAGTATTTTAAG
>Botryllus_schlosseri_MK575803
CCAGATATAGCCTTTCCTCGGTTAAATAATATAAGTTTTTGATTGTTGCCCCCTGCTTTGTTTTTTCTTTTTAGAAGT---TCTATAATTGAAAGTGGAGTTAGGACGGGGTGAACTGTTTATCCCCCTCTTTCTAGAAATCTAGCTCATTCTAAGGCTGCTTTGGATTGTGCTATTTTTTCTTTACATTTGGCTAGAGTGTCTAGTATTTTAAG
>Botryllus_schlosseri_KM587642
CCAGATATGGCTTTTCCTCGATTAAATAATATAAGTTTTTGATTGTTGCCCCCTGCTTAGTTTTTTCTTTTTAGAAGT---TCTATAATTGAAAGTGGAAGTAGGACTGGGTGAACTGTTTCTCCTCCCCATTATAGAAATCTAGCTCATTCGAGAGCTGCTTTGGATTGTGCTATTTTTTCTTTACATTTGGCTAGAGTGTCTAGTATTTTAAG
>Botryllus_schlosseri_KY235419
CCAGATATGGCTTTTCCTCGATTAAATAATATAAGTTTTTGATTTTTGCCCCCTGCTTTGTTTTTTCTTTTTATAAGT---TCTATAATGGAAAGGGGAGTTAGGACGGGGTGAACTGTTTATCCTCCCCTTTCTAGAAATCTAGCCCATTCTAGAGCTGCTTTGGATTGTGCTATTTTTTCTTTACATTTGGCTAGATTGTCTAGTATTTTAAG
>Botryllus_schlosseri_MK575778
CCAGATATGGCTTTTCCTCGATTAAATAATATAAGTTTTTGATTGTTGCCCCCTGCTTTGTTTTTTCTTTTTAGAAGT---TCTATAATTGAAAGTGGAGTTAGGACCGGGTGAACTGTTTATCCTCCCCTTTCTAGAAACCTAGCTCATTCTAGAGCTGCTTTGGATTGTGCCATTTTTTCTTTACATTTGGCTAGAGTGTCTAGTATTTTAAG
>Botryllus_schlosseri_MK575830
CCAGATATGGCTTTTCCTCGATTAAATAATATAAGTTTTTGGTTGTTGCCCCCTGCTTTGTTTTTTCTTTTTAGAAGT---TCTATAATTGAAAGTGGAGTTAGGACTGGGTGAACTGTTTATCCTCCTCTTTCTAGAAATCTAGCTCATTCTAGAGCTGCTTTGGATTGTGCCATTTTTTCTTTACATTTGGCTAGAGTGTCTAGTATTTTAAG
>Botryllus_schlosseri_KX500699
CCAGATATGGCTTTTCCTCGATTAAATAATATAAGTTTTTGATTGTTGCCCCCTGCTTTGTTTTTTCTTTTTAGAAGT---TCTATAATTGAAAGTGGAGTTAGGACTGGGTGAACTGTTTATCCTCCTCTTTCTAGAAATCTAGCTCATTCTAGAGCTGCTTTGGATTGTGCCATTTTTTCTTTACATTTGGCTAGAGTGTCTAGTATTTTAAG
>Botryllus_schlosseri_KX500700
CCAGATATGGCTTTTCCTCGATTAAATAATATAAGTTTTTGATTGTTGCCCCCTGCTTTGTTTTTTCTTTTTAGAAGT---TCTATAATTGAAAGTGGAGTTAGGACTGGGTGAACTGTTTATCCTCCTCTTTCTAGAAATCTAGCTCATTCTAGAGCTGCTTTGGATTGTGCCATTTTTTCTTTACATTTGGCTAGAGTGTCTAGTATTTTAAG
>Botryllus_schlosseri_KX500701
CCAGATATGGCTTTTCCTCGATTAAATAATATAAGTTTTTGATTGTTGCCCCCTGCTTTGTTTTTTCTTTTTAGAAGT---TCTATAATTGAAAGTGGAGTTAGGACTGGGTGAACTGTTTATCCTCCTCTTTCTAGAAATCTAGCTCATTCTAGAGCTGCTTTGGATTGTGCCATTTTTTCTTTACATTTGGCTAGAGTGTCTAGTATTTTAAG
>Botryllus_schlosseri_KX500702
CCAGATATGGCTTTTCCTCGATTAAATAATATAAGTTTTTGATTGTTGCCCCCTGCTTTGTTTTTTCTTTTTAGAAGT---TCTATAATTGAAAGTGGAGTTAGGACTGGGTGAACTGTTTATCCTCCTCTTTCTAGAAATCTAGCTCATTCTAGAGCTGCTTTGGATTGTGCCATTTTTTCTTTACATTTGGCTAGAGTGTCTAGTATTTTAAG
>Botryllus_schlosseri_KX500703
CCAGATATGGCTTTTCCTCGATTAAATAATATAAGTTTTTGATTGTTGCCCCCTGCTTTGTTTTTTCTTTTTAGAAGT---TCTATAATTGAAAGTGGAGTTAGGACTGGGTGAACTGTTTATCCTCCTCTTTCTAGAAATCTAGCTCATTCTAGAGCTGCTTTGGATTGTGCCATTTTTTCTTTACATTTGGCTAGAGTGTCTAGTATTTTAAG
>Botryllus_schlosseri_KX500704
CCAGATATGGCTTTTCCTCGATTAAATAATATAAGTTTTTGATTGTTGCCCCCTGCTTTGTTTTTTCTTTTTAGAAGT---TCTATAATTGAAAGTGGAGTTAGGACTGGGTGAACTGTTTATCCTCCTCTTTCTAGAAATCTAGCTCATTCTAGAGCTGCTTTGGATTGTGCCATTTTTTCTTTACATTTGGCTAGAGTGTCTAGTATTTTAAG
>Botryllus_schlosseri_KX500705
CCAGATATGGCTTTTCCTCGATTAAATAATATAAGTTTTTGATTGTTGCCCCCTGCTTTGTTTTTTCTTTTTAGAAGT---TCTATAATTGAAAGTGGAGTTAGGACTGGGTGAACTGTTTATCCTCCTCTTTCTAGAAATCTAGCTCATTCTAGAGCTGCTTTGGATTGTGCCATTTTTTCTTTACATTTGGCTAGAGTGTCTAGTATTTTAAG
>Botryllus_schlosseri_KX500706
CCAGATATGGCTTTTCCTCGATTAAATAATATAAGTTTTTGATTGTTGCCCCCTGCTTTGTTTTTTCTTTTTAGAAGT---TCTATAATTGAAAGTGGAGTTAGGACTGGGTGAACTGTTTATCCTCCTCTTTCTAGAAATCTAGCTCATTCTAGAGCTGCTTTGGATTGTGCCATTTTTTCTTTACATTTGGCTAGAGTGTCTAGTATTTTAAG
>Botryllus_schlosseri_KX500712
CCAGATATGGCTTTTCCTCGATTAAATAATATAAGTTTTTGATTGTTGCCCCCTGCTTTGTTTTTTCTTTTTAGAAGT---TCTATAATTGAAAGTGGAGTTAGGACTGGGTGAACTGTTTATCCTCCTCTTTCTAGAAATCTAGCTCATTCTAGAGCTGCTTTGGATTGTGCCATTTTTTCTTTACATTTGGCTAGAGTGTCTAGTATTTTAAG
>Botryllus_schlosseri_KX500713
CCAGATATGGCTTTTCCTCGATTAAATAATATAAGTTTTTGATTGTTGCCCCCTGCTTTGTTTTTTCTTTTTAGAAGT---TCTATAATTGAAAGTGGAGTTAGGACTGGGTGAACTGTTTATCCTCCTCTTTCTAGAAATCTAGCTCATTCTAGAGCTGCTTTGGATTGTGCCATTTTTTCTTTACATTTGGCTAGAGTGTCTAGTATTTTAAG
>Botryllus_schlosseri_KX500714
CCAGATATGGCTTTTCCTCGATTAAATAATATAAGTTTTTGATTGTTGCCCCCTGCTTTGTTTTTTCTTTTTAGAAGT---TCTATAATTGAAAGTGGAGTTAGGACTGGGTGAACTGTTTATCCTCCTCTTTCTAGAAATCTAGCTCATTCTAGAGCTGCTTTGGATTGTGCCATTTTTTCTTTACATTTGGCTAGAGTGTCTAGTATTTTAAG
>Botryllus_schlosseri_KX500715
CCAGATATGGCTTTTCCTCGATTAAATAATATAAGTTTTTGATTGTTGCCCCCTGCTTTGTTTTTTCTTTTTAGAAGT---TCTATAATTGAAAGTGGAGTTAGGACTGGGTGAACTGTTTATCCTCCTCTTTCTAGAAATCTAGCTCATTCTAGAGCTGCTTTGGATTGTGCCATTTTTTCTTTACATTTGGCTAGAGTGTCTAGTATTTTAAG
>Botryllus_schlosseri_KX500717
CCAGATATGGCTTTTCCTCGATTAAATAATATAAGTTTTTGATTGTTGCCCCCTGCTTTGTTTTTTCTTTTTAGAAGT---TCTATAATTGAAAGTGGAGTTAGGACTGGGTGAACTGTTTATCCTCCTCTTTCTAGAAATCTAGCTCATTCTAGAGCTGCTTTGGATTGTGCCATTTTTTCTTTACATTTGGCTAGAGTGTCTAGTATTTTAAG
>Botryllus_schlosseri_KX500718
CCAGATATGGCTTTTCCTCGATTAAATAATATAAGTTTTTGATTGTTGCCCCCTGCTTTGTTTTTTCTTTTTAGAAGT---TCTATAATTGAAAGTGGAGTTAGGACTGGGTGAACTGTTTATCCTCCTCTTTCTAGAAATCTAGCTCATTCTAGAGCTGCTTTGGATTGTGCCATTTTTTCTTTACATTTGGCTAGAGTGTCTAGTATTTTAAG
>Botryllus_schlosseri_KX500719
CCAGATATGGCTTTTCCTCGATTAAATAATATAAGTTTTTGATTGTTGCCCCCTGCTTTGTTTTTTCTTTTTAGAAGT---TCTATAATTGAAAGTGGAGTTAGGACTGGGTGAACTGTTTATCCTCCTCTTTCTAGAAATCTAGCTCATTCTAGAGCTGCTTTGGATTGTGCCATTTTTTCTTTACATTTGGCTAGAGTGTCTAGTATTTTAAG
>Botryllus_schlosseri_KX500720
CCAGATATGGCTTTTCCTCGATTAAATAATATAAGTTTTTGATTGTTGCCCCCTGCTTTGTTTTTTCTTTTTAGAAGT---TCTATAATTGAAAGTGGAGTTAGGACTGGGTGAACTGTTTATCCTCCTCTTTCTAGAAATCTAGCTCATTCTAGAGCTGCTTTGGATTGTGCCATTTTTTCTTTACATTTGGCTAGAGTGTCTAGTATTTTAAG
>Botryllus_schlosseri_KX500721
CCAGATATGGCTTTTCCTCGATTAAATAATATAAGTTTTTGATTGTTGCCCCCTGCTTTGTTTTTTCTTTTTAGAAGT---TCTATAATTGAAAGTGGAGTTAGGACTGGGTGAACTGTTTATCCTCCTCTTTCTAGAAATCTAGCTCATTCTAGAGCTGCTTTGGATTGTGCCATTTTTTCTTTACATTTGGCTAGAGTGTCTAGTATTTTAAG
>Botryllus_schlosseri_KX500722
CCAGATATGGCTTTTCCTCGATTAAATAATATAAGTTTTTGATTGTTGCCCCCTGCTTTGTTTTTTCTTTTTAGAAGT---TCTATAATTGAAAGTGGAGTTAGGACTGGGTGAACTGTTTATCCTCCTCTTTCTAGAAATCTAGCTCATTCTAGAGCTGCTTTGGATTGTGCCATTTTTTCTTTACATTTGGCTAGAGTGTCTAGTATTTTAAG
>Botryllus_schlosseri_KX500723
CCAGATATGGCTTTTCCTCGATTAAATAATATAAGTTTTTGATTGTTGCCCCCTGCTTTGTTTTTTCTTTTTAGAAGT---TCTATAATTGAAAGTGGAGTTAGGACTGGGTGAACTGTTTATCCTCCTCTTTCTAGAAATCTAGCTCATTCTAGAGCTGCTTTGGATTGTGCCATTTTTTCTTTACATTTGGCTAGAGTGTCTAGTATTTTAAG
>Botryllus_schlosseri_KX500724
CCAGATATGGCTTTTCCTCGATTAAATAATATAAGTTTTTGATTGTTGCCCCCTGCTTTGTTTTTTCTTTTTAGAAGT---TCTATAATTGAAAGTGGAGTTAGGACTGGGTGAACTGTTTATCCTCCTCTTTCTAGAAATCTAGCTCATTCTAGAGCTGCTTTGGATTGTGCCATTTTTTCTTTACATTTGGCTAGAGTGTCTAGTATTTTAAG
>Botryllus_schlosseri_KX500725
CCAGATATGGCTTTTCCTCGATTAAATAATATAAGTTTTTGATTGTTGCCCCCTGCTTTGTTTTTTCTTTTTAGAAGT---TCTATAATTGAAAGTGGAGTTAGGACTGGGTGAACTGTTTATCCTCCTCTTTCTAGAAATCTAGCTCATTCTAGAGCTGCTTTGGATTGTGCCATTTTTTCTTTACATTTGGCTAGAGTGTCTAGTATTTTAAG
>Botryllus_schlosseri_KX500726
CCAGATATGGCTTTTCCTCGATTAAATAATATAAGTTTTTGATTGTTGCCCCCTGCTTTGTTTTTTCTTTTTAGAAGT---TCTATAATTGAAAGTGGAGTTAGGACTGGGTGAACTGTTTATCCTCCTCTTTCTAGAAATCTAGCTCATTCTAGAGCTGCTTTGGATTGTGCCATTTTTTCTTTACATTTGGCTAGAGTGTCTAGTATTTTAAG
>Botryllus_schlosseri_KX500727
CCAGATATGGCTTTTCCTCGATTAAATAATATAAGTTTTTGATTGTTGCCCCCTGCTTTGTTTTTTCTTTTTAGAAGT---TCTATAATTGAAAGTGGAGTTAGGACTGGGTGAACTGTTTATCCTCCTCTTTCTAGAAATCTAGCTCATTCTAGAGCTGCTTTGGATTGTGCCATTTTTTCTTTACATTTGGCTAGAGTGTCTAGTATTTTAAG
>Botryllus_schlosseri_KX500728
CCAGATATGGCTTTTCCTCGATTAAATAATATAAGTTTTTGATTGTTGCCCCCTGCTTTGTTTTTTCTTTTTAGAAGT---TCTATAATTGAAAGTGGAGTTAGGACTGGGTGAACTGTTTATCCTCCTCTTTCTAGAAATCTAGCTCATTCTAGAGCTGCTTTGGATTGTGCCATTTTTTCTTTACATTTGGCTAGAGTGTCTAGTATTTTAAG
>Botryllus_schlosseri_KX500729
CCAGATATGGCTTTTCCTCGATTAAATAATATAAGTTTTTGATTGTTGCCCCCTGCTTTGTTTTTTCTTTTTAGAAGT---TCTATAATTGAAAGTGGAGTTAGGACTGGGTGAACTGTTTATCCTCCTCTTTCTAGAAATCTAGCTCATTCTAGAGCTGCTTTGGATTGTGCCATTTTTTCTTTACATTTGGCTAGAGTGTCTAGTATTTTAAG
>Botryllus_schlosseri_KX500730
CCAGATATGGCTTTTCCTCGATTAAATAATATAAGTTTTTGATTGTTGCCCCCTGCTTTGTTTTTTCTTTTTAGAAGT---TCTATAATTGAAAGTGGAGTTAGGACTGGGTGAACTGTTTATCCTCCTCTTTCTAGAAATCTAGCTCATTCTAGAGCTGCTTTGGATTGTGCCATTTTTTCTTTACATTTGGCTAGAGTGTCTAGTATTTTAAG
>Botryllus_schlosseri_KX500731
CCAGATATGGCTTTTCCTCGATTAAATAATATAAGTTTTTGATTGTTGCCCCCTGCTTTGTTTTTTCTTTTTAGAAGT---TCTATAATTGAAAGTGGAGTTAGGACTGGGTGAACTGTTTATCCTCCTCTTTCTAGAAATCTAGCTCATTCTAGAGCTGCTTTGGATTGTGCCATTTTTTCTTTACATTTGGCTAGAGTGTCTAGTATTTTAAG
>Botryllus_schlosseri_KX500732
CCAGATATGGCTTTTCCTCGATTAAATAATATAAGTTTTTGATTGTTGCCCCCTGCTTTGTTTTTTCTTTTTAGAAGT---TCTATAATTGAAAGTGGAGTTAGGACTGGGTGAACTGTTTATCCTCCTCTTTCTAGAAATCTAGCTCATTCTAGAGCTGCTTTGGATTGTGCCATTTTTTCTTTACATTTGGCTAGAGTGTCTAGTATTTTAAG
>Botryllus_schlosseri_KX500733
CCAGATATGGCTTTTCCTCGATTAAATAATATAAGTTTTTGATTGTTGCCCCCTGCTTTGTTTTTTCTTTTTAGAAGT---TCTATAATTGAAAGTGGAGTTAGGACTGGGTGAACTGTTTATCCTCCTCTTTCTAGAAATCTAGCTCATTCTAGAGCTGCTTTGGATTGTGCCATTTTTTCTTTACATTTGGCTAGAGTGTCTAGTATTTTAAG
>Botryllus_schlosseri_KX500734
CCAGATATGGCTTTTCCTCGATTAAATAATATAAGTTTTTGATTGTTGCCCCCTGCTTTGTTTTTTCTTTTTAGAAGT---TCTATAATTGAAAGTGGAGTTAGGACTGGGTGAACTGTTTATCCTCCTCTTTCTAGAAATCTAGCTCATTCTAGAGCTGCTTTGGATTGTGCCATTTTTTCTTTACATTTGGCTAGAGTGTCTAGTATTTTAAG
>Botryllus_schlosseri_KX500735
CCAGATATGGCTTTTCCTCGATTAAATAATATAAGTTTTTGATTGTTGCCCCCTGCTTTGTTTTTTCTTTTTAGAAGT---TCTATAATTGAAAGTGGAGTTAGGACTGGGTGAACTGTTTATCCTCCTCTTTCTAGAAATCTAGCTCATTCTAGAGCTGCTTTGGATTGTGCCATTTTTTCTTTACATTTGGCTAGAGTGTCTAGTATTTTAAG
>Botryllus_schlosseri_KX500736
CCAGATATGGCTTTTCCTCGATTAAATAATATAAGTTTTTGATTGTTGCCCCCTGCTTTGTTTTTTCTTTTTAGAAGT---TCTATAATTGAAAGTGGAGTTAGGACTGGGTGAACTGTTTATCCTCCTCTTTCTAGAAATCTAGCTCATTCTAGAGCTGCTTTGGATTGTGCCATTTTTTCTTTACATTTGGCTAGAGTGTCTAGTATTTTAAG
>Botryllus_schlosseri_KX500737
CCAGATATGGCTTTTCCTCGATTAAATAATATAAGTTTTTGATTGTTGCCCCCTGCTTTGTTTTTTCTTTTTAGAAGT---TCTATAATTGAAAGTGGAGTTAGGACTGGGTGAACTGTTTATCCTCCTCTTTCTAGAAATCTAGCTCATTCTAGAGCTGCTTTGGATTGTGCCATTTTTTCTTTACATTTGGCTAGAGTGTCTAGTATTTTAAG
>Botryllus_schlosseri_KX500738
CCAGATATGGCTTTTCCTCGATTAAATAATATAAGTTTTTGATTGTTGCCCCCTGCTTTGTTTTTTCTTTTTAGAAGT---TCTATAATTGAAAGTGGAGTTAGGACTGGGTGAACTGTTTATCCTCCTCTTTCTAGAAATCTAGCTCATTCTAGAGCTGCTTTGGATTGTGCCATTTTTTCTTTACATTTGGCTAGAGTGTCTAGTATTTTAAG
>Botryllus_schlosseri_KX500739
CCAGATATGGCTTTTCCTCGATTAAATAATATAAGTTTTTGATTGTTGCCCCCTGCTTTGTTTTTTCTTTTTAGAAGT---TCTATAATTGAAAGTGGAGTTAGGACTGGGTGAACTGTTTATCCTCCTCTTTCTAGAAATCTAGCTCATTCTAGAGCTGCTTTGGATTGTGCCATTTTTTCTTTACATTTGGCTAGAGTGTCTAGTATTTTAAG
>Botryllus_schlosseri_KX500740
CCAGATATGGCTTTTCCTCGATTAAATAATATAAGTTTTTGATTGTTGCCCCCTGCTTTGTTTTTTCTTTTTAGAAGT---TCTATAATTGAAAGTGGAGTTAGGACTGGGTGAACTGTTTATCCTCCTCTTTCTAGAAATCTAGCTCATTCTAGAGCTGCTTTGGATTGTGCCATTTTTTCTTTACATTTGGCTAGAGTGTCTAGTATTTTAAG
>Botryllus_schlosseri_KX500741
CCAGATATGGCTTTTCCTCGATTAAATAATATAAGTTTTTGATTGTTGCCCCCTGCTTTGTTTTTTCTTTTTAGAAGT---TCTATAATTGAAAGTGGAGTTAGGACTGGGTGAACTGTTTATCCTCCTCTTTCTAGAAATCTAGCTCATTCTAGAGCTGCTTTGGATTGTGCCATTTTTTCTTTACATTTGGCTAGAGTGTCTAGTATTTTAAG
>Botryllus_schlosseri_KX500742
CCAGATATGGCTTTTCCTCGATTAAATAATATAAGTTTTTGATTGTTGCCCCCTGCTTTGTTTTTTCTTTTTAGAAGT---TCTATAATTGAAAGTGGAGTTAGGACTGGGTGAACTGTTTATCCTCCTCTTTCTAGAAATCTAGCTCATTCTAGAGCTGCTTTGGATTGTGCCATTTTTTCTTTACATTTGGCTAGAGTGTCTAGTATTTTAAG
>Botryllus_schlosseri_KX500743
CCAGATATGGCTTTTCCTCGATTAAATAATATAAGTTTTTGATTGTTGCCCCCTGCTTTGTTTTTTCTTTTTAGAAGT---TCTATAATTGAAAGTGGAGTTAGGACTGGGTGAACTGTTTATCCTCCTCTTTCTAGAAATCTAGCTCATTCTAGAGCTGCTTTGGATTGTGCCATTTTTTCTTTACATTTGGCTAGAGTGTCTAGTATTTTAAG
>Botryllus_schlosseri_KX500744
CCAGATATGGCTTTTCCTCGATTAAATAATATAAGTTTTTGATTGTTGCCCCCTGCTTTGTTTTTTCTTTTTAGAAGT---TCTATAATTGAAAGTGGAGTTAGGACTGGGTGAACTGTTTATCCTCCTCTTTCTAGAAATCTAGCTCATTCTAGAGCTGCTTTGGATTGTGCCATTTTTTCTTTACATTTGGCTAGAGTGTCTAGTATTTTAAG
>Botryllus_schlosseri_KX500745
CCAGATATGGCTTTTCCTCGATTAAATAATATAAGTTTTTGATTGTTGCCCCCTGCTTTGTTTTTTCTTTTTAGAAGT---TCTATAATTGAAAGTGGAGTTAGGACTGGGTGAACTGTTTATCCTCCTCTTTCTAGAAATCTAGCTCATTCTAGAGCTGCTTTGGATTGTGCCATTTTTTCTTTACATTTGGCTAGAGTGTCTAGTATTTTAAG
>Botryllus_schlosseri_KX500794
CCAGATATGGCTTTTCCTCGATTAAATAATATAAGTTTTTGATTGTTGCCCCCTGCTTTGTTTTTTCTTTTTAGAAGT---TCTATAATTGAAAGTGGAGTTAGGACTGGGTGAACTGTTTATCCTCCTCTTTCTAGAAATCTAGCTCATTCTAGAGCTGCTTTGGATTGTGCCATTTTTTCTTTACATTTGGCTAGAGTGTCTAGTATTTTAAG
>Botryllus_schlosseri_KX500795
CCAGATATGGCTTTTCCTCGATTAAATAATATAAGTTTTTGATTGTTGCCCCCTGCTTTGTTTTTTCTTTTTAGAAGT---TCTATAATTGAAAGTGGAGTTAGGACTGGGTGAACTGTTTATCCTCCTCTTTCTAGAAATCTAGCTCATTCTAGAGCTGCTTTGGATTGTGCCATTTTTTCTTTACATTTGGCTAGAGTGTCTAGTATTTTAAG
>Botryllus_schlosseri_KX500796
CCAGATATGGCTTTTCCTCGATTAAATAATATAAGTTTTTGATTGTTGCCCCCTGCTTTGTTTTTTCTTTTTAGAAGT---TCTATAATTGAAAGTGGAGTTAGGACTGGGTGAACTGTTTATCCTCCTCTTTCTAGAAATCTAGCTCATTCTAGAGCTGCTTTGGATTGTGCCATTTTTTCTTTACATTTGGCTAGAGTGTCTAGTATTTTAAG
>Botryllus_schlosseri_KX500797
CCAGATATGGCTTTTCCTCGATTAAATAATATAAGTTTTTGATTGTTGCCCCCTGCTTTGTTTTTTCTTTTTAGAAGT---TCTATAATTGAAAGTGGAGTTAGGACTGGGTGAACTGTTTATCCTCCTCTTTCTAGAAATCTAGCTCATTCTAGAGCTGCTTTGGATTGTGCCATTTTTTCTTTACATTTGGCTAGAGTGTCTAGTATTTTAAG
>Botryllus_schlosseri_KX500799
CCAGATATGGCTTTTCCTCGATTAAATAATATAAGTTTTTGATTGTTGCCCCCTGCTTTGTTTTTTCTTTTTAGAAGT---TCTATAATTGAAAGTGGAGTTAGGACTGGGTGAACTGTTTATCCTCCTCTTTCTAGAAATCTAGCTCATTCTAGAGCTGCTTTGGATTGTGCCATTTTTTCTTTACATTTGGCTAGAGTGTCTAGTATTTTAAG
>Botryllus_schlosseri_KX500801
CCAGATATGGCTTTTCCTCGATTAAATAATATAAGTTTTTGATTGTTGCCCCCTGCTTTGTTTTTTCTTTTTAGAAGT---TCTATAATTGAAAGTGGAGTTAGGACTGGGTGAACTGTTTATCCTCCTCTTTCTAGAAATCTAGCTCATTCTAGAGCTGCTTTGGATTGTGCCATTTTTTCTTTACATTTGGCTAGAGTGTCTAGTATTTTAAG
>Botryllus_schlosseri_KX500802
CCAGATATGGCTTTTCCTCGATTAAATAATATAAGTTTTTGATTGTTGCCCCCTGCTTTGTTTTTTCTTTTTAGAAGT---TCTATAATTGAAAGTGGAGTTAGGACTGGGTGAACTGTTTATCCTCCTCTTTCTAGAAATCTAGCTCATTCTAGAGCTGCTTTGGATTGTGCCATTTTTTCTTTACATTTGGCTAGAGTGTCTAGTATTTTAAG
>Botryllus_schlosseri_KX500803
CCAGATATGGCTTTTCCTCGATTAAATAATATAAGTTTTTGATTGTTGCCCCCTGCTTTGTTTTTTCTTTTTAGAAGT---TCTATAATTGAAAGTGGAGTTAGGACTGGGTGAACTGTTTATCCTCCTCTTTCTAGAAATCTAGCTCATTCTAGAGCTGCTTTGGATTGTGCCATTTTTTCTTTACATTTGGCTAGAGTGTCTAGTATTTTAAG
>Botryllus_schlosseri_KX500804
CCAGATATGGCTTTTCCTCGATTAAATAATATAAGTTTTTGATTGTTGCCCCCTGCTTTGTTTTTTCTTTTTAGAAGT---TCTATAATTGAAAGTGGAGTTAGGACTGGGTGAACTGTTTATCCTCCTCTTTCTAGAAATCTAGCTCATTCTAGAGCTGCTTTGGATTGTGCCATTTTTTCTTTACATTTGGCTAGAGTGTCTAGTATTTTAAG
>Botryllus_schlosseri_KX500805
CCAGATATGGCTTTTCCTCGATTAAATAATATAAGTTTTTGATTGTTGCCCCCTGCTTTGTTTTTTCTTTTTAGAAGT---TCTATAATTGAAAGTGGAGTTAGGACTGGGTGAACTGTTTATCCTCCTCTTTCTAGAAATCTAGCTCATTCTAGAGCTGCTTTGGATTGTGCCATTTTTTCTTTACATTTGGCTAGAGTGTCTAGTATTTTAAG
>Botryllus_schlosseri_KX500807
CCAGATATGGCTTTTCCTCGATTAAATAATATAAGTTTTTGATTGTTGCCCCCTGCTTTGTTTTTTCTTTTTAGAAGT---TCTATAATTGAAAGTGGAGTTAGGACTGGGTGAACTGTTTATCCTCCTCTTTCTAGAAATCTAGCTCATTCTAGAGCTGCTTTGGATTGTGCCATTTTTTCTTTACATTTGGCTAGAGTGTCTAGTATTTTAAG
>Botryllus_schlosseri_KX500812
CCAGATATGGCTTTTCCTCGATTAAATAATATAAGTTTTTGATTGTTGCCCCCTGCTTTGTTTTTTCTTTTTAGAAGT---TCTATAATTGAAAGTGGAGTTAGGACTGGGTGAACTGTTTATCCTCCTCTTTCTAGAAATCTAGCTCATTCTAGAGCTGCTTTGGATTGTGCCATTTTTTCTTTACATTTGGCTAGAGTGTCTAGTATTTTAAG
>Botryllus_schlosseri_KX500813
CCAGATATGGCTTTTCCTCGATTAAATAATATAAGTTTTTGATTGTTGCCCCCTGCTTTGTTTTTTCTTTTTAGAAGT---TCTATAATTGAAAGTGGAGTTAGGACTGGGTGAACTGTTTATCCTCCTCTTTCTAGAAATCTAGCTCATTCTAGAGCTGCTTTGGATTGTGCCATTTTTTCTTTACATTTGGCTAGAGTGTCTAGTATTTTAAG
>Botryllus_schlosseri_KX500816
CCAGATATGGCTTTTCCTCGATTAAATAATATAAGTTTTTGATTGTTGCCCCCTGCTTTGTTTTTTCTTTTTAGAAGT---TCTATAATTGAAAGTGGAGTTAGGACTGGGTGAACTGTTTATCCTCCTCTTTCTAGAAATCTAGCTCATTCTAGAGCTGCTTTGGATTGTGCCATTTTTTCTTTACATTTGGCTAGAGTGTCTAGTATTTTAAG
>Botryllus_schlosseri_KX500831
CCAGATATGGCTTTTCCTCGATTAAATAATATAAGTTTTTGATTGTTGCCCCCTGCTTTGTTTTTTCTTTTTAGAAGT---TCTATAATTGAAAGTGGAGTTAGGACTGGGTGAACTGTTTATCCTCCTCTTTCTAGAAATCTAGCTCATTCTAGAGCTGCTTTGGATTGTGCCATTTTTTCTTTACATTTGGCTAGAGTGTCTAGTATTTTAAG
>Botryllus_schlosseri_KX500832
CCAGATATGGCTTTTCCTCGATTAAATAATATAAGTTTTTGATTGTTGCCCCCTGCTTTGTTTTTTCTTTTTAGAAGT---TCTATAATTGAAAGTGGAGTTAGGACTGGGTGAACTGTTTATCCTCCTCTTTCTAGAAATCTAGCTCATTCTAGAGCTGCTTTGGATTGTGCCATTTTTTCTTTACATTTGGCTAGAGTGTCTAGTATTTTAAG
>Botryllus_schlosseri_KX500833
CCAGATATGGCTTTTCCTCGATTAAATAATATAAGTTTTTGATTGTTGCCCCCTGCTTTGTTTTTTCTTTTTAGAAGT---TCTATAATTGAAAGTGGAGTTAGGACTGGGTGAACTGTTTATCCTCCTCTTTCTAGAAATCTAGCTCATTCTAGAGCTGCTTTGGATTGTGCCATTTTTTCTTTACATTTGGCTAGAGTGTCTAGTATTTTAAG
>Botryllus_schlosseri_MK978817
CCAGATATGGCTTTTCCTCGATTAAATAATATAAGTTTTTGATTGTTGCCCCCTGCTTTGTTTTTTCTTTTTAGAAGT---TCTATAATTGAAAGTGGAGTTAGGACTGGGTGAACTGTTTATCCTCCTCTTTCTAGAAATCTAGCTCATTCTAGAGCTGCTTTGGATTGTGCCATTTTTTCTTTACATTTGGCTAGAGTGTCTAGTATTTTAAG
>Botryllus_schlosseri_MN064602
CCAGATATGGCTTTTCCTCGATTAAATAATATAAGTTTTTGATTGTTGCCCCCTGCTTTGTTTTTTCTTTTTAGAAGT---TCTATAATTGAAAGTGGAGTTAGGACTGGGTGAACTGTTTATCCTCCTCTTTCTAGAAATCTAGCTCATTCTAGAGCTGCTTTGGATTGTGCCATTTTTTCTTTACATTTGGCTAGAGTGTCTAGTATTTTAAG
>Botryllus_schlosseri_OL629699
CCAGATATGGCTTTTCCTCGATTAAATAATATAAGTTTTTGATTGTTGCCCCCTGCTTTGTTTTTTCTTTTTAGAAGT---TCTATAATTGAAAGTGGAGTTAGGACTGGGTGAACTGTTTATCCTCCTCTTTCTAGAAATCTAGCTCATTCTAGAGCTGCTTTGGATTGTGCCATTTTTTCTTTACATTTGGCTAGAGTGTCTAGTATTTTAAG
>Botryllus_schlosseri_OL629700
CCAGATATGGCTTTTCCTCGATTAAATAATATAAGTTTTTGATTGTTGCCCCCTGCTTTGTTTTTTCTTTTTAGAAGT---TCTATAATTGAAAGTGGAGTTAGGACTGGGTGAACTGTTTATCCTCCTCTTTCTAGAAATCTAGCTCATTCTAGAGCTGCTTTGGATTGTGCCATTTTTTCTTTACATTTGGCTAGAGTGTCTAGTATTTTAAG
>Botryllus_schlosseri_OL629701
CCAGATATGGCTTTTCCTCGATTAAATAATATAAGTTTTTGATTGTTGCCCCCTGCTTTGTTTTTTCTTTTTAGAAGT---TCTATAATTGAAAGTGGAGTTAGGACTGGGTGAACTGTTTATCCTCCTCTTTCTAGAAATCTAGCTCATTCTAGAGCTGCTTTGGATTGTGCCATTTTTTCTTTACATTTGGCTAGAGTGTCTAGTATTTTAAG
>Botryllus_schlosseri_OL629702
CCAGATATGGCTTTTCCTCGATTAAATAATATAAGTTTTTGATTGTTGCCCCCTGCTTTGTTTTTTCTTTTTAGAAGT---TCTATAATTGAAAGTGGAGTTAGGACTGGGTGAACTGTTTATCCTCCTCTTTCTAGAAATCTAGCTCATTCTAGAGCTGCTTTGGATTGTGCCATTTTTTCTTTACATTTGGCTAGAGTGTCTAGTATTTTAAG
>Botryllus_schlosseri_OL629703
CCAGATATGGCTTTTCCTCGATTAAATAATATAAGTTTTTGATTGTTGCCCCCTGCTTTGTTTTTTCTTTTTAGAAGT---TCTATAATTGAAAGTGGAGTTAGGACTGGGTGAACTGTTTATCCTCCTCTTTCTAGAAATCTAGCTCATTCTAGAGCTGCTTTGGATTGTGCCATTTTTTCTTTACATTTGGCTAGAGTGTCTAGTATTTTAAG
>Botryllus_schlosseri_OL629704
CCAGATATGGCTTTTCCTCGATTAAATAATATAAGTTTTTGATTGTTGCCCCCTGCTTTGTTTTTTCTTTTTAGAAGT---TCTATAATTGAAAGTGGAGTTAGGACTGGGTGAACTGTTTATCCTCCTCTTTCTAGAAATCTAGCTCATTCTAGAGCTGCTTTGGATTGTGCCATTTTTTCTTTACATTTGGCTAGAGTGTCTAGTATTTTAAG
>Botryllus_schlosseri_OL629705
CCAGATATGGCTTTTCCTCGATTAAATAATATAAGTTTTTGATTGTTGCCCCCTGCTTTGTTTTTTCTTTTTAGAAGT---TCTATAATTGAAAGTGGAGTTAGGACTGGGTGAACTGTTTATCCTCCTCTTTCTAGAAATCTAGCTCATTCTAGAGCTGCTTTGGATTGTGCCATTTTTTCTTTACATTTGGCTAGAGTGTCTAGTATTTTAAG
>Botryllus_schlosseri_MK575755
CCAGATATGGCTTTTCCTCGATTAAATAATATAAGTTTTTGATTGTTGCCCCCTGCTTTGTTTTTTCTTTTTAGAAGT---TCTATAATTGAAAGTGGAGTTAGGACTGGGTGAACTGTTTATCCTCCCCTTTCTAGAAATCTAGCTCATTCTAGAGCTGCTTTGGATTGTGCCATTTTTTCTTTACATTTGGCTAGAGTGTCTAGTATTTTAAG
>Botryllus_schlosseri_MK575756
CCAGATATGGCTTTTCCTCGATTAAATAATATAAGTTTTTGATTGTTGCCCCCTGCTTTGTTTTTTCTTTTTAGAAGT---TCTATAATTGAAAGTGGAGTTAGGACTGGGTGAACTGTTTATCCTCCCCTTTCTAGAAATCTAGCTCATTCTAGAGCTGCTTTGGATTGTGCCATTTTTTCTTTACATTTGGCTAGAGTGTCTAGTATTTTAAG
>Botryllus_schlosseri_MK575779
CCAGATATGGCTTTTCCTCGATTAAATAATATAAGTTTTTGATTGTTGCCCCCTGCTTTGTTTTTTCTTTTTAGAAGT---TCTATAATTGAAAGTGGAGTTAGGACTGGGTGAACTGTTTATCCTCCCCTTTCTAGAAATCTAGCTCATTCTAGAGCTGCTTTGGATTGTGCCATTTTTTCTTTACATTTGGCTAGAGTGTCTAGTATTTTAAG
>Botryllus_schlosseri_MK575824
CCAGATATGGCTTTTCCTCGATTAAATAATATAAGTTTTTGATTGTTGCCCCCTGCTTTGTTTTTTCTTTTTAGAAGT---TCTATAATTGAAAGTGGAGTTAGGACTGGGTGAACTGTTTATCCTCCCCTTTCTAGAAATCTAGCTCATTCTAGAGCTGCTTTGGATTGTGCCATTTTTTCTTTACATTTGGCTAGAGTGTCTAGTATTTTAAG
>Botryllus_schlosseri_MK575754
CCAGATATGGCTTTTCCTCGATTAAATAATATAAGTTTTTGATTGTTGCCCCCTGCTTTGTTTTTTCTTTTTAGAAGT---TCTATAATTGAAAGTGGAGTTAGGACTGGGTGAACTGTTTATCCTCCCCTTTCTAGAAATCTAGCTCATTCTAGAGCTGCTTTGGATTGTGCCATTTTTTCTTTACATTTGGCTAGAGTGTCTAGTATTTTAAG
>Botryllus_schlosseri_MK575772
CCAGATATGGCTTTTCCTCGATTAAATAATATAAGTTTTTGATTGTTGCCCCCTGCTTTGTTTTTTCTTTTTAGAAGT---TCTATAATTGAAAGTGGAGTTAGGACTGGGTGAACTGTTTATCCTCCCCTTTCTAGAAATCTAGCTCATTCTAGAGCTGCTTTGGATTGTGCCATTTTTTCTTTACATTTGGCTAGAGTGTCTAGTATTTTAAG
>Botryllus_schlosseri_MK575789
CCAGATATGGCTTTTCCTCGATTAAATAATATAAGTTTTTGATTGTTGCCCCCTGCTTTGTTTTTTCTTTTTAGAAGT---TCTATAATTGAAAGTGGAGTTAGGACTGGGTGAACTGTTTATCCTCCTCTTTCTAGAAATCTAGCTCATTCTAGAGCTGCTTTGGATTGTGCTATTTTTTCTTTACATTTGGCTAGAGTGTCTAGTATCTTAAG
>Botryllus_schlosseri_MK575787
CCAGATATGGCTTTTCCTCGATTAAATAATATAAGTTTTTGATTGTTGCCCCCTGCTCTGTTTTTTCTTTTTAGAAGT---TCTATAATTGAAAGTGGAGTTAGGACTGGGTGAACTGTTTATCCTCCTCTTTCTAGAAATCTAGCTCATTCTAGAGCTGCTTTGGATTGTGCTATTTTTTCTTTACATTTGGCTAGAGTGTCTAGTATTTTAAG
>Botryllus_schlosseri_MK575784
CCAGATATGGCTTTTCCTCGATTAAATAATATAAGTTTTTGATTGTTGCCCCCTGCTTTGTTTTTTCTTTTTAGAAGT---TCTATAATTGAAAGTGGAGTTAGGACTGGGTGAACTGTTTATCCTCCTCTTTCTAGAAATCTAGCTCATTCTAGAGCTGCTTTGGATTGTGCTATTTTTTCTTTACATTTGGCTAGAGTGTCTAGTATTTTAAG
>Botryllus_schlosseri_MG009582
CCAGATATGGCTTTTCCTCGATTAAATAATATAAGTTTTTGATTGTTGCCCCCTGCTTTGTTTTTTCTTTTTAGAAGT---TCTATAATTGAAAGTGGAGTTAGGACTGGGTGAACTGTTTATCCTCCTCTTTCTAGAAATCTAGCTCATTCTAGAGCTGCTTTGGATTGTGCTATTTTTTCTTTACATTTGGCTAGAGTGTCTAGTATTTTAAG
>Botryllus_schlosseri_MK575783
CCAGATATGGCTTTTCCTCGATTAAATAATATAAGTTTTTGATTGTTGCCCCCTGCTTTGTTTTTTCTTTTTAGAAGT---TCTATAATTGAAAGTGGAGTTAGGACTGGGTGAACTGTTTATCCTCCTCTTTCTAGAAATCTAGCTCATTCTAGAGCTGCTTTGGATTGTGCTATTTTTTCTTTACATTTGGCTAGAGTGTCTAGTATTTTAAG
>Botryllus_schlosseri_KM587638
CCAGATATGGCTTTTCCTCGATTAAATAATATAAGTTTTTGATTGTTGCCCCCTGCTTTGTTTTTTCTTTTTAGAAGT---TCTATAATTGAAAGTGGAGTTAGGACTGGGTGAACTGTTTATCCTCCTCTTTCTAGAAATCTAGCTCATTCTAGAGCTGCTTTGGATTGTGCTATTTTTTCTTTACATTTGGCTAGAGTGTCTAGTATTTTAAG
>Botryllus_schlosseri_KM587652
CCAGATATGGCTTTTCCTCGATTAAATAATATAAGTTTTTGATTGTTGCCCCCTGCTTTGTTTTTTCTTTTTAGAAGT---TCTATAATTGAAAGTGGAGTTAGGACTGGGTGAACTGTTTATCCTCCTCTTTCTAGAAATCTAGCTCATTCTAGAGCTGCTTTGGATTGTGCTATTTTTTCTTTACATTTGGCTAGAGTGTCTAGTATTTTAAG
>Botryllus_schlosseri_JN248370
CCGGATATGGCTTTTCCTCGATTAAATAATATAAGTTTTTGATTATTGCCCCCTGCTTTGTTTTTTCTTTTTAGAAGT---TCTATAATTGAGAGTGGAGTTAGGACTGGGTGAACTGTTTATCCCCCCCTTTCTAGAAATCTAGCTCATTCTAGAGCTGCTTTGGATTGTGCTATTTTTTCTTTGCATTTGGCTAGAGTGTCTAGTATTTTAAG
>Botryllus_schlosseri_KX500708
CCGGATATGGCTTTTCCTCGATTAAATAATATAAGTTTTTGATTATTGCCCCCTGCTTTGTTTTTTCTTTTTAGAAGT---TCTATAATTGAAAGTGGAGTTAGGACTGGGTGAACTGTTTATCCCCCCCTTTCTAGAAATCTAGCTCATTCTAGAGCTGCTTTGGATTGTGCTATTTTTTCTTTGCATTTGGCTAGAGTGTCTAGTATTTTAAG
>Botryllus_schlosseri_KX500827
CCGGATATGGCTTTTCCTCGATTAAATAATATAAGTTTTTGATTATTGCCCCCTGCTTTGTTTTTTCTTTTTAGAAGT---TCTATAATTGAAAGTGGAGTTAGGACTGGGTGAACTGTTTATCCCCCCCTTTCTAGAAATCTAGCTCATTCTAGAGCTGCTTTGGATTGTGCTATTTTTTCTTTGCATTTGGCTAGAGTGTCTAGTATTTTAAG
>Botryllus_schlosseri_KM587656
CCGGATATGGCTTTTCCTCGATTAAATAATATAAGTTTTTGATTATTGCCCCCTGCTTTGTTTTTTCTTTTTAGAAGT---TCTATAATTGAAAGTGGAGTTAGGACTGGGTGAACTGTTTATCCCCCCCTTTCTAGAAATCTAGCTCATTCTAGAGCTGCTTTGGATTGTGCTATTTTTTCTTTGCATTTGGCTAGAGTGTCTAGTATTTTAAG
>Botryllus_schlosseri_JN083273
CCAGATATGGCTTTTCCTCGATTAAATAATATAAGTTTTTGATTATTGCCCCCTGCTTTGTTTTTTCTTTTTAGAAGT---TCTATAATCGAAAGTGGAGTTAGGACTGGGTGAACTGTTTATCCTCCCCTTTCTAGAAATCTAGCTCATTCTAGAGCTGCTTTGGATTGTGCTATTTTTTCTTTACATTTGGCTAGAGTGTCTAGTATTTTAAG
>Botryllus_schlosseri_KY235410
CCAGATATGGCTTTTCCTCTATTAAATAATATAAGTTTTTGATTGTTGCCCCCTGCTTTGTTTTTTCTTTTTAGAAGT---TCTATAATTGAAAGTGGAGTTAGGACTGGGTGAACTGTTTATCCTCCCCTTTCTAGAAATCTAGCTCATTCTAAAGCTGCTTTGGATTGTGCTATTTTTTCTTTACATTTGGCTAGAGTGTCTAGTATTTTAAG
>Botryllus_schlosseri_MK575763
CCAGATATGGCTTTTCCTCGATTAAATAATATAAGTTTTTGATTGTTGCCCCCTGCTTTGTTTTTTCTTTTTAGAACT---TCTATAATTGAAAGTGGAGTTAGGACTGGGTGAACTGTTTATCCTCCCCTTTCTAGAAATCTAGCTCATTCTAGAGCTGCTTTGGATTGTGCTATTTTTTCTTTACATTTGGCTAGAGTGTCTAGTATTTTGAG
>Botryllus_schlosseri_MK575761
CCAGATATGGCTTTTCCTCGATTAAATAATATAAGTTTTTGATTGTTGCCCCCTGCTTTGTTTTTTCTTTTTAGAACT---TCTATAATTGAAAGTGGAGTTAGGACTGGGTGAACTGTTTATCCTCCCCTTTCTAGAAATCTAGCTCATTCTAGAGCTGCTTTGGATTGTGCTATTTTTTCTTTACATTTGGCTAGAGTGTCTAGTATTTTAAG
>Botryllus_schlosseri_KM587654
CCAGATATGGCTTTTCCTCGATTAAATAATATAAGTTTTTGATTGTTGCCCCCTGCTTTGTTTTTTCTTTTTAGAAGT---TCTATAATTGAAAGTGGAGTTGGGACTGGGTGAACTGTTTATCCTCCCCTTTCTAGAAATCTAGCTCATTCGAGAGCTGCTTTGGATTGTGCTATTTTTTCTTTACATTTGGCTAGAGTGTCTAGTATTTTAAG
>Botryllus_schlosseri_KM587641
CCAGATATGGCTTTTCCTCAATTAAATAATATAAGTTTTTGATTGTTGCCCCCTGCTTTGTTTTTTCTTTTTAGAAGT---TCTATAATTGAAAGTGGAGTTAGGACTGGGTGAACTGTTTATCCTCCCCTTTCTAGAAATTTAGCTCATTCTAGAGCTGCTTTGGATTGTGCTATTTTTTCTTTACATTTGGCTAGAGTGTCTAGTATTTTAAG
>Botryllus_schlosseri_KY235409
CCAGATATGGCTTTTCCTCGATTAAATAATATAAGTTTTTGATTGCTGCCCCCTGCTTTGTTTTTTCTTTTTAGAAGT---TCTATAATTGAAAGTGGAGTTAGGACTGGGTGAACTGTTTATCCTCCCCTTTCTAGAAATCTAGCTCATTCTAGAGCTGCTTTGGATTGTGCTATTTTTTCTTTACATTTGGCTAGAGTGTCTAGTATTTTAAG
>Botryllus_schlosseri_KM587645
CCAGATATGGCTTTTCCTCGATTAAATAATATAAGTTTTTGATTGTTGCCCCCTGCTTTGTTTTTTCTTTTTAGAAGT---TCTATAATTGAAAGTGGAGTTAGGACTGGGTGAACTGTTTATCCCCCCCTTTCTAAAAATCTAGCTCATTCTAGAGCTGCTTTGGATTGTGCTATTTTTTCTTTACATTTGGCTAGAGTGTCTAGTATTTTAAG
>Botryllus_schlosseri_KY235420
CCAGATATGGCTTTTCCTCGATTAAATAATATAAGTTTTTGATTGTTGCCCCCTGCTTTGTTTTTTCTTTTTATAAGT---TCTATAATTGAAAGTGGAGTTAGGACTGGGTGAACTGTTTATCCTCCCCTTTCTAGAAATCTAGCTCATTCTAGAGCTGCTTTGGATTGTGCTATTTTTTCTTTACATTTGGCTAGAGTGTCTAGTATTTTAAG
>Botryllus_schlosseri_KY235408
CCAGATATGGCTTTTCCTCGATTAAATAATATAAGTTTTTGATTGTTGCCCCCTGCTTTGTTTTTTCTTTTTATAAGT---TCTATAATTGAAAGTGGAGTTAGGACTGGGTGAACTGTTTATCCTCCCCTTTCTAGAAATCTAGCTCATTCTAGAGCTGCTTTGGATTGTGCTATTTTTTCTTTACATTTGGCTAGAGTGTCTAGTATTTTAAG
>Botryllus_schlosseri_MK575767
CCAGATATGGCTTTTCCTCGATTAAATAATATAAGTTTTTGATTGTTGCCCCCTGCTTTGTTTTTTCTTTTTAGAAGT---TCTATAATTGAAAGTGGAGTTAGGACTGGGTGAACTGTTTATCCTCCCCTTTCTAGAAATCTAGCTCATTCTAGAGCTGCTTTGGATTGTGATATTTTTTCTTTACATTTGGCTAGAGTGTCTAGTATTTTAAG
>Botryllus_schlosseri_JN083276
CCAGATATGGCTTTTCCTCGATTAAATTATATAAGTTTTTGATTGTTGCCTCCTGCTTTGTTTTTTCTTTTTAGAAGT---TCTATAATTGAAAGTGGAGTTAGGACTGGGTGAACTGTTTATCCTCCCCTTTCTAGAAATCTAGCTCATTCTAGAGCTGCTTTGGATTGTGCTATTTTTTCTTTACATTTGGCTAGAGTGTCTAGTATTTTAAG
>Botryllus_schlosseri_MK575777
CCAGATATGGCTTTTCCTCGATTAAATAATATAAGTTTTTGATTGTTGCCCCCTGCTTTGTTTTTTCTTTTTAGAAGT---TCTATAATTGAAAGTGGAGTTAGGACCGGGTGAACTGTTTATCCTCCCCTTTCTAGAAATCTAGCTCATTCTAGAGCTGCTTTGGATTGTGCTATTTTTTCTTTACATTTGGCTAGAGTGTCTAGTATTTTAAG
>Botryllus_schlosseri_MK575762
CCAGATATGGCTTTTCCTCGATTAAATAATATAAGTTTTTGATTGTTGCCCCCTGCTTTGTTTTTTCTTTTTAGAAGT---TCTATAATTGAAAGTGGAGTTAGGACCGGGTGAACTGTTTATCCTCCCCTTTCTAGAAATCTAGCTCATTCTAGAGCTGCTTTGGATTGTGCTATTTTTTCTTTACATTTGGCTAGAGTGTCTAGTATTTTAAG
>Botryllus_schlosseri_MK575825
CCAGATATGGCTTTTCCTCGATTAAATAATATAAGTTTTTGATTGTTGCCCCCTGCTTTGTTTTTTCTTTTTAGAAGT---TCTATAATTGAAAGTGGAGTTAGGACCGGGTGAACTGTTTATCCTCCCCTTTCTAGAAATCTAGCTCATTCTAGAGCTGCTTTGGATTGTGCTATTTTTTCTTTACATTTGGCTAGAGTGTCTAGTATTTTAAG
>Botryllus_schlosseri_MK575806
CCAGATATGGCTTTTCCTCGATTAAATAATATAAGTTTTTGATTGTTGCCCCCTGCTTTGTTTTTTCTTTTTAGAAGT---TCTATAATTGAAAGTGGAGTTAGGAGTGGGTGAACTGTTTATCCTCCCCTTTCTAGAAATCTAGCTCATTCTAGAGCTGCTTTGGATTGTGCTATTTTTTCTTTACATTTGGCTAGAGTGTCTAGTATTTTAAG
>Botryllus_schlosseri_KM587653
CCAGATATGGCTTTTCCTCGATTAAATAATATAAGTTTTTGATTGTTGCCCCCTGCTTTGTTTTTTCTTTTTAGAAGT---TCTATAATTGAAAGTGGAGTTAGGAGTGGGTGAACTGTTTATCCTCCCCTTTCTAGAAATCTAGCTCATTCTAGAGCTGCTTTGGATTGTGCTATTTTTTCTTTACATTTGGCTAGAGTGTCTAGTATTTTAAG
>Botryllus_schlosseri_MK575800
CCAGATATGGCTTTTCCTCGATTAAATAATATAAGTTTTTGATTGTTGCCCCCTGCTTTGTTTTTTCTTTTTAGAAGT---TCTATAATTGAAAGTGGAGTTAGGACTGGGTGAACTGTTTATCCTCCCCTTTCTAGAAATCTAGCTCATTCGAGAGCTGCTTTGGATTGTGCTATTTTTTCTTTACATTTGGCTAGAGTGTCTAGTATTTTAAG
>Botryllus_schlosseri_KM587648
CCAGATATGGCTTTTCCTCGATTAAATAATATAAGTTTTTGATTGTTGCCCCCTGCTTTGTTTTTTCTTTTTAGAAGT---TCTATAATTGAAAGTGGAGTTAGGACTGGGTGAACTGTTTATCCTCCCCTTTCTAGAAATCTAGCTCATTCGAGAGCTGCTTTGGATTGTGCTATTTTTTCTTTACATTTGGCTAGAGTGTCTAGTATTTTAAG
>Botryllus_schlosseri_MK575796
CCAGATATGGCTTTTCCTCGATTAAATAATATAAGTTTTTGATTGTTGCCCCCTGCTTTGTTTTTTCTTTTGAGAAGT---TCTATAATTGAAAGTGGAGTTAGGACTGGGTGAACTGTTTATCCTCCCCTTTCTAGAAATCTAGCTCATTCTAGAGCTGCTTTGGATTGTGCTATTTTTTCTTTACATTTGGCTAGAGTGTCTAGTATTTTAAG
>Botryllus_schlosseri_KM587643
CCAGATATGGCTTTTCCTCGATTAAATAATATAAGTTTTTGATTGTTGCCCCCTGCTTTGTTTTTTCTTTTGAGAAGT---TCTATAATTGAAAGTGGAGTTAGGACTGGGTGAACTGTTTATCCTCCCCTTTCTAGAAATCTAGCTCATTCTAGAGCTGCTTTGGATTGTGCTATTTTTTCTTTACATTTGGCTAGAGTGTCTAGTATTTTAAG
>Botryllus_schlosseri_MK575792
CCAGATATGGCTTTTCCTCGATTAAATAATATAAGTTTTTGATTGTTGCCCCCTGCTTTGTTTTTTCTTTTTAGAATT---TCTATAATTGAAAGTGGAGTTAGGACTGGGTGAACTGTTTATCCTCCCCTTTCTAGAAATCTAGCTCATTCTAGAGCTGCTTTGGATTGTGCTATTTTTTCTTTACATTTGGCTAGAGTGTCTAGTATTTTAAG
>Botryllus_schlosseri_KM587655
CCAGATATGGCTTTTCCTCGATTAAATAATATAAGTTTTTGATTGTTGCCCCCTGCTTTGTTTTTTCTTTTTAGAATT---TCTATAATTGAAAGTGGAGTTAGGACTGGGTGAACTGTTTATCCTCCCCTTTCTAGAAATCTAGCTCATTCTAGAGCTGCTTTGGATTGTGCTATTTTTTCTTTACATTTGGCTAGAGTGTCTAGTATTTTAAG
>Botryllus_schlosseri_MK575760
CCAGATATGGCTTTTCCTCGATAAAATAATATAAGTTTTTGATTGTTGCCCCCTGCTTTGTTTTTTCTTTTTAGAAGT---TCTATAATTGAAAGTGGAGTTAGGACTGGGTGAACTGTTTATCCTCCCCTTTCTAGAAATCTAGCTCATTCTAGAGCTGCTTTGGATTGTGCTATTTTTTCTTTACATTTGGCTAGAGTGTCTAGTATTTTAAG
>Botryllus_schlosseri_MK575768
CCAGATATGGCTTTTCCTCGATTAAATAATATAAGTTTTTGATTGTTGCCCCCTGCTTTGTTTTTTCTTTTTAGAAGT---TCTATAATTGAAAGTGGAGTTAGGACGGGGTGAACTGTTTATCCTCCCCTTTCTAGAAATCTAGCTCATTCGAGAGCTGCTTTGGATTGTGCTATTTTTTCTTTACATTTGGCTAGAGTGTCTAGTATTTTAAG
>Botryllus_schlosseri_MK575812
CCAGATATGGCTTTTCCTCGATTAAATAATATAAGTTTTTGATTGTTGCCCCCTGCTTTGTTTTTTCTTTTTAGAAGT---TCTATAATTGAAAGTGGAGTTAGGACTGGGTGAACTGTTTATCCCCCCCTTTCTAGAAATCTAGCTCATTCTAGAGCTGCTTTGGATTGTGCTATTTTTTCTTTACATTTGGCTAGAGTGTCTAGTATTTTAAG
>Botryllus_schlosseri_MK575805
CCAGATATGGCTTTTCCTCGATTAAATAATATAAGTTTTTGATTGTTGCCCCCTGCTTTGTTTTTTCTTTTTAGAAGT---TCTATAATTGAAAGTGGAGTTAGGACTGGGTGAACTGTTTATCCCCCCCTTTCTAGAAATCTAGCTCATTCTAGAGCTGCTTTGGATTGTGCTATTTTTTCTTTACATTTGGCTAGAGTGTCTAGTATTTTAAG
>Botryllus_schlosseri_KM587646
CCAGATATGGCTTTTCCTCGATTAAATAATATAAGTTTTTGATTGTTGCCCCCTGCTTTGTTTTTTCTTTTTAGAAGT---TCTATAATTGAAAGTGGAGTTAGGACTGGGTGAACTGTTTATCCCCCCCTTTCTAGAAATCTAGCTCATTCTAGAGCTGCTTTGGATTGTGCTATTTTTTCTTTACATTTGGCTAGAGTGTCTAGTATTTTAAG
>Botryllus_schlosseri_KM587647
CCAGATATGGCTTTTCCTCGATTAAATAATATAAGTTTTTGATTGTTGCCCCCTGCTTTGTTTTTTCTTTTTAGAAGT---TCTATAATTGAAAGTGGAGTTAGGACTGGGTGAACTGTTTATCCCCCCCTTTCTAGAAATCTAGCTCATTCTAGAGCTGCTTTGGATTGTGCTATTTTTTCTTTACATTTGGCTAGAGTGTCTAGTATTTTAAG
>Botryllus_schlosseri_MK575766
CCAGATATGGCTTTTCCTCGATTAAATAATATAAGTTTTTGATTGTTGCCCCCTGCTTTGTTTTTTCTTTTTAGAAGT---TCTATAATTGAAAGTGGAGTTAGGACGGGGTGAACTGTTTATCCTCCCCTTTCTAGAAATCTAGCTCATTCTAGAGCTGCTTTGGATTGTGCTATTTTTTCTTTACATTTGGCTAGAGTGTCTAGTATTTTAAG
>Botryllus_schlosseri_MK575814
CCAGATATGGCTTTTCCTCGATTAAATAATATAAGTTTTTGATTGTTGCCCCCTGCTTTGTTTTTTCTTTTTAGAAGT---TCTATAATTGAAGGTGGAGTTAGGACTGGGTGAACTGTTTATCCTCCCCTTTCTAGAAATCTAGCTCATTCTAGAGCTGCTTTGGATTGTGCTATTTTTTCTTTACATTTGGCTAGAGTGTCTAGTATTTTAAG
>Botryllus_schlosseri_JN083280
CCAGATATGGCTTTTCCTCGATTAAATAATATAAGTTTTTGATTGTTGCCTCCTGCTTTGTTTTTTCTTTTTAGAAGT---TCTATAATTGAAAGTGGAGTTGGGACTGGGTGAACTGTTTATCCTCCCCTTTCTAGAAATCTAGCTCATTCTAGAGCTGCTTTGGATTGTGCTATTTTTTCTTTACATTTGGCTAGAGTGTCTAGTATTTTAAG
>Botryllus_schlosseri_JN083278
CCAGATATGGCTTTTCCTCGATTAAATAATATAAGTTTTTGATTGTTGCCTCCTGCTTTGTTTTTTCTTTTTAGAAGT---TCTATAATTGAAAGTGGAGTTAGGACTGGGTGAACTGTTTATCCTCCCCTTTCTAGAAATYTAGCTCATTCTAGAGCTGCTTTGGATTGTGCTATTTTTTCTTTACATTTGGCTAGAGTGTCTAGTATTTTAAG
>Botryllus_schlosseri_DQ340217
CCAGATATGGCTTTTCCTCGATTAAATAATATAAGTTTTTGATTGTTGCCCCCTGCTTTGTTTTTTCTTTTTAGAAGT---TCTATAATTGAAAGTGGAGTTAGGACTGGGTGAACTGTTTATCCTCCCCTTTCTAGAAATTTAGCTCATTCTAGAGCTGCTTTGGATTGTGCTATTTTTTCTTTACATTTGGCTAGAGTGTCTAGTATTTTAAG
>Botryllus_schlosseri_DQ340210
CCAGATATGGCTTTTCCTCGATTAAATAATATAAGTTTTTGATTGTTGCCCCCTGCTTTGTTTTTTCTCTTTAGAAGT---TCTATAATTGAAAGTGGAGTTAGGACTGGGTGAACTGTTTATCCTCCCCTTTCTAGAAATCTAGCTCATTCTAGAGCTGCTTTGGATTGTGCTATTTTTTCTTTACATTTGGCTAGAGTGTCTAGTATTTTAAG
>Botryllus_schlosseri_KX500709
CCAGATATGGCTTTTCCTCGATTAAATAATATAAGTTTTTGATTGTTGCCCCCTGCTTTGTTTTTTCTCTTTAGAAGT---TCTATAATTGAAAGTGGAGTTAGGACTGGGTGAACTGTTTATCCTCCCCTTTCTAGAAATCTAGCTCATTCTAGAGCTGCTTTGGATTGTGCTATTTTTTCTTTACATTTGGCTAGAGTGTCTAGTATTTTAAG
>Botryllus_schlosseri_KX500710
CCAGATATGGCTTTTCCTCGATTAAATAATATAAGTTTTTGATTGTTGCCCCCTGCTTTGTTTTTTCTCTTTAGAAGT---TCTATAATTGAAAGTGGAGTTAGGACTGGGTGAACTGTTTATCCTCCCCTTTCTAGAAATCTAGCTCATTCTAGAGCTGCTTTGGATTGTGCTATTTTTTCTTTACATTTGGCTAGAGTGTCTAGTATTTTAAG
>Botryllus_schlosseri_KX500711
CCAGATATGGCTTTTCCTCGATTAAATAATATAAGTTTTTGATTGTTGCCCCCTGCTTTGTTTTTTCTCTTTAGAAGT---TCTATAATTGAAAGTGGAGTTAGGACTGGGTGAACTGTTTATCCTCCCCTTTCTAGAAATCTAGCTCATTCTAGAGCTGCTTTGGATTGTGCTATTTTTTCTTTACATTTGGCTAGAGTGTCTAGTATTTTAAG
>Botryllus_schlosseri_KX500768
CCAGATATGGCTTTTCCTCGATTAAATAATATAAGTTTTTGATTGTTGCCCCCTGCTTTGTTTTTTCTCTTTAGAAGT---TCTATAATTGAAAGTGGAGTTAGGACTGGGTGAACTGTTTATCCTCCCCTTTCTAGAAATCTAGCTCATTCTAGAGCTGCTTTGGATTGTGCTATTTTTTCTTTACATTTGGCTAGAGTGTCTAGTATTTTAAG
>Botryllus_schlosseri_KX500817
CCAGATATGGCTTTTCCTCGATTAAATAATATAAGTTTTTGATTGTTGCCCCCTGCTTTGTTTTTTCTCTTTAGAAGT---TCTATAATTGAAAGTGGAGTTAGGACTGGGTGAACTGTTTATCCTCCCCTTTCTAGAAATCTAGCTCATTCTAGAGCTGCTTTGGATTGTGCTATTTTTTCTTTACATTTGGCTAGAGTGTCTAGTATTTTAAG
>Botryllus_schlosseri_KX500818
CCAGATATGGCTTTTCCTCGATTAAATAATATAAGTTTTTGATTGTTGCCCCCTGCTTTGTTTTTTCTCTTTAGAAGT---TCTATAATTGAAAGTGGAGTTAGGACTGGGTGAACTGTTTATCCTCCCCTTTCTAGAAATCTAGCTCATTCTAGAGCTGCTTTGGATTGTGCTATTTTTTCTTTACATTTGGCTAGAGTGTCTAGTATTTTAAG
>Botryllus_schlosseri_JN083302
CCAGATATGGCTTTTCCTCGATTAAATAATATAAGTTTTTGATTGTTGCCTCCTGCTTTGTTTTTTCTTTTTAGAAGT---TCTATAATTGAAAGTGGAGTTAGGACTGGGTGAACTGTTTATCCTCCCCTTTCTAGAAATCTAGCTCATTCTAGAGCTGCTTTGGATTGTGCTATTTTTTCTTTACATTTGGCTAGAGTGTCTAGTATTTTAAG
>Botryllus_schlosseri_GQ365705
CCAGATATGGCTTTTCCTCGATTAAATAATATAAGTTTTTGATTGTTGCCTCCTGCTTTGTTTTTTCTTTTTAGAAGT---TCTATAATTGAAAGTGGAGTTAGGACTGGGTGAACTGTTTATCCTCCCCTTTCTAGAAATCTAGCTCATTCTAGAGCTGCTTTGGATTGTGCTATTTTTTCTTTACATTTGGCTAGAGTGTCTAGTATTTTAAG
>Botryllus_schlosseri_JN083277
CCAGATATGGCTTTTCCTCGATTAAATAATATAAGTTTTTGATTGTTGCCTCCTGCTTTGTTTTTTCTTTTTAGAAGT---TCTATAATTGAAAGTGGAGTTAGGACTGGGTGAACTGTTTATCCTCCCCTTTCTAGAAATCTAGCTCATTCTAGAGCTGCTTTGGATTGTGCTATTTTTTCTTTACATTTGGCTAGAGTGTCTAGTATTTTAAG
>Botryllus_schlosseri_JN083298
CCAGATATGGCTTTTCCTCGATTAAATAATATAAGTTTTTGATTGTTGCCTCCTGCTTTGTTTTTTCTTTTTAGAAGT---TCTATAATTGAAAGTGGAGTTAGGACTGGGTGAACTGTTTATCCTCCCCTTTCTAGAAATCTAGCTCATTCTAGAGCTGCTTTGGATTGTGCTATTTTTTCTTTACATTTGGCTAGAGTGTCTAGTATTTTAAG
>Botryllus_schlosseri_JN083303
CCAGATATGGCTTTTCCTCGATTAAATAATATAAGTTTTTGATTGTTGCCTCCTGCTTTGTTTTTTCTTTTTAGAAGT---TCTATAATTGAAAGTGGAGTTAGGACTGGGTGAACTGTTTATCCTCCCCTTTCTAGAAATCTAGCTCATTCTAGAGCTGCTTTGGATTGTGCTATTTTTTCTTTACATTTGGCTAGAGTGTCTAGTATTTTAAG
>Botryllus_schlosseri_JN083289
CCAGATATGGCTTTTCCTCGATTAAATAATATAAGTTTTTGATTGTTGCCTCCTGCTTTGTTTTTTCTTTTTAGAAGT---TCTATAATTGAAAGTGGAGTTAGGACTGGGTGAACTGTTTATCCTCCCCTTTCTAGAAATCTAGCTCATTCTAGAGCTGCTTTGGATTGTGCTATTTTTTCTTTACATTTGGCTAGAGTGTCTAGTATTTTAAG
>Botryllus_schlosseri_JN083292
CCAGATATGGCTTTTCCTCGATTAAATAATATAAGTTTTTGATTGTTGCCTCCTGCTTTGTTTTTTCTTTTTAGAAGT---TCTATAATTGAAAGTGGAGTTAGGACTGGGTGAACTGTTTATCCTCCCCTTTCTAGAAATCTAGCTCATTCTAGAGCTGCTTTGGATTGTGCTATTTTTTCTTTACATTTGGCTAGAGTGTCTAGTATTTTAAG
>Botryllus_schlosseri_JN083286
CCAGATATGGCTTTTCCTCGATTAAATAATATAAGTTTTTGATTGTTGCCTCCTGCTTTGTTTTTTCTTTTTAGAAGT---TCTATAATTGAAAGTGGAGTTAGGACTGGGTGAACTGTTTATCCTCCCCTTTCTAGAAATCTAGCTCATTCTAGAGCTGCTTTGGATTGTGCTATTTTTTCTTTACATTTGGCTAGAGTGTCTAGTATTTTAAG
>Botryllus_schlosseri_JN083290
CCAGATATGGCTTTTCCTCGATTAAATAATATAAGTTTTTGATTGTTGCCTCCTGCTTTGTTTTTTCTTTTTAGAAGT---TCTATAATTGAAAGTGGAGTTAGGACTGGGTGAACTGTTTATCCTCCCCTTTCTAGAAATCTAGCTCATTCTAGAGCTGCTTTGGATTGTGCTATTTTTTCTTTACATTTGGCTAGAGTGTCTAGTATTTTAAG
>Botryllus_schlosseri_JN083291
CCAGATATGGCTTTTCCTCGATTAAATAATATAAGTTTTTGATTGTTGCCTCCTGCTTTGTTTTTTCTTTTTAGAAGT---TCTATAATTGAAAGTGGAGTTAGGACTGGGTGAACTGTTTATCCTCCCCTTTCTAGAAATCTAGCTCATTCTAGAGCTGCTTTGGATTGTGCTATTTTTTCTTTACATTTGGCTAGAGTGTCTAGTATTTTAAG
>Botryllus_schlosseri_JN083293
CCAGATATGGCTTTTCCTCGATTAAATAATATAAGTTTTTGATTGTTGCCTCCTGCTTTGTTTTTTCTTTTTAGAAGT---TCTATAATTGAAAGTGGAGTTAGGACTGGGTGAACTGTTTATCCTCCCCTTTCTAGAAATCTAGCTCATTCTAGAGCTGCTTTGGATTGTGCTATTTTTTCTTTACATTTGGCTAGAGTGTCTAGTATTTTAAG
>Botryllus_schlosseri_JN083295
CCAGATATGGCTTTTCCTCGATTAAATAATATAAGTTTTTGATTGTTGCCTCCTGCTTTGTTTTTTCTTTTTAGAAGT---TCTATAATTGAAAGTGGAGTTAGGACTGGGTGAACTGTTTATCCTCCCCTTTCTAGAAATCTAGCTCATTCTAGAGCTGCTTTGGATTGTGCTATTTTTTCTTTACATTTGGCTAGAGTGTCTAGTATTTTAAG
>Botryllus_schlosseri_JN083296
CCAGATATGGCTTTTCCTCGATTAAATAATATAAGTTTTTGATTGTTGCCTCCTGCTTTGTTTTTTCTTTTTAGAAGT---TCTATAATTGAAAGTGGAGTTAGGACTGGGTGAACTGTTTATCCTCCCCTTTCTAGAAATCTAGCTCATTCTAGAGCTGCTTTGGATTGTGCTATTTTTTCTTTACATTTGGCTAGAGTGTCTAGTATTTTAAG
>Botryllus_schlosseri_JN083297
CCAGATATGGCTTTTCCTCGATTAAATAATATAAGTTTTTGATTGTTGCCTCCTGCTTTGTTTTTTCTTTTTAGAAGT---TCTATAATTGAAAGTGGAGTTAGGACTGGGTGAACTGTTTATCCTCCCCTTTCTAGAAATCTAGCTCATTCTAGAGCTGCTTTGGATTGTGCTATTTTTTCTTTACATTTGGCTAGAGTGTCTAGTATTTTAAG
>Botryllus_schlosseri_MW584323
CCAGATATGGCTTTTCCTCGATTAAATAATATAAGTTTTTGATTGTTGCCTCCTGCTTTGTTTTTTCTTTTTAGAAGT---TCTATAATTGAAAGTGGAGTTAGGACTGGGTGAACTGTTTATCCTCCCCTTTCTAGAAATCTAGCTCATTCTAGAGCTGCTTTGGATTGTGCTATTTTTTCTTTACATTTGGCTAGAGTGTCTAGTATTTTAAG
>Botryllus_schlosseri_MW584324
CCAGATATGGCTTTTCCTCGATTAAATAATATAAGTTTTTGATTGTTGCCTCCTGCTTTGTTTTTTCTTTTTAGAAGT---TCTATAATTGAAAGTGGAGTTAGGACTGGGTGAACTGTTTATCCTCCCCTTTCTAGAAATCTAGCTCATTCTAGAGCTGCTTTGGATTGTGCTATTTTTTCTTTACATTTGGCTAGAGTGTCTAGTATTTTAAG
>Botryllus_schlosseri_MW584325
CCAGATATGGCTTTTCCTCGATTAAATAATATAAGTTTTTGATTGTTGCCTCCTGCTTTGTTTTTTCTTTTTAGAAGT---TCTATAATTGAAAGTGGAGTTAGGACTGGGTGAACTGTTTATCCTCCCCTTTCTAGAAATCTAGCTCATTCTAGAGCTGCTTTGGATTGTGCTATTTTTTCTTTACATTTGGCTAGAGTGTCTAGTATTTTAAG
>Botryllus_schlosseri_MW584326
CCAGATATGGCTTTTCCTCGATTAAATAATATAAGTTTTTGATTGTTGCCTCCTGCTTTGTTTTTTCTTTTTAGAAGT---TCTATAATTGAAAGTGGAGTTAGGACTGGGTGAACTGTTTATCCTCCCCTTTCTAGAAATCTAGCTCATTCTAGAGCTGCTTTGGATTGTGCTATTTTTTCTTTACATTTGGCTAGAGTGTCTAGTATTTTAAG
>Botryllus_schlosseri_LR828378
CCAGATATGGCTTTTCCTCGATTAAATAATATAAGTTTTTGATTGTTGCCTCCTGCTTTGTTTTTTCTTTTTAGAAGT---TCTATAATTGAAAGTGGAGTTAGGACTGGGTGAACTGTTTATCCTCCCCTTTCTAGAAATCTAGCTCATTCTAGAGCTGCTTTGGATTGTGCTATTTTTTCTTTACATTTGGCTAGAGTGTCTAGTATTTTAAG
>Botryllus_schlosseri_JN083294
CCAGATATGGCTTTTCCTCGATTAAATAATATAAGTTTTTGATTGTTGCCTCCTGCTTTGTTTTTTCTTTTTAGAAGT---TCTATAATTGAAAGTGGAGTTAGGACTGGGTGAACTGTTTATCCTCCCCTTTCTAGAAATCTAGCTCATTCTAGAGCTGCTTTGGATTGTGCTATTTTTTCTTTACATTTGGCTAGAGTGTCTAGTATTTTAAG
>Botryllus_schlosseri_MK575747
CCAGATATGGCTTTTCCTCGATTAAATAATATAAGTTTTTGATTGTTGCCTCCTGCTTTGTTTTTTCTTTTTAGAAGT---TCTATAATTGAAAGTGGAGTTAGGACTGGGTGAACTGTTTATCCTCCCCTTTCTAGAAATCTAGCTCATTCTAGAGCTGCTTTGGATTGTGCTATTTTTTCTTTACATTTGGCTAGAGTGTCTAGTATTTTAAG
>Botryllus_schlosseri_MK575750
CCAGATATGGCTTTTCCTCGATTAAATAATATAAGTTTTTGATTGTTGCCTCCTGCTTTGTTTTTTCTTTTTAGAAGT---TCTATAATTGAAAGTGGAGTTAGGACTGGGTGAACTGTTTATCCTCCCCTTTCTAGAAATCTAGCTCATTCTAGAGCTGCTTTGGATTGTGCTATTTTTTCTTTACATTTGGCTAGAGTGTCTAGTATTTTAAG
>Botryllus_schlosseri_JN083274
CCAGATATGGCTTTTCCTCGATTAAATAATATAAGTTTTTGATTGTTGCCTCCTGCTTTGTTTTTTCTTTTTAGAAGT---TCTATAATTGAAAGTGGAGTTAGGACTGGGTGAACTGTTTATCCTCCCCTTTCTAGAAATCTAGCTCATTCTAGAGCTGCTTTGGATTGTGCTATTTTTTCTTTACATTTGGCTAGAGTGTCTAGTATTTTAAG
>Botryllus_schlosseri_JN083301
CCAGATATGGCTTTTCCTCGATTAAATAATATAAGTTTTTGATTGTTGCCTCCTGCTTTGTTTTTTCTTTTTAGAAGT---TCTATAATTGAAAGTGGAGTTAGGACTGGGTGAACTGTTTATCCTCCCCTTTCTAGAAATCTAGCTCATTCTAGAGCTGCTTTGGATTGTGCTATTTTTTCTTTACATTTGGCTAGAGTGTCTAGTATTTTAAG
>Botryllus_schlosseri_JN083300
CCAGATATGGCTTTTCCTCGATTAAATAATATAAGTTTTTGATTGTTGCCTCCTGCTTTGTTTTTTCTTTTTAGAAGT---TCTATAATTGAAAGTGGAGTTAGGACTGGGTGAACTGTTTATCCTCCCCTTTCTAGAAATCTAGCTCATTCTAGAGCTGCTTTGGATTGTGCTATTTTTTCTTTACATTTGGCTAGAGTGTCTAGTATTTTAAG
>Botryllus_schlosseri_JN083287
CCAGATATGGCTTTTCCTCGATTAAATAATATAAGTTTTTGATTGTTGCCTCCTGCTTTGTTTTTTCTTTTTAGAAGT---TCTATAATTGAAAGTGGAGTTAGGACTGGGTGAACTGTTTATCCTCCCCTTTCTAGAAATCTAGCTCATTCTAGAGCTGCTTTGGATTGTGCTATTTTTTCTTTACATTTGGCTAGAGTGTCTAGTATTTTAAG
>Botryllus_schlosseri_JN083285
CCAGATATGGCTTTTCCTCGATTAAATAATATAAGTTTTTGATTGTTGCCTCCTGCTTTGTTTTTTCTTTTTAGAAGT---TCTATAATTGAAAGTGGAGTTAGGACTGGGTGAACTGTTTATCCTCCCCTTTCTAGAAATCTAGCTCATTCTAGAGCTGCTTTGGATTGTGCTATTTTTTCTTTACATTTGGCTAGAGTGTCTAGTATTTTAAG
>Botryllus_schlosseri_JN083299
CCAGATATGGCTTTTCCTCGATTAAATAATATAAGTTTTTGATTGTTGCCTCCTGCTTTGTTTTTTCTTTTTAGAAGT---TCTATAATTGAAAGTGGAGTTAGGACTGGGTGAACTGTTTATCCTCCCCTTTCTAGAAATCTAGCTCATTCTAGAGCTGCTTTGGATTGTGCTATTTTTTCTTTACATTTGGCTAGAGTGTCTAGTATTTTAAG
>Botryllus_schlosseri_JN083288
CCAGATATGGCTTTTCCTCGATTAAATAATATAAGTTTTTGATTGTTGCCTCCTGCTTTGTTTTTTCTTTTTAGAAGT---TCTATAATTGAAAGTGGAGTTAGGACTGGGTGAACTGTTTATCCTCCCCTTTCTAGAAATCTAGCTCATTCTAGAGCTGCTTTGGATTGTGCTATTTTTTCTTTACATTTGGCTAGAGTGTCTAGTATTTTAAG
>Botryllus_schlosseri_DQ340221
CCAGATATGGCTTTTCCTCGATTAAATAATATAAGTTTTTGATTGTTGCCCCCTGCTTTGTTTTTTCTTTTTAGAAGT---TCTATAATTGAAAGGGGAGTTAGGACTGGGTGAACTGTTTATCCTCCCCTTTCTAGAAATCTAGCTCATTCTAGAGCTGCTTTGGATTGTGCTATTTTTTCTTTACATTTGGCTAGAGTGTCTAGTATTTTAAG
>Botryllus_schlosseri_MK575797
CCAGATATGGCTTTTCCTCGATTAAATAATATAAGTTTTTGATTGTTGCCCCCTGCTTTGTTTTTTCTTTTTAGAAGT---TCTATAATTGAAAGGGGAGTTAGGACTGGGTGAACTGTTTATCCTCCCCTTTCTAGAAATCTAGCTCATTCTAGAGCTGCTTTGGATTGTGCTATTTTTTCTTTACATTTGGCTAGAGTGTCTAGTATTTTAAG
>Botryllus_schlosseri_KM587644
CCAGATATGGCTTTTCCTCGATTAAATAATATAAGTTTTTGATTGTTGCCCCCTGCTTTGTTTTTTCTTTTTAGAAGT---TCTATAATTGAAAGGGGAGTTAGGACTGGGTGAACTGTTTATCCTCCCCTTTCTAGAAATCTAGCTCATTCTAGAGCTGCTTTGGATTGTGCTATTTTTTCTTTACATTTGGCTAGAGTGTCTAGTATTTTAAG
>Botryllus_schlosseri_JN083283
CCAGATATGGCTTTTCCTCGATTAAATAATATAAGTTTTTGATTGTTGCCCCCTGCTTTGTTTTTTCTTTTTAGAAGT---TCTATAATTGAAAGTGGAGTTAGGACTGGGTGAACTGTTTATCCTCCCCTTTCTAGAAATCTAGCTCATTCTAGAGCTGCTTTGGATTGTGCTATTTTTTCTTTACATTTGGCTAGAGTGTCTAGTATTTTAAG
>Botryllus_schlosseri_JN248377
CCAGATATGGCTTTTCCTCGATTAAATAATATAAGTTTTTGATTGTTGCCCCCTGCTTTGTTTTTTCTTTTTAGAAGT---TCTATAATTGAAAGTGGAGTTAGGACTGGGTGAACTGTTTATCCTCCCCTTTCTAGAAATCTAGCTCATTCTAGAGCTGCTTTGGATTGTGCTATTTTTTCTTTACATTTGGCTAGAGTGTCTAGTATTTTAAG
>Botryllus_schlosseri_GQ365698
CCAGATATGGCTTTTCCTCGATTAAATAATATAAGTTTTTGATTGTTGCCCCCTGCTTTGTTTTTTCTTTTTAGAAGT---TCTATAATTGAAAGTGGAGTTAGGACTGGGTGAACTGTTTATCCTCCCCTTTCTAGAAATCTAGCTCATTCTAGAGCTGCTTTGGATTGTGCTATTTTTTCTTTACATTTGGCTAGAGTGTCTAGTATTTTAAG
>Botryllus_schlosseri_GQ365704
CCAGATATGGCTTTTCCTCGATTAAATAATATAAGTTTTTGATTGTTGCCCCCTGCTTTGTTTTTTCTTTTTAGAAGT---TCTATAATTGAAAGTGGAGTTAGGACTGGGTGAACTGTTTATCCTCCCCTTTCTAGAAATCTAGCTCATTCTAGAGCTGCTTTGGATTGTGCTATTTTTTCTTTACATTTGGCTAGAGTGTCTAGTATTTTAAG
>Botryllus_schlosseri_JN248366
CCAGATATGGCTTTTCCTCGATTAAATAATATAAGTTTTTGATTGTTGCCCCCTGCTTTGTTTTTTCTTTTTAGAAGT---TCTATAATTGAAAGTGGAGTTAGGACTGGGTGAACTGTTTATCCTCCCCTTTCTAGAAATCTAGCTCATTCTAGAGCTGCTTTGGATTGTGCTATTTTTTCTTTACATTTGGCTAGAGTGTCTAGTATTTTAAG
>Botryllus_schlosseri_JN248368
CCAGATATGGCTTTTCCTCGATTAAATAATATAAGTTTTTGATTGTTGCCCCCTGCTTTGTTTTTTCTTTTTAGAAGT---TCTATAATTGAAAGTGGAGTTAGGACTGGGTGAACTGTTTATCCTCCCCTTTCTAGAAATCTAGCTCATTCTAGAGCTGCTTTGGATTGTGCTATTTTTTCTTTACATTTGGCTAGAGTGTCTAGTATTTTAAG
>Botryllus_schlosseri_JN248371
CCAGATATGGCTTTTCCTCGATTAAATAATATAAGTTTTTGATTGTTGCCCCCTGCTTTGTTTTTTCTTTTTAGAAGT---TCTATAATTGAAAGTGGAGTTAGGACTGGGTGAACTGTTTATCCTCCCCTTTCTAGAAATCTAGCTCATTCTAGAGCTGCTTTGGATTGTGCTATTTTTTCTTTACATTTGGCTAGAGTGTCTAGTATTTTAAG
>Botryllus_schlosseri_DQ340205
CCAGATATGGCTTTTCCTCGATTAAATAATATAAGTTTTTGATTGTTGCCCCCTGCTTTGTTTTTTCTTTTTAGAAGT---TCTATAATTGAAAGTGGAGTTAGGACTGGGTGAACTGTTTATCCTCCCCTTTCTAGAAATCTAGCTCATTCTAGAGCTGCTTTGGATTGTGCTATTTTTTCTTTACATTTGGCTAGAGTGTCTAGTATTTTAAG
>Botryllus_schlosseri_KX500672
CCAGATATGGCTTTTCCTCGATTAAATAATATAAGTTTTTGATTGTTGCCCCCTGCTTTGTTTTTTCTTTTTAGAAGT---TCTATAATTGAAAGTGGAGTTAGGACTGGGTGAACTGTTTATCCTCCCCTTTCTAGAAATCTAGCTCATTCTAGAGCTGCTTTGGATTGTGCTATTTTTTCTTTACATTTGGCTAGAGTGTCTAGTATTTTAAG
>Botryllus_schlosseri_KX500673
CCAGATATGGCTTTTCCTCGATTAAATAATATAAGTTTTTGATTGTTGCCCCCTGCTTTGTTTTTTCTTTTTAGAAGT---TCTATAATTGAAAGTGGAGTTAGGACTGGGTGAACTGTTTATCCTCCCCTTTCTAGAAATCTAGCTCATTCTAGAGCTGCTTTGGATTGTGCTATTTTTTCTTTACATTTGGCTAGAGTGTCTAGTATTTTAAG
>Botryllus_schlosseri_KX500689
CCAGATATGGCTTTTCCTCGATTAAATAATATAAGTTTTTGATTGTTGCCCCCTGCTTTGTTTTTTCTTTTTAGAAGT---TCTATAATTGAAAGTGGAGTTAGGACTGGGTGAACTGTTTATCCTCCCCTTTCTAGAAATCTAGCTCATTCTAGAGCTGCTTTGGATTGTGCTATTTTTTCTTTACATTTGGCTAGAGTGTCTAGTATTTTAAG
>Botryllus_schlosseri_KX500693
CCAGATATGGCTTTTCCTCGATTAAATAATATAAGTTTTTGATTGTTGCCCCCTGCTTTGTTTTTTCTTTTTAGAAGT---TCTATAATTGAAAGTGGAGTTAGGACTGGGTGAACTGTTTATCCTCCCCTTTCTAGAAATCTAGCTCATTCTAGAGCTGCTTTGGATTGTGCTATTTTTTCTTTACATTTGGCTAGAGTGTCTAGTATTTTAAG
>Botryllus_schlosseri_KX500760
CCAGATATGGCTTTTCCTCGATTAAATAATATAAGTTTTTGATTGTTGCCCCCTGCTTTGTTTTTTCTTTTTAGAAGT---TCTATAATTGAAAGTGGAGTTAGGACTGGGTGAACTGTTTATCCTCCCCTTTCTAGAAATCTAGCTCATTCTAGAGCTGCTTTGGATTGTGCTATTTTTTCTTTACATTTGGCTAGAGTGTCTAGTATTTTAAG
>Botryllus_schlosseri_KX500766
CCAGATATGGCTTTTCCTCGATTAAATAATATAAGTTTTTGATTGTTGCCCCCTGCTTTGTTTTTTCTTTTTAGAAGT---TCTATAATTGAAAGTGGAGTTAGGACTGGGTGAACTGTTTATCCTCCCCTTTCTAGAAATCTAGCTCATTCTAGAGCTGCTTTGGATTGTGCTATTTTTTCTTTACATTTGGCTAGAGTGTCTAGTATTTTAAG
>Botryllus_schlosseri_KX500767
CCAGATATGGCTTTTCCTCGATTAAATAATATAAGTTTTTGATTGTTGCCCCCTGCTTTGTTTTTTCTTTTTAGAAGT---TCTATAATTGAAAGTGGAGTTAGGACTGGGTGAACTGTTTATCCTCCCCTTTCTAGAAATCTAGCTCATTCTAGAGCTGCTTTGGATTGTGCTATTTTTTCTTTACATTTGGCTAGAGTGTCTAGTATTTTAAG
>Botryllus_schlosseri_KX500770
CCAGATATGGCTTTTCCTCGATTAAATAATATAAGTTTTTGATTGTTGCCCCCTGCTTTGTTTTTTCTTTTTAGAAGT---TCTATAATTGAAAGTGGAGTTAGGACTGGGTGAACTGTTTATCCTCCCCTTTCTAGAAATCTAGCTCATTCTAGAGCTGCTTTGGATTGTGCTATTTTTTCTTTACATTTGGCTAGAGTGTCTAGTATTTTAAG
>Botryllus_schlosseri_KX500771
CCAGATATGGCTTTTCCTCGATTAAATAATATAAGTTTTTGATTGTTGCCCCCTGCTTTGTTTTTTCTTTTTAGAAGT---TCTATAATTGAAAGTGGAGTTAGGACTGGGTGAACTGTTTATCCTCCCCTTTCTAGAAATCTAGCTCATTCTAGAGCTGCTTTGGATTGTGCTATTTTTTCTTTACATTTGGCTAGAGTGTCTAGTATTTTAAG
>Botryllus_schlosseri_KX500774
CCAGATATGGCTTTTCCTCGATTAAATAATATAAGTTTTTGATTGTTGCCCCCTGCTTTGTTTTTTCTTTTTAGAAGT---TCTATAATTGAAAGTGGAGTTAGGACTGGGTGAACTGTTTATCCTCCCCTTTCTAGAAATCTAGCTCATTCTAGAGCTGCTTTGGATTGTGCTATTTTTTCTTTACATTTGGCTAGAGTGTCTAGTATTTTAAG
>Botryllus_schlosseri_KX500775
CCAGATATGGCTTTTCCTCGATTAAATAATATAAGTTTTTGATTGTTGCCCCCTGCTTTGTTTTTTCTTTTTAGAAGT---TCTATAATTGAAAGTGGAGTTAGGACTGGGTGAACTGTTTATCCTCCCCTTTCTAGAAATCTAGCTCATTCTAGAGCTGCTTTGGATTGTGCTATTTTTTCTTTACATTTGGCTAGAGTGTCTAGTATTTTAAG
>Botryllus_schlosseri_KX500778
CCAGATATGGCTTTTCCTCGATTAAATAATATAAGTTTTTGATTGTTGCCCCCTGCTTTGTTTTTTCTTTTTAGAAGT---TCTATAATTGAAAGTGGAGTTAGGACTGGGTGAACTGTTTATCCTCCCCTTTCTAGAAATCTAGCTCATTCTAGAGCTGCTTTGGATTGTGCTATTTTTTCTTTACATTTGGCTAGAGTGTCTAGTATTTTAAG
>Botryllus_schlosseri_KX500819
CCAGATATGGCTTTTCCTCGATTAAATAATATAAGTTTTTGATTGTTGCCCCCTGCTTTGTTTTTTCTTTTTAGAAGT---TCTATAATTGAAAGTGGAGTTAGGACTGGGTGAACTGTTTATCCTCCCCTTTCTAGAAATCTAGCTCATTCTAGAGCTGCTTTGGATTGTGCTATTTTTTCTTTACATTTGGCTAGAGTGTCTAGTATTTTAAG
>Botryllus_schlosseri_KX500820
CCAGATATGGCTTTTCCTCGATTAAATAATATAAGTTTTTGATTGTTGCCCCCTGCTTTGTTTTTTCTTTTTAGAAGT---TCTATAATTGAAAGTGGAGTTAGGACTGGGTGAACTGTTTATCCTCCCCTTTCTAGAAATCTAGCTCATTCTAGAGCTGCTTTGGATTGTGCTATTTTTTCTTTACATTTGGCTAGAGTGTCTAGTATTTTAAG
>Botryllus_schlosseri_KX500821
CCAGATATGGCTTTTCCTCGATTAAATAATATAAGTTTTTGATTGTTGCCCCCTGCTTTGTTTTTTCTTTTTAGAAGT---TCTATAATTGAAAGTGGAGTTAGGACTGGGTGAACTGTTTATCCTCCCCTTTCTAGAAATCTAGCTCATTCTAGAGCTGCTTTGGATTGTGCTATTTTTTCTTTACATTTGGCTAGAGTGTCTAGTATTTTAAG
>Botryllus_schlosseri_KX500822
CCAGATATGGCTTTTCCTCGATTAAATAATATAAGTTTTTGATTGTTGCCCCCTGCTTTGTTTTTTCTTTTTAGAAGT---TCTATAATTGAAAGTGGAGTTAGGACTGGGTGAACTGTTTATCCTCCCCTTTCTAGAAATCTAGCTCATTCTAGAGCTGCTTTGGATTGTGCTATTTTTTCTTTACATTTGGCTAGAGTGTCTAGTATTTTAAG
>Botryllus_schlosseri_KX500823
CCAGATATGGCTTTTCCTCGATTAAATAATATAAGTTTTTGATTGTTGCCCCCTGCTTTGTTTTTTCTTTTTAGAAGT---TCTATAATTGAAAGTGGAGTTAGGACTGGGTGAACTGTTTATCCTCCCCTTTCTAGAAATCTAGCTCATTCTAGAGCTGCTTTGGATTGTGCTATTTTTTCTTTACATTTGGCTAGAGTGTCTAGTATTTTAAG
>Botryllus_schlosseri_KX500824
CCAGATATGGCTTTTCCTCGATTAAATAATATAAGTTTTTGATTGTTGCCCCCTGCTTTGTTTTTTCTTTTTAGAAGT---TCTATAATTGAAAGTGGAGTTAGGACTGGGTGAACTGTTTATCCTCCCCTTTCTAGAAATCTAGCTCATTCTAGAGCTGCTTTGGATTGTGCTATTTTTTCTTTACATTTGGCTAGAGTGTCTAGTATTTTAAG
>Botryllus_schlosseri_KX500825
CCAGATATGGCTTTTCCTCGATTAAATAATATAAGTTTTTGATTGTTGCCCCCTGCTTTGTTTTTTCTTTTTAGAAGT---TCTATAATTGAAAGTGGAGTTAGGACTGGGTGAACTGTTTATCCTCCCCTTTCTAGAAATCTAGCTCATTCTAGAGCTGCTTTGGATTGTGCTATTTTTTCTTTACATTTGGCTAGAGTGTCTAGTATTTTAAG
>Botryllus_schlosseri_KX500826
CCAGATATGGCTTTTCCTCGATTAAATAATATAAGTTTTTGATTGTTGCCCCCTGCTTTGTTTTTTCTTTTTAGAAGT---TCTATAATTGAAAGTGGAGTTAGGACTGGGTGAACTGTTTATCCTCCCCTTTCTAGAAATCTAGCTCATTCTAGAGCTGCTTTGGATTGTGCTATTTTTTCTTTACATTTGGCTAGAGTGTCTAGTATTTTAAG
>Botryllus_schlosseri_JN083275
CCAGATATGGCTTTTCCTCGATTAAATAATATAAGTTTTTGATTGTTGCCCCCTGCTTTGTTTTTTCTTTTTAGAAGT---TCTATAATTGAAAGTGGAGTTAGGACTGGGTGAACTGTTTATCCTCCCCTTTCTAGAAATCTAGCTCATTCTAGAGCTGCTTTGGATTGTGCTATTTTTTCTTTACATTTGGCTAGAGTGTCTAGTATTTTAAG
>Botryllus_schlosseri_OM912667
CCAGATATGGCTTTTCCTCGATTAAATAATATAAGTTTTTGATTGTTGCCCCCTGCTTTGTTTTTTCTTTTTAGAAGT---TCTATAATTGAAAGTGGAGTTAGGACTGGGTGAACTGTTTATCCTCCCCTTTCTAGAAATCTAGCTCATTCTAGAGCTGCTTTGGATTGTGCTATTTTTTCTTTACATTTGGCTAGAGTGTCTAGTATTTTAAG
>Botryllus_schlosseri_FJ528641
CCAGATATGGCTTTTCCTCGATTAAATAATATAAGTTTTTGATTGTTGCCCCCTGCTTTGTTTTTTCTTTTTAGAAGT---TCTATAATTGAAAGTGGAGTTAGGACTGGGTGAACTGTTTATCCTCCCCTTTCTAGAAATCTAGCTCATTCTAGAGCTGCTTTGGATTGTGCTATTTTTTCTTTACATTTGGCTAGAGTGTCTAGTATTTTAAG
>Botryllus_schlosseri_MK978818
CCAGATATGGCTTTTCCTCGATTAAATAATATAAGTTTTTGATTGTTGCCCCCTGCTTTGTTTTTTCTTTTTAGAAGT---TCTATAATTGAAAGTGGAGTTAGGACTGGGTGAACTGTTTATCCTCCCCTTTCTAGAAATCTAGCTCATTCTAGAGCTGCTTTGGATTGTGCTATTTTTTCTTTACATTTGGCTAGAGTGTCTAGTATTTTAAG
>Botryllus_schlosseri_KF309615
CCAGATATGGCTTTTCCTCGATTAAATAATATAAGTTTTTGATTGTTGCCCCCTGCTTTGTTTTTTCTTTTTAGAAGT---TCTATAATTGAAAGTGGAGTTAGGACTGGGTGAACTGTTTATCCTCCCCTTTCTAGAAATCTAGCTCATTCTAGAGCTGCTTTGGATTGTGCTATTTTTTCTTTACATTTGGCTAGAGTGTCTAGTATTTTAAG
>Botryllus_schlosseri_AY600987
CCAGATATGGCTTTTCCTCGATTAAATAATATAAGTTTTTGATTGTTGCCCCCTGCTTTGTTTTTTCTTTTTAGAAGT---TCTATAATTGAAAGTGGAGTTAGGACTGGGTGAACTGTTTATCCTCCCCTTTCTAGAAATCTAGCTCATTCTAGAGCTGCTTTGGATTGTGCTATTTTTTCTTTACATTTGGCTAGAGTGTCTAGTATTTTAAG
>Botryllus_schlosseri_OM912666
CCAGATATGGCTTTTCCTCGATTAAATAATATAAGTTTTTGATTGTTGCCCCCTGCTTTGTTTTTTCTTTTTAGAAGT---TCTATAATTGAAAGTGGAGTTAGGACTGGGTGAACTGTTTATCCTCCCCTTTCTAGAAATCTAGCTCATTCTAGAGCTGCTTTGGATTGTGCTATTTTTTCTTTACATTTGGCTAGAGTGTCTAGTATTTTAAG
>Botryllus_schlosseri_GU065353
CCAGATATGGCTTTTCCTCGATTAAATAATATAAGTTTTTGATTGTTGCCCCCTGCTTTGTTTTTTCTTTTTAGAAGT---TCTATAATTGAAAGTGGAGTTAGGACTGGGTGAACTGTTTATCCTCCCCTTTCTAGAAATCTAGCTCATTCTAGAGCTGCTTTGGATTGTGCTATTTTTTCTTTACATTTGGCTAGAGTGTCTAGTATTTTAAG
>Botryllus_schlosseri_KF309536
CCAGATATGGCTTTTCCTCGATTAAATAATATAAGTTTTTGATTGTTGCCCCCTGCTTTGTTTTTTCTTTTTAGAAGT---TCTATAATTGAAAGTGGAGTTAGGACTGGGTGAACTGTTTATCCTCCCCTTTCTAGAAATCTAGCTCATTCTAGAGCTGCTTTGGATTGTGCTATTTTTTCTTTACATTTGGCTAGAGTGTCTAGTATTTTAAG
>Botryllus_schlosseri_KF309537
CCAGATATGGCTTTTCCTCGATTAAATAATATAAGTTTTTGATTGTTGCCCCCTGCTTTGTTTTTTCTTTTTAGAAGT---TCTATAATTGAAAGTGGAGTTAGGACTGGGTGAACTGTTTATCCTCCCCTTTCTAGAAATCTAGCTCATTCTAGAGCTGCTTTGGATTGTGCTATTTTTTCTTTACATTTGGCTAGAGTGTCTAGTATTTTAAG
>Botryllus_schlosseri_KF309538
CCAGATATGGCTTTTCCTCGATTAAATAATATAAGTTTTTGATTGTTGCCCCCTGCTTTGTTTTTTCTTTTTAGAAGT---TCTATAATTGAAAGTGGAGTTAGGACTGGGTGAACTGTTTATCCTCCCCTTTCTAGAAATCTAGCTCATTCTAGAGCTGCTTTGGATTGTGCTATTTTTTCTTTACATTTGGCTAGAGTGTCTAGTATTTTAAG
>Botryllus_schlosseri_KF309539
CCAGATATGGCTTTTCCTCGATTAAATAATATAAGTTTTTGATTGTTGCCCCCTGCTTTGTTTTTTCTTTTTAGAAGT---TCTATAATTGAAAGTGGAGTTAGGACTGGGTGAACTGTTTATCCTCCCCTTTCTAGAAATCTAGCTCATTCTAGAGCTGCTTTGGATTGTGCTATTTTTTCTTTACATTTGGCTAGAGTGTCTAGTATTTTAAG
>Botryllus_schlosseri_KF309540
CCAGATATGGCTTTTCCTCGATTAAATAATATAAGTTTTTGATTGTTGCCCCCTGCTTTGTTTTTTCTTTTTAGAAGT---TCTATAATTGAAAGTGGAGTTAGGACTGGGTGAACTGTTTATCCTCCCCTTTCTAGAAATCTAGCTCATTCTAGAGCTGCTTTGGATTGTGCTATTTTTTCTTTACATTTGGCTAGAGTGTCTAGTATTTTAAG
>Botryllus_schlosseri_KF309541
CCAGATATGGCTTTTCCTCGATTAAATAATATAAGTTTTTGATTGTTGCCCCCTGCTTTGTTTTTTCTTTTTAGAAGT---TCTATAATTGAAAGTGGAGTTAGGACTGGGTGAACTGTTTATCCTCCCCTTTCTAGAAATCTAGCTCATTCTAGAGCTGCTTTGGATTGTGCTATTTTTTCTTTACATTTGGCTAGAGTGTCTAGTATTTTAAG
>Botryllus_schlosseri_KF309542
CCAGATATGGCTTTTCCTCGATTAAATAATATAAGTTTTTGATTGTTGCCCCCTGCTTTGTTTTTTCTTTTTAGAAGT---TCTATAATTGAAAGTGGAGTTAGGACTGGGTGAACTGTTTATCCTCCCCTTTCTAGAAATCTAGCTCATTCTAGAGCTGCTTTGGATTGTGCTATTTTTTCTTTACATTTGGCTAGAGTGTCTAGTATTTTAAG
>Botryllus_schlosseri_KF309543
CCAGATATGGCTTTTCCTCGATTAAATAATATAAGTTTTTGATTGTTGCCCCCTGCTTTGTTTTTTCTTTTTAGAAGT---TCTATAATTGAAAGTGGAGTTAGGACTGGGTGAACTGTTTATCCTCCCCTTTCTAGAAATCTAGCTCATTCTAGAGCTGCTTTGGATTGTGCTATTTTTTCTTTACATTTGGCTAGAGTGTCTAGTATTTTAAG
>Botryllus_schlosseri_KF309544
CCAGATATGGCTTTTCCTCGATTAAATAATATAAGTTTTTGATTGTTGCCCCCTGCTTTGTTTTTTCTTTTTAGAAGT---TCTATAATTGAAAGTGGAGTTAGGACTGGGTGAACTGTTTATCCTCCCCTTTCTAGAAATCTAGCTCATTCTAGAGCTGCTTTGGATTGTGCTATTTTTTCTTTACATTTGGCTAGAGTGTCTAGTATTTTAAG
>Botryllus_schlosseri_KF309546
CCAGATATGGCTTTTCCTCGATTAAATAATATAAGTTTTTGATTGTTGCCCCCTGCTTTGTTTTTTCTTTTTAGAAGT---TCTATAATTGAAAGTGGAGTTAGGACTGGGTGAACTGTTTATCCTCCCCTTTCTAGAAATCTAGCTCATTCTAGAGCTGCTTTGGATTGTGCTATTTTTTCTTTACATTTGGCTAGAGTGTCTAGTATTTTAAG
>Botryllus_schlosseri_KF309547
CCAGATATGGCTTTTCCTCGATTAAATAATATAAGTTTTTGATTGTTGCCCCCTGCTTTGTTTTTTCTTTTTAGAAGT---TCTATAATTGAAAGTGGAGTTAGGACTGGGTGAACTGTTTATCCTCCCCTTTCTAGAAATCTAGCTCATTCTAGAGCTGCTTTGGATTGTGCTATTTTTTCTTTACATTTGGCTAGAGTGTCTAGTATTTTAAG
>Botryllus_schlosseri_KF309564
CCAGATATGGCTTTTCCTCGATTAAATAATATAAGTTTTTGATTGTTGCCCCCTGCTTTGTTTTTTCTTTTTAGAAGT---TCTATAATTGAAAGTGGAGTTAGGACTGGGTGAACTGTTTATCCTCCCCTTTCTAGAAATCTAGCTCATTCTAGAGCTGCTTTGGATTGTGCTATTTTTTCTTTACATTTGGCTAGAGTGTCTAGTATTTTAAG
>Botryllus_schlosseri_KF309565
CCAGATATGGCTTTTCCTCGATTAAATAATATAAGTTTTTGATTGTTGCCCCCTGCTTTGTTTTTTCTTTTTAGAAGT---TCTATAATTGAAAGTGGAGTTAGGACTGGGTGAACTGTTTATCCTCCCCTTTCTAGAAATCTAGCTCATTCTAGAGCTGCTTTGGATTGTGCTATTTTTTCTTTACATTTGGCTAGAGTGTCTAGTATTTTAAG
>Botryllus_schlosseri_KF309566
CCAGATATGGCTTTTCCTCGATTAAATAATATAAGTTTTTGATTGTTGCCCCCTGCTTTGTTTTTTCTTTTTAGAAGT---TCTATAATTGAAAGTGGAGTTAGGACTGGGTGAACTGTTTATCCTCCCCTTTCTAGAAATCTAGCTCATTCTAGAGCTGCTTTGGATTGTGCTATTTTTTCTTTACATTTGGCTAGAGTGTCTAGTATTTTAAG
>Botryllus_schlosseri_KF309567
CCAGATATGGCTTTTCCTCGATTAAATAATATAAGTTTTTGATTGTTGCCCCCTGCTTTGTTTTTTCTTTTTAGAAGT---TCTATAATTGAAAGTGGAGTTAGGACTGGGTGAACTGTTTATCCTCCCCTTTCTAGAAATCTAGCTCATTCTAGAGCTGCTTTGGATTGTGCTATTTTTTCTTTACATTTGGCTAGAGTGTCTAGTATTTTAAG
>Botryllus_schlosseri_KF309579
CCAGATATGGCTTTTCCTCGATTAAATAATATAAGTTTTTGATTGTTGCCCCCTGCTTTGTTTTTTCTTTTTAGAAGT---TCTATAATTGAAAGTGGAGTTAGGACTGGGTGAACTGTTTATCCTCCCCTTTCTAGAAATCTAGCTCATTCTAGAGCTGCTTTGGATTGTGCTATTTTTTCTTTACATTTGGCTAGAGTGTCTAGTATTTTAAG
>Botryllus_schlosseri_KF309659
CCAGATATGGCTTTTCCTCGATTAAATAATATAAGTTTTTGATTGTTGCCCCCTGCTTTGTTTTTTCTTTTTAGAAGT---TCTATAATTGAAAGTGGAGTTAGGACTGGGTGAACTGTTTATCCTCCCCTTTCTAGAAATCTAGCTCATTCTAGAGCTGCTTTGGATTGTGCTATTTTTTCTTTACATTTGGCTAGAGTGTCTAGTATTTTAAG
>Botryllus_schlosseri_OM912663
CCAGATATGGCTTTTCCTCGATTAAATAATATAAGTTTTTGATTGTTGCCCCCTGCTTTGTTTTTTCTTTTTAGAAGT---TCTATAATTGAAAGTGGAGTTAGGACTGGGTGAACTGTTTATCCTCCCCTTTCTAGAAATCTAGCTCATTCTAGAGCTGCTTTGGATTGTGCTATTTTTTCTTTACATTTGGCTAGAGTGTCTAGTATTTTAAG
>Botryllus_schlosseri_OM912664
CCAGATATGGCTTTTCCTCGATTAAATAATATAAGTTTTTGATTGTTGCCCCCTGCTTTGTTTTTTCTTTTTAGAAGT---TCTATAATTGAAAGTGGAGTTAGGACTGGGTGAACTGTTTATCCTCCCCTTTCTAGAAATCTAGCTCATTCTAGAGCTGCTTTGGATTGTGCTATTTTTTCTTTACATTTGGCTAGAGTGTCTAGTATTTTAAG
>Botryllus_schlosseri_HG931923
CCAGATATGGCTTTTCCTCGATTAAATAATATAAGTTTTTGATTGTTGCCCCCTGCTTTGTTTTTTCTTTTTAGAAGT---TCTATAATTGAAAGTGGAGTTAGGACTGGGTGAACTGTTTATCCTCCCCTTTCTAGAAATCTAGCTCATTCTAGAGCTGCTTTGGATTGTGCTATTTTTTCTTTACATTTGGCTAGAGTGTCTAGTATTTTAAG
>Botryllus_schlosseri_OM912665
CCAGATATGGCTTTTCCTCGATTAAATAATATAAGTTTTTGATTGTTGCCCCCTGCTTTGTTTTTTCTTTTTAGAAGT---TCTATAATTGAAAGTGGAGTTAGGACTGGGTGAACTGTTTATCCTCCCCTTTCTAGAAATCTAGCTCATTCTAGAGCTGCTTTGGATTGTGCTATTTTTTCTTTACATTTGGCTAGAGTGTCTAGTATTTTAAG
>Botryllus_schlosseri_MW817933
CCAGATATGGCTTTTCCTCGATTAAATAATATAAGTTTTTGATTGTTGCCCCCTGCTTTGTTTTTTCTTTTTAGAAGT---TCTATAATTGAAAGTGGAGTTAGGACTGGGTGAACTGTTTATCCTCCCCTTTCTAGAAATCTAGCTCATTCTAGAGCTGCTTTGGATTGTGCTATTTTTTCTTTACATTTGGCTAGAGTGTCTAGTATTTTAAG
>Botryllus_schlosseri_JN083281
CCAGATATGGCTTTTCCTCGATTAAATAATATAAGTTTTTGATTGTTGCCCCCTGCTTTGTTTTTTCTTTTTAGAAGT---TCTATAATTGAAAGTGGAGTTAGGACTGGGTGAACTGTTTATCCTCCCCTTTCTAGAAATCTAGCTCATTCTAGAGCTGCTTTGGATTGTGCTATTTTTTCTTTACATTTGGCTAGAGTGTCTAGTATTTTAAG
>Botryllus_schlosseri_HF548551
CCAGATATGGCTTTTCCTCGATTAAATAATATAAGTTTTTGATTGTTGCCCCCTGCTTTGTTTTTTCTTTTTAGAAGT---TCTATAATTGAAAGTGGAGTTAGGACTGGGTGAACTGTTTATCCTCCCCTTTCTAGAAATCTAGCTCATTCTAGAGCTGCTTTGGATTGTGCTATTTTTTCTTTACATTTGGCTAGAGTGTCTAGTATTTTAAG
>Botryllus_schlosseri_JN083282
CCAGATATGGCTTTTCCTCGATTAAATAATATAAGTTTTTGATTGTTGCCCCCTGCTTTGTTTTTTCTTTTTAGAAGT---TCTATAATTGAAAGTGGAGTTAGGACTGGGTGAACTGTTTATCCTCCCCTTTCTAGAAATCTAGCTCATTCTAGAGCTGCTTTGGATTGTGCTATTTTTTCTTTACATTTGGCTAGAGTGTCTAGTATTTTAAG
>Botryllus_schlosseri_MW584319
CCAGATATGGCTTTTCCTCGATTAAATAATATAAGTTTTTGATTGTTGCCCCCTGCTTTGTTTTTTCTTTTTAGAAGT---TCTATAATTGAAAGTGGAGTTAGGACTGGGTGAACTGTTTATCCTCCCCTTTCTAGAAATCTAGCTCATTCTAGAGCTGCTTTGGATTGTGCTATTTTTTCTTTACATTTGGCTAGAGTGTCTAGTATTTTAAG
>Botryllus_schlosseri_MW584320
CCAGATATGGCTTTTCCTCGATTAAATAATATAAGTTTTTGATTGTTGCCCCCTGCTTTGTTTTTTCTTTTTAGAAGT---TCTATAATTGAAAGTGGAGTTAGGACTGGGTGAACTGTTTATCCTCCCCTTTCTAGAAATCTAGCTCATTCTAGAGCTGCTTTGGATTGTGCTATTTTTTCTTTACATTTGGCTAGAGTGTCTAGTATTTTAAG
>Botryllus_schlosseri_MK575764
CCAGATATGGCTTTTCCTCGATTAAATAATATAAGTTTTTGATTGTTGCCCCCTGCTTTGTTTTTTCTTTTTAGAAGT---TCTATAATTGAAAGTGGAGTTAGGACTGGGTGAACTGTTTATCCTCCCCTTTCTAGAAATCTAGCTCATTCTAGAGCTGCTTTGGATTGTGCTATTTTTTCTTTACATTTGGCTAGAGTGTCTAGTATTTTAAG
>Botryllus_schlosseri_MK575770
CCAGATATGGCTTTTCCTCGATTAAATAATATAAGTTTTTGATTGTTGCCCCCTGCTTTGTTTTTTCTTTTTAGAAGT---TCTATAATTGAAAGTGGAGTTAGGACTGGGTGAACTGTTTATCCTCCCCTTTCTAGAAATCTAGCTCATTCTAGAGCTGCTTTGGATTGTGCTATTTTTTCTTTACATTTGGCTAGAGTGTCTAGTATTTTAAG
>Botryllus_schlosseri_MK575811
CCAGATATGGCTTTTCCTCGATTAAATAATATAAGTTTTTGATTGTTGCCCCCTGCTTTGTTTTTTCTTTTTAGAAGT---TCTATAATTGAAAGTGGAGTTAGGACTGGGTGAACTGTTTATCCTCCCCTTTCTAGAAATCTAGCTCATTCTAGAGCTGCTTTGGATTGTGCTATTTTTTCTTTACATTTGGCTAGAGTGTCTAGTATTTTAAG
>Botryllus_schlosseri_MK575769
CCAGATATGGCTTTTCCTCGATTAAATAATATAAGTTTTTGATTGTTGCCCCCTGCTTTGTTTTTTCTTTTTAGAAGT---TCTATAATTGAAAGTGGAGTTAGGACTGGGTGAACTGTTTATCCTCCCCTTTCTAGAAATCTAGCTCATTCTAGAGCTGCTTTGGATTGTGCTATTTTTTCTTTACATTTGGCTAGAGTGTCTAGTATTTTAAG
>Botryllus_schlosseri_MK575765
CCAGATATGGCTTTTCCTCGATTAAATAATATAAGTTTTTGATTGTTGCCCCCTGCTTTGTTTTTTCTTTTTAGAAGT---TCTATAATTGAAAGTGGAGTTAGGACTGGGTGAACTGTTTATCCTCCCCTTTCTAGAAATCTAGCTCATTCTAGAGCTGCTTTGGATTGTGCTATTTTTTCTTTACATTTGGCTAGAGTGTCTAGTATTTTAAG
>Botryllus_schlosseri_MK575795
CCAGATATGGCTTTTCCTCGATTAAATAATATAAGTTTTTGATTGTTGCCCCCTGCTTTGTTTTTTCTTTTTAGAAGT---TCTATAATTGAAAGTGGAGTTAGGACTGGGTGAACTGTTTATCCTCCCCTTTCTAGAAATCTAGCTCATTCTAGAGCTGCTTTGGATTGTGCTATTTTTTCTTTACATTTGGCTAGAGTGTCTAGTATTTTAAG
>Botryllus_schlosseri_MK575813
CCAGATATGGCTTTTCCTCGATTAAATAATATAAGTTTTTGATTGTTGCCCCCTGCTTTGTTTTTTCTTTTTAGAAGT---TCTATAATTGAAAGTGGAGTTAGGACTGGGTGAACTGTTTATCCTCCCCTTTCTAGAAATCTAGCTCATTCTAGAGCTGCTTTGGATTGTGCTATTTTTTCTTTACATTTGGCTAGAGTGTCTAGTATTTTAAG
>Botryllus_schlosseri_MK575781
CCAGATATGGCTTTTCCTCGATTAAATAATATAAGTTTTTGATTGTTGCCCCCTGCTTTGTTTTTTCTTTTTAGAAGT---TCTATAATTGAAAGTGGAGTTAGGACTGGGTGAACTGTTTATCCTCCCCTTTCTAGAAATCTAGCTCATTCTAGAGCTGCTTTGGATTGTGCTATTTTTTCTTTACATTTGGCTAGAGTGTCTAGTATTTTAAG
>Botryllus_schlosseri_MK575782
CCAGATATGGCTTTTCCTCGATTAAATAATATAAGTTTTTGATTGTTGCCCCCTGCTTTGTTTTTTCTTTTTAGAAGT---TCTATAATTGAAAGTGGAGTTAGGACTGGGTGAACTGTTTATCCTCCCCTTTCTAGAAATCTAGCTCATTCTAGAGCTGCTTTGGATTGTGCTATTTTTTCTTTACATTTGGCTAGAGTGTCTAGTATTTTAAG
>Botryllus_schlosseri_MK575752
CCAGATATGGCTTTTCCTCGATTAAATAATATAAGTTTTTGATTGTTGCCCCCTGCTTTGTTTTTTCTTTTTAGAAGT---TCTATAATTGAAAGTGGAGTTAGGACTGGGTGAACTGTTTATCCTCCCCTTTCTAGAAATCTAGCTCATTCTAGAGCTGCTTTGGATTGTGCTATTTTTTCTTTACATTTGGCTAGAGTGTCTAGTATTTTAAG
>Botryllus_schlosseri_MK575786
CCAGATATGGCTTTTCCTCGATTAAATAATATAAGTTTTTGATTGTTGCCCCCTGCTTTGTTTTTTCTTTTTAGAAGT---TCTATAATTGAAAGTGGAGTTAGGACTGGGTGAACTGTTTATCCTCCCCTTTCTAGAAATCTAGCTCATTCTAGAGCTGCTTTGGATTGTGCTATTTTTTCTTTACATTTGGCTAGAGTGTCTAGTATTTTAAG
>Botryllus_schlosseri_MK575746
CCAGATATGGCTTTTCCTCGATTAAATAATATAAGTTTTTGATTGTTGCCCCCTGCTTTGTTTTTTCTTTTTAGAAGT---TCTATAATTGAAAGTGGAGTTAGGACTGGGTGAACTGTTTATCCTCCCCTTTCTAGAAATCTAGCTCATTCTAGAGCTGCTTTGGATTGTGCTATTTTTTCTTTACATTTGGCTAGAGTGTCTAGTATTTTAAG
>Botryllus_schlosseri_KY235411
CCAGATATGGCTTTTCCTCGATTAAATAATATAAGTTTTTGATTGTTGCCCCCTGCTTTGTTTTTTCTTTTTAGAAGT---TCTATAATTGAAAGTGGAGTTAGGACTGGGTGAACTGTTTATCCTCCCCTTTCTAGAAATCTAGCTCATTCTAGAGCTGCTTTGGATTGTGCTATTTTTTCTTTACATTTGGCTAGAGTGTCTAGTATTTTAAG
>Botryllus_schlosseri_KY235421
CCAGATATGGCTTTTCCTCGATTAAATAATATAAGTTTTTGATTGTTGCCCCCTGCTTTGTTTTTTCTTTTTAGAAGT---TCTATAATTGAAAGTGGAGTTAGGACTGGGTGAACTGTTTATCCTCCCCTTTCTAGAAATCTAGCTCATTCTAGAGCTGCTTTGGATTGTGCTATTTTTTCTTTACATTTGGCTAGAGTGTCTAGTATTTTAAG
>Botryllus_schlosseri_KM587664
CCAGATATGGCTTTTCCTCGATTAAATAATATAAGTTTTTGATTGTTGCCCCCTGCTTTGTTTTTTCTTTTTAGAAGT---TCTATAATTGAAAGTGGAGTTAGGACTGGGTGAACTGTTTATCCTCCCCTTTCTAGAAATCTAGCTCATTCTAGAGCTGCTTTGGATTGTGCTATTTTTTCTTTACATTTGGCTAGAGTGTCTAGTATTTTAAG
>Botryllus_schlosseri_KM587639
CCAGATATGGCTTTTCCTCGATTAAATAATATAAGTTTTTGATTGTTGCCCCCTGCTTTGTTTTTTCTTTTTAGAAGT---TCTATAATTGAAAGTGGAGTTAGGACTGGGTGAACTGTTTATCCTCCCCTTTCTAGAAATCTAGCTCATTCTAGAGCTGCTTTGGATTGTGCTATTTTTTCTTTACATTTGGCTAGAGTGTCTAGTATTTTAAG
>Botryllus_schlosseri_KM587663
CCAGATATGGCTTTTCCTCGATTAAATAATATAAGTTTTTGATTGTTGCCCCCTGCTTTGTTTTTTCTTTTTAGAAGT---TCTATAATTGAAAGTGGAGTTAGGACTGGGTGAACTGTTTATCCTCCCCTTTCTAGAAATCTAGCTCATTCTAGAGCTGCTTTGGATTGTGCTATTTTTTCTTTACATTTGGCTAGAGTGTCTAGTATTTTAAG
>Botryllus_schlosseri_KM587640
CCAGATATGGCTTTTCCTCGATTAAATAATATAAGTTTTTGATTGTTGCCCCCTGCTTTGTTTTTTCTTTTTAGAAGT---TCTATAATTGAAAGTGGAGTTAGGACTGGGTGAACTGTTTATCCTCCCCTTTCTAGAAATCTAGCTCATTCTAGAGCTGCTTTGGATTGTGCTATTTTTTCTTTACATTTGGCTAGAGTGTCTAGTATTTTAAG
>Botryllus_schlosseri_KM587666
CCAGATATGGCTTTTCCTCGATTAAATAATATAAGTTTTTGATTGTTGCCCCCTGCTTTGTTTTTTCTTTTTAGAAGT---TCTATAATTGAAAGTGGAGTTAGGACTGGGTGAACTGTTTATCCTCCCCTTTCTAGAAATCTAGCTCATTCTAGAGCTGCTTTGGATTGTGCTATTTTTTCTTTACATTTGGCTAGAGTGTCTAGTATTTTAAG
>Botryllus_schlosseri_KM587665
CCAGATATGGCTTTTCCTCGATTAAATAATATAAGTTTTTGATTGTTGCCCCCTGCTTTGTTTTTTCTTTTTAGAAGT---TCTATAATTGAAAGTGGAGTTAGGACTGGGTGAACTGTTTATCCTCCCCTTTCTAGAAATCTAGCTCATTCTAGAGCTGCTTTGGATTGTGCTATTTTTTCTTTACATTTGGCTAGAGTGTCTAGTATTTTAAG
>Botryllus_schlosseri_KM587650
CCAGATATGGCTTTTCCTCGATTAAATAATATAAGTTTTTGATTGTTGCCCCCTGCTTTGTTTTTTCTTTTTAGAAGT---TCTATAATTGAAAGTGGAGTTAGGACTGGGTGAACTGTTTATCCTCCCCTTTCTAGAAATCTAGCTCATTCTAGAGCTGCTTTGGATTGTGCTATTTTTTCTTTACATTTGGCTAGAGTGTCTAGTATTTTAAG
>Botryllus_schlosseri_KM587679
CCAGATATGGCTTTTCCTCGATTAAATAATATAAGTTTTTGATTGTTGCCCCCTGCTTTGTTTTTTCTTTTTAGAAGT---TCTATAATTGAAAGTGGAGTTAGGACTGGGTGAACTGTTTATCCTCCCCTTTCTAGAAATCTAGCTCATTCTAGAGCTGCTTTGGATTGTGCTATTTTTTCTTTACATTTGGCTAGAGTGTCTAGTATTTTAAG
>Botryllus_schlosseri_KM587649
CCAGATATGGCTTTTCCTCGATTAAATAATATAAGTTTTTGATTGTTGCCCCCTGCTTTGTTTTTTCTTTTTAGAAGT---TCTATAATTGAAAGTGGAGTTAGGACTGGGTGAACTGTTTATCCTCCCCTTTCTAGAAATCTAGCTCATTCTAGAGCTGCTTTGGATTGTGCTATTTTTTCTTTACATTTGGCTAGAGTGTCTAGTATTTTAAG
>Botryllus_schlosseri_KM587667
CCAGATATGGCTTTTCCTCGATTAAATAATATAAGTTTTTGATTGTTGCCCCCTGCTTTGTTTTTTCTTTTTAGAAGT---TCTATAATTGAAAGTGGAGTTAGGACTGGGTGAACTGTTTATCCTCCCCTTTCTAGAAATCTAGCTCATTCTAGAGCTGCTTTGGATTGTGCTATTTTTTCTTTACATTTGGCTAGAGTGTCTAGTATTTTAAG
>Botryllus_schlosseri_JN083279
CCAGATATGGCTTTTCCTCGATTAAATAATATAAGTTTTTGATTGTTGCCCCCTGCTTTGTTTTTTCTTTTTAGAAGT---TCTATAATTGAAAGTGGAGTTAGGACTGGGTGAACTGTTTATCCTCCCCTTTCTAGAAATCTAGCTCATTCTAGAGCTGCTTTGGATTGTGCTATTTTTTCTTTACATTTGGCTAGAGTGTCTAGTATTTTAAG
>Botryllus_schlosseri_KM587651
CCAGATATGGCTTTTCCTCGATTAAATAATATAAGTTTTTGATTGTTGCCCCCTGCTTTGTTTTTTCTTTTTAGAAGT---TCTATAATTGAAAGTGGAGTTAGGACTGGGTGAACTGTTTATCCTCCCCTTTCTAGAAATCTAGCTCATTCTAGAGCTGCTTTGGATTGTGCTATTTTTTCTTTACATTTGGCTAGAGTGTCTAGTATTTTAAG
>Botryllus_schlosseri_KY235412
CCAGATATGGCTTTTCCTCGATTAAATAATATAAGTTTTTGATTGTTGCCCCCTGCTTTGTTTTTTCTTTTTAGAAGT---TCTATAATTGAAAGTGGAGTTAGGACTGGGTGAACTGTTTATCCTCCCCTTTCTAGAAATCTAGCTCATTCTAGAGCTGCTTTGGATTGTGCTATTTTTTCTTTACATTTGGCTAGAGTGTCTAGTATTTTAAG
>Botryllus_schlosseri_KY235413
CCAGATATGGCTTTTCCTCGATTAAATAATATAAGTTTTTGATTGTTGCCCCCTGCTTTGTTTTTTCTTTTTAGAAGT---TCTATAATTGAAAGTGGAGTTAGGACTGGGTGAACTGTTTATCCTCCCCTTTCTAGAAATCTAGCTCATTCTAGAGCTGCTTTGGATTGTGCTATTTTTTCTTTACATTTGGCTAGAGTGTCTAGTATTTTAAG
>Botryllus_schlosseri_KY235416
CCAGATATGGCTTTTCCTCGATTAAATAATATAAGTTTTTGATTGTTGCCCCCTGCTTTGTTTTTTCTTTTTAGAAGT---TCTATAATTGAAAGTGGAGTTAGGACTGGGTGAACTGTTTATCCTCCCCTTTCTAGAAATCTAGCTCATTCTAGAGCTGCTTTGGATTGTGCTATTTTTTCTTTACATTTGGCTAGAGTGTCTAGTATTTTAAG
>Botryllus_schlosseri_JN083284
CCAGATATGGCTTTTCCTCGATTAAATAATATAAGTTTTTGATTGTTGCCCCCTGCTTTGTTTTTTCTTTTTAGAAGT---TCTATAATTGAAAGTGGAGTTAGGACTGGGTGAACTGTTTATCCTCCCCTTTCTAGAAATCTAGCTCATTCTAGAGCTGCTTTGGATTGTGCTATTTTTTCTTTACATTTGGCTAGAGTGTCTAGTATTTTAAG
>Microcosmus_squamiger_KF414703
CCTGATATGGCTTTTCCACGGTTAAATAATATGAGTTTTTGGTTTTTACCCCCAGCATTTTTTCTTCTCCTAATTTCT---TCTCTAATTGAGAGCGGTGTTAGGACAGGTTGGACAGTTTACCCCCCTTTGGCGGGGAATTTAGCCCATTCAAGACCAGCATTAGATAGCGCTATTTTTTCACTACATTTGGCTAGGGTTTCTAGTATCTTGGG
>Microcosmus_squamiger_KF414707
CCCGACATGGCTTTTCCACGGTTAAATAATATGAGTTTTTGGTTTTTACCCCCAGCATTTTTTCTACTTCTTATTTCT---TCTCTTATTGAGAGCGGTGTTAGGACAGGTTGGACAGTTTACCCTCCTTTAGCTGGGAATTTGGCCCATTCAAGGCCAGCATTAGATAGTGCTATTTTTTCACTACATTTGGCCAGGGTTTCTAGTATCTTGGG
>Microcosmus_squamiger_EU486205
CCTGATATGGCTTTTCCACGGTTAAATAATATGAGTTTTTGGTTTTTACCTCCAGCATTTTTTTTACTACTTATTTCT---TCTCTTATTGAGAGCGGTGTTAGGACAGGTTGGACAGTTTACCCTCCTTTAGCTGGGAATTTAGCACATTCAAGGCCAGCATTAGATAGTGCTATTTTTTCACTACATTTGGCTAGGGTTTCTAGTATCTTGGG
>Microcosmus_squamiger_EU486206
CCTGATATGGCTTTTCCACGGTTAAATAATATGAGTTTTTGGTTTTTACCTCCAGCATTTTTTTTACTACTTATTTCT---TCTCTTATTGAGAGCGGTGTTAGGACAGGTTGGACAGTTTACCCTCCTTTAGCTGGGAATTTAGCACATTCAAGGCCAGCATTAGATAGTGCTATTTTTTCACTACATTTGGCTAGGGTTTCTAGTATCTTGGG
>Microcosmus_squamiger_EU486394
CCTGATATGGCTTTTCCACGGTTAAATAATATGAGTTTTTGGTTTTTACCTCCAGCATTTTTTTTACTTCTTATTTCT---TCTCTTATTGAGAGCGGTGTTAGGACAGGTTGGACAGTTTACCCTCCTTTAGCTGGGAATTTAGCACATTCAAGGCCAGCATTAGATAGTGCTATTTTTTCACTACATTTGGCTAGGGTTTCTAGTATCTTGGG
>Microcosmus_squamiger_EU486211
CCTGATATGGCTTTTCCACGGTTAAATAATATGAGTTTTTGGTTTTTACCTCCAGCATTTTTTTTACTTCTTATTTCT---TCTCTTATTGAGAGCGGTGTTAGGACAGGTTGGACAGTTTACCCTCCTTTAGCTGGGAATTTAGCACATTCAAGGCCAGCATTAGATAGTGCTATTTTTTCACTACATTTGGCTAGGGTTTCTAGTATCTTGGG
>Microcosmus_squamiger_KF414699
CCTGATATGGCTTTTCCACGGTTAAATAATATGAGTTTTTGGTTTTTACCCCCAGCTTTTTTTCTACTTCTTATTTCT---TCTCTTATTGAGAGCGGTGTTAGGACAGGTTGGACAGTTTATCCTCCTTTAGCTGGGAATTTAGCACATTCAAGGCCAGCATTAGATAGTGCTATTTTTTCACTACATTTGGCAAGGGTTTCTAGTATCTTGGG
>Microcosmus_squamiger_EU486402
CCTGATATGGCTTTTCCACGGTTAAATAATATGAGTTTTTGGTTTTTACCCCCGGCATTTTTTTTACTTCTTATTTCT---TCTCTTATTGAGAGCGGTGTTAGGACAGGTTGGACAGTTTACCCTCCTTTAGCTGGGAATTTAGCACATTCAAGGCCAGCATTAGATAGTGCTATTTTTTCACTACATTTGGCTAGGGTTTCTAGTATCTTGGG
>Microcosmus_squamiger_EU486427
CCTGATATGGCTTTTCCACGGTTAAATAATATGAGTTTTTGGTTTTTACCCCCAGCATTTTTTCTACTTCTTATTTCT---TCTCTTATTGAGAGTGGTGTTAGGACAGGTTGGACAGTTTATCCTCCTTTAGCTGGGAATTTAGCACATTCAAGGCCAGCATTAGATAGTGCTATTTTTTCACTACATTTGGCTAGGGTTTCTAGTATCTTGGG
>Microcosmus_squamiger_EU486240
CCTGATATGGCTTTTCCACGGTTAAATAATATGAGTTTTTGGTTTTTACCCCCAGCATTTTTTCTACTTCTTATTTCT---TCTCTTATTGAGAGTGGTGTTAGGACAGGTTGGACAGTTTACCCTCCTTTAGCTGGGAATTTAGCACATTCAAGGCCAGCATTAGATAGTGCTATTTTTTCACTACATTTGGCTAGGGTTTCTAGTATCTTGGG
>Microcosmus_squamiger_EU486241
CCTGATATGGCTTTTCCACGGTTAAATAATATGAGTTTTTGGTTTTTACCCCCAGCATTTTTTCTACTTCTTATTTCT---TCTCTTATTGAGAGTGGTGTTAGGACAGGTTGGACAGTTTACCCTCCTTTAGCTGGGAATTTAGCACATTCAAGGCCAGCATTAGATAGTGCTATTTTTTCACTACATTTGGCTAGGGTTTCTAGTATCTTGGG
>Microcosmus_squamiger_EU486244
CCTGATATGGCTTTTCCACGGTTAAATAATATGAGTTTTTGGTTTTTACCCCCAGCATTTTTTCTACTTCTTATTTCT---TCTCTTATTGAGAGTGGTGTTAGGACAGGTTGGACAGTTTACCCTCCTTTAGCTGGGAATTTAGCACATTCAAGGCCAGCATTAGATAGTGCTATTTTTTCACTACATTTGGCTAGGGTTTCTAGTATCTTGGG
>Microcosmus_squamiger_EU486282
CCTGATATGGCTTTTCCACGGTTAAATAATATGAGTTTTTGGTTTTTACCCCCAGCATTTTTTCTACTTCTTATTTCT---TCTCTTATTGAGAGTGGTGTTAGGACAGGTTGGACAGTTTACCCTCCTTTAGCTGGGAATTTAGCACATTCAAGGCCAGCATTAGATAGTGCTATTTTTTCACTACATTTGGCTAGGGTTTCTAGTATCTTGGG
>Microcosmus_squamiger_EU486300
CCTGATATGGCTTTTCCACGGTTAAATAATATGAGTTTTTGGTTTTTACCCCCAGCATTTTTTCTACTTCTTATTTCT---TCTCTTATTGAGAGTGGTGTTAGGACAGGTTGGACAGTTTACCCTCCTTTAGCTGGGAATTTAGCACATTCAAGGCCAGCATTAGATAGTGCTATTTTTTCACTACATTTGGCTAGGGTTTCTAGTATCTTGGG
>Microcosmus_squamiger_EU486304
CCTGATATGGCTTTTCCACGGTTAAATAATATGAGTTTTTGGTTTTTACCCCCAGCATTTTTTCTACTTCTTATTTCT---TCTCTTATTGAGAGTGGTGTTAGGACAGGTTGGACAGTTTACCCTCCTTTAGCTGGGAATTTAGCACATTCAAGGCCAGCATTAGATAGTGCTATTTTTTCACTACATTTGGCTAGGGTTTCTAGTATCTTGGG
>Microcosmus_squamiger_EU486321
CCTGATATGGCTTTTCCACGGTTAAATAATATGAGTTTTTGGTTTTTACCCCCAGCATTTTTTCTACTTCTTATTTCT---TCTCTTATTGAGAGTGGTGTTAGGACAGGTTGGACAGTTTACCCTCCTTTAGCTGGGAATTTAGCACATTCAAGGCCAGCATTAGATAGTGCTATTTTTTCACTACATTTGGCTAGGGTTTCTAGTATCTTGGG
>Microcosmus_squamiger_EU486327
CCTGATATGGCTTTTCCACGGTTAAATAATATGAGTTTTTGGTTTTTACCCCCAGCATTTTTTCTACTTCTTATTTCT---TCTCTTATTGAGAGTGGTGTTAGGACAGGTTGGACAGTTTACCCTCCTTTAGCTGGGAATTTAGCACATTCAAGGCCAGCATTAGATAGTGCTATTTTTTCACTACATTTGGCTAGGGTTTCTAGTATCTTGGG
>Microcosmus_squamiger_EU486328
CCTGATATGGCTTTTCCACGGTTAAATAATATGAGTTTTTGGTTTTTACCCCCAGCATTTTTTCTACTTCTTATTTCT---TCTCTTATTGAGAGTGGTGTTAGGACAGGTTGGACAGTTTACCCTCCTTTAGCTGGGAATTTAGCACATTCAAGGCCAGCATTAGATAGTGCTATTTTTTCACTACATTTGGCTAGGGTTTCTAGTATCTTGGG
>Microcosmus_squamiger_EU486340
CCTGATATGGCTTTTCCACGGTTAAATAATATGAGTTTTTGGTTTTTACCCCCAGCATTTTTTCTACTTCTTATTTCT---TCTCTTATTGAGAGTGGTGTTAGGACAGGTTGGACAGTTTACCCTCCTTTAGCTGGGAATTTAGCACATTCAAGGCCAGCATTAGATAGTGCTATTTTTTCACTACATTTGGCTAGGGTTTCTAGTATCTTGGG
>Microcosmus_squamiger_EU486346
CCTGATATGGCTTTTCCACGGTTAAATAATATGAGTTTTTGGTTTTTACCCCCAGCATTTTTTCTACTTCTTATTTCT---TCTCTTATTGAGAGTGGTGTTAGGACAGGTTGGACAGTTTACCCTCCTTTAGCTGGGAATTTAGCACATTCAAGGCCAGCATTAGATAGTGCTATTTTTTCACTACATTTGGCTAGGGTTTCTAGTATCTTGGG
>Microcosmus_squamiger_EU486348
CCTGATATGGCTTTTCCACGGTTAAATAATATGAGTTTTTGGTTTTTACCCCCAGCATTTTTTCTACTTCTTATTTCT---TCTCTTATTGAGAGTGGTGTTAGGACAGGTTGGACAGTTTACCCTCCTTTAGCTGGGAATTTAGCACATTCAAGGCCAGCATTAGATAGTGCTATTTTTTCACTACATTTGGCTAGGGTTTCTAGTATCTTGGG
>Microcosmus_squamiger_EU486350
CCTGATATGGCTTTTCCACGGTTAAATAATATGAGTTTTTGGTTTTTACCCCCAGCATTTTTTCTACTTCTTATTTCT---TCTCTTATTGAGAGTGGTGTTAGGACAGGTTGGACAGTTTACCCTCCTTTAGCTGGGAATTTAGCACATTCAAGGCCAGCATTAGATAGTGCTATTTTTTCACTACATTTGGCTAGGGTTTCTAGTATCTTGGG
>Microcosmus_squamiger_KF309619
CCTGATATGGCTTTTCCACGGTTAAATAATATGAGTTTTTGGTTTTTACCCCCAGCATTTTTTCTACTTCTTATTTCT---TCTCTTATTGAGAGTGGTGTTAGGACAGGTTGGACAGTTTACCCTCCTTTAGCTGGGAATTTAGCACATTCAAGGCCAGCATTAGATAGTGCTATTTTTTCACTACATTTGGCTAGGGTTTCTAGTATCTTGGG
>Microcosmus_squamiger_MZ882333
CCTGATATGGCTTTTCCACGGTTAAATAATATGAGTTTTTGGTTTTTACCCCCAGCATTTTTTCTACTTCTTATTTCT---TCTCTTATTGAGAGTGGTGTTAGGACAGGTTGGACAGTTTACCCTCCTTTAGCTGGGAATTTAGCACATTCAAGGCCAGCATTAGATAGTGCTATTTTTTCACTACATTTGGCTAGGGTTTCTAGTATCTTGGG
>Microcosmus_squamiger_MZ882320
CCTGATATGGCTTTTCCACGGTTAAATAATATGAGTTTTTGGTTTTTACCCCCAGCATTTTTTCTACTTCTTATTTCT---TCTCTTATTGAGAGTGGTGTTAGGACAGGTTGGACAGTTTACCCTCCTTTAGCTGGGAATTTAGCACATTCAAGGCCAGCATTAGATAGTGCTATTTTTTCACTACATTTGGCTAGGGTTTCTAGTATCTTGGG
>Microcosmus_squamiger_OM912585
CCTGATATGGCTTTTCCACGGTTAAATAATATGAGTTTTTGGTTTTTACCCCCAGCATTTTTTCTACTTCTTATTTCT---TCTCTTATTGAGAGTGGTGTTAGGACAGGTTGGACAGTTTACCCTCCTTTAGCTGGGAATTTAGCACATTCAAGGCCAGCATTAGATAGTGCTATTTTTTCACTACATTTGGCTAGGGTTTCTAGTATCTTGGG
>Microcosmus_squamiger_MZ882323
CCTGATATGGCTTTTCCACGGTTAAATAATATGAGTTTTTGGTTTTTACCCCCAGCATTTTTTCTACTTCTTATTTCT---TCTCTTATTGAGAGTGGTGTTAGGACAGGTTGGACAGTTTACCCTCCTTTAGCTGGGAATTTAGCACATTCAAGGCCAGCATTAGATAGTGCTATTTTTTCACTACATTTGGCTAGGGTTTCTAGTATCTTGGG
>Microcosmus_squamiger_ON060763
CCTGATATGGCTTTTCCACGGTTAAATAATATGAGTTTTTGGTTTTTACCCCCAGCATTTTTTCTACTTCTTATTTCT---TCTCTTATTGAGAGTGGTGTTAGGACAGGTTGGACAGTTTACCCTCCTTTAGCTGGGAATTTAGCACATTCAAGGCCAGCATTAGATAGTGCTATTTTTTCACTACATTTGGCTAGGGTTTCTAGTATCTTGGG
>Microcosmus_squamiger_MZ882330
CCTGATATGGCTTTTCCTCGGTTAAATAATATGAGTTTTTGGTTTTTACCCCCAGCATTTTTTCTACTTCTTATTTCT---TCTCTTATTGAGAGCGGTGTTAGGACAGGTTGGACAGTTTACCCTCCTTTAGCTGGGAATTTAGCACATTCAAGGCCAGCATTAGATAGTGCTATTTTTTCACTACATTTGGCTAGAGTTTCTAGTATCTTGGG
>Microcosmus_squamiger_MZ882336
CCTGATATGGCTTTTCCACGGTTAAATAATATGAGTTTTTGGTTTTTACCCCCAGCATTTTTTCTACTTCTTATTTCT---TCTCTTATTGAGAGCGGTGTAAGGACAGGTTGGACAGTTTACCCTCCTTTAGCTGGGAATTTAGCACATTCAAGGCCAGCATTAGATAGTGCTATTTTTTCACTACATTTGGCTAGGGTTTCTAGTATCTTGGG
>Microcosmus_squamiger_MZ882331
CCTGATATGGCTTTTCCACGGTTAAATAATATGAGTTTTTGGTTTTTACCCCCAGCTTTTTTTCTACTTCTTATTTCT---TCTCTTATTGAGAGCGGTGTTAGGACAGGTTGGACAGTTTACCCTCCTTTAGCTGGGAATTTAGCACATTCAAGGCCAGCATTAGATAGTGCTATTTTTTCACTACATTTGGCTAGGGTTTCTAGTATCTTGGG
>Microcosmus_squamiger_MZ882328
CCTGATATGGCTTTTCCACGGTTAAATAATATGAGTTTTTGGTTTTTACCCCCAGCATTTTTTCTACTTCTTATTTCT---TCTCTTATTGAGAGCGGTGTTAGGACAGGTTGGACAGTTTACCCTCCTTTAGCTGGGAATTTAGCACATTCAAGGCCAGCATTAGATAGTGCTATTTTTTCACTACATTTGGCTAGGGTTTCGAGTATCTTGGG
>Microcosmus_squamiger_JQ815439
CCTGATATGGCTTTTCCACGGTTAAATAATATGAGTTTTTGGTTTTTACCCCCAGCATTTTTTCTACTTCTTATTTCT---TCTCTTATTGAGAGCGGTGTTAGGACAGGTTGGACAGTTTATCCTCCTTTAGCTGGGAATTTAGCACATTCAAGGCCAGCATTAGATAGTGCTATTTTTTCACTACATTTGGCTAGGGTTTCTAGTATCTTGGG
>Microcosmus_squamiger_MZ882316
CCTGATATGGCTTTTCCACGGTTAAATAATATGAGTTTTTGGTTTTTACCCCCAGCATTTTTTCTACTTCTTATTTCT---TCTCTTATTGAGAGCGGTGTTAGGACAGGTTGGACAGTTTATCCTCCTTTAGCTGGGAATTTAGCACATTCAAGGCCAGCATTAGATAGTGCTATTTTTTCACTACATTTGGCTAGGGTTTCTAGTATCTTGGG
>Microcosmus_squamiger_JQ815438
CCTGATATGGCTTTTCCACGGTTAAATAATATGAGTTTTTGGTTTTTACCCCCAGCATTTTTTCTACTTCTTATTTCT---TCTCTTATTGAGAGCGGTGTTAGGACAGGTTGGACAGTTTACCCTCCTTTAGCTGGGAATTTAGCACATTCAAGGCCAGCATTAGATAGTGCTATTTTTTCACTACATTTAGCTAGGGTTTCTAGTATCTTGGG
>Microcosmus_squamiger_MW872265
CCTGATATGGCTTTTCCACGGTTAAATAATATGAGTTTTTGGTTTTTACCCCCAGCATTTTTTCTACTTCTTATTTCT---TCTCTTATTGAGAGCGGTGTTAGGACAGGTTGGACAGTTTACCCTCCTTTAGCTGGGAATTTAGCACAYTCAAGGCCAGCATTAGATAGTGCTATTTTTTCACTACATTTGGCTAGGGTTTCTAGTATCTTGGG
>Microcosmus_squamiger_MZ882324
CCTGATATGGCTTTTCCACGGTTAAATAATATGAGTTTTTGGTTTTTACCCCCAGCATTTTTTCTACTTCTTATTTCT---TCTCTTATTGAGAGCGGTGTTAGGACAGGTTGGACAGTTTACCCTCCTTTAGCTGGGAATTTAGCACATTCAAGGCCAGCATTGGATAGTGCTATTTTTTCATTACATTTGGCTAGGGTTTCTAGTATCTTGGG
>Microcosmus_squamiger_KF309595
CCTGATATGGCTTTTCCACGGTTAAATAATATGAGTTTTTGGTTTTTACCCCCAGCATTTTTTCTACTTCTTATTTCT---TCTCTTATTGAGAGCGGTGTTAGGACAGGTTGGACAGTTTACCCTCCTTTAGCTGGGAATTTAGCTCATTCAAGGCCAGCATTAGATAGTGCTATTTTTTCACTACATTTGGCTAGGGTTTCTAGTATCTTGGG
>Microcosmus_squamiger_EU486197
CCTGATATGGCTTTTCCACGGTTAAATAATATGAGTTTTTGGTTTTTACCCCCAGCATTTTTTCTACTTCTTATTTCT---TCTCTTATTGAGAGCGGTGTTAGGACAGGTTGGACAGTTTACCCTCCTTTAGCTGGGAATTTAGCACACTCAAGGCCAGCATTAGATAGTGCTATTTTTTCACTACATTTGGCTAGGGTTTCTAGTATCTTGGG
>Microcosmus_squamiger_EU486311
CCTGATATGGCTTTTCCACGGTTAAATAATATGAGTTTTTGGTTTTTACCCCCAGCATTTTTTCTACTTCTTATTTCT---TCTCTTATTGAGAGCGGTGTTAGGACAGGTTGGACAGTTTACCCTCCTTTAGCTGGGAATTTAGCACACTCAAGGCCAGCATTAGATAGTGCTATTTTTTCACTACATTTGGCTAGGGTTTCTAGTATCTTGGG
>Microcosmus_squamiger_EU486414
CCTGATATGGCTTTTCCACGGTTAAATAATATGAGTTTTTGGTTTTTACCCCCAGCATTTTTTCTACTTCTTATTTCT---TCTCTTATTGAGAGCGGTGTTAGGACAGGTTGGACAGTTTACCCTCCTTTAGCTGGGAATTTAGCACACTCAAGGCCAGCATTAGATAGTGCTATTTTTTCACTACATTTGGCTAGGGTTTCTAGTATCTTGGG
>Microcosmus_squamiger_KF309652
CCTGATATGGCTTTTCCACGGTTAAATAATATGAGTTTTTGGTTTTTACCCCCAGCATTTTTTCTACTTCTTATTTCT---TCTCTTATTGAGAGCGGTGTTAGGACAGGTTGGACAGTTTACCCTCCTTTAGCTGGGAATTTAGCACACTCAAGGCCAGCATTAGATAGTGCTATTTTTTCACTACATTTGGCTAGGGTTTCTAGTATCTTGGG
>Microcosmus_squamiger_MZ882335
CCTGATATGGCTTTTCCACGGTTAAATAATATGAGTTTTTGGTTTTTACCCCCAGCATTTTTTCTACTTCTTATTTCT---TCTCTTATTGAGAGCGGTGTTAGGACAGGTTGGACAGTTTACCCTCCTTTAGCTGGGAATTTAGCACACTCAAGGCCAGCATTAGATAGTGCTATTTTTTCACTACATTTGGCTAGGGTTTCTAGTATCTTGGG
>Microcosmus_squamiger_EU486306
CCTGATATGGCTTTTCCACGGTTAAATAATATGAGTTTTTGGTTTTTACCCCCAGCATTTTTTCTACTTCTTATTTCT---TCTCTTATTGAGAGCGGTGTTAGGACAGGTTGGACAGTTTACCCTCCTTTAGCTGGGAATTTAGCACATTCAAGGCCAGCATTAGATAGTGCTATTTTTTCACTACATTTGGCTAGGGTTTCTAGTATTTTGGG
>Microcosmus_squamiger_MZ882322
CCTGATATGGCTTTTCCACGGTTAAATAATATGAGTTTTTGGTTTTTACCCCCAGCATTTTTTCTACTTCTTATTTCT---TCTCTTATTGAGAGCGGTGTTAGGACAGGTTGGACAGTTTACCCTCCTTTAGCTGGGAATTTAGCACATTCAAGGCCAGCATTAGATAGTGCTATTTTTTCACTACATTTGGCTAGGGTTTCTAGTATTTTGGG
>Microcosmus_squamiger_EU486216
CCTGATATGGCTTTTCCACGGTTAAATAATATGAGTTTTTGGTTTTTACCCCCAGCATTTTTTCTACTTCTTATTTCT---TCTCTTATTGAGAGCGGTGTTAGGACAGGTTGGACAGTTTACCCTCCTTTAGCTGGGAATTTAGCACATTCAAGGCCAGCATTAGATAGTGCTATTTTTTCACTACATTTGGCTAGGGTTTCTAGTATCATGGG
>Microcosmus_squamiger_EU486207
CCTGATATGGCTTTTCCACGGTTAAATAATATGAGTTTTTGGTTTTTACCCCCAGCATTTTTTCTACTTCTTATTTCT---TCTCTTATTGAGAGCGGTGTTAGGACAGGTTGGACAGTTTACCCTCCTTTGGCTGGGAATTTAGCACATTCAAGGCCAGCATTAGATAGTGCTATTTTTTCACTACATTTGGCTAGGGTTTCTAGTATCTTGGG
>Microcosmus_squamiger_EU486296
CCTGATATGGCTTTTCCACGGTTAAATAATATGAGTTTTTGGTTTTTACCCCCAGCATTTTTTCTACTTCTTATTTCT---TCTCTTATTGAGAGCGGTGTTAGGACAGGTTGGACAGTTTACCCTCCTTTGGCTGGGAATTTAGCACATTCAAGGCCAGCATTAGATAGTGCTATTTTTTCACTACATTTGGCTAGGGTTTCTAGTATCTTGGG
>Microcosmus_squamiger_EU486201
CCTGATATGGCTTTTCCACGGTTAAATAATATGAGTTTTTGGTTTTTACCCCCAGCATTTTTTCTACTTCTTATTTCT---TCTCTTATTGAGAGCGGTGTTAGGACAGGTTGGACAGTTTACCCTCCTTTAGCTGGGAATTTAGCACATTCAAGGCCAGCGTTAGATAGTGCTATTTTTTCACTACATTTGGCTAGGGTTTCTAGTATCTTGGG
>Microcosmus_squamiger_EU486174
CCTGATATGGCTTTTCCACGGTTAAATAATATGAGTTTTTGGTTTTTACCTCCAGCATTTTTTCTACTTCTTATTTCT---TCTCTTATTGAGAGCGGTGTTAGGACAGGTTGGACAGTTTACCCTCCTTTAGCTGGGAATTTAGCACATTCAAGGCCAGCATTAGATAGTGCTATTTTTTCACTACATTTGGCTAGGGTTTCTAGTATCTTGGG
>Microcosmus_squamiger_EU486214
CCTGATATGGCTTTTCCACGGTTAAATAATATGAGTTTTTGGTTTTTACCTCCAGCATTTTTTCTACTTCTTATTTCT---TCTCTTATTGAGAGCGGTGTTAGGACAGGTTGGACAGTTTACCCTCCTTTAGCTGGGAATTTAGCACATTCAAGGCCAGCATTAGATAGTGCTATTTTTTCACTACATTTGGCTAGGGTTTCTAGTATCTTGGG
>Microcosmus_squamiger_EU486391
CCTGATATGGCTTTTCCACGGTTAAATAATATGAGTTTTTGGTTTTTACCTCCAGCATTTTTTCTACTTCTTATTTCT---TCTCTTATTGAGAGCGGTGTTAGGACAGGTTGGACAGTTTACCCTCCTTTAGCTGGGAATTTAGCACATTCAAGGCCAGCATTAGATAGTGCTATTTTTTCACTACATTTGGCTAGGGTTTCTAGTATCTTGGG
>Microcosmus_squamiger_EU486367
CCTGATATGGCTTTTCCACGGTTAAATAATATGAGTTTTTGGTTTTTACCTCCAGCATTTTTTCTACTTCTTATTTCT---TCTCTTATTGAGAGCGGTGTTAGGACAGGTTGGACAGTTTACCCTCCTTTAGCTGGGAATTTAGCACATTCAAGGCCAGCATTAGATAGTGCTATTTTTTCACTACATTTGGCTAGGGTTTCTAGTATCTTGGG
>Microcosmus_squamiger_EU486370
CCTGATATGGCTTTTCCACGGTTAAATAATATGAGTTTTTGGTTTTTACCTCCAGCATTTTTTCTACTTCTTATTTCT---TCTCTTATTGAGAGCGGTGTTAGGACAGGTTGGACAGTTTACCCTCCTTTAGCTGGGAATTTAGCACATTCAAGGCCAGCATTAGATAGTGCTATTTTTTCACTACATTTGGCTAGGGTTTCTAGTATCTTGGG
>Microcosmus_squamiger_EU486220
CCTGATATGGCTTTTCCACGGTTAAATAATATGAGTTTTTGGTTTTTACCTCCAGCATTTTTTCTACTTCTTATTTCT---TCTCTTATTGAGAGCGGTGTTAGGACAGGTTGGACAGTTTACCCTCCTTTAGCTGGGAATTTAGCACATTCAAGGCCAGCATTAGATAGTGCTATTTTTTCACTACATTTGGCTAGGGTTTCTAGTATCTTGGG
>Microcosmus_squamiger_EU486221
CCTGATATGGCTTTTCCACGGTTAAATAATATGAGTTTTTGGTTTTTACCTCCAGCATTTTTTCTACTTCTTATTTCT---TCTCTTATTGAGAGCGGTGTTAGGACAGGTTGGACAGTTTACCCTCCTTTAGCTGGGAATTTAGCACATTCAAGGCCAGCATTAGATAGTGCTATTTTTTCACTACATTTGGCTAGGGTTTCTAGTATCTTGGG
>Microcosmus_squamiger_EU486222
CCTGATATGGCTTTTCCACGGTTAAATAATATGAGTTTTTGGTTTTTACCTCCAGCATTTTTTCTACTTCTTATTTCT---TCTCTTATTGAGAGCGGTGTTAGGACAGGTTGGACAGTTTACCCTCCTTTAGCTGGGAATTTAGCACATTCAAGGCCAGCATTAGATAGTGCTATTTTTTCACTACATTTGGCTAGGGTTTCTAGTATCTTGGG
>Microcosmus_squamiger_EU486223
CCTGATATGGCTTTTCCACGGTTAAATAATATGAGTTTTTGGTTTTTACCTCCAGCATTTTTTCTACTTCTTATTTCT---TCTCTTATTGAGAGCGGTGTTAGGACAGGTTGGACAGTTTACCCTCCTTTAGCTGGGAATTTAGCACATTCAAGGCCAGCATTAGATAGTGCTATTTTTTCACTACATTTGGCTAGGGTTTCTAGTATCTTGGG
>Microcosmus_squamiger_EU486224
CCTGATATGGCTTTTCCACGGTTAAATAATATGAGTTTTTGGTTTTTACCTCCAGCATTTTTTCTACTTCTTATTTCT---TCTCTTATTGAGAGCGGTGTTAGGACAGGTTGGACAGTTTACCCTCCTTTAGCTGGGAATTTAGCACATTCAAGGCCAGCATTAGATAGTGCTATTTTTTCACTACATTTGGCTAGGGTTTCTAGTATCTTGGG
>Microcosmus_squamiger_EU486225
CCTGATATGGCTTTTCCACGGTTAAATAATATGAGTTTTTGGTTTTTACCTCCAGCATTTTTTCTACTTCTTATTTCT---TCTCTTATTGAGAGCGGTGTTAGGACAGGTTGGACAGTTTACCCTCCTTTAGCTGGGAATTTAGCACATTCAAGGCCAGCATTAGATAGTGCTATTTTTTCACTACATTTGGCTAGGGTTTCTAGTATCTTGGG
>Microcosmus_squamiger_EU486226
CCTGATATGGCTTTTCCACGGTTAAATAATATGAGTTTTTGGTTTTTACCTCCAGCATTTTTTCTACTTCTTATTTCT---TCTCTTATTGAGAGCGGTGTTAGGACAGGTTGGACAGTTTACCCTCCTTTAGCTGGGAATTTAGCACATTCAAGGCCAGCATTAGATAGTGCTATTTTTTCACTACATTTGGCTAGGGTTTCTAGTATCTTGGG
>Microcosmus_squamiger_EU486227
CCTGATATGGCTTTTCCACGGTTAAATAATATGAGTTTTTGGTTTTTACCTCCAGCATTTTTTCTACTTCTTATTTCT---TCTCTTATTGAGAGCGGTGTTAGGACAGGTTGGACAGTTTACCCTCCTTTAGCTGGGAATTTAGCACATTCAAGGCCAGCATTAGATAGTGCTATTTTTTCACTACATTTGGCTAGGGTTTCTAGTATCTTGGG
>Microcosmus_squamiger_EU486228
CCTGATATGGCTTTTCCACGGTTAAATAATATGAGTTTTTGGTTTTTACCTCCAGCATTTTTTCTACTTCTTATTTCT---TCTCTTATTGAGAGCGGTGTTAGGACAGGTTGGACAGTTTACCCTCCTTTAGCTGGGAATTTAGCACATTCAAGGCCAGCATTAGATAGTGCTATTTTTTCACTACATTTGGCTAGGGTTTCTAGTATCTTGGG
>Microcosmus_squamiger_EU486234
CCTGATATGGCTTTTCCACGGTTAAATAATATGAGTTTTTGGTTTTTACCTCCAGCATTTTTTCTACTTCTTATTTCT---TCTCTTATTGAGAGCGGTGTTAGGACAGGTTGGACAGTTTACCCTCCTTTAGCTGGGAATTTAGCACATTCAAGGCCAGCATTAGATAGTGCTATTTTTTCACTACATTTGGCTAGGGTTTCTAGTATCTTGGG
>Microcosmus_squamiger_EU486254
CCTGATATGGCTTTTCCACGGTTAAATAATATGAGTTTTTGGTTTTTACCTCCAGCATTTTTTCTACTTCTTATTTCT---TCTCTTATTGAGAGCGGTGTTAGGACAGGTTGGACAGTTTACCCTCCTTTAGCTGGGAATTTAGCACATTCAAGGCCAGCATTAGATAGTGCTATTTTTTCACTACATTTGGCTAGGGTTTCTAGTATCTTGGG
>Microcosmus_squamiger_EU486261
CCTGATATGGCTTTTCCACGGTTAAATAATATGAGTTTTTGGTTTTTACCTCCAGCATTTTTTCTACTTCTTATTTCT---TCTCTTATTGAGAGCGGTGTTAGGACAGGTTGGACAGTTTACCCTCCTTTAGCTGGGAATTTAGCACATTCAAGGCCAGCATTAGATAGTGCTATTTTTTCACTACATTTGGCTAGGGTTTCTAGTATCTTGGG
>Microcosmus_squamiger_EU486272
CCTGATATGGCTTTTCCACGGTTAAATAATATGAGTTTTTGGTTTTTACCTCCAGCATTTTTTCTACTTCTTATTTCT---TCTCTTATTGAGAGCGGTGTTAGGACAGGTTGGACAGTTTACCCTCCTTTAGCTGGGAATTTAGCACATTCAAGGCCAGCATTAGATAGTGCTATTTTTTCACTACATTTGGCTAGGGTTTCTAGTATCTTGGG
>Microcosmus_squamiger_EU486281
CCTGATATGGCTTTTCCACGGTTAAATAATATGAGTTTTTGGTTTTTACCTCCAGCATTTTTTCTACTTCTTATTTCT---TCTCTTATTGAGAGCGGTGTTAGGACAGGTTGGACAGTTTACCCTCCTTTAGCTGGGAATTTAGCACATTCAAGGCCAGCATTAGATAGTGCTATTTTTTCACTACATTTGGCTAGGGTTTCTAGTATCTTGGG
>Microcosmus_squamiger_EU486286
CCTGATATGGCTTTTCCACGGTTAAATAATATGAGTTTTTGGTTTTTACCTCCAGCATTTTTTCTACTTCTTATTTCT---TCTCTTATTGAGAGCGGTGTTAGGACAGGTTGGACAGTTTACCCTCCTTTAGCTGGGAATTTAGCACATTCAAGGCCAGCATTAGATAGTGCTATTTTTTCACTACATTTGGCTAGGGTTTCTAGTATCTTGGG
>Microcosmus_squamiger_EU486319
CCTGATATGGCTTTTCCACGGTTAAATAATATGAGTTTTTGGTTTTTACCTCCAGCATTTTTTCTACTTCTTATTTCT---TCTCTTATTGAGAGCGGTGTTAGGACAGGTTGGACAGTTTACCCTCCTTTAGCTGGGAATTTAGCACATTCAAGGCCAGCATTAGATAGTGCTATTTTTTCACTACATTTGGCTAGGGTTTCTAGTATCTTGGG
>Microcosmus_squamiger_EU486322
CCTGATATGGCTTTTCCACGGTTAAATAATATGAGTTTTTGGTTTTTACCTCCAGCATTTTTTCTACTTCTTATTTCT---TCTCTTATTGAGAGCGGTGTTAGGACAGGTTGGACAGTTTACCCTCCTTTAGCTGGGAATTTAGCACATTCAAGGCCAGCATTAGATAGTGCTATTTTTTCACTACATTTGGCTAGGGTTTCTAGTATCTTGGG
>Microcosmus_squamiger_EU486336
CCTGATATGGCTTTTCCACGGTTAAATAATATGAGTTTTTGGTTTTTACCTCCAGCATTTTTTCTACTTCTTATTTCT---TCTCTTATTGAGAGCGGTGTTAGGACAGGTTGGACAGTTTACCCTCCTTTAGCTGGGAATTTAGCACATTCAAGGCCAGCATTAGATAGTGCTATTTTTTCACTACATTTGGCTAGGGTTTCTAGTATCTTGGG
>Microcosmus_squamiger_EU486343
CCTGATATGGCTTTTCCACGGTTAAATAATATGAGTTTTTGGTTTTTACCTCCAGCATTTTTTCTACTTCTTATTTCT---TCTCTTATTGAGAGCGGTGTTAGGACAGGTTGGACAGTTTACCCTCCTTTAGCTGGGAATTTAGCACATTCAAGGCCAGCATTAGATAGTGCTATTTTTTCACTACATTTGGCTAGGGTTTCTAGTATCTTGGG
>Microcosmus_squamiger_EU486365
CCTGATATGGCTTTTCCACGGTTAAATAATATGAGTTTTTGGTTTTTACCTCCAGCATTTTTTCTACTTCTTATTTCT---TCTCTTATTGAGAGCGGTGTTAGGACAGGTTGGACAGTTTACCCTCCTTTAGCTGGGAATTTAGCACATTCAAGGCCAGCATTAGATAGTGCTATTTTTTCACTACATTTGGCTAGGGTTTCTAGTATCTTGGG
>Microcosmus_squamiger_EU486366
CCTGATATGGCTTTTCCACGGTTAAATAATATGAGTTTTTGGTTTTTACCTCCAGCATTTTTTCTACTTCTTATTTCT---TCTCTTATTGAGAGCGGTGTTAGGACAGGTTGGACAGTTTACCCTCCTTTAGCTGGGAATTTAGCACATTCAAGGCCAGCATTAGATAGTGCTATTTTTTCACTACATTTGGCTAGGGTTTCTAGTATCTTGGG
>Microcosmus_squamiger_EU486368
CCTGATATGGCTTTTCCACGGTTAAATAATATGAGTTTTTGGTTTTTACCTCCAGCATTTTTTCTACTTCTTATTTCT---TCTCTTATTGAGAGCGGTGTTAGGACAGGTTGGACAGTTTACCCTCCTTTAGCTGGGAATTTAGCACATTCAAGGCCAGCATTAGATAGTGCTATTTTTTCACTACATTTGGCTAGGGTTTCTAGTATCTTGGG
>Microcosmus_squamiger_EU486369
CCTGATATGGCTTTTCCACGGTTAAATAATATGAGTTTTTGGTTTTTACCTCCAGCATTTTTTCTACTTCTTATTTCT---TCTCTTATTGAGAGCGGTGTTAGGACAGGTTGGACAGTTTACCCTCCTTTAGCTGGGAATTTAGCACATTCAAGGCCAGCATTAGATAGTGCTATTTTTTCACTACATTTGGCTAGGGTTTCTAGTATCTTGGG
>Microcosmus_squamiger_EU486371
CCTGATATGGCTTTTCCACGGTTAAATAATATGAGTTTTTGGTTTTTACCTCCAGCATTTTTTCTACTTCTTATTTCT---TCTCTTATTGAGAGCGGTGTTAGGACAGGTTGGACAGTTTACCCTCCTTTAGCTGGGAATTTAGCACATTCAAGGCCAGCATTAGATAGTGCTATTTTTTCACTACATTTGGCTAGGGTTTCTAGTATCTTGGG
>Microcosmus_squamiger_EU486372
CCTGATATGGCTTTTCCACGGTTAAATAATATGAGTTTTTGGTTTTTACCTCCAGCATTTTTTCTACTTCTTATTTCT---TCTCTTATTGAGAGCGGTGTTAGGACAGGTTGGACAGTTTACCCTCCTTTAGCTGGGAATTTAGCACATTCAAGGCCAGCATTAGATAGTGCTATTTTTTCACTACATTTGGCTAGGGTTTCTAGTATCTTGGG
>Microcosmus_squamiger_EU486373
CCTGATATGGCTTTTCCACGGTTAAATAATATGAGTTTTTGGTTTTTACCTCCAGCATTTTTTCTACTTCTTATTTCT---TCTCTTATTGAGAGCGGTGTTAGGACAGGTTGGACAGTTTACCCTCCTTTAGCTGGGAATTTAGCACATTCAAGGCCAGCATTAGATAGTGCTATTTTTTCACTACATTTGGCTAGGGTTTCTAGTATCTTGGG
>Microcosmus_squamiger_EU486377
CCTGATATGGCTTTTCCACGGTTAAATAATATGAGTTTTTGGTTTTTACCTCCAGCATTTTTTCTACTTCTTATTTCT---TCTCTTATTGAGAGCGGTGTTAGGACAGGTTGGACAGTTTACCCTCCTTTAGCTGGGAATTTAGCACATTCAAGGCCAGCATTAGATAGTGCTATTTTTTCACTACATTTGGCTAGGGTTTCTAGTATCTTGGG
>Microcosmus_squamiger_EU486378
CCTGATATGGCTTTTCCACGGTTAAATAATATGAGTTTTTGGTTTTTACCTCCAGCATTTTTTCTACTTCTTATTTCT---TCTCTTATTGAGAGCGGTGTTAGGACAGGTTGGACAGTTTACCCTCCTTTAGCTGGGAATTTAGCACATTCAAGGCCAGCATTAGATAGTGCTATTTTTTCACTACATTTGGCTAGGGTTTCTAGTATCTTGGG
>Microcosmus_squamiger_EU486379
CCTGATATGGCTTTTCCACGGTTAAATAATATGAGTTTTTGGTTTTTACCTCCAGCATTTTTTCTACTTCTTATTTCT---TCTCTTATTGAGAGCGGTGTTAGGACAGGTTGGACAGTTTACCCTCCTTTAGCTGGGAATTTAGCACATTCAAGGCCAGCATTAGATAGTGCTATTTTTTCACTACATTTGGCTAGGGTTTCTAGTATCTTGGG
>Microcosmus_squamiger_EU486381
CCTGATATGGCTTTTCCACGGTTAAATAATATGAGTTTTTGGTTTTTACCTCCAGCATTTTTTCTACTTCTTATTTCT---TCTCTTATTGAGAGCGGTGTTAGGACAGGTTGGACAGTTTACCCTCCTTTAGCTGGGAATTTAGCACATTCAAGGCCAGCATTAGATAGTGCTATTTTTTCACTACATTTGGCTAGGGTTTCTAGTATCTTGGG
>Microcosmus_squamiger_EU486382
CCTGATATGGCTTTTCCACGGTTAAATAATATGAGTTTTTGGTTTTTACCTCCAGCATTTTTTCTACTTCTTATTTCT---TCTCTTATTGAGAGCGGTGTTAGGACAGGTTGGACAGTTTACCCTCCTTTAGCTGGGAATTTAGCACATTCAAGGCCAGCATTAGATAGTGCTATTTTTTCACTACATTTGGCTAGGGTTTCTAGTATCTTGGG
>Microcosmus_squamiger_EU486386
CCTGATATGGCTTTTCCACGGTTAAATAATATGAGTTTTTGGTTTTTACCTCCAGCATTTTTTCTACTTCTTATTTCT---TCTCTTATTGAGAGCGGTGTTAGGACAGGTTGGACAGTTTACCCTCCTTTAGCTGGGAATTTAGCACATTCAAGGCCAGCATTAGATAGTGCTATTTTTTCACTACATTTGGCTAGGGTTTCTAGTATCTTGGG
>Microcosmus_squamiger_EU486388
CCTGATATGGCTTTTCCACGGTTAAATAATATGAGTTTTTGGTTTTTACCTCCAGCATTTTTTCTACTTCTTATTTCT---TCTCTTATTGAGAGCGGTGTTAGGACAGGTTGGACAGTTTACCCTCCTTTAGCTGGGAATTTAGCACATTCAAGGCCAGCATTAGATAGTGCTATTTTTTCACTACATTTGGCTAGGGTTTCTAGTATCTTGGG
>Microcosmus_squamiger_EU486389
CCTGATATGGCTTTTCCACGGTTAAATAATATGAGTTTTTGGTTTTTACCTCCAGCATTTTTTCTACTTCTTATTTCT---TCTCTTATTGAGAGCGGTGTTAGGACAGGTTGGACAGTTTACCCTCCTTTAGCTGGGAATTTAGCACATTCAAGGCCAGCATTAGATAGTGCTATTTTTTCACTACATTTGGCTAGGGTTTCTAGTATCTTGGG
>Microcosmus_squamiger_EU486390
CCTGATATGGCTTTTCCACGGTTAAATAATATGAGTTTTTGGTTTTTACCTCCAGCATTTTTTCTACTTCTTATTTCT---TCTCTTATTGAGAGCGGTGTTAGGACAGGTTGGACAGTTTACCCTCCTTTAGCTGGGAATTTAGCACATTCAAGGCCAGCATTAGATAGTGCTATTTTTTCACTACATTTGGCTAGGGTTTCTAGTATCTTGGG
>Microcosmus_squamiger_EU486392
CCTGATATGGCTTTTCCACGGTTAAATAATATGAGTTTTTGGTTTTTACCTCCAGCATTTTTTCTACTTCTTATTTCT---TCTCTTATTGAGAGCGGTGTTAGGACAGGTTGGACAGTTTACCCTCCTTTAGCTGGGAATTTAGCACATTCAAGGCCAGCATTAGATAGTGCTATTTTTTCACTACATTTGGCTAGGGTTTCTAGTATCTTGGG
>Microcosmus_squamiger_EU486395
CCTGATATGGCTTTTCCACGGTTAAATAATATGAGTTTTTGGTTTTTACCTCCAGCATTTTTTCTACTTCTTATTTCT---TCTCTTATTGAGAGCGGTGTTAGGACAGGTTGGACAGTTTACCCTCCTTTAGCTGGGAATTTAGCACATTCAAGGCCAGCATTAGATAGTGCTATTTTTTCACTACATTTGGCTAGGGTTTCTAGTATCTTGGG
>Microcosmus_squamiger_EU486415
CCTGATATGGCTTTTCCACGGTTAAATAATATGAGTTTTTGGTTTTTACCTCCAGCATTTTTTCTACTTCTTATTTCT---TCTCTTATTGAGAGCGGTGTTAGGACAGGTTGGACAGTTTACCCTCCTTTAGCTGGGAATTTAGCACATTCAAGGCCAGCATTAGATAGTGCTATTTTTTCACTACATTTGGCTAGGGTTTCTAGTATCTTGGG
>Microcosmus_squamiger_EU486416
CCTGATATGGCTTTTCCACGGTTAAATAATATGAGTTTTTGGTTTTTACCTCCAGCATTTTTTCTACTTCTTATTTCT---TCTCTTATTGAGAGCGGTGTTAGGACAGGTTGGACAGTTTACCCTCCTTTAGCTGGGAATTTAGCACATTCAAGGCCAGCATTAGATAGTGCTATTTTTTCACTACATTTGGCTAGGGTTTCTAGTATCTTGGG
>Microcosmus_squamiger_EU486420
CCTGATATGGCTTTTCCACGGTTAAATAATATGAGTTTTTGGTTTTTACCTCCAGCATTTTTTCTACTTCTTATTTCT---TCTCTTATTGAGAGCGGTGTTAGGACAGGTTGGACAGTTTACCCTCCTTTAGCTGGGAATTTAGCACATTCAAGGCCAGCATTAGATAGTGCTATTTTTTCACTACATTTGGCTAGGGTTTCTAGTATCTTGGG
>Microcosmus_squamiger_EU486422
CCTGATATGGCTTTTCCACGGTTAAATAATATGAGTTTTTGGTTTTTACCTCCAGCATTTTTTCTACTTCTTATTTCT---TCTCTTATTGAGAGCGGTGTTAGGACAGGTTGGACAGTTTACCCTCCTTTAGCTGGGAATTTAGCACATTCAAGGCCAGCATTAGATAGTGCTATTTTTTCACTACATTTGGCTAGGGTTTCTAGTATCTTGGG
>Microcosmus_squamiger_EU486423
CCTGATATGGCTTTTCCACGGTTAAATAATATGAGTTTTTGGTTTTTACCTCCAGCATTTTTTCTACTTCTTATTTCT---TCTCTTATTGAGAGCGGTGTTAGGACAGGTTGGACAGTTTACCCTCCTTTAGCTGGGAATTTAGCACATTCAAGGCCAGCATTAGATAGTGCTATTTTTTCACTACATTTGGCTAGGGTTTCTAGTATCTTGGG
>Microcosmus_squamiger_EU486428
CCTGATATGGCTTTTCCACGGTTAAATAATATGAGTTTTTGGTTTTTACCTCCAGCATTTTTTCTACTTCTTATTTCT---TCTCTTATTGAGAGCGGTGTTAGGACAGGTTGGACAGTTTACCCTCCTTTAGCTGGGAATTTAGCACATTCAAGGCCAGCATTAGATAGTGCTATTTTTTCACTACATTTGGCTAGGGTTTCTAGTATCTTGGG
>Microcosmus_squamiger_ON060766
CCTGATATGGCTTTTCCACGGTTAAATAATATGAGTTTTTGGTTTTTACCTCCAGCATTTTTTCTACTTCTTATTTCT---TCTCTTATTGAGAGCGGTGTTAGGACAGGTTGGACAGTTTACCCTCCTTTAGCTGGGAATTTAGCACATTCAAGGCCAGCATTAGATAGTGCTATTTTTTCACTACATTTGGCTAGGGTTTCTAGTATCTTGGG
>Microcosmus_squamiger_MZ882317
CCTGATATGGCTTTTCCACGGTTAAATAATATGAGTTTTTGGTTTTTACCTCCAGCATTTTTTCTACTTCTTATTTCT---TCTCTTATTGAGAGCGGTGTTAGGACAGGTTGGACAGTTTACCCTCCTTTAGCTGGGAATTTAGCACATTCAAGGCCAGCATTAGATAGTGCTATTTTTTCACTACATTTGGCTAGGGTTTCTAGTATCTTGGG
>Microcosmus_squamiger_MZ882334
CCTGATATGGCTTTTCCACGGTTAAATAATATGAGTTTTTGGTTTTTACCTCCAGCATTTTTTCTACTTCTTATTTCT---TCTCTTATTGAGAGCGGTGTTAGGACAGGTTGGACAGTTTACCCTCCTTTAGCTGGGAATTTAGCACATTCAAGGCCAGCATTAGATAGTGCTATTTTTTCACTACATTTGGCTAGGGTTTCTAGTATCTTGGG
>Microcosmus_squamiger_EU486173
CCTGATATGGCTTTTCCACGGTTAAATAATATGAGTTTTTGGTTTTTACCCCCAGCATTTTTTCTACTTCTTATTTCT---TCTCTTATTGAGAGCGGTGTTAGGACAGGTTGGACAGTTTACCCTCCTTTAGCTGGGAATTTAGCACATTCAAGGCCAGCATTAGATAGTGCTATTTTTTCACTACATTTGGCTAGAGTTTCTAGTATCTTGGG
>Microcosmus_squamiger_EU486229
CCTGATATGGCTTTTCCACGGTTAAATAATATGAGTTTTTGGTTTTTACCCCCAGCATTTTTTCTACTTCTTATTTCT---TCTCTTATTGAGAGCGGTGTTAGGACAGGTTGGACAGTTTACCCTCCTTTAGCTGGGAATTTAGCACATTCAAGGCCAGCATTAGATAGTGCTATTTTTTCACTACATTTGGCTAGAGTTTCTAGTATCTTGGG
>Microcosmus_squamiger_EU486307
CCTGATATGGCTTTTCCACGGTTAAATAATATGAGTTTTTGGTTTTTACCCCCAGCATTTTTTCTACTTCTTATTTCT---TCTCTTATTGAGAGCGGTGTTAGGACAGGTTGGACAGTTTACCCTCCTTTAGCTGGGAATTTAGCACATTCAAGGCCAGCATTAGATAGTGCTATTTTTTCACTACATTTGGCTAGAGTTTCTAGTATCTTGGG
>Microcosmus_squamiger_EU486308
CCTGATATGGCTTTTCCACGGTTAAATAATATGAGTTTTTGGTTTTTACCCCCAGCATTTTTTCTACTTCTTATTTCT---TCTCTTATTGAGAGCGGTGTTAGGACAGGTTGGACAGTTTACCCTCCTTTAGCTGGGAATTTAGCACATTCAAGGCCAGCATTAGATAGTGCTATTTTTTCACTACATTTGGCTAGAGTTTCTAGTATCTTGGG
>Microcosmus_squamiger_EU486315
CCTGATATGGCTTTTCCACGGTTAAATAATATGAGTTTTTGGTTTTTACCCCCAGCATTTTTTCTACTTCTTATTTCT---TCTCTTATTGAGAGCGGTGTTAGGACAGGTTGGACAGTTTACCCTCCTTTAGCTGGGAATTTAGCACATTCAAGGCCAGCATTAGATAGTGCTATTTTTTCACTACATTTGGCTAGAGTTTCTAGTATCTTGGG
>Microcosmus_squamiger_EU486349
CCTGATATGGCTTTTCCACGGTTAAATAATATGAGTTTTTGGTTTTTACCCCCAGCATTTTTTCTACTTCTTATTTCT---TCTCTTATTGAGAGCGGTGTTAGGACAGGTTGGACAGTTTACCCTCCTTTAGCTGGGAATTTAGCACATTCAAGGCCAGCATTAGATAGTGCTATTTTTTCACTACATTTGGCTAGAGTTTCTAGTATCTTGGG
>Microcosmus_squamiger_KF309552
CCTGATATGGCTTTTCCACGGTTAAATAATATGAGTTTTTGGTTTTTACCCCCAGCATTTTTTCTACTTCTTATTTCT---TCTCTTATTGAGAGCGGTGTTAGGACAGGTTGGACAGTTTACCCTCCTTTAGCTGGGAATTTAGCACATTCAAGGCCAGCATTAGATAGTGCTATTTTTTCACTACATTTGGCTAGAGTTTCTAGTATCTTGGG
>Microcosmus_squamiger_MZ882332
CCTGATATGGCTTTTCCACGGTTAAATAATATGAGTTTTTGGTTTTTACCCCCAGCATTTTTTCTACTTCTTATTTCT---TCTCTTATTGAGAGCGGTGTTAGGACAGGTTGGACAGTTTACCCTCCTTTAGCTGGGAATTTAGCACATTCAAGGCCAGCATTAGATAGTGCTATTTTTTCACTACATTTGGCTAGAGTTTCTAGTATCTTGGG
>Microcosmus_squamiger_MZ882314
CCTGATATGGCTTTTCCACGGTTAAATAATATGAGTTTTTGGTTTTTACCCCCAGCATTTTTTCTACTTCTTATTTCT---TCTCTTATTGAGAGCGGTGTTAGGACAGGTTGGACAGTTTACCCTCCTTTAGCTGGGAATTTAGCACATTCAAGGCCAGCATTAGATAGTGCTATTTTTTCACTACATTTGGCTAGAGTTTCTAGTATCTTGGG
>Microcosmus_squamiger_ON060765
CCTGATATGGCTTTTCCACGGTTAAATAATATGAGTTTTTGGTTTTTACCCCCAGCATTTTTTCTACTTCTTATTTCT---TCTCTTATTGAGAGCGGTGTTAGGACAGGTTGGACAGTTTACCCTCCTTTAGCTGGGAATTTAGCACATTCAAGGCCAGCATTAGATAGTGCTATTTTTTCACTACATTTGGCTAGAGTTTCTAGTATCTTGGG
>Microcosmus_squamiger_EU486190
CCTGATATGGCTTTTCCACGGTTAAATAATATGAGTTTTTGGTTTTTACCCCCAGCATTTTTTCTACTTCTTATTTCT---TCTCTTATTGAGAGCGGTGTTAGGACAGGTTGGACAGTTTACCCTCCTTTAGCTGGGAATTTAGCACATTCAAGGCCAGCATTAGATAGTGCTATTTTTTCATTACATTTGGCTAGGGTTTCTAGTATCTTGGG
>Microcosmus_squamiger_EU486184
CCTGATATGGCTTTTCCACGGTTAAATAATATGAGTTTTTGGTTTTTACCCCCAGCATTTTTTCTACTTCTTATTTCT---TCTCTTATTGAGAGCGGTGTTAGGACAGGTTGGACAGTTTACCCTCCTTTAGCTGGGAATTTAGCACATTCAAGGCCAGCATTAGATAGTGCTATTTTTTCATTACATTTGGCTAGGGTTTCTAGTATCTTGGG
>Microcosmus_squamiger_EU486204
CCTGATATGGCTTTTCCACGGTTAAATAATATGAGTTTTTGGTTTTTACCCCCAGCATTTTTTCTACTTCTTATTTCT---TCTCTTATTGAGAGCGGTGTTAGGACAGGTTGGACAGTTTACCCTCCTTTAGCTGGGAATTTAGCACATTCAAGGCCAGCATTAGATAGTGCTATTTTTTCATTACATTTGGCTAGGGTTTCTAGTATCTTGGG
>Microcosmus_squamiger_EU486248
CCTGATATGGCTTTTCCACGGTTAAATAATATGAGTTTTTGGTTTTTACCCCCAGCATTTTTTCTACTTCTTATTTCT---TCTCTTATTGAGAGCGGTGTTAGGACAGGTTGGACAGTTTACCCTCCTTTAGCTGGGAATTTAGCACATTCAAGGCCAGCATTAGATAGTGCTATTTTTTCATTACATTTGGCTAGGGTTTCTAGTATCTTGGG
>Microcosmus_squamiger_EU486265
CCTGATATGGCTTTTCCACGGTTAAATAATATGAGTTTTTGGTTTTTACCCCCAGCATTTTTTCTACTTCTTATTTCT---TCTCTTATTGAGAGCGGTGTTAGGACAGGTTGGACAGTTTACCCTCCTTTAGCTGGGAATTTAGCACATTCAAGGCCAGCATTAGATAGTGCTATTTTTTCATTACATTTGGCTAGGGTTTCTAGTATCTTGGG
>Microcosmus_squamiger_EU486269
CCTGATATGGCTTTTCCACGGTTAAATAATATGAGTTTTTGGTTTTTACCCCCAGCATTTTTTCTACTTCTTATTTCT---TCTCTTATTGAGAGCGGTGTTAGGACAGGTTGGACAGTTTACCCTCCTTTAGCTGGGAATTTAGCACATTCAAGGCCAGCATTAGATAGTGCTATTTTTTCATTACATTTGGCTAGGGTTTCTAGTATCTTGGG
>Microcosmus_squamiger_EU486294
CCTGATATGGCTTTTCCACGGTTAAATAATATGAGTTTTTGGTTTTTACCCCCAGCATTTTTTCTACTTCTTATTTCT---TCTCTTATTGAGAGCGGTGTTAGGACAGGTTGGACAGTTTACCCTCCTTTAGCTGGGAATTTAGCACATTCAAGGCCAGCATTAGATAGTGCTATTTTTTCATTACATTTGGCTAGGGTTTCTAGTATCTTGGG
>Microcosmus_squamiger_EU486303
CCTGATATGGCTTTTCCACGGTTAAATAATATGAGTTTTTGGTTTTTACCCCCAGCATTTTTTCTACTTCTTATTTCT---TCTCTTATTGAGAGCGGTGTTAGGACAGGTTGGACAGTTTACCCTCCTTTAGCTGGGAATTTAGCACATTCAAGGCCAGCATTAGATAGTGCTATTTTTTCATTACATTTGGCTAGGGTTTCTAGTATCTTGGG
>Microcosmus_squamiger_EU486345
CCTGATATGGCTTTTCCACGGTTAAATAATATGAGTTTTTGGTTTTTACCCCCAGCATTTTTTCTACTTCTTATTTCT---TCTCTTATTGAGAGCGGTGTTAGGACAGGTTGGACAGTTTACCCTCCTTTAGCTGGGAATTTAGCACATTCAAGGCCAGCATTAGATAGTGCTATTTTTTCATTACATTTGGCTAGGGTTTCTAGTATCTTGGG
>Microcosmus_squamiger_EU486357
CCTGATATGGCTTTTCCACGGTTAAATAATATGAGTTTTTGGTTTTTACCCCCAGCATTTTTTCTACTTCTTATTTCT---TCTCTTATTGAGAGCGGTGTTAGGACAGGTTGGACAGTTTACCCTCCTTTAGCTGGGAATTTAGCACATTCAAGGCCAGCATTAGATAGTGCTATTTTTTCATTACATTTGGCTAGGGTTTCTAGTATCTTGGG
>Microcosmus_squamiger_EU486374
CCTGATATGGCTTTTCCACGGTTAAATAATATGAGTTTTTGGTTTTTACCCCCAGCATTTTTTCTACTTCTTATTTCT---TCTCTTATTGAGAGCGGTGTTAGGACAGGTTGGACAGTTTACCCTCCTTTAGCTGGGAATTTAGCACATTCAAGGCCAGCATTAGATAGTGCTATTTTTTCATTACATTTGGCTAGGGTTTCTAGTATCTTGGG
>Microcosmus_squamiger_EU486429
CCTGATATGGCTTTTCCACGGTTAAATAATATGAGTTTTTGGTTTTTACCCCCAGCATTTTTTCTACTTCTTATTTCT---TCTCTTATTGAGAGCGGTGTTAGGACAGGTTGGACAGTTTACCCTCCTTTAGCTGGGAATTTAGCACATTCAAGGCCAGCATTAGATAGTGCTATTTTTTCATTACATTTGGCTAGGGTTTCTAGTATCTTGGG
>Microcosmus_squamiger_KF309649
CCTGATATGGCTTTTCCACGGTTAAATAATATGAGTTTTTGGTTTTTACCCCCAGCATTTTTTCTACTTCTTATTTCT---TCTCTTATTGAGAGCGGTGTTAGGACAGGTTGGACAGTTTACCCTCCTTTAGCTGGGAATTTAGCACATTCAAGGCCAGCATTAGATAGTGCTATTTTTTCATTACATTTGGCTAGGGTTTCTAGTATCTTGGG
>Microcosmus_squamiger_MZ882325
CCTGATATGGCTTTTCCACGGTTAAATAATATGAGTTTTTGGTTTTTACCCCCAGCATTTTTTCTACTTCTTATTTCT---TCTCTTATTGAGAGCGGTGTTAGGACAGGTTGGACAGTTTACCCTCCTTTAGCTGGGAATTTAGCACATTCAAGGCCAGCATTAGATAGTGCTATTTTTTCATTACATTTGGCTAGGGTTTCTAGTATCTTGGG
>Microcosmus_squamiger_MZ882326
CCTGATATGGCTTTTCCACGGTTAAATAATATGAGTTTTTGGTTTTTACCCCCAGCATTTTTTCTACTTCTTATTTCT---TCTCTTATTGAGAGCGGTGTTAGGACAGGTTGGACAGTTTACCCTCCTTTAGCTGGGAATTTAGCACATTCAAGGCCAGCATTAGATAGTGCTATTTTTTCATTACATTTGGCTAGGGTTTCTAGTATCTTGGG
>Microcosmus_squamiger_MZ882313
CCTGATATGGCTTTTCCACGGTTAAATAATATGAGTTTTTGGTTTTTACCCCCAGCATTTTTTCTACTTCTTATTTCT---TCTCTTATTGAGAGCGGTGTTAGGACAGGTTGGACAGTTTACCCTCCTTTAGCTGGGAATTTAGCACATTCAAGGCCAGCATTAGATAGTGCTATTTTTTCATTACATTTGGCTAGGGTTTCTAGTATCTTGGG
>Microcosmus_squamiger_KU697729
CCTGATATGGCTTTTCCACGGTTAAATAATATGAGTTTTTGGTTTTTACCCCCAGCATTTTTTCTACTTCTTATTTCT---TCTCTTATTGAGAGCGGTGTTAGGACAGGTTGGACAGTTTACCCTCCTTTAGCTGGGAATTTAGCACATTCAAGGCCAGCATTAGATAGTGCTATTTTTTCATTACATTTGGCTAGGGTTTCTAGTATCTTGGG
>Microcosmus_squamiger_EU486192
CCTGATATGGCTTTTCCACGGTTAAATAATATGAGTTTTTGGTTTTTACCCCCAGCATTTTTTCTACTTCTTATTTCT---TCTCTTATTGAGAGCGGTGTTAGGACAGGTTGGACAGTTTACCCTCCTTTAGCTGGGAATTTAGCACATTCAAGGCCAGCATTAGATAGTGCTATTTTTTCACTACATTTGGCAAGGGTTTCTAGTATCTTGGG
>Microcosmus_squamiger_EU486199
CCTGATATGGCTTTTCCACGGTTAAATAATATGAGTTTTTGGTTTTTACCCCCAGCATTTTTTCTACTTCTTATTTCT---TCTCTTATTGAGAGCGGTGTTAGGACAGGTTGGACAGTTTACCCTCCTTTAGCTGGGAATTTAGCACATTCAAGGCCAGCATTAGATAGTGCTATTTTTTCACTACATTTGGCAAGGGTTTCTAGTATCTTGGG
>Microcosmus_squamiger_EU486198
CCTGATATGGCTTTTCCACGGTTAAATAATATGAGTTTTTGGTTTTTACCCCCAGCATTTTTTCTACTTCTTATTTCT---TCTCTTATTGAGAGCGGTGTTAGGACAGGTTGGACAGTTTACCCTCCTTTAGCTGGGAATTTAGCACATTCAAGGCCAGCATTAGATAGTGCTATTTTTTCACTACATTTGGCCAGGGTTTCTAGTATCTTGGG
>Microcosmus_squamiger_EU486256
CCTGATATGGCTTTTCCACGGTTAAATAATATGAGTTTTTGGTTTTTACCCCCAGCATTTTTTCTACTTCTTATTTCT---TCTCTTATTGAGAGCGGTGTTAGGACAGGTTGGACAGTTTACCCTCCTTTAGCTGGGAATTTAGCACATTCAAGGCCAGCATTAGATAGTGCTATTTTTTCACTACATTTGGCCAGGGTTTCTAGTATCTTGGG
>Microcosmus_squamiger_EU486266
CCTGATATGGCTTTTCCACGGTTAAATAATATGAGTTTTTGGTTTTTACCCCCAGCATTTTTTCTACTTCTTATTTCT---TCTCTTATTGAGAGCGGTGTTAGGACAGGTTGGACAGTTTACCCTCCTTTAGCTGGGAATTTAGCACATTCAAGGCCAGCATTAGATAGTGCTATTTTTTCACTACATTTGGCCAGGGTTTCTAGTATCTTGGG
>Microcosmus_squamiger_EU486268
CCTGATATGGCTTTTCCACGGTTAAATAATATGAGTTTTTGGTTTTTACCCCCAGCATTTTTTCTACTTCTTATTTCT---TCTCTTATTGAGAGCGGTGTTAGGACAGGTTGGACAGTTTACCCTCCTTTAGCTGGGAATTTAGCACATTCAAGGCCAGCATTAGATAGTGCTATTTTTTCACTACATTTGGCCAGGGTTTCTAGTATCTTGGG
>Microcosmus_squamiger_EU486275
CCTGATATGGCTTTTCCACGGTTAAATAATATGAGTTTTTGGTTTTTACCCCCAGCATTTTTTCTACTTCTTATTTCT---TCTCTTATTGAGAGCGGTGTTAGGACAGGTTGGACAGTTTACCCTCCTTTAGCTGGGAATTTAGCACATTCAAGGCCAGCATTAGATAGTGCTATTTTTTCACTACATTTGGCCAGGGTTTCTAGTATCTTGGG
>Microcosmus_squamiger_EU486277
CCTGATATGGCTTTTCCACGGTTAAATAATATGAGTTTTTGGTTTTTACCCCCAGCATTTTTTCTACTTCTTATTTCT---TCTCTTATTGAGAGCGGTGTTAGGACAGGTTGGACAGTTTACCCTCCTTTAGCTGGGAATTTAGCACATTCAAGGCCAGCATTAGATAGTGCTATTTTTTCACTACATTTGGCCAGGGTTTCTAGTATCTTGGG
>Microcosmus_squamiger_EU486285
CCTGATATGGCTTTTCCACGGTTAAATAATATGAGTTTTTGGTTTTTACCCCCAGCATTTTTTCTACTTCTTATTTCT---TCTCTTATTGAGAGCGGTGTTAGGACAGGTTGGACAGTTTACCCTCCTTTAGCTGGGAATTTAGCACATTCAAGGCCAGCATTAGATAGTGCTATTTTTTCACTACATTTGGCCAGGGTTTCTAGTATCTTGGG
>Microcosmus_squamiger_EU486289
CCTGATATGGCTTTTCCACGGTTAAATAATATGAGTTTTTGGTTTTTACCCCCAGCATTTTTTCTACTTCTTATTTCT---TCTCTTATTGAGAGCGGTGTTAGGACAGGTTGGACAGTTTACCCTCCTTTAGCTGGGAATTTAGCACATTCAAGGCCAGCATTAGATAGTGCTATTTTTTCACTACATTTGGCCAGGGTTTCTAGTATCTTGGG
>Microcosmus_squamiger_EU486298
CCTGATATGGCTTTTCCACGGTTAAATAATATGAGTTTTTGGTTTTTACCCCCAGCATTTTTTCTACTTCTTATTTCT---TCTCTTATTGAGAGCGGTGTTAGGACAGGTTGGACAGTTTACCCTCCTTTAGCTGGGAATTTAGCACATTCAAGGCCAGCATTAGATAGTGCTATTTTTTCACTACATTTGGCCAGGGTTTCTAGTATCTTGGG
>Microcosmus_squamiger_EU486312
CCTGATATGGCTTTTCCACGGTTAAATAATATGAGTTTTTGGTTTTTACCCCCAGCATTTTTTCTACTTCTTATTTCT---TCTCTTATTGAGAGCGGTGTTAGGACAGGTTGGACAGTTTACCCTCCTTTAGCTGGGAATTTAGCACATTCAAGGCCAGCATTAGATAGTGCTATTTTTTCACTACATTTGGCCAGGGTTTCTAGTATCTTGGG
>Microcosmus_squamiger_EU486314
CCTGATATGGCTTTTCCACGGTTAAATAATATGAGTTTTTGGTTTTTACCCCCAGCATTTTTTCTACTTCTTATTTCT---TCTCTTATTGAGAGCGGTGTTAGGACAGGTTGGACAGTTTACCCTCCTTTAGCTGGGAATTTAGCACATTCAAGGCCAGCATTAGATAGTGCTATTTTTTCACTACATTTGGCCAGGGTTTCTAGTATCTTGGG
>Microcosmus_squamiger_EU486320
CCTGATATGGCTTTTCCACGGTTAAATAATATGAGTTTTTGGTTTTTACCCCCAGCATTTTTTCTACTTCTTATTTCT---TCTCTTATTGAGAGCGGTGTTAGGACAGGTTGGACAGTTTACCCTCCTTTAGCTGGGAATTTAGCACATTCAAGGCCAGCATTAGATAGTGCTATTTTTTCACTACATTTGGCCAGGGTTTCTAGTATCTTGGG
>Microcosmus_squamiger_EU486344
CCTGATATGGCTTTTCCACGGTTAAATAATATGAGTTTTTGGTTTTTACCCCCAGCATTTTTTCTACTTCTTATTTCT---TCTCTTATTGAGAGCGGTGTTAGGACAGGTTGGACAGTTTACCCTCCTTTAGCTGGGAATTTAGCACATTCAAGGCCAGCATTAGATAGTGCTATTTTTTCACTACATTTGGCCAGGGTTTCTAGTATCTTGGG
>Microcosmus_squamiger_EU486351
CCTGATATGGCTTTTCCACGGTTAAATAATATGAGTTTTTGGTTTTTACCCCCAGCATTTTTTCTACTTCTTATTTCT---TCTCTTATTGAGAGCGGTGTTAGGACAGGTTGGACAGTTTACCCTCCTTTAGCTGGGAATTTAGCACATTCAAGGCCAGCATTAGATAGTGCTATTTTTTCACTACATTTGGCCAGGGTTTCTAGTATCTTGGG
>Microcosmus_squamiger_EU486410
CCTGATATGGCTTTTCCACGGTTAAATAATATGAGTTTTTGGTTTTTACCCCCAGCATTTTTTCTACTTCTTATTTCT---TCTCTTATTGAGAGCGGTGTTAGGACAGGTTGGACAGTTTACCCTCCTTTAGCTGGGAATTTAGCACATTCAAGGCCAGCATTAGATAGTGCTATTTTTTCACTACATTTGGCCAGGGTTTCTAGTATCTTGGG
>Microcosmus_squamiger_EU486419
CCTGATATGGCTTTTCCACGGTTAAATAATATGAGTTTTTGGTTTTTACCCCCAGCATTTTTTCTACTTCTTATTTCT---TCTCTTATTGAGAGCGGTGTTAGGACAGGTTGGACAGTTTACCCTCCTTTAGCTGGGAATTTAGCACATTCAAGGCCAGCATTAGATAGTGCTATTTTTTCACTACATTTGGCCAGGGTTTCTAGTATCTTGGG
>Microcosmus_squamiger_EU486421
CCTGATATGGCTTTTCCACGGTTAAATAATATGAGTTTTTGGTTTTTACCCCCAGCATTTTTTCTACTTCTTATTTCT---TCTCTTATTGAGAGCGGTGTTAGGACAGGTTGGACAGTTTACCCTCCTTTAGCTGGGAATTTAGCACATTCAAGGCCAGCATTAGATAGTGCTATTTTTTCACTACATTTGGCCAGGGTTTCTAGTATCTTGGG
>Microcosmus_squamiger_FJ528603
CCTGATATGGCTTTTCCACGGTTAAATAATATGAGTTTTTGGTTTTTACCCCCAGCATTTTTTCTACTTCTTATTTCT---TCTCTTATTGAGAGCGGTGTTAGGACAGGTTGGACAGTTTACCCTCCTTTAGCTGGGAATTTAGCACATTCAAGGCCAGCATTAGATAGTGCTATTTTTTCACTACATTTGGCCAGGGTTTCTAGTATCTTGGG
>Microcosmus_squamiger_MZ882321
CCTGATATGGCTTTTCCACGGTTAAATAATATGAGTTTTTGGTTTTTACCCCCAGCATTTTTTCTACTTCTTATTTCT---TCTCTTATTGAGAGCGGTGTTAGGACAGGTTGGACAGTTTACCCTCCTTTAGCTGGGAATTTAGCACATTCAAGGCCAGCATTAGATAGTGCTATTTTTTCACTACATTTGGCCAGGGTTTCTAGTATCTTGGG
>Microcosmus_squamiger_EU486185
CCTGATATGGCTTTTCCACGGTTAAATAATATGAGTTTTTGGTTTTTACCCCCAGCATTTTTTCTACTTCTTATTTCT---TCTCTTATTGAGAGCGGTGTTAGGACAGGTTGGACAGTTTACCCTCCTTTAGCTGGGAATTTAGCACATTCAAGGCCAGCATTAGATAGTGCTATTTTTTCTCTACATTTGGCTAGGGTTTCTAGTATCTTGGG
>Microcosmus_squamiger_EU486255
CCTGATATGGCTTTTCCACGGTTAAATAATATGAGTTTTTGGTTTTTACCCCCAGCATTTTTTCTACTTCTTATTTCT---TCTCTTATTGAGAGCGGTGTTAGGACAGGTTGGACAGTTTACCCTCCTTTAGCTGGGAATTTAGCACATTCAAGGCCAGCATTAGATAGTGCTATTTTTTCGCTACATTTGGCTAGGGTTTCTAGTATCTTGGG
>Microcosmus_squamiger_EU486401
CCTGATATGGCTTTTCCACGGTTAAATAATATGAGTTTTTGGTTTTTACCCCCAGCATTTTTTCTACTTCTAATTTCT---TCTCTTATTGAGAGCGGTGTTAGGACAGGTTGGACAGTTTACCCTCCTTTAGCTGGGAATTTAGCACATTCAAGGCCAGCATTAGATAGTGCTATTTTTTCACTACATTTGGCTAGGGTTTCTAGTATCTTGGG
>Microcosmus_squamiger_EU486291
CCTGATATGGCTTTTCCACGGTTAAATAATATGAGTTTTTGGTTTTTACCCCCAGCATTTTTTCTACTTCTTATTTCT---TCTCTTATTGAGAGCGGTGTTAGGACAGGTTGGACAGTTTACCCTCCTTTAGCTGGGAATTTAGCACATTCAAGGCCAGCATTTGATAGTGCTATTTTTTCACTACATTTGGCTAGGGTTTCTAGTATCTTGGG
>Microcosmus_squamiger_EU486292
CCTGATATGGCTTTTCCACGGTTAAATAATATGAGTTTTTGGTTTTTACCCCCAGCATTTTTTCTACTTCTTATTTCT---TCTCTTATTGAGAGCGGTGTTAGGACAGGTTGGACAGTTTACCCTCCTTTAGCTGGGAATTTAGCACATTCAAGGCCAGCATTTGATAGTGCTATTTTTTCACTACATTTGGCTAGGGTTTCTAGTATCTTGGG
>Microcosmus_squamiger_EU486290
CCTGATATGGCTTTTCCACGGTTAAATAATATGAGTTTTTGGTTTTTACCCCCAGCATTTTTTCTACTTCTTATTTCT---TCTCTTATTGAGAGCGGTGTTAGGACAGGTTGGACAGTTTACCCTCCTTTAGCTGGGAATTTAGCACATTCAAGGCCAGCATTTGATAGTGCTATTTTTTCACTACATTTGGCTAGGGTTTCTAGTATCTTGGG
>Microcosmus_squamiger_EU486179
CCTGATATGGCTTTTCCACGGTTAAATAATATGAGTTTTTGGTTTTTACCCCCAGCATTTTTTCTACTTCTTATTTCT---TCTCTTATTGAGAGCGGTGTTAGGACTGGTTGGACAGTTTACCCTCCTTTAGCTGGGAATTTAGCACATTCAAGGCCAGCATTAGATAGTGCTATTTTTTCACTACATTTGGCTAGGGTTTCTAGTATCTTGGG
>Microcosmus_squamiger_EU486276
CCTGATATGGCTTTTCCACGGTTAAATAATATGAGTTTTTGGTTTTTACCCCCAGCATTTTTTCTACTTCTTATTTCT---TCTCTTATTGAGAGCGGTGTTAGGACAGGTTGGACAGTTTACCCTCCTTTAGCTGGGAATTTAGCACATTCAAGGCCAGCATTAGATAGTGCTATTTTTTCACTACATTTGGCTAGGGTTTCTAGTATCTTGGG
>Microcosmus_squamiger_EU486425
CCTGATATGGCTTTTCCACGGTTAAATAATATGAGTTTTTGGTTTTTACCCCCAGCATTTTTTCTACTTCTTATTTCT---TCTCTTATTGAGAGCGGTGTTAGGACAGGTTGGACAGTTTACCCTCCTTTAGCTGGGAATTTAGCACATTCAAGGCCAGCATTAGATAGTGCTATTTTTTCACTACATTTGGCTAGGGTTTCTAGTATCTTGGG
>Microcosmus_squamiger_EU486397
CCTGATATGGCTTTTCCACGGTTAAATAATATGAGTTTTTGGTTTTTACCCCCAGCATTTTTTCTACTTCTTATTTCT---TCTCTTATTGAGAGCGGTGTTAGGACAGGTTGGACAGTTTACCCTCCTTTAGCTGGGAATTTAGCACATTCAAGGCCAGCATTAGATAGTGCTATTTTTTCACTACATTTGGCTAGGGTTTCTAGTATCTTGGG
>Microcosmus_squamiger_EU486194
CCTGATATGGCTTTTCCACGGTTAAATAATATGAGTTTTTGGTTTTTACCCCCAGCATTTTTTCTACTTCTTATTTCT---TCTCTTATTGAGAGCGGTGTTAGGACAGGTTGGACAGTTTACCCTCCTTTAGCTGGGAATTTAGCACATTCAAGGCCAGCATTAGATAGTGCTATTTTTTCACTACATTTGGCTAGGGTTTCTAGTATCTTGGG
>Microcosmus_squamiger_EU486230
CCTGATATGGCTTTTCCACGGTTAAATAATATGAGTTTTTGGTTTTTACCCCCAGCATTTTTTCTACTTCTTATTTCT---TCTCTTATTGAGAGCGGTGTTAGGACAGGTTGGACAGTTTACCCTCCTTTAGCTGGGAATTTAGCACATTCAAGGCCAGCATTAGATAGTGCTATTTTTTCACTACATTTGGCTAGGGTTTCTAGTATCTTGGG
>Microcosmus_squamiger_EU486236
CCTGATATGGCTTTTCCACGGTTAAATAATATGAGTTTTTGGTTTTTACCCCCAGCATTTTTTCTACTTCTTATTTCT---TCTCTTATTGAGAGCGGTGTTAGGACAGGTTGGACAGTTTACCCTCCTTTAGCTGGGAATTTAGCACATTCAAGGCCAGCATTAGATAGTGCTATTTTTTCACTACATTTGGCTAGGGTTTCTAGTATCTTGGG
>Microcosmus_squamiger_EU486247
CCTGATATGGCTTTTCCACGGTTAAATAATATGAGTTTTTGGTTTTTACCCCCAGCATTTTTTCTACTTCTTATTTCT---TCTCTTATTGAGAGCGGTGTTAGGACAGGTTGGACAGTTTACCCTCCTTTAGCTGGGAATTTAGCACATTCAAGGCCAGCATTAGATAGTGCTATTTTTTCACTACATTTGGCTAGGGTTTCTAGTATCTTGGG
>Microcosmus_squamiger_EU486283
CCTGATATGGCTTTTCCACGGTTAAATAATATGAGTTTTTGGTTTTTACCCCCAGCATTTTTTCTACTTCTTATTTCT---TCTCTTATTGAGAGCGGTGTTAGGACAGGTTGGACAGTTTACCCTCCTTTAGCTGGGAATTTAGCACATTCAAGGCCAGCATTAGATAGTGCTATTTTTTCACTACATTTGGCTAGGGTTTCTAGTATCTTGGG
>Microcosmus_squamiger_EU486287
CCTGATATGGCTTTTCCACGGTTAAATAATATGAGTTTTTGGTTTTTACCCCCAGCATTTTTTCTACTTCTTATTTCT---TCTCTTATTGAGAGCGGTGTTAGGACAGGTTGGACAGTTTACCCTCCTTTAGCTGGGAATTTAGCACATTCAAGGCCAGCATTAGATAGTGCTATTTTTTCACTACATTTGGCTAGGGTTTCTAGTATCTTGGG
>Microcosmus_squamiger_EU486309
CCTGATATGGCTTTTCCACGGTTAAATAATATGAGTTTTTGGTTTTTACCCCCAGCATTTTTTCTACTTCTTATTTCT---TCTCTTATTGAGAGCGGTGTTAGGACAGGTTGGACAGTTTACCCTCCTTTAGCTGGGAATTTAGCACATTCAAGGCCAGCATTAGATAGTGCTATTTTTTCACTACATTTGGCTAGGGTTTCTAGTATCTTGGG
>Microcosmus_squamiger_EU486316
CCTGATATGGCTTTTCCACGGTTAAATAATATGAGTTTTTGGTTTTTACCCCCAGCATTTTTTCTACTTCTTATTTCT---TCTCTTATTGAGAGCGGTGTTAGGACAGGTTGGACAGTTTACCCTCCTTTAGCTGGGAATTTAGCACATTCAAGGCCAGCATTAGATAGTGCTATTTTTTCACTACATTTGGCTAGGGTTTCTAGTATCTTGGG
>Microcosmus_squamiger_EU486337
CCTGATATGGCTTTTCCACGGTTAAATAATATGAGTTTTTGGTTTTTACCCCCAGCATTTTTTCTACTTCTTATTTCT---TCTCTTATTGAGAGCGGTGTTAGGACAGGTTGGACAGTTTACCCTCCTTTAGCTGGGAATTTAGCACATTCAAGGCCAGCATTAGATAGTGCTATTTTTTCACTACATTTGGCTAGGGTTTCTAGTATCTTGGG
>Microcosmus_squamiger_EU486417
CCTGATATGGCTTTTCCACGGTTAAATAATATGAGTTTTTGGTTTTTACCCCCAGCATTTTTTCTACTTCTTATTTCT---TCTCTTATTGAGAGCGGTGTTAGGACAGGTTGGACAGTTTACCCTCCTTTAGCTGGGAATTTAGCACATTCAAGGCCAGCATTAGATAGTGCTATTTTTTCACTACATTTGGCTAGGGTTTCTAGTATCTTGGG
>Microcosmus_squamiger_EU486398
CCTGATATGGCTTTTCCACGGTTAAATAATATGAGTTTTTGGTTTTTACCCCCAGCATTTTTTCTACTTCTTATTTCT---TCTCTTATTGAGAGCGGTGTTAGGACAGGTTGGACAGTTTACCCTCCTTTAGCTGGGAATTTAGCACATTCAAGGCCAGCATTAGATAGTGCTATTTTTTCACTACATTTGGCTAGGGTTTCTAGTATCTTGGG
>Microcosmus_squamiger_EU486399
CCTGATATGGCTTTTCCACGGTTAAATAATATGAGTTTTTGGTTTTTACCCCCAGCATTTTTTCTACTTCTTATTTCT---TCTCTTATTGAGAGCGGTGTTAGGACAGGTTGGACAGTTTACCCTCCTTTAGCTGGGAATTTAGCACATTCAAGGCCAGCATTAGATAGTGCTATTTTTTCACTACATTTGGCTAGGGTTTCTAGTATCTTGGG
>Microcosmus_squamiger_EU486400
CCTGATATGGCTTTTCCACGGTTAAATAATATGAGTTTTTGGTTTTTACCCCCAGCATTTTTTCTACTTCTTATTTCT---TCTCTTATTGAGAGCGGTGTTAGGACAGGTTGGACAGTTTACCCTCCTTTAGCTGGGAATTTAGCACATTCAAGGCCAGCATTAGATAGTGCTATTTTTTCACTACATTTGGCTAGGGTTTCTAGTATCTTGGG
>Microcosmus_squamiger_EU486404
CCTGATATGGCTTTTCCACGGTTAAATAATATGAGTTTTTGGTTTTTACCCCCAGCATTTTTTCTACTTCTTATTTCT---TCTCTTATTGAGAGCGGTGTTAGGACAGGTTGGACAGTTTACCCTCCTTTAGCTGGGAATTTAGCACATTCAAGGCCAGCATTAGATAGTGCTATTTTTTCACTACATTTGGCTAGGGTTTCTAGTATCTTGGG
>Microcosmus_squamiger_EU486411
CCTGATATGGCTTTTCCACGGTTAAATAATATGAGTTTTTGGTTTTTACCCCCAGCATTTTTTCTACTTCTTATTTCT---TCTCTTATTGAGAGCGGTGTTAGGACAGGTTGGACAGTTTACCCTCCTTTAGCTGGGAATTTAGCACATTCAAGGCCAGCATTAGATAGTGCTATTTTTTCACTACATTTGGCTAGGGTTTCTAGTATCTTGGG
>Microcosmus_squamiger_EU486172
CCTGATATGGCTTTTCCACGGTTAAATAATATGAGTTTTTGGTTTTTACCCCCAGCATTTTTTCTACTTCTTATTTCT---TCTCTTATTGAGAGCGGTGTTAGGACAGGTTGGACAGTTTACCCTCCTTTAGCTGGGAATTTAGCACATTCAAGGCCAGCATTAGATAGTGCTATTTTTTCACTACATTTGGCTAGGGTTTCTAGTATCTTGGG
>Microcosmus_squamiger_EU486175
CCTGATATGGCTTTTCCACGGTTAAATAATATGAGTTTTTGGTTTTTACCCCCAGCATTTTTTCTACTTCTTATTTCT---TCTCTTATTGAGAGCGGTGTTAGGACAGGTTGGACAGTTTACCCTCCTTTAGCTGGGAATTTAGCACATTCAAGGCCAGCATTAGATAGTGCTATTTTTTCACTACATTTGGCTAGGGTTTCTAGTATCTTGGG
>Microcosmus_squamiger_EU486176
CCTGATATGGCTTTTCCACGGTTAAATAATATGAGTTTTTGGTTTTTACCCCCAGCATTTTTTCTACTTCTTATTTCT---TCTCTTATTGAGAGCGGTGTTAGGACAGGTTGGACAGTTTACCCTCCTTTAGCTGGGAATTTAGCACATTCAAGGCCAGCATTAGATAGTGCTATTTTTTCACTACATTTGGCTAGGGTTTCTAGTATCTTGGG
>Microcosmus_squamiger_EU486177
CCTGATATGGCTTTTCCACGGTTAAATAATATGAGTTTTTGGTTTTTACCCCCAGCATTTTTTCTACTTCTTATTTCT---TCTCTTATTGAGAGCGGTGTTAGGACAGGTTGGACAGTTTACCCTCCTTTAGCTGGGAATTTAGCACATTCAAGGCCAGCATTAGATAGTGCTATTTTTTCACTACATTTGGCTAGGGTTTCTAGTATCTTGGG
>Microcosmus_squamiger_EU486178
CCTGATATGGCTTTTCCACGGTTAAATAATATGAGTTTTTGGTTTTTACCCCCAGCATTTTTTCTACTTCTTATTTCT---TCTCTTATTGAGAGCGGTGTTAGGACAGGTTGGACAGTTTACCCTCCTTTAGCTGGGAATTTAGCACATTCAAGGCCAGCATTAGATAGTGCTATTTTTTCACTACATTTGGCTAGGGTTTCTAGTATCTTGGG
>Microcosmus_squamiger_EU486180
CCTGATATGGCTTTTCCACGGTTAAATAATATGAGTTTTTGGTTTTTACCCCCAGCATTTTTTCTACTTCTTATTTCT---TCTCTTATTGAGAGCGGTGTTAGGACAGGTTGGACAGTTTACCCTCCTTTAGCTGGGAATTTAGCACATTCAAGGCCAGCATTAGATAGTGCTATTTTTTCACTACATTTGGCTAGGGTTTCTAGTATCTTGGG
>Microcosmus_squamiger_EU486181
CCTGATATGGCTTTTCCACGGTTAAATAATATGAGTTTTTGGTTTTTACCCCCAGCATTTTTTCTACTTCTTATTTCT---TCTCTTATTGAGAGCGGTGTTAGGACAGGTTGGACAGTTTACCCTCCTTTAGCTGGGAATTTAGCACATTCAAGGCCAGCATTAGATAGTGCTATTTTTTCACTACATTTGGCTAGGGTTTCTAGTATCTTGGG
>Microcosmus_squamiger_EU486182
CCTGATATGGCTTTTCCACGGTTAAATAATATGAGTTTTTGGTTTTTACCCCCAGCATTTTTTCTACTTCTTATTTCT---TCTCTTATTGAGAGCGGTGTTAGGACAGGTTGGACAGTTTACCCTCCTTTAGCTGGGAATTTAGCACATTCAAGGCCAGCATTAGATAGTGCTATTTTTTCACTACATTTGGCTAGGGTTTCTAGTATCTTGGG
>Microcosmus_squamiger_EU486183
CCTGATATGGCTTTTCCACGGTTAAATAATATGAGTTTTTGGTTTTTACCCCCAGCATTTTTTCTACTTCTTATTTCT---TCTCTTATTGAGAGCGGTGTTAGGACAGGTTGGACAGTTTACCCTCCTTTAGCTGGGAATTTAGCACATTCAAGGCCAGCATTAGATAGTGCTATTTTTTCACTACATTTGGCTAGGGTTTCTAGTATCTTGGG
>Microcosmus_squamiger_EU486187
CCTGATATGGCTTTTCCACGGTTAAATAATATGAGTTTTTGGTTTTTACCCCCAGCATTTTTTCTACTTCTTATTTCT---TCTCTTATTGAGAGCGGTGTTAGGACAGGTTGGACAGTTTACCCTCCTTTAGCTGGGAATTTAGCACATTCAAGGCCAGCATTAGATAGTGCTATTTTTTCACTACATTTGGCTAGGGTTTCTAGTATCTTGGG
>Microcosmus_squamiger_EU486188
CCTGATATGGCTTTTCCACGGTTAAATAATATGAGTTTTTGGTTTTTACCCCCAGCATTTTTTCTACTTCTTATTTCT---TCTCTTATTGAGAGCGGTGTTAGGACAGGTTGGACAGTTTACCCTCCTTTAGCTGGGAATTTAGCACATTCAAGGCCAGCATTAGATAGTGCTATTTTTTCACTACATTTGGCTAGGGTTTCTAGTATCTTGGG
>Microcosmus_squamiger_EU486189
CCTGATATGGCTTTTCCACGGTTAAATAATATGAGTTTTTGGTTTTTACCCCCAGCATTTTTTCTACTTCTTATTTCT---TCTCTTATTGAGAGCGGTGTTAGGACAGGTTGGACAGTTTACCCTCCTTTAGCTGGGAATTTAGCACATTCAAGGCCAGCATTAGATAGTGCTATTTTTTCACTACATTTGGCTAGGGTTTCTAGTATCTTGGG
>Microcosmus_squamiger_EU486191
CCTGATATGGCTTTTCCACGGTTAAATAATATGAGTTTTTGGTTTTTACCCCCAGCATTTTTTCTACTTCTTATTTCT---TCTCTTATTGAGAGCGGTGTTAGGACAGGTTGGACAGTTTACCCTCCTTTAGCTGGGAATTTAGCACATTCAAGGCCAGCATTAGATAGTGCTATTTTTTCACTACATTTGGCTAGGGTTTCTAGTATCTTGGG
>Microcosmus_squamiger_EU486193
CCTGATATGGCTTTTCCACGGTTAAATAATATGAGTTTTTGGTTTTTACCCCCAGCATTTTTTCTACTTCTTATTTCT---TCTCTTATTGAGAGCGGTGTTAGGACAGGTTGGACAGTTTACCCTCCTTTAGCTGGGAATTTAGCACATTCAAGGCCAGCATTAGATAGTGCTATTTTTTCACTACATTTGGCTAGGGTTTCTAGTATCTTGGG
>Microcosmus_squamiger_EU486195
CCTGATATGGCTTTTCCACGGTTAAATAATATGAGTTTTTGGTTTTTACCCCCAGCATTTTTTCTACTTCTTATTTCT---TCTCTTATTGAGAGCGGTGTTAGGACAGGTTGGACAGTTTACCCTCCTTTAGCTGGGAATTTAGCACATTCAAGGCCAGCATTAGATAGTGCTATTTTTTCACTACATTTGGCTAGGGTTTCTAGTATCTTGGG
>Microcosmus_squamiger_EU486196
CCTGATATGGCTTTTCCACGGTTAAATAATATGAGTTTTTGGTTTTTACCCCCAGCATTTTTTCTACTTCTTATTTCT---TCTCTTATTGAGAGCGGTGTTAGGACAGGTTGGACAGTTTACCCTCCTTTAGCTGGGAATTTAGCACATTCAAGGCCAGCATTAGATAGTGCTATTTTTTCACTACATTTGGCTAGGGTTTCTAGTATCTTGGG
>Microcosmus_squamiger_EU486200
CCTGATATGGCTTTTCCACGGTTAAATAATATGAGTTTTTGGTTTTTACCCCCAGCATTTTTTCTACTTCTTATTTCT---TCTCTTATTGAGAGCGGTGTTAGGACAGGTTGGACAGTTTACCCTCCTTTAGCTGGGAATTTAGCACATTCAAGGCCAGCATTAGATAGTGCTATTTTTTCACTACATTTGGCTAGGGTTTCTAGTATCTTGGG
>Microcosmus_squamiger_EU486202
CCTGATATGGCTTTTCCACGGTTAAATAATATGAGTTTTTGGTTTTTACCCCCAGCATTTTTTCTACTTCTTATTTCT---TCTCTTATTGAGAGCGGTGTTAGGACAGGTTGGACAGTTTACCCTCCTTTAGCTGGGAATTTAGCACATTCAAGGCCAGCATTAGATAGTGCTATTTTTTCACTACATTTGGCTAGGGTTTCTAGTATCTTGGG
>Microcosmus_squamiger_EU486203
CCTGATATGGCTTTTCCACGGTTAAATAATATGAGTTTTTGGTTTTTACCCCCAGCATTTTTTCTACTTCTTATTTCT---TCTCTTATTGAGAGCGGTGTTAGGACAGGTTGGACAGTTTACCCTCCTTTAGCTGGGAATTTAGCACATTCAAGGCCAGCATTAGATAGTGCTATTTTTTCACTACATTTGGCTAGGGTTTCTAGTATCTTGGG
>Microcosmus_squamiger_EU486212
CCTGATATGGCTTTTCCACGGTTAAATAATATGAGTTTTTGGTTTTTACCCCCAGCATTTTTTCTACTTCTTATTTCT---TCTCTTATTGAGAGCGGTGTTAGGACAGGTTGGACAGTTTACCCTCCTTTAGCTGGGAATTTAGCACATTCAAGGCCAGCATTAGATAGTGCTATTTTTTCACTACATTTGGCTAGGGTTTCTAGTATCTTGGG
>Microcosmus_squamiger_EU486215
CCTGATATGGCTTTTCCACGGTTAAATAATATGAGTTTTTGGTTTTTACCCCCAGCATTTTTTCTACTTCTTATTTCT---TCTCTTATTGAGAGCGGTGTTAGGACAGGTTGGACAGTTTACCCTCCTTTAGCTGGGAATTTAGCACATTCAAGGCCAGCATTAGATAGTGCTATTTTTTCACTACATTTGGCTAGGGTTTCTAGTATCTTGGG
>Microcosmus_squamiger_EU486231
CCTGATATGGCTTTTCCACGGTTAAATAATATGAGTTTTTGGTTTTTACCCCCAGCATTTTTTCTACTTCTTATTTCT---TCTCTTATTGAGAGCGGTGTTAGGACAGGTTGGACAGTTTACCCTCCTTTAGCTGGGAATTTAGCACATTCAAGGCCAGCATTAGATAGTGCTATTTTTTCACTACATTTGGCTAGGGTTTCTAGTATCTTGGG
>Microcosmus_squamiger_EU486232
CCTGATATGGCTTTTCCACGGTTAAATAATATGAGTTTTTGGTTTTTACCCCCAGCATTTTTTCTACTTCTTATTTCT---TCTCTTATTGAGAGCGGTGTTAGGACAGGTTGGACAGTTTACCCTCCTTTAGCTGGGAATTTAGCACATTCAAGGCCAGCATTAGATAGTGCTATTTTTTCACTACATTTGGCTAGGGTTTCTAGTATCTTGGG
>Microcosmus_squamiger_EU486233
CCTGATATGGCTTTTCCACGGTTAAATAATATGAGTTTTTGGTTTTTACCCCCAGCATTTTTTCTACTTCTTATTTCT---TCTCTTATTGAGAGCGGTGTTAGGACAGGTTGGACAGTTTACCCTCCTTTAGCTGGGAATTTAGCACATTCAAGGCCAGCATTAGATAGTGCTATTTTTTCACTACATTTGGCTAGGGTTTCTAGTATCTTGGG
>Microcosmus_squamiger_EU486235
CCTGATATGGCTTTTCCACGGTTAAATAATATGAGTTTTTGGTTTTTACCCCCAGCATTTTTTCTACTTCTTATTTCT---TCTCTTATTGAGAGCGGTGTTAGGACAGGTTGGACAGTTTACCCTCCTTTAGCTGGGAATTTAGCACATTCAAGGCCAGCATTAGATAGTGCTATTTTTTCACTACATTTGGCTAGGGTTTCTAGTATCTTGGG
>Microcosmus_squamiger_EU486237
CCTGATATGGCTTTTCCACGGTTAAATAATATGAGTTTTTGGTTTTTACCCCCAGCATTTTTTCTACTTCTTATTTCT---TCTCTTATTGAGAGCGGTGTTAGGACAGGTTGGACAGTTTACCCTCCTTTAGCTGGGAATTTAGCACATTCAAGGCCAGCATTAGATAGTGCTATTTTTTCACTACATTTGGCTAGGGTTTCTAGTATCTTGGG
>Microcosmus_squamiger_EU486238
CCTGATATGGCTTTTCCACGGTTAAATAATATGAGTTTTTGGTTTTTACCCCCAGCATTTTTTCTACTTCTTATTTCT---TCTCTTATTGAGAGCGGTGTTAGGACAGGTTGGACAGTTTACCCTCCTTTAGCTGGGAATTTAGCACATTCAAGGCCAGCATTAGATAGTGCTATTTTTTCACTACATTTGGCTAGGGTTTCTAGTATCTTGGG
>Microcosmus_squamiger_EU486239
CCTGATATGGCTTTTCCACGGTTAAATAATATGAGTTTTTGGTTTTTACCCCCAGCATTTTTTCTACTTCTTATTTCT---TCTCTTATTGAGAGCGGTGTTAGGACAGGTTGGACAGTTTACCCTCCTTTAGCTGGGAATTTAGCACATTCAAGGCCAGCATTAGATAGTGCTATTTTTTCACTACATTTGGCTAGGGTTTCTAGTATCTTGGG
>Microcosmus_squamiger_EU486242
CCTGATATGGCTTTTCCACGGTTAAATAATATGAGTTTTTGGTTTTTACCCCCAGCATTTTTTCTACTTCTTATTTCT---TCTCTTATTGAGAGCGGTGTTAGGACAGGTTGGACAGTTTACCCTCCTTTAGCTGGGAATTTAGCACATTCAAGGCCAGCATTAGATAGTGCTATTTTTTCACTACATTTGGCTAGGGTTTCTAGTATCTTGGG
>Microcosmus_squamiger_EU486243
CCTGATATGGCTTTTCCACGGTTAAATAATATGAGTTTTTGGTTTTTACCCCCAGCATTTTTTCTACTTCTTATTTCT---TCTCTTATTGAGAGCGGTGTTAGGACAGGTTGGACAGTTTACCCTCCTTTAGCTGGGAATTTAGCACATTCAAGGCCAGCATTAGATAGTGCTATTTTTTCACTACATTTGGCTAGGGTTTCTAGTATCTTGGG
>Microcosmus_squamiger_EU486245
CCTGATATGGCTTTTCCACGGTTAAATAATATGAGTTTTTGGTTTTTACCCCCAGCATTTTTTCTACTTCTTATTTCT---TCTCTTATTGAGAGCGGTGTTAGGACAGGTTGGACAGTTTACCCTCCTTTAGCTGGGAATTTAGCACATTCAAGGCCAGCATTAGATAGTGCTATTTTTTCACTACATTTGGCTAGGGTTTCTAGTATCTTGGG
>Microcosmus_squamiger_EU486246
CCTGATATGGCTTTTCCACGGTTAAATAATATGAGTTTTTGGTTTTTACCCCCAGCATTTTTTCTACTTCTTATTTCT---TCTCTTATTGAGAGCGGTGTTAGGACAGGTTGGACAGTTTACCCTCCTTTAGCTGGGAATTTAGCACATTCAAGGCCAGCATTAGATAGTGCTATTTTTTCACTACATTTGGCTAGGGTTTCTAGTATCTTGGG
>Microcosmus_squamiger_EU486249
CCTGATATGGCTTTTCCACGGTTAAATAATATGAGTTTTTGGTTTTTACCCCCAGCATTTTTTCTACTTCTTATTTCT---TCTCTTATTGAGAGCGGTGTTAGGACAGGTTGGACAGTTTACCCTCCTTTAGCTGGGAATTTAGCACATTCAAGGCCAGCATTAGATAGTGCTATTTTTTCACTACATTTGGCTAGGGTTTCTAGTATCTTGGG
>Microcosmus_squamiger_EU486250
CCTGATATGGCTTTTCCACGGTTAAATAATATGAGTTTTTGGTTTTTACCCCCAGCATTTTTTCTACTTCTTATTTCT---TCTCTTATTGAGAGCGGTGTTAGGACAGGTTGGACAGTTTACCCTCCTTTAGCTGGGAATTTAGCACATTCAAGGCCAGCATTAGATAGTGCTATTTTTTCACTACATTTGGCTAGGGTTTCTAGTATCTTGGG
>Microcosmus_squamiger_EU486251
CCTGATATGGCTTTTCCACGGTTAAATAATATGAGTTTTTGGTTTTTACCCCCAGCATTTTTTCTACTTCTTATTTCT---TCTCTTATTGAGAGCGGTGTTAGGACAGGTTGGACAGTTTACCCTCCTTTAGCTGGGAATTTAGCACATTCAAGGCCAGCATTAGATAGTGCTATTTTTTCACTACATTTGGCTAGGGTTTCTAGTATCTTGGG
>Microcosmus_squamiger_EU486252
CCTGATATGGCTTTTCCACGGTTAAATAATATGAGTTTTTGGTTTTTACCCCCAGCATTTTTTCTACTTCTTATTTCT---TCTCTTATTGAGAGCGGTGTTAGGACAGGTTGGACAGTTTACCCTCCTTTAGCTGGGAATTTAGCACATTCAAGGCCAGCATTAGATAGTGCTATTTTTTCACTACATTTGGCTAGGGTTTCTAGTATCTTGGG
>Microcosmus_squamiger_EU486253
CCTGATATGGCTTTTCCACGGTTAAATAATATGAGTTTTTGGTTTTTACCCCCAGCATTTTTTCTACTTCTTATTTCT---TCTCTTATTGAGAGCGGTGTTAGGACAGGTTGGACAGTTTACCCTCCTTTAGCTGGGAATTTAGCACATTCAAGGCCAGCATTAGATAGTGCTATTTTTTCACTACATTTGGCTAGGGTTTCTAGTATCTTGGG
>Microcosmus_squamiger_EU486257
CCTGATATGGCTTTTCCACGGTTAAATAATATGAGTTTTTGGTTTTTACCCCCAGCATTTTTTCTACTTCTTATTTCT---TCTCTTATTGAGAGCGGTGTTAGGACAGGTTGGACAGTTTACCCTCCTTTAGCTGGGAATTTAGCACATTCAAGGCCAGCATTAGATAGTGCTATTTTTTCACTACATTTGGCTAGGGTTTCTAGTATCTTGGG
>Microcosmus_squamiger_EU486258
CCTGATATGGCTTTTCCACGGTTAAATAATATGAGTTTTTGGTTTTTACCCCCAGCATTTTTTCTACTTCTTATTTCT---TCTCTTATTGAGAGCGGTGTTAGGACAGGTTGGACAGTTTACCCTCCTTTAGCTGGGAATTTAGCACATTCAAGGCCAGCATTAGATAGTGCTATTTTTTCACTACATTTGGCTAGGGTTTCTAGTATCTTGGG
>Microcosmus_squamiger_EU486259
CCTGATATGGCTTTTCCACGGTTAAATAATATGAGTTTTTGGTTTTTACCCCCAGCATTTTTTCTACTTCTTATTTCT---TCTCTTATTGAGAGCGGTGTTAGGACAGGTTGGACAGTTTACCCTCCTTTAGCTGGGAATTTAGCACATTCAAGGCCAGCATTAGATAGTGCTATTTTTTCACTACATTTGGCTAGGGTTTCTAGTATCTTGGG
>Microcosmus_squamiger_EU486260
CCTGATATGGCTTTTCCACGGTTAAATAATATGAGTTTTTGGTTTTTACCCCCAGCATTTTTTCTACTTCTTATTTCT---TCTCTTATTGAGAGCGGTGTTAGGACAGGTTGGACAGTTTACCCTCCTTTAGCTGGGAATTTAGCACATTCAAGGCCAGCATTAGATAGTGCTATTTTTTCACTACATTTGGCTAGGGTTTCTAGTATCTTGGG
>Microcosmus_squamiger_EU486262
CCTGATATGGCTTTTCCACGGTTAAATAATATGAGTTTTTGGTTTTTACCCCCAGCATTTTTTCTACTTCTTATTTCT---TCTCTTATTGAGAGCGGTGTTAGGACAGGTTGGACAGTTTACCCTCCTTTAGCTGGGAATTTAGCACATTCAAGGCCAGCATTAGATAGTGCTATTTTTTCACTACATTTGGCTAGGGTTTCTAGTATCTTGGG
>Microcosmus_squamiger_EU486263
CCTGATATGGCTTTTCCACGGTTAAATAATATGAGTTTTTGGTTTTTACCCCCAGCATTTTTTCTACTTCTTATTTCT---TCTCTTATTGAGAGCGGTGTTAGGACAGGTTGGACAGTTTACCCTCCTTTAGCTGGGAATTTAGCACATTCAAGGCCAGCATTAGATAGTGCTATTTTTTCACTACATTTGGCTAGGGTTTCTAGTATCTTGGG
>Microcosmus_squamiger_EU486264
CCTGATATGGCTTTTCCACGGTTAAATAATATGAGTTTTTGGTTTTTACCCCCAGCATTTTTTCTACTTCTTATTTCT---TCTCTTATTGAGAGCGGTGTTAGGACAGGTTGGACAGTTTACCCTCCTTTAGCTGGGAATTTAGCACATTCAAGGCCAGCATTAGATAGTGCTATTTTTTCACTACATTTGGCTAGGGTTTCTAGTATCTTGGG
>Microcosmus_squamiger_EU486267
CCTGATATGGCTTTTCCACGGTTAAATAATATGAGTTTTTGGTTTTTACCCCCAGCATTTTTTCTACTTCTTATTTCT---TCTCTTATTGAGAGCGGTGTTAGGACAGGTTGGACAGTTTACCCTCCTTTAGCTGGGAATTTAGCACATTCAAGGCCAGCATTAGATAGTGCTATTTTTTCACTACATTTGGCTAGGGTTTCTAGTATCTTGGG
>Microcosmus_squamiger_EU486270
CCTGATATGGCTTTTCCACGGTTAAATAATATGAGTTTTTGGTTTTTACCCCCAGCATTTTTTCTACTTCTTATTTCT---TCTCTTATTGAGAGCGGTGTTAGGACAGGTTGGACAGTTTACCCTCCTTTAGCTGGGAATTTAGCACATTCAAGGCCAGCATTAGATAGTGCTATTTTTTCACTACATTTGGCTAGGGTTTCTAGTATCTTGGG
>Microcosmus_squamiger_EU486271
CCTGATATGGCTTTTCCACGGTTAAATAATATGAGTTTTTGGTTTTTACCCCCAGCATTTTTTCTACTTCTTATTTCT---TCTCTTATTGAGAGCGGTGTTAGGACAGGTTGGACAGTTTACCCTCCTTTAGCTGGGAATTTAGCACATTCAAGGCCAGCATTAGATAGTGCTATTTTTTCACTACATTTGGCTAGGGTTTCTAGTATCTTGGG
>Microcosmus_squamiger_EU486273
CCTGATATGGCTTTTCCACGGTTAAATAATATGAGTTTTTGGTTTTTACCCCCAGCATTTTTTCTACTTCTTATTTCT---TCTCTTATTGAGAGCGGTGTTAGGACAGGTTGGACAGTTTACCCTCCTTTAGCTGGGAATTTAGCACATTCAAGGCCAGCATTAGATAGTGCTATTTTTTCACTACATTTGGCTAGGGTTTCTAGTATCTTGGG
>Microcosmus_squamiger_EU486274
CCTGATATGGCTTTTCCACGGTTAAATAATATGAGTTTTTGGTTTTTACCCCCAGCATTTTTTCTACTTCTTATTTCT---TCTCTTATTGAGAGCGGTGTTAGGACAGGTTGGACAGTTTACCCTCCTTTAGCTGGGAATTTAGCACATTCAAGGCCAGCATTAGATAGTGCTATTTTTTCACTACATTTGGCTAGGGTTTCTAGTATCTTGGG
>Microcosmus_squamiger_EU486278
CCTGATATGGCTTTTCCACGGTTAAATAATATGAGTTTTTGGTTTTTACCCCCAGCATTTTTTCTACTTCTTATTTCT---TCTCTTATTGAGAGCGGTGTTAGGACAGGTTGGACAGTTTACCCTCCTTTAGCTGGGAATTTAGCACATTCAAGGCCAGCATTAGATAGTGCTATTTTTTCACTACATTTGGCTAGGGTTTCTAGTATCTTGGG
>Microcosmus_squamiger_EU486279
CCTGATATGGCTTTTCCACGGTTAAATAATATGAGTTTTTGGTTTTTACCCCCAGCATTTTTTCTACTTCTTATTTCT---TCTCTTATTGAGAGCGGTGTTAGGACAGGTTGGACAGTTTACCCTCCTTTAGCTGGGAATTTAGCACATTCAAGGCCAGCATTAGATAGTGCTATTTTTTCACTACATTTGGCTAGGGTTTCTAGTATCTTGGG
>Microcosmus_squamiger_EU486280
CCTGATATGGCTTTTCCACGGTTAAATAATATGAGTTTTTGGTTTTTACCCCCAGCATTTTTTCTACTTCTTATTTCT---TCTCTTATTGAGAGCGGTGTTAGGACAGGTTGGACAGTTTACCCTCCTTTAGCTGGGAATTTAGCACATTCAAGGCCAGCATTAGATAGTGCTATTTTTTCACTACATTTGGCTAGGGTTTCTAGTATCTTGGG
>Microcosmus_squamiger_EU486284
CCTGATATGGCTTTTCCACGGTTAAATAATATGAGTTTTTGGTTTTTACCCCCAGCATTTTTTCTACTTCTTATTTCT---TCTCTTATTGAGAGCGGTGTTAGGACAGGTTGGACAGTTTACCCTCCTTTAGCTGGGAATTTAGCACATTCAAGGCCAGCATTAGATAGTGCTATTTTTTCACTACATTTGGCTAGGGTTTCTAGTATCTTGGG
>Microcosmus_squamiger_EU486288
CCTGATATGGCTTTTCCACGGTTAAATAATATGAGTTTTTGGTTTTTACCCCCAGCATTTTTTCTACTTCTTATTTCT---TCTCTTATTGAGAGCGGTGTTAGGACAGGTTGGACAGTTTACCCTCCTTTAGCTGGGAATTTAGCACATTCAAGGCCAGCATTAGATAGTGCTATTTTTTCACTACATTTGGCTAGGGTTTCTAGTATCTTGGG
>Microcosmus_squamiger_EU486293
CCTGATATGGCTTTTCCACGGTTAAATAATATGAGTTTTTGGTTTTTACCCCCAGCATTTTTTCTACTTCTTATTTCT---TCTCTTATTGAGAGCGGTGTTAGGACAGGTTGGACAGTTTACCCTCCTTTAGCTGGGAATTTAGCACATTCAAGGCCAGCATTAGATAGTGCTATTTTTTCACTACATTTGGCTAGGGTTTCTAGTATCTTGGG
>Microcosmus_squamiger_EU486295
CCTGATATGGCTTTTCCACGGTTAAATAATATGAGTTTTTGGTTTTTACCCCCAGCATTTTTTCTACTTCTTATTTCT---TCTCTTATTGAGAGCGGTGTTAGGACAGGTTGGACAGTTTACCCTCCTTTAGCTGGGAATTTAGCACATTCAAGGCCAGCATTAGATAGTGCTATTTTTTCACTACATTTGGCTAGGGTTTCTAGTATCTTGGG
>Microcosmus_squamiger_EU486297
CCTGATATGGCTTTTCCACGGTTAAATAATATGAGTTTTTGGTTTTTACCCCCAGCATTTTTTCTACTTCTTATTTCT---TCTCTTATTGAGAGCGGTGTTAGGACAGGTTGGACAGTTTACCCTCCTTTAGCTGGGAATTTAGCACATTCAAGGCCAGCATTAGATAGTGCTATTTTTTCACTACATTTGGCTAGGGTTTCTAGTATCTTGGG
>Microcosmus_squamiger_EU486299
CCTGATATGGCTTTTCCACGGTTAAATAATATGAGTTTTTGGTTTTTACCCCCAGCATTTTTTCTACTTCTTATTTCT---TCTCTTATTGAGAGCGGTGTTAGGACAGGTTGGACAGTTTACCCTCCTTTAGCTGGGAATTTAGCACATTCAAGGCCAGCATTAGATAGTGCTATTTTTTCACTACATTTGGCTAGGGTTTCTAGTATCTTGGG
>Microcosmus_squamiger_EU486301
CCTGATATGGCTTTTCCACGGTTAAATAATATGAGTTTTTGGTTTTTACCCCCAGCATTTTTTCTACTTCTTATTTCT---TCTCTTATTGAGAGCGGTGTTAGGACAGGTTGGACAGTTTACCCTCCTTTAGCTGGGAATTTAGCACATTCAAGGCCAGCATTAGATAGTGCTATTTTTTCACTACATTTGGCTAGGGTTTCTAGTATCTTGGG
>Microcosmus_squamiger_EU486302
CCTGATATGGCTTTTCCACGGTTAAATAATATGAGTTTTTGGTTTTTACCCCCAGCATTTTTTCTACTTCTTATTTCT---TCTCTTATTGAGAGCGGTGTTAGGACAGGTTGGACAGTTTACCCTCCTTTAGCTGGGAATTTAGCACATTCAAGGCCAGCATTAGATAGTGCTATTTTTTCACTACATTTGGCTAGGGTTTCTAGTATCTTGGG
>Microcosmus_squamiger_EU486305
CCTGATATGGCTTTTCCACGGTTAAATAATATGAGTTTTTGGTTTTTACCCCCAGCATTTTTTCTACTTCTTATTTCT---TCTCTTATTGAGAGCGGTGTTAGGACAGGTTGGACAGTTTACCCTCCTTTAGCTGGGAATTTAGCACATTCAAGGCCAGCATTAGATAGTGCTATTTTTTCACTACATTTGGCTAGGGTTTCTAGTATCTTGGG
>Microcosmus_squamiger_EU486313
CCTGATATGGCTTTTCCACGGTTAAATAATATGAGTTTTTGGTTTTTACCCCCAGCATTTTTTCTACTTCTTATTTCT---TCTCTTATTGAGAGCGGTGTTAGGACAGGTTGGACAGTTTACCCTCCTTTAGCTGGGAATTTAGCACATTCAAGGCCAGCATTAGATAGTGCTATTTTTTCACTACATTTGGCTAGGGTTTCTAGTATCTTGGG
>Microcosmus_squamiger_EU486317
CCTGATATGGCTTTTCCACGGTTAAATAATATGAGTTTTTGGTTTTTACCCCCAGCATTTTTTCTACTTCTTATTTCT---TCTCTTATTGAGAGCGGTGTTAGGACAGGTTGGACAGTTTACCCTCCTTTAGCTGGGAATTTAGCACATTCAAGGCCAGCATTAGATAGTGCTATTTTTTCACTACATTTGGCTAGGGTTTCTAGTATCTTGGG
>Microcosmus_squamiger_EU486318
CCTGATATGGCTTTTCCACGGTTAAATAATATGAGTTTTTGGTTTTTACCCCCAGCATTTTTTCTACTTCTTATTTCT---TCTCTTATTGAGAGCGGTGTTAGGACAGGTTGGACAGTTTACCCTCCTTTAGCTGGGAATTTAGCACATTCAAGGCCAGCATTAGATAGTGCTATTTTTTCACTACATTTGGCTAGGGTTTCTAGTATCTTGGG
>Microcosmus_squamiger_EU486323
CCTGATATGGCTTTTCCACGGTTAAATAATATGAGTTTTTGGTTTTTACCCCCAGCATTTTTTCTACTTCTTATTTCT---TCTCTTATTGAGAGCGGTGTTAGGACAGGTTGGACAGTTTACCCTCCTTTAGCTGGGAATTTAGCACATTCAAGGCCAGCATTAGATAGTGCTATTTTTTCACTACATTTGGCTAGGGTTTCTAGTATCTTGGG
>Microcosmus_squamiger_EU486324
CCTGATATGGCTTTTCCACGGTTAAATAATATGAGTTTTTGGTTTTTACCCCCAGCATTTTTTCTACTTCTTATTTCT---TCTCTTATTGAGAGCGGTGTTAGGACAGGTTGGACAGTTTACCCTCCTTTAGCTGGGAATTTAGCACATTCAAGGCCAGCATTAGATAGTGCTATTTTTTCACTACATTTGGCTAGGGTTTCTAGTATCTTGGG
>Microcosmus_squamiger_EU486325
CCTGATATGGCTTTTCCACGGTTAAATAATATGAGTTTTTGGTTTTTACCCCCAGCATTTTTTCTACTTCTTATTTCT---TCTCTTATTGAGAGCGGTGTTAGGACAGGTTGGACAGTTTACCCTCCTTTAGCTGGGAATTTAGCACATTCAAGGCCAGCATTAGATAGTGCTATTTTTTCACTACATTTGGCTAGGGTTTCTAGTATCTTGGG
>Microcosmus_squamiger_EU486326
CCTGATATGGCTTTTCCACGGTTAAATAATATGAGTTTTTGGTTTTTACCCCCAGCATTTTTTCTACTTCTTATTTCT---TCTCTTATTGAGAGCGGTGTTAGGACAGGTTGGACAGTTTACCCTCCTTTAGCTGGGAATTTAGCACATTCAAGGCCAGCATTAGATAGTGCTATTTTTTCACTACATTTGGCTAGGGTTTCTAGTATCTTGGG
>Microcosmus_squamiger_EU486329
CCTGATATGGCTTTTCCACGGTTAAATAATATGAGTTTTTGGTTTTTACCCCCAGCATTTTTTCTACTTCTTATTTCT---TCTCTTATTGAGAGCGGTGTTAGGACAGGTTGGACAGTTTACCCTCCTTTAGCTGGGAATTTAGCACATTCAAGGCCAGCATTAGATAGTGCTATTTTTTCACTACATTTGGCTAGGGTTTCTAGTATCTTGGG
>Microcosmus_squamiger_EU486330
CCTGATATGGCTTTTCCACGGTTAAATAATATGAGTTTTTGGTTTTTACCCCCAGCATTTTTTCTACTTCTTATTTCT---TCTCTTATTGAGAGCGGTGTTAGGACAGGTTGGACAGTTTACCCTCCTTTAGCTGGGAATTTAGCACATTCAAGGCCAGCATTAGATAGTGCTATTTTTTCACTACATTTGGCTAGGGTTTCTAGTATCTTGGG
>Microcosmus_squamiger_EU486331
CCTGATATGGCTTTTCCACGGTTAAATAATATGAGTTTTTGGTTTTTACCCCCAGCATTTTTTCTACTTCTTATTTCT---TCTCTTATTGAGAGCGGTGTTAGGACAGGTTGGACAGTTTACCCTCCTTTAGCTGGGAATTTAGCACATTCAAGGCCAGCATTAGATAGTGCTATTTTTTCACTACATTTGGCTAGGGTTTCTAGTATCTTGGG
>Microcosmus_squamiger_EU486332
CCTGATATGGCTTTTCCACGGTTAAATAATATGAGTTTTTGGTTTTTACCCCCAGCATTTTTTCTACTTCTTATTTCT---TCTCTTATTGAGAGCGGTGTTAGGACAGGTTGGACAGTTTACCCTCCTTTAGCTGGGAATTTAGCACATTCAAGGCCAGCATTAGATAGTGCTATTTTTTCACTACATTTGGCTAGGGTTTCTAGTATCTTGGG
>Microcosmus_squamiger_EU486333
CCTGATATGGCTTTTCCACGGTTAAATAATATGAGTTTTTGGTTTTTACCCCCAGCATTTTTTCTACTTCTTATTTCT---TCTCTTATTGAGAGCGGTGTTAGGACAGGTTGGACAGTTTACCCTCCTTTAGCTGGGAATTTAGCACATTCAAGGCCAGCATTAGATAGTGCTATTTTTTCACTACATTTGGCTAGGGTTTCTAGTATCTTGGG
>Microcosmus_squamiger_EU486334
CCTGATATGGCTTTTCCACGGTTAAATAATATGAGTTTTTGGTTTTTACCCCCAGCATTTTTTCTACTTCTTATTTCT---TCTCTTATTGAGAGCGGTGTTAGGACAGGTTGGACAGTTTACCCTCCTTTAGCTGGGAATTTAGCACATTCAAGGCCAGCATTAGATAGTGCTATTTTTTCACTACATTTGGCTAGGGTTTCTAGTATCTTGGG
>Microcosmus_squamiger_EU486335
CCTGATATGGCTTTTCCACGGTTAAATAATATGAGTTTTTGGTTTTTACCCCCAGCATTTTTTCTACTTCTTATTTCT---TCTCTTATTGAGAGCGGTGTTAGGACAGGTTGGACAGTTTACCCTCCTTTAGCTGGGAATTTAGCACATTCAAGGCCAGCATTAGATAGTGCTATTTTTTCACTACATTTGGCTAGGGTTTCTAGTATCTTGGG
>Microcosmus_squamiger_EU486338
CCTGATATGGCTTTTCCACGGTTAAATAATATGAGTTTTTGGTTTTTACCCCCAGCATTTTTTCTACTTCTTATTTCT---TCTCTTATTGAGAGCGGTGTTAGGACAGGTTGGACAGTTTACCCTCCTTTAGCTGGGAATTTAGCACATTCAAGGCCAGCATTAGATAGTGCTATTTTTTCACTACATTTGGCTAGGGTTTCTAGTATCTTGGG
>Microcosmus_squamiger_EU486339
CCTGATATGGCTTTTCCACGGTTAAATAATATGAGTTTTTGGTTTTTACCCCCAGCATTTTTTCTACTTCTTATTTCT---TCTCTTATTGAGAGCGGTGTTAGGACAGGTTGGACAGTTTACCCTCCTTTAGCTGGGAATTTAGCACATTCAAGGCCAGCATTAGATAGTGCTATTTTTTCACTACATTTGGCTAGGGTTTCTAGTATCTTGGG
>Microcosmus_squamiger_EU486341
CCTGATATGGCTTTTCCACGGTTAAATAATATGAGTTTTTGGTTTTTACCCCCAGCATTTTTTCTACTTCTTATTTCT---TCTCTTATTGAGAGCGGTGTTAGGACAGGTTGGACAGTTTACCCTCCTTTAGCTGGGAATTTAGCACATTCAAGGCCAGCATTAGATAGTGCTATTTTTTCACTACATTTGGCTAGGGTTTCTAGTATCTTGGG
>Microcosmus_squamiger_EU486342
CCTGATATGGCTTTTCCACGGTTAAATAATATGAGTTTTTGGTTTTTACCCCCAGCATTTTTTCTACTTCTTATTTCT---TCTCTTATTGAGAGCGGTGTTAGGACAGGTTGGACAGTTTACCCTCCTTTAGCTGGGAATTTAGCACATTCAAGGCCAGCATTAGATAGTGCTATTTTTTCACTACATTTGGCTAGGGTTTCTAGTATCTTGGG
>Microcosmus_squamiger_EU486347
CCTGATATGGCTTTTCCACGGTTAAATAATATGAGTTTTTGGTTTTTACCCCCAGCATTTTTTCTACTTCTTATTTCT---TCTCTTATTGAGAGCGGTGTTAGGACAGGTTGGACAGTTTACCCTCCTTTAGCTGGGAATTTAGCACATTCAAGGCCAGCATTAGATAGTGCTATTTTTTCACTACATTTGGCTAGGGTTTCTAGTATCTTGGG
>Microcosmus_squamiger_EU486352
CCTGATATGGCTTTTCCACGGTTAAATAATATGAGTTTTTGGTTTTTACCCCCAGCATTTTTTCTACTTCTTATTTCT---TCTCTTATTGAGAGCGGTGTTAGGACAGGTTGGACAGTTTACCCTCCTTTAGCTGGGAATTTAGCACATTCAAGGCCAGCATTAGATAGTGCTATTTTTTCACTACATTTGGCTAGGGTTTCTAGTATCTTGGG
>Microcosmus_squamiger_EU486353
CCTGATATGGCTTTTCCACGGTTAAATAATATGAGTTTTTGGTTTTTACCCCCAGCATTTTTTCTACTTCTTATTTCT---TCTCTTATTGAGAGCGGTGTTAGGACAGGTTGGACAGTTTACCCTCCTTTAGCTGGGAATTTAGCACATTCAAGGCCAGCATTAGATAGTGCTATTTTTTCACTACATTTGGCTAGGGTTTCTAGTATCTTGGG
>Microcosmus_squamiger_EU486354
CCTGATATGGCTTTTCCACGGTTAAATAATATGAGTTTTTGGTTTTTACCCCCAGCATTTTTTCTACTTCTTATTTCT---TCTCTTATTGAGAGCGGTGTTAGGACAGGTTGGACAGTTTACCCTCCTTTAGCTGGGAATTTAGCACATTCAAGGCCAGCATTAGATAGTGCTATTTTTTCACTACATTTGGCTAGGGTTTCTAGTATCTTGGG
>Microcosmus_squamiger_EU486355
CCTGATATGGCTTTTCCACGGTTAAATAATATGAGTTTTTGGTTTTTACCCCCAGCATTTTTTCTACTTCTTATTTCT---TCTCTTATTGAGAGCGGTGTTAGGACAGGTTGGACAGTTTACCCTCCTTTAGCTGGGAATTTAGCACATTCAAGGCCAGCATTAGATAGTGCTATTTTTTCACTACATTTGGCTAGGGTTTCTAGTATCTTGGG
>Microcosmus_squamiger_EU486356
CCTGATATGGCTTTTCCACGGTTAAATAATATGAGTTTTTGGTTTTTACCCCCAGCATTTTTTCTACTTCTTATTTCT---TCTCTTATTGAGAGCGGTGTTAGGACAGGTTGGACAGTTTACCCTCCTTTAGCTGGGAATTTAGCACATTCAAGGCCAGCATTAGATAGTGCTATTTTTTCACTACATTTGGCTAGGGTTTCTAGTATCTTGGG
>Microcosmus_squamiger_EU486358
CCTGATATGGCTTTTCCACGGTTAAATAATATGAGTTTTTGGTTTTTACCCCCAGCATTTTTTCTACTTCTTATTTCT---TCTCTTATTGAGAGCGGTGTTAGGACAGGTTGGACAGTTTACCCTCCTTTAGCTGGGAATTTAGCACATTCAAGGCCAGCATTAGATAGTGCTATTTTTTCACTACATTTGGCTAGGGTTTCTAGTATCTTGGG
>Microcosmus_squamiger_EU486359
CCTGATATGGCTTTTCCACGGTTAAATAATATGAGTTTTTGGTTTTTACCCCCAGCATTTTTTCTACTTCTTATTTCT---TCTCTTATTGAGAGCGGTGTTAGGACAGGTTGGACAGTTTACCCTCCTTTAGCTGGGAATTTAGCACATTCAAGGCCAGCATTAGATAGTGCTATTTTTTCACTACATTTGGCTAGGGTTTCTAGTATCTTGGG
>Microcosmus_squamiger_EU486360
CCTGATATGGCTTTTCCACGGTTAAATAATATGAGTTTTTGGTTTTTACCCCCAGCATTTTTTCTACTTCTTATTTCT---TCTCTTATTGAGAGCGGTGTTAGGACAGGTTGGACAGTTTACCCTCCTTTAGCTGGGAATTTAGCACATTCAAGGCCAGCATTAGATAGTGCTATTTTTTCACTACATTTGGCTAGGGTTTCTAGTATCTTGGG
>Microcosmus_squamiger_EU486361
CCTGATATGGCTTTTCCACGGTTAAATAATATGAGTTTTTGGTTTTTACCCCCAGCATTTTTTCTACTTCTTATTTCT---TCTCTTATTGAGAGCGGTGTTAGGACAGGTTGGACAGTTTACCCTCCTTTAGCTGGGAATTTAGCACATTCAAGGCCAGCATTAGATAGTGCTATTTTTTCACTACATTTGGCTAGGGTTTCTAGTATCTTGGG
>Microcosmus_squamiger_EU486362
CCTGATATGGCTTTTCCACGGTTAAATAATATGAGTTTTTGGTTTTTACCCCCAGCATTTTTTCTACTTCTTATTTCT---TCTCTTATTGAGAGCGGTGTTAGGACAGGTTGGACAGTTTACCCTCCTTTAGCTGGGAATTTAGCACATTCAAGGCCAGCATTAGATAGTGCTATTTTTTCACTACATTTGGCTAGGGTTTCTAGTATCTTGGG
>Microcosmus_squamiger_EU486363
CCTGATATGGCTTTTCCACGGTTAAATAATATGAGTTTTTGGTTTTTACCCCCAGCATTTTTTCTACTTCTTATTTCT---TCTCTTATTGAGAGCGGTGTTAGGACAGGTTGGACAGTTTACCCTCCTTTAGCTGGGAATTTAGCACATTCAAGGCCAGCATTAGATAGTGCTATTTTTTCACTACATTTGGCTAGGGTTTCTAGTATCTTGGG
>Microcosmus_squamiger_EU486364
CCTGATATGGCTTTTCCACGGTTAAATAATATGAGTTTTTGGTTTTTACCCCCAGCATTTTTTCTACTTCTTATTTCT---TCTCTTATTGAGAGCGGTGTTAGGACAGGTTGGACAGTTTACCCTCCTTTAGCTGGGAATTTAGCACATTCAAGGCCAGCATTAGATAGTGCTATTTTTTCACTACATTTGGCTAGGGTTTCTAGTATCTTGGG
>Microcosmus_squamiger_EU486376
CCTGATATGGCTTTTCCACGGTTAAATAATATGAGTTTTTGGTTTTTACCCCCAGCATTTTTTCTACTTCTTATTTCT---TCTCTTATTGAGAGCGGTGTTAGGACAGGTTGGACAGTTTACCCTCCTTTAGCTGGGAATTTAGCACATTCAAGGCCAGCATTAGATAGTGCTATTTTTTCACTACATTTGGCTAGGGTTTCTAGTATCTTGGG
>Microcosmus_squamiger_EU486393
CCTGATATGGCTTTTCCACGGTTAAATAATATGAGTTTTTGGTTTTTACCCCCAGCATTTTTTCTACTTCTTATTTCT---TCTCTTATTGAGAGCGGTGTTAGGACAGGTTGGACAGTTTACCCTCCTTTAGCTGGGAATTTAGCACATTCAAGGCCAGCATTAGATAGTGCTATTTTTTCACTACATTTGGCTAGGGTTTCTAGTATCTTGGG
>Microcosmus_squamiger_EU486396
CCTGATATGGCTTTTCCACGGTTAAATAATATGAGTTTTTGGTTTTTACCCCCAGCATTTTTTCTACTTCTTATTTCT---TCTCTTATTGAGAGCGGTGTTAGGACAGGTTGGACAGTTTACCCTCCTTTAGCTGGGAATTTAGCACATTCAAGGCCAGCATTAGATAGTGCTATTTTTTCACTACATTTGGCTAGGGTTTCTAGTATCTTGGG
>Microcosmus_squamiger_EU486403
CCTGATATGGCTTTTCCACGGTTAAATAATATGAGTTTTTGGTTTTTACCCCCAGCATTTTTTCTACTTCTTATTTCT---TCTCTTATTGAGAGCGGTGTTAGGACAGGTTGGACAGTTTACCCTCCTTTAGCTGGGAATTTAGCACATTCAAGGCCAGCATTAGATAGTGCTATTTTTTCACTACATTTGGCTAGGGTTTCTAGTATCTTGGG
>Microcosmus_squamiger_EU486405
CCTGATATGGCTTTTCCACGGTTAAATAATATGAGTTTTTGGTTTTTACCCCCAGCATTTTTTCTACTTCTTATTTCT---TCTCTTATTGAGAGCGGTGTTAGGACAGGTTGGACAGTTTACCCTCCTTTAGCTGGGAATTTAGCACATTCAAGGCCAGCATTAGATAGTGCTATTTTTTCACTACATTTGGCTAGGGTTTCTAGTATCTTGGG
>Microcosmus_squamiger_EU486406
CCTGATATGGCTTTTCCACGGTTAAATAATATGAGTTTTTGGTTTTTACCCCCAGCATTTTTTCTACTTCTTATTTCT---TCTCTTATTGAGAGCGGTGTTAGGACAGGTTGGACAGTTTACCCTCCTTTAGCTGGGAATTTAGCACATTCAAGGCCAGCATTAGATAGTGCTATTTTTTCACTACATTTGGCTAGGGTTTCTAGTATCTTGGG
>Microcosmus_squamiger_EU486407
CCTGATATGGCTTTTCCACGGTTAAATAATATGAGTTTTTGGTTTTTACCCCCAGCATTTTTTCTACTTCTTATTTCT---TCTCTTATTGAGAGCGGTGTTAGGACAGGTTGGACAGTTTACCCTCCTTTAGCTGGGAATTTAGCACATTCAAGGCCAGCATTAGATAGTGCTATTTTTTCACTACATTTGGCTAGGGTTTCTAGTATCTTGGG
>Microcosmus_squamiger_EU486408
CCTGATATGGCTTTTCCACGGTTAAATAATATGAGTTTTTGGTTTTTACCCCCAGCATTTTTTCTACTTCTTATTTCT---TCTCTTATTGAGAGCGGTGTTAGGACAGGTTGGACAGTTTACCCTCCTTTAGCTGGGAATTTAGCACATTCAAGGCCAGCATTAGATAGTGCTATTTTTTCACTACATTTGGCTAGGGTTTCTAGTATCTTGGG
>Microcosmus_squamiger_EU486409
CCTGATATGGCTTTTCCACGGTTAAATAATATGAGTTTTTGGTTTTTACCCCCAGCATTTTTTCTACTTCTTATTTCT---TCTCTTATTGAGAGCGGTGTTAGGACAGGTTGGACAGTTTACCCTCCTTTAGCTGGGAATTTAGCACATTCAAGGCCAGCATTAGATAGTGCTATTTTTTCACTACATTTGGCTAGGGTTTCTAGTATCTTGGG
>Microcosmus_squamiger_EU486412
CCTGATATGGCTTTTCCACGGTTAAATAATATGAGTTTTTGGTTTTTACCCCCAGCATTTTTTCTACTTCTTATTTCT---TCTCTTATTGAGAGCGGTGTTAGGACAGGTTGGACAGTTTACCCTCCTTTAGCTGGGAATTTAGCACATTCAAGGCCAGCATTAGATAGTGCTATTTTTTCACTACATTTGGCTAGGGTTTCTAGTATCTTGGG
>Microcosmus_squamiger_EU486413
CCTGATATGGCTTTTCCACGGTTAAATAATATGAGTTTTTGGTTTTTACCCCCAGCATTTTTTCTACTTCTTATTTCT---TCTCTTATTGAGAGCGGTGTTAGGACAGGTTGGACAGTTTACCCTCCTTTAGCTGGGAATTTAGCACATTCAAGGCCAGCATTAGATAGTGCTATTTTTTCACTACATTTGGCTAGGGTTTCTAGTATCTTGGG
>Microcosmus_squamiger_EU486418
CCTGATATGGCTTTTCCACGGTTAAATAATATGAGTTTTTGGTTTTTACCCCCAGCATTTTTTCTACTTCTTATTTCT---TCTCTTATTGAGAGCGGTGTTAGGACAGGTTGGACAGTTTACCCTCCTTTAGCTGGGAATTTAGCACATTCAAGGCCAGCATTAGATAGTGCTATTTTTTCACTACATTTGGCTAGGGTTTCTAGTATCTTGGG
>Microcosmus_squamiger_EU486424
CCTGATATGGCTTTTCCACGGTTAAATAATATGAGTTTTTGGTTTTTACCCCCAGCATTTTTTCTACTTCTTATTTCT---TCTCTTATTGAGAGCGGTGTTAGGACAGGTTGGACAGTTTACCCTCCTTTAGCTGGGAATTTAGCACATTCAAGGCCAGCATTAGATAGTGCTATTTTTTCACTACATTTGGCTAGGGTTTCTAGTATCTTGGG
>Microcosmus_squamiger_EU486426
CCTGATATGGCTTTTCCACGGTTAAATAATATGAGTTTTTGGTTTTTACCCCCAGCATTTTTTCTACTTCTTATTTCT---TCTCTTATTGAGAGCGGTGTTAGGACAGGTTGGACAGTTTACCCTCCTTTAGCTGGGAATTTAGCACATTCAAGGCCAGCATTAGATAGTGCTATTTTTTCACTACATTTGGCTAGGGTTTCTAGTATCTTGGG
>Microcosmus_squamiger_MT277082
CCTGATATGGCTTTTCCACGGTTAAATAATATGAGTTTTTGGTTTTTACCCCCAGCATTTTTTCTACTTCTTATTTCT---TCTCTTATTGAGAGCGGTGTTAGGACAGGTTGGACAGTTTACCCTCCTTTAGCTGGGAATTTAGCACATTCAAGGCCAGCATTAGATAGTGCTATTTTTTCACTACATTTGGCTAGGGTTTCTAGTATCTTGGG
>Microcosmus_squamiger_KF309550
CCTGATATGGCTTTTCCACGGTTAAATAATATGAGTTTTTGGTTTTTACCCCCAGCATTTTTTCTACTTCTTATTTCT---TCTCTTATTGAGAGCGGTGTTAGGACAGGTTGGACAGTTTACCCTCCTTTAGCTGGGAATTTAGCACATTCAAGGCCAGCATTAGATAGTGCTATTTTTTCACTACATTTGGCTAGGGTTTCTAGTATCTTGGG
>Microcosmus_squamiger_KF309612
CCTGATATGGCTTTTCCACGGTTAAATAATATGAGTTTTTGGTTTTTACCCCCAGCATTTTTTCTACTTCTTATTTCT---TCTCTTATTGAGAGCGGTGTTAGGACAGGTTGGACAGTTTACCCTCCTTTAGCTGGGAATTTAGCACATTCAAGGCCAGCATTAGATAGTGCTATTTTTTCACTACATTTGGCTAGGGTTTCTAGTATCTTGGG
>Microcosmus_squamiger_KF309635
CCTGATATGGCTTTTCCACGGTTAAATAATATGAGTTTTTGGTTTTTACCCCCAGCATTTTTTCTACTTCTTATTTCT---TCTCTTATTGAGAGCGGTGTTAGGACAGGTTGGACAGTTTACCCTCCTTTAGCTGGGAATTTAGCACATTCAAGGCCAGCATTAGATAGTGCTATTTTTTCACTACATTTGGCTAGGGTTTCTAGTATCTTGGG
>Microcosmus_squamiger_AM706490
CCTGATATGGCTTTTCCACGGTTAAATAATATGAGTTTTTGGTTTTTACCCCCAGCATTTTTTCTACTTCTTATTTCT---TCTCTTATTGAGAGCGGTGTTAGGACAGGTTGGACAGTTTACCCTCCTTTAGCTGGGAATTTAGCACATTCAAGGCCAGCATTAGATAGTGCTATTTTTTCACTACATTTGGCTAGGGTTTCTAGTATCTTGGG
>Microcosmus_squamiger_FJ528601
CCTGATATGGCTTTTCCACGGTTAAATAATATGAGTTTTTGGTTTTTACCCCCAGCATTTTTTCTACTTCTTATTTCT---TCTCTTATTGAGAGCGGTGTTAGGACAGGTTGGACAGTTTACCCTCCTTTAGCTGGGAATTTAGCACATTCAAGGCCAGCATTAGATAGTGCTATTTTTTCACTACATTTGGCTAGGGTTTCTAGTATCTTGGG
>Microcosmus_squamiger_JQ815437
CCTGATATGGCTTTTCCACGGTTAAATAATATGAGTTTTTGGTTTTTACCCCCAGCATTTTTTCTACTTCTTATTTCT---TCTCTTATTGAGAGCGGTGTTAGGACAGGTTGGACAGTTTACCCTCCTTTAGCTGGGAATTTAGCACATTCAAGGCCAGCATTAGATAGTGCTATTTTTTCACTACATTTGGCTAGGGTTTCTAGTATCTTGGG
>Microcosmus_squamiger_MZ882318
CCTGATATGGCTTTTCCACGGTTAAATAATATGAGTTTTTGGTTTTTACCCCCAGCATTTTTTCTACTTCTTATTTCT---TCTCTTATTGAGAGCGGTGTTAGGACAGGTTGGACAGTTTACCCTCCTTTAGCTGGGAATTTAGCACATTCAAGGCCAGCATTAGATAGTGCTATTTTTTCACTACATTTGGCTAGGGTTTCTAGTATCTTGGG
>Microcosmus_squamiger_OM912587
CCTGATATGGCTTTTCCACGGTTAAATAATATGAGTTTTTGGTTTTTACCCCCAGCATTTTTTCTACTTCTTATTTCT---TCTCTTATTGAGAGCGGTGTTAGGACAGGTTGGACAGTTTACCCTCCTTTAGCTGGGAATTTAGCACATTCAAGGCCAGCATTAGATAGTGCTATTTTTTCACTACATTTGGCTAGGGTTTCTAGTATCTTGGG
>Microcosmus_squamiger_JQ815436
CCTGATATGGCTTTTCCACGGTTAAATAATATGAGTTTTTGGTTTTTACCCCCAGCATTTTTTCTACTTCTTATTTCT---TCTCTTATTGAGAGCGGTGTTAGGACAGGTTGGACAGTTTACCCTCCTTTAGCTGGGAATTTAGCACATTCAAGGCCAGCATTAGATAGTGCTATTTTTTCACTACATTTGGCTAGGGTTTCTAGTATCTTGGG
>Microcosmus_squamiger_MZ882327
CCTGATATGGCTTTTCCACGGTTAAATAATATGAGTTTTTGGTTTTTACCCCCAGCATTTTTTCTACTTCTTATTTCT---TCTCTTATTGAGAGCGGTGTTAGGACAGGTTGGACAGTTTACCCTCCTTTAGCTGGGAATTTAGCACATTCAAGGCCAGCATTAGATAGTGCTATTTTTTCACTACATTTGGCTAGGGTTTCTAGTATCTTGGG
>Microcosmus_squamiger_MZ882337
CCTGATATGGCTTTTCCACGGTTAAATAATATGAGTTTTTGGTTTTTACCCCCAGCATTTTTTCTACTTCTTATTTCT---TCTCTTATTGAGAGCGGTGTTAGGACAGGTTGGACAGTTTACCCTCCTTTAGCTGGGAATTTAGCACATTCAAGGCCAGCATTAGATAGTGCTATTTTTTCACTACATTTGGCTAGGGTTTCTAGTATCTTGGG
>Microcosmus_squamiger_MN185354
CCTGATATGGCTTTTCCACGGTTAAATAATATGAGTTTTTGGTTTTTACCCCCAGCATTTTTTCTACTTCTTATTTCT---TCTCTTATTGAGAGCGGTGTTAGGACAGGTTGGACAGTTTACCCTCCTTTAGCTGGGAATTTAGCACATTCAAGGCCAGCATTAGATAGTGCTATTTTTTCACTACATTTGGCTAGGGTTTCTAGTATCTTGGG
>Microcosmus_squamiger_MW872266
CCTGATATGGCTTTTCCACGGTTAAATAATATGAGTTTTTGGTTTTTACCCCCAGCATTTTTTCTACTTCTTATTTCT---TCTCTTATTGAGAGCGGTGTTAGGACAGGTTGGACAGTTTACCCTCCTTTAGCTGGGAATTTAGCACATTCAAGGCCAGCATTAGATAGTGCTATTTTTTCACTACATTTGGCTAGGGTTTCTAGTATCTTGGG
>Microcosmus_squamiger_MZ882319
CCTGATATGGCTTTTCCACGGTTAAATAATATGAGTTTTTGGTTTTTACCCCCAGCATTTTTTCTACTTCTTATTTCT---TCTCTTATTGAGAGCGGTGTTAGGACAGGTTGGACAGTTTACCCTCCTTTAGCTGGGAATTTAGCACATTCAAGGCCAGCATTAGATAGTGCTATTTTTTCACTACATTTGGCTAGGGTTTCTAGTATCTTGGG
>Microcosmus_squamiger_OM912583
CCTGATATGGCTTTTCCACGGTTAAATAATATGAGTTTTTGGTTTTTACCCCCAGCATTTTTTCTACTTCTTATTTCT---TCTCTTATTGAGAGCGGTGTTAGGACAGGTTGGACAGTTTACCCTCCTTTAGCTGGGAATTTAGCACATTCAAGGCCAGCATTAGATAGTGCTATTTTTTCACTACATTTGGCTAGGGTTTCTAGTATCTTGGG
>Microcosmus_squamiger_OM912584
CCTGATATGGCTTTTCCACGGTTAAATAATATGAGTTTTTGGTTTTTACCCCCAGCATTTTTTCTACTTCTTATTTCT---TCTCTTATTGAGAGCGGTGTTAGGACAGGTTGGACAGTTTACCCTCCTTTAGCTGGGAATTTAGCACATTCAAGGCCAGCATTAGATAGTGCTATTTTTTCACTACATTTGGCTAGGGTTTCTAGTATCTTGGG
>Microcosmus_squamiger_OM912586
CCTGATATGGCTTTTCCACGGTTAAATAATATGAGTTTTTGGTTTTTACCCCCAGCATTTTTTCTACTTCTTATTTCT---TCTCTTATTGAGAGCGGTGTTAGGACAGGTTGGACAGTTTACCCTCCTTTAGCTGGGAATTTAGCACATTCAAGGCCAGCATTAGATAGTGCTATTTTTTCACTACATTTGGCTAGGGTTTCTAGTATCTTGGG
>Microcosmus_squamiger_KU697730
CCTGATATGGCTTTTCCACGGTTAAATAATATGAGTTTTTGGTTTTTACCCCCAGCATTTTTTCTACTTCTTATTTCT---TCTCTTATTGAGAGCGGTGTTAGGACAGGTTGGACAGTTTACCCTCCTTTAGCTGGGAATTTAGCACATTCAAGGCCAGCATTAGATAGTGCTATTTTTTCACTACATTTGGCTAGGGTTTCTAGTATCTTGGG
>Microcosmus_squamiger_MZ882315
CCTGATATGGCTTTTCCACGGTTAAATAATATGAGTTTTTGGTTTTTACCCCCAGCATTTTTTCTACTTCTTATTTCT---TCTCTTATTGAGAGCGGTGTTAGGACAGGTTGGACAGTTTACCCTCCTTTAGCTGGGAATTTAGCACATTCAAGGCCAGCATTAGATAGTGCTATTTTTTCACTACATTTGGCTAGGGTTTCTAGTATCTTGGG
>Microcosmus_squamiger_MZ882329
CCTGATATGGCTTTTCCACGGTTAAATAATATGAGTTTTTGGTTTTTACCCCCAGCATTTTTTCTACTTCTTATTTCT---TCTCTTATTGAGAGCGGTGTTAGGACAGGTTGGACAGTTTACCCTCCTTTAGCTGGGAATTTAGCACATTCAAGGCCAGCATTAGATAGTGCTATTTTTTCACTACATTTGGCTAGGGTTTCTAGTATCTTGGG
>Microcosmus_squamiger_ON060764
CCTGATATGGCTTTTCCACGGTTAAATAATATGAGTTTTTGGTTTTTACCCCCAGCATTTTTTCTACTTCTTATTTCT---TCTCTTATTGAGAGCGGTGTTAGGACAGGTTGGACAGTTTACCCTCCTTTAGCTGGGAATTTAGCACATTCAAGGCCAGCATTAGATAGTGCTATTTTTTCACTACATTTGGCTAGGGTTTCTAGTATCTTGGG
>Microcosmus_squamiger_FJ528602
CCTGATATGGCTTTTCCACGGTTAAATAATATGAGTTTTTGGTTTTTACCCCCAGCATTTTTTCTACTTCTTATTTCT---TCTCTTATTGAGAGCGGTGTTAGGACAGGTTGGACAGTTTACCCTCCTTTAGCTGGGAATTTAGCACATTCAAGGCCAGCATTAGATAGTGCTATTTTTTCACTACATTTGGCTAGGGTTTCTAGTATCTTGGG
>Microcosmus_squamiger_KF309600
CCTGATATGGCTTTTCCACGGTTAAATAATATGAGTTTTTGGTTTTTACCCCCAGCATTTTTTCTACTTCTTATTTCT---TCTCTTATTGAGAGCGGTGTTAGGACAGGTTGGACAGTTTACCCTCCTTTAGCTGGGAATTTAGCACATTCAAGGCCAGCATTAGATAGTGCTATTTTTTCACTACATTTGGCTAGGGTTTCTAGTATCTTGGG
>Microcosmus_squamiger_KF369151
CCTGATATGGCTTTTCCACGGTTAAATAATATGAGTTTTTGGTTTTTACCCCCAGCATTTTTTCTACTTCTTATTTCT---TCTCTTATTGAGAGCGGTGTTAGGACAGGTTGGACAGTTTACCCTCCTTTAGCTGGGAATTTAGCACATTCAAGGCCAGCATTAGATAGTGCTATTTTTTCACTACATTTGGCTAGGGTTTCTAGTATCTTGGG
>Microcosmus_squamiger_KF309634
CCTGATATGGCTTTTCCACGGTTAAATAATATGAGTTTTTGGTTTTTACCCCCAGCATTTTTTCTACTTCTTATTTCT---TCTCTTATTGAGAGCGGTGTTAGGACAGGTTGGACAGTTTACCCTCCTTTAGCTGGGAATTTAGCACATTCAAGGCCAGCATTAGATAGTGCTATTTTTTCACTACATTTGGCTAGGGTTTCTAGTATCTTGGG
>Boltenia_villosa_MH242682
CCAGATATAGCATTCCCTCGTTTAAATAATATGAGTTTTTGGATGCTTCCACCTTCTTTGTTTTTATTGTTAATTAGT---TCATTTATTGAGAGTGGTGTTAGGACTAGATGGACTGTTTACCCTCCTTTGGCAGGGAATTTGGCGCATTCTGGACCTGCTGTTGACGCTGCGATCTTCTCTTTACATTTAGCTAGAGTATCTAGTATTTTAGG
>Microcosmus_polymorphus_OM912473
CCTGATATAGCGTTTCCTCGGCTAAATAATATAAGCTTTTGGTTTTTACCACCATCACTGTTTTTATTGCTAATTAGT---TCACTGGTGGAGAGTGGTGTAGGGACGAGATGGACTGTCTATCCTCCCCTGGCGGGTAATTTAGCACACTCTAGGCCTGCATTGGATGCGGCCATTTTCTCTTTACATTTGGCGAGGGTTTCAAGTATCTTAGG
>Microcosmus_polymorphus_EU486430
CCTGATATAGCGTTTCCCCGGTTAAATAATATAAGCTTTTGGTTTTTACCCCCATCATTGTTTTTATTGTTAATTAGC---TCACTGGTGGAGAGTGGTGTAGGGACGAGATGGACTGTCTATCCTCCCTTGGCAGGGAATTTAGCCCACTCCAGGCCTGCATTGGATGCGGCCATTTTCTCTTTACATTTGGCGAGGGTTTCAAGTATCTTAGG
>Microcosmus_polymorphus_OM912474
CCTGATATAGCGTTTCCCCGGTTAAATAATATAAGCTTTTGGTTTTTACCACCATCATTGTTTTTATTGTTAATTAGC---TCACTGGTGGAGAGTGGTGTAGGAACGAGATGGACTGTCTATCCTCCCCTGGCAGGCAATTTAGCCCACTCCAGGCCTGCATTGGATGCGGCCATTTTCTCTTTACATTTGGCGAGGGTTTCAAGTATCTTAGG
>Microcosmus_polymorphus_OM912472
CCTGATATAGCGTTTCCCCGGCTAAATAATATAAGCTTTTGGTTTTTACCACCATCATTGTTTTTATTGTTAATTAGC---TCACTGGTGGAGAGTGGTGTAGGAACGAGATGGACTGTCTATCCTCCCCTGGCAGGCAATTTAGCCCACTCCAGGCCTGCATTGGATGCGGCCATTTTCTCTTTACATTTGGCGAGGGTTTCAAGTATCTTAGG
>Microcosmus_polymorphus_OM912475
CCTGATATAGCGTTTCCCCGGCTAAATAATATAAGCTTTTGGTTTTTACCACCATCATTGTTTTTATTGTTAATTAGC---TCACTGGTGGAGAGTGGTGTAGGAACGAGATGGACTGTCTATCCTCCCCTGGCAGGCAATTTAGCCCACTCCAGGCCTGCATTGGATGCGGCCATTTTCTCTTTACATTTGGCGAGGGTTTCAAGTATCTTAGG
>Microcosmus_polymorphus_OM912476
CCTGATATAGCGTTTCCCCGGCTAAATAATATAAGCTTTTGGTTTTTACCACCATCATTGTTTTTATTGTTAATTAGC---TCACTGGTGGAGAGTGGTGTAGGAACGAGATGGACTGTCTATCCTCCCCTGGCAGGCAATTTAGCCCACTCCAGGCCTGCATTGGATGCGGCCATTTTCTCTTTACATTTGGCGAGGGTTTCAAGTATCTTAGG
>Distomus_variolosus_FJ528652
CCAGATATAGCTTTTCCTCGTTTAAATAATATAAGTTTTTGATTACTACCTCCAGCGTTATTTTTACTTTTTATTAGT---TCTATAATTGAAAGTGGAGCAAGAACTGGTTGGACAGTCTACCCACCACTAGCAAGAAGTATGGCACACTCAAGGGCTGCAGTGGACTGCGCAATTTTTTCCTTACACTTGGCGAGAGTATCAAGTATTCTTGG
>Distomus_variolosus_FJ528653
CCAGATATAGCTTTTCCTCGTTTAAATAATATAAGTTTTTGATTACTACCTCCAGCGTTATTTTTACTTTTTATTAGT---TCTATAATTGAAAGTGGAGCAAGAACTGGTTGGACAGTCTACCCACCACTAGCAAGAAGTATGGCACACTCAAGGGCTGCAGTGGACTGCGCAATTTTTTCCTTACACTTGGCGAGAGTATCAAGTATTCTTGG
>Styela_multicarpa_MN919472
CCGGATATAGCATTTCCACGTTTAAATAATATAAGTTTTTGGCTTTTACCTCCTGCTTTGATTTTACTTTTAATTAGT---TCTTTTATTGAAAGCAGGGTAGGTACAAGGTGGACGGTGTATCCTCCTTTGGCGAGGAATTTGGCCCACTCAGGTGGTGCTTTGGATTGTGCTATTTTTTCATTGCATTTGGCAAGAATTTCCAGTATTCTGAG
>Styela_multicarpa_MN919473
CCGGATATAGCATTTCCACGTTTAAATAATATAAGTTTTTGGCTTTTACCTCCTGCTTTGATTTTACTTTTAATTAGT---TCTTTTATTGAAAGCAGGGTAGGTACAAGGTGGACGGTGTATCCTCCTTTGGCGAGGAATTTGGCCCACTCAGGTGGTGCTTTGGATTGTGCTATTTTTTCATTGCATTTGGCAAGAATTTCCAGTATTCTGAG
>Styela_canopus_MW621895
CCAGATATAGCATTTCCTCGGTTGAATAATATAAGTTTTTGACTTTTACCACCTGCTTTAATATTATTACTAATTAGT---TCCTTTATTGAAAGTGGAGTAGGAACGAGGTGAACTGTGTATCCCCCCCTAGCTAGAAATCTCGCACATTCCAGGAGAGCACTAGATGCCGCTATTTTTTCTTTACATTTAGCAAGAATTTCTAGTATTTTAAG
>Styela_canopus_MW621900
CCAGATATAGCGTTTCCTCGGTTGAATAATATAAGTTTCTGACTTTTGCCTCCCGCTTTAATATTATTATTAATTAGT---TCCTTTATTGAAAGTGGGGTAGGGACAAGGTGAACTGTGTATCCTCCGTTAGCAAGAAATCTCGCACACTCCAGGAGAGCATTAGATGCTGCTATTTTTTCTTTACATTTAGCAAGAATTTCAAGTATTTTAAG
>Styela_canopus_MW621897
CCAGATATAGCGTTTCCTCGGTTGAATAATATAAGTTTCTGACTTTTGCCTCCCGCTTTAATATTATTATTAATTAGT---TCCTTTATTGAAAGTGGGGTAGGGACAAGGTGAACTGTGTATCCTCCGTTAGCAAGAAATCTCGCACACTCCAGGAGAGCATTAGATGCTGCTATTTTTTCTTTACATTTAGCAAGAATTTCAAGTATTTTAAG
>Styela_canopus_MW621904
CCAGATATAGCATTTCCTCGGTTGAATAATATAAGTTTTTGACTTTTGCCTCCCGCTTTAATATTATTATTAATTAGT---TCCTTTATTGAAAGTGGAGTAGGGACAAGGTGAACTGTGTATCCTCCGTTAGCAAGAAATCTCGCACACTCCAGGAGAGCATTAGATGCTGCTATTTTTTCTTTACATTTAGCAAGAATTTCAAGTATTTTAAG
>Styela_canopus_MW621893
CCAGATATAGCATTTCCTCGGTTGAATAATATAAGTTTTTGACTTTTGCCTCCCGCTTTAATATTATTATTAATTAGT---TCCTTTATTGAAAGTGGGGTAGGGACAAGGTGAACTGTGTATCCTCCGTTAGCAAGAAATCTCGCACACTCCAGGAGAGCATTAGATGCTGCTATTTTTTCTTTACATTTAGCAAGAATTTCAAGTATTTTAAG
>Styela_canopus_MW621894
CCAGATATAGCATTTCCTCGGTTGAATAATATAAGTTTTTGACTTTTGCCTCCCGCTTTAATATTATTATTAATTAGT---TCCTTTATTGAAAGTGGGGTAGGGACAAGGTGAACTGTGTATCCTCCGTTAGCAAGAAATCTCGCACACTCCAGGAGAGCATTAGATGCTGCTATTTTTTCTTTACATTTAGCAAGAATTTCAAGTATTTTAAG
>Styela_canopus_MW621902
CCAGATATAGCATTTCCTCGGTTGAATAATATAAGTTTTTGACTTTTGCCTCCCGCTTTAATATTATTATTAATTAGT---TCCTTTATTGAAAGTGGGGTAGGGACAAGGTGAACTGTGTATCCTCCGTTAGCAAGAAATCTCGCACACTCCAGGAGAGCATTAGATGCTGCTATTTTTTCTTTACATTTAGCAAGAATTTCAAGTATTTTAAG
>Styela_canopus_MW621905
CCAGATATAGCATTTCCTCGGTTGAATAATATAAGTTTTTGACTTTTGCCTCCCGCTTTAATATTATTATTAATTAGT---TCCTTTATTGAAAGTGGGGTAGGGACAAGGTGAACTGTGTATCCTCCGTTAGCAAGAAATCTCGCACACTCCAGGAGAGCATTAGATGCTGCTATTTTTTCTTTACATTTAGCAAGAATTTCAAGTATTTTAAG
>Styela_canopus_MW285132
CCAGATATAGCATTTCCTCGGTTGAATAATATAAGTTTTTGACTTTTGCCTCCCGCTTTAATATTATTATTAATTAGT---TCCTTTATTGAAAGTGGGGTAGGGACAAGGTGAACTGTGTATCCTCCGTTAGCAAGAAATCTCGCACACTCCAGGAGAGCATTAGATGCTGCTATTTTTTCTTTACATTTAGCAAGAATTTCAAGTATTTTAAG
>Styela_canopus_MW285133
CCAGATATAGCATTTCCTCGGTTGAATAATATAAGTTTTTGACTTTTGCCTCCCGCTTTAATATTATTATTAATTAGT---TCCTTTATTGAAAGTGGGGTAGGGACAAGGTGAACTGTGTATCCTCCGTTAGCAAGAAATCTCGCACACTCCAGGAGAGCATTAGATGCTGCTATTTTTTCTTTACATTTAGCAAGAATTTCAAGTATTTTAAG
>Styela_canopus_MW621899
CCAGATATAGCATTTCCTCGGTTGAATAATATAAGTTTTTGACTTTTGCCTCCCGCTTTAATATTATTATTAATTAGT---TCCTTTATTGAAAGTGGGGTAGGGACAAGGTGAACTGTGTATCCTCCGTTAGCAAGAAATCTCGCACACTCCAGGAGAGCATTAGATGCTGCTATTTTTTCTTTACATTTAGCAAGAATTTCAAGTATTTTAAG
>Styela_canopus_MW621901
CCAGATATAGCATTTCCTCGGTTGAATAATATAAGTTTTTGACTTTTGCCTCCCGCTTTAATATTATTATTAATTAGT---TCCTTTATTGAAAGTGGGGTAGGGACAAGGTGAACTGTGTATCCTCCGTTAGCAAGAAATCTCGCACACTCCAGGAGAGCATTAGATGCTGCTATTTTTTCTTTACATTTAGCAAGAATTTCAAGTATTTTAAG
>Styela_canopus_OP662570
CCAGATATAGCATTTCCTCGGTTGAATAATATAAGTTTTTGACTTTTGCCTCCCGCTTTAATATTATTATTAATTAGT---TCCTTTATTGAAAGTGGGGTAGGGACAAGGTGAACTGTGTATCCTCCGTTAGCAAGAAATCTCGCACACTCCAGGAGAGCATTAGATGCTGCTATTTTTTCTTTACATTTAGCAAGAATTTCAAGTATTTTAAG
>Styela_canopus_MW621896
CCAGATATAGCATTTCCTCGGTTGAATAATATAAGTTTTTGACTTTTACCTCCCGCTTTAATATTATTATTAATTAGT---TCCTTTATTGAAAGTGGGGTAGGGACAAGGTGAACTGTGTATCCTCCGTTAGCAAGAAATCTCGCACACTCCAGGAGAGCATTAGATGCTGCTATTTTTTCTTTACATTTAGCAAGAATTTCAAGTATTTTAAG
>Styela_canopus_MW621903
CCAGATATAGCATTTCCTCGGTTGAATAATATAAGTTTTTGACTTTTACCTCCCGCTTTAATATTATTATTAATTAGT---TCCTTTATTGAAAGTGGGGTAGGGACAAGGTGAACTGTGTATCCTCCGTTAGCAAGAAATCTCGCACACTCCAGGAGAGCATTAGATGCTGCTATTTTTTCTTTACATTTAGCAAGAATTTCAAGTATTTTAAG
>Styela_canopus_MH087516
CCAAATATAGCATTTCCTCGGTTGAATAATATAAGTTTTTGACTTTTGCCTCCTGCGTTAATATTACTATTAATTAGT---TCCTTTATTGAAAGTGGGGTAGGGACAAGGTGAACTGTGTATCCTCCGTTAGCAAGAAATTTGGCACACTCCAGGAGAGCATTAGATGCTGCTATTTTTTCTTTACATTTAGCAAGAATTTCAAGTATTTTAAG
>Styela_canopus_OQ323243
CCAGATATAGCATTTCCTCGGTTGAATAATATAAGTTTTTGACTTTTGCCTCCTGCGTTAATATTACTATTAATTAGT---TCCTTTATTGAAAGTGGGGTAGGGACAAGGTGAACTGTGTATCCTCCGTTAGCAAGAAATCTGGCACACTCAAGGAGAGCATTAGATGCTGCTATTTTTTCTTTACATTTAGCAAGAATTTCAAGTATTTTAAG
>Styela_canopus_OQ322800
CCAGATATAGCATTTCCTCGGTTGAATAATATAAGTTTTTGACTTTTGCCTCCTGCGTTAATATTACTATTAATTAGT---TCCTTTATTGAAAGTGGGGTAGGGACAAGGTGAACTGTGTATCCTCCGTTAGCAAGAAATCTGGCACACTCCAGGAGAGCATTAGATGCTGCTATTTTTTCTTTACATTTAGCAAGAATTTCAAGTATTTTAAG
>Styela_canopus_MW621898
CCAGATATAGCATTTCCTCGGTTGAATAATATAAGTTTTTGACTTTTGCCTCCTGCGTTAATATTACTATTAATTAGT---TCCTTTATTGAAAGTGGGGTAGGGACAAGGTGAACTGTGTATCCTCCGTTAGCAAGAAATCTGGCACACTCCAGGAGAGCATTAGATGCTGCTATTTTTTCTTTACATTTAGCAAGAATTTCAAGTATTTTAAG
>Styela_canopus_OQ323311
CCAGATATAGCATTTCCTCGGCTGAATAATATAAGTTTTTGACTTTTGCCTCCTGCGTTAATATTACTATTAATTAGT---TCCTTTATTGAAAGTGGGGTAGGGACAAGGTGAACTGTGTATCCTCCGTTAGCAAGAAATCTGGCACACTCCAGGAGAGCATTAGATGCTGCTATTTTTTCTTTACATTTAGCAAGAATTTCAAGTATTTTAAG
>Dendrodoa_grossularia_MH011445
CCAGACATAGCTTTTCCCCGTTTAAATAATATAAGTTTCTGATTATTGCCACCAGCTCTTTTTTTATTATTAATTAGC---TCACTTATCGAAACTAGGGTAAGGACTAGATGAACTCTTTATCCTCCTTTAGCGAGAAATCTGGCGCACTCTAGGGCAGCTCTCGATTGTGCCATCTTTTCTTTGCATTTAGCAGGAGTTTCTAGTATTCTAGG
>Dendrodoa_grossularia_FJ528649
CCAGACATAGCTTTTCCCCGTTTAAATAATATAAGTTTCTGATTATTGCCACCAGCTCTTTTTTTATTATTAATTAGC---TCACTTATCGAAACTAGGGTAAGGACTAGATGAACTCTTTATCCTCCTTTAGCGAGAAATCTGGCGCACTCTAGGGCAGCTCTCGATTGTGCCATCTTTTCTTTGCATTTAGCAGGAGTTTCTAGTATTCTAGG
>Dendrodoa_grossularia_FJ528650
CCAGACATAGCTTTTCCCCGTTTAAATAATATAAGTTTCTGATTATTGCCACCAGCTCTTTTTTTATTATTAATTAGC---TCACTTATCGAAACTAGGGTAAGGACTAGATGAACTCTTTATCCTCCTTTAGCGAGAAATCTGGCGCACTCTAGGGCAGCTCTCGATTGTGCCATCTTTTCTTTGCATTTAGCAGGAGTTTCTAGTATTCTAGG
>Styela_panamensis_MN919510
CCGGATATGGCTTTTCCTCGGTTAAACAATATAAGCTTTTGGCTGTTGCCACCAGCCTTGATTTTGTTGTTAATTAGT---TCTTTTATTGAGAGTGGGGTGAGGACAGGCTGGACTGTGTACCCCCCACTGGCAAGAAATTTAGCCCACTCCAGAGGTGCGCTCGATTGCGCTATTTTTTCTTTACATTTAGCGAGAGTTTCTAGTATTTTGGG
>Styela_panamensis_MN919509
CCGGATATGGCTTTTCCTCGGTTGAACAATATAAGCTTTTGGCTGTTGCCACCAGCCTTGATTTTGTTGTTAATTAGT---TCTTTTATTGAGAGTGGGGTGAGGACAGGCTGGACTGTGTACCCCCCACTGGCAAGAAATTTAGCCCACTCCAGAGGTGCGCTCGATTGCGCTATTTTTTCTTTACATTTGGCGAGAGTTTCTAGTATTTTGGG
>Styela_panamensis_MN919503
CCGGATATGGCTTTTCCTCGGTTAAACAATATAAGCTTTTGGCTGTTGCCACCAGCCTTGATTTTGTTGTTAATTAGT---TCTTTTATTGAGAGTGGGGTGAGGACAGGCTGGACTGTGTATCCCCCACTGGCAAGAAATTTAGCCCACTCCAGAGGTGCGCTCGATTGCGCTATTTTTTCTTTACATTTGGCGAGAGTTTCTAGTATTTTGGG
>Styela_panamensis_MN919508
CCGGATATGGCTTTTCCTCGGTTAAACAATATAAGCTTTTGGCTGTTGCCACCAGCCTTGATTTTGTTGTTAATTAGT---TCTTTTATTGAGAGTGGGGTGAGGACAGGCTGGACTGTGTACCCCCCACTGGCAAGAAATTTAGCCCACTCCAGAGGTGCGCTCGATTGCGCTATTTTTTCTTTACATTTGGCGAGAGTTTCTAGTATTTTGGG
>Styela_panamensis_MN919502
CCGGATATGGCTTTTCCTCGGTTAAACAATATAAGCTTTTGGCTGTTGCCACCAGCCTTGATTTTGTTGTTAATTAGT---TCTTTTATTGAGAGTGGGGTGAGGACAGGCTGGACTGTGTACCCCCCACTGGCAAGAAATTTAGCCCACTCCAGAGGTGCGCTCGATTGCGCTATTTTTTCTTTACATTTGGCGAGAGTTTCTAGTATTTTGGG
>Styela_panamensis_MN919505
CCGGATATGGCTTTTCCTCGGTTAAACAATATAAGCTTTTGGCTGTTGCCACCAGCCTTGATTTTGTTGTTAATTAGT---TCTTTTATTGAGAGTGGGGTGAGGACAGGCTGGACTGTGTACCCCCCACTGGCAAGAAATTTAGCCCACTCCAGAGGTGCGCTCGATTGCGCTATTTTTTCTTTACATTTGGCGAGAGTTTCTAGTATTTTGGG
>Styela_panamensis_MN919504
CCGGATATGGCTTTTCCTCGGTTAAACAATATAAGCTTTTGGCTGTTGCCACCAGCCTTGATTTTGTTGTTAATTAGT---TCTTTTATTGAGAGTGGGGTGAGGACAGGCTGGACTGTGTACCCCCCACTGGCAAGAAATTTAGCCCACTCCAGAGGTGCGCTCGATTGCGCTATTTTTTCTTTACATTTGGCGAGAGTTTCTAGTATTTTGGG
>Styela_panamensis_MN919506
CCGGATATGGCTTTTCCTCGGTTAAACAATATGAGCTTTTGGCTGTTGCCACCAGCCTTGATTTTGTTGTTAATTAGT---TCTTTTATTGAGAGTGGGGTGAGGACAGGCTGGACTGTGTACCCCCCACTGGCAAGAAATTTAGCCCACTCCAGAGGTGCGCTCGATTGCGCTATTTTTTCTTTACATTTGGCGAGAGTTTCTAGTATTTTGGG
>Styela_panamensis_MN919507
CCGGATATGGCTTTTCCTCGGTTAAACAATATGAGCTTTTGGCTGTTGCCACCAGCCTTGATTTTGTTGTTAATTAGT---TCTTTTATTGAGAGTGGGGTGAGGACAGGCTGGACTGTGTACCCCCCACTGGCAAGAAATTTAGCCCACTCCAGAGGTGCGCTCGATTGCGCTATTTTTTCTTTACATTTGGCGAGAGTTTCTAGTATTTTGGG
>Styela_panamensis_MN919501
CCGGATATGGCTTTTCCTCGGTTAAACAATATGAGCTTTTGGCTGTTGCCACCAGCCTTGATTTTGTTGTTAATTAGT---TCTTTTATTGAGAGTGGGGTGAGGACAGGCTGGACTGTGTACCCCCCACTGGCAAGAAATTTAGCCCACTCCAGAGGTGCGCTCGATTGCGCTATTTTTTCTTTACATTTGGCGAGAGTTTCTAGTATTTTGGG
>Styela_plicata_OP662578
CAAGACATAGCTTTTCCTCGATTAAATAATATAAGTTTTTGGCTATTACCGCCTGCGCTTGTTTTTTTGTTGATTAGT---TCTTTTGTTGAGAGTAGGGTGGGTACCAGATGGACGGTATATCCTCCTCTAGCCGGAAACCTAGCCCACTCTGGGGGAGCACTGGATTGTGCTATTTTTTCCTTACATCTAGCTAGAATTTCTAGTATTTTAGG
>Styela_plicata_OP662563
CCAGACATAGCTTTTCCTCGATTAAATAATATAAGTTTTTGGCTATTACCGCCTGCGCTTGTTTTTTTGTTGATTAGT---TCTTTTGTTGAGAGTAGGGTGGGTACCAGATGGACGGTATATCCTCCTCTAGCTGGAAATCTAGCCCACTCTGGGGGAGCACTGGATTGTGCTATTTTTTCCTTACATCTAGCTAGAATTTCTAGTATTTTAGG
>Styela_plicata_OP662546
CCAGACATAGCTTTTCCTCGATTAAATAATATAAGTTTTTGGCTATTACCGCCTGCGCTTGTTTTTTTGTTGATTAGT---TCTTTTGTTGAGAGTAGGGTGGGTACCAGATGGACGGTATATCCTCCTCTAGCTGGAAACCTAGCCCACTCTGGGGGAGCACTGGATTGTGCTATTTTTTCCTTACATCTAGCTAGAATTTCCAGTATTTTAGG
>Styela_plicata_OP662542
CCAGACATAGCTTTTCCTCGATTAAATAATATAAGTTTTTGGCTATTACCGCCTGCGCTTGTTTTTTTGTTGATTAGT---TCTTTTGTTGAGAGTAGGGTGGGTACCAGATGGACGGTATATCCTCCTCTAGCTGGAAACCTAGCCCACTCTGGGGGAGCACTGGATTGTGCTATTTTTTCCTTACATCTAGCTAGGATTTCTAGTATTTTAGG
>Styela_plicata_OP662565
CCAGACATAGCTTTTCCTCGATTAAATAATATAAGTTTTTGGCTATTACCGCCTGCGCTTGTTTTTTTGTTGATTAGT---TCTTTTGTTGAGAGTAGGGTGGGTACCAGATGGACGGTATATCCTCCTCTAGCTGGAAACCTAGCCCACTCTGGGGGAGCACAGGATTGTGCTATTTTTTCCTTACATCTAGCTAGAATTTCTAGTATTTTAGG
>Styela_plicata_OP662593
CCAGACATAGCTTTTCCTCGATTAAATAATATAAGTTTTTGGCTATTACCGCCTGCGCTTGTTTTTTTGTTGATTAGT---TCTTTTATTGAGAGTAGGGTGGGTACCAGATGGACGGTATATCCTCCTCTAGCTGGAAACCTAGCCCACTCTGGGGGAGCACTGGATTGTGCTATTTTTTCCTTACATCTAGCTAGAATTTCTAGTATTTTAGG
>Styela_plicata_OP662573
CCAGACATAGCTTTTCCTCGATTAAATAATATAAGTTTTTGGTTATTACCGCCTGCGCTTGTTTTTTTGTTGATTAGT---TCTTTTGTTGAGAGTAGGGTGGGTACCAGATGGACGGTATATCCTCCTCTAGCTGGAAACCTAGCCCACTCTGGGGGAGCACTGGATTGTGCTATTTTTTCCTTACATCTAGCTAGAATTTCTAGTATTTTAGG
>Styela_plicata_OP662569
CCAGACATAGCTTTTCCTCGATTAAATAATATAAGTTTTTGGTTATTACCGCCTGCGCTTGTTTTTTTGTTGATTAGT---TCTTTTGTTGAGAGTAGGGTGGGTACCAGATGGACGGTATATCCTCCTCTAGCTGGAAACCTAGCCCACTCTGGGGGAGCACTGGATTGTGCTATTTTTTCCTTACATCTAGCTAGAATTTCTAGTATTTTAGG
>Styela_plicata_MH383123
CCAGACATAGCTTTTCCTCGATTAAATAATATAAGTTTTTGGTTATTACCGCCTGCGCTTGTTTTTTTGTTGATTAGT---TCTTTTGTTGAGAGTAGGGTGGGTACCAGATGGACGGTATATCCTCCTCTAGCTGGAAACCTAGCCCACTCTGGGGGAGCACTGGATTGTGCTATTTTTTCCTTACATCTAGCTAGAATTTCTAGTATTTTAGG
>Styela_plicata_OP662583
CCAGACATGGCTTTTCCTCGATTAAATAATATAAGTTTTTGGCTATTACCGCCTGCGCTTGTTTTTTTGTTGATTAGT---TCTTTTGTTGAGAGTAGGGTGGGTACCAGATGGACGGTATATCCTCCTCTAGCTGGAAACCTAGCCCACTCTGGGGGAGCACTGGATTGTGCTATTTTTTCCTTACATCTAGCTAGAATTTCTAGTATCTTAGG
>Styela_plicata_HQ916430
CCAGACATAGCTTTTCCTCGATTAAATAATATAAGTTTTTGGCTATTACCGCCTGCGCTTGTTTTTTTGTTGATTAGT---TCTTTTGTTGAGAGTAGGGTGGGTACCAGATGGACGGTATATCCTCCTATAGCCGGAAACCTAGCCCACTCTGGGGGAGCACTGGATTGTGCTATTTTTTCCTTACATCTAGCTAGAATTTCTAGTATTTTAGG
>Styela_plicata_OP662576
CCAGACATAGCTTTTCCTCGATTAAATAATATAAGTTTTTGGCTATTACCGCCTGCGCTTGTTTTTTTGTTGATTAGT---TCTTTTGTTGAGAGTAGGGTGGGTACCAGATGGACGGTATATCCTCCTCTAGCCGGAAACCTAGCCCACTCTGGGGGAGCACTGGATTGTGCTATTTTTTCCTTACATCTAGCTAGAATTTCTAGTATTTTAGG
>Styela_plicata_OP662589
CCAGACATAGCTTTTCCTCGATTAAATAATATAAGTTTTTGGCTATTACCGCCTGCGCTTGTTTTTTTGTTGATTAGT---TCTTTTGTTGAGAGTAGGGTGGGTACCAGATGGACGGTATATCCTCCTCTAGCCGGAAACCTAGCCCACTCTGGGGGAGCACTGGATTGTGCTATTTTTTCCTTACATCTAGCTAGAATTTCTAGTATTTTAGG
>Styela_plicata_OP662580
CCAGACATAGCTTTTCCTCGATTAAATAATATAAGTTTTTGGCTATTACCGCCTGCGCTTGTTTTTTTGTTGATTAGT---TCTTTTGTTGAGAGTAGGGTGGGTACCAGATGGACGGTATATCCTCCTCTAGCCGGAAACCTAGCCCACTCTGGGGGAGCACTGGATTGTGCTATTTTTTCCTTACATCTAGCTAGAATTTCTAGTATTTTAGG
>Styela_plicata_OP662577
CCAGACATAGCTTTTCCTCGATTAAATAATATAAGTTTTTGGCTATTACCGCCTGCGCTTGTTTTTTTGTTGATTAGT---TCTTTTGTTGAGAGTAGGGTGGGTACCAGATGGACGGTATATCCTCCTCTAGCCGGAAACCTAGCCCACTCTGGGGGAGCACTGGATTGTGCTATTTTTTCCTTACATCTAGCTAGAATTTCTAGTATTTTAGG
>Styela_plicata_HQ916436
CCAGACATAGCTTTTCCTCGATTAAATAATATAAGTTTTTGGCTATTACCGCCTGCGCTTGTTTTTTTGTTGATTAGT---TCTTTTGTTGAGAGTAGGGTGGGTACCAGATGGACGGTATATCCTCCTCTAGCCGGAAACCTAGCCCACTCTGGGGGAGCACTGGATTGTGCTATTTTTTCCTTACATCTAGCTAGAATTTCTAGTATTTTAGG
>Styela_plicata_KC492167
CCAGACATAGCTTTTCCTCGATTAAATAATATAAGTTTTTGGCTATTACCGCCTGCGCTTGTTTTTTTGTTGATTAGT---TCTTTTGTTGAGAGTAGGGTGGGTACCAGATGGACGGTATATCCTCCTCTAGCCGGAAACCTAGCCCACTCTGGGGGAGCACTGGATTGTGCTATTTTTTCCTTACATCTAGCTAGAATTTCTAGTATTTTAGG
>Styela_plicata_EU708889
CCAGACATAGCTTTTCCTCGATTAAATAATATAAGTTTTTGGCTATTACCGCCTGCGCTTGTTTTTTTGTTGATTAGT---TCTTTTGTTGAGAGTAGGGTGGGTACCAGATGGACGGTATATCCTCCTCTAGCCGGAAACCTAGCCCACTCTGGGGGAGCACTGGATTGTGCTATTTTTTCCTTACATCTAGCTAGAATTTCTAGTATTTTAGG
>Styela_plicata_JX885713
CCAGACATAGCTTTTCCTCGATTAAATAATATAAGTTTTTGGCTATTACCGCCTGCGCTTGTTTTTTTGTTGATTAGT---TCTTTTGTTGAGAGTAGGGTGGGTACCAGATGGACGGTATATCCTCCTCTAGCCGGAAACCTAGCCCACTCTGGGGGAGCACTGGATTGTGCTATTTTTTCCTTACATCTAGCTAGAATTTCTAGTATTTTAGG
>Styela_plicata_MZ882346
CCAGACATAGCTTTTCCTCGATTAAATAATATAAGTTTTTGGCTATTACCGCCTGCGCTTGTTTTTTTGTTGATTAGT---TCTTTTGTTGAGAGTAGGGTGGGTACCAGATGGACGGTATATCCTCCTCTAGCCGGAAACCTAGCCCACTCTGGGGGAGCACTGGATTGTGCTATTTTTTCCTTACATCTAGCTAGAATTTCTAGTATTTTAGG
>Styela_plicata_HQ916429
CCAGACATAGCTTTTCCTCGATTAAATAATATAAGTTTTTGGCTATTACCGCCTGCGCTTGTTTTTTTGTTGATTAGT---TCTTTTGTTGAGAGTAGGGTGGGTACCAGATGGACGGTATATCCTCCTCTAGCCGGAAACCTAGCCCACTCTGGGGGAGCACTGGATTGTGCTATTTTTTCCTTACATCTAGCTAGAATTTCTAGTATTTTAGG
>Styela_plicata_KY111431
CCAGACATAGCTTTTCCTCGATTAAATAATATAAGTTTTTGGCTATTACCGCCTGCGCTTGTTTTTTTGTTGATTAGT---TCTTTTGTTGAGAGTAGGGTGGGTACCAGATGGACGGTATATCCTCCTCTAGCCGGAAACCTAGCCCACTCTGGGGGAGCACTGGATTGTGCTATTTTTTCCTTACATCTAGCTAGAATTTCTAGTATTTTAGG
>Styela_plicata_MH383124
CCAGACATAGCTTTTCCTCGATTAAATAATATAAGTTTTTGGCTATTACCGCCTGCGCTTGTTTTTTTGTTGATTAGT---TCTTTTGTTGAGAGTAGGGTGGGTACCAGATGGACGGTATATCCTCCTCTAGCCGGAAACCTAGCCCACTCTGGGGGAGCACTGGATTGTGCTATTTTTTCCTTACATCTAGCTAGAATTTCTAGTATTTTAGG
>Styela_plicata_OP662556
CCAGACATAGCTTTTCCTCGATTAAATAATATAAGTTTTTGGCTATTACCGCCTGCGCTTGTTTTTTTGTTGATTAGT---TCTTTTGTTGAGAGTAGGGTGGGTACCAGATGGACGGTATATCCTCCTCTAGCCGGAAACCTAGCCCACTCTGGGGGAGCACTGGATTGTGCTATTTTTTCCTTACATCTAGCTAGAATTTCTAGTATTTTAGG
>Styela_plicata_LC432333
CCAGACATAGCTTTTCCTCGATTAAATAATATAAGTTTTTGGCTATTACCGCCTGCGCTTGTTTTTTTGTTGATTAGT---TCTTTTGTTGAGAGTAGGGTGGGTACCAGATGGACGGTATATCCTCCTCTAGCCGGAAACCTAGCCCACTCTGGGGGAGCACTGGATTGTGCTATTTTTTCCTTACATCTAGCTAGAATTTCTAGTATTTTAGG
>Styela_plicata_OL877239
CCAGACATAGCTTTTCCTCGATTAAATAATATAAGTTTTTGGCTATTACCGCCTGCGCTTGTTTTTTTGTTGATTAGT---TCTTTTGTTGAGAGTAGGGTGGGTACCAGATGGACGGTATATCCTCCTCTAGCCGGAAACCTAGCCCACTCTGGGGGAGCACTGGATTGTGCTATTTTTTCCTTACATCTAGCTAGAATTTCTAGTATTTTAGG
>Styela_plicata_MH383107
CCAGACATAGCTTTTCCTCGATTAAATAATATAAGTTTTTGGCTATTACCGCCTGCGCTTGTTTTTTTGTTGATTAGT---TCTTTTGTTGAGAGTAGGGTGGGTACCAGATGGACGGTATATCCTCCTCTAGCCGGAAACCTAGCCCACTCTGGGGGAGCACTGGATTGTGCTATTTTTTCCTTACATCTAGCTAGAATTTCTAGTATTTTAGG
>Styela_plicata_MH383108
CCAGACATAGCTTTTCCTCGATTAAATAATATAAGTTTTTGGCTATTACCGCCTGCGCTTGTTTTTTTGTTGATTAGT---TCTTTTGTTGAGAGTAGGGTGGGTACCAGATGGACGGTATATCCTCCTCTAGCCGGAAACCTAGCCCACTCTGGGGGAGCACTGGATTGTGCTATTTTTTCCTTACATCTAGCTAGAATTTCTAGTATTTTAGG
>Styela_plicata_MH383109
CCAGACATAGCTTTTCCTCGATTAAATAATATAAGTTTTTGGCTATTACCGCCTGCGCTTGTTTTTTTGTTGATTAGT---TCTTTTGTTGAGAGTAGGGTGGGTACCAGATGGACGGTATATCCTCCTCTAGCCGGAAACCTAGCCCACTCTGGGGGAGCACTGGATTGTGCTATTTTTTCCTTACATCTAGCTAGAATTTCTAGTATTTTAGG
>Styela_plicata_MH383110
CCAGACATAGCTTTTCCTCGATTAAATAATATAAGTTTTTGGCTATTACCGCCTGCGCTTGTTTTTTTGTTGATTAGT---TCTTTTGTTGAGAGTAGGGTGGGTACCAGATGGACGGTATATCCTCCTCTAGCCGGAAACCTAGCCCACTCTGGGGGAGCACTGGATTGTGCTATTTTTTCCTTACATCTAGCTAGAATTTCTAGTATTTTAGG
>Styela_plicata_MH383111
CCAGACATAGCTTTTCCTCGATTAAATAATATAAGTTTTTGGCTATTACCGCCTGCGCTTGTTTTTTTGTTGATTAGT---TCTTTTGTTGAGAGTAGGGTGGGTACCAGATGGACGGTATATCCTCCTCTAGCCGGAAACCTAGCCCACTCTGGGGGAGCACTGGATTGTGCTATTTTTTCCTTACATCTAGCTAGAATTTCTAGTATTTTAGG
>Styela_plicata_MH383112
CCAGACATAGCTTTTCCTCGATTAAATAATATAAGTTTTTGGCTATTACCGCCTGCGCTTGTTTTTTTGTTGATTAGT---TCTTTTGTTGAGAGTAGGGTGGGTACCAGATGGACGGTATATCCTCCTCTAGCCGGAAACCTAGCCCACTCTGGGGGAGCACTGGATTGTGCTATTTTTTCCTTACATCTAGCTAGAATTTCTAGTATTTTAGG
>Styela_plicata_MH383113
CCAGACATAGCTTTTCCTCGATTAAATAATATAAGTTTTTGGCTATTACCGCCTGCGCTTGTTTTTTTGTTGATTAGT---TCTTTTGTTGAGAGTAGGGTGGGTACCAGATGGACGGTATATCCTCCTCTAGCCGGAAACCTAGCCCACTCTGGGGGAGCACTGGATTGTGCTATTTTTTCCTTACATCTAGCTAGAATTTCTAGTATTTTAGG
>Styela_plicata_MH383114
CCAGACATAGCTTTTCCTCGATTAAATAATATAAGTTTTTGGCTATTACCGCCTGCGCTTGTTTTTTTGTTGATTAGT---TCTTTTGTTGAGAGTAGGGTGGGTACCAGATGGACGGTATATCCTCCTCTAGCCGGAAACCTAGCCCACTCTGGGGGAGCACTGGATTGTGCTATTTTTTCCTTACATCTAGCTAGAATTTCTAGTATTTTAGG
>Styela_plicata_MH383115
CCAGACATAGCTTTTCCTCGATTAAATAATATAAGTTTTTGGCTATTACCGCCTGCGCTTGTTTTTTTGTTGATTAGT---TCTTTTGTTGAGAGTAGGGTGGGTACCAGATGGACGGTATATCCTCCTCTAGCCGGAAACCTAGCCCACTCTGGGGGAGCACTGGATTGTGCTATTTTTTCCTTACATCTAGCTAGAATTTCTAGTATTTTAGG
>Styela_plicata_MH383116
CCAGACATAGCTTTTCCTCGATTAAATAATATAAGTTTTTGGCTATTACCGCCTGCGCTTGTTTTTTTGTTGATTAGT---TCTTTTGTTGAGAGTAGGGTGGGTACCAGATGGACGGTATATCCTCCTCTAGCCGGAAACCTAGCCCACTCTGGGGGAGCACTGGATTGTGCTATTTTTTCCTTACATCTAGCTAGAATTTCTAGTATTTTAGG
>Styela_plicata_MH383117
CCAGACATAGCTTTTCCTCGATTAAATAATATAAGTTTTTGGCTATTACCGCCTGCGCTTGTTTTTTTGTTGATTAGT---TCTTTTGTTGAGAGTAGGGTGGGTACCAGATGGACGGTATATCCTCCTCTAGCCGGAAACCTAGCCCACTCTGGGGGAGCACTGGATTGTGCTATTTTTTCCTTACATCTAGCTAGAATTTCTAGTATTTTAGG
>Styela_plicata_MH383118
CCAGACATAGCTTTTCCTCGATTAAATAATATAAGTTTTTGGCTATTACCGCCTGCGCTTGTTTTTTTGTTGATTAGT---TCTTTTGTTGAGAGTAGGGTGGGTACCAGATGGACGGTATATCCTCCTCTAGCCGGAAACCTAGCCCACTCTGGGGGAGCACTGGATTGTGCTATTTTTTCCTTACATCTAGCTAGAATTTCTAGTATTTTAGG
>Styela_plicata_HQ916439
CCAGACATAGCTTTTCCTCGATTAAATAATATAAGTTTTTGGCTATTACCGCCTGCGCTTGTTTTTTTGTTGATTAGT---TCTTTTGTTGAGAGTAGGGTGGGTACCGGATGGACGGTATATCCTCCTCTAGCTGGAAACCTAGCCCACTCTGGGGGAGCACTGGATTGTGCTATTTTTTCCTTACATCTAGCTAGAATTTCTAGTATTTTAGG
>Styela_plicata_HQ916438
CCAGACATAGCTTTTCCTCGATTAAATAATATAAGTTTTTGGCTATTACCGCCTGCGCTTGTTTTTTTGTTGATTAGT---TCTTTTGTTGAGAGTAGGGTGGGTACCAGATGGACGGTATATCCTCCTCTAGCTGGAAACCTAGCCCACTCTGGGGGAGCACTGGATTGTGCTATTTTTTCCTTACATCTAGCTAGAATTTCTAGTATCTTAGG
>Styela_plicata_OP662588
CCAGACATAGCTTTTCCTCGATTAAATAATATAAGTTTTTGGCTATTACCGCCTGCGCTTGTTTTTTTGTTGATTAGT---TCTTTTGTTGAGAGTAGGGTGGGTACCAGATGGACGGTATATCCTCCTCTAGCTGGAAACCTAGCCCACTCTGGGGGAGCACTGGATTGTGCTATTTTTTCCTTACATCTAGCTAGAATTTCTAGTATCTTAGG
>Styela_plicata_OP662567
CCAGACATAGCTTTTCCTCGATTAAATAATATAAGTTTTTGGCTATTACCGCCTGCGCTTGTTTTTTTGTTGATTAGT---TCTTTTGTTGAGAGTAGGGTGGGTACCAGATGGACGGTATATCCTCCTCTAGCTGGAAACCTAGCCCACTCTGGGGGAGCACTGGATTGTGCTATTTTTTCCTTACATCTAGCTAGAATTTCTAGTATCTTAGG
>Styela_plicata_OP662540
CCAGACATAGCTTTTCCTCGATTAAATAATATAAGTTTTTGGCTATTACCGCCTGCGCTTGTTTTTTTGTTGATTAGT---TCTTTTGTTGAGAGTAGGGTGGGTACCAGATGGACGGTATATCCTCCTCTAGCTGGAAACCTAGCCCACTCTGGGGGAGCACTGGATTGTGCTATTTTTTCCTTACATCTAGCTAGAATTTCTAGTATCTTAGG
>Styela_plicata_MW621906
CCAGACATAGCTTTTCCTCGATTAAATAATATAAGTTTTTGGCTATTACCGCCTGCGCTTGTTTTTTTGTTGATTAGT---TCTTTTGTTGAGAGTAGGGTGGGCACCAGATGGACGGTATATCCTCCTCTAGCTGGAAACCTAGCCCACTCTGGGGGAGCACTGGATTGTGCTATTTTTTCCTTACATCTAGCTAGAATTTCTAGTATTTTAGG
>Styela_plicata_MW621909
CCAGACATAGCTTTTCCTCGATTAAATAATATAAGTTTTTGGCTATTACCGCCTGCGCTTGTTTTTTTGTTGATTAGT---TCTTTTGTTGAGAGTAGGGTGGGTACCAGATGGACGGTATATCCTCCTCTAGCTGGAAACCTAGCCCACTCTGGGGGAGCACTGGATTGTGCTATTTTTTCCTTACATCTAGCTAGAGTTTCTAGTATTTTAGG
>Styela_plicata_MK308057
CCAGACATAGCTTTTCCTCGATTAAATAATATAAGTTTTTGGCTATTACCGCCTGCGCTTGTTTTTTTGTTGATTAGT---TCTTTTGTTGAGAGTAGGGTGGGTACCAGATGGACGGTATATCCTCCTCTAGCTGGAAACCTAGCCCACTCTGGGGGAGCACTGGATTGTGCTATTTTTTCCTTACATCTAGCTAGAGTTTCTAGTATTTTAGG
>Styela_plicata_OP662547
CCAGACATAGCTTTTCCTCGATTAAATAATATAAGTTTTTGGCTATTACCGCCTGCGCTTGTTTTTTTGTTGATTAGT---TCTTTTGTTGAGAGTAGGGTGGGTACCAGATGGACGGTATATCCTCCTCTAGCTGGAAACCTAGCCCACTCTGGGGGAGCACTGGATTGTGCTATTTTTTCCTTACATCTAGCTAGAGTTTCTAGTATTTTAGG
>Styela_plicata_OP662572
CCAGACATAGCTTTTCCTCGATTAAATAATATAAGTTTTTGGCTATTACCGCCTGCGCTTGTTTTTTTGTTGATTAGT---TCTTTTGTTGAGAGTAGGGTGGGTACCAGATGGACGGTATATCCTCCTCTAGCTGGAAACCTAGCCCACTCTGGGGGAGCACTGGATTGTGCTATTTTTTCCTTACATCTAGCTAGAGTTTCTAGTATTTTAGG
>Styela_plicata_OP662579
CCAGACATAGCTTTTCCTCGATTAAATAATATAAGTTTTTGGCTATTACCGCCTGCGCTTGTTTTTTTGTTGATTAGT---TCTTTTGTTGAGAGTAGGGTGGGTACCAGATGGACGGTATATCCCCCTCTAGCTGGAAACCTAGCCCACTCTGGGGGAGCACTGGATTGTGCTATTTTTTCCTTACATCTAGCTAGAATTTCTAGTATTTTAGG
>Styela_plicata_HQ916437
CCAGACATAGCTTTTCCTCGATTAAATAATATAAGTTTTTGGCTATTACCGCCTGCGCTTGTTTTTTTGTTGATTAGT---TCTTTTGTTGAGAGTAGGGTGGGTACCAGATGGACGGTATATCCCCCTCTAGCTGGAAACCTAGCCCACTCTGGGGGAGCACTGGATTGTGCTATTTTTTCCTTACATCTAGCTAGAATTTCTAGTATTTTAGG
>Styela_plicata_OP662568
CCAGACATAGCTTTTCCTCGATTAAATAATATAAGTTTTTGGCTATTACCGCCTGCGCTTGTTTTTTTGTTGATTAGT---TCTTTTGTTGAGAGTAGGGTGGGTACCAGATGGACGGTATATCCCCCTCTAGCTGGAAACCTAGCCCACTCTGGGGGAGCACTGGATTGTGCTATTTTTTCCTTACATCTAGCTAGAATTTCTAGTATTTTAGG
>Styela_plicata_OP662551
CCAGACATAGCTTTTCCTCGATTAAATAATATAAGTTTTTGGCTATTACCGCCTGCGCTTGTTTTTTTGTTGATTAGT---TCTTTTGTTGAGAGTAGGGTGGGTACCAGATGGACGGTATATCCCCCTCTAGCTGGAAACCTAGCCCACTCTGGGGGAGCACTGGATTGTGCTATTTTTTCCTTACATCTAGCTAGAATTTCTAGTATTTTAGG
>Styela_plicata_OP662582
CCAGACATAGCTTTTCCTCGATTAAATAATATAAGTTTTTGGCTATTACCGCCTGCGCTTGTTTTTTTGTTGATTAGT---TCTTTTGTTGAGAGTAGGGTGGGTACCAGATGGACGGTATATCCTCCTCTAGCTGGAAACCTAGCCCACTCTGGGGGAGCACTAGATTGTGCTATTTTTTCCTTACATCTAGCTAGAATTTCTAGTATTTTAGG
>Styela_plicata_OP662597
CCAGACATAGCTTTTCCTCGATTAAATAATATAAGTTTTTGGCTATTACCGCCTGCGCTTGTTTTTTTGTTGATTAGT---TCTTTTGTTGAGAGTAGGGTGGGTACCAGATGGACGGTATATCCTCCTCTAGCTGGAAACCTAGCCCACTCTGGGGGAGCACTGGATTGTGCTATTTTTTCCTTACATCTAGCTAGAATTTCTAGTATTTTAGG
>Styela_plicata_MW621908
CCAGACATAGCTTTTCCTCGATTAAATAATATAAGTTTTTGGCTATTACCGCCTGCGCTTGTTTTTTTGTTGATTAGT---TCTTTTGTTGAGAGTAGGGTGGGTACCAGATGGACGGTATATCCTCCTCTAGCTGGAAACCTAGCCCACTCTGGGGGAGCACTGGATTGTGCTATTTTTTCCTTACATCTAGCTAGAATTTCTAGTATTTTAGG
>Styela_plicata_HQ916440
CCAGACATAGCTTTTCCTCGATTAAATAATATAAGTTTTTGGCTATTACCGCCTGCGCTTGTTTTTTTGTTGATTAGT---TCTTTTGTTGAGAGTAGGGTGGGTACCAGATGGACGGTATATCCTCCTCTAGCTGGAAACCTAGCCCACTCTGGGGGAGCACTGGATTGTGCTATTTTTTCCTTACATCTAGCTAGAATTTCTAGTATTTTAGG
>Styela_plicata_HQ916435
CCAGACATAGCTTTTCCTCGATTAAATAATATAAGTTTTTGGCTATTACCGCCTGCGCTTGTTTTTTTGTTGATTAGT---TCTTTTGTTGAGAGTAGGGTGGGTACCAGATGGACGGTATATCCTCCTCTAGCTGGAAACCTAGCCCACTCTGGGGGAGCACTGGATTGTGCTATTTTTTCCTTACATCTAGCTAGAATTTCTAGTATTTTAGG
>Styela_plicata_MW621907
CCAGACATAGCTTTTCCTCGATTAAATAATATAAGTTTTTGGCTATTACCGCCTGCGCTTGTTTTTTTGTTGATTAGT---TCTTTTGTTGAGAGTAGGGTGGGTACCAGATGGACGGTATATCCTCCTCTAGCTGGAAACCTAGCCCACTCTGGGGGAGCACTGGATTGTGCTATTTTTTCCTTACATCTAGCTAGAATTTCTAGTATTTTAGG
>Styela_plicata_OP662581
CCAGACATAGCTTTTCCTCGATTAAATAATATAAGTTTTTGGCTATTACCGCCTGCGCTTGTTTTTTTGTTGATTAGT---TCTTTTGTTGAGAGTAGGGTGGGTACCAGATGGACGGTATATCCTCCTCTAGCTGGAAACCTAGCCCACTCTGGGGGAGCACTGGATTGTGCTATTTTTTCCTTACATCTAGCTAGAATTTCTAGTATTTTAGG
>Styela_plicata_OP662586
CCAGACATAGCTTTTCCTCGATTAAATAATATAAGTTTTTGGCTATTACCGCCTGCGCTTGTTTTTTTGTTGATTAGT---TCTTTTGTTGAGAGTAGGGTGGGTACCAGATGGACGGTATATCCTCCTCTAGCTGGAAACCTAGCCCACTCTGGGGGAGCACTGGATTGTGCTATTTTTTCCTTACATCTAGCTAGAATTTCTAGTATTTTAGG
>Styela_plicata_OP662564
CCAGACATAGCTTTTCCTCGATTAAATAATATAAGTTTTTGGCTATTACCGCCTGCGCTTGTTTTTTTGTTGATTAGT---TCTTTTGTTGAGAGTAGGGTGGGTACCAGATGGACGGTATATCCTCCTCTAGCTGGAAACCTAGCCCACTCTGGGGGAGCACTGGATTGTGCTATTTTTTCCTTACATCTAGCTAGAATTTCTAGTATTTTAGG
>Styela_plicata_OP662574
CCAGACATAGCTTTTCCTCGATTAAATAATATAAGTTTTTGGCTATTACCGCCTGCGCTTGTTTTTTTGTTGATTAGT---TCTTTTGTTGAGAGTAGGGTGGGTACCAGATGGACGGTATATCCTCCTCTAGCTGGAAACCTAGCCCACTCTGGGGGAGCACTGGATTGTGCTATTTTTTCCTTACATCTAGCTAGAATTTCTAGTATTTTAGG
>Styela_plicata_OP662575
CCAGACATAGCTTTTCCTCGATTAAATAATATAAGTTTTTGGCTATTACCGCCTGCGCTTGTTTTTTTGTTGATTAGT---TCTTTTGTTGAGAGTAGGGTGGGTACCAGATGGACGGTATATCCTCCTCTAGCTGGAAACCTAGCCCACTCTGGGGGAGCACTGGATTGTGCTATTTTTTCCTTACATCTAGCTAGAATTTCTAGTATTTTAGG
>Styela_plicata_OP662594
[truncated: 569,601 more chars]
