# Supplementary material for: Validation of improved cytochrome c oxidase I (COI) primers for comprehensive biodiversity assessment of ascidians
Source: PeerJ. 2025 Jul 14;13:e19671. doi: 10.7717/peerj.19671 (PMC12269779; doi:10.7717/peerj.19671)
Supplement: Supplemental Information 7 [file peerj-13-19671-s007.zip › Target group dataset.xlsx]

## Sheet: ascidian dataset
Number	Accession no.	Species	Class	Order	Family	Genus
1	MZ182189	Pyura chilensis	Ascidiacea	Stolidobranchia	Pyuridae	Pyura
2	MZ182191	Pyura chilensis	Ascidiacea	Stolidobranchia	Pyuridae	Pyura
3	MZ182206	Pyura chilensis	Ascidiacea	Stolidobranchia	Pyuridae	Pyura
4	MZ182173	Pyura chilensis	Ascidiacea	Stolidobranchia	Pyuridae	Pyura
5	MZ182139	Pyura chilensis	Ascidiacea	Stolidobranchia	Pyuridae	Pyura
6	MZ182151	Pyura chilensis	Ascidiacea	Stolidobranchia	Pyuridae	Pyura
7	MZ182174	Pyura chilensis	Ascidiacea	Stolidobranchia	Pyuridae	Pyura
8	MZ182166	Pyura chilensis	Ascidiacea	Stolidobranchia	Pyuridae	Pyura
9	MZ182154	Pyura chilensis	Ascidiacea	Stolidobranchia	Pyuridae	Pyura
10	MZ182176	Pyura chilensis	Ascidiacea	Stolidobranchia	Pyuridae	Pyura
11	MZ182168	Pyura chilensis	Ascidiacea	Stolidobranchia	Pyuridae	Pyura
12	MZ182172	Pyura chilensis	Ascidiacea	Stolidobranchia	Pyuridae	Pyura
13	MZ182153	Pyura chilensis	Ascidiacea	Stolidobranchia	Pyuridae	Pyura
14	MZ182158	Pyura chilensis	Ascidiacea	Stolidobranchia	Pyuridae	Pyura
15	MZ182204	Pyura chilensis	Ascidiacea	Stolidobranchia	Pyuridae	Pyura
16	MZ182155	Pyura chilensis	Ascidiacea	Stolidobranchia	Pyuridae	Pyura
17	MZ182162	Pyura chilensis	Ascidiacea	Stolidobranchia	Pyuridae	Pyura
18	MZ182163	Pyura chilensis	Ascidiacea	Stolidobranchia	Pyuridae	Pyura
19	MZ182167	Pyura chilensis	Ascidiacea	Stolidobranchia	Pyuridae	Pyura
20	MZ182159	Pyura chilensis	Ascidiacea	Stolidobranchia	Pyuridae	Pyura
21	MZ182149	Pyura chilensis	Ascidiacea	Stolidobranchia	Pyuridae	Pyura
22	MZ182140	Pyura chilensis	Ascidiacea	Stolidobranchia	Pyuridae	Pyura
23	MZ182144	Pyura chilensis	Ascidiacea	Stolidobranchia	Pyuridae	Pyura
24	MZ182160	Pyura chilensis	Ascidiacea	Stolidobranchia	Pyuridae	Pyura
25	MZ182196	Pyura chilensis	Ascidiacea	Stolidobranchia	Pyuridae	Pyura
26	MZ182198	Pyura chilensis	Ascidiacea	Stolidobranchia	Pyuridae	Pyura
27	MZ182185	Pyura chilensis	Ascidiacea	Stolidobranchia	Pyuridae	Pyura
28	MZ182142	Pyura chilensis	Ascidiacea	Stolidobranchia	Pyuridae	Pyura
29	MZ182143	Pyura chilensis	Ascidiacea	Stolidobranchia	Pyuridae	Pyura
30	MZ182170	Pyura chilensis	Ascidiacea	Stolidobranchia	Pyuridae	Pyura
31	MZ182186	Pyura chilensis	Ascidiacea	Stolidobranchia	Pyuridae	Pyura
32	MZ182171	Pyura chilensis	Ascidiacea	Stolidobranchia	Pyuridae	Pyura
33	MZ182175	Pyura chilensis	Ascidiacea	Stolidobranchia	Pyuridae	Pyura
34	MZ182138	Pyura chilensis	Ascidiacea	Stolidobranchia	Pyuridae	Pyura
35	MZ182146	Pyura chilensis	Ascidiacea	Stolidobranchia	Pyuridae	Pyura
36	MZ182152	Pyura chilensis	Ascidiacea	Stolidobranchia	Pyuridae	Pyura
37	MZ182156	Pyura chilensis	Ascidiacea	Stolidobranchia	Pyuridae	Pyura
38	MZ182165	Pyura chilensis	Ascidiacea	Stolidobranchia	Pyuridae	Pyura
39	MZ182169	Pyura chilensis	Ascidiacea	Stolidobranchia	Pyuridae	Pyura
40	MZ182188	Pyura chilensis	Ascidiacea	Stolidobranchia	Pyuridae	Pyura
41	MZ182117	Pyura chilensis	Ascidiacea	Stolidobranchia	Pyuridae	Pyura
42	MZ182118	Pyura chilensis	Ascidiacea	Stolidobranchia	Pyuridae	Pyura
43	MZ182190	Pyura chilensis	Ascidiacea	Stolidobranchia	Pyuridae	Pyura
44	MZ182193	Pyura chilensis	Ascidiacea	Stolidobranchia	Pyuridae	Pyura
45	MZ182194	Pyura chilensis	Ascidiacea	Stolidobranchia	Pyuridae	Pyura
46	MZ182145	Pyura chilensis	Ascidiacea	Stolidobranchia	Pyuridae	Pyura
47	MZ182164	Pyura chilensis	Ascidiacea	Stolidobranchia	Pyuridae	Pyura
48	MZ182181	Pyura chilensis	Ascidiacea	Stolidobranchia	Pyuridae	Pyura
49	MZ182182	Pyura chilensis	Ascidiacea	Stolidobranchia	Pyuridae	Pyura
50	MZ182202	Pyura chilensis	Ascidiacea	Stolidobranchia	Pyuridae	Pyura
51	MZ182147	Pyura chilensis	Ascidiacea	Stolidobranchia	Pyuridae	Pyura
52	MZ182187	Pyura chilensis	Ascidiacea	Stolidobranchia	Pyuridae	Pyura
53	MZ182148	Pyura chilensis	Ascidiacea	Stolidobranchia	Pyuridae	Pyura
54	MZ182180	Pyura chilensis	Ascidiacea	Stolidobranchia	Pyuridae	Pyura
55	MZ182203	Pyura chilensis	Ascidiacea	Stolidobranchia	Pyuridae	Pyura
56	MZ182150	Pyura chilensis	Ascidiacea	Stolidobranchia	Pyuridae	Pyura
57	MZ182161	Pyura chilensis	Ascidiacea	Stolidobranchia	Pyuridae	Pyura
58	MZ182177	Pyura chilensis	Ascidiacea	Stolidobranchia	Pyuridae	Pyura
59	MZ182179	Pyura chilensis	Ascidiacea	Stolidobranchia	Pyuridae	Pyura
60	MZ182178	Pyura chilensis	Ascidiacea	Stolidobranchia	Pyuridae	Pyura
61	MZ182200	Pyura chilensis	Ascidiacea	Stolidobranchia	Pyuridae	Pyura
62	MZ182197	Pyura chilensis	Ascidiacea	Stolidobranchia	Pyuridae	Pyura
63	MZ182199	Pyura chilensis	Ascidiacea	Stolidobranchia	Pyuridae	Pyura
64	MZ182201	Pyura chilensis	Ascidiacea	Stolidobranchia	Pyuridae	Pyura
65	MZ182157	Pyura chilensis	Ascidiacea	Stolidobranchia	Pyuridae	Pyura
66	MZ182192	Pyura chilensis	Ascidiacea	Stolidobranchia	Pyuridae	Pyura
67	MZ182205	Pyura chilensis	Ascidiacea	Stolidobranchia	Pyuridae	Pyura
68	MZ182184	Pyura chilensis	Ascidiacea	Stolidobranchia	Pyuridae	Pyura
69	MZ182183	Pyura chilensis	Ascidiacea	Stolidobranchia	Pyuridae	Pyura
70	MZ182141	Pyura chilensis	Ascidiacea	Stolidobranchia	Pyuridae	Pyura
71	MZ182195	Pyura chilensis	Ascidiacea	Stolidobranchia	Pyuridae	Pyura
72	MW786602	Pyura chilensis	Ascidiacea	Stolidobranchia	Pyuridae	Pyura
73	MW786318	Pyura chilensis	Ascidiacea	Stolidobranchia	Pyuridae	Pyura
74	MW786197	Pyura chilensis	Ascidiacea	Stolidobranchia	Pyuridae	Pyura
75	KC918515	Pyura chilensis	Ascidiacea	Stolidobranchia	Pyuridae	Pyura
76	MW786058	Pyura chilensis	Ascidiacea	Stolidobranchia	Pyuridae	Pyura
77	KC918536	Pyura chilensis	Ascidiacea	Stolidobranchia	Pyuridae	Pyura
78	MW786078	Pyura chilensis	Ascidiacea	Stolidobranchia	Pyuridae	Pyura
79	MW786198	Pyura chilensis	Ascidiacea	Stolidobranchia	Pyuridae	Pyura
80	KC918519	Pyura chilensis	Ascidiacea	Stolidobranchia	Pyuridae	Pyura
81	MW786062	Pyura chilensis	Ascidiacea	Stolidobranchia	Pyuridae	Pyura
82	MW786321	Pyura chilensis	Ascidiacea	Stolidobranchia	Pyuridae	Pyura
83	MW786460	Pyura chilensis	Ascidiacea	Stolidobranchia	Pyuridae	Pyura
84	MW786173	Pyura chilensis	Ascidiacea	Stolidobranchia	Pyuridae	Pyura
85	MW786338	Pyura chilensis	Ascidiacea	Stolidobranchia	Pyuridae	Pyura
86	MW786329	Pyura chilensis	Ascidiacea	Stolidobranchia	Pyuridae	Pyura
87	KC918521	Pyura chilensis	Ascidiacea	Stolidobranchia	Pyuridae	Pyura
88	MW786064	Pyura chilensis	Ascidiacea	Stolidobranchia	Pyuridae	Pyura
89	MW786172	Pyura chilensis	Ascidiacea	Stolidobranchia	Pyuridae	Pyura
90	MW786196	Pyura chilensis	Ascidiacea	Stolidobranchia	Pyuridae	Pyura
91	MW786314	Pyura chilensis	Ascidiacea	Stolidobranchia	Pyuridae	Pyura
92	MW786448	Pyura chilensis	Ascidiacea	Stolidobranchia	Pyuridae	Pyura
93	KC918502	Pyura chilensis	Ascidiacea	Stolidobranchia	Pyuridae	Pyura
94	MW786045	Pyura chilensis	Ascidiacea	Stolidobranchia	Pyuridae	Pyura
95	MW786176	Pyura chilensis	Ascidiacea	Stolidobranchia	Pyuridae	Pyura
96	MW786331	Pyura chilensis	Ascidiacea	Stolidobranchia	Pyuridae	Pyura
97	MW786185	Pyura chilensis	Ascidiacea	Stolidobranchia	Pyuridae	Pyura
98	MW786328	Pyura chilensis	Ascidiacea	Stolidobranchia	Pyuridae	Pyura
99	KC918518	Pyura chilensis	Ascidiacea	Stolidobranchia	Pyuridae	Pyura
100	MW786061	Pyura chilensis	Ascidiacea	Stolidobranchia	Pyuridae	Pyura
101	MW786175	Pyura chilensis	Ascidiacea	Stolidobranchia	Pyuridae	Pyura
102	MW786308	Pyura chilensis	Ascidiacea	Stolidobranchia	Pyuridae	Pyura
103	MW786188	Pyura chilensis	Ascidiacea	Stolidobranchia	Pyuridae	Pyura
104	KC918512	Pyura chilensis	Ascidiacea	Stolidobranchia	Pyuridae	Pyura
105	MW786055	Pyura chilensis	Ascidiacea	Stolidobranchia	Pyuridae	Pyura
106	MW786455	Pyura chilensis	Ascidiacea	Stolidobranchia	Pyuridae	Pyura
107	MW786591	Pyura chilensis	Ascidiacea	Stolidobranchia	Pyuridae	Pyura
108	MW786465	Pyura chilensis	Ascidiacea	Stolidobranchia	Pyuridae	Pyura
109	MW786458	Pyura chilensis	Ascidiacea	Stolidobranchia	Pyuridae	Pyura
110	MW786610	Pyura chilensis	Ascidiacea	Stolidobranchia	Pyuridae	Pyura
111	MW786596	Pyura chilensis	Ascidiacea	Stolidobranchia	Pyuridae	Pyura
112	MW786311	Pyura chilensis	Ascidiacea	Stolidobranchia	Pyuridae	Pyura
113	KC918501	Pyura chilensis	Ascidiacea	Stolidobranchia	Pyuridae	Pyura
114	MW786044	Pyura chilensis	Ascidiacea	Stolidobranchia	Pyuridae	Pyura
115	KC918508	Pyura chilensis	Ascidiacea	Stolidobranchia	Pyuridae	Pyura
116	MW786051	Pyura chilensis	Ascidiacea	Stolidobranchia	Pyuridae	Pyura
117	MW786181	Pyura chilensis	Ascidiacea	Stolidobranchia	Pyuridae	Pyura
118	MW786461	Pyura chilensis	Ascidiacea	Stolidobranchia	Pyuridae	Pyura
119	MW786309	Pyura chilensis	Ascidiacea	Stolidobranchia	Pyuridae	Pyura
120	KC918517	Pyura chilensis	Ascidiacea	Stolidobranchia	Pyuridae	Pyura
121	MW786060	Pyura chilensis	Ascidiacea	Stolidobranchia	Pyuridae	Pyura
122	MW786191	Pyura chilensis	Ascidiacea	Stolidobranchia	Pyuridae	Pyura
123	MW786195	Pyura chilensis	Ascidiacea	Stolidobranchia	Pyuridae	Pyura
124	MW786313	Pyura chilensis	Ascidiacea	Stolidobranchia	Pyuridae	Pyura
125	MW786194	Pyura chilensis	Ascidiacea	Stolidobranchia	Pyuridae	Pyura
126	MW786326	Pyura chilensis	Ascidiacea	Stolidobranchia	Pyuridae	Pyura
127	MW786614	Pyura chilensis	Ascidiacea	Stolidobranchia	Pyuridae	Pyura
128	KC918505	Pyura chilensis	Ascidiacea	Stolidobranchia	Pyuridae	Pyura
129	MW786048	Pyura chilensis	Ascidiacea	Stolidobranchia	Pyuridae	Pyura
130	MW786193	Pyura chilensis	Ascidiacea	Stolidobranchia	Pyuridae	Pyura
131	MW786446	Pyura chilensis	Ascidiacea	Stolidobranchia	Pyuridae	Pyura
132	MW786583	Pyura chilensis	Ascidiacea	Stolidobranchia	Pyuridae	Pyura
133	MW786320	Pyura chilensis	Ascidiacea	Stolidobranchia	Pyuridae	Pyura
134	MW786444	Pyura chilensis	Ascidiacea	Stolidobranchia	Pyuridae	Pyura
135	MW786457	Pyura chilensis	Ascidiacea	Stolidobranchia	Pyuridae	Pyura
136	MW786177	Pyura chilensis	Ascidiacea	Stolidobranchia	Pyuridae	Pyura
137	MW786324	Pyura chilensis	Ascidiacea	Stolidobranchia	Pyuridae	Pyura
138	MW786323	Pyura chilensis	Ascidiacea	Stolidobranchia	Pyuridae	Pyura
139	KC918503	Pyura chilensis	Ascidiacea	Stolidobranchia	Pyuridae	Pyura
140	MW786046	Pyura chilensis	Ascidiacea	Stolidobranchia	Pyuridae	Pyura
141	MW786189	Pyura chilensis	Ascidiacea	Stolidobranchia	Pyuridae	Pyura
142	MW786451	Pyura chilensis	Ascidiacea	Stolidobranchia	Pyuridae	Pyura
143	MW786171	Pyura chilensis	Ascidiacea	Stolidobranchia	Pyuridae	Pyura
144	MW786316	Pyura chilensis	Ascidiacea	Stolidobranchia	Pyuridae	Pyura
145	KC918520	Pyura chilensis	Ascidiacea	Stolidobranchia	Pyuridae	Pyura
146	MW786063	Pyura chilensis	Ascidiacea	Stolidobranchia	Pyuridae	Pyura
147	MW786317	Pyura chilensis	Ascidiacea	Stolidobranchia	Pyuridae	Pyura
148	MW786190	Pyura chilensis	Ascidiacea	Stolidobranchia	Pyuridae	Pyura
149	MW786310	Pyura chilensis	Ascidiacea	Stolidobranchia	Pyuridae	Pyura
150	MW786467	Pyura chilensis	Ascidiacea	Stolidobranchia	Pyuridae	Pyura
151	MW786315	Pyura chilensis	Ascidiacea	Stolidobranchia	Pyuridae	Pyura
152	MW786183	Pyura chilensis	Ascidiacea	Stolidobranchia	Pyuridae	Pyura
153	MW786312	Pyura chilensis	Ascidiacea	Stolidobranchia	Pyuridae	Pyura
154	KC918523	Pyura chilensis	Ascidiacea	Stolidobranchia	Pyuridae	Pyura
155	MW786066	Pyura chilensis	Ascidiacea	Stolidobranchia	Pyuridae	Pyura
156	MW786182	Pyura chilensis	Ascidiacea	Stolidobranchia	Pyuridae	Pyura
157	MW786443	Pyura chilensis	Ascidiacea	Stolidobranchia	Pyuridae	Pyura
158	MW786456	Pyura chilensis	Ascidiacea	Stolidobranchia	Pyuridae	Pyura
159	MW786600	Pyura chilensis	Ascidiacea	Stolidobranchia	Pyuridae	Pyura
160	MW786319	Pyura chilensis	Ascidiacea	Stolidobranchia	Pyuridae	Pyura
161	MW786186	Pyura chilensis	Ascidiacea	Stolidobranchia	Pyuridae	Pyura
162	MW786187	Pyura chilensis	Ascidiacea	Stolidobranchia	Pyuridae	Pyura
163	MW786327	Pyura chilensis	Ascidiacea	Stolidobranchia	Pyuridae	Pyura
164	KC918513	Pyura chilensis	Ascidiacea	Stolidobranchia	Pyuridae	Pyura
165	MW786056	Pyura chilensis	Ascidiacea	Stolidobranchia	Pyuridae	Pyura
166	KC918504	Pyura chilensis	Ascidiacea	Stolidobranchia	Pyuridae	Pyura
167	MW786047	Pyura chilensis	Ascidiacea	Stolidobranchia	Pyuridae	Pyura
168	MW786180	Pyura chilensis	Ascidiacea	Stolidobranchia	Pyuridae	Pyura
169	MW786179	Pyura chilensis	Ascidiacea	Stolidobranchia	Pyuridae	Pyura
170	MW786333	Pyura chilensis	Ascidiacea	Stolidobranchia	Pyuridae	Pyura
171	KC918499	Pyura chilensis	Ascidiacea	Stolidobranchia	Pyuridae	Pyura
172	MW786042	Pyura chilensis	Ascidiacea	Stolidobranchia	Pyuridae	Pyura
173	MW786344	Pyura chilensis	Ascidiacea	Stolidobranchia	Pyuridae	Pyura
174	KC918509	Pyura chilensis	Ascidiacea	Stolidobranchia	Pyuridae	Pyura
175	MW786052	Pyura chilensis	Ascidiacea	Stolidobranchia	Pyuridae	Pyura
176	MW786453	Pyura chilensis	Ascidiacea	Stolidobranchia	Pyuridae	Pyura
177	MW786612	Pyura chilensis	Ascidiacea	Stolidobranchia	Pyuridae	Pyura
178	MW786184	Pyura chilensis	Ascidiacea	Stolidobranchia	Pyuridae	Pyura
179	MW786325	Pyura chilensis	Ascidiacea	Stolidobranchia	Pyuridae	Pyura
180	KC918506	Pyura chilensis	Ascidiacea	Stolidobranchia	Pyuridae	Pyura
181	MW786049	Pyura chilensis	Ascidiacea	Stolidobranchia	Pyuridae	Pyura
182	MW786192	Pyura chilensis	Ascidiacea	Stolidobranchia	Pyuridae	Pyura
183	MW786322	Pyura chilensis	Ascidiacea	Stolidobranchia	Pyuridae	Pyura
184	MW786466	Pyura chilensis	Ascidiacea	Stolidobranchia	Pyuridae	Pyura
185	KC918524	Pyura chilensis	Ascidiacea	Stolidobranchia	Pyuridae	Pyura
186	MW786067	Pyura chilensis	Ascidiacea	Stolidobranchia	Pyuridae	Pyura
187	MZ182236	Pyura chilensis	Ascidiacea	Stolidobranchia	Pyuridae	Pyura
188	MW786434	Pyura chilensis	Ascidiacea	Stolidobranchia	Pyuridae	Pyura
189	MZ182230	Pyura chilensis	Ascidiacea	Stolidobranchia	Pyuridae	Pyura
190	MZ182213	Pyura chilensis	Ascidiacea	Stolidobranchia	Pyuridae	Pyura
191	MZ182226	Pyura chilensis	Ascidiacea	Stolidobranchia	Pyuridae	Pyura
192	MZ182229	Pyura chilensis	Ascidiacea	Stolidobranchia	Pyuridae	Pyura
193	MW786566	Pyura chilensis	Ascidiacea	Stolidobranchia	Pyuridae	Pyura
194	MZ182221	Pyura chilensis	Ascidiacea	Stolidobranchia	Pyuridae	Pyura
195	MZ182216	Pyura chilensis	Ascidiacea	Stolidobranchia	Pyuridae	Pyura
196	MZ182235	Pyura chilensis	Ascidiacea	Stolidobranchia	Pyuridae	Pyura
197	MZ182233	Pyura chilensis	Ascidiacea	Stolidobranchia	Pyuridae	Pyura
198	MZ182232	Pyura chilensis	Ascidiacea	Stolidobranchia	Pyuridae	Pyura
199	MZ182224	Pyura chilensis	Ascidiacea	Stolidobranchia	Pyuridae	Pyura
200	MZ182220	Pyura chilensis	Ascidiacea	Stolidobranchia	Pyuridae	Pyura
201	MZ182214	Pyura chilensis	Ascidiacea	Stolidobranchia	Pyuridae	Pyura
202	MZ182234	Pyura chilensis	Ascidiacea	Stolidobranchia	Pyuridae	Pyura
203	MZ182212	Pyura chilensis	Ascidiacea	Stolidobranchia	Pyuridae	Pyura
204	MZ182225	Pyura chilensis	Ascidiacea	Stolidobranchia	Pyuridae	Pyura
205	MZ182208	Pyura chilensis	Ascidiacea	Stolidobranchia	Pyuridae	Pyura
206	MZ182209	Pyura chilensis	Ascidiacea	Stolidobranchia	Pyuridae	Pyura
207	MZ182210	Pyura chilensis	Ascidiacea	Stolidobranchia	Pyuridae	Pyura
208	MZ182215	Pyura chilensis	Ascidiacea	Stolidobranchia	Pyuridae	Pyura
209	MZ182218	Pyura chilensis	Ascidiacea	Stolidobranchia	Pyuridae	Pyura
210	MZ182237	Pyura chilensis	Ascidiacea	Stolidobranchia	Pyuridae	Pyura
211	MZ182207	Pyura chilensis	Ascidiacea	Stolidobranchia	Pyuridae	Pyura
212	MZ182211	Pyura chilensis	Ascidiacea	Stolidobranchia	Pyuridae	Pyura
213	MZ182217	Pyura chilensis	Ascidiacea	Stolidobranchia	Pyuridae	Pyura
214	MZ182219	Pyura chilensis	Ascidiacea	Stolidobranchia	Pyuridae	Pyura
215	MZ182222	Pyura chilensis	Ascidiacea	Stolidobranchia	Pyuridae	Pyura
216	MZ182223	Pyura chilensis	Ascidiacea	Stolidobranchia	Pyuridae	Pyura
217	MZ182228	Pyura chilensis	Ascidiacea	Stolidobranchia	Pyuridae	Pyura
218	MZ182231	Pyura chilensis	Ascidiacea	Stolidobranchia	Pyuridae	Pyura
219	MZ182238	Pyura chilensis	Ascidiacea	Stolidobranchia	Pyuridae	Pyura
220	MZ182239	Pyura chilensis	Ascidiacea	Stolidobranchia	Pyuridae	Pyura
221	MZ182240	Pyura chilensis	Ascidiacea	Stolidobranchia	Pyuridae	Pyura
222	MZ182089	Pyura chilensis	Ascidiacea	Stolidobranchia	Pyuridae	Pyura
223	MZ182135	Pyura chilensis	Ascidiacea	Stolidobranchia	Pyuridae	Pyura
224	MW786087	Pyura chilensis	Ascidiacea	Stolidobranchia	Pyuridae	Pyura
225	MW786008	Pyura chilensis	Ascidiacea	Stolidobranchia	Pyuridae	Pyura
226	KC918452	Pyura chilensis	Ascidiacea	Stolidobranchia	Pyuridae	Pyura
227	MW786306	Pyura chilensis	Ascidiacea	Stolidobranchia	Pyuridae	Pyura
228	MW786556	Pyura chilensis	Ascidiacea	Stolidobranchia	Pyuridae	Pyura
229	MW786384	Pyura chilensis	Ascidiacea	Stolidobranchia	Pyuridae	Pyura
230	MW785949	Pyura chilensis	Ascidiacea	Stolidobranchia	Pyuridae	Pyura
231	KC918375	Pyura chilensis	Ascidiacea	Stolidobranchia	Pyuridae	Pyura
232	MZ182090	Pyura chilensis	Ascidiacea	Stolidobranchia	Pyuridae	Pyura
233	MZ182094	Pyura chilensis	Ascidiacea	Stolidobranchia	Pyuridae	Pyura
234	MZ182091	Pyura chilensis	Ascidiacea	Stolidobranchia	Pyuridae	Pyura
235	MW786526	Pyura chilensis	Ascidiacea	Stolidobranchia	Pyuridae	Pyura
236	MZ182105	Pyura chilensis	Ascidiacea	Stolidobranchia	Pyuridae	Pyura
237	KC918535	Pyura chilensis	Ascidiacea	Stolidobranchia	Pyuridae	Pyura
238	MW786116	Pyura chilensis	Ascidiacea	Stolidobranchia	Pyuridae	Pyura
239	MZ182109	Pyura chilensis	Ascidiacea	Stolidobranchia	Pyuridae	Pyura
240	MZ182103	Pyura chilensis	Ascidiacea	Stolidobranchia	Pyuridae	Pyura
241	MZ182096	Pyura chilensis	Ascidiacea	Stolidobranchia	Pyuridae	Pyura
242	MZ182111	Pyura chilensis	Ascidiacea	Stolidobranchia	Pyuridae	Pyura
243	MZ182106	Pyura chilensis	Ascidiacea	Stolidobranchia	Pyuridae	Pyura
244	MZ182097	Pyura chilensis	Ascidiacea	Stolidobranchia	Pyuridae	Pyura
245	MZ182099	Pyura chilensis	Ascidiacea	Stolidobranchia	Pyuridae	Pyura
246	MZ182110	Pyura chilensis	Ascidiacea	Stolidobranchia	Pyuridae	Pyura
247	MZ182095	Pyura chilensis	Ascidiacea	Stolidobranchia	Pyuridae	Pyura
248	MZ182092	Pyura chilensis	Ascidiacea	Stolidobranchia	Pyuridae	Pyura
249	MZ182102	Pyura chilensis	Ascidiacea	Stolidobranchia	Pyuridae	Pyura
250	MZ182123	Pyura chilensis	Ascidiacea	Stolidobranchia	Pyuridae	Pyura
251	MZ182134	Pyura chilensis	Ascidiacea	Stolidobranchia	Pyuridae	Pyura
252	MZ182093	Pyura chilensis	Ascidiacea	Stolidobranchia	Pyuridae	Pyura
253	MZ182098	Pyura chilensis	Ascidiacea	Stolidobranchia	Pyuridae	Pyura
254	MZ182100	Pyura chilensis	Ascidiacea	Stolidobranchia	Pyuridae	Pyura
255	MZ182101	Pyura chilensis	Ascidiacea	Stolidobranchia	Pyuridae	Pyura
256	MZ182112	Pyura chilensis	Ascidiacea	Stolidobranchia	Pyuridae	Pyura
257	MZ182113	Pyura chilensis	Ascidiacea	Stolidobranchia	Pyuridae	Pyura
258	MZ182115	Pyura chilensis	Ascidiacea	Stolidobranchia	Pyuridae	Pyura
259	MZ182119	Pyura chilensis	Ascidiacea	Stolidobranchia	Pyuridae	Pyura
260	MZ182120	Pyura chilensis	Ascidiacea	Stolidobranchia	Pyuridae	Pyura
261	MZ182121	Pyura chilensis	Ascidiacea	Stolidobranchia	Pyuridae	Pyura
262	MZ182122	Pyura chilensis	Ascidiacea	Stolidobranchia	Pyuridae	Pyura
263	MZ182126	Pyura chilensis	Ascidiacea	Stolidobranchia	Pyuridae	Pyura
264	MZ182132	Pyura chilensis	Ascidiacea	Stolidobranchia	Pyuridae	Pyura
265	MZ182227	Pyura chilensis	Ascidiacea	Stolidobranchia	Pyuridae	Pyura
266	MW786261	Pyura chilensis	Ascidiacea	Stolidobranchia	Pyuridae	Pyura
267	MW786450	Pyura chilensis	Ascidiacea	Stolidobranchia	Pyuridae	Pyura
268	MW786579	Pyura chilensis	Ascidiacea	Stolidobranchia	Pyuridae	Pyura
269	MW786383	Pyura chilensis	Ascidiacea	Stolidobranchia	Pyuridae	Pyura
270	MW786366	Pyura chilensis	Ascidiacea	Stolidobranchia	Pyuridae	Pyura
271	MW785950	Pyura chilensis	Ascidiacea	Stolidobranchia	Pyuridae	Pyura
272	KC918376	Pyura chilensis	Ascidiacea	Stolidobranchia	Pyuridae	Pyura
273	MW786093	Pyura chilensis	Ascidiacea	Stolidobranchia	Pyuridae	Pyura
274	MW786254	Pyura chilensis	Ascidiacea	Stolidobranchia	Pyuridae	Pyura
275	MW786243	Pyura chilensis	Ascidiacea	Stolidobranchia	Pyuridae	Pyura
276	MZ182137	Pyura chilensis	Ascidiacea	Stolidobranchia	Pyuridae	Pyura
277	MZ182108	Pyura chilensis	Ascidiacea	Stolidobranchia	Pyuridae	Pyura
278	MZ182107	Pyura chilensis	Ascidiacea	Stolidobranchia	Pyuridae	Pyura
279	MZ182104	Pyura chilensis	Ascidiacea	Stolidobranchia	Pyuridae	Pyura
280	MW786507	Pyura chilensis	Ascidiacea	Stolidobranchia	Pyuridae	Pyura
281	MW786104	Pyura chilensis	Ascidiacea	Stolidobranchia	Pyuridae	Pyura
282	MW786535	Pyura chilensis	Ascidiacea	Stolidobranchia	Pyuridae	Pyura
283	MW785984	Pyura chilensis	Ascidiacea	Stolidobranchia	Pyuridae	Pyura
284	KC918410	Pyura chilensis	Ascidiacea	Stolidobranchia	Pyuridae	Pyura
285	MW785964	Pyura chilensis	Ascidiacea	Stolidobranchia	Pyuridae	Pyura
286	KC918390	Pyura chilensis	Ascidiacea	Stolidobranchia	Pyuridae	Pyura
287	KC918427	Pyura chilensis	Ascidiacea	Stolidobranchia	Pyuridae	Pyura
288	MW786030	Pyura chilensis	Ascidiacea	Stolidobranchia	Pyuridae	Pyura
289	KC918489	Pyura chilensis	Ascidiacea	Stolidobranchia	Pyuridae	Pyura
290	MW786230	Pyura chilensis	Ascidiacea	Stolidobranchia	Pyuridae	Pyura
291	MW786269	Pyura chilensis	Ascidiacea	Stolidobranchia	Pyuridae	Pyura
292	MW786216	Pyura chilensis	Ascidiacea	Stolidobranchia	Pyuridae	Pyura
293	MW786218	Pyura chilensis	Ascidiacea	Stolidobranchia	Pyuridae	Pyura
294	MW786372	Pyura chilensis	Ascidiacea	Stolidobranchia	Pyuridae	Pyura
295	MW786304	Pyura chilensis	Ascidiacea	Stolidobranchia	Pyuridae	Pyura
296	KC918467	Pyura chilensis	Ascidiacea	Stolidobranchia	Pyuridae	Pyura
297	MW786147	Pyura chilensis	Ascidiacea	Stolidobranchia	Pyuridae	Pyura
298	MW786554	Pyura chilensis	Ascidiacea	Stolidobranchia	Pyuridae	Pyura
299	MW786582	Pyura chilensis	Ascidiacea	Stolidobranchia	Pyuridae	Pyura
300	MW785946	Pyura chilensis	Ascidiacea	Stolidobranchia	Pyuridae	Pyura
301	KC918372	Pyura chilensis	Ascidiacea	Stolidobranchia	Pyuridae	Pyura
302	MW786430	Pyura chilensis	Ascidiacea	Stolidobranchia	Pyuridae	Pyura
303	MW786617	Pyura chilensis	Ascidiacea	Stolidobranchia	Pyuridae	Pyura
304	MW786493	Pyura chilensis	Ascidiacea	Stolidobranchia	Pyuridae	Pyura
305	KC918429	Pyura chilensis	Ascidiacea	Stolidobranchia	Pyuridae	Pyura
306	MW786263	Pyura chilensis	Ascidiacea	Stolidobranchia	Pyuridae	Pyura
307	MW786402	Pyura chilensis	Ascidiacea	Stolidobranchia	Pyuridae	Pyura
308	MW786080	Pyura chilensis	Ascidiacea	Stolidobranchia	Pyuridae	Pyura
309	MW786611	Pyura chilensis	Ascidiacea	Stolidobranchia	Pyuridae	Pyura
310	MW786103	Pyura chilensis	Ascidiacea	Stolidobranchia	Pyuridae	Pyura
311	MW786382	Pyura chilensis	Ascidiacea	Stolidobranchia	Pyuridae	Pyura
312	MW786392	Pyura chilensis	Ascidiacea	Stolidobranchia	Pyuridae	Pyura
313	MW786570	Pyura chilensis	Ascidiacea	Stolidobranchia	Pyuridae	Pyura
314	MW786395	Pyura chilensis	Ascidiacea	Stolidobranchia	Pyuridae	Pyura
315	MW786100	Pyura chilensis	Ascidiacea	Stolidobranchia	Pyuridae	Pyura
316	MW786227	Pyura chilensis	Ascidiacea	Stolidobranchia	Pyuridae	Pyura
317	MW786411	Pyura chilensis	Ascidiacea	Stolidobranchia	Pyuridae	Pyura
318	MW786144	Pyura chilensis	Ascidiacea	Stolidobranchia	Pyuridae	Pyura
319	MW786011	Pyura chilensis	Ascidiacea	Stolidobranchia	Pyuridae	Pyura
320	KC918455	Pyura chilensis	Ascidiacea	Stolidobranchia	Pyuridae	Pyura
321	MW786573	Pyura chilensis	Ascidiacea	Stolidobranchia	Pyuridae	Pyura
322	MW786090	Pyura chilensis	Ascidiacea	Stolidobranchia	Pyuridae	Pyura
323	KC918486	Pyura chilensis	Ascidiacea	Stolidobranchia	Pyuridae	Pyura
324	MW786025	Pyura chilensis	Ascidiacea	Stolidobranchia	Pyuridae	Pyura
325	MW786233	Pyura chilensis	Ascidiacea	Stolidobranchia	Pyuridae	Pyura
326	MW786105	Pyura chilensis	Ascidiacea	Stolidobranchia	Pyuridae	Pyura
327	MW786472	Pyura chilensis	Ascidiacea	Stolidobranchia	Pyuridae	Pyura
328	MW786112	Pyura chilensis	Ascidiacea	Stolidobranchia	Pyuridae	Pyura
329	MW786266	Pyura chilensis	Ascidiacea	Stolidobranchia	Pyuridae	Pyura
330	MW786108	Pyura chilensis	Ascidiacea	Stolidobranchia	Pyuridae	Pyura
331	MW786236	Pyura chilensis	Ascidiacea	Stolidobranchia	Pyuridae	Pyura
332	MW786089	Pyura chilensis	Ascidiacea	Stolidobranchia	Pyuridae	Pyura
333	KC918481	Pyura chilensis	Ascidiacea	Stolidobranchia	Pyuridae	Pyura
334	MW785991	Pyura chilensis	Ascidiacea	Stolidobranchia	Pyuridae	Pyura
335	MW786217	Pyura chilensis	Ascidiacea	Stolidobranchia	Pyuridae	Pyura
336	KC918493	Pyura chilensis	Ascidiacea	Stolidobranchia	Pyuridae	Pyura
337	MW786034	Pyura chilensis	Ascidiacea	Stolidobranchia	Pyuridae	Pyura
338	KC918417	Pyura chilensis	Ascidiacea	Stolidobranchia	Pyuridae	Pyura
339	MW786140	Pyura chilensis	Ascidiacea	Stolidobranchia	Pyuridae	Pyura
340	MW786297	Pyura chilensis	Ascidiacea	Stolidobranchia	Pyuridae	Pyura
341	MW786565	Pyura chilensis	Ascidiacea	Stolidobranchia	Pyuridae	Pyura
342	MW786138	Pyura chilensis	Ascidiacea	Stolidobranchia	Pyuridae	Pyura
343	KC918473	Pyura chilensis	Ascidiacea	Stolidobranchia	Pyuridae	Pyura
344	MW786005	Pyura chilensis	Ascidiacea	Stolidobranchia	Pyuridae	Pyura
345	MW786096	Pyura chilensis	Ascidiacea	Stolidobranchia	Pyuridae	Pyura
346	MW786376	Pyura chilensis	Ascidiacea	Stolidobranchia	Pyuridae	Pyura
347	MW786531	Pyura chilensis	Ascidiacea	Stolidobranchia	Pyuridae	Pyura
348	KC918434	Pyura chilensis	Ascidiacea	Stolidobranchia	Pyuridae	Pyura
349	MW786476	Pyura chilensis	Ascidiacea	Stolidobranchia	Pyuridae	Pyura
350	KC918377	Pyura chilensis	Ascidiacea	Stolidobranchia	Pyuridae	Pyura
351	MW785973	Pyura chilensis	Ascidiacea	Stolidobranchia	Pyuridae	Pyura
352	KC918399	Pyura chilensis	Ascidiacea	Stolidobranchia	Pyuridae	Pyura
353	MW786121	Pyura chilensis	Ascidiacea	Stolidobranchia	Pyuridae	Pyura
354	MW786240	Pyura chilensis	Ascidiacea	Stolidobranchia	Pyuridae	Pyura
355	MW786408	Pyura chilensis	Ascidiacea	Stolidobranchia	Pyuridae	Pyura
356	MW785951	Pyura chilensis	Ascidiacea	Stolidobranchia	Pyuridae	Pyura
357	MW786127	Pyura chilensis	Ascidiacea	Stolidobranchia	Pyuridae	Pyura
358	MW786352	Pyura chilensis	Ascidiacea	Stolidobranchia	Pyuridae	Pyura
359	MW786280	Pyura chilensis	Ascidiacea	Stolidobranchia	Pyuridae	Pyura
360	MW786257	Pyura chilensis	Ascidiacea	Stolidobranchia	Pyuridae	Pyura
361	MW786335	Pyura chilensis	Ascidiacea	Stolidobranchia	Pyuridae	Pyura
362	MW786417	Pyura chilensis	Ascidiacea	Stolidobranchia	Pyuridae	Pyura
363	MW786223	Pyura chilensis	Ascidiacea	Stolidobranchia	Pyuridae	Pyura
364	KC918419	Pyura chilensis	Ascidiacea	Stolidobranchia	Pyuridae	Pyura
365	MW786373	Pyura chilensis	Ascidiacea	Stolidobranchia	Pyuridae	Pyura
366	MW786106	Pyura chilensis	Ascidiacea	Stolidobranchia	Pyuridae	Pyura
367	MW786234	Pyura chilensis	Ascidiacea	Stolidobranchia	Pyuridae	Pyura
368	MW786117	Pyura chilensis	Ascidiacea	Stolidobranchia	Pyuridae	Pyura
369	MW786029	Pyura chilensis	Ascidiacea	Stolidobranchia	Pyuridae	Pyura
370	KC918488	Pyura chilensis	Ascidiacea	Stolidobranchia	Pyuridae	Pyura
371	MW786092	Pyura chilensis	Ascidiacea	Stolidobranchia	Pyuridae	Pyura
372	MW786221	Pyura chilensis	Ascidiacea	Stolidobranchia	Pyuridae	Pyura
373	KC918466	Pyura chilensis	Ascidiacea	Stolidobranchia	Pyuridae	Pyura
374	MW786258	Pyura chilensis	Ascidiacea	Stolidobranchia	Pyuridae	Pyura
375	MW786533	Pyura chilensis	Ascidiacea	Stolidobranchia	Pyuridae	Pyura
376	KC918462	Pyura chilensis	Ascidiacea	Stolidobranchia	Pyuridae	Pyura
377	MW786428	Pyura chilensis	Ascidiacea	Stolidobranchia	Pyuridae	Pyura
378	MW786339	Pyura chilensis	Ascidiacea	Stolidobranchia	Pyuridae	Pyura
379	MW786248	Pyura chilensis	Ascidiacea	Stolidobranchia	Pyuridae	Pyura
380	MW786255	Pyura chilensis	Ascidiacea	Stolidobranchia	Pyuridae	Pyura
381	MW786400	Pyura chilensis	Ascidiacea	Stolidobranchia	Pyuridae	Pyura
382	MW785948	Pyura chilensis	Ascidiacea	Stolidobranchia	Pyuridae	Pyura
383	KC918374	Pyura chilensis	Ascidiacea	Stolidobranchia	Pyuridae	Pyura
384	MW785954	Pyura chilensis	Ascidiacea	Stolidobranchia	Pyuridae	Pyura
385	MW786364	Pyura chilensis	Ascidiacea	Stolidobranchia	Pyuridae	Pyura
386	MW786523	Pyura chilensis	Ascidiacea	Stolidobranchia	Pyuridae	Pyura
387	KC918380	Pyura chilensis	Ascidiacea	Stolidobranchia	Pyuridae	Pyura
388	KC918395	Pyura chilensis	Ascidiacea	Stolidobranchia	Pyuridae	Pyura
389	MW785969	Pyura chilensis	Ascidiacea	Stolidobranchia	Pyuridae	Pyura
390	MZ182127	Pyura chilensis	Ascidiacea	Stolidobranchia	Pyuridae	Pyura
391	MZ182114	Pyura chilensis	Ascidiacea	Stolidobranchia	Pyuridae	Pyura
392	KC918414	Pyura chilensis	Ascidiacea	Stolidobranchia	Pyuridae	Pyura
393	MW785988	Pyura chilensis	Ascidiacea	Stolidobranchia	Pyuridae	Pyura
394	MZ182116	Pyura chilensis	Ascidiacea	Stolidobranchia	Pyuridae	Pyura
395	MZ182131	Pyura chilensis	Ascidiacea	Stolidobranchia	Pyuridae	Pyura
396	MZ182124	Pyura chilensis	Ascidiacea	Stolidobranchia	Pyuridae	Pyura
397	MZ182125	Pyura chilensis	Ascidiacea	Stolidobranchia	Pyuridae	Pyura
398	MZ182128	Pyura chilensis	Ascidiacea	Stolidobranchia	Pyuridae	Pyura
399	MZ182129	Pyura chilensis	Ascidiacea	Stolidobranchia	Pyuridae	Pyura
400	MZ182130	Pyura chilensis	Ascidiacea	Stolidobranchia	Pyuridae	Pyura
401	MZ182133	Pyura chilensis	Ascidiacea	Stolidobranchia	Pyuridae	Pyura
402	MZ182136	Pyura chilensis	Ascidiacea	Stolidobranchia	Pyuridae	Pyura
403	MW786107	Pyura chilensis	Ascidiacea	Stolidobranchia	Pyuridae	Pyura
404	MW786235	Pyura chilensis	Ascidiacea	Stolidobranchia	Pyuridae	Pyura
405	KC918534	Pyura chilensis	Ascidiacea	Stolidobranchia	Pyuridae	Pyura
406	MW786426	Pyura chilensis	Ascidiacea	Stolidobranchia	Pyuridae	Pyura
407	MW786154	Pyura chilensis	Ascidiacea	Stolidobranchia	Pyuridae	Pyura
408	MW785968	Pyura chilensis	Ascidiacea	Stolidobranchia	Pyuridae	Pyura
409	KC918394	Pyura chilensis	Ascidiacea	Stolidobranchia	Pyuridae	Pyura
410	KC918426	Pyura chilensis	Ascidiacea	Stolidobranchia	Pyuridae	Pyura
411	MW786597	Pyura chilensis	Ascidiacea	Stolidobranchia	Pyuridae	Pyura
412	MW786200	Pyura chilensis	Ascidiacea	Stolidobranchia	Pyuridae	Pyura
413	KC918386	Pyura chilensis	Ascidiacea	Stolidobranchia	Pyuridae	Pyura
414	MW786473	Pyura chilensis	Ascidiacea	Stolidobranchia	Pyuridae	Pyura
415	KC918500	Pyura chilensis	Ascidiacea	Stolidobranchia	Pyuridae	Pyura
416	MW786128	Pyura chilensis	Ascidiacea	Stolidobranchia	Pyuridae	Pyura
417	KC918421	Pyura chilensis	Ascidiacea	Stolidobranchia	Pyuridae	Pyura
418	MW786131	Pyura chilensis	Ascidiacea	Stolidobranchia	Pyuridae	Pyura
419	MW785965	Pyura chilensis	Ascidiacea	Stolidobranchia	Pyuridae	Pyura
420	MW786084	Pyura chilensis	Ascidiacea	Stolidobranchia	Pyuridae	Pyura
421	MW786219	Pyura chilensis	Ascidiacea	Stolidobranchia	Pyuridae	Pyura
422	MW786350	Pyura chilensis	Ascidiacea	Stolidobranchia	Pyuridae	Pyura
423	MW786498	Pyura chilensis	Ascidiacea	Stolidobranchia	Pyuridae	Pyura
424	MW786370	Pyura chilensis	Ascidiacea	Stolidobranchia	Pyuridae	Pyura
425	MW786398	Pyura chilensis	Ascidiacea	Stolidobranchia	Pyuridae	Pyura
426	MW786241	Pyura chilensis	Ascidiacea	Stolidobranchia	Pyuridae	Pyura
427	MW786367	Pyura chilensis	Ascidiacea	Stolidobranchia	Pyuridae	Pyura
428	MW786351	Pyura chilensis	Ascidiacea	Stolidobranchia	Pyuridae	Pyura
429	MW786229	Pyura chilensis	Ascidiacea	Stolidobranchia	Pyuridae	Pyura
430	MW786439	Pyura chilensis	Ascidiacea	Stolidobranchia	Pyuridae	Pyura
431	MW786359	Pyura chilensis	Ascidiacea	Stolidobranchia	Pyuridae	Pyura
432	MW786504	Pyura chilensis	Ascidiacea	Stolidobranchia	Pyuridae	Pyura
433	KC918373	Pyura chilensis	Ascidiacea	Stolidobranchia	Pyuridae	Pyura
434	MW785947	Pyura chilensis	Ascidiacea	Stolidobranchia	Pyuridae	Pyura
435	MW786214	Pyura chilensis	Ascidiacea	Stolidobranchia	Pyuridae	Pyura
436	MW786252	Pyura chilensis	Ascidiacea	Stolidobranchia	Pyuridae	Pyura
437	MW786356	Pyura chilensis	Ascidiacea	Stolidobranchia	Pyuridae	Pyura
438	KC918507	Pyura chilensis	Ascidiacea	Stolidobranchia	Pyuridae	Pyura
439	MW785943	Pyura chilensis	Ascidiacea	Stolidobranchia	Pyuridae	Pyura
440	MW785957	Pyura chilensis	Ascidiacea	Stolidobranchia	Pyuridae	Pyura
441	MW786097	Pyura chilensis	Ascidiacea	Stolidobranchia	Pyuridae	Pyura
442	MW786224	Pyura chilensis	Ascidiacea	Stolidobranchia	Pyuridae	Pyura
443	MW786360	Pyura chilensis	Ascidiacea	Stolidobranchia	Pyuridae	Pyura
444	MW786486	Pyura chilensis	Ascidiacea	Stolidobranchia	Pyuridae	Pyura
445	MW786123	Pyura chilensis	Ascidiacea	Stolidobranchia	Pyuridae	Pyura
446	KC918398	Pyura chilensis	Ascidiacea	Stolidobranchia	Pyuridae	Pyura
447	MW785972	Pyura chilensis	Ascidiacea	Stolidobranchia	Pyuridae	Pyura
448	MW786491	Pyura chilensis	Ascidiacea	Stolidobranchia	Pyuridae	Pyura
449	MW786503	Pyura chilensis	Ascidiacea	Stolidobranchia	Pyuridae	Pyura
450	KC918369	Pyura chilensis	Ascidiacea	Stolidobranchia	Pyuridae	Pyura
451	KC918384	Pyura chilensis	Ascidiacea	Stolidobranchia	Pyuridae	Pyura
452	MW785958	Pyura chilensis	Ascidiacea	Stolidobranchia	Pyuridae	Pyura
453	MW786355	Pyura chilensis	Ascidiacea	Stolidobranchia	Pyuridae	Pyura
454	KC918382	Pyura chilensis	Ascidiacea	Stolidobranchia	Pyuridae	Pyura
455	MW786136	Pyura chilensis	Ascidiacea	Stolidobranchia	Pyuridae	Pyura
456	MW786237	Pyura chilensis	Ascidiacea	Stolidobranchia	Pyuridae	Pyura
457	MW786109	Pyura chilensis	Ascidiacea	Stolidobranchia	Pyuridae	Pyura
458	MW786406	Pyura chilensis	Ascidiacea	Stolidobranchia	Pyuridae	Pyura
459	MW786205	Pyura chilensis	Ascidiacea	Stolidobranchia	Pyuridae	Pyura
460	MW786272	Pyura chilensis	Ascidiacea	Stolidobranchia	Pyuridae	Pyura
461	MW786076	Pyura chilensis	Ascidiacea	Stolidobranchia	Pyuridae	Pyura
462	MW786616	Pyura chilensis	Ascidiacea	Stolidobranchia	Pyuridae	Pyura
463	MW786201	Pyura chilensis	Ascidiacea	Stolidobranchia	Pyuridae	Pyura
464	MW786242	Pyura chilensis	Ascidiacea	Stolidobranchia	Pyuridae	Pyura
465	MW786284	Pyura chilensis	Ascidiacea	Stolidobranchia	Pyuridae	Pyura
466	MW786391	Pyura chilensis	Ascidiacea	Stolidobranchia	Pyuridae	Pyura
467	MW786215	Pyura chilensis	Ascidiacea	Stolidobranchia	Pyuridae	Pyura
468	MW786238	Pyura chilensis	Ascidiacea	Stolidobranchia	Pyuridae	Pyura
469	MW786369	Pyura chilensis	Ascidiacea	Stolidobranchia	Pyuridae	Pyura
470	MW786209	Pyura chilensis	Ascidiacea	Stolidobranchia	Pyuridae	Pyura
471	MW786348	Pyura chilensis	Ascidiacea	Stolidobranchia	Pyuridae	Pyura
472	MW786484	Pyura chilensis	Ascidiacea	Stolidobranchia	Pyuridae	Pyura
473	MW785952	Pyura chilensis	Ascidiacea	Stolidobranchia	Pyuridae	Pyura
474	MW786099	Pyura chilensis	Ascidiacea	Stolidobranchia	Pyuridae	Pyura
475	MW786226	Pyura chilensis	Ascidiacea	Stolidobranchia	Pyuridae	Pyura
476	MW786390	Pyura chilensis	Ascidiacea	Stolidobranchia	Pyuridae	Pyura
477	MW786358	Pyura chilensis	Ascidiacea	Stolidobranchia	Pyuridae	Pyura
478	MW786208	Pyura chilensis	Ascidiacea	Stolidobranchia	Pyuridae	Pyura
479	MW786278	Pyura chilensis	Ascidiacea	Stolidobranchia	Pyuridae	Pyura
480	MW786262	Pyura chilensis	Ascidiacea	Stolidobranchia	Pyuridae	Pyura
481	KC918459	Pyura chilensis	Ascidiacea	Stolidobranchia	Pyuridae	Pyura
482	MW785971	Pyura chilensis	Ascidiacea	Stolidobranchia	Pyuridae	Pyura
483	MW786021	Pyura chilensis	Ascidiacea	Stolidobranchia	Pyuridae	Pyura
484	MW786086	Pyura chilensis	Ascidiacea	Stolidobranchia	Pyuridae	Pyura
485	KC918477	Pyura chilensis	Ascidiacea	Stolidobranchia	Pyuridae	Pyura
486	MW785945	Pyura chilensis	Ascidiacea	Stolidobranchia	Pyuridae	Pyura
487	KC918371	Pyura chilensis	Ascidiacea	Stolidobranchia	Pyuridae	Pyura
488	MW785970	Pyura chilensis	Ascidiacea	Stolidobranchia	Pyuridae	Pyura
489	KC918396	Pyura chilensis	Ascidiacea	Stolidobranchia	Pyuridae	Pyura
490	MW786132	Pyura chilensis	Ascidiacea	Stolidobranchia	Pyuridae	Pyura
491	MW786511	Pyura chilensis	Ascidiacea	Stolidobranchia	Pyuridae	Pyura
492	MW785987	Pyura chilensis	Ascidiacea	Stolidobranchia	Pyuridae	Pyura
493	MW786156	Pyura chilensis	Ascidiacea	Stolidobranchia	Pyuridae	Pyura
494	MW786220	Pyura chilensis	Ascidiacea	Stolidobranchia	Pyuridae	Pyura
495	MW786380	Pyura chilensis	Ascidiacea	Stolidobranchia	Pyuridae	Pyura
496	MW786482	Pyura chilensis	Ascidiacea	Stolidobranchia	Pyuridae	Pyura
497	MW786481	Pyura chilensis	Ascidiacea	Stolidobranchia	Pyuridae	Pyura
498	MW786598	Pyura chilensis	Ascidiacea	Stolidobranchia	Pyuridae	Pyura
499	KC918469	Pyura chilensis	Ascidiacea	Stolidobranchia	Pyuridae	Pyura
500	MW786375	Pyura chilensis	Ascidiacea	Stolidobranchia	Pyuridae	Pyura
501	MW786521	Pyura chilensis	Ascidiacea	Stolidobranchia	Pyuridae	Pyura
502	MW786559	Pyura chilensis	Ascidiacea	Stolidobranchia	Pyuridae	Pyura
503	KC918367	Pyura chilensis	Ascidiacea	Stolidobranchia	Pyuridae	Pyura
504	MW785941	Pyura chilensis	Ascidiacea	Stolidobranchia	Pyuridae	Pyura
505	MW786522	Pyura chilensis	Ascidiacea	Stolidobranchia	Pyuridae	Pyura
506	KC918461	Pyura chilensis	Ascidiacea	Stolidobranchia	Pyuridae	Pyura
507	MW786018	Pyura chilensis	Ascidiacea	Stolidobranchia	Pyuridae	Pyura
508	MW785998	Pyura chilensis	Ascidiacea	Stolidobranchia	Pyuridae	Pyura
509	KC918443	Pyura chilensis	Ascidiacea	Stolidobranchia	Pyuridae	Pyura
510	MW786558	Pyura chilensis	Ascidiacea	Stolidobranchia	Pyuridae	Pyura
511	MW786082	Pyura chilensis	Ascidiacea	Stolidobranchia	Pyuridae	Pyura
512	MW786497	Pyura chilensis	Ascidiacea	Stolidobranchia	Pyuridae	Pyura
513	MW785989	Pyura chilensis	Ascidiacea	Stolidobranchia	Pyuridae	Pyura
514	KC918415	Pyura chilensis	Ascidiacea	Stolidobranchia	Pyuridae	Pyura
515	MW785997	Pyura chilensis	Ascidiacea	Stolidobranchia	Pyuridae	Pyura
516	MW786530	Pyura chilensis	Ascidiacea	Stolidobranchia	Pyuridae	Pyura
517	KC918442	Pyura chilensis	Ascidiacea	Stolidobranchia	Pyuridae	Pyura
518	MW785956	Pyura chilensis	Ascidiacea	Stolidobranchia	Pyuridae	Pyura
519	MW786490	Pyura chilensis	Ascidiacea	Stolidobranchia	Pyuridae	Pyura
520	KC918383	Pyura chilensis	Ascidiacea	Stolidobranchia	Pyuridae	Pyura
521	MW785959	Pyura chilensis	Ascidiacea	Stolidobranchia	Pyuridae	Pyura
522	KC918385	Pyura chilensis	Ascidiacea	Stolidobranchia	Pyuridae	Pyura
523	MW786014	Pyura chilensis	Ascidiacea	Stolidobranchia	Pyuridae	Pyura
524	MW786146	Pyura chilensis	Ascidiacea	Stolidobranchia	Pyuridae	Pyura
525	MW786540	Pyura chilensis	Ascidiacea	Stolidobranchia	Pyuridae	Pyura
526	KC918418	Pyura chilensis	Ascidiacea	Stolidobranchia	Pyuridae	Pyura
527	MW786043	Pyura chilensis	Ascidiacea	Stolidobranchia	Pyuridae	Pyura
528	KC918397	Pyura chilensis	Ascidiacea	Stolidobranchia	Pyuridae	Pyura
529	KC918378	Pyura chilensis	Ascidiacea	Stolidobranchia	Pyuridae	Pyura
530	MW786528	Pyura chilensis	Ascidiacea	Stolidobranchia	Pyuridae	Pyura
531	MW786119	Pyura chilensis	Ascidiacea	Stolidobranchia	Pyuridae	Pyura
532	KC918413	Pyura chilensis	Ascidiacea	Stolidobranchia	Pyuridae	Pyura
533	MW785960	Pyura chilensis	Ascidiacea	Stolidobranchia	Pyuridae	Pyura
534	MW786038	Pyura chilensis	Ascidiacea	Stolidobranchia	Pyuridae	Pyura
535	KC918496	Pyura chilensis	Ascidiacea	Stolidobranchia	Pyuridae	Pyura
536	MW786024	Pyura chilensis	Ascidiacea	Stolidobranchia	Pyuridae	Pyura
537	MW786166	Pyura chilensis	Ascidiacea	Stolidobranchia	Pyuridae	Pyura
538	MW786445	Pyura chilensis	Ascidiacea	Stolidobranchia	Pyuridae	Pyura
539	MW786590	Pyura chilensis	Ascidiacea	Stolidobranchia	Pyuridae	Pyura
540	KC918485	Pyura chilensis	Ascidiacea	Stolidobranchia	Pyuridae	Pyura
541	MW786102	Pyura chilensis	Ascidiacea	Stolidobranchia	Pyuridae	Pyura
542	MW786120	Pyura chilensis	Ascidiacea	Stolidobranchia	Pyuridae	Pyura
543	MW786081	Pyura chilensis	Ascidiacea	Stolidobranchia	Pyuridae	Pyura
544	MW786495	Pyura chilensis	Ascidiacea	Stolidobranchia	Pyuridae	Pyura
545	MW786031	Pyura chilensis	Ascidiacea	Stolidobranchia	Pyuridae	Pyura
546	KC918490	Pyura chilensis	Ascidiacea	Stolidobranchia	Pyuridae	Pyura
547	MW786037	Pyura chilensis	Ascidiacea	Stolidobranchia	Pyuridae	Pyura
548	KC918530	Pyura chilensis	Ascidiacea	Stolidobranchia	Pyuridae	Pyura
549	MW785978	Pyura chilensis	Ascidiacea	Stolidobranchia	Pyuridae	Pyura
550	KC918404	Pyura chilensis	Ascidiacea	Stolidobranchia	Pyuridae	Pyura
551	MW785963	Pyura chilensis	Ascidiacea	Stolidobranchia	Pyuridae	Pyura
552	KC918389	Pyura chilensis	Ascidiacea	Stolidobranchia	Pyuridae	Pyura
553	MW786580	Pyura chilensis	Ascidiacea	Stolidobranchia	Pyuridae	Pyura
554	KC918391	Pyura chilensis	Ascidiacea	Stolidobranchia	Pyuridae	Pyura
555	ON076490	Botryllus sexiens	Ascidiacea	Stolidobranchia	Styelidae	Botryllus
556	OR621373	Symplegma brakenhielmi	Ascidiacea	Stolidobranchia	Styelidae	Symplegma
557	MT232734	Symplegma brakenhielmi	Ascidiacea	Stolidobranchia	Styelidae	Symplegma
558	KX650764	Botrylloides chevalense	Ascidiacea	Stolidobranchia	Styelidae	Botrylloides
559	KX650765	Botrylloides chevalense	Ascidiacea	Stolidobranchia	Styelidae	Botrylloides
560	MW285134	Symplegma brakenhielmi	Ascidiacea	Stolidobranchia	Styelidae	Symplegma
561	ON100880	Botrylloides fuscus	Ascidiacea	Stolidobranchia	Styelidae	Botrylloides
562	ON100881	Botrylloides fuscus	Ascidiacea	Stolidobranchia	Styelidae	Botrylloides
563	ON100878	Botrylloides fuscus	Ascidiacea	Stolidobranchia	Styelidae	Botrylloides
564	ON100879	Botrylloides fuscus	Ascidiacea	Stolidobranchia	Styelidae	Botrylloides
565	ON100877	Botrylloides fuscus	Ascidiacea	Stolidobranchia	Styelidae	Botrylloides
566	MW817935	Botrylloides fuscus	Ascidiacea	Stolidobranchia	Styelidae	Botrylloides
567	FJ528642	Botryllus schlosseri	Ascidiacea	Stolidobranchia	Styelidae	Botryllus
568	FJ528643	Botryllus schlosseri	Ascidiacea	Stolidobranchia	Styelidae	Botryllus
569	DQ340214	Botryllus schlosseri	Ascidiacea	Stolidobranchia	Styelidae	Botryllus
570	DQ340218	Botryllus schlosseri	Ascidiacea	Stolidobranchia	Styelidae	Botryllus
571	DQ340213	Botryllus schlosseri	Ascidiacea	Stolidobranchia	Styelidae	Botryllus
572	MK575741	Botryllus schlosseri	Ascidiacea	Stolidobranchia	Styelidae	Botryllus
573	MK575788	Botryllus schlosseri	Ascidiacea	Stolidobranchia	Styelidae	Botryllus
574	OL629717	Botryllus schlosseri	Ascidiacea	Stolidobranchia	Styelidae	Botryllus
575	JN248372	Botryllus schlosseri	Ascidiacea	Stolidobranchia	Styelidae	Botryllus
576	OL629718	Botryllus schlosseri	Ascidiacea	Stolidobranchia	Styelidae	Botryllus
577	OL629726	Botryllus schlosseri	Ascidiacea	Stolidobranchia	Styelidae	Botryllus
578	OL629725	Botryllus schlosseri	Ascidiacea	Stolidobranchia	Styelidae	Botryllus
579	OL629716	Botryllus schlosseri	Ascidiacea	Stolidobranchia	Styelidae	Botryllus
580	OL629719	Botryllus schlosseri	Ascidiacea	Stolidobranchia	Styelidae	Botryllus
581	OL629720	Botryllus schlosseri	Ascidiacea	Stolidobranchia	Styelidae	Botryllus
582	OL629721	Botryllus schlosseri	Ascidiacea	Stolidobranchia	Styelidae	Botryllus
583	OL629722	Botryllus schlosseri	Ascidiacea	Stolidobranchia	Styelidae	Botryllus
584	OL629723	Botryllus schlosseri	Ascidiacea	Stolidobranchia	Styelidae	Botryllus
585	OL629724	Botryllus schlosseri	Ascidiacea	Stolidobranchia	Styelidae	Botryllus
586	DQ340219	Botryllus schlosseri	Ascidiacea	Stolidobranchia	Styelidae	Botryllus
587	DQ340207	Botryllus schlosseri	Ascidiacea	Stolidobranchia	Styelidae	Botryllus
588	MK575775	Botryllus schlosseri	Ascidiacea	Stolidobranchia	Styelidae	Botryllus
589	KM587683	Botryllus schlosseri	Ascidiacea	Stolidobranchia	Styelidae	Botryllus
590	MK575774	Botryllus schlosseri	Ascidiacea	Stolidobranchia	Styelidae	Botryllus
591	KM587684	Botryllus schlosseri	Ascidiacea	Stolidobranchia	Styelidae	Botryllus
592	KF309545	Botryllus schlosseri	Ascidiacea	Stolidobranchia	Styelidae	Botryllus
593	KM587685	Botryllus schlosseri	Ascidiacea	Stolidobranchia	Styelidae	Botryllus
594	MK575801	Botryllus schlosseri	Ascidiacea	Stolidobranchia	Styelidae	Botryllus
595	KM587690	Botryllus schlosseri	Ascidiacea	Stolidobranchia	Styelidae	Botryllus
596	MK575804	Botryllus schlosseri	Ascidiacea	Stolidobranchia	Styelidae	Botryllus
597	KM587682	Botryllus schlosseri	Ascidiacea	Stolidobranchia	Styelidae	Botryllus
598	MK575802	Botryllus schlosseri	Ascidiacea	Stolidobranchia	Styelidae	Botryllus
599	MK575807	Botryllus schlosseri	Ascidiacea	Stolidobranchia	Styelidae	Botryllus
600	KM587689	Botryllus schlosseri	Ascidiacea	Stolidobranchia	Styelidae	Botryllus
601	MK575773	Botryllus schlosseri	Ascidiacea	Stolidobranchia	Styelidae	Botryllus
602	KM587687	Botryllus schlosseri	Ascidiacea	Stolidobranchia	Styelidae	Botryllus
603	MK575808	Botryllus schlosseri	Ascidiacea	Stolidobranchia	Styelidae	Botryllus
604	KM587688	Botryllus schlosseri	Ascidiacea	Stolidobranchia	Styelidae	Botryllus
605	MK575809	Botryllus schlosseri	Ascidiacea	Stolidobranchia	Styelidae	Botryllus
606	KM587686	Botryllus schlosseri	Ascidiacea	Stolidobranchia	Styelidae	Botryllus
607	DQ340206	Botryllus schlosseri	Ascidiacea	Stolidobranchia	Styelidae	Botryllus
608	GQ365706	Botryllus schlosseri	Ascidiacea	Stolidobranchia	Styelidae	Botryllus
609	JN248361	Botryllus schlosseri	Ascidiacea	Stolidobranchia	Styelidae	Botryllus
610	MK978824	Botryllus schlosseri	Ascidiacea	Stolidobranchia	Styelidae	Botryllus
611	KX500836	Botryllus schlosseri	Ascidiacea	Stolidobranchia	Styelidae	Botryllus
612	KX500850	Botryllus schlosseri	Ascidiacea	Stolidobranchia	Styelidae	Botryllus
613	JN248360	Botryllus schlosseri	Ascidiacea	Stolidobranchia	Styelidae	Botryllus
614	JN248373	Botryllus schlosseri	Ascidiacea	Stolidobranchia	Styelidae	Botryllus
615	JN248376	Botryllus schlosseri	Ascidiacea	Stolidobranchia	Styelidae	Botryllus
616	KX500843	Botryllus schlosseri	Ascidiacea	Stolidobranchia	Styelidae	Botryllus
617	KX500844	Botryllus schlosseri	Ascidiacea	Stolidobranchia	Styelidae	Botryllus
618	KX500845	Botryllus schlosseri	Ascidiacea	Stolidobranchia	Styelidae	Botryllus
619	KX500846	Botryllus schlosseri	Ascidiacea	Stolidobranchia	Styelidae	Botryllus
620	KX500847	Botryllus schlosseri	Ascidiacea	Stolidobranchia	Styelidae	Botryllus
621	KX500848	Botryllus schlosseri	Ascidiacea	Stolidobranchia	Styelidae	Botryllus
622	KX500834	Botryllus schlosseri	Ascidiacea	Stolidobranchia	Styelidae	Botryllus
623	KX500835	Botryllus schlosseri	Ascidiacea	Stolidobranchia	Styelidae	Botryllus
624	MK978822	Botryllus schlosseri	Ascidiacea	Stolidobranchia	Styelidae	Botryllus
625	JN248375	Botryllus schlosseri	Ascidiacea	Stolidobranchia	Styelidae	Botryllus
626	KX500839	Botryllus schlosseri	Ascidiacea	Stolidobranchia	Styelidae	Botryllus
627	KX500841	Botryllus schlosseri	Ascidiacea	Stolidobranchia	Styelidae	Botryllus
628	KX500842	Botryllus schlosseri	Ascidiacea	Stolidobranchia	Styelidae	Botryllus
629	KX500849	Botryllus schlosseri	Ascidiacea	Stolidobranchia	Styelidae	Botryllus
630	KX500851	Botryllus schlosseri	Ascidiacea	Stolidobranchia	Styelidae	Botryllus
631	KX500852	Botryllus schlosseri	Ascidiacea	Stolidobranchia	Styelidae	Botryllus
632	KX500853	Botryllus schlosseri	Ascidiacea	Stolidobranchia	Styelidae	Botryllus
633	KX500854	Botryllus schlosseri	Ascidiacea	Stolidobranchia	Styelidae	Botryllus
634	KX500855	Botryllus schlosseri	Ascidiacea	Stolidobranchia	Styelidae	Botryllus
635	KX500856	Botryllus schlosseri	Ascidiacea	Stolidobranchia	Styelidae	Botryllus
636	KX500857	Botryllus schlosseri	Ascidiacea	Stolidobranchia	Styelidae	Botryllus
637	KX500858	Botryllus schlosseri	Ascidiacea	Stolidobranchia	Styelidae	Botryllus
638	KX500859	Botryllus schlosseri	Ascidiacea	Stolidobranchia	Styelidae	Botryllus
639	KX500860	Botryllus schlosseri	Ascidiacea	Stolidobranchia	Styelidae	Botryllus
640	KX500861	Botryllus schlosseri	Ascidiacea	Stolidobranchia	Styelidae	Botryllus
641	KX500862	Botryllus schlosseri	Ascidiacea	Stolidobranchia	Styelidae	Botryllus
642	KX500863	Botryllus schlosseri	Ascidiacea	Stolidobranchia	Styelidae	Botryllus
643	KX500864	Botryllus schlosseri	Ascidiacea	Stolidobranchia	Styelidae	Botryllus
644	KX500865	Botryllus schlosseri	Ascidiacea	Stolidobranchia	Styelidae	Botryllus
645	KX500866	Botryllus schlosseri	Ascidiacea	Stolidobranchia	Styelidae	Botryllus
646	KX500867	Botryllus schlosseri	Ascidiacea	Stolidobranchia	Styelidae	Botryllus
647	KX500868	Botryllus schlosseri	Ascidiacea	Stolidobranchia	Styelidae	Botryllus
648	KX500869	Botryllus schlosseri	Ascidiacea	Stolidobranchia	Styelidae	Botryllus
649	KX500870	Botryllus schlosseri	Ascidiacea	Stolidobranchia	Styelidae	Botryllus
650	KX500871	Botryllus schlosseri	Ascidiacea	Stolidobranchia	Styelidae	Botryllus
651	KX500872	Botryllus schlosseri	Ascidiacea	Stolidobranchia	Styelidae	Botryllus
652	KX500873	Botryllus schlosseri	Ascidiacea	Stolidobranchia	Styelidae	Botryllus
653	MN064605	Botryllus schlosseri	Ascidiacea	Stolidobranchia	Styelidae	Botryllus
654	JN248374	Botryllus schlosseri	Ascidiacea	Stolidobranchia	Styelidae	Botryllus
655	KX500876	Botryllus schlosseri	Ascidiacea	Stolidobranchia	Styelidae	Botryllus
656	KX500877	Botryllus schlosseri	Ascidiacea	Stolidobranchia	Styelidae	Botryllus
657	DQ223768	Botryllus schlosseri	Ascidiacea	Stolidobranchia	Styelidae	Botryllus
658	JN248362	Botryllus schlosseri	Ascidiacea	Stolidobranchia	Styelidae	Botryllus
659	DQ340220	Botryllus schlosseri	Ascidiacea	Stolidobranchia	Styelidae	Botryllus
660	KX500914	Botryllus schlosseri	Ascidiacea	Stolidobranchia	Styelidae	Botryllus
661	KX500915	Botryllus schlosseri	Ascidiacea	Stolidobranchia	Styelidae	Botryllus
662	KX500916	Botryllus schlosseri	Ascidiacea	Stolidobranchia	Styelidae	Botryllus
663	KX500917	Botryllus schlosseri	Ascidiacea	Stolidobranchia	Styelidae	Botryllus
664	KX500918	Botryllus schlosseri	Ascidiacea	Stolidobranchia	Styelidae	Botryllus
665	KX500919	Botryllus schlosseri	Ascidiacea	Stolidobranchia	Styelidae	Botryllus
666	KX500875	Botryllus schlosseri	Ascidiacea	Stolidobranchia	Styelidae	Botryllus
667	KJ680129	Botryllus schlosseri	Ascidiacea	Stolidobranchia	Styelidae	Botryllus
668	JN248359	Botryllus schlosseri	Ascidiacea	Stolidobranchia	Styelidae	Botryllus
669	KX500840	Botryllus schlosseri	Ascidiacea	Stolidobranchia	Styelidae	Botryllus
670	KX500874	Botryllus schlosseri	Ascidiacea	Stolidobranchia	Styelidae	Botryllus
671	KX500879	Botryllus schlosseri	Ascidiacea	Stolidobranchia	Styelidae	Botryllus
672	KX500881	Botryllus schlosseri	Ascidiacea	Stolidobranchia	Styelidae	Botryllus
673	KX500883	Botryllus schlosseri	Ascidiacea	Stolidobranchia	Styelidae	Botryllus
674	KX500884	Botryllus schlosseri	Ascidiacea	Stolidobranchia	Styelidae	Botryllus
675	KX500885	Botryllus schlosseri	Ascidiacea	Stolidobranchia	Styelidae	Botryllus
676	KX500886	Botryllus schlosseri	Ascidiacea	Stolidobranchia	Styelidae	Botryllus
677	KX500887	Botryllus schlosseri	Ascidiacea	Stolidobranchia	Styelidae	Botryllus
678	KX500888	Botryllus schlosseri	Ascidiacea	Stolidobranchia	Styelidae	Botryllus
679	KX500889	Botryllus schlosseri	Ascidiacea	Stolidobranchia	Styelidae	Botryllus
680	KX500890	Botryllus schlosseri	Ascidiacea	Stolidobranchia	Styelidae	Botryllus
681	KX500891	Botryllus schlosseri	Ascidiacea	Stolidobranchia	Styelidae	Botryllus
682	KX500892	Botryllus schlosseri	Ascidiacea	Stolidobranchia	Styelidae	Botryllus
683	KX500893	Botryllus schlosseri	Ascidiacea	Stolidobranchia	Styelidae	Botryllus
684	KX500894	Botryllus schlosseri	Ascidiacea	Stolidobranchia	Styelidae	Botryllus
685	KX500895	Botryllus schlosseri	Ascidiacea	Stolidobranchia	Styelidae	Botryllus
686	KX500896	Botryllus schlosseri	Ascidiacea	Stolidobranchia	Styelidae	Botryllus
687	KX500897	Botryllus schlosseri	Ascidiacea	Stolidobranchia	Styelidae	Botryllus
688	KX500898	Botryllus schlosseri	Ascidiacea	Stolidobranchia	Styelidae	Botryllus
689	KX500899	Botryllus schlosseri	Ascidiacea	Stolidobranchia	Styelidae	Botryllus
690	KX500900	Botryllus schlosseri	Ascidiacea	Stolidobranchia	Styelidae	Botryllus
691	KX500901	Botryllus schlosseri	Ascidiacea	Stolidobranchia	Styelidae	Botryllus
692	KX500902	Botryllus schlosseri	Ascidiacea	Stolidobranchia	Styelidae	Botryllus
693	KX500903	Botryllus schlosseri	Ascidiacea	Stolidobranchia	Styelidae	Botryllus
694	KX500904	Botryllus schlosseri	Ascidiacea	Stolidobranchia	Styelidae	Botryllus
695	KX500905	Botryllus schlosseri	Ascidiacea	Stolidobranchia	Styelidae	Botryllus
696	KX500906	Botryllus schlosseri	Ascidiacea	Stolidobranchia	Styelidae	Botryllus
697	KX500907	Botryllus schlosseri	Ascidiacea	Stolidobranchia	Styelidae	Botryllus
698	KX500908	Botryllus schlosseri	Ascidiacea	Stolidobranchia	Styelidae	Botryllus
699	KX500909	Botryllus schlosseri	Ascidiacea	Stolidobranchia	Styelidae	Botryllus
700	KX500910	Botryllus schlosseri	Ascidiacea	Stolidobranchia	Styelidae	Botryllus
701	KX500911	Botryllus schlosseri	Ascidiacea	Stolidobranchia	Styelidae	Botryllus
702	KX500912	Botryllus schlosseri	Ascidiacea	Stolidobranchia	Styelidae	Botryllus
703	KX500913	Botryllus schlosseri	Ascidiacea	Stolidobranchia	Styelidae	Botryllus
704	KX500943	Botryllus schlosseri	Ascidiacea	Stolidobranchia	Styelidae	Botryllus
705	OL629712	Botryllus schlosseri	Ascidiacea	Stolidobranchia	Styelidae	Botryllus
706	DQ340215	Botryllus schlosseri	Ascidiacea	Stolidobranchia	Styelidae	Botryllus
707	GQ365707	Botryllus schlosseri	Ascidiacea	Stolidobranchia	Styelidae	Botryllus
708	KX500920	Botryllus schlosseri	Ascidiacea	Stolidobranchia	Styelidae	Botryllus
709	KX500921	Botryllus schlosseri	Ascidiacea	Stolidobranchia	Styelidae	Botryllus
710	KX500922	Botryllus schlosseri	Ascidiacea	Stolidobranchia	Styelidae	Botryllus
711	KX500923	Botryllus schlosseri	Ascidiacea	Stolidobranchia	Styelidae	Botryllus
712	KX500924	Botryllus schlosseri	Ascidiacea	Stolidobranchia	Styelidae	Botryllus
713	KX500925	Botryllus schlosseri	Ascidiacea	Stolidobranchia	Styelidae	Botryllus
714	KX500926	Botryllus schlosseri	Ascidiacea	Stolidobranchia	Styelidae	Botryllus
715	KX500927	Botryllus schlosseri	Ascidiacea	Stolidobranchia	Styelidae	Botryllus
716	KX500928	Botryllus schlosseri	Ascidiacea	Stolidobranchia	Styelidae	Botryllus
717	DQ340209	Botryllus schlosseri	Ascidiacea	Stolidobranchia	Styelidae	Botryllus
718	KX500837	Botryllus schlosseri	Ascidiacea	Stolidobranchia	Styelidae	Botryllus
719	KX500838	Botryllus schlosseri	Ascidiacea	Stolidobranchia	Styelidae	Botryllus
720	KX500878	Botryllus schlosseri	Ascidiacea	Stolidobranchia	Styelidae	Botryllus
721	KX500880	Botryllus schlosseri	Ascidiacea	Stolidobranchia	Styelidae	Botryllus
722	KX500882	Botryllus schlosseri	Ascidiacea	Stolidobranchia	Styelidae	Botryllus
723	KX500929	Botryllus schlosseri	Ascidiacea	Stolidobranchia	Styelidae	Botryllus
724	KX500930	Botryllus schlosseri	Ascidiacea	Stolidobranchia	Styelidae	Botryllus
725	KX500931	Botryllus schlosseri	Ascidiacea	Stolidobranchia	Styelidae	Botryllus
726	KX500932	Botryllus schlosseri	Ascidiacea	Stolidobranchia	Styelidae	Botryllus
727	KX500933	Botryllus schlosseri	Ascidiacea	Stolidobranchia	Styelidae	Botryllus
728	KX500934	Botryllus schlosseri	Ascidiacea	Stolidobranchia	Styelidae	Botryllus
729	KX500935	Botryllus schlosseri	Ascidiacea	Stolidobranchia	Styelidae	Botryllus
730	KX500936	Botryllus schlosseri	Ascidiacea	Stolidobranchia	Styelidae	Botryllus
731	KX500937	Botryllus schlosseri	Ascidiacea	Stolidobranchia	Styelidae	Botryllus
732	KX500938	Botryllus schlosseri	Ascidiacea	Stolidobranchia	Styelidae	Botryllus
733	KX500939	Botryllus schlosseri	Ascidiacea	Stolidobranchia	Styelidae	Botryllus
734	KX500940	Botryllus schlosseri	Ascidiacea	Stolidobranchia	Styelidae	Botryllus
735	KX500941	Botryllus schlosseri	Ascidiacea	Stolidobranchia	Styelidae	Botryllus
736	KX500942	Botryllus schlosseri	Ascidiacea	Stolidobranchia	Styelidae	Botryllus
737	MN064604	Botryllus schlosseri	Ascidiacea	Stolidobranchia	Styelidae	Botryllus
738	OL629706	Botryllus schlosseri	Ascidiacea	Stolidobranchia	Styelidae	Botryllus
739	OL629707	Botryllus schlosseri	Ascidiacea	Stolidobranchia	Styelidae	Botryllus
740	OL629710	Botryllus schlosseri	Ascidiacea	Stolidobranchia	Styelidae	Botryllus
741	OL629711	Botryllus schlosseri	Ascidiacea	Stolidobranchia	Styelidae	Botryllus
742	OL629713	Botryllus schlosseri	Ascidiacea	Stolidobranchia	Styelidae	Botryllus
743	OL629714	Botryllus schlosseri	Ascidiacea	Stolidobranchia	Styelidae	Botryllus
744	OL629715	Botryllus schlosseri	Ascidiacea	Stolidobranchia	Styelidae	Botryllus
745	OL629708	Botryllus schlosseri	Ascidiacea	Stolidobranchia	Styelidae	Botryllus
746	OL629709	Botryllus schlosseri	Ascidiacea	Stolidobranchia	Styelidae	Botryllus
747	MK575739	Botryllus schlosseri	Ascidiacea	Stolidobranchia	Styelidae	Botryllus
748	MK575740	Botryllus schlosseri	Ascidiacea	Stolidobranchia	Styelidae	Botryllus
749	KX500755	Botryllus schlosseri	Ascidiacea	Stolidobranchia	Styelidae	Botryllus
750	KX500751	Botryllus schlosseri	Ascidiacea	Stolidobranchia	Styelidae	Botryllus
751	MK575799	Botryllus schlosseri	Ascidiacea	Stolidobranchia	Styelidae	Botryllus
752	KM587671	Botryllus schlosseri	Ascidiacea	Stolidobranchia	Styelidae	Botryllus
753	MK575829	Botryllus schlosseri	Ascidiacea	Stolidobranchia	Styelidae	Botryllus
754	MK575826	Botryllus schlosseri	Ascidiacea	Stolidobranchia	Styelidae	Botryllus
755	MK575822	Botryllus schlosseri	Ascidiacea	Stolidobranchia	Styelidae	Botryllus
756	KU647840	Botryllus schlosseri	Ascidiacea	Stolidobranchia	Styelidae	Botryllus
757	KU647839	Botryllus schlosseri	Ascidiacea	Stolidobranchia	Styelidae	Botryllus
758	JN561069	Botryllus schlosseri	Ascidiacea	Stolidobranchia	Styelidae	Botryllus
759	KX500780	Botryllus schlosseri	Ascidiacea	Stolidobranchia	Styelidae	Botryllus
760	KX500782	Botryllus schlosseri	Ascidiacea	Stolidobranchia	Styelidae	Botryllus
761	KX500783	Botryllus schlosseri	Ascidiacea	Stolidobranchia	Styelidae	Botryllus
762	JN248363	Botryllus schlosseri	Ascidiacea	Stolidobranchia	Styelidae	Botryllus
763	DQ340222	Botryllus schlosseri	Ascidiacea	Stolidobranchia	Styelidae	Botryllus
764	JN248364	Botryllus schlosseri	Ascidiacea	Stolidobranchia	Styelidae	Botryllus
765	KX500810	Botryllus schlosseri	Ascidiacea	Stolidobranchia	Styelidae	Botryllus
766	JN248365	Botryllus schlosseri	Ascidiacea	Stolidobranchia	Styelidae	Botryllus
767	DQ340216	Botryllus schlosseri	Ascidiacea	Stolidobranchia	Styelidae	Botryllus
768	DQ367525	Botryllus schlosseri	Ascidiacea	Stolidobranchia	Styelidae	Botryllus
769	KX500754	Botryllus schlosseri	Ascidiacea	Stolidobranchia	Styelidae	Botryllus
770	KX500758	Botryllus schlosseri	Ascidiacea	Stolidobranchia	Styelidae	Botryllus
771	KX500759	Botryllus schlosseri	Ascidiacea	Stolidobranchia	Styelidae	Botryllus
772	KX500761	Botryllus schlosseri	Ascidiacea	Stolidobranchia	Styelidae	Botryllus
773	KX500828	Botryllus schlosseri	Ascidiacea	Stolidobranchia	Styelidae	Botryllus
774	KX500829	Botryllus schlosseri	Ascidiacea	Stolidobranchia	Styelidae	Botryllus
775	KX500830	Botryllus schlosseri	Ascidiacea	Stolidobranchia	Styelidae	Botryllus
776	LR828377	Botryllus schlosseri	Ascidiacea	Stolidobranchia	Styelidae	Botryllus
777	FM177702	Botryllus schlosseri	Ascidiacea	Stolidobranchia	Styelidae	Botryllus
778	LT908007	Botryllus schlosseri	Ascidiacea	Stolidobranchia	Styelidae	Botryllus
779	LT908010	Botryllus schlosseri	Ascidiacea	Stolidobranchia	Styelidae	Botryllus
780	MN718179	Botryllus schlosseri	Ascidiacea	Stolidobranchia	Styelidae	Botryllus
781	GU065354	Botryllus schlosseri	Ascidiacea	Stolidobranchia	Styelidae	Botryllus
782	LT908008	Botryllus schlosseri	Ascidiacea	Stolidobranchia	Styelidae	Botryllus
783	LT908009	Botryllus schlosseri	Ascidiacea	Stolidobranchia	Styelidae	Botryllus
784	JN083238	Botryllus schlosseri	Ascidiacea	Stolidobranchia	Styelidae	Botryllus
785	MK978819	Botryllus schlosseri	Ascidiacea	Stolidobranchia	Styelidae	Botryllus
786	MK575823	Botryllus schlosseri	Ascidiacea	Stolidobranchia	Styelidae	Botryllus
787	JN083237	Botryllus schlosseri	Ascidiacea	Stolidobranchia	Styelidae	Botryllus
788	KX500779	Botryllus schlosseri	Ascidiacea	Stolidobranchia	Styelidae	Botryllus
789	KX500784	Botryllus schlosseri	Ascidiacea	Stolidobranchia	Styelidae	Botryllus
790	KX500785	Botryllus schlosseri	Ascidiacea	Stolidobranchia	Styelidae	Botryllus
791	KX500786	Botryllus schlosseri	Ascidiacea	Stolidobranchia	Styelidae	Botryllus
792	KX500789	Botryllus schlosseri	Ascidiacea	Stolidobranchia	Styelidae	Botryllus
793	KX500790	Botryllus schlosseri	Ascidiacea	Stolidobranchia	Styelidae	Botryllus
794	KX500792	Botryllus schlosseri	Ascidiacea	Stolidobranchia	Styelidae	Botryllus
795	KX500793	Botryllus schlosseri	Ascidiacea	Stolidobranchia	Styelidae	Botryllus
796	KX500798	Botryllus schlosseri	Ascidiacea	Stolidobranchia	Styelidae	Botryllus
797	KX500800	Botryllus schlosseri	Ascidiacea	Stolidobranchia	Styelidae	Botryllus
798	KX500787	Botryllus schlosseri	Ascidiacea	Stolidobranchia	Styelidae	Botryllus
799	KX500788	Botryllus schlosseri	Ascidiacea	Stolidobranchia	Styelidae	Botryllus
800	KU647841	Botryllus schlosseri	Ascidiacea	Stolidobranchia	Styelidae	Botryllus
801	KU647842	Botryllus schlosseri	Ascidiacea	Stolidobranchia	Styelidae	Botryllus
802	KU647843	Botryllus schlosseri	Ascidiacea	Stolidobranchia	Styelidae	Botryllus
803	KY235418	Botryllus schlosseri	Ascidiacea	Stolidobranchia	Styelidae	Botryllus
804	GQ365701	Botryllus schlosseri	Ascidiacea	Stolidobranchia	Styelidae	Botryllus
805	MK575827	Botryllus schlosseri	Ascidiacea	Stolidobranchia	Styelidae	Botryllus
806	MK575745	Botryllus schlosseri	Ascidiacea	Stolidobranchia	Styelidae	Botryllus
807	GQ365700	Botryllus schlosseri	Ascidiacea	Stolidobranchia	Styelidae	Botryllus
808	MK575780	Botryllus schlosseri	Ascidiacea	Stolidobranchia	Styelidae	Botryllus
809	DQ340223	Botryllus schlosseri	Ascidiacea	Stolidobranchia	Styelidae	Botryllus
810	KJ680130	Botryllus schlosseri	Ascidiacea	Stolidobranchia	Styelidae	Botryllus
811	GQ365703	Botryllus schlosseri	Ascidiacea	Stolidobranchia	Styelidae	Botryllus
812	JN083241	Botryllus schlosseri	Ascidiacea	Stolidobranchia	Styelidae	Botryllus
813	JN083242	Botryllus schlosseri	Ascidiacea	Stolidobranchia	Styelidae	Botryllus
814	JN083245	Botryllus schlosseri	Ascidiacea	Stolidobranchia	Styelidae	Botryllus
815	MK575753	Botryllus schlosseri	Ascidiacea	Stolidobranchia	Styelidae	Botryllus
816	KY235414	Botryllus schlosseri	Ascidiacea	Stolidobranchia	Styelidae	Botryllus
817	KY235415	Botryllus schlosseri	Ascidiacea	Stolidobranchia	Styelidae	Botryllus
818	GQ365702	Botryllus schlosseri	Ascidiacea	Stolidobranchia	Styelidae	Botryllus
819	GQ365699	Botryllus schlosseri	Ascidiacea	Stolidobranchia	Styelidae	Botryllus
820	JN561072	Botryllus schlosseri	Ascidiacea	Stolidobranchia	Styelidae	Botryllus
821	DQ340224	Botryllus schlosseri	Ascidiacea	Stolidobranchia	Styelidae	Botryllus
822	JN561070	Botryllus schlosseri	Ascidiacea	Stolidobranchia	Styelidae	Botryllus
823	GQ365697	Botryllus schlosseri	Ascidiacea	Stolidobranchia	Styelidae	Botryllus
824	KX500748	Botryllus schlosseri	Ascidiacea	Stolidobranchia	Styelidae	Botryllus
825	JN083248	Botryllus schlosseri	Ascidiacea	Stolidobranchia	Styelidae	Botryllus
826	JN083249	Botryllus schlosseri	Ascidiacea	Stolidobranchia	Styelidae	Botryllus
827	JN083240	Botryllus schlosseri	Ascidiacea	Stolidobranchia	Styelidae	Botryllus
828	JN083260	Botryllus schlosseri	Ascidiacea	Stolidobranchia	Styelidae	Botryllus
829	JN083247	Botryllus schlosseri	Ascidiacea	Stolidobranchia	Styelidae	Botryllus
830	JN083267	Botryllus schlosseri	Ascidiacea	Stolidobranchia	Styelidae	Botryllus
831	KU647838	Botryllus schlosseri	Ascidiacea	Stolidobranchia	Styelidae	Botryllus
832	JN083246	Botryllus schlosseri	Ascidiacea	Stolidobranchia	Styelidae	Botryllus
833	JN083254	Botryllus schlosseri	Ascidiacea	Stolidobranchia	Styelidae	Botryllus
834	JN083265	Botryllus schlosseri	Ascidiacea	Stolidobranchia	Styelidae	Botryllus
835	JN083266	Botryllus schlosseri	Ascidiacea	Stolidobranchia	Styelidae	Botryllus
836	JN083270	Botryllus schlosseri	Ascidiacea	Stolidobranchia	Styelidae	Botryllus
837	JN083255	Botryllus schlosseri	Ascidiacea	Stolidobranchia	Styelidae	Botryllus
838	JN083268	Botryllus schlosseri	Ascidiacea	Stolidobranchia	Styelidae	Botryllus
839	JN083271	Botryllus schlosseri	Ascidiacea	Stolidobranchia	Styelidae	Botryllus
840	JN083253	Botryllus schlosseri	Ascidiacea	Stolidobranchia	Styelidae	Botryllus
841	JN083256	Botryllus schlosseri	Ascidiacea	Stolidobranchia	Styelidae	Botryllus
842	JN083258	Botryllus schlosseri	Ascidiacea	Stolidobranchia	Styelidae	Botryllus
843	JN083259	Botryllus schlosseri	Ascidiacea	Stolidobranchia	Styelidae	Botryllus
844	JN083251	Botryllus schlosseri	Ascidiacea	Stolidobranchia	Styelidae	Botryllus
845	JN083252	Botryllus schlosseri	Ascidiacea	Stolidobranchia	Styelidae	Botryllus
846	JN083257	Botryllus schlosseri	Ascidiacea	Stolidobranchia	Styelidae	Botryllus
847	JN083269	Botryllus schlosseri	Ascidiacea	Stolidobranchia	Styelidae	Botryllus
848	JN083250	Botryllus schlosseri	Ascidiacea	Stolidobranchia	Styelidae	Botryllus
849	GU065349	Botryllus schlosseri	Ascidiacea	Stolidobranchia	Styelidae	Botryllus
850	GU065350	Botryllus schlosseri	Ascidiacea	Stolidobranchia	Styelidae	Botryllus
851	GU065351	Botryllus schlosseri	Ascidiacea	Stolidobranchia	Styelidae	Botryllus
852	GU065352	Botryllus schlosseri	Ascidiacea	Stolidobranchia	Styelidae	Botryllus
853	OQ323341	Botryllus schlosseri	Ascidiacea	Stolidobranchia	Styelidae	Botryllus
854	JN083262	Botryllus schlosseri	Ascidiacea	Stolidobranchia	Styelidae	Botryllus
855	JN083263	Botryllus schlosseri	Ascidiacea	Stolidobranchia	Styelidae	Botryllus
856	MN718178	Botryllus schlosseri	Ascidiacea	Stolidobranchia	Styelidae	Botryllus
857	MN718180	Botryllus schlosseri	Ascidiacea	Stolidobranchia	Styelidae	Botryllus
858	MK575828	Botryllus schlosseri	Ascidiacea	Stolidobranchia	Styelidae	Botryllus
859	MK575748	Botryllus schlosseri	Ascidiacea	Stolidobranchia	Styelidae	Botryllus
860	JN083244	Botryllus schlosseri	Ascidiacea	Stolidobranchia	Styelidae	Botryllus
861	JN083264	Botryllus schlosseri	Ascidiacea	Stolidobranchia	Styelidae	Botryllus
862	JN083261	Botryllus schlosseri	Ascidiacea	Stolidobranchia	Styelidae	Botryllus
863	KM587661	Botryllus schlosseri	Ascidiacea	Stolidobranchia	Styelidae	Botryllus
864	MK575785	Botryllus schlosseri	Ascidiacea	Stolidobranchia	Styelidae	Botryllus
865	MK575817	Botryllus schlosseri	Ascidiacea	Stolidobranchia	Styelidae	Botryllus
866	KM587657	Botryllus schlosseri	Ascidiacea	Stolidobranchia	Styelidae	Botryllus
867	KM587658	Botryllus schlosseri	Ascidiacea	Stolidobranchia	Styelidae	Botryllus
868	KM587660	Botryllus schlosseri	Ascidiacea	Stolidobranchia	Styelidae	Botryllus
869	KM587659	Botryllus schlosseri	Ascidiacea	Stolidobranchia	Styelidae	Botryllus
870	MK575794	Botryllus schlosseri	Ascidiacea	Stolidobranchia	Styelidae	Botryllus
871	KM587668	Botryllus schlosseri	Ascidiacea	Stolidobranchia	Styelidae	Botryllus
872	LR828376	Botryllus schlosseri	Ascidiacea	Stolidobranchia	Styelidae	Botryllus
873	MK575819	Botryllus schlosseri	Ascidiacea	Stolidobranchia	Styelidae	Botryllus
874	MK575821	Botryllus schlosseri	Ascidiacea	Stolidobranchia	Styelidae	Botryllus
875	KM587662	Botryllus schlosseri	Ascidiacea	Stolidobranchia	Styelidae	Botryllus
876	MK575790	Botryllus schlosseri	Ascidiacea	Stolidobranchia	Styelidae	Botryllus
877	MK575793	Botryllus schlosseri	Ascidiacea	Stolidobranchia	Styelidae	Botryllus
878	MK575798	Botryllus schlosseri	Ascidiacea	Stolidobranchia	Styelidae	Botryllus
879	MK575791	Botryllus schlosseri	Ascidiacea	Stolidobranchia	Styelidae	Botryllus
880	MK575820	Botryllus schlosseri	Ascidiacea	Stolidobranchia	Styelidae	Botryllus
881	KM587680	Botryllus schlosseri	Ascidiacea	Stolidobranchia	Styelidae	Botryllus
882	KM587678	Botryllus schlosseri	Ascidiacea	Stolidobranchia	Styelidae	Botryllus
883	KM587669	Botryllus schlosseri	Ascidiacea	Stolidobranchia	Styelidae	Botryllus
884	KM587670	Botryllus schlosseri	Ascidiacea	Stolidobranchia	Styelidae	Botryllus
885	KM587672	Botryllus schlosseri	Ascidiacea	Stolidobranchia	Styelidae	Botryllus
886	MK575743	Botryllus schlosseri	Ascidiacea	Stolidobranchia	Styelidae	Botryllus
887	OR621356	Botryllus schlosseri	Ascidiacea	Stolidobranchia	Styelidae	Botryllus
888	OR621357	Botryllus schlosseri	Ascidiacea	Stolidobranchia	Styelidae	Botryllus
889	OR621358	Botryllus schlosseri	Ascidiacea	Stolidobranchia	Styelidae	Botryllus
890	OR621354	Botryllus schlosseri	Ascidiacea	Stolidobranchia	Styelidae	Botryllus
891	OR621355	Botryllus schlosseri	Ascidiacea	Stolidobranchia	Styelidae	Botryllus
892	JN083272	Botryllus schlosseri	Ascidiacea	Stolidobranchia	Styelidae	Botryllus
893	KM587675	Botryllus schlosseri	Ascidiacea	Stolidobranchia	Styelidae	Botryllus
894	KM587677	Botryllus schlosseri	Ascidiacea	Stolidobranchia	Styelidae	Botryllus
895	MK575816	Botryllus schlosseri	Ascidiacea	Stolidobranchia	Styelidae	Botryllus
896	MK575776	Botryllus schlosseri	Ascidiacea	Stolidobranchia	Styelidae	Botryllus
897	MK575818	Botryllus schlosseri	Ascidiacea	Stolidobranchia	Styelidae	Botryllus
898	JN248367	Botryllus schlosseri	Ascidiacea	Stolidobranchia	Styelidae	Botryllus
899	DQ340208	Botryllus schlosseri	Ascidiacea	Stolidobranchia	Styelidae	Botryllus
900	GQ365696	Botryllus schlosseri	Ascidiacea	Stolidobranchia	Styelidae	Botryllus
901	KY235417	Botryllus schlosseri	Ascidiacea	Stolidobranchia	Styelidae	Botryllus
902	DQ340211	Botryllus schlosseri	Ascidiacea	Stolidobranchia	Styelidae	Botryllus
903	KX500781	Botryllus schlosseri	Ascidiacea	Stolidobranchia	Styelidae	Botryllus
904	DQ223767	Botryllus schlosseri	Ascidiacea	Stolidobranchia	Styelidae	Botryllus
905	KX500662	Botryllus schlosseri	Ascidiacea	Stolidobranchia	Styelidae	Botryllus
906	KX500668	Botryllus schlosseri	Ascidiacea	Stolidobranchia	Styelidae	Botryllus
907	KX500669	Botryllus schlosseri	Ascidiacea	Stolidobranchia	Styelidae	Botryllus
908	KX500670	Botryllus schlosseri	Ascidiacea	Stolidobranchia	Styelidae	Botryllus
909	KX500671	Botryllus schlosseri	Ascidiacea	Stolidobranchia	Styelidae	Botryllus
910	KX500707	Botryllus schlosseri	Ascidiacea	Stolidobranchia	Styelidae	Botryllus
911	KX500716	Botryllus schlosseri	Ascidiacea	Stolidobranchia	Styelidae	Botryllus
912	KX500746	Botryllus schlosseri	Ascidiacea	Stolidobranchia	Styelidae	Botryllus
913	KX500747	Botryllus schlosseri	Ascidiacea	Stolidobranchia	Styelidae	Botryllus
914	KX500749	Botryllus schlosseri	Ascidiacea	Stolidobranchia	Styelidae	Botryllus
915	KX500750	Botryllus schlosseri	Ascidiacea	Stolidobranchia	Styelidae	Botryllus
916	KX500752	Botryllus schlosseri	Ascidiacea	Stolidobranchia	Styelidae	Botryllus
917	KX500753	Botryllus schlosseri	Ascidiacea	Stolidobranchia	Styelidae	Botryllus
918	KX500756	Botryllus schlosseri	Ascidiacea	Stolidobranchia	Styelidae	Botryllus
919	KX500757	Botryllus schlosseri	Ascidiacea	Stolidobranchia	Styelidae	Botryllus
920	KX500762	Botryllus schlosseri	Ascidiacea	Stolidobranchia	Styelidae	Botryllus
921	KX500763	Botryllus schlosseri	Ascidiacea	Stolidobranchia	Styelidae	Botryllus
922	KX500764	Botryllus schlosseri	Ascidiacea	Stolidobranchia	Styelidae	Botryllus
923	KX500765	Botryllus schlosseri	Ascidiacea	Stolidobranchia	Styelidae	Botryllus
924	KX500791	Botryllus schlosseri	Ascidiacea	Stolidobranchia	Styelidae	Botryllus
925	KX500806	Botryllus schlosseri	Ascidiacea	Stolidobranchia	Styelidae	Botryllus
926	KX500809	Botryllus schlosseri	Ascidiacea	Stolidobranchia	Styelidae	Botryllus
927	KX500811	Botryllus schlosseri	Ascidiacea	Stolidobranchia	Styelidae	Botryllus
928	KX500814	Botryllus schlosseri	Ascidiacea	Stolidobranchia	Styelidae	Botryllus
929	JN561071	Botryllus schlosseri	Ascidiacea	Stolidobranchia	Styelidae	Botryllus
930	MW584322	Botryllus schlosseri	Ascidiacea	Stolidobranchia	Styelidae	Botryllus
931	MW584327	Botryllus schlosseri	Ascidiacea	Stolidobranchia	Styelidae	Botryllus
932	MW584328	Botryllus schlosseri	Ascidiacea	Stolidobranchia	Styelidae	Botryllus
933	LR828379	Botryllus schlosseri	Ascidiacea	Stolidobranchia	Styelidae	Botryllus
934	HF548550	Botryllus schlosseri	Ascidiacea	Stolidobranchia	Styelidae	Botryllus
935	MW584321	Botryllus schlosseri	Ascidiacea	Stolidobranchia	Styelidae	Botryllus
936	MT738741	Botryllus schlosseri	Ascidiacea	Stolidobranchia	Styelidae	Botryllus
937	KF309530	Botryllus schlosseri	Ascidiacea	Stolidobranchia	Styelidae	Botryllus
938	KF309592	Botryllus schlosseri	Ascidiacea	Stolidobranchia	Styelidae	Botryllus
939	MN064603	Botryllus schlosseri	Ascidiacea	Stolidobranchia	Styelidae	Botryllus
940	MK575749	Botryllus schlosseri	Ascidiacea	Stolidobranchia	Styelidae	Botryllus
941	OL629691	Botryllus schlosseri	Ascidiacea	Stolidobranchia	Styelidae	Botryllus
942	OL629692	Botryllus schlosseri	Ascidiacea	Stolidobranchia	Styelidae	Botryllus
943	OL629693	Botryllus schlosseri	Ascidiacea	Stolidobranchia	Styelidae	Botryllus
944	OL629698	Botryllus schlosseri	Ascidiacea	Stolidobranchia	Styelidae	Botryllus
945	OL629696	Botryllus schlosseri	Ascidiacea	Stolidobranchia	Styelidae	Botryllus
946	MK575815	Botryllus schlosseri	Ascidiacea	Stolidobranchia	Styelidae	Botryllus
947	MK575757	Botryllus schlosseri	Ascidiacea	Stolidobranchia	Styelidae	Botryllus
948	MK575758	Botryllus schlosseri	Ascidiacea	Stolidobranchia	Styelidae	Botryllus
949	MK575759	Botryllus schlosseri	Ascidiacea	Stolidobranchia	Styelidae	Botryllus
950	MK575744	Botryllus schlosseri	Ascidiacea	Stolidobranchia	Styelidae	Botryllus
951	OL629689	Botryllus schlosseri	Ascidiacea	Stolidobranchia	Styelidae	Botryllus
952	OL629690	Botryllus schlosseri	Ascidiacea	Stolidobranchia	Styelidae	Botryllus
953	OL629694	Botryllus schlosseri	Ascidiacea	Stolidobranchia	Styelidae	Botryllus
954	OL629695	Botryllus schlosseri	Ascidiacea	Stolidobranchia	Styelidae	Botryllus
955	OL629697	Botryllus schlosseri	Ascidiacea	Stolidobranchia	Styelidae	Botryllus
956	MK575742	Botryllus schlosseri	Ascidiacea	Stolidobranchia	Styelidae	Botryllus
957	KM587676	Botryllus schlosseri	Ascidiacea	Stolidobranchia	Styelidae	Botryllus
958	KX500769	Botryllus schlosseri	Ascidiacea	Stolidobranchia	Styelidae	Botryllus
959	MK575751	Botryllus schlosseri	Ascidiacea	Stolidobranchia	Styelidae	Botryllus
960	MK575771	Botryllus schlosseri	Ascidiacea	Stolidobranchia	Styelidae	Botryllus
961	KM587681	Botryllus schlosseri	Ascidiacea	Stolidobranchia	Styelidae	Botryllus
962	KM587673	Botryllus schlosseri	Ascidiacea	Stolidobranchia	Styelidae	Botryllus
963	KM587674	Botryllus schlosseri	Ascidiacea	Stolidobranchia	Styelidae	Botryllus
964	KM587691	Botryllus schlosseri	Ascidiacea	Stolidobranchia	Styelidae	Botryllus
965	MK575803	Botryllus schlosseri	Ascidiacea	Stolidobranchia	Styelidae	Botryllus
966	KM587642	Botryllus schlosseri	Ascidiacea	Stolidobranchia	Styelidae	Botryllus
967	KY235419	Botryllus schlosseri	Ascidiacea	Stolidobranchia	Styelidae	Botryllus
968	MK575778	Botryllus schlosseri	Ascidiacea	Stolidobranchia	Styelidae	Botryllus
969	MK575830	Botryllus schlosseri	Ascidiacea	Stolidobranchia	Styelidae	Botryllus
970	KX500699	Botryllus schlosseri	Ascidiacea	Stolidobranchia	Styelidae	Botryllus
971	KX500700	Botryllus schlosseri	Ascidiacea	Stolidobranchia	Styelidae	Botryllus
972	KX500701	Botryllus schlosseri	Ascidiacea	Stolidobranchia	Styelidae	Botryllus
973	KX500702	Botryllus schlosseri	Ascidiacea	Stolidobranchia	Styelidae	Botryllus
974	KX500703	Botryllus schlosseri	Ascidiacea	Stolidobranchia	Styelidae	Botryllus
975	KX500704	Botryllus schlosseri	Ascidiacea	Stolidobranchia	Styelidae	Botryllus
976	KX500705	Botryllus schlosseri	Ascidiacea	Stolidobranchia	Styelidae	Botryllus
977	KX500706	Botryllus schlosseri	Ascidiacea	Stolidobranchia	Styelidae	Botryllus
978	KX500712	Botryllus schlosseri	Ascidiacea	Stolidobranchia	Styelidae	Botryllus
979	KX500713	Botryllus schlosseri	Ascidiacea	Stolidobranchia	Styelidae	Botryllus
980	KX500714	Botryllus schlosseri	Ascidiacea	Stolidobranchia	Styelidae	Botryllus
981	KX500715	Botryllus schlosseri	Ascidiacea	Stolidobranchia	Styelidae	Botryllus
982	KX500717	Botryllus schlosseri	Ascidiacea	Stolidobranchia	Styelidae	Botryllus
983	KX500718	Botryllus schlosseri	Ascidiacea	Stolidobranchia	Styelidae	Botryllus
984	KX500719	Botryllus schlosseri	Ascidiacea	Stolidobranchia	Styelidae	Botryllus
985	KX500720	Botryllus schlosseri	Ascidiacea	Stolidobranchia	Styelidae	Botryllus
986	KX500721	Botryllus schlosseri	Ascidiacea	Stolidobranchia	Styelidae	Botryllus
987	KX500722	Botryllus schlosseri	Ascidiacea	Stolidobranchia	Styelidae	Botryllus
988	KX500723	Botryllus schlosseri	Ascidiacea	Stolidobranchia	Styelidae	Botryllus
989	KX500724	Botryllus schlosseri	Ascidiacea	Stolidobranchia	Styelidae	Botryllus
990	KX500725	Botryllus schlosseri	Ascidiacea	Stolidobranchia	Styelidae	Botryllus
991	KX500726	Botryllus schlosseri	Ascidiacea	Stolidobranchia	Styelidae	Botryllus
992	KX500727	Botryllus schlosseri	Ascidiacea	Stolidobranchia	Styelidae	Botryllus
993	KX500728	Botryllus schlosseri	Ascidiacea	Stolidobranchia	Styelidae	Botryllus
994	KX500729	Botryllus schlosseri	Ascidiacea	Stolidobranchia	Styelidae	Botryllus
995	KX500730	Botryllus schlosseri	Ascidiacea	Stolidobranchia	Styelidae	Botryllus
996	KX500731	Botryllus schlosseri	Ascidiacea	Stolidobranchia	Styelidae	Botryllus
997	KX500732	Botryllus schlosseri	Ascidiacea	Stolidobranchia	Styelidae	Botryllus
998	KX500733	Botryllus schlosseri	Ascidiacea	Stolidobranchia	Styelidae	Botryllus
999	KX500734	Botryllus schlosseri	Ascidiacea	Stolidobranchia	Styelidae	Botryllus
1000	KX500735	Botryllus schlosseri	Ascidiacea	Stolidobranchia	Styelidae	Botryllus
1001	KX500736	Botryllus schlosseri	Ascidiacea	Stolidobranchia	Styelidae	Botryllus
1002	KX500737	Botryllus schlosseri	Ascidiacea	Stolidobranchia	Styelidae	Botryllus
1003	KX500738	Botryllus schlosseri	Ascidiacea	Stolidobranchia	Styelidae	Botryllus
1004	KX500739	Botryllus schlosseri	Ascidiacea	Stolidobranchia	Styelidae	Botryllus
1005	KX500740	Botryllus schlosseri	Ascidiacea	Stolidobranchia	Styelidae	Botryllus
1006	KX500741	Botryllus schlosseri	Ascidiacea	Stolidobranchia	Styelidae	Botryllus
1007	KX500742	Botryllus schlosseri	Ascidiacea	Stolidobranchia	Styelidae	Botryllus
1008	KX500743	Botryllus schlosseri	Ascidiacea	Stolidobranchia	Styelidae	Botryllus
1009	KX500744	Botryllus schlosseri	Ascidiacea	Stolidobranchia	Styelidae	Botryllus
1010	KX500745	Botryllus schlosseri	Ascidiacea	Stolidobranchia	Styelidae	Botryllus
1011	KX500794	Botryllus schlosseri	Ascidiacea	Stolidobranchia	Styelidae	Botryllus
1012	KX500795	Botryllus schlosseri	Ascidiacea	Stolidobranchia	Styelidae	Botryllus
1013	KX500796	Botryllus schlosseri	Ascidiacea	Stolidobranchia	Styelidae	Botryllus
1014	KX500797	Botryllus schlosseri	Ascidiacea	Stolidobranchia	Styelidae	Botryllus
1015	KX500799	Botryllus schlosseri	Ascidiacea	Stolidobranchia	Styelidae	Botryllus
1016	KX500801	Botryllus schlosseri	Ascidiacea	Stolidobranchia	Styelidae	Botryllus
1017	KX500802	Botryllus schlosseri	Ascidiacea	Stolidobranchia	Styelidae	Botryllus
1018	KX500803	Botryllus schlosseri	Ascidiacea	Stolidobranchia	Styelidae	Botryllus
1019	KX500804	Botryllus schlosseri	Ascidiacea	Stolidobranchia	Styelidae	Botryllus
1020	KX500805	Botryllus schlosseri	Ascidiacea	Stolidobranchia	Styelidae	Botryllus
1021	KX500807	Botryllus schlosseri	Ascidiacea	Stolidobranchia	Styelidae	Botryllus
1022	KX500812	Botryllus schlosseri	Ascidiacea	Stolidobranchia	Styelidae	Botryllus
1023	KX500813	Botryllus schlosseri	Ascidiacea	Stolidobranchia	Styelidae	Botryllus
1024	KX500816	Botryllus schlosseri	Ascidiacea	Stolidobranchia	Styelidae	Botryllus
1025	KX500831	Botryllus schlosseri	Ascidiacea	Stolidobranchia	Styelidae	Botryllus
1026	KX500832	Botryllus schlosseri	Ascidiacea	Stolidobranchia	Styelidae	Botryllus
1027	KX500833	Botryllus schlosseri	Ascidiacea	Stolidobranchia	Styelidae	Botryllus
1028	MK978817	Botryllus schlosseri	Ascidiacea	Stolidobranchia	Styelidae	Botryllus
1029	MN064602	Botryllus schlosseri	Ascidiacea	Stolidobranchia	Styelidae	Botryllus
1030	OL629699	Botryllus schlosseri	Ascidiacea	Stolidobranchia	Styelidae	Botryllus
1031	OL629700	Botryllus schlosseri	Ascidiacea	Stolidobranchia	Styelidae	Botryllus
1032	OL629701	Botryllus schlosseri	Ascidiacea	Stolidobranchia	Styelidae	Botryllus
1033	OL629702	Botryllus schlosseri	Ascidiacea	Stolidobranchia	Styelidae	Botryllus
1034	OL629703	Botryllus schlosseri	Ascidiacea	Stolidobranchia	Styelidae	Botryllus
1035	OL629704	Botryllus schlosseri	Ascidiacea	Stolidobranchia	Styelidae	Botryllus
1036	OL629705	Botryllus schlosseri	Ascidiacea	Stolidobranchia	Styelidae	Botryllus
1037	MK575755	Botryllus schlosseri	Ascidiacea	Stolidobranchia	Styelidae	Botryllus
1038	MK575756	Botryllus schlosseri	Ascidiacea	Stolidobranchia	Styelidae	Botryllus
1039	MK575779	Botryllus schlosseri	Ascidiacea	Stolidobranchia	Styelidae	Botryllus
1040	MK575824	Botryllus schlosseri	Ascidiacea	Stolidobranchia	Styelidae	Botryllus
1041	MK575754	Botryllus schlosseri	Ascidiacea	Stolidobranchia	Styelidae	Botryllus
1042	MK575772	Botryllus schlosseri	Ascidiacea	Stolidobranchia	Styelidae	Botryllus
1043	MK575789	Botryllus schlosseri	Ascidiacea	Stolidobranchia	Styelidae	Botryllus
1044	MK575787	Botryllus schlosseri	Ascidiacea	Stolidobranchia	Styelidae	Botryllus
1045	MK575784	Botryllus schlosseri	Ascidiacea	Stolidobranchia	Styelidae	Botryllus
1046	MG009582	Botryllus schlosseri	Ascidiacea	Stolidobranchia	Styelidae	Botryllus
1047	MK575783	Botryllus schlosseri	Ascidiacea	Stolidobranchia	Styelidae	Botryllus
1048	KM587638	Botryllus schlosseri	Ascidiacea	Stolidobranchia	Styelidae	Botryllus
1049	KM587652	Botryllus schlosseri	Ascidiacea	Stolidobranchia	Styelidae	Botryllus
1050	JN248370	Botryllus schlosseri	Ascidiacea	Stolidobranchia	Styelidae	Botryllus
1051	KX500708	Botryllus schlosseri	Ascidiacea	Stolidobranchia	Styelidae	Botryllus
1052	KX500827	Botryllus schlosseri	Ascidiacea	Stolidobranchia	Styelidae	Botryllus
1053	KM587656	Botryllus schlosseri	Ascidiacea	Stolidobranchia	Styelidae	Botryllus
1054	JN083273	Botryllus schlosseri	Ascidiacea	Stolidobranchia	Styelidae	Botryllus
1055	KY235410	Botryllus schlosseri	Ascidiacea	Stolidobranchia	Styelidae	Botryllus
1056	MK575763	Botryllus schlosseri	Ascidiacea	Stolidobranchia	Styelidae	Botryllus
1057	MK575761	Botryllus schlosseri	Ascidiacea	Stolidobranchia	Styelidae	Botryllus
1058	KM587654	Botryllus schlosseri	Ascidiacea	Stolidobranchia	Styelidae	Botryllus
1059	KM587641	Botryllus schlosseri	Ascidiacea	Stolidobranchia	Styelidae	Botryllus
1060	KY235409	Botryllus schlosseri	Ascidiacea	Stolidobranchia	Styelidae	Botryllus
1061	KM587645	Botryllus schlosseri	Ascidiacea	Stolidobranchia	Styelidae	Botryllus
1062	KY235420	Botryllus schlosseri	Ascidiacea	Stolidobranchia	Styelidae	Botryllus
1063	KY235408	Botryllus schlosseri	Ascidiacea	Stolidobranchia	Styelidae	Botryllus
1064	MK575767	Botryllus schlosseri	Ascidiacea	Stolidobranchia	Styelidae	Botryllus
1065	JN083276	Botryllus schlosseri	Ascidiacea	Stolidobranchia	Styelidae	Botryllus
1066	MK575777	Botryllus schlosseri	Ascidiacea	Stolidobranchia	Styelidae	Botryllus
1067	MK575762	Botryllus schlosseri	Ascidiacea	Stolidobranchia	Styelidae	Botryllus
1068	MK575825	Botryllus schlosseri	Ascidiacea	Stolidobranchia	Styelidae	Botryllus
1069	MK575806	Botryllus schlosseri	Ascidiacea	Stolidobranchia	Styelidae	Botryllus
1070	KM587653	Botryllus schlosseri	Ascidiacea	Stolidobranchia	Styelidae	Botryllus
1071	MK575800	Botryllus schlosseri	Ascidiacea	Stolidobranchia	Styelidae	Botryllus
1072	KM587648	Botryllus schlosseri	Ascidiacea	Stolidobranchia	Styelidae	Botryllus
1073	MK575796	Botryllus schlosseri	Ascidiacea	Stolidobranchia	Styelidae	Botryllus
1074	KM587643	Botryllus schlosseri	Ascidiacea	Stolidobranchia	Styelidae	Botryllus
1075	MK575792	Botryllus schlosseri	Ascidiacea	Stolidobranchia	Styelidae	Botryllus
1076	KM587655	Botryllus schlosseri	Ascidiacea	Stolidobranchia	Styelidae	Botryllus
1077	MK575760	Botryllus schlosseri	Ascidiacea	Stolidobranchia	Styelidae	Botryllus
1078	MK575768	Botryllus schlosseri	Ascidiacea	Stolidobranchia	Styelidae	Botryllus
1079	MK575812	Botryllus schlosseri	Ascidiacea	Stolidobranchia	Styelidae	Botryllus
1080	MK575805	Botryllus schlosseri	Ascidiacea	Stolidobranchia	Styelidae	Botryllus
1081	KM587646	Botryllus schlosseri	Ascidiacea	Stolidobranchia	Styelidae	Botryllus
1082	KM587647	Botryllus schlosseri	Ascidiacea	Stolidobranchia	Styelidae	Botryllus
1083	MK575766	Botryllus schlosseri	Ascidiacea	Stolidobranchia	Styelidae	Botryllus
1084	MK575814	Botryllus schlosseri	Ascidiacea	Stolidobranchia	Styelidae	Botryllus
1085	JN083280	Botryllus schlosseri	Ascidiacea	Stolidobranchia	Styelidae	Botryllus
1086	JN083278	Botryllus schlosseri	Ascidiacea	Stolidobranchia	Styelidae	Botryllus
1087	DQ340217	Botryllus schlosseri	Ascidiacea	Stolidobranchia	Styelidae	Botryllus
1088	DQ340210	Botryllus schlosseri	Ascidiacea	Stolidobranchia	Styelidae	Botryllus
1089	KX500709	Botryllus schlosseri	Ascidiacea	Stolidobranchia	Styelidae	Botryllus
1090	KX500710	Botryllus schlosseri	Ascidiacea	Stolidobranchia	Styelidae	Botryllus
1091	KX500711	Botryllus schlosseri	Ascidiacea	Stolidobranchia	Styelidae	Botryllus
1092	KX500768	Botryllus schlosseri	Ascidiacea	Stolidobranchia	Styelidae	Botryllus
1093	KX500817	Botryllus schlosseri	Ascidiacea	Stolidobranchia	Styelidae	Botryllus
1094	KX500818	Botryllus schlosseri	Ascidiacea	Stolidobranchia	Styelidae	Botryllus
1095	JN083302	Botryllus schlosseri	Ascidiacea	Stolidobranchia	Styelidae	Botryllus
1096	GQ365705	Botryllus schlosseri	Ascidiacea	Stolidobranchia	Styelidae	Botryllus
1097	JN083277	Botryllus schlosseri	Ascidiacea	Stolidobranchia	Styelidae	Botryllus
1098	JN083298	Botryllus schlosseri	Ascidiacea	Stolidobranchia	Styelidae	Botryllus
1099	JN083303	Botryllus schlosseri	Ascidiacea	Stolidobranchia	Styelidae	Botryllus
1100	JN083289	Botryllus schlosseri	Ascidiacea	Stolidobranchia	Styelidae	Botryllus
1101	JN083292	Botryllus schlosseri	Ascidiacea	Stolidobranchia	Styelidae	Botryllus
1102	JN083286	Botryllus schlosseri	Ascidiacea	Stolidobranchia	Styelidae	Botryllus
1103	JN083290	Botryllus schlosseri	Ascidiacea	Stolidobranchia	Styelidae	Botryllus
1104	JN083291	Botryllus schlosseri	Ascidiacea	Stolidobranchia	Styelidae	Botryllus
1105	JN083293	Botryllus schlosseri	Ascidiacea	Stolidobranchia	Styelidae	Botryllus
1106	JN083295	Botryllus schlosseri	Ascidiacea	Stolidobranchia	Styelidae	Botryllus
1107	JN083296	Botryllus schlosseri	Ascidiacea	Stolidobranchia	Styelidae	Botryllus
1108	JN083297	Botryllus schlosseri	Ascidiacea	Stolidobranchia	Styelidae	Botryllus
1109	MW584323	Botryllus schlosseri	Ascidiacea	Stolidobranchia	Styelidae	Botryllus
1110	MW584324	Botryllus schlosseri	Ascidiacea	Stolidobranchia	Styelidae	Botryllus
1111	MW584325	Botryllus schlosseri	Ascidiacea	Stolidobranchia	Styelidae	Botryllus
1112	MW584326	Botryllus schlosseri	Ascidiacea	Stolidobranchia	Styelidae	Botryllus
1113	LR828378	Botryllus schlosseri	Ascidiacea	Stolidobranchia	Styelidae	Botryllus
1114	JN083294	Botryllus schlosseri	Ascidiacea	Stolidobranchia	Styelidae	Botryllus
1115	MK575747	Botryllus schlosseri	Ascidiacea	Stolidobranchia	Styelidae	Botryllus
1116	MK575750	Botryllus schlosseri	Ascidiacea	Stolidobranchia	Styelidae	Botryllus
1117	JN083274	Botryllus schlosseri	Ascidiacea	Stolidobranchia	Styelidae	Botryllus
1118	JN083301	Botryllus schlosseri	Ascidiacea	Stolidobranchia	Styelidae	Botryllus
1119	JN083300	Botryllus schlosseri	Ascidiacea	Stolidobranchia	Styelidae	Botryllus
1120	JN083287	Botryllus schlosseri	Ascidiacea	Stolidobranchia	Styelidae	Botryllus
1121	JN083285	Botryllus schlosseri	Ascidiacea	Stolidobranchia	Styelidae	Botryllus
1122	JN083299	Botryllus schlosseri	Ascidiacea	Stolidobranchia	Styelidae	Botryllus
1123	JN083288	Botryllus schlosseri	Ascidiacea	Stolidobranchia	Styelidae	Botryllus
1124	DQ340221	Botryllus schlosseri	Ascidiacea	Stolidobranchia	Styelidae	Botryllus
1125	MK575797	Botryllus schlosseri	Ascidiacea	Stolidobranchia	Styelidae	Botryllus
1126	KM587644	Botryllus schlosseri	Ascidiacea	Stolidobranchia	Styelidae	Botryllus
1127	JN083283	Botryllus schlosseri	Ascidiacea	Stolidobranchia	Styelidae	Botryllus
1128	JN248377	Botryllus schlosseri	Ascidiacea	Stolidobranchia	Styelidae	Botryllus
1129	GQ365698	Botryllus schlosseri	Ascidiacea	Stolidobranchia	Styelidae	Botryllus
1130	GQ365704	Botryllus schlosseri	Ascidiacea	Stolidobranchia	Styelidae	Botryllus
1131	JN248366	Botryllus schlosseri	Ascidiacea	Stolidobranchia	Styelidae	Botryllus
1132	JN248368	Botryllus schlosseri	Ascidiacea	Stolidobranchia	Styelidae	Botryllus
1133	JN248371	Botryllus schlosseri	Ascidiacea	Stolidobranchia	Styelidae	Botryllus
1134	DQ340205	Botryllus schlosseri	Ascidiacea	Stolidobranchia	Styelidae	Botryllus
1135	KX500672	Botryllus schlosseri	Ascidiacea	Stolidobranchia	Styelidae	Botryllus
1136	KX500673	Botryllus schlosseri	Ascidiacea	Stolidobranchia	Styelidae	Botryllus
1137	KX500689	Botryllus schlosseri	Ascidiacea	Stolidobranchia	Styelidae	Botryllus
1138	KX500693	Botryllus schlosseri	Ascidiacea	Stolidobranchia	Styelidae	Botryllus
1139	KX500760	Botryllus schlosseri	Ascidiacea	Stolidobranchia	Styelidae	Botryllus
1140	KX500766	Botryllus schlosseri	Ascidiacea	Stolidobranchia	Styelidae	Botryllus
1141	KX500767	Botryllus schlosseri	Ascidiacea	Stolidobranchia	Styelidae	Botryllus
1142	KX500770	Botryllus schlosseri	Ascidiacea	Stolidobranchia	Styelidae	Botryllus
1143	KX500771	Botryllus schlosseri	Ascidiacea	Stolidobranchia	Styelidae	Botryllus
1144	KX500774	Botryllus schlosseri	Ascidiacea	Stolidobranchia	Styelidae	Botryllus
1145	KX500775	Botryllus schlosseri	Ascidiacea	Stolidobranchia	Styelidae	Botryllus
1146	KX500778	Botryllus schlosseri	Ascidiacea	Stolidobranchia	Styelidae	Botryllus
1147	KX500819	Botryllus schlosseri	Ascidiacea	Stolidobranchia	Styelidae	Botryllus
1148	KX500820	Botryllus schlosseri	Ascidiacea	Stolidobranchia	Styelidae	Botryllus
1149	KX500821	Botryllus schlosseri	Ascidiacea	Stolidobranchia	Styelidae	Botryllus
1150	KX500822	Botryllus schlosseri	Ascidiacea	Stolidobranchia	Styelidae	Botryllus
1151	KX500823	Botryllus schlosseri	Ascidiacea	Stolidobranchia	Styelidae	Botryllus
1152	KX500824	Botryllus schlosseri	Ascidiacea	Stolidobranchia	Styelidae	Botryllus
1153	KX500825	Botryllus schlosseri	Ascidiacea	Stolidobranchia	Styelidae	Botryllus
1154	KX500826	Botryllus schlosseri	Ascidiacea	Stolidobranchia	Styelidae	Botryllus
1155	JN083275	Botryllus schlosseri	Ascidiacea	Stolidobranchia	Styelidae	Botryllus
1156	OM912667	Botryllus schlosseri	Ascidiacea	Stolidobranchia	Styelidae	Botryllus
1157	FJ528641	Botryllus schlosseri	Ascidiacea	Stolidobranchia	Styelidae	Botryllus
1158	MK978818	Botryllus schlosseri	Ascidiacea	Stolidobranchia	Styelidae	Botryllus
1159	KF309615	Botryllus schlosseri	Ascidiacea	Stolidobranchia	Styelidae	Botryllus
1160	AY600987	Botryllus schlosseri	Ascidiacea	Stolidobranchia	Styelidae	Botryllus
1161	OM912666	Botryllus schlosseri	Ascidiacea	Stolidobranchia	Styelidae	Botryllus
1162	GU065353	Botryllus schlosseri	Ascidiacea	Stolidobranchia	Styelidae	Botryllus
1163	KF309536	Botryllus schlosseri	Ascidiacea	Stolidobranchia	Styelidae	Botryllus
1164	KF309537	Botryllus schlosseri	Ascidiacea	Stolidobranchia	Styelidae	Botryllus
1165	KF309538	Botryllus schlosseri	Ascidiacea	Stolidobranchia	Styelidae	Botryllus
1166	KF309539	Botryllus schlosseri	Ascidiacea	Stolidobranchia	Styelidae	Botryllus
1167	KF309540	Botryllus schlosseri	Ascidiacea	Stolidobranchia	Styelidae	Botryllus
1168	KF309541	Botryllus schlosseri	Ascidiacea	Stolidobranchia	Styelidae	Botryllus
1169	KF309542	Botryllus schlosseri	Ascidiacea	Stolidobranchia	Styelidae	Botryllus
1170	KF309543	Botryllus schlosseri	Ascidiacea	Stolidobranchia	Styelidae	Botryllus
1171	KF309544	Botryllus schlosseri	Ascidiacea	Stolidobranchia	Styelidae	Botryllus
1172	KF309546	Botryllus schlosseri	Ascidiacea	Stolidobranchia	Styelidae	Botryllus
1173	KF309547	Botryllus schlosseri	Ascidiacea	Stolidobranchia	Styelidae	Botryllus
1174	KF309564	Botryllus schlosseri	Ascidiacea	Stolidobranchia	Styelidae	Botryllus
1175	KF309565	Botryllus schlosseri	Ascidiacea	Stolidobranchia	Styelidae	Botryllus
1176	KF309566	Botryllus schlosseri	Ascidiacea	Stolidobranchia	Styelidae	Botryllus
1177	KF309567	Botryllus schlosseri	Ascidiacea	Stolidobranchia	Styelidae	Botryllus
1178	KF309579	Botryllus schlosseri	Ascidiacea	Stolidobranchia	Styelidae	Botryllus
1179	KF309659	Botryllus schlosseri	Ascidiacea	Stolidobranchia	Styelidae	Botryllus
1180	OM912663	Botryllus schlosseri	Ascidiacea	Stolidobranchia	Styelidae	Botryllus
1181	OM912664	Botryllus schlosseri	Ascidiacea	Stolidobranchia	Styelidae	Botryllus
1182	HG931923	Botryllus schlosseri	Ascidiacea	Stolidobranchia	Styelidae	Botryllus
1183	OM912665	Botryllus schlosseri	Ascidiacea	Stolidobranchia	Styelidae	Botryllus
1184	MW817933	Botryllus schlosseri	Ascidiacea	Stolidobranchia	Styelidae	Botryllus
1185	JN083281	Botryllus schlosseri	Ascidiacea	Stolidobranchia	Styelidae	Botryllus
1186	HF548551	Botryllus schlosseri	Ascidiacea	Stolidobranchia	Styelidae	Botryllus
1187	JN083282	Botryllus schlosseri	Ascidiacea	Stolidobranchia	Styelidae	Botryllus
1188	MW584319	Botryllus schlosseri	Ascidiacea	Stolidobranchia	Styelidae	Botryllus
1189	MW584320	Botryllus schlosseri	Ascidiacea	Stolidobranchia	Styelidae	Botryllus
1190	MK575764	Botryllus schlosseri	Ascidiacea	Stolidobranchia	Styelidae	Botryllus
1191	MK575770	Botryllus schlosseri	Ascidiacea	Stolidobranchia	Styelidae	Botryllus
1192	MK575811	Botryllus schlosseri	Ascidiacea	Stolidobranchia	Styelidae	Botryllus
1193	MK575769	Botryllus schlosseri	Ascidiacea	Stolidobranchia	Styelidae	Botryllus
1194	MK575765	Botryllus schlosseri	Ascidiacea	Stolidobranchia	Styelidae	Botryllus
1195	MK575795	Botryllus schlosseri	Ascidiacea	Stolidobranchia	Styelidae	Botryllus
1196	MK575813	Botryllus schlosseri	Ascidiacea	Stolidobranchia	Styelidae	Botryllus
1197	MK575781	Botryllus schlosseri	Ascidiacea	Stolidobranchia	Styelidae	Botryllus
1198	MK575782	Botryllus schlosseri	Ascidiacea	Stolidobranchia	Styelidae	Botryllus
1199	MK575752	Botryllus schlosseri	Ascidiacea	Stolidobranchia	Styelidae	Botryllus
1200	MK575786	Botryllus schlosseri	Ascidiacea	Stolidobranchia	Styelidae	Botryllus
1201	MK575746	Botryllus schlosseri	Ascidiacea	Stolidobranchia	Styelidae	Botryllus
1202	KY235411	Botryllus schlosseri	Ascidiacea	Stolidobranchia	Styelidae	Botryllus
1203	KY235421	Botryllus schlosseri	Ascidiacea	Stolidobranchia	Styelidae	Botryllus
1204	KM587664	Botryllus schlosseri	Ascidiacea	Stolidobranchia	Styelidae	Botryllus
1205	KM587639	Botryllus schlosseri	Ascidiacea	Stolidobranchia	Styelidae	Botryllus
1206	KM587663	Botryllus schlosseri	Ascidiacea	Stolidobranchia	Styelidae	Botryllus
1207	KM587640	Botryllus schlosseri	Ascidiacea	Stolidobranchia	Styelidae	Botryllus
1208	KM587666	Botryllus schlosseri	Ascidiacea	Stolidobranchia	Styelidae	Botryllus
1209	KM587665	Botryllus schlosseri	Ascidiacea	Stolidobranchia	Styelidae	Botryllus
1210	KM587650	Botryllus schlosseri	Ascidiacea	Stolidobranchia	Styelidae	Botryllus
1211	KM587679	Botryllus schlosseri	Ascidiacea	Stolidobranchia	Styelidae	Botryllus
1212	KM587649	Botryllus schlosseri	Ascidiacea	Stolidobranchia	Styelidae	Botryllus
1213	KM587667	Botryllus schlosseri	Ascidiacea	Stolidobranchia	Styelidae	Botryllus
1214	JN083279	Botryllus schlosseri	Ascidiacea	Stolidobranchia	Styelidae	Botryllus
1215	KM587651	Botryllus schlosseri	Ascidiacea	Stolidobranchia	Styelidae	Botryllus
1216	KY235412	Botryllus schlosseri	Ascidiacea	Stolidobranchia	Styelidae	Botryllus
1217	KY235413	Botryllus schlosseri	Ascidiacea	Stolidobranchia	Styelidae	Botryllus
1218	KY235416	Botryllus schlosseri	Ascidiacea	Stolidobranchia	Styelidae	Botryllus
1219	JN083284	Botryllus schlosseri	Ascidiacea	Stolidobranchia	Styelidae	Botryllus
1220	KF414703	Microcosmus squamiger	Ascidiacea	Stolidobranchia	Pyuridae	Microcosmus
1221	KF414707	Microcosmus squamiger	Ascidiacea	Stolidobranchia	Pyuridae	Microcosmus
1222	EU486205	Microcosmus squamiger	Ascidiacea	Stolidobranchia	Pyuridae	Microcosmus
1223	EU486206	Microcosmus squamiger	Ascidiacea	Stolidobranchia	Pyuridae	Microcosmus
1224	EU486394	Microcosmus squamiger	Ascidiacea	Stolidobranchia	Pyuridae	Microcosmus
1225	EU486211	Microcosmus squamiger	Ascidiacea	Stolidobranchia	Pyuridae	Microcosmus
1226	KF414699	Microcosmus squamiger	Ascidiacea	Stolidobranchia	Pyuridae	Microcosmus
1227	EU486402	Microcosmus squamiger	Ascidiacea	Stolidobranchia	Pyuridae	Microcosmus
1228	EU486427	Microcosmus squamiger	Ascidiacea	Stolidobranchia	Pyuridae	Microcosmus
1229	EU486240	Microcosmus squamiger	Ascidiacea	Stolidobranchia	Pyuridae	Microcosmus
1230	EU486241	Microcosmus squamiger	Ascidiacea	Stolidobranchia	Pyuridae	Microcosmus
1231	EU486244	Microcosmus squamiger	Ascidiacea	Stolidobranchia	Pyuridae	Microcosmus
1232	EU486282	Microcosmus squamiger	Ascidiacea	Stolidobranchia	Pyuridae	Microcosmus
1233	EU486300	Microcosmus squamiger	Ascidiacea	Stolidobranchia	Pyuridae	Microcosmus
1234	EU486304	Microcosmus squamiger	Ascidiacea	Stolidobranchia	Pyuridae	Microcosmus
1235	EU486321	Microcosmus squamiger	Ascidiacea	Stolidobranchia	Pyuridae	Microcosmus
1236	EU486327	Microcosmus squamiger	Ascidiacea	Stolidobranchia	Pyuridae	Microcosmus
1237	EU486328	Microcosmus squamiger	Ascidiacea	Stolidobranchia	Pyuridae	Microcosmus
1238	EU486340	Microcosmus squamiger	Ascidiacea	Stolidobranchia	Pyuridae	Microcosmus
1239	EU486346	Microcosmus squamiger	Ascidiacea	Stolidobranchia	Pyuridae	Microcosmus
1240	EU486348	Microcosmus squamiger	Ascidiacea	Stolidobranchia	Pyuridae	Microcosmus
1241	EU486350	Microcosmus squamiger	Ascidiacea	Stolidobranchia	Pyuridae	Microcosmus
1242	KF309619	Microcosmus squamiger	Ascidiacea	Stolidobranchia	Pyuridae	Microcosmus
1243	MZ882333	Microcosmus squamiger	Ascidiacea	Stolidobranchia	Pyuridae	Microcosmus
1244	MZ882320	Microcosmus squamiger	Ascidiacea	Stolidobranchia	Pyuridae	Microcosmus
1245	OM912585	Microcosmus squamiger	Ascidiacea	Stolidobranchia	Pyuridae	Microcosmus
1246	MZ882323	Microcosmus squamiger	Ascidiacea	Stolidobranchia	Pyuridae	Microcosmus
1247	ON060763	Microcosmus squamiger	Ascidiacea	Stolidobranchia	Pyuridae	Microcosmus
1248	MZ882330	Microcosmus squamiger	Ascidiacea	Stolidobranchia	Pyuridae	Microcosmus
1249	MZ882336	Microcosmus squamiger	Ascidiacea	Stolidobranchia	Pyuridae	Microcosmus
1250	MZ882331	Microcosmus squamiger	Ascidiacea	Stolidobranchia	Pyuridae	Microcosmus
1251	MZ882328	Microcosmus squamiger	Ascidiacea	Stolidobranchia	Pyuridae	Microcosmus
1252	JQ815439	Microcosmus squamiger	Ascidiacea	Stolidobranchia	Pyuridae	Microcosmus
1253	MZ882316	Microcosmus squamiger	Ascidiacea	Stolidobranchia	Pyuridae	Microcosmus
1254	JQ815438	Microcosmus squamiger	Ascidiacea	Stolidobranchia	Pyuridae	Microcosmus
1255	MW872265	Microcosmus squamiger	Ascidiacea	Stolidobranchia	Pyuridae	Microcosmus
1256	MZ882324	Microcosmus squamiger	Ascidiacea	Stolidobranchia	Pyuridae	Microcosmus
1257	KF309595	Microcosmus squamiger	Ascidiacea	Stolidobranchia	Pyuridae	Microcosmus
1258	EU486197	Microcosmus squamiger	Ascidiacea	Stolidobranchia	Pyuridae	Microcosmus
1259	EU486311	Microcosmus squamiger	Ascidiacea	Stolidobranchia	Pyuridae	Microcosmus
1260	EU486414	Microcosmus squamiger	Ascidiacea	Stolidobranchia	Pyuridae	Microcosmus
1261	KF309652	Microcosmus squamiger	Ascidiacea	Stolidobranchia	Pyuridae	Microcosmus
1262	MZ882335	Microcosmus squamiger	Ascidiacea	Stolidobranchia	Pyuridae	Microcosmus
1263	EU486306	Microcosmus squamiger	Ascidiacea	Stolidobranchia	Pyuridae	Microcosmus
1264	MZ882322	Microcosmus squamiger	Ascidiacea	Stolidobranchia	Pyuridae	Microcosmus
1265	EU486216	Microcosmus squamiger	Ascidiacea	Stolidobranchia	Pyuridae	Microcosmus
1266	EU486207	Microcosmus squamiger	Ascidiacea	Stolidobranchia	Pyuridae	Microcosmus
1267	EU486296	Microcosmus squamiger	Ascidiacea	Stolidobranchia	Pyuridae	Microcosmus
1268	EU486201	Microcosmus squamiger	Ascidiacea	Stolidobranchia	Pyuridae	Microcosmus
1269	EU486174	Microcosmus squamiger	Ascidiacea	Stolidobranchia	Pyuridae	Microcosmus
1270	EU486214	Microcosmus squamiger	Ascidiacea	Stolidobranchia	Pyuridae	Microcosmus
1271	EU486391	Microcosmus squamiger	Ascidiacea	Stolidobranchia	Pyuridae	Microcosmus
1272	EU486367	Microcosmus squamiger	Ascidiacea	Stolidobranchia	Pyuridae	Microcosmus
1273	EU486370	Microcosmus squamiger	Ascidiacea	Stolidobranchia	Pyuridae	Microcosmus
1274	EU486220	Microcosmus squamiger	Ascidiacea	Stolidobranchia	Pyuridae	Microcosmus
1275	EU486221	Microcosmus squamiger	Ascidiacea	Stolidobranchia	Pyuridae	Microcosmus
1276	EU486222	Microcosmus squamiger	Ascidiacea	Stolidobranchia	Pyuridae	Microcosmus
1277	EU486223	Microcosmus squamiger	Ascidiacea	Stolidobranchia	Pyuridae	Microcosmus
1278	EU486224	Microcosmus squamiger	Ascidiacea	Stolidobranchia	Pyuridae	Microcosmus
1279	EU486225	Microcosmus squamiger	Ascidiacea	Stolidobranchia	Pyuridae	Microcosmus
1280	EU486226	Microcosmus squamiger	Ascidiacea	Stolidobranchia	Pyuridae	Microcosmus
1281	EU486227	Microcosmus squamiger	Ascidiacea	Stolidobranchia	Pyuridae	Microcosmus
1282	EU486228	Microcosmus squamiger	Ascidiacea	Stolidobranchia	Pyuridae	Microcosmus
1283	EU486234	Microcosmus squamiger	Ascidiacea	Stolidobranchia	Pyuridae	Microcosmus
1284	EU486254	Microcosmus squamiger	Ascidiacea	Stolidobranchia	Pyuridae	Microcosmus
1285	EU486261	Microcosmus squamiger	Ascidiacea	Stolidobranchia	Pyuridae	Microcosmus
1286	EU486272	Microcosmus squamiger	Ascidiacea	Stolidobranchia	Pyuridae	Microcosmus
1287	EU486281	Microcosmus squamiger	Ascidiacea	Stolidobranchia	Pyuridae	Microcosmus
1288	EU486286	Microcosmus squamiger	Ascidiacea	Stolidobranchia	Pyuridae	Microcosmus
1289	EU486319	Microcosmus squamiger	Ascidiacea	Stolidobranchia	Pyuridae	Microcosmus
1290	EU486322	Microcosmus squamiger	Ascidiacea	Stolidobranchia	Pyuridae	Microcosmus
1291	EU486336	Microcosmus squamiger	Ascidiacea	Stolidobranchia	Pyuridae	Microcosmus
1292	EU486343	Microcosmus squamiger	Ascidiacea	Stolidobranchia	Pyuridae	Microcosmus
1293	EU486365	Microcosmus squamiger	Ascidiacea	Stolidobranchia	Pyuridae	Microcosmus
1294	EU486366	Microcosmus squamiger	Ascidiacea	Stolidobranchia	Pyuridae	Microcosmus
1295	EU486368	Microcosmus squamiger	Ascidiacea	Stolidobranchia	Pyuridae	Microcosmus
1296	EU486369	Microcosmus squamiger	Ascidiacea	Stolidobranchia	Pyuridae	Microcosmus
1297	EU486371	Microcosmus squamiger	Ascidiacea	Stolidobranchia	Pyuridae	Microcosmus
1298	EU486372	Microcosmus squamiger	Ascidiacea	Stolidobranchia	Pyuridae	Microcosmus
1299	EU486373	Microcosmus squamiger	Ascidiacea	Stolidobranchia	Pyuridae	Microcosmus
1300	EU486377	Microcosmus squamiger	Ascidiacea	Stolidobranchia	Pyuridae	Microcosmus
1301	EU486378	Microcosmus squamiger	Ascidiacea	Stolidobranchia	Pyuridae	Microcosmus
1302	EU486379	Microcosmus squamiger	Ascidiacea	Stolidobranchia	Pyuridae	Microcosmus
1303	EU486381	Microcosmus squamiger	Ascidiacea	Stolidobranchia	Pyuridae	Microcosmus
1304	EU486382	Microcosmus squamiger	Ascidiacea	Stolidobranchia	Pyuridae	Microcosmus
1305	EU486386	Microcosmus squamiger	Ascidiacea	Stolidobranchia	Pyuridae	Microcosmus
1306	EU486388	Microcosmus squamiger	Ascidiacea	Stolidobranchia	Pyuridae	Microcosmus
1307	EU486389	Microcosmus squamiger	Ascidiacea	Stolidobranchia	Pyuridae	Microcosmus
1308	EU486390	Microcosmus squamiger	Ascidiacea	Stolidobranchia	Pyuridae	Microcosmus
1309	EU486392	Microcosmus squamiger	Ascidiacea	Stolidobranchia	Pyuridae	Microcosmus
1310	EU486395	Microcosmus squamiger	Ascidiacea	Stolidobranchia	Pyuridae	Microcosmus
1311	EU486415	Microcosmus squamiger	Ascidiacea	Stolidobranchia	Pyuridae	Microcosmus
1312	EU486416	Microcosmus squamiger	Ascidiacea	Stolidobranchia	Pyuridae	Microcosmus
1313	EU486420	Microcosmus squamiger	Ascidiacea	Stolidobranchia	Pyuridae	Microcosmus
1314	EU486422	Microcosmus squamiger	Ascidiacea	Stolidobranchia	Pyuridae	Microcosmus
1315	EU486423	Microcosmus squamiger	Ascidiacea	Stolidobranchia	Pyuridae	Microcosmus
1316	EU486428	Microcosmus squamiger	Ascidiacea	Stolidobranchia	Pyuridae	Microcosmus
1317	ON060766	Microcosmus squamiger	Ascidiacea	Stolidobranchia	Pyuridae	Microcosmus
1318	MZ882317	Microcosmus squamiger	Ascidiacea	Stolidobranchia	Pyuridae	Microcosmus
1319	MZ882334	Microcosmus squamiger	Ascidiacea	Stolidobranchia	Pyuridae	Microcosmus
1320	EU486173	Microcosmus squamiger	Ascidiacea	Stolidobranchia	Pyuridae	Microcosmus
1321	EU486229	Microcosmus squamiger	Ascidiacea	Stolidobranchia	Pyuridae	Microcosmus
1322	EU486307	Microcosmus squamiger	Ascidiacea	Stolidobranchia	Pyuridae	Microcosmus
1323	EU486308	Microcosmus squamiger	Ascidiacea	Stolidobranchia	Pyuridae	Microcosmus
1324	EU486315	Microcosmus squamiger	Ascidiacea	Stolidobranchia	Pyuridae	Microcosmus
1325	EU486349	Microcosmus squamiger	Ascidiacea	Stolidobranchia	Pyuridae	Microcosmus
1326	KF309552	Microcosmus squamiger	Ascidiacea	Stolidobranchia	Pyuridae	Microcosmus
1327	MZ882332	Microcosmus squamiger	Ascidiacea	Stolidobranchia	Pyuridae	Microcosmus
1328	MZ882314	Microcosmus squamiger	Ascidiacea	Stolidobranchia	Pyuridae	Microcosmus
1329	ON060765	Microcosmus squamiger	Ascidiacea	Stolidobranchia	Pyuridae	Microcosmus
1330	EU486190	Microcosmus squamiger	Ascidiacea	Stolidobranchia	Pyuridae	Microcosmus
1331	EU486184	Microcosmus squamiger	Ascidiacea	Stolidobranchia	Pyuridae	Microcosmus
1332	EU486204	Microcosmus squamiger	Ascidiacea	Stolidobranchia	Pyuridae	Microcosmus
1333	EU486248	Microcosmus squamiger	Ascidiacea	Stolidobranchia	Pyuridae	Microcosmus
1334	EU486265	Microcosmus squamiger	Ascidiacea	Stolidobranchia	Pyuridae	Microcosmus
1335	EU486269	Microcosmus squamiger	Ascidiacea	Stolidobranchia	Pyuridae	Microcosmus
1336	EU486294	Microcosmus squamiger	Ascidiacea	Stolidobranchia	Pyuridae	Microcosmus
1337	EU486303	Microcosmus squamiger	Ascidiacea	Stolidobranchia	Pyuridae	Microcosmus
1338	EU486345	Microcosmus squamiger	Ascidiacea	Stolidobranchia	Pyuridae	Microcosmus
1339	EU486357	Microcosmus squamiger	Ascidiacea	Stolidobranchia	Pyuridae	Microcosmus
1340	EU486374	Microcosmus squamiger	Ascidiacea	Stolidobranchia	Pyuridae	Microcosmus
1341	EU486429	Microcosmus squamiger	Ascidiacea	Stolidobranchia	Pyuridae	Microcosmus
1342	KF309649	Microcosmus squamiger	Ascidiacea	Stolidobranchia	Pyuridae	Microcosmus
1343	MZ882325	Microcosmus squamiger	Ascidiacea	Stolidobranchia	Pyuridae	Microcosmus
1344	MZ882326	Microcosmus squamiger	Ascidiacea	Stolidobranchia	Pyuridae	Microcosmus
1345	MZ882313	Microcosmus squamiger	Ascidiacea	Stolidobranchia	Pyuridae	Microcosmus
1346	KU697729	Microcosmus squamiger	Ascidiacea	Stolidobranchia	Pyuridae	Microcosmus
1347	EU486192	Microcosmus squamiger	Ascidiacea	Stolidobranchia	Pyuridae	Microcosmus
1348	EU486199	Microcosmus squamiger	Ascidiacea	Stolidobranchia	Pyuridae	Microcosmus
1349	EU486198	Microcosmus squamiger	Ascidiacea	Stolidobranchia	Pyuridae	Microcosmus
1350	EU486256	Microcosmus squamiger	Ascidiacea	Stolidobranchia	Pyuridae	Microcosmus
1351	EU486266	Microcosmus squamiger	Ascidiacea	Stolidobranchia	Pyuridae	Microcosmus
1352	EU486268	Microcosmus squamiger	Ascidiacea	Stolidobranchia	Pyuridae	Microcosmus
1353	EU486275	Microcosmus squamiger	Ascidiacea	Stolidobranchia	Pyuridae	Microcosmus
1354	EU486277	Microcosmus squamiger	Ascidiacea	Stolidobranchia	Pyuridae	Microcosmus
1355	EU486285	Microcosmus squamiger	Ascidiacea	Stolidobranchia	Pyuridae	Microcosmus
1356	EU486289	Microcosmus squamiger	Ascidiacea	Stolidobranchia	Pyuridae	Microcosmus
1357	EU486298	Microcosmus squamiger	Ascidiacea	Stolidobranchia	Pyuridae	Microcosmus
1358	EU486312	Microcosmus squamiger	Ascidiacea	Stolidobranchia	Pyuridae	Microcosmus
1359	EU486314	Microcosmus squamiger	Ascidiacea	Stolidobranchia	Pyuridae	Microcosmus
1360	EU486320	Microcosmus squamiger	Ascidiacea	Stolidobranchia	Pyuridae	Microcosmus
1361	EU486344	Microcosmus squamiger	Ascidiacea	Stolidobranchia	Pyuridae	Microcosmus
1362	EU486351	Microcosmus squamiger	Ascidiacea	Stolidobranchia	Pyuridae	Microcosmus
1363	EU486410	Microcosmus squamiger	Ascidiacea	Stolidobranchia	Pyuridae	Microcosmus
1364	EU486419	Microcosmus squamiger	Ascidiacea	Stolidobranchia	Pyuridae	Microcosmus
1365	EU486421	Microcosmus squamiger	Ascidiacea	Stolidobranchia	Pyuridae	Microcosmus
1366	FJ528603	Microcosmus squamiger	Ascidiacea	Stolidobranchia	Pyuridae	Microcosmus
1367	MZ882321	Microcosmus squamiger	Ascidiacea	Stolidobranchia	Pyuridae	Microcosmus
1368	EU486185	Microcosmus squamiger	Ascidiacea	Stolidobranchia	Pyuridae	Microcosmus
1369	EU486255	Microcosmus squamiger	Ascidiacea	Stolidobranchia	Pyuridae	Microcosmus
1370	EU486401	Microcosmus squamiger	Ascidiacea	Stolidobranchia	Pyuridae	Microcosmus
1371	EU486291	Microcosmus squamiger	Ascidiacea	Stolidobranchia	Pyuridae	Microcosmus
1372	EU486292	Microcosmus squamiger	Ascidiacea	Stolidobranchia	Pyuridae	Microcosmus
1373	EU486290	Microcosmus squamiger	Ascidiacea	Stolidobranchia	Pyuridae	Microcosmus
1374	EU486179	Microcosmus squamiger	Ascidiacea	Stolidobranchia	Pyuridae	Microcosmus
1375	EU486276	Microcosmus squamiger	Ascidiacea	Stolidobranchia	Pyuridae	Microcosmus
1376	EU486425	Microcosmus squamiger	Ascidiacea	Stolidobranchia	Pyuridae	Microcosmus
1377	EU486397	Microcosmus squamiger	Ascidiacea	Stolidobranchia	Pyuridae	Microcosmus
1378	EU486194	Microcosmus squamiger	Ascidiacea	Stolidobranchia	Pyuridae	Microcosmus
1379	EU486230	Microcosmus squamiger	Ascidiacea	Stolidobranchia	Pyuridae	Microcosmus
1380	EU486236	Microcosmus squamiger	Ascidiacea	Stolidobranchia	Pyuridae	Microcosmus
1381	EU486247	Microcosmus squamiger	Ascidiacea	Stolidobranchia	Pyuridae	Microcosmus
1382	EU486283	Microcosmus squamiger	Ascidiacea	Stolidobranchia	Pyuridae	Microcosmus
1383	EU486287	Microcosmus squamiger	Ascidiacea	Stolidobranchia	Pyuridae	Microcosmus
1384	EU486309	Microcosmus squamiger	Ascidiacea	Stolidobranchia	Pyuridae	Microcosmus
1385	EU486316	Microcosmus squamiger	Ascidiacea	Stolidobranchia	Pyuridae	Microcosmus
1386	EU486337	Microcosmus squamiger	Ascidiacea	Stolidobranchia	Pyuridae	Microcosmus
1387	EU486417	Microcosmus squamiger	Ascidiacea	Stolidobranchia	Pyuridae	Microcosmus
1388	EU486398	Microcosmus squamiger	Ascidiacea	Stolidobranchia	Pyuridae	Microcosmus
1389	EU486399	Microcosmus squamiger	Ascidiacea	Stolidobranchia	Pyuridae	Microcosmus
1390	EU486400	Microcosmus squamiger	Ascidiacea	Stolidobranchia	Pyuridae	Microcosmus
1391	EU486404	Microcosmus squamiger	Ascidiacea	Stolidobranchia	Pyuridae	Microcosmus
1392	EU486411	Microcosmus squamiger	Ascidiacea	Stolidobranchia	Pyuridae	Microcosmus
1393	EU486172	Microcosmus squamiger	Ascidiacea	Stolidobranchia	Pyuridae	Microcosmus
1394	EU486175	Microcosmus squamiger	Ascidiacea	Stolidobranchia	Pyuridae	Microcosmus
1395	EU486176	Microcosmus squamiger	Ascidiacea	Stolidobranchia	Pyuridae	Microcosmus
1396	EU486177	Microcosmus squamiger	Ascidiacea	Stolidobranchia	Pyuridae	Microcosmus
1397	EU486178	Microcosmus squamiger	Ascidiacea	Stolidobranchia	Pyuridae	Microcosmus
1398	EU486180	Microcosmus squamiger	Ascidiacea	Stolidobranchia	Pyuridae	Microcosmus
1399	EU486181	Microcosmus squamiger	Ascidiacea	Stolidobranchia	Pyuridae	Microcosmus
1400	EU486182	Microcosmus squamiger	Ascidiacea	Stolidobranchia	Pyuridae	Microcosmus
1401	EU486183	Microcosmus squamiger	Ascidiacea	Stolidobranchia	Pyuridae	Microcosmus
1402	EU486187	Microcosmus squamiger	Ascidiacea	Stolidobranchia	Pyuridae	Microcosmus
1403	EU486188	Microcosmus squamiger	Ascidiacea	Stolidobranchia	Pyuridae	Microcosmus
1404	EU486189	Microcosmus squamiger	Ascidiacea	Stolidobranchia	Pyuridae	Microcosmus
1405	EU486191	Microcosmus squamiger	Ascidiacea	Stolidobranchia	Pyuridae	Microcosmus
1406	EU486193	Microcosmus squamiger	Ascidiacea	Stolidobranchia	Pyuridae	Microcosmus
1407	EU486195	Microcosmus squamiger	Ascidiacea	Stolidobranchia	Pyuridae	Microcosmus
1408	EU486196	Microcosmus squamiger	Ascidiacea	Stolidobranchia	Pyuridae	Microcosmus
1409	EU486200	Microcosmus squamiger	Ascidiacea	Stolidobranchia	Pyuridae	Microcosmus
1410	EU486202	Microcosmus squamiger	Ascidiacea	Stolidobranchia	Pyuridae	Microcosmus
1411	EU486203	Microcosmus squamiger	Ascidiacea	Stolidobranchia	Pyuridae	Microcosmus
1412	EU486212	Microcosmus squamiger	Ascidiacea	Stolidobranchia	Pyuridae	Microcosmus
1413	EU486215	Microcosmus squamiger	Ascidiacea	Stolidobranchia	Pyuridae	Microcosmus
1414	EU486231	Microcosmus squamiger	Ascidiacea	Stolidobranchia	Pyuridae	Microcosmus
1415	EU486232	Microcosmus squamiger	Ascidiacea	Stolidobranchia	Pyuridae	Microcosmus
1416	EU486233	Microcosmus squamiger	Ascidiacea	Stolidobranchia	Pyuridae	Microcosmus
1417	EU486235	Microcosmus squamiger	Ascidiacea	Stolidobranchia	Pyuridae	Microcosmus
1418	EU486237	Microcosmus squamiger	Ascidiacea	Stolidobranchia	Pyuridae	Microcosmus
1419	EU486238	Microcosmus squamiger	Ascidiacea	Stolidobranchia	Pyuridae	Microcosmus
1420	EU486239	Microcosmus squamiger	Ascidiacea	Stolidobranchia	Pyuridae	Microcosmus
1421	EU486242	Microcosmus squamiger	Ascidiacea	Stolidobranchia	Pyuridae	Microcosmus
1422	EU486243	Microcosmus squamiger	Ascidiacea	Stolidobranchia	Pyuridae	Microcosmus
1423	EU486245	Microcosmus squamiger	Ascidiacea	Stolidobranchia	Pyuridae	Microcosmus
1424	EU486246	Microcosmus squamiger	Ascidiacea	Stolidobranchia	Pyuridae	Microcosmus
1425	EU486249	Microcosmus squamiger	Ascidiacea	Stolidobranchia	Pyuridae	Microcosmus
1426	EU486250	Microcosmus squamiger	Ascidiacea	Stolidobranchia	Pyuridae	Microcosmus
1427	EU486251	Microcosmus squamiger	Ascidiacea	Stolidobranchia	Pyuridae	Microcosmus
1428	EU486252	Microcosmus squamiger	Ascidiacea	Stolidobranchia	Pyuridae	Microcosmus
1429	EU486253	Microcosmus squamiger	Ascidiacea	Stolidobranchia	Pyuridae	Microcosmus
1430	EU486257	Microcosmus squamiger	Ascidiacea	Stolidobranchia	Pyuridae	Microcosmus
1431	EU486258	Microcosmus squamiger	Ascidiacea	Stolidobranchia	Pyuridae	Microcosmus
1432	EU486259	Microcosmus squamiger	Ascidiacea	Stolidobranchia	Pyuridae	Microcosmus
1433	EU486260	Microcosmus squamiger	Ascidiacea	Stolidobranchia	Pyuridae	Microcosmus
1434	EU486262	Microcosmus squamiger	Ascidiacea	Stolidobranchia	Pyuridae	Microcosmus
1435	EU486263	Microcosmus squamiger	Ascidiacea	Stolidobranchia	Pyuridae	Microcosmus
1436	EU486264	Microcosmus squamiger	Ascidiacea	Stolidobranchia	Pyuridae	Microcosmus
1437	EU486267	Microcosmus squamiger	Ascidiacea	Stolidobranchia	Pyuridae	Microcosmus
1438	EU486270	Microcosmus squamiger	Ascidiacea	Stolidobranchia	Pyuridae	Microcosmus
1439	EU486271	Microcosmus squamiger	Ascidiacea	Stolidobranchia	Pyuridae	Microcosmus
1440	EU486273	Microcosmus squamiger	Ascidiacea	Stolidobranchia	Pyuridae	Microcosmus
1441	EU486274	Microcosmus squamiger	Ascidiacea	Stolidobranchia	Pyuridae	Microcosmus
1442	EU486278	Microcosmus squamiger	Ascidiacea	Stolidobranchia	Pyuridae	Microcosmus
1443	EU486279	Microcosmus squamiger	Ascidiacea	Stolidobranchia	Pyuridae	Microcosmus
1444	EU486280	Microcosmus squamiger	Ascidiacea	Stolidobranchia	Pyuridae	Microcosmus
1445	EU486284	Microcosmus squamiger	Ascidiacea	Stolidobranchia	Pyuridae	Microcosmus
1446	EU486288	Microcosmus squamiger	Ascidiacea	Stolidobranchia	Pyuridae	Microcosmus
1447	EU486293	Microcosmus squamiger	Ascidiacea	Stolidobranchia	Pyuridae	Microcosmus
1448	EU486295	Microcosmus squamiger	Ascidiacea	Stolidobranchia	Pyuridae	Microcosmus
1449	EU486297	Microcosmus squamiger	Ascidiacea	Stolidobranchia	Pyuridae	Microcosmus
1450	EU486299	Microcosmus squamiger	Ascidiacea	Stolidobranchia	Pyuridae	Microcosmus
1451	EU486301	Microcosmus squamiger	Ascidiacea	Stolidobranchia	Pyuridae	Microcosmus
1452	EU486302	Microcosmus squamiger	Ascidiacea	Stolidobranchia	Pyuridae	Microcosmus
1453	EU486305	Microcosmus squamiger	Ascidiacea	Stolidobranchia	Pyuridae	Microcosmus
1454	EU486313	Microcosmus squamiger	Ascidiacea	Stolidobranchia	Pyuridae	Microcosmus
1455	EU486317	Microcosmus squamiger	Ascidiacea	Stolidobranchia	Pyuridae	Microcosmus
1456	EU486318	Microcosmus squamiger	Ascidiacea	Stolidobranchia	Pyuridae	Microcosmus
1457	EU486323	Microcosmus squamiger	Ascidiacea	Stolidobranchia	Pyuridae	Microcosmus
1458	EU486324	Microcosmus squamiger	Ascidiacea	Stolidobranchia	Pyuridae	Microcosmus
1459	EU486325	Microcosmus squamiger	Ascidiacea	Stolidobranchia	Pyuridae	Microcosmus
1460	EU486326	Microcosmus squamiger	Ascidiacea	Stolidobranchia	Pyuridae	Microcosmus
1461	EU486329	Microcosmus squamiger	Ascidiacea	Stolidobranchia	Pyuridae	Microcosmus
1462	EU486330	Microcosmus squamiger	Ascidiacea	Stolidobranchia	Pyuridae	Microcosmus
1463	EU486331	Microcosmus squamiger	Ascidiacea	Stolidobranchia	Pyuridae	Microcosmus
1464	EU486332	Microcosmus squamiger	Ascidiacea	Stolidobranchia	Pyuridae	Microcosmus
1465	EU486333	Microcosmus squamiger	Ascidiacea	Stolidobranchia	Pyuridae	Microcosmus
1466	EU486334	Microcosmus squamiger	Ascidiacea	Stolidobranchia	Pyuridae	Microcosmus
1467	EU486335	Microcosmus squamiger	Ascidiacea	Stolidobranchia	Pyuridae	Microcosmus
1468	EU486338	Microcosmus squamiger	Ascidiacea	Stolidobranchia	Pyuridae	Microcosmus
1469	EU486339	Microcosmus squamiger	Ascidiacea	Stolidobranchia	Pyuridae	Microcosmus
1470	EU486341	Microcosmus squamiger	Ascidiacea	Stolidobranchia	Pyuridae	Microcosmus
1471	EU486342	Microcosmus squamiger	Ascidiacea	Stolidobranchia	Pyuridae	Microcosmus
1472	EU486347	Microcosmus squamiger	Ascidiacea	Stolidobranchia	Pyuridae	Microcosmus
1473	EU486352	Microcosmus squamiger	Ascidiacea	Stolidobranchia	Pyuridae	Microcosmus
1474	EU486353	Microcosmus squamiger	Ascidiacea	Stolidobranchia	Pyuridae	Microcosmus
1475	EU486354	Microcosmus squamiger	Ascidiacea	Stolidobranchia	Pyuridae	Microcosmus
1476	EU486355	Microcosmus squamiger	Ascidiacea	Stolidobranchia	Pyuridae	Microcosmus
1477	EU486356	Microcosmus squamiger	Ascidiacea	Stolidobranchia	Pyuridae	Microcosmus
1478	EU486358	Microcosmus squamiger	Ascidiacea	Stolidobranchia	Pyuridae	Microcosmus
1479	EU486359	Microcosmus squamiger	Ascidiacea	Stolidobranchia	Pyuridae	Microcosmus
1480	EU486360	Microcosmus squamiger	Ascidiacea	Stolidobranchia	Pyuridae	Microcosmus
1481	EU486361	Microcosmus squamiger	Ascidiacea	Stolidobranchia	Pyuridae	Microcosmus
1482	EU486362	Microcosmus squamiger	Ascidiacea	Stolidobranchia	Pyuridae	Microcosmus
1483	EU486363	Microcosmus squamiger	Ascidiacea	Stolidobranchia	Pyuridae	Microcosmus
1484	EU486364	Microcosmus squamiger	Ascidiacea	Stolidobranchia	Pyuridae	Microcosmus
1485	EU486376	Microcosmus squamiger	Ascidiacea	Stolidobranchia	Pyuridae	Microcosmus
1486	EU486393	Microcosmus squamiger	Ascidiacea	Stolidobranchia	Pyuridae	Microcosmus
1487	EU486396	Microcosmus squamiger	Ascidiacea	Stolidobranchia	Pyuridae	Microcosmus
1488	EU486403	Microcosmus squamiger	Ascidiacea	Stolidobranchia	Pyuridae	Microcosmus
1489	EU486405	Microcosmus squamiger	Ascidiacea	Stolidobranchia	Pyuridae	Microcosmus
1490	EU486406	Microcosmus squamiger	Ascidiacea	Stolidobranchia	Pyuridae	Microcosmus
1491	EU486407	Microcosmus squamiger	Ascidiacea	Stolidobranchia	Pyuridae	Microcosmus
1492	EU486408	Microcosmus squamiger	Ascidiacea	Stolidobranchia	Pyuridae	Microcosmus
1493	EU486409	Microcosmus squamiger	Ascidiacea	Stolidobranchia	Pyuridae	Microcosmus
1494	EU486412	Microcosmus squamiger	Ascidiacea	Stolidobranchia	Pyuridae	Microcosmus
1495	EU486413	Microcosmus squamiger	Ascidiacea	Stolidobranchia	Pyuridae	Microcosmus
1496	EU486418	Microcosmus squamiger	Ascidiacea	Stolidobranchia	Pyuridae	Microcosmus
1497	EU486424	Microcosmus squamiger	Ascidiacea	Stolidobranchia	Pyuridae	Microcosmus
1498	EU486426	Microcosmus squamiger	Ascidiacea	Stolidobranchia	Pyuridae	Microcosmus
1499	MT277082	Microcosmus squamiger	Ascidiacea	Stolidobranchia	Pyuridae	Microcosmus
1500	KF309550	Microcosmus squamiger	Ascidiacea	Stolidobranchia	Pyuridae	Microcosmus
1501	KF309612	Microcosmus squamiger	Ascidiacea	Stolidobranchia	Pyuridae	Microcosmus
1502	KF309635	Microcosmus squamiger	Ascidiacea	Stolidobranchia	Pyuridae	Microcosmus
1503	AM706490	Microcosmus squamiger	Ascidiacea	Stolidobranchia	Pyuridae	Microcosmus
1504	FJ528601	Microcosmus squamiger	Ascidiacea	Stolidobranchia	Pyuridae	Microcosmus
1505	JQ815437	Microcosmus squamiger	Ascidiacea	Stolidobranchia	Pyuridae	Microcosmus
1506	MZ882318	Microcosmus squamiger	Ascidiacea	Stolidobranchia	Pyuridae	Microcosmus
1507	OM912587	Microcosmus squamiger	Ascidiacea	Stolidobranchia	Pyuridae	Microcosmus
1508	JQ815436	Microcosmus squamiger	Ascidiacea	Stolidobranchia	Pyuridae	Microcosmus
1509	MZ882327	Microcosmus squamiger	Ascidiacea	Stolidobranchia	Pyuridae	Microcosmus
1510	MZ882337	Microcosmus squamiger	Ascidiacea	Stolidobranchia	Pyuridae	Microcosmus
1511	MN185354	Microcosmus squamiger	Ascidiacea	Stolidobranchia	Pyuridae	Microcosmus
1512	MW872266	Microcosmus squamiger	Ascidiacea	Stolidobranchia	Pyuridae	Microcosmus
1513	MZ882319	Microcosmus squamiger	Ascidiacea	Stolidobranchia	Pyuridae	Microcosmus
1514	OM912583	Microcosmus squamiger	Ascidiacea	Stolidobranchia	Pyuridae	Microcosmus
1515	OM912584	Microcosmus squamiger	Ascidiacea	Stolidobranchia	Pyuridae	Microcosmus
1516	OM912586	Microcosmus squamiger	Ascidiacea	Stolidobranchia	Pyuridae	Microcosmus
1517	KU697730	Microcosmus squamiger	Ascidiacea	Stolidobranchia	Pyuridae	Microcosmus
1518	MZ882315	Microcosmus squamiger	Ascidiacea	Stolidobranchia	Pyuridae	Microcosmus
1519	MZ882329	Microcosmus squamiger	Ascidiacea	Stolidobranchia	Pyuridae	Microcosmus
1520	ON060764	Microcosmus squamiger	Ascidiacea	Stolidobranchia	Pyuridae	Microcosmus
1521	FJ528602	Microcosmus squamiger	Ascidiacea	Stolidobranchia	Pyuridae	Microcosmus
1522	KF309600	Microcosmus squamiger	Ascidiacea	Stolidobranchia	Pyuridae	Microcosmus
1523	KF369151	Microcosmus squamiger	Ascidiacea	Stolidobranchia	Pyuridae	Microcosmus
1524	KF309634	Microcosmus squamiger	Ascidiacea	Stolidobranchia	Pyuridae	Microcosmus
1525	MH242682	Boltenia villosa	Ascidiacea	Stolidobranchia	Pyuridae	Boltenia
1526	OM912473	Microcosmus polymorphus	Ascidiacea	Stolidobranchia	Pyuridae	Microcosmus
1527	EU486430	Microcosmus polymorphus	Ascidiacea	Stolidobranchia	Pyuridae	Microcosmus
1528	OM912474	Microcosmus polymorphus	Ascidiacea	Stolidobranchia	Pyuridae	Microcosmus
1529	OM912472	Microcosmus polymorphus	Ascidiacea	Stolidobranchia	Pyuridae	Microcosmus
1530	OM912475	Microcosmus polymorphus	Ascidiacea	Stolidobranchia	Pyuridae	Microcosmus
1531	OM912476	Microcosmus polymorphus	Ascidiacea	Stolidobranchia	Pyuridae	Microcosmus
1532	FJ528652	Distomus variolosus	Ascidiacea	Stolidobranchia	Styelidae	Distomus
1533	FJ528653	Distomus variolosus	Ascidiacea	Stolidobranchia	Styelidae	Distomus
1534	MN919472	Styela multicarpa	Ascidiacea	Stolidobranchia	Styelidae	Styela
1535	MN919473	Styela multicarpa	Ascidiacea	Stolidobranchia	Styelidae	Styela
1536	MW621895	Styela canopus	Ascidiacea	Stolidobranchia	Styelidae	Styela
1537	MW621900	Styela canopus	Ascidiacea	Stolidobranchia	Styelidae	Styela
1538	MW621897	Styela canopus	Ascidiacea	Stolidobranchia	Styelidae	Styela
1539	MW621904	Styela canopus	Ascidiacea	Stolidobranchia	Styelidae	Styela
1540	MW621893	Styela canopus	Ascidiacea	Stolidobranchia	Styelidae	Styela
1541	MW621894	Styela canopus	Ascidiacea	Stolidobranchia	Styelidae	Styela
1542	MW621902	Styela canopus	Ascidiacea	Stolidobranchia	Styelidae	Styela
1543	MW621905	Styela canopus	Ascidiacea	Stolidobranchia	Styelidae	Styela
1544	MW285132	Styela canopus	Ascidiacea	Stolidobranchia	Styelidae	Styela
1545	MW285133	Styela canopus	Ascidiacea	Stolidobranchia	Styelidae	Styela
1546	MW621899	Styela canopus	Ascidiacea	Stolidobranchia	Styelidae	Styela
1547	MW621901	Styela canopus	Ascidiacea	Stolidobranchia	Styelidae	Styela
1548	OP662570	Styela canopus	Ascidiacea	Stolidobranchia	Styelidae	Styela
1549	MW621896	Styela canopus	Ascidiacea	Stolidobranchia	Styelidae	Styela
1550	MW621903	Styela canopus	Ascidiacea	Stolidobranchia	Styelidae	Styela
1551	MH087516	Styela canopus	Ascidiacea	Stolidobranchia	Styelidae	Styela
1552	OQ323243	Styela canopus	Ascidiacea	Stolidobranchia	Styelidae	Styela
1553	OQ322800	Styela canopus	Ascidiacea	Stolidobranchia	Styelidae	Styela
1554	MW621898	Styela canopus	Ascidiacea	Stolidobranchia	Styelidae	Styela
1555	OQ323311	Styela canopus	Ascidiacea	Stolidobranchia	Styelidae	Styela
1556	MH011445	Dendrodoa grossularia	Ascidiacea	Stolidobranchia	Styelidae	Dendrodoa
1557	FJ528649	Dendrodoa grossularia	Ascidiacea	Stolidobranchia	Styelidae	Dendrodoa
1558	FJ528650	Dendrodoa grossularia	Ascidiacea	Stolidobranchia	Styelidae	Dendrodoa
1559	MN919510	Styela panamensis	Ascidiacea	Stolidobranchia	Styelidae	Styela
1560	MN919509	Styela panamensis	Ascidiacea	Stolidobranchia	Styelidae	Styela
1561	MN919503	Styela panamensis	Ascidiacea	Stolidobranchia	Styelidae	Styela
1562	MN919508	Styela panamensis	Ascidiacea	Stolidobranchia	Styelidae	Styela
1563	MN919502	Styela panamensis	Ascidiacea	Stolidobranchia	Styelidae	Styela
1564	MN919505	Styela panamensis	Ascidiacea	Stolidobranchia	Styelidae	Styela
1565	MN919504	Styela panamensis	Ascidiacea	Stolidobranchia	Styelidae	Styela
1566	MN919506	Styela panamensis	Ascidiacea	Stolidobranchia	Styelidae	Styela
1567	MN919507	Styela panamensis	Ascidiacea	Stolidobranchia	Styelidae	Styela
1568	MN919501	Styela panamensis	Ascidiacea	Stolidobranchia	Styelidae	Styela
1569	OP662578	Styela plicata	Ascidiacea	Stolidobranchia	Styelidae	Styela
1570	OP662563	Styela plicata	Ascidiacea	Stolidobranchia	Styelidae	Styela
1571	OP662546	Styela plicata	Ascidiacea	Stolidobranchia	Styelidae	Styela
1572	OP662542	Styela plicata	Ascidiacea	Stolidobranchia	Styelidae	Styela
1573	OP662565	Styela plicata	Ascidiacea	Stolidobranchia	Styelidae	Styela
1574	OP662593	Styela plicata	Ascidiacea	Stolidobranchia	Styelidae	Styela
1575	OP662573	Styela plicata	Ascidiacea	Stolidobranchia	Styelidae	Styela
1576	OP662569	Styela plicata	Ascidiacea	Stolidobranchia	Styelidae	Styela
1577	MH383123	Styela plicata	Ascidiacea	Stolidobranchia	Styelidae	Styela
1578	OP662583	Styela plicata	Ascidiacea	Stolidobranchia	Styelidae	Styela
1579	HQ916430	Styela plicata	Ascidiacea	Stolidobranchia	Styelidae	Styela
1580	OP662576	Styela plicata	Ascidiacea	Stolidobranchia	Styelidae	Styela
1581	OP662589	Styela plicata	Ascidiacea	Stolidobranchia	Styelidae	Styela
1582	OP662580	Styela plicata	Ascidiacea	Stolidobranchia	Styelidae	Styela
1583	OP662577	Styela plicata	Ascidiacea	Stolidobranchia	Styelidae	Styela
1584	HQ916436	Styela plicata	Ascidiacea	Stolidobranchia	Styelidae	Styela
1585	KC492167	Styela plicata	Ascidiacea	Stolidobranchia	Styelidae	Styela
1586	EU708889	Styela plicata	Ascidiacea	Stolidobranchia	Styelidae	Styela
1587	JX885713	Styela plicata	Ascidiacea	Stolidobranchia	Styelidae	Styela
1588	MZ882346	Styela plicata	Ascidiacea	Stolidobranchia	Styelidae	Styela
1589	HQ916429	Styela plicata	Ascidiacea	Stolidobranchia	Styelidae	Styela
1590	KY111431	Styela plicata	Ascidiacea	Stolidobranchia	Styelidae	Styela
1591	MH383124	Styela plicata	Ascidiacea	Stolidobranchia	Styelidae	Styela
1592	OP662556	Styela plicata	Ascidiacea	Stolidobranchia	Styelidae	Styela
1593	LC432333	Styela plicata	Ascidiacea	Stolidobranchia	Styelidae	Styela
1594	OL877239	Styela plicata	Ascidiacea	Stolidobranchia	Styelidae	Styela
1595	MH383107	Styela plicata	Ascidiacea	Stolidobranchia	Styelidae	Styela
1596	MH383108	Styela plicata	Ascidiacea	Stolidobranchia	Styelidae	Styela
1597	MH383109	Styela plicata	Ascidiacea	Stolidobranchia	Styelidae	Styela
1598	MH383110	Styela plicata	Ascidiacea	Stolidobranchia	Styelidae	Styela
1599	MH383111	Styela plicata	Ascidiacea	Stolidobranchia	Styelidae	Styela
1600	MH383112	Styela plicata	Ascidiacea	Stolidobranchia	Styelidae	Styela
1601	MH383113	Styela plicata	Ascidiacea	Stolidobranchia	Styelidae	Styela
1602	MH383114	Styela plicata	Ascidiacea	Stolidobranchia	Styelidae	Styela
1603	MH383115	Styela plicata	Ascidiacea	Stolidobranchia	Styelidae	Styela
1604	MH383116	Styela plicata	Ascidiacea	Stolidobranchia	Styelidae	Styela
1605	MH383117	Styela plicata	Ascidiacea	Stolidobranchia	Styelidae	Styela
1606	MH383118	Styela plicata	Ascidiacea	Stolidobranchia	Styelidae	Styela
1607	HQ916439	Styela plicata	Ascidiacea	Stolidobranchia	Styelidae	Styela
1608	HQ916438	Styela plicata	Ascidiacea	Stolidobranchia	Styelidae	Styela
1609	OP662588	Styela plicata	Ascidiacea	Stolidobranchia	Styelidae	Styela
1610	OP662567	Styela plicata	Ascidiacea	Stolidobranchia	Styelidae	Styela
1611	OP662540	Styela plicata	Ascidiacea	Stolidobranchia	Styelidae	Styela
1612	MW621906	Styela plicata	Ascidiacea	Stolidobranchia	Styelidae	Styela
1613	MW621909	Styela plicata	Ascidiacea	Stolidobranchia	Styelidae	Styela
1614	MK308057	Styela plicata	Ascidiacea	Stolidobranchia	Styelidae	Styela
1615	OP662547	Styela plicata	Ascidiacea	Stolidobranchia	Styelidae	Styela
1616	OP662572	Styela plicata	Ascidiacea	Stolidobranchia	Styelidae	Styela
1617	OP662579	Styela plicata	Ascidiacea	Stolidobranchia	Styelidae	Styela
1618	HQ916437	Styela plicata	Ascidiacea	Stolidobranchia	Styelidae	Styela
1619	OP662568	Styela plicata	Ascidiacea	Stolidobranchia	Styelidae	Styela
1620	OP662551	Styela plicata	Ascidiacea	Stolidobranchia	Styelidae	Styela
1621	OP662582	Styela plicata	Ascidiacea	Stolidobranchia	Styelidae	Styela
1622	OP662597	Styela plicata	Ascidiacea	Stolidobranchia	Styelidae	Styela
1623	MW621908	Styela plicata	Ascidiacea	Stolidobranchia	Styelidae	Styela
1624	HQ916440	Styela plicata	Ascidiacea	Stolidobranchia	Styelidae	Styela
1625	HQ916435	Styela plicata	Ascidiacea	Stolidobranchia	Styelidae	Styela
1626	MW621907	Styela plicata	Ascidiacea	Stolidobranchia	Styelidae	Styela
1627	OP662581	Styela plicata	Ascidiacea	Stolidobranchia	Styelidae	Styela
1628	OP662586	Styela plicata	Ascidiacea	Stolidobranchia	Styelidae	Styela
1629	OP662564	Styela plicata	Ascidiacea	Stolidobranchia	Styelidae	Styela
1630	OP662574	Styela plicata	Ascidiacea	Stolidobranchia	Styelidae	Styela
1631	OP662575	Styela plicata	Ascidiacea	Stolidobranchia	Styelidae	Styela
1632	OP662594	Styela plicata	Ascidiacea	Stolidobranchia	Styelidae	Styela
1633	OP662566	Styela plicata	Ascidiacea	Stolidobranchia	Styelidae	Styela
1634	OP662584	Styela plicata	Ascidiacea	Stolidobranchia	Styelidae	Styela
1635	OP662550	Styela plicata	Ascidiacea	Stolidobranchia	Styelidae	Styela
1636	OP662552	Styela plicata	Ascidiacea	Stolidobranchia	Styelidae	Styela
1637	OP662555	Styela plicata	Ascidiacea	Stolidobranchia	Styelidae	Styela
1638	OP662548	Styela plicata	Ascidiacea	Stolidobranchia	Styelidae	Styela
1639	KY111432	Styela plicata	Ascidiacea	Stolidobranchia	Styelidae	Styela
1640	OP662554	Styela plicata	Ascidiacea	Stolidobranchia	Styelidae	Styela
1641	OP662595	Styela plicata	Ascidiacea	Stolidobranchia	Styelidae	Styela
1642	OP662587	Styela plicata	Ascidiacea	Stolidobranchia	Styelidae	Styela
1643	OP662585	Styela plicata	Ascidiacea	Stolidobranchia	Styelidae	Styela
1644	OP662541	Styela plicata	Ascidiacea	Stolidobranchia	Styelidae	Styela
1645	OP662549	Styela plicata	Ascidiacea	Stolidobranchia	Styelidae	Styela
1646	OP662571	Styela plicata	Ascidiacea	Stolidobranchia	Styelidae	Styela
1647	MH383119	Styela plicata	Ascidiacea	Stolidobranchia	Styelidae	Styela
1648	MH383120	Styela plicata	Ascidiacea	Stolidobranchia	Styelidae	Styela
1649	MH383122	Styela plicata	Ascidiacea	Stolidobranchia	Styelidae	Styela
1650	MH383125	Styela plicata	Ascidiacea	Stolidobranchia	Styelidae	Styela
1651	MH383126	Styela plicata	Ascidiacea	Stolidobranchia	Styelidae	Styela
1652	MH383127	Styela plicata	Ascidiacea	Stolidobranchia	Styelidae	Styela
1653	MH383128	Styela plicata	Ascidiacea	Stolidobranchia	Styelidae	Styela
1654	MH383129	Styela plicata	Ascidiacea	Stolidobranchia	Styelidae	Styela
1655	MH383130	Styela plicata	Ascidiacea	Stolidobranchia	Styelidae	Styela
1656	OQ322828	Styela plicata	Ascidiacea	Stolidobranchia	Styelidae	Styela
1657	OQ323194	Styela plicata	Ascidiacea	Stolidobranchia	Styelidae	Styela
1658	OQ323204	Styela plicata	Ascidiacea	Stolidobranchia	Styelidae	Styela
1659	OP662557	Styela plicata	Ascidiacea	Stolidobranchia	Styelidae	Styela
1660	MK308336	Styela plicata	Ascidiacea	Stolidobranchia	Styelidae	Styela
1661	OP662544	Styela plicata	Ascidiacea	Stolidobranchia	Styelidae	Styela
1662	MH383121	Styela plicata	Ascidiacea	Stolidobranchia	Styelidae	Styela
1663	KY111430	Styela plicata	Ascidiacea	Stolidobranchia	Styelidae	Styela
1664	HQ916427	Styela plicata	Ascidiacea	Stolidobranchia	Styelidae	Styela
1665	KC492162	Styela plicata	Ascidiacea	Stolidobranchia	Styelidae	Styela
1666	OM912765	Styela plicata	Ascidiacea	Stolidobranchia	Styelidae	Styela
1667	OM912766	Styela plicata	Ascidiacea	Stolidobranchia	Styelidae	Styela
1668	OM912768	Styela plicata	Ascidiacea	Stolidobranchia	Styelidae	Styela
1669	OM912767	Styela plicata	Ascidiacea	Stolidobranchia	Styelidae	Styela
1670	AM292601	Styela plicata	Ascidiacea	Stolidobranchia	Styelidae	Styela
1671	JX885722	Styela plicata	Ascidiacea	Stolidobranchia	Styelidae	Styela
1672	HQ916444	Styela plicata	Ascidiacea	Stolidobranchia	Styelidae	Styela
1673	HQ916434	Styela plicata	Ascidiacea	Stolidobranchia	Styelidae	Styela
1674	JX885714	Styela plicata	Ascidiacea	Stolidobranchia	Styelidae	Styela
1675	EU708882	Styela plicata	Ascidiacea	Stolidobranchia	Styelidae	Styela
1676	KC492160	Styela plicata	Ascidiacea	Stolidobranchia	Styelidae	Styela
1677	HQ916441	Styela plicata	Ascidiacea	Stolidobranchia	Styelidae	Styela
1678	KC492163	Styela plicata	Ascidiacea	Stolidobranchia	Styelidae	Styela
1679	HQ916446	Styela plicata	Ascidiacea	Stolidobranchia	Styelidae	Styela
1680	HQ916428	Styela plicata	Ascidiacea	Stolidobranchia	Styelidae	Styela
1681	JX885715	Styela plicata	Ascidiacea	Stolidobranchia	Styelidae	Styela
1682	EU708881	Styela plicata	Ascidiacea	Stolidobranchia	Styelidae	Styela
1683	KC492161	Styela plicata	Ascidiacea	Stolidobranchia	Styelidae	Styela
1684	FJ528631	Styela plicata	Ascidiacea	Stolidobranchia	Styelidae	Styela
1685	KT988335	Styela plicata	Ascidiacea	Stolidobranchia	Styelidae	Styela
1686	EU708885	Styela plicata	Ascidiacea	Stolidobranchia	Styelidae	Styela
1687	JX885718	Styela plicata	Ascidiacea	Stolidobranchia	Styelidae	Styela
1688	MZ882344	Styela plicata	Ascidiacea	Stolidobranchia	Styelidae	Styela
1689	KC492165	Styela plicata	Ascidiacea	Stolidobranchia	Styelidae	Styela
1690	HQ916426	Styela plicata	Ascidiacea	Stolidobranchia	Styelidae	Styela
1691	EU708888	Styela plicata	Ascidiacea	Stolidobranchia	Styelidae	Styela
1692	JX885721	Styela plicata	Ascidiacea	Stolidobranchia	Styelidae	Styela
1693	MZ882345	Styela plicata	Ascidiacea	Stolidobranchia	Styelidae	Styela
1694	KC492166	Styela plicata	Ascidiacea	Stolidobranchia	Styelidae	Styela
1695	HQ916433	Styela plicata	Ascidiacea	Stolidobranchia	Styelidae	Styela
1696	HQ916445	Styela plicata	Ascidiacea	Stolidobranchia	Styelidae	Styela
1697	HQ916425	Styela plicata	Ascidiacea	Stolidobranchia	Styelidae	Styela
1698	EU708887	Styela plicata	Ascidiacea	Stolidobranchia	Styelidae	Styela
1699	JX885720	Styela plicata	Ascidiacea	Stolidobranchia	Styelidae	Styela
1700	MZ882348	Styela plicata	Ascidiacea	Stolidobranchia	Styelidae	Styela
1701	KC492159	Styela plicata	Ascidiacea	Stolidobranchia	Styelidae	Styela
1702	HQ916432	Styela plicata	Ascidiacea	Stolidobranchia	Styelidae	Styela
1703	EU708884	Styela plicata	Ascidiacea	Stolidobranchia	Styelidae	Styela
1704	JX885717	Styela plicata	Ascidiacea	Stolidobranchia	Styelidae	Styela
1705	EU708883	Styela plicata	Ascidiacea	Stolidobranchia	Styelidae	Styela
1706	JX885716	Styela plicata	Ascidiacea	Stolidobranchia	Styelidae	Styela
1707	HQ916442	Styela plicata	Ascidiacea	Stolidobranchia	Styelidae	Styela
1708	HQ916443	Styela plicata	Ascidiacea	Stolidobranchia	Styelidae	Styela
1709	OL877348	Styela plicata	Ascidiacea	Stolidobranchia	Styelidae	Styela
1710	OL877238	Styela plicata	Ascidiacea	Stolidobranchia	Styelidae	Styela
1711	MH011453	Styela plicata	Ascidiacea	Stolidobranchia	Styelidae	Styela
1712	MK550658	Styela plicata	Ascidiacea	Stolidobranchia	Styelidae	Styela
1713	OL877237	Styela plicata	Ascidiacea	Stolidobranchia	Styelidae	Styela
1714	MW326670	Styela plicata	Ascidiacea	Stolidobranchia	Styelidae	Styela
1715	FJ528632	Styela plicata	Ascidiacea	Stolidobranchia	Styelidae	Styela
1716	ON059148	Styela plicata	Ascidiacea	Stolidobranchia	Styelidae	Styela
1717	OL877350	Styela plicata	Ascidiacea	Stolidobranchia	Styelidae	Styela
1718	JQ742957	Styela plicata	Ascidiacea	Stolidobranchia	Styelidae	Styela
1719	MK550659	Styela plicata	Ascidiacea	Stolidobranchia	Styelidae	Styela
1720	OL877349	Styela plicata	Ascidiacea	Stolidobranchia	Styelidae	Styela
1721	AY600985	Styela plicata	Ascidiacea	Stolidobranchia	Styelidae	Styela
1722	HQ916431	Styela plicata	Ascidiacea	Stolidobranchia	Styelidae	Styela
1723	EU708886	Styela plicata	Ascidiacea	Stolidobranchia	Styelidae	Styela
1724	JX885719	Styela plicata	Ascidiacea	Stolidobranchia	Styelidae	Styela
1725	MZ882347	Styela plicata	Ascidiacea	Stolidobranchia	Styelidae	Styela
1726	KC492164	Styela plicata	Ascidiacea	Stolidobranchia	Styelidae	Styela
1727	KX138513	Cnemidocarpa areolata	Ascidiacea	Stolidobranchia	Styelidae	Cnemidocarpa
1728	KF309557	Styela canopus	Ascidiacea	Stolidobranchia	Styelidae	Styela
1729	OM912742	Styela canopus	Ascidiacea	Stolidobranchia	Styelidae	Styela
1730	OM912745	Styela canopus	Ascidiacea	Stolidobranchia	Styelidae	Styela
1731	OP662545	Styela canopus	Ascidiacea	Stolidobranchia	Styelidae	Styela
1732	OM912743	Styela canopus	Ascidiacea	Stolidobranchia	Styelidae	Styela
1733	KX138498	Styela canopus	Ascidiacea	Stolidobranchia	Styelidae	Styela
1734	KT693195	Styela canopus	Ascidiacea	Stolidobranchia	Styelidae	Styela
1735	KX138500	Styela canopus	Ascidiacea	Stolidobranchia	Styelidae	Styela
1736	OM912744	Styela canopus	Ascidiacea	Stolidobranchia	Styelidae	Styela
1737	KF309590	Styela canopus	Ascidiacea	Stolidobranchia	Styelidae	Styela
1738	OM912746	Styela canopus	Ascidiacea	Stolidobranchia	Styelidae	Styela
1739	KJ725171	Styela clava	Ascidiacea	Stolidobranchia	Styelidae	Styela
1740	KY235620	Styela clava	Ascidiacea	Stolidobranchia	Styelidae	Styela
1741	GU328032	Styela clava	Ascidiacea	Stolidobranchia	Styelidae	Styela
1742	GU328022	Styela clava	Ascidiacea	Stolidobranchia	Styelidae	Styela
1743	GU328033	Styela clava	Ascidiacea	Stolidobranchia	Styelidae	Styela
1744	GU328021	Styela clava	Ascidiacea	Stolidobranchia	Styelidae	Styela
1745	GU328031	Styela clava	Ascidiacea	Stolidobranchia	Styelidae	Styela
1746	GU328029	Styela clava	Ascidiacea	Stolidobranchia	Styelidae	Styela
1747	GU328034	Styela clava	Ascidiacea	Stolidobranchia	Styelidae	Styela
1748	GU328013	Styela clava	Ascidiacea	Stolidobranchia	Styelidae	Styela
1749	JQ742956	Styela clava	Ascidiacea	Stolidobranchia	Styelidae	Styela
1750	MN890045	Styela clava	Ascidiacea	Stolidobranchia	Styelidae	Styela
1751	KC905096	Styela clava	Ascidiacea	Stolidobranchia	Styelidae	Styela
1752	GU328028	Styela clava	Ascidiacea	Stolidobranchia	Styelidae	Styela
1753	KC905098	Styela clava	Ascidiacea	Stolidobranchia	Styelidae	Styela
1754	KC905102	Styela clava	Ascidiacea	Stolidobranchia	Styelidae	Styela
1755	KC905100	Styela clava	Ascidiacea	Stolidobranchia	Styelidae	Styela
1756	GU328009	Styela clava	Ascidiacea	Stolidobranchia	Styelidae	Styela
1757	GU328010	Styela clava	Ascidiacea	Stolidobranchia	Styelidae	Styela
1758	GU328008	Styela clava	Ascidiacea	Stolidobranchia	Styelidae	Styela
1759	GU328017	Styela clava	Ascidiacea	Stolidobranchia	Styelidae	Styela
1760	GU328024	Styela clava	Ascidiacea	Stolidobranchia	Styelidae	Styela
1761	MN064614	Styela clava	Ascidiacea	Stolidobranchia	Styelidae	Styela
1762	GU328018	Styela clava	Ascidiacea	Stolidobranchia	Styelidae	Styela
1763	HQ730802	Styela clava	Ascidiacea	Stolidobranchia	Styelidae	Styela
1764	HQ730806	Styela clava	Ascidiacea	Stolidobranchia	Styelidae	Styela
1765	HQ730800	Styela clava	Ascidiacea	Stolidobranchia	Styelidae	Styela
1766	HQ730797	Styela clava	Ascidiacea	Stolidobranchia	Styelidae	Styela
1767	HQ730799	Styela clava	Ascidiacea	Stolidobranchia	Styelidae	Styela
1768	MN890039	Styela clava	Ascidiacea	Stolidobranchia	Styelidae	Styela
1769	LC432334	Styela clava	Ascidiacea	Stolidobranchia	Styelidae	Styela
1770	HQ730803	Styela clava	Ascidiacea	Stolidobranchia	Styelidae	Styela
1771	HQ730796	Styela clava	Ascidiacea	Stolidobranchia	Styelidae	Styela
1772	GU328019	Styela clava	Ascidiacea	Stolidobranchia	Styelidae	Styela
1773	GU328012	Styela clava	Ascidiacea	Stolidobranchia	Styelidae	Styela
1774	MT423971	Styela clava	Ascidiacea	Stolidobranchia	Styelidae	Styela
1775	HQ730801	Styela clava	Ascidiacea	Stolidobranchia	Styelidae	Styela
1776	HQ730798	Styela clava	Ascidiacea	Stolidobranchia	Styelidae	Styela
1777	KC905097	Styela clava	Ascidiacea	Stolidobranchia	Styelidae	Styela
1778	HQ730807	Styela clava	Ascidiacea	Stolidobranchia	Styelidae	Styela
1779	KC905101	Styela clava	Ascidiacea	Stolidobranchia	Styelidae	Styela
1780	MH011444	Styela clava	Ascidiacea	Stolidobranchia	Styelidae	Styela
1781	MN718175	Styela clava	Ascidiacea	Stolidobranchia	Styelidae	Styela
1782	GU328025	Styela clava	Ascidiacea	Stolidobranchia	Styelidae	Styela
1783	KU647849	Styela clava	Ascidiacea	Stolidobranchia	Styelidae	Styela
1784	GU328035	Styela clava	Ascidiacea	Stolidobranchia	Styelidae	Styela
1785	GU328023	Styela clava	Ascidiacea	Stolidobranchia	Styelidae	Styela
1786	GU328030	Styela clava	Ascidiacea	Stolidobranchia	Styelidae	Styela
1787	GU328011	Styela clava	Ascidiacea	Stolidobranchia	Styelidae	Styela
1788	GU328016	Styela clava	Ascidiacea	Stolidobranchia	Styelidae	Styela
1789	HQ730804	Styela clava	Ascidiacea	Stolidobranchia	Styelidae	Styela
1790	KC905099	Styela clava	Ascidiacea	Stolidobranchia	Styelidae	Styela
1791	MK012353	Styela clava	Ascidiacea	Stolidobranchia	Styelidae	Styela
1792	GU328007	Styela clava	Ascidiacea	Stolidobranchia	Styelidae	Styela
1793	MK012351	Styela clava	Ascidiacea	Stolidobranchia	Styelidae	Styela
1794	GU328020	Styela clava	Ascidiacea	Stolidobranchia	Styelidae	Styela
1795	GU328014	Styela clava	Ascidiacea	Stolidobranchia	Styelidae	Styela
1796	GU328027	Styela clava	Ascidiacea	Stolidobranchia	Styelidae	Styela
1797	GU328015	Styela clava	Ascidiacea	Stolidobranchia	Styelidae	Styela
1798	GU328026	Styela clava	Ascidiacea	Stolidobranchia	Styelidae	Styela
1799	HQ730805	Styela clava	Ascidiacea	Stolidobranchia	Styelidae	Styela
1800	HQ730808	Styela clava	Ascidiacea	Stolidobranchia	Styelidae	Styela
1801	HQ730809	Styela clava	Ascidiacea	Stolidobranchia	Styelidae	Styela
1802	HQ730795	Styela clava	Ascidiacea	Stolidobranchia	Styelidae	Styela
1803	MK012354	Styela clava	Ascidiacea	Stolidobranchia	Styelidae	Styela
1804	GU328006	Styela clava	Ascidiacea	Stolidobranchia	Styelidae	Styela
1805	FJ528636	Styela clava	Ascidiacea	Stolidobranchia	Styelidae	Styela
1806	HG931920	Styela clava	Ascidiacea	Stolidobranchia	Styelidae	Styela
1807	MK012352	Styela clava	Ascidiacea	Stolidobranchia	Styelidae	Styela
1808	FJ528635	Styela clava	Ascidiacea	Stolidobranchia	Styelidae	Styela
1809	MN890044	Styela clava	Ascidiacea	Stolidobranchia	Styelidae	Styela
1810	MN890041	Styela clava	Ascidiacea	Stolidobranchia	Styelidae	Styela
1811	MN890046	Styela clava	Ascidiacea	Stolidobranchia	Styelidae	Styela
1812	MZ782802	Styela clava	Ascidiacea	Stolidobranchia	Styelidae	Styela
1813	KF297520	Halocynthia papillosa	Ascidiacea	Stolidobranchia	Pyuridae	Pyura
1814	KF297517	Halocynthia papillosa	Ascidiacea	Stolidobranchia	Pyuridae	Pyura
1815	KF297510	Halocynthia papillosa	Ascidiacea	Stolidobranchia	Pyuridae	Pyura
1816	KF297519	Halocynthia papillosa	Ascidiacea	Stolidobranchia	Pyuridae	Pyura
1817	FJ528607	Halocynthia papillosa	Ascidiacea	Stolidobranchia	Pyuridae	Pyura
1818	KF297511	Halocynthia papillosa	Ascidiacea	Stolidobranchia	Pyuridae	Pyura
1819	KF297508	Halocynthia papillosa	Ascidiacea	Stolidobranchia	Pyuridae	Pyura
1820	KF297513	Halocynthia papillosa	Ascidiacea	Stolidobranchia	Pyuridae	Pyura
1821	AY600981	Halocynthia papillosa	Ascidiacea	Stolidobranchia	Pyuridae	Pyura
1822	FJ528608	Halocynthia papillosa	Ascidiacea	Stolidobranchia	Pyuridae	Pyura
1823	KF297515	Halocynthia papillosa	Ascidiacea	Stolidobranchia	Pyuridae	Pyura
1824	KF297506	Halocynthia papillosa	Ascidiacea	Stolidobranchia	Pyuridae	Pyura
1825	KF297512	Halocynthia papillosa	Ascidiacea	Stolidobranchia	Pyuridae	Pyura
1826	KF297502	Halocynthia papillosa	Ascidiacea	Stolidobranchia	Pyuridae	Pyura
1827	KF297503	Halocynthia papillosa	Ascidiacea	Stolidobranchia	Pyuridae	Pyura
1828	KF297509	Halocynthia papillosa	Ascidiacea	Stolidobranchia	Pyuridae	Pyura
1829	KF297518	Halocynthia papillosa	Ascidiacea	Stolidobranchia	Pyuridae	Pyura
1830	KF297507	Halocynthia papillosa	Ascidiacea	Stolidobranchia	Pyuridae	Pyura
1831	FM177863	Halocynthia papillosa	Ascidiacea	Stolidobranchia	Pyuridae	Pyura
1832	KF297522	Halocynthia papillosa	Ascidiacea	Stolidobranchia	Pyuridae	Pyura
1833	KF297505	Halocynthia papillosa	Ascidiacea	Stolidobranchia	Pyuridae	Pyura
1834	KF297521	Halocynthia papillosa	Ascidiacea	Stolidobranchia	Pyuridae	Pyura
1835	KF297504	Halocynthia papillosa	Ascidiacea	Stolidobranchia	Pyuridae	Pyura
1836	KF297514	Halocynthia papillosa	Ascidiacea	Stolidobranchia	Pyuridae	Pyura
1837	KF297516	Halocynthia papillosa	Ascidiacea	Stolidobranchia	Pyuridae	Pyura
1838	FJ528609	Halocynthia papillosa	Ascidiacea	Stolidobranchia	Pyuridae	Pyura
1839	FJ528606	Halocynthia papillosa	Ascidiacea	Stolidobranchia	Pyuridae	Pyura
1840	DQ365851	Botryllus tyreus	Ascidiacea	Stolidobranchia	Styelidae	Botryllus
1841	MT232732	Botryllus horridus	Ascidiacea	Stolidobranchia	Styelidae	Botryllus
1842	ON076035	Botryllus horridus	Ascidiacea	Stolidobranchia	Styelidae	Botryllus
1843	ON076040	Botryllus horridus	Ascidiacea	Stolidobranchia	Styelidae	Botryllus
1844	ON076036	Botryllus horridus	Ascidiacea	Stolidobranchia	Styelidae	Botryllus
1845	ON076037	Botryllus horridus	Ascidiacea	Stolidobranchia	Styelidae	Botryllus
1846	ON076038	Botryllus horridus	Ascidiacea	Stolidobranchia	Styelidae	Botryllus
1847	ON076039	Botryllus horridus	Ascidiacea	Stolidobranchia	Styelidae	Botryllus
1848	ON076898	Botryllus sexiens	Ascidiacea	Stolidobranchia	Styelidae	Botryllus
1849	ON076899	Botryllus sexiens	Ascidiacea	Stolidobranchia	Styelidae	Botryllus
1850	MN714616	Cnemidocarpa verrucosa	Ascidiacea	Stolidobranchia	Styelidae	Cnemidocarpa
1851	MN714455	Cnemidocarpa verrucosa	Ascidiacea	Stolidobranchia	Styelidae	Cnemidocarpa
1852	MN714454	Cnemidocarpa verrucosa	Ascidiacea	Stolidobranchia	Styelidae	Cnemidocarpa
1853	MN714453	Cnemidocarpa verrucosa	Ascidiacea	Stolidobranchia	Styelidae	Cnemidocarpa
1854	MN714370	Cnemidocarpa verrucosa	Ascidiacea	Stolidobranchia	Styelidae	Cnemidocarpa
1855	MN714371	Cnemidocarpa verrucosa	Ascidiacea	Stolidobranchia	Styelidae	Cnemidocarpa
1856	MN714372	Cnemidocarpa verrucosa	Ascidiacea	Stolidobranchia	Styelidae	Cnemidocarpa
1857	MN714613	Cnemidocarpa verrucosa	Ascidiacea	Stolidobranchia	Styelidae	Cnemidocarpa
1858	MN714376	Cnemidocarpa verrucosa	Ascidiacea	Stolidobranchia	Styelidae	Cnemidocarpa
1859	MN714377	Cnemidocarpa verrucosa	Ascidiacea	Stolidobranchia	Styelidae	Cnemidocarpa
1860	MN714373	Cnemidocarpa verrucosa	Ascidiacea	Stolidobranchia	Styelidae	Cnemidocarpa
1861	MN714374	Cnemidocarpa verrucosa	Ascidiacea	Stolidobranchia	Styelidae	Cnemidocarpa
1862	MN714375	Cnemidocarpa verrucosa	Ascidiacea	Stolidobranchia	Styelidae	Cnemidocarpa
1863	MN714456	Cnemidocarpa verrucosa	Ascidiacea	Stolidobranchia	Styelidae	Cnemidocarpa
1864	MN714378	Cnemidocarpa verrucosa	Ascidiacea	Stolidobranchia	Styelidae	Cnemidocarpa
1865	MN714379	Cnemidocarpa verrucosa	Ascidiacea	Stolidobranchia	Styelidae	Cnemidocarpa
1866	MN714380	Cnemidocarpa verrucosa	Ascidiacea	Stolidobranchia	Styelidae	Cnemidocarpa
1867	MN714381	Cnemidocarpa verrucosa	Ascidiacea	Stolidobranchia	Styelidae	Cnemidocarpa
1868	MN714382	Cnemidocarpa verrucosa	Ascidiacea	Stolidobranchia	Styelidae	Cnemidocarpa
1869	MN714383	Cnemidocarpa verrucosa	Ascidiacea	Stolidobranchia	Styelidae	Cnemidocarpa
1870	MN714384	Cnemidocarpa verrucosa	Ascidiacea	Stolidobranchia	Styelidae	Cnemidocarpa
1871	MN714385	Cnemidocarpa verrucosa	Ascidiacea	Stolidobranchia	Styelidae	Cnemidocarpa
1872	MN714386	Cnemidocarpa verrucosa	Ascidiacea	Stolidobranchia	Styelidae	Cnemidocarpa
1873	MN714387	Cnemidocarpa verrucosa	Ascidiacea	Stolidobranchia	Styelidae	Cnemidocarpa
1874	MN714388	Cnemidocarpa verrucosa	Ascidiacea	Stolidobranchia	Styelidae	Cnemidocarpa
1875	MN714389	Cnemidocarpa verrucosa	Ascidiacea	Stolidobranchia	Styelidae	Cnemidocarpa
1876	MN714390	Cnemidocarpa verrucosa	Ascidiacea	Stolidobranchia	Styelidae	Cnemidocarpa
1877	MN714391	Cnemidocarpa verrucosa	Ascidiacea	Stolidobranchia	Styelidae	Cnemidocarpa
1878	MN714392	Cnemidocarpa verrucosa	Ascidiacea	Stolidobranchia	Styelidae	Cnemidocarpa
1879	MN714393	Cnemidocarpa verrucosa	Ascidiacea	Stolidobranchia	Styelidae	Cnemidocarpa
1880	MN714394	Cnemidocarpa verrucosa	Ascidiacea	Stolidobranchia	Styelidae	Cnemidocarpa
1881	MN714395	Cnemidocarpa verrucosa	Ascidiacea	Stolidobranchia	Styelidae	Cnemidocarpa
1882	MN714396	Cnemidocarpa verrucosa	Ascidiacea	Stolidobranchia	Styelidae	Cnemidocarpa
1883	MN714397	Cnemidocarpa verrucosa	Ascidiacea	Stolidobranchia	Styelidae	Cnemidocarpa
1884	MN714398	Cnemidocarpa verrucosa	Ascidiacea	Stolidobranchia	Styelidae	Cnemidocarpa
1885	MN714399	Cnemidocarpa verrucosa	Ascidiacea	Stolidobranchia	Styelidae	Cnemidocarpa
1886	MN714400	Cnemidocarpa verrucosa	Ascidiacea	Stolidobranchia	Styelidae	Cnemidocarpa
1887	MN714401	Cnemidocarpa verrucosa	Ascidiacea	Stolidobranchia	Styelidae	Cnemidocarpa
1888	MN714402	Cnemidocarpa verrucosa	Ascidiacea	Stolidobranchia	Styelidae	Cnemidocarpa
1889	MN714403	Cnemidocarpa verrucosa	Ascidiacea	Stolidobranchia	Styelidae	Cnemidocarpa
1890	MN714404	Cnemidocarpa verrucosa	Ascidiacea	Stolidobranchia	Styelidae	Cnemidocarpa
1891	MN714405	Cnemidocarpa verrucosa	Ascidiacea	Stolidobranchia	Styelidae	Cnemidocarpa
1892	MN714406	Cnemidocarpa verrucosa	Ascidiacea	Stolidobranchia	Styelidae	Cnemidocarpa
1893	MN714407	Cnemidocarpa verrucosa	Ascidiacea	Stolidobranchia	Styelidae	Cnemidocarpa
1894	MN714408	Cnemidocarpa verrucosa	Ascidiacea	Stolidobranchia	Styelidae	Cnemidocarpa
1895	MN714409	Cnemidocarpa verrucosa	Ascidiacea	Stolidobranchia	Styelidae	Cnemidocarpa
1896	MN714410	Cnemidocarpa verrucosa	Ascidiacea	Stolidobranchia	Styelidae	Cnemidocarpa
1897	MN714411	Cnemidocarpa verrucosa	Ascidiacea	Stolidobranchia	Styelidae	Cnemidocarpa
1898	MN714412	Cnemidocarpa verrucosa	Ascidiacea	Stolidobranchia	Styelidae	Cnemidocarpa
1899	MN714413	Cnemidocarpa verrucosa	Ascidiacea	Stolidobranchia	Styelidae	Cnemidocarpa
1900	MN714414	Cnemidocarpa verrucosa	Ascidiacea	Stolidobranchia	Styelidae	Cnemidocarpa
1901	MN714415	Cnemidocarpa verrucosa	Ascidiacea	Stolidobranchia	Styelidae	Cnemidocarpa
1902	MN714416	Cnemidocarpa verrucosa	Ascidiacea	Stolidobranchia	Styelidae	Cnemidocarpa
1903	MN714417	Cnemidocarpa verrucosa	Ascidiacea	Stolidobranchia	Styelidae	Cnemidocarpa
1904	MN714418	Cnemidocarpa verrucosa	Ascidiacea	Stolidobranchia	Styelidae	Cnemidocarpa
1905	MN714419	Cnemidocarpa verrucosa	Ascidiacea	Stolidobranchia	Styelidae	Cnemidocarpa
1906	MN714420	Cnemidocarpa verrucosa	Ascidiacea	Stolidobranchia	Styelidae	Cnemidocarpa
1907	MN714421	Cnemidocarpa verrucosa	Ascidiacea	Stolidobranchia	Styelidae	Cnemidocarpa
1908	MN714422	Cnemidocarpa verrucosa	Ascidiacea	Stolidobranchia	Styelidae	Cnemidocarpa
1909	MN714423	Cnemidocarpa verrucosa	Ascidiacea	Stolidobranchia	Styelidae	Cnemidocarpa
1910	MN714424	Cnemidocarpa verrucosa	Ascidiacea	Stolidobranchia	Styelidae	Cnemidocarpa
1911	MN714425	Cnemidocarpa verrucosa	Ascidiacea	Stolidobranchia	Styelidae	Cnemidocarpa
1912	MN714426	Cnemidocarpa verrucosa	Ascidiacea	Stolidobranchia	Styelidae	Cnemidocarpa
1913	MN714427	Cnemidocarpa verrucosa	Ascidiacea	Stolidobranchia	Styelidae	Cnemidocarpa
1914	MN714428	Cnemidocarpa verrucosa	Ascidiacea	Stolidobranchia	Styelidae	Cnemidocarpa
1915	MN714429	Cnemidocarpa verrucosa	Ascidiacea	Stolidobranchia	Styelidae	Cnemidocarpa
1916	MN714430	Cnemidocarpa verrucosa	Ascidiacea	Stolidobranchia	Styelidae	Cnemidocarpa
1917	MN714431	Cnemidocarpa verrucosa	Ascidiacea	Stolidobranchia	Styelidae	Cnemidocarpa
1918	MN714432	Cnemidocarpa verrucosa	Ascidiacea	Stolidobranchia	Styelidae	Cnemidocarpa
1919	MN714433	Cnemidocarpa verrucosa	Ascidiacea	Stolidobranchia	Styelidae	Cnemidocarpa
1920	MN714434	Cnemidocarpa verrucosa	Ascidiacea	Stolidobranchia	Styelidae	Cnemidocarpa
1921	MN714435	Cnemidocarpa verrucosa	Ascidiacea	Stolidobranchia	Styelidae	Cnemidocarpa
1922	MN714436	Cnemidocarpa verrucosa	Ascidiacea	Stolidobranchia	Styelidae	Cnemidocarpa
1923	MN714437	Cnemidocarpa verrucosa	Ascidiacea	Stolidobranchia	Styelidae	Cnemidocarpa
1924	MN714438	Cnemidocarpa verrucosa	Ascidiacea	Stolidobranchia	Styelidae	Cnemidocarpa
1925	MN714439	Cnemidocarpa verrucosa	Ascidiacea	Stolidobranchia	Styelidae	Cnemidocarpa
1926	MN714440	Cnemidocarpa verrucosa	Ascidiacea	Stolidobranchia	Styelidae	Cnemidocarpa
1927	MN714441	Cnemidocarpa verrucosa	Ascidiacea	Stolidobranchia	Styelidae	Cnemidocarpa
1928	MN714442	Cnemidocarpa verrucosa	Ascidiacea	Stolidobranchia	Styelidae	Cnemidocarpa
1929	MN714443	Cnemidocarpa verrucosa	Ascidiacea	Stolidobranchia	Styelidae	Cnemidocarpa
1930	MN714444	Cnemidocarpa verrucosa	Ascidiacea	Stolidobranchia	Styelidae	Cnemidocarpa
1931	MN714445	Cnemidocarpa verrucosa	Ascidiacea	Stolidobranchia	Styelidae	Cnemidocarpa
1932	MN714446	Cnemidocarpa verrucosa	Ascidiacea	Stolidobranchia	Styelidae	Cnemidocarpa
1933	MN714447	Cnemidocarpa verrucosa	Ascidiacea	Stolidobranchia	Styelidae	Cnemidocarpa
1934	MN714448	Cnemidocarpa verrucosa	Ascidiacea	Stolidobranchia	Styelidae	Cnemidocarpa
1935	MN714449	Cnemidocarpa verrucosa	Ascidiacea	Stolidobranchia	Styelidae	Cnemidocarpa
1936	MN714450	Cnemidocarpa verrucosa	Ascidiacea	Stolidobranchia	Styelidae	Cnemidocarpa
1937	MN714451	Cnemidocarpa verrucosa	Ascidiacea	Stolidobranchia	Styelidae	Cnemidocarpa
1938	MN714452	Cnemidocarpa verrucosa	Ascidiacea	Stolidobranchia	Styelidae	Cnemidocarpa
1939	MN714603	Cnemidocarpa verrucosa	Ascidiacea	Stolidobranchia	Styelidae	Cnemidocarpa
1940	MN714604	Cnemidocarpa verrucosa	Ascidiacea	Stolidobranchia	Styelidae	Cnemidocarpa
1941	MN714605	Cnemidocarpa verrucosa	Ascidiacea	Stolidobranchia	Styelidae	Cnemidocarpa
1942	MN714606	Cnemidocarpa verrucosa	Ascidiacea	Stolidobranchia	Styelidae	Cnemidocarpa
1943	MN714607	Cnemidocarpa verrucosa	Ascidiacea	Stolidobranchia	Styelidae	Cnemidocarpa
1944	MN714608	Cnemidocarpa verrucosa	Ascidiacea	Stolidobranchia	Styelidae	Cnemidocarpa
1945	MN714609	Cnemidocarpa verrucosa	Ascidiacea	Stolidobranchia	Styelidae	Cnemidocarpa
1946	MN714610	Cnemidocarpa verrucosa	Ascidiacea	Stolidobranchia	Styelidae	Cnemidocarpa
1947	MN714611	Cnemidocarpa verrucosa	Ascidiacea	Stolidobranchia	Styelidae	Cnemidocarpa
1948	MN714612	Cnemidocarpa verrucosa	Ascidiacea	Stolidobranchia	Styelidae	Cnemidocarpa
1949	MN714457	Cnemidocarpa verrucosa	Ascidiacea	Stolidobranchia	Styelidae	Cnemidocarpa
1950	MN714458	Cnemidocarpa verrucosa	Ascidiacea	Stolidobranchia	Styelidae	Cnemidocarpa
1951	MN714520	Cnemidocarpa verrucosa	Ascidiacea	Stolidobranchia	Styelidae	Cnemidocarpa
1952	MN714459	Cnemidocarpa verrucosa	Ascidiacea	Stolidobranchia	Styelidae	Cnemidocarpa
1953	MN714460	Cnemidocarpa verrucosa	Ascidiacea	Stolidobranchia	Styelidae	Cnemidocarpa
1954	MN714461	Cnemidocarpa verrucosa	Ascidiacea	Stolidobranchia	Styelidae	Cnemidocarpa
1955	MN714521	Cnemidocarpa verrucosa	Ascidiacea	Stolidobranchia	Styelidae	Cnemidocarpa
1956	MN714615	Cnemidocarpa verrucosa	Ascidiacea	Stolidobranchia	Styelidae	Cnemidocarpa
1957	MN714462	Cnemidocarpa verrucosa	Ascidiacea	Stolidobranchia	Styelidae	Cnemidocarpa
1958	MN714463	Cnemidocarpa verrucosa	Ascidiacea	Stolidobranchia	Styelidae	Cnemidocarpa
1959	MN714464	Cnemidocarpa verrucosa	Ascidiacea	Stolidobranchia	Styelidae	Cnemidocarpa
1960	MN714465	Cnemidocarpa verrucosa	Ascidiacea	Stolidobranchia	Styelidae	Cnemidocarpa
1961	MN714466	Cnemidocarpa verrucosa	Ascidiacea	Stolidobranchia	Styelidae	Cnemidocarpa
1962	MN714467	Cnemidocarpa verrucosa	Ascidiacea	Stolidobranchia	Styelidae	Cnemidocarpa
1963	MN714468	Cnemidocarpa verrucosa	Ascidiacea	Stolidobranchia	Styelidae	Cnemidocarpa
1964	MN714469	Cnemidocarpa verrucosa	Ascidiacea	Stolidobranchia	Styelidae	Cnemidocarpa
1965	MN714470	Cnemidocarpa verrucosa	Ascidiacea	Stolidobranchia	Styelidae	Cnemidocarpa
1966	MN714471	Cnemidocarpa verrucosa	Ascidiacea	Stolidobranchia	Styelidae	Cnemidocarpa
1967	MN714472	Cnemidocarpa verrucosa	Ascidiacea	Stolidobranchia	Styelidae	Cnemidocarpa
1968	MN714473	Cnemidocarpa verrucosa	Ascidiacea	Stolidobranchia	Styelidae	Cnemidocarpa
1969	MN714474	Cnemidocarpa verrucosa	Ascidiacea	Stolidobranchia	Styelidae	Cnemidocarpa
1970	MN714475	Cnemidocarpa verrucosa	Ascidiacea	Stolidobranchia	Styelidae	Cnemidocarpa
1971	MN714476	Cnemidocarpa verrucosa	Ascidiacea	Stolidobranchia	Styelidae	Cnemidocarpa
1972	MN714477	Cnemidocarpa verrucosa	Ascidiacea	Stolidobranchia	Styelidae	Cnemidocarpa
1973	MN714478	Cnemidocarpa verrucosa	Ascidiacea	Stolidobranchia	Styelidae	Cnemidocarpa
1974	MN714479	Cnemidocarpa verrucosa	Ascidiacea	Stolidobranchia	Styelidae	Cnemidocarpa
1975	MN714480	Cnemidocarpa verrucosa	Ascidiacea	Stolidobranchia	Styelidae	Cnemidocarpa
1976	MN714481	Cnemidocarpa verrucosa	Ascidiacea	Stolidobranchia	Styelidae	Cnemidocarpa
1977	MN714482	Cnemidocarpa verrucosa	Ascidiacea	Stolidobranchia	Styelidae	Cnemidocarpa
1978	MN714483	Cnemidocarpa verrucosa	Ascidiacea	Stolidobranchia	Styelidae	Cnemidocarpa
1979	MN714484	Cnemidocarpa verrucosa	Ascidiacea	Stolidobranchia	Styelidae	Cnemidocarpa
1980	MN714485	Cnemidocarpa verrucosa	Ascidiacea	Stolidobranchia	Styelidae	Cnemidocarpa
1981	MN714486	Cnemidocarpa verrucosa	Ascidiacea	Stolidobranchia	Styelidae	Cnemidocarpa
1982	MN714487	Cnemidocarpa verrucosa	Ascidiacea	Stolidobranchia	Styelidae	Cnemidocarpa
1983	MN714488	Cnemidocarpa verrucosa	Ascidiacea	Stolidobranchia	Styelidae	Cnemidocarpa
1984	MN714489	Cnemidocarpa verrucosa	Ascidiacea	Stolidobranchia	Styelidae	Cnemidocarpa
1985	MN714490	Cnemidocarpa verrucosa	Ascidiacea	Stolidobranchia	Styelidae	Cnemidocarpa
1986	MN714491	Cnemidocarpa verrucosa	Ascidiacea	Stolidobranchia	Styelidae	Cnemidocarpa
1987	MN714492	Cnemidocarpa verrucosa	Ascidiacea	Stolidobranchia	Styelidae	Cnemidocarpa
1988	MN714493	Cnemidocarpa verrucosa	Ascidiacea	Stolidobranchia	Styelidae	Cnemidocarpa
1989	MN714494	Cnemidocarpa verrucosa	Ascidiacea	Stolidobranchia	Styelidae	Cnemidocarpa
1990	MN714495	Cnemidocarpa verrucosa	Ascidiacea	Stolidobranchia	Styelidae	Cnemidocarpa
1991	MN714496	Cnemidocarpa verrucosa	Ascidiacea	Stolidobranchia	Styelidae	Cnemidocarpa
1992	MN714497	Cnemidocarpa verrucosa	Ascidiacea	Stolidobranchia	Styelidae	Cnemidocarpa
1993	MN714498	Cnemidocarpa verrucosa	Ascidiacea	Stolidobranchia	Styelidae	Cnemidocarpa
1994	MN714499	Cnemidocarpa verrucosa	Ascidiacea	Stolidobranchia	Styelidae	Cnemidocarpa
1995	MN714500	Cnemidocarpa verrucosa	Ascidiacea	Stolidobranchia	Styelidae	Cnemidocarpa
1996	MN714501	Cnemidocarpa verrucosa	Ascidiacea	Stolidobranchia	Styelidae	Cnemidocarpa
1997	MN714502	Cnemidocarpa verrucosa	Ascidiacea	Stolidobranchia	Styelidae	Cnemidocarpa
1998	MN714503	Cnemidocarpa verrucosa	Ascidiacea	Stolidobranchia	Styelidae	Cnemidocarpa
1999	MN714504	Cnemidocarpa verrucosa	Ascidiacea	Stolidobranchia	Styelidae	Cnemidocarpa
[truncated: 1,949 more rows]
