# Supplementary material for: Validation of improved cytochrome c oxidase I (COI) primers for comprehensive biodiversity assessment of ascidians
Source: PeerJ. 2025 Jul 14;13:e19671. doi: 10.7717/peerj.19671 (PMC12269779; doi:10.7717/peerj.19671)
Supplement: Supplemental Information 8 [file peerj-13-19671-s008.zip]

Archive with 10 entries (10 files):
- Anthozoa.fasta
- Bivalvia.fasta
- Chondrichthyes.fasta
- Echinodermata.fasta
- Gymnolemaeta.fasta
- Hydrozoa.fasta
- Non-target group dataset.xlsx
- Non-target taxa dataset_복사본.xlsx
- Porifera.fasta
- Thecostraca.fasta
