# Supplementary material for: Validation of improved cytochrome c oxidase I (COI) primers for comprehensive biodiversity assessment of ascidians
Source: PeerJ. 2025 Jul 14;13:e19671. doi: 10.7717/peerj.19671 (PMC12269779; doi:10.7717/peerj.19671)
Supplement: Supplemental Information 8 [file peerj-13-19671-s008.zip › Anthozoa.fasta]

>Tenerodus_fallax_MG053094
CCGGATATGGCTTTTCCCCGACTAAACAATATCAGTTTCTGGCTATTGCCCCCCGCTTTAATACTCTTAGTTGGCTCAATGTTCGTAGAACAGGGAGCAGGCACAGGCTGGACTATCTACCCCCCCCTATCGGGTATCCAAGCTCACTCGGGTGGAGCAGTGGATATGGCTATATTTAGTTTACATCTAGCCGGGATATCTTCTATCCTAAG
>Tenerodus_fallax_MG053098
CCGGATATGGCTTTTCCCCGACTAAACAATATCAGTTTCTGGCTATTGCCCCCCGCTTTAATACTCTTAGTTGGCTCAATGTTCGTAGAACAGGGAGCAGGCACAGGCTGGACTATCTACCCCCCCCTATCGGGTATCCAAGCTCACTCGGGTGGAGCAGTGGATATGGCTATATTTAGTTTACATCTAGCCGGGATATCTTCTATCCTAAG
>Tenerodus_fallax_MG053100
CCGGATATGGCTTTTCCCCGACTAAACAATATCAGTTTCTGGCTATTGCCCCCCGCTTTAATACTCTTAGTTGGCTCAATGTTCGTAGAACAGGGAGCAGGCACAGGCTGGACTATCTACCCCCCCCTATCGGGTATCCAAGCTCACTCGGGTGGAGCAGTGGATATGGCTATATTTAGTTTACATCTAGCCGGGATATCTTCTATCCTAAG
>Tenerodus_fallax_MG053099
CCGGATATGGCTTTTCCCCGACTAAACAATATCAGTTTCTGGCTATTGCCCCCCGCTTTAATACTCTTAGTTGGCTCAATGTTCGTAGAACAGGGAGCAGGCACAGGCTGGACTATCTACCCCCCCCTATCGGGTATCCAAGCTCACTCGGGTGGAGCAGTGGATATGGCTATATTTAGTTTACATCTAGCCGGGATATCTTCTATCCTAAG
>Tenerodus_fallax_MG053096
CCGGATATGGCTTTCCCCCGATTAAACAATATCAGTTTTTGGTTATTGCCCCCAGCTTTAATACTTTTAATTGGTTCTATGTTTGTAGAACAGGGGGCAGGAACAGGCTGGACTATCTACCCCCCACTATCAGGTATCCAAGCTCACTCGGGGGGAGCGGTGGATATGGCTATATTTAGTTTACATCTAGCCGGGATATCTTCTATCCTAAG
>Tenerodus_fallax_MG053095
CCGGATATGGCTTTCCCCCGACTAAACAATATCAGTTTTTGGTTATTGCCCCCAGCTTTAATACTTTTAATTGGTTCTATGTTTGTAGAACAGGGGGCAGGAACAGGCTGGACTATCTACCCCCCACTATCAGGTATCCAAGCTCACTCGGGTGGAGCAGTGGACATGGCAATATTCAGTCTACATCTAGCTGGGATATCTTCTATTCTAAG
>Tenerodus_fallax_MG053097
CCGGATATGGCTTTCCCCCGACTAAACAATATCAGTTTTTGGTTATTGCCCCCAGCTTTAATACTTTTAATTGGTTCTATGTTTGTAGAACAGGGGGCAGGAACAGGCTGGACTATCTACCCCCCACTATCAGGTATCCAAGCTCACTCGGGTGGGGCAGTGGACATGGCAATATTCAGTCTACATCTAGCTGGGATATCTTCTATTCTAAG
>Tenerodus_fallax_MG053101
CCGGACATGGCTTTCCCCCGACTAAACAATATCAGTTTTTGGTTATTGCCYCCCGCTCTAATTCTTCTAATTGGTTCTATGTTTGTGGAACAGGGAGCAGGAACAGGCTGGACTATCTACCCCCCACTATCAGGCATCCAAGCTCACTCGGGGGGAGCGGTGGACATGGCTATATTTAGTCTACATCTAGCTGGGATATCTTCTATTATAAG
>Tenerodus_fallax_MG053093
CCGGATATGGCTTTCCCMCGACTAAACAATATCAGTTTTTGGTTATTGCCYCCCGCTTTAATYCTTCTAATTGGTTCTATGTTTGTAGAACAAGGAGCAGGAACAGGCTGGACTATCTACCCCCCACTATCAGGTATACAAGCTCACTCGGGGGGAGCGGTGGATATGGCTATATTYAGTCTACATCTAGCTGGGATATCTTCTATTCTAAG
>Tenerodus_fallax_MG053092
CCGGATATGGCTTTCCCCCGACTAAACAATATCAGTTTTTGGTTATTGCCCCCCGCTTTAATTCTTCTAATTGGTTCTATGTTTGTAGAGCAGGGAGCAGGGACAGGCTGGACTATCTACCCCCCACTATCAGGCATACAAGCTCACTCGGGCGGAGCGGTGGATATGGCTATATTCAGTCTACATCTAGCTGGGATATCTTCTATACTAAG
>Circularius_wilsoni_MG053074
CCAGATATGGCTTTCCCCCGACTAAATAACATTAGTTTCTGGTTACTACCCCCCGCTCTAATATTATTGGTTGGCTCTATGTTCGTGGAACAGGGGGCAGGTACCGGTTGGACCATATACCCCCCTTTGTCAGGTATTCAAGCCCACTCGGGGGGAGCAGTGGATATGGCTATATTTAGTCTCCATCTAGCTGGTATATCCTCTATTCTAAG
>Circularius_wilsoni_MG053075
CCAGATATGGCTTTCCCCCGACTAAATAACATTAGTTTCTGGTTACTACCCCCCGCTCTAATATTATTGGTTGGCTCTATGTTCGTGGAACAGGGGGCAGGTACCGGTTGGACCATATATCCCCCCTTATCAGGTATTCAAGCCCACTCGGGGGGAGCAGTGGATATGGCTATATTTAGTCTCCATCTAGCTGGTATATCCTCTATTCTAAG
>Tenerodus_pollex_MG053102
CCGGACATGGCTTTCCCTAGATTAAACAACATTAGTTTCTGGCTATTGCCCCCCGCTCTAATATTACTGATTGGCTCTATGTTTGTCGAACAGGGGGCAGGTACAGGCTGGACTATTTACCCCCCCTTGTCCGGGATTCAGGCCCACTCGGGGGGAGCAGTGGATATGGCCATATTCAGTTTACATTTAGCTGGGATATCTTCTATTTTAAG
>Leptophyton_benayahui_MG053082
CCGGACATGGCTTTCCCCCGACTAAACAATATTAGTTTCTGGTTATTGCCCCCCGCTCTAATATTATTGGTTGGTTCTATGTTTGTGGAGCAGGGGGCAGGTACCGGTTGGACTATATACCCCCCTTTGTCCGGGATTCAAGCCCACTCGGGGGGAGCAGTAGATATGGCTATATTCAGCCTGCATCTAGCCGGGATATCCTCTATTTTAAG
>Leptophyton_benayahui_MG053083
CCGGACATGGCTTTCCCCCGACTAAACAATATTAGTTTCTGGTTATTGCCCCCCGCTCTAATATTATTGGTTGGTTCTATGTTTGTGGAGCAGGGGGCAGGTACCGGTTGGACTATATACCCCCCTTTGTCCGGGATTCAAGCCCACTCGGGGGGAGCAGTAGATATGGCTATATTCAGCCTGCATCTAGCCGGGATATCCTCTATTTTAAG
>Leptophyton_fustis_MG053085
CCGGATATGGCTTTCCCCCGACTAAACAACATTAGTTTCTGGCTATTGCCCCCCGCTCTAATATTACTAGTTGGTTCTATGTTTGTGGAACAGGGGGCAGGTACCGGTTGGACTATATACCCCCCTTTGTCCGGGATTCAAGCCCACTCGGGGGGAGCAGTGGATATGGCCATATTCAGTCTACATCTAGCCGGTATATCTTCTATTTTAAG
>Leptophyton_fustis_MG053086
CCGGATATGGCTTTCCCCCGACTAAACAACATTAGTTTCTGGCTATTGCCCCCCGCTCTAATATTACTAGTTGGTTCTATGTTTGTGGAACAGGGGGCAGGTACCGGTTGGACTATATACCCCCCTTTGTCCGGGATTCAAGCCCACTCGGGGGGAGCAGTGGATATGGCCATATTCAGTCTACATCTAGCCGGTATATCTTCTATTTTAAG
>Leptophyton_fustis_MG053087
CCGGATATGGCTTTCCCCCGACTAAACAACATTAGTTTCTGGCTATTGCCCCCCGCTCTAATATTACTAGTTGGTTCTATGTTTGTGGAACAGGGGGCAGGTACCGGTTGGACTATATACCCCCCTTTGTCCGGGATTCAAGCCCACTCGGGGGGAGCAGTGGATATGGCCATATTCAGTCTACATCTAGCCGGTATATCTTCTATTTTAAG
>Leptophyton_fustis_MG053084
CCGGATATGGCTTTCCCCCGACTAAACAACATTAGTTTCTGGCTATTGCCCCCCGCTCTAATATTACTAGTTGGTTCTATGTTTGTGGAACAGGGGGCAGGTACCGGTTGGACTATATACCCCCCTTTGTCCGGGATTCAAGCCCACTCGGGGGGAGCAGTGGATATGGCCATATTCAGTCTACATCTAGCCGGTATATCTTCTATTTTAAG
>Cornularia_pabloi_JX203847
CCAGACATGGCCTTCCCTAGATTAAATAATATCAGCTTCTGGTTATTACCGCCTTCTTTAATTTTATTGGTCGGTTCTATGTTTGTTGAACAAGGGGCAGGCACAGGTTGGACCATCTACCCCCCATTGTCAAGCATTCAAGCTCACTCGGGAGGGGCAGTAGATATGGCTATCTTCAGTTTACACCTAGCTGGTGTGTCTTCCATCTTAGG
>Cornularia_cornucopiae_JX203848
CCAGACATGGCCTTTCCTAGATTAAATAATATCAGCTTCTGGTTATTACCCCCCTCTTTAATTTTGCTGGTCGGTTCTATGTTTGTTGAACAGGGGGCGGGCACAGGGTGGACCATCTATCCCCCACTGTCAAGCATTCAAGCTCACTCGGGAGGGGCAGTCGATATGGCTATATTCAGTTTACATCTAGCTGGTATATCTTCCATCTTAGG
>Echinoptilum_sp._ON586695
CCGGATATGGCCTTTCCTAGATTAAACAATATAAGTTTCTGGTTATTGCCGCCCTCTCTAATCCTATTGACCGGTTCTATGTTTGTAGAACAAGGGGCGGGGACAGGTTGGACCCTTTATCCCCCCCTATCGAGTATTCAAGCGCATTCAGGGGGAGCAGTGGACCTGGCTATATTCAGTTTACATCTAGCGGGGGTATCTTCCATTTTAAG
>Echinoptilum_sp._ON586708
CCGGATATGGCCTTTCCTAGATTAAACAATATAAGTTTCTGGTTATTGCCGCCCTCTCTAATCCTATTGACCGGTTCTATGTTTGTAGAACAAGGGGCGGGGACAGGTTGGACCCTTTATCCCCCCCTATCGAGTATTCAAGCGCATTCAGGGGGAGCAGTGGACCTGGCTATATTCAGTTTACATCTAGCGGGGGTATCTTCCATTTTAAG
>Pseudodrifa_sp._OM798654
CCTGATATGGCATTTCCTAGATTAAACAATATTAGTTTCTGGTTATTACCTCCCTCTCTAATATTATTAGTTGGTTCTATGTTTGTAGAACAAGGAGCAGGTACCGGCTGAACTATTTATCCTCCATTATCAAGTATTCAAGCTCACTCAGGAGGAGCAGTAGATATGGCTATATTTAGTTTGCATTTAGCTGGTATATCTTCTATTTTAAG
>Pseudodrifa_sp._OM798663
CCTGATATGGCATTTCCTAGATTAAACAATATTAGTTTCTGGTTATTACCTCCCTCTCTAATATTATTAGTTGGTTCTATGTTTGTAGAACAAGGAGCAGGTACCGGCTGAACTATTTATCCTCCATTATCAAGTATTCAAGCTCACTCAGGAGGAGCAGTAGATATGGCTATATTTAGTTTGCATTTAGCTGGTATATCTTCTATTTTAAG
>Pseudodrifa_sp._OM798668
CCTGATATGGCATTTCCTAGATTAAACAATATTAGTTTCTGGTTATTACCTCCCTCTCTAATATTATTAGTTGGTTCTATGTTTGTAGAACAAGGAGCAGGTACCGGCTGAACTATTTATCCTCCATTATCAAGTATTCAAGCTCACTCAGGAGGAGCAGTAGATATGGCTATATTTAGTTTGCATTTAGCTGGTATATCTTCTATTTTAAG
>Pseudodrifa_sp._OM798670
CCTGATATGGCATTTCCTAGATTAAACAATATTAGTTTCTGGTTATTACCTCCCTCTCTAATATTATTAGTTGGTTCTATGTTTGTAGAACAAGGAGCAGGTACCGGCTGAACTATTTATCCTCCATTATCAAGTATTCAAGCTCACTCAGGAGGAGCAGTAGATATGGCTATATTTAGTTTGCATTTAGCTGGTATATCTTCTATTTTAAG
>Pseudodrifa_sp._OM798671
CCTGATATGGCATTTCCTAGATTAAACAATATTAGTTTCTGGTTATTACCTCCCTCTCTAATATTATTAGTTGGTTCTATGTTTGTAGAACAAGGAGCAGGTACCGGCTGAACTATTTATCCTCCATTATCAAGTATTCAAGCTCACTCAGGAGGAGCAGTAGATATGGCTATATTTAGTTTGCATTTAGCTGGTATATCTTCTATTTTAAG
>Pseudodrifa_sp._OM798655
CCTGATATGGCATTTCCTAGATTAAACAATATTAGTTTCTGGTTATTACCTCCCTCTCTAATATTATTAGTTGGTTCTATGTTTGTGGAACAAGGAGCAGGTACCGGCTGAACTATTTATCCTCCATTATCAAGTATTCAAGCTCACTCAGGAGGAGCAGTAGATATGGCTATATTTAGTTTGCATTTAGCTGGTATATCTTCTATTTTAAG
>Pseudodrifa_sp._OM798658
CCTGATATGGCATTTCCTAGATTAAACAATATTAGTTTCTGGTTATTACCTCCCTCTCTAATATTATTAGTTGGTTCTATGTTTGTGGAACAAGGAGCAGGTACCGGCTGAACTATTTATCCTCCATTATCAAGTATTCAAGCTCACTCAGGAGGAGCAGTAGATATGGCTATATTTAGTTTGCATTTAGCTGGTATATCTTCTATTTTAAG
>Pseudodrifa_sp._OM798659
CCTGATATGGCATTTCCTAGATTAAACAATATTAGTTTCTGGTTATTACCTCCCTCTCTAATATTATTAGTTGGTTCTATGTTTGTGGAACAAGGAGCAGGTACCGGCTGAACTATTTATCCTCCATTATCAAGTATTCAAGCTCACTCAGGAGGAGCAGTAGATATGGCTATATTTAGTTTGCATTTAGCTGGTATATCTTCTATTTTAAG
>Pseudodrifa_sp._OM798664
CCTGATATGGCATTTCCTAGATTAAACAATATTAGTTTCTGGTTATTACCTCCCTCTCTAATATTATTAGTTGGTTCTATGTTTGTGGAACAAGGAGCAGGTACCGGCTGAACTATTTATCCTCCATTATCAAGTATTCAAGCTCACTCAGGAGGAGCAGTAGATATGGCTATATTTAGTTTGCATTTAGCTGGTATATCTTCTATTTTAAG
>Pseudodrifa_sp._OM798665
CCTGATATGGCATTTCCTAGATTAAACAATATTAGTTTCTGGTTATTACCTCCCTCTCTAATATTATTAGTTGGTTCTATGTTTGTGGAACAAGGAGCAGGTACCGGCTGAACTATTTATCCTCCATTATCAAGTATTCAAGCTCACTCAGGAGGAGCAGTAGATATGGCTATATTTAGTTTGCATTTAGCTGGTATATCTTCTATTTTAAG
>Pseudodrifa_sp._OM798672
CCTGATATGGCATTTCCTAGATTAAACAATATTAGTTTCTGGTTATTACCTCCCTCTCTAATATTATTAGTTGGTTCTATGTTTGTGGAACAAGGAGCAGGTACCGGCTGAACTATTTATCCTCCATTATCAAGTATTCAAGCTCACTCAGGAGGAGCAGTAGATATGGCTATATTTAGTTTGCATTTAGCTGGTATATCTTCTATTTTAAG
>Pseudodrifa_sp._OM798666
CCTGATATGGCATTTCCTAGATTAAACAATATTAGTTTCTGGTTATTACCTCCCTCTCTAATATTATTAGTTGGTTCTATGTTTGTGGAACAAGGAGCAGGTACCGGCTGAACTATTTATCCTCCATTATCAAGTATTCAAGCTCACTCAGGAGGAGCAGTAGATATGGCTATATTTAGTTTGCATTTAGCTGGTATATCTTCTATTTTAAG
>Pseudodrifa_sp._OM798669
CCTGATATGGCATTTCCTAGATTAAACAATATTAGTTTCTGGTTATTACCTCCCTCTCTAATATTATTAGTTGGTTCTATGTTTGTGGAACAAGGAGCAGGTACCGGCTGAACTATTTATCCTCCATTATCAAGTATTCAAGCTCACTCAGGAGGAGCAGTAGATATGGCTATATTTAGTTTGCATTTAGCTGGTATATCTTCTATTTTAAG
>Pseudodrifa_sp._OM798673
CCTGATATGGCATTTCCTAGATTAAACAATATTAGTTTCTGGTTATTACCTCCCTCTCTAATATTATTAGTTGGTTCTATGTTTGTGGAACAAGGAGCAGGTACCGGCTGAACTATTTATCCTCCATTATCAAGTATTCAAGCTCACTCAGGAGGAGCAGTAGATATGGCTATATTTAGTTTGCATTTAGCTGGTATATCTTCTATTTTAAG
>Pseudodrifa_sp._OM798674
CCTGATATGGCATTTCCTAGATTAAACAATATTAGTTTCTGGTTATTACCTCCCTCTCTAATATTATTAGTTGGTTCTATGTTTGTGGAACAAGGAGCAGGTACCGGCTGAACTATTTATCCTCCATTATCAAGTATTCAAGCTCACTCAGGAGGAGCAGTAGATATGGCTATATTTAGTTTGCATTTAGCTGGTATATCTTCTATTTTAAG
>Pseudodrifa_sp._OM798675
CCTGATATGGCATTTCCTAGATTAAACAATATTAGTTTCTGGTTATTACCTCCCTCTCTAATATTATTAGTTGGTTCTATGTTTGTGGAACAAGGAGCAGGTACCGGCTGAACTATTTATCCTCCATTATCAAGTATTCAAGCTCACTCAGGAGGAGCAGTAGATATGGCTATATTTAGTTTGCATTTAGCTGGTATATCTTCTATTTTAAG
>Pseudodrifa_sp._OM798676
CCTGATATGGCATTTCCTAGATTAAACAATATTAGTTTCTGGTTATTACCTCCCTCTCTAATATTATTAGTTGGTTCTATGTTTGTGGAACAAGGAGCAGGTACCGGCTGAACTATTTATCCTCCATTATCAAGTATTCAAGCTCACTCAGGAGGAGCAGTAGATATGGCTATATTTAGTTTGCATTTAGCTGGTATATCTTCTATTTTAAG
>Pseudodrifa_sp._OM798677
CCTGATATGGCATTTCCTAGATTAAACAATATTAGTTTCTGGTTATTACCTCCCTCTCTAATATTATTAGTTGGTTCTATGTTTGTGGAACAAGGAGCAGGTACCGGCTGAACTATTTATCCTCCATTATCAAGTATTCAAGCTCACTCAGGAGGAGCAGTAGATATGGCTATATTTAGTTTGCATTTAGCTGGTATATCTTCTATTTTAAG
>Pseudodrifa_sp._OM798678
CCTGATATGGCATTTCCTAGATTAAACAATATTAGTTTCTGGTTATTACCTCCCTCTCTAATATTATTAGTTGGTTCTATGTTTGTGGAACAAGGAGCAGGTACCGGCTGAACTATTTATCCTCCATTATCAAGTATTCAAGCTCACTCAGGAGGAGCAGTAGATATGGCTATATTTAGTTTGCATTTAGCTGGTATATCTTCTATTTTAAG
>Pseudodrifa_sp._OM798667
CCTGATATGGCATTTCCTAGATTAAACAATATTAGTTTCTGGTTATTACCTCCCTCTCTAATATTATTAGTTGGTTCTATGTTTGTGGAACAAGGAGCAGGTACCGGCTGAACTATTTATCCTCCATTATCAAGTATTCAAGCTCACTCAGGAGGAGCAGTAGATATGGCTATATTTAGTTTGCATTTAGCTGGTATATCTTCTATTTTAAG
>Pseudodrifa_sp._OM798660
CCTGATATGGCATTTCCTAGATTAAACAATATTAGTTTCTGGTTATTACCTCCCTCTCTAATATTATTAGTTGGTTCTATGTTTGTGGAACAAGGAGCAGGTACCGGCTGAACTATTTATCCTCCATTATCAAGTATTCAAGCTCACTCAGGAGGAGCAGTAGATATGGCTATATTTAGTTTGCATTTAGCTGGTATATCTTCTATTTTAAG
>Pseudodrifa_sp._OM798661
CCTGATATGGCATTTCCTAGATTAAACAATATTAGTTTCTGGTTATTACCTCCCTCTCTAATATTATTAGTTGGTTCTATGTTTGTGGAACAAGGAGCAGGTACCGGCTGAACTATTTATCCTCCATTATCAAGTATTCAAGCTCACTCAGGAGGAGCAGTAGATATGGCTATATTTAGTTTGCATTTAGCTGGTATATCTTCTATTTTAAG
>Paramuriceidae_sp._MT725934
CCCGATATGGCCTTCCCTAGATTAAACAATATTAGTTTCTGGTTATTACCTCCTTCGCTAATTCTATTGGCTGGGTCTATGTTTGTGGAACAAGGGGCAGGTACAGGCTGGACAGTTTATCCTCCACTATCAAGCATTCAGGCCCATTCGGGGGGAGCAGTAGATATGGCTATATTTAGTTTACATCTAGCTGGGGTATCTTCCATTCTAAG
>Paramuriceidae_sp._MT725935
CCCGATATGGCCTTCCCTAGATTAAACAATATTAGTTTCTGGTTATTACCTCCTTCGCTAATTCTATTGGCTGGGTCTATGTTTGTGGAACAAGGGGCAGGTACAGGCTGGACAGTTTATCCTCCACTATCAAGCATTCAGGCCCATTCGGGGGGAGCAGTAGATATGGCTATATTTAGTTTACATCTAGCTGGGGTATCTTCCATTCTAAG
>Acabaria_erythraea_KC802147
CCCGATATGGCCTTTCCTAGATTAAACAACATTAGTTTTTGGTTACTACCTCCTTCACTAATTCTACTGGTGGGCTCTATGTTTGTGGAACAAGGGGCAGGCACCGGCTGGACAATTTATCCTCCTCTTTCAAGTATTCAAGCCCACTCTGGGGGAGCAGTAGATATGGCTATATTTAGTCTCCACCTCGCTGGAATATCTTCTATTTTAAG
>Melithaea_erythraea_GQ342430
CCCGATATGGCCTTTCCTAGATTAAACAACATTAGTTTTTGGTTACTACCTCCTTCACTAATTCTACTGGTGGGCTCTATGTTTGTGGAACAAGGGGCAGGCACCGGCTGGACAATTTATCCTCCTCTTTCAAGTATTCAAGCCCACTCTGGGGGAGCAGTAGATATGGCTATATTTAGTCTCCACCTCGCTGGAATATCTTCTATTTTAAG
>Melithaea_sp._KC802178
CCCGATATGGCCTTCCCTAGATTAAACAACATTAGTTTTTGGTTACTACCTCCTTCACTAATTCTACTGGTGGGCTCTATGTTTGTGGAACAAGGGGCAGGTACCGGCTGGACAATTTATCCCCCTCTTTCAAGTATTCAAGCCCACTCTGGAGGAGCAGTAGACATGGCTATATTTAGTCTTCACCTCGCTGGAATATCTTCCATTTTAAG
>Melithaeidae_sp._JN314196
CCCGATATGGCTTTCCCTAGATTAAACAACATTAGTTTTTGGTTACTACCTCCTTCACTAATTCTACTGGTGGGCTCTATGTTTGTGGAACAAGGGGCAGGTACCGGCTGGACAATTTATCCCCCTCTTTCAAGTATTCAAGCCCACTCTGGAGGAGCAGTAGACATGGCTATATTTAGTCTTCACCTCGCTGGAATATCTTCCATTTTAAG
>Melithaea_sp._JN314209
CCCGATATGGCTTTCCCTAGATTAAACAACATTAGTTTTTGGTTACTACCTCCTTCACTAATTCTACTGGTGGGCTCTATGTTTGTGGAACAAGGGGCAGGTACCGGCTGGACAATTTATCCCCCTCTTTCAAGTATTCAAGCCCACTCTGGAGGAGCAGTAGACATGGCTATATTTAGTCTTCACCTCGCTGGAATATCTTCCATTTTAAG
>Melithaeidae_sp._JN314226
CCCGATATGGCTTTCCCTAGATTAAACAACATTAGTTTTTGGTTACTACCTCCTTCACTAATTCTACTGGTGGGCTCTATGTTTGTGGAACAAGGGGCAGGTACCGGCTGGACAATTTATCCCCCTCTTTCAAGTATTCAAGCCCACTCTGGAGGAGCAGTAGACATGGCTATATTTAGTCTTCACCTCGCTGGAATATCTTCCATTTTAAG
>Melithaea_sp._KC802163
CCCGATATGGCCTTCCCTAGATTAAACAACATTAGTTTTTGGTTACTACCTCCTTCACTAATTCTACTGGTGGGCTCTATGTTTGTGGAACAAGGGGCAGGTACCGGCTGGACAATTTACCCTCCTCTTTCAAGTATTCAAGCCCACTCTGGGGGAGCAGTAGATATGGCTATATTTAGTCTCCACCTCGCTGGTATATCTTCCATTTTAAG
>Melithaea_sp._KC802165
CCCGATATGGCCTTCCCTAGATTAAACAACATTAGTTTTTGGTTACTACCTCCTTCACTAATTCTACTGGTGGGCTCTATGTTTGTGGAACAAGGGGCAGGTACCGGCTGGACAATTTACCCTCCTCTTTCAAGTATTCAAGCCCACTCTGGGGGAGCAGTAGATATGGCTATATTTAGTCTCCACCTCGCTGGTATATCTTCCATTTTAAG
>Melithaea_sp._KC802166
CCCGATATGGCCTTCCCTAGATTAAACAACATTAGTTTTTGGTTACTACCTCCTTCACTAATTCTACTGGTGGGCTCTATGTTTGTGGAACAAGGGGCAGGTACCGGCTGGACAATTTACCCTCCTCTTTCAAGTATTCAAGCCCACTCTGGGGGAGCAGTAGATATGGCTATATTTAGTCTCCACCTCGCTGGTATATCTTCCATTTTAAG
>Melithaea_sp._KC802167
CCCGATATGGCCTTCCCTAGATTAAACAACATTAGTTTTTGGTTACTACCTCCTTCACTAATTCTACTGGTGGGCTCTATGTTTGTGGAACAAGGGGCAGGTACCGGCTGGACAATTTACCCTCCTCTTTCAAGTATTCAAGCCCACTCTGGGGGAGCAGTAGATATGGCTATATTTAGTCTCCACCTCGCTGGTATATCTTCCATTTTAAG
>Melithaea_sp._KC802168
CCCGATATGGCCTTCCCTAGATTAAACAACATTAGTTTTTGGTTACTACCTCCTTCACTAATTCTACTGGTGGGCTCTATGTTTGTGGAACAAGGGGCAGGTACCGGCTGGACAATTTACCCTCCTCTTTCAAGTATTCAAGCCCACTCTGGGGGAGCAGTAGATATGGCTATATTTAGTCTCCACCTCGCTGGTATATCTTCCATTTTAAG
>Melithaea_sp._KC802169
CCCGATATGGCCTTCCCTAGATTAAACAACATTAGTTTTTGGTTACTACCTCCTTCACTAATTCTACTGGTGGGCTCTATGTTTGTGGAACAAGGGGCAGGTACCGGCTGGACAATTTACCCTCCTCTTTCAAGTATTCAAGCCCACTCTGGGGGAGCAGTAGATATGGCTATATTTAGTCTCCACCTCGCTGGTATATCTTCCATTTTAAG
>Melithaea_sp._KC802170
CCCGATATGGCCTTCCCTAGATTAAACAACATTAGTTTTTGGTTACTACCTCCTTCACTAATTCTACTGGTGGGCTCTATGTTTGTGGAACAAGGGGCAGGTACCGGCTGGACAATTTACCCTCCTCTTTCAAGTATTCAAGCCCACTCTGGGGGAGCAGTAGATATGGCTATATTTAGTCTCCACCTCGCTGGTATATCTTCCATTTTAAG
>Melithaea_sp._KC802171
CCCGATATGGCCTTCCCTAGATTAAACAACATTAGTTTTTGGTTACTACCTCCTTCACTAATTCTACTGGTGGGCTCTATGTTTGTGGAACAAGGGGCAGGTACCGGCTGGACAATTTACCCTCCTCTTTCAAGTATTCAAGCCCACTCTGGGGGAGCAGTAGATATGGCTATATTTAGTCTCCACCTCGCTGGTATATCTTCCATTTTAAG
>Acabaria_rubra_KC802160
CCCGATATGGCCTTCCCTAGATTAAACAACATTAGTTTTTGGTTACTACCTCCTTCACTAATTCTACTGGTGGGCTCTATGTTTGTGGAACAAGGGGCAGGTACCGGCTGGACAATTTACCCTCCTCTTTCAAGTATTCAAGCCCACTCTGGGGGAGCAGTAGATATGGCTATATTTAGTCTCCACCTCGCTGGTATATCTTCCATTTTAAG
>Melithaea_sp._KC802183
CCCGATATGGCCTTCCCTAGATTAAACAACATTAGTTTTTGGTTACTACCTCCTTCACTAATTCTACTGGTGGGCTCTATGTTTGTGGAACAAGGGGCAGGTACCGGCTGGACAATTTACCCTCCTCTTTCAAGTATTCAAGCCCACTCTGGGGGAGCAGTAGATATGGCTATATTTAGTCTCCACCTCGCTGGTATATCTTCCATTTTAAG
>Melithaea_sp._KC802162
CCCGATATGGCCTTCCCTAGATTAAACAACATTAGTTTTTGGTTACTACCTCCTTCACTAATTCTACTGGTGGGCTCTATGTTTGTGGAACAAGGGGCAGGTACCGGCTGGACAATTTACCCTCCTCTTTCAAGTATTCAAGCCCACTCTGGGGGAGCAGTAGATATGGCTATATTTAGTCTCCACCTCGCTGGTATATCTTCCATTTTAAG
>Acabaria_rubra_KC802161
CCCGATATGGCCTTCCCTAGATTAAACAACATTAGTTTTTGGTTACTACCTCCTTCACTAATTCTACTGGTGGGCTCTATGTTTGTGGAACAAGGGGCAGGTACCGGCTGGACAATTTACCCTCCTCTTTCAAGTATTCAAGCCCACTCTGGGGGAGCAGTAGATATGGCTATATTTAGTCTCCACCTCGCTGGTATATCTTCCATTTTAAG
>Acabaria_rubra_KC802155
CCCGATATGGCCTTCCCTAGATTAAACAACATTAGTTTTTGGTTACTACCTCCTTCACTAATTCTACTGGTGGGCTCTATGTTTGTGGAACAAGGGGCAGGTACCGGCTGGACAATTTACCCTCCTCTTTCAAGTATTCAAGCCCACTCTGGGGGAGCAGTAGATATGGCTATATTTAGTCTCCACCTCGCTGGTATATCTTCCATTTTAAG
>Acabaria_rubra_KC802159
CCCGATATGGCCTTCCCTAGATTAAACAACATTAGTTTTTGGTTACTACCTCCTTCACTAATTCTACTGGTGGGCTCTATGTTTGTGGAACAAGGGGCAGGTACCGGCTGGACAATTTACCCTCCTCTTTCAAGTATTCAAGCCCACTCTGGGGGAGCAGTAGATATGGCTATATTTAGTCTCCACCTCGCTGGTATATCTTCCATTTTAAG
>Melithaea_sp._KC802164
CCCGATATGGCCTTCCCTAGATTAAACAACATTAGTTTTTGGTTACTACCTCCTTCACTAATTCTACTGGTGGGCTCTATGTTTGTGGAACAAGGGGCAGGTACCGGCTGGACAATTTACCCTCCTCTTTCAAGTATTCAAGCCCACTCTGGGGGAGCAGTAGATATGGCTATATTTAGTCTCCACCTCGCTGGTATATCTTCCATTTTAAG
>Clathraria_maldivensis_KC802133
CCCGATATGGCCTTCCCTAGATTAAACAACATTAGTTTTTGGTTACTACCTCCTTCACTAATTCTATTGGTGGGCTCTATGTTTGTGGAACAAGGGGCCGGTACTGGCTGGACAATTTATCCCCCTCTTTCAAGTATTCAAGCCCACTCTGGGGGAGCAGTAGATATGGCTATATTTAGTCTCCACCTCGCTGGAATATCTTCCATTTTAAG
>Clathraria_maldivensis_KC802134
CCCGATATGGCCTTCCCTAGATTAAACAACATTAGTTTTTGGTTACTACCTCCTTCACTAATTCTATTGGTGGGCTCTATGTTTGTGGAACAAGGGGCCGGTACTGGCTGGACAATTTATCCCCCTCTTTCAAGTATTCAAGCCCACTCTGGGGGAGCAGTAGATATGGCTATATTTAGTCTCCACCTCGCTGGAATATCTTCCATTTTAAG
>Clathraria_maldivensis_KC802135
CCCGATATGGCCTTCCCTAGATTAAACAACATTAGTTTTTGGTTACTACCTCCTTCACTAATTCTATTGGTGGGCTCTATGTTTGTGGAACAAGGGGCCGGTACTGGCTGGACAATTTATCCCCCTCTTTCAAGTATTCAAGCCCACTCTGGGGGAGCAGTAGATATGGCTATATTTAGTCTCCACCTCGCTGGAATATCTTCCATTTTAAG
>Wrightella_coccinea_KC802114
CCCGATATGGCCTTCCCTAGATTAAACAACATTAGTTTTTGGTTACTACCTCCTTCACTAATTTTACTGGTGGGCTCTATGTTTGTGGAACAAGGGGCAGGTACCGGCTGGACAATTTATCCCCCTCTTTCAAGTATTCAGGCCCACTCTGGGGGAGCCGTAGATATGGCTATATTTAGTCTCCACCTCGCTGGAATATCTTCCATTTTAAG
>Wrightella_coccinea_KC802156
CCCGATATGGCCTTCCCTAGATTAAACAACATTAGTTTTTGGTTACTACCTCCTTCACTAATTTTACTGGTGGGCTCTATGTTTGTGGAACAAGGGGCAGGTACCGGCTGGACAATTTATCCCCCTCTTTCAAGTATTCAGGCCCACTCTGGGGGAGCAGTAGATATGGCTATATTTAGTCTCCACCTCGCTGGAATATCTTCCATTTTAAG
>Wrightella_coccinea_KC802157
CCCGATATGGCCTTCCCTAGATTAAACAACATTAGTTTTTGGTTACTACCTCCTTCACTAATTTTACTGGTGGGCTCTATGTTTGTGGAACAAGGGGCAGGTACCGGCTGGACAATTTATCCCCCTCTTTCAAGTATTCAGGCCCACTCTGGGGGAGCAGTAGATATGGCTATATTTAGTCTCCACCTCGCTGGAATATCTTCCATTTTAAG
>Melithaea_coccinea_JX203858
CCCGATATGGCCTTCCCTAGATTAAACAACATTAGTTTTTGGTTACTACCTCCTTCACTAATTTTACTGGTGGGCTCTATGTTTGTGGAACAAGGGGCAGGTACCGGCTGGACAATTTATCCCCCTCTTTCAAGTATTCAGGCCCACTCTGGGGGAGCAGTAGATATGGCTATATTTAGTCTCCACCTCGCTGGAATATCTTCCATTTTAAG
>Melithaea_sinaica_GQ342431
CCCGATATGGCCTTCCCTAGATTAAACAACATTAGTTTTTGGTTACTACCTCCTTCACTAATTCTATTGGTGGGCTCTATGTTTGTGGAACAAGGGGCAGGTACCGGCTGGACAATTTATCCTCCTCTTTCAAGTATTCAAGCCCACTCTGGGGGAGCAGTAGATATGGCTATATTTAGTCTCCACCTCGCTGGAATATCTTCCATTTTAAG
>Acabaria_sinaica_KC802148
CCCGATATGGCCTTCCCTAGATTAAACAACATTAGTTTTTGGTTACTACCTCCTTCACTAATTCTATTGGTGGGCTCTATGTTTGTGGAACAAGGGGCAGGTACCGGCTGGACAATTTATCCTCCTCTTTCAAGTATTCAAGCCCACTCTGGGGGAGCAGTAGATATGGCTATATTTAGTCTCCACCTCGCTGGAATATCTTCCATTTTAAG
>Acabaria_sinaica_KC802149
CCCGATATGGCCTTCCCTAGATTAAACAACATTAGTTTTTGGTTACTACCTCCTTCACTAATTCTATTGGTGGGCTCTATGTTTGTGGAACAAGGGGCAGGTACCGGCTGGACAATTTATCCTCCTCTTTCAAGTATTCAAGCCCACTCTGGGGGAGCAGTAGATATGGCTATATTTAGTCTCCACCTCGCTGGAATATCTTCCATTTTAAG
>Acabaria_sinaica_KC802150
CCCGATATGGCCTTCCCTAGATTAAACAACATTAGTTTTTGGTTACTACCTCCTTCACTAATTCTATTGGTGGGCTCTATGTTTGTGGAACAAGGGGCAGGTACCGGCTGGACAATTTATCCTCCTCTTTCAAGTATTCAAGCCCACTCTGGGGGAGCAGTAGATATGGCTATATTTAGTCTCCACCTCGCTGGAATATCTTCCATTTTAAG
>Acabaria_sinaica_KC802151
CCCGATATGGCCTTCCCTAGATTAAACAACATTAGTTTTTGGTTACTACCTCCTTCACTAATTCTATTGGTGGGCTCTATGTTTGTGGAACAAGGGGCAGGTACCGGCTGGACAATTTATCCTCCTCTTTCAAGTATTCAAGCCCACTCTGGGGGAGCAGTAGATATGGCTATATTTAGTCTCCACCTCGCTGGAATATCTTCCATTTTAAG
>Melithaea_sinaica_MT537625
CCCGATATGGCCTTCCCTAGATTAAACAACATTAGTTTTTGGTTACTACCTCCTTCACTAATTCTATTGGTGGGCTCTATGTTTGTGGAACAAGGGGCAGGTACCGGCTGGACAATTTATCCTCCTCTTTCAAGTATTCAAGCCCACTCTGGGGGAGCAGTAGATATGGCTATATTTAGTCTCCACCTCGCTGGAATATCTTCCATTTTAAG
>Melithaea_rubrinodis_GQ342432
CCCGATATGGCCTTCCCTAGATTAAACAACATTAGTTTTTGGTTACTACCTCCTTCACTAATTCTACTGGTGGGCTCTATGTTTGTGGAACAAGGGGCAGGTACCGGCTGGACAATTTATCCTCCTCTTTCAAGTATTCAAGCCCACTCTGGGGGAGCAGTAGATATGGCTATATTTAGTCTCCACCTCGCTGGAATATCTTCCATTTTAAG
>Clathraria_rubrinodis_KC802115
CCCGATATGGCCTTCCCTAGATTAAACAACATTAGTTTTTGGTTACTACCTCCTTCACTAATTCTACTGGTGGGCTCTATGTTTGTGGAACAAGGGGCAGGTACCGGCTGGACAATTTATCCTCCTCTTTCAAGTATTCAAGCCCACTCTGGGGGAGCAGTAGATATGGCTATATTTAGTCTCCACCTCGCTGGAATATCTTCCATTTTAAG
>Clathraria_rubrinodis_KC802184
CCCGATATGGCCTTCCCTAGATTAAACAACATTAGTTTTTGGTTACTACCTCCTTCACTAATTCTACTGGTGGGCTCTATGTTTGTGGAACAAGGGGCAGGTACCGGCTGGACAATTTATCCTCCTCTTTCAAGTATTCAAGCCCACTCTGGGGGAGCAGTAGATATGGCTATATTTAGTCTCCACCTCGCTGGAATATCTTCCATTTTAAG
>Melithaea_sp._KC802116
CCTGATATGGCCTTCCCTAGATTAAATAACATTAGTTTTTGGTTACTACCTCCTTCATTAATTCTACTGGTGGGCTCTATGTTTGTGGAACAAGGGGCAGGTACCGGCTGGACAATTTATCCCCCTCTTTCAAGTATTCAAGCTCACTCTGGGGGAGCAGTAGATATGGCTATATTTAGTCTCCACCTCGCTGGAATCTCCTCCATTTTAAG
>Melithaea_sp._KC802138
CCTGATATGGCCTTCCCTAGATTAAATAACATTAGTTTTTGGTTACTACCTCCTTCATTAATTCTACTGGTGGGCTCTATGTTTGTGGAACAAGGGGCAGGTACCGGCTGGACAATTTATCCCCCTCTTTCAAGTATTCAAGCTCACTCTGGGGGAGCAGTAGATATGGCTATATTTAGTCTCCACCTCGCTGGAATCTCCTCCATTTTAAG
>Melithaea_sp._KC802186
CCTGATATGGCCTTCCCTAGATTAAATAACATTAGTTTTTGGTTACTACCTCCTTCATTAATTCTACTGGTGGGCTCTATGTTTGTGGAACAAGGGGCAGGTACCGGCTGGACAATTTATCCCCCTCTTTCAAGTATTCAAGCTCACTCTGGGGGAGCAGTAGATATGGCTATATTTAGTCTCCACCTCGCTGGAATCTCCTCCATTTTAAG
>Melithaea_sp._KC802198
CCTGATATGGCCTTCCCTAGATTAAATAACATTAGTTTTTGGTTACTACCTCCTTCATTAATTCTACTGGTGGGCTCTATGTTTGTGGAACAAGGGGCAGGTACCGGCTGGACAATTTATCCCCCTCTTTCAAGTATTCAAGCTCACTCTGGGGGAGCAGTAGATATGGCTATATTTAGTCTCCACCTCGCTGGAATCTCCTCCATTTTAAG
>Melithaea_sp._KC802132
CCCGATATGGCCTTCCCTAGATTAAACAACATTAGTTTTTGGTTACTACCTCCTTCATTAATTCTACTGGTGGGCTCGATGTTTGTGGAACAAGGAGCAGGTACCGGCTGGACAATTTATCCTCCTCTTTCAAGTATTCAAGCTCACTCTGGGGGAGCAGTCGATATGGCTATATTTAGTCTCCACCTCGCTGGAATCTCTTCCATTTTAAG
>Melithaea_sp._KC802200
CCCGATATGGCCTTCCCTAGATTAAACAACATTAGTTTTTGGTTACTACCTCCTTCATTAATTTTACTGGTGGGCTCTATGTTTGTGGAACAAGGGGCAGGTACCGGCTGGACAATTTATCCCCCTCTTTCAAGTATTCAAGCTCACTCTGGGGGAGCAGTAGATATGGCTATATTTAGTCTCCACCTCGCTGGAATCTCTTCCATTTTAAG
>Melithaea_sp._KC802179
CCCGATATGGCCTTCCCTAGATTAAACAACATTAGTTTTTGGTTACTACCTCCTTCATTAATTCTACTGGTGGGCTCTATGTTTGTGGAACAAGGAGCAGGTACCGGTTGGACAATTTATCCCCCTCTTTCAAGTATTCAAGCTCACTCTGGGGGAGCAGTAGATATGGCTATATTTAGTCTCCACCTCGCTGGAATCTCTTCCATTTTAAG
>Acabaria_sp._JN314215
CCCGATATAGCCTTCCCTAGATTAAATAACATTAGTTTTTGGTTACTACCTCCTTCATTAATTCTACTGGTGGGCTCTATGTTTGTGGAACAAGGAGCAGGTACCGGCTGGACAATTTATCCCCCTCTTTCAAGTATTCAAGCTCACTCTGGGGGAGCAGTAGATATGGCTATATTTAGTCTCCACCTCGCTGGAATCTCTTCCATTTTAAG
>Acabaria_formosa_KC802193
CCCGATATGGCCTTCCCTAGATTAAATAACATTAGTTTTTGGTTACTACCTCCTTCATTAATTCTACTGGTGGGCTCTATGTTTGTGGAACAAGGAGCAGGTACCGGCTGGACAATTTATCCCCCTCTTTCAAGTATTCAAGCTCACTCTGGGGGAGCAGTAGATATGGCTATATTTAGTCTCCACCTCGCTGGAATCTCTTCCATTTTAAG
>Acabaria_formosa_KC802195
CCCGATATGGCCTTCCCTAGATTAAATAACATTAGTTTTTGGTTACTACCTCCTTCATTAATTCTACTGGTGGGCTCTATGTTTGTGGAACAAGGAGCAGGTACCGGCTGGACAATTTATCCCCCTCTTTCAAGTATTCAAGCTCACTCTGGGGGAGCAGTAGATATGGCTATATTTAGTCTCCACCTCGCTGGAATCTCTTCCATTTTAAG
>Acabaria_formosa_KC802196
CCCGATATGGCCTTCCCTAGATTAAATAACATTAGTTTTTGGTTACTACCTCCTTCATTAATTCTACTGGTGGGCTCTATGTTTGTGGAACAAGGAGCAGGTACCGGCTGGACAATTTATCCCCCTCTTTCAAGTATTCAAGCTCACTCTGGGGGAGCAGTAGATATGGCTATATTTAGTCTCCACCTCGCTGGAATCTCTTCCATTTTAAG
>Acabaria_sp._JN314228
CCCGATATGGCCTTCCCTAGATTAAATAACATTAGTTTTTGGTTACTACCTCCTTCATTAATTCTACTGGTGGGCTCTATGTTTGTGGAACAAGGAGCAGGTACCGGCTGGACAATTTATCCCCCTCTTTCAAGTATTCAAGCTCACTCTGGGGGAGCAGTAGATATGGCTATATTTAGTCTCCACCTCGCTGGAATCTCTTCCATTTTAAG
>Melithaea_sp._KC802117
CCCGATATGGCCTTCCCTAGATTAAACAACATTAGTTTTTGGTTACTACCTCCTTCATTAATTCTACTGGTGGGCTCTATGTTTGTGGAACAAGGGGCAGGTACCGGCTGGACAATTTATCCCCCTCTTTCAAGTATTCAAGCTCACTCTGGGGGAGCAGTAGATATGGCTATATTTAGTCTCCACCTCGCTGGAATCTCTTCCATTTTAAG
>Melithaea_caledonica_KC802191
CCCGATATGGCCTTCCCTAGATTAAACAACATTAGTTTTTGGTTACTACCTCCTTCATTAATTCTACTGGTGGGCTCTATGTTTGTGGAACAAGGGGCAGGTACCGGCTGGACAATTTATCCCCCTCTTTCAAGTATTCAAGCTCACTCTGGGGGAGCAGTAGATATGGCTATATTTAGTCTCCACCTCGCTGGAATCTCTTCCATTTTAAG
>Melithaea_caledonica_KC802192
CCCGATATGGCCTTCCCTAGATTAAACAACATTAGTTTTTGGTTACTACCTCCTTCATTAATTCTACTGGTGGGCTCTATGTTTGTGGAACAAGGGGCAGGTACCGGCTGGACAATTTATCCCCCTCTTTCAAGTATTCAAGCTCACTCTGGGGGAGCAGTAGATATGGCTATATTTAGTCTCCACCTCGCTGGAATCTCTTCCATTTTAAG
>Melithaea_sp._JX203856
CCCGATATGGCCTTCCCTAGATTAAACAACATTAGTTTTTGGTTACTACCTCCTTCATTAATTCTACTGGTGGGCTCTATGTTTGTGGAACAAGGGGCAGGTACCGGCTGGACAATTTATCCCCCTCTTTCAAGTATTCAAGCTCACTCTGGGGGAGCAGTAGATATGGCTATATTTAGTCTCCACCTCGCTGGAATCTCTTCCATTTTAAG
>Melithaea_sp._KC802113
CCCGATATGGCCTTCCCTAGATTAAACAACATTAGTTTTTGGTTACTACCTCCTTCATTAATTCTACTGGTGGGCTCTATGTTTGTGGAACAAGGGGCAGGTACCGGCTGGACAATTTATCCCCCTCTTTCAAGTATTCAAGCTCACTCTGGGGGAGCAGTAGATATGGCTATATTTAGTCTCCACCTCGCTGGAATCTCTTCCATTTTAAG
>Melithaea_sp._KC802136
CCCGATATGGCCTTCCCTAGATTAAACAACATTAGTTTTTGGTTACTACCTCCTTCATTAATTCTACTGGTGGGCTCTATGTTTGTGGAACAAGGGGCAGGTACCGGCTGGACAATTTATCCCCCTCTTTCAAGTATTCAAGCTCACTCTGGGGGAGCAGTAGATATGGCTATATTTAGTCTCCACCTCGCTGGAATCTCTTCCATTTTAAG
>Melithaea_sp._KC802137
CCCGATATGGCCTTCCCTAGATTAAACAACATTAGTTTTTGGTTACTACCTCCTTCATTAATTCTACTGGTGGGCTCTATGTTTGTGGAACAAGGGGCAGGTACCGGCTGGACAATTTATCCCCCTCTTTCAAGTATTCAAGCTCACTCTGGGGGAGCAGTAGATATGGCTATATTTAGTCTCCACCTCGCTGGAATCTCTTCCATTTTAAG
>Melithaea_sp._KC802139
CCCGATATGGCCTTCCCTAGATTAAACAACATTAGTTTTTGGTTACTACCTCCTTCATTAATTCTACTGGTGGGCTCTATGTTTGTGGAACAAGGGGCAGGTACCGGCTGGACAATTTATCCCCCTCTTTCAAGTATTCAAGCTCACTCTGGGGGAGCAGTAGATATGGCTATATTTAGTCTCCACCTCGCTGGAATCTCTTCCATTTTAAG
>Melithaea_sp._KC802140
CCCGATATGGCCTTCCCTAGATTAAACAACATTAGTTTTTGGTTACTACCTCCTTCATTAATTCTACTGGTGGGCTCTATGTTTGTGGAACAAGGGGCAGGTACCGGCTGGACAATTTATCCCCCTCTTTCAAGTATTCAAGCTCACTCTGGGGGAGCAGTAGATATGGCTATATTTAGTCTCCACCTCGCTGGAATCTCTTCCATTTTAAG
>Melithaea_sp._KC802172
CCCGATATGGCCTTCCCTAGATTAAACAACATTAGTTTTTGGTTACTACCTCCTTCATTAATTCTACTGGTGGGCTCTATGTTTGTGGAACAAGGGGCAGGTACCGGCTGGACAATTTATCCCCCTCTTTCAAGTATTCAAGCTCACTCTGGGGGAGCAGTAGATATGGCTATATTTAGTCTCCACCTCGCTGGAATCTCTTCCATTTTAAG
>Melithaea_sp._KC802173
CCCGATATGGCCTTCCCTAGATTAAACAACATTAGTTTTTGGTTACTACCTCCTTCATTAATTCTACTGGTGGGCTCTATGTTTGTGGAACAAGGGGCAGGTACCGGCTGGACAATTTATCCCCCTCTTTCAAGTATTCAAGCTCACTCTGGGGGAGCAGTAGATATGGCTATATTTAGTCTCCACCTCGCTGGAATCTCTTCCATTTTAAG
>Melithaea_sp._KC802174
CCCGATATGGCCTTCCCTAGATTAAACAACATTAGTTTTTGGTTACTACCTCCTTCATTAATTCTACTGGTGGGCTCTATGTTTGTGGAACAAGGGGCAGGTACCGGCTGGACAATTTATCCCCCTCTTTCAAGTATTCAAGCTCACTCTGGGGGAGCAGTAGATATGGCTATATTTAGTCTCCACCTCGCTGGAATCTCTTCCATTTTAAG
>Melithaea_sp._KC802175
CCCGATATGGCCTTCCCTAGATTAAACAACATTAGTTTTTGGTTACTACCTCCTTCATTAATTCTACTGGTGGGCTCTATGTTTGTGGAACAAGGGGCAGGTACCGGCTGGACAATTTATCCCCCTCTTTCAAGTATTCAAGCTCACTCTGGGGGAGCAGTAGATATGGCTATATTTAGTCTCCACCTCGCTGGAATCTCTTCCATTTTAAG
>Melithaea_sp._KC802176
CCCGATATGGCCTTCCCTAGATTAAACAACATTAGTTTTTGGTTACTACCTCCTTCATTAATTCTACTGGTGGGCTCTATGTTTGTGGAACAAGGGGCAGGTACCGGCTGGACAATTTATCCCCCTCTTTCAAGTATTCAAGCTCACTCTGGGGGAGCAGTAGATATGGCTATATTTAGTCTCCACCTCGCTGGAATCTCTTCCATTTTAAG
>Melithaea_sp._KC802177
CCCGATATGGCCTTCCCTAGATTAAACAACATTAGTTTTTGGTTACTACCTCCTTCATTAATTCTACTGGTGGGCTCTATGTTTGTGGAACAAGGGGCAGGTACCGGCTGGACAATTTATCCCCCTCTTTCAAGTATTCAAGCTCACTCTGGGGGAGCAGTAGATATGGCTATATTTAGTCTCCACCTCGCTGGAATCTCTTCCATTTTAAG
>Melithaea_sp._KC802180
CCCGATATGGCCTTCCCTAGATTAAACAACATTAGTTTTTGGTTACTACCTCCTTCATTAATTCTACTGGTGGGCTCTATGTTTGTGGAACAAGGGGCAGGTACCGGCTGGACAATTTATCCCCCTCTTTCAAGTATTCAAGCTCACTCTGGGGGAGCAGTAGATATGGCTATATTTAGTCTCCACCTCGCTGGAATCTCTTCCATTTTAAG
>Melithaea_sp._KC802181
CCCGATATGGCCTTCCCTAGATTAAACAACATTAGTTTTTGGTTACTACCTCCTTCATTAATTCTACTGGTGGGCTCTATGTTTGTGGAACAAGGGGCAGGTACCGGCTGGACAATTTATCCCCCTCTTTCAAGTATTCAAGCTCACTCTGGGGGAGCAGTAGATATGGCTATATTTAGTCTCCACCTCGCTGGAATCTCTTCCATTTTAAG
>Melithaea_sp._KC802182
CCCGATATGGCCTTCCCTAGATTAAACAACATTAGTTTTTGGTTACTACCTCCTTCATTAATTCTACTGGTGGGCTCTATGTTTGTGGAACAAGGGGCAGGTACCGGCTGGACAATTTATCCCCCTCTTTCAAGTATTCAAGCTCACTCTGGGGGAGCAGTAGATATGGCTATATTTAGTCTCCACCTCGCTGGAATCTCTTCCATTTTAAG
>Melithaea_sp._KC802197
CCCGATATGGCCTTCCCTAGATTAAACAACATTAGTTTTTGGTTACTACCTCCTTCATTAATTCTACTGGTGGGCTCTATGTTTGTGGAACAAGGGGCAGGTACCGGCTGGACAATTTATCCCCCTCTTTCAAGTATTCAAGCTCACTCTGGGGGAGCAGTAGATATGGCTATATTTAGTCTCCACCTCGCTGGAATCTCTTCCATTTTAAG
>Melithaea_sp._KC802201
CCCGATATGGCCTTCCCTAGATTAAACAACATTAGTTTTTGGTTACTACCTCCTTCATTAATTCTACTGGTGGGCTCTATGTTTGTGGAACAAGGGGCAGGTACCGGCTGGACAATTTATCCCCCTCTTTCAAGTATTCAAGCTCACTCTGGGGGAGCAGTAGATATGGCTATATTTAGTCTCCACCTCGCTGGAATCTCTTCCATTTTAAG
>Melithaea_sp._KC802141
CCCGATATGGCCTTCCCTAGATTAAACAACATTAGTTTTTGGTTACTACCTCCTTCATTAATTCTACTGGTGGGCTCTATGTTTGTGGAACAAGGGGCAGGTACCGGCTGGACAATTTATCCCCCTCTTTCAAGTATTCAAGCTCACTCTGGGGGAGCAGTAGATATGGCTATATTTAGTCTCCACCTCGCTGGAATCTCTTCCATTTTAAG
>Melithaea_sp._KC802142
CCCGATATGGCCTTCCCTAGATTAAACAACATTAGTTTTTGGTTACTACCTCCTTCATTAATTCTACTGGTGGGCTCTATGTTTGTGGAACAAGGGGCAGGTACCGGCTGGACAATTTATCCCCCTCTTTCAAGTATTCAAGCTCACTCTGGGGGAGCAGTAGATATGGCTATATTTAGTCTCCACCTCGCTGGAATCTCTTCCATTTTAAG
>Melithaea_sp._KC802143
CCCGATATGGCCTTCCCTAGATTAAACAACATTAGTTTTTGGTTACTACCTCCTTCATTAATTCTACTGGTGGGCTCTATGTTTGTGGAACAAGGGGCAGGTACCGGCTGGACAATTTATCCCCCTCTTTCAAGTATTCAAGCTCACTCTGGGGGAGCAGTAGATATGGCTATATTTAGTCTCCACCTCGCTGGAATCTCTTCCATTTTAAG
>Melithaea_sp._KC802144
CCCGATATGGCCTTCCCTAGATTAAACAACATTAGTTTTTGGTTACTACCTCCTTCATTAATTCTACTGGTGGGCTCTATGTTTGTGGAACAAGGGGCAGGTACCGGCTGGACAATTTATCCCCCTCTTTCAAGTATTCAAGCTCACTCTGGGGGAGCAGTAGATATGGCTATATTTAGTCTCCACCTCGCTGGAATCTCTTCCATTTTAAG
>Melithaea_ochracea_MH516525
CCCGATATGGCCTTCCCTAGATTAAACAACATTAGTTTTTGGCTACTACCTCCTTCATTAATTCTACTGGTGGGCTCTATGTTTGTGGAACAAGGGGCAGGTACCGGCTGGACAATTTATCCCCCTCTTTCAAGTATTCAAGCTCACTCTGGGGGAGCAGTAGATATGGCTATATTTAGTCTCCACCTCGCTGGAATTTCTTCCATTTTAAG
>Melithaea_sp._KC802146
CCCGATATGGCCTTCCCTAGATTAAACAACATTAGTTTTTGGCTACTACCTCCTTCATTAATTCTACTGGTGGGCTCTATGTTTGTGGAACAAGGGGCAGGTACCGGCTGGACAATTTATCCCCCTCTTTCAAGTATTCAAGCTCACTCTGGGGGAGCAGTAGATATGGCTATATTTAGTCTCCACCTCGCTGGAATTTCTTCCATTTTAAG
>Melithaea_sp._KC802152
CCCGATATGGCCTTCCCTAGATTAAACAACATTAGTTTTTGGCTACTACCTCCTTCATTAATTCTACTGGTGGGCTCTATGTTTGTGGAACAAGGGGCAGGTACCGGCTGGACAATTTATCCCCCTCTTTCAAGTATTCAAGCTCACTCTGGGGGAGCAGTAGATATGGCTATATTTAGTCTCCACCTCGCTGGAATTTCTTCCATTTTAAG
>Melithaea_sp._KC802153
CCCGATATGGCCTTCCCTAGATTAAACAACATTAGTTTTTGGCTACTACCTCCTTCATTAATTCTACTGGTGGGCTCTATGTTTGTGGAACAAGGGGCAGGTACCGGCTGGACAATTTATCCCCCTCTTTCAAGTATTCAAGCTCACTCTGGGGGAGCAGTAGATATGGCTATATTTAGTCTCCACCTCGCTGGAATTTCTTCCATTTTAAG
>Melithaea_sp._KC802154
CCCGATATGGCCTTCCCTAGATTAAACAACATTAGTTTTTGGCTACTACCTCCTTCATTAATTCTACTGGTGGGCTCTATGTTTGTGGAACAAGGGGCAGGTACCGGCTGGACAATTTATCCCCCTCTTTCAAGTATTCAAGCTCACTCTGGGGGAGCAGTAGATATGGCTATATTTAGTCTCCACCTCGCTGGAATTTCTTCCATTTTAAG
>Melithaea_sp._KC802185
CCCGATATGGCCTTCCCTAGATTAAACAACATTAGTTTTTGGCTACTACCTCCTTCATTAATTCTACTGGTGGGCTCTATGTTTGTGGAACAAGGGGCAGGTACCGGCTGGACAATTTATCCCCCTCTTTCAAGTATTCAAGCTCACTCTGGGGGAGCAGTAGATATGGCTATATTTAGTCTCCACCTCGCTGGAATTTCTTCCATTTTAAG
>Melithaea_sp._KC802194
CCCGATATGGCCTTCCCTAGATTAAACAACATTAGTTTTTGGCTACTACCTCCTTCATTAATTCTACTGGTGGGCTCTATGTTTGTGGAACAAGGGGCAGGTACCGGCTGGACAATTTATCCCCCTCTTTCAAGTATTCAAGCTCACTCTGGGGGAGCAGTAGATATGGCTATATTTAGTCTCCACCTCGCTGGAATTTCTTCCATTTTAAG
>Melithaea_ochracea_KC802206
CCCGATATGGCCTTCCCTAGATTAAACAACATTAGTTTTTGGCTACTACCTCCTTCATTAATTCTACTGGTGGGCTCTATGTTTGTGGAACAAGGGGCAGGTACCGGCTGGACAATTTATCCCCCTCTTTCAAGTATTCAAGCTCACTCTGGGGGAGCAGTAGATATGGCTATATTTAGTCTCCACCTCGCTGGAATTTCTTCCATTTTAAG
>Melithaea_sp._KC802204
CCCGATATGGCCTTCCCTAGATTAAATAACATTAGTTTTTGGTTACTACCTCCTTCATTAATTCTACTGGTGGGCTCTATGTTTGTGGAACAAGGGGCAGGTACCGGCTGGACAATTTATCCCCCTCTTTCAAGTATTCAAGCTCACTCTGGGGGAGCAGTAGATATGGCTATATTTAGTCTCCACCTCGCTGGAATCTCTTCCATTTTAAG
>Melithaea_sp._KC802205
CCCGATATGGCCTTCCCTAGATTAAACAACATTAGTTTTTGGTTACTACCTCCTTCATTAATTCTATTGGTGGGCTCTATGTTTGTGGAACAAGGGGCAGGTACCGGCTGGACAATTTATCCCCCTCTTTCAAGTATTCAAGCTCACTCTGGGGGAGCAGTAGATATGGCTATATTTAGTCTCCACCTCGCTGGAATATCTTCCATTTTAAG
>Melithaea_sp._KC802188
CCCGATATGGCCTTCCCTAGATTAAATAACATTAGTTTTTGGTTACTACCTCCTTCATTAATTCTACTGGTGGGCTCTATGTTTGTGGAACAAGGGGCAGGTACCGGCTGGACAATTTATCCCCCTCTTTCAAGTATTCAAGCTCACTCTGGGGGAGCAGTAGATATGGCTATATTTAGTCTCCACCTCGCTGGAATATCTTCCATTTTAAG
>Melithaea_sp._KC802189
CCCGATATGGCCTTCCCTAGATTAAATAACATTAGTTTTTGGTTACTACCTCCTTCATTAATTCTACTGGTGGGCTCTATGTTTGTGGAACAAGGGGCAGGTACCGGCTGGACAATTTATCCCCCTCTTTCAAGTATTCAAGCTCACTCTGGGGGAGCAGTAGATATGGCTATATTTAGTCTCCACCTCGCTGGAATATCTTCCATTTTAAG
>Melithaea_sp._KC802190
CCCGATATGGCCTTCCCTAGATTAAATAACATTAGTTTTTGGTTACTACCTCCTTCATTAATTCTACTGGTGGGCTCTATGTTTGTGGAACAAGGGGCAGGTACCGGCTGGACAATTTATCCCCCTCTTTCAAGTATTCAAGCTCACTCTGGGGGAGCAGTAGATATGGCTATATTTAGTCTCCACCTCGCTGGAATATCTTCCATTTTAAG
>Acabaria_tenuis_KC802203
CCCGATATGGCCTTCCCTAGATTAAATAACATTAGTTTTTGGTTACTACCTCCTTCATTAATTCTACTGGTGGGCTCTATGTTTGTGGAACAAGGGGCAGGTACCGGCTGGACAATTTATCCCCCTCTTTCAAGTATTCAAGCTCACTCTGGGGGAGCAGTAGATATGGCTATATTTAGTCTCCACCTCGCTGGAATATCTTCCATTTTAAG
>Melithaea_sp._KC802202
CCCGATATGGCCTTCCCTAGATTAAATAACATTAGTTTTTGGTTACTACCTCCTTCATTAATTCTACTGGTGGGCTCTATGTTTGTGGAACAAGGGGCAGGTACCGGCTGGACAATTTATCCCCCTCTTTCAAGTATTCAAGCTCACTCTGGGGGAGCAGTAGATATGGCTATATTTAGTCTCCACCTCGCTGGAATATCTTCCATTTTAAG
>Melithaea_sp._KC802158
CCTGATATGGCCTTCCCTAGATTAAACAACATTAGTTTTTGGTTACTACCTCCTTCATTAATTCTACTGGTGGGCTCGATGTTTGTGGAACAAGGGGCAGGTACCGGCTGGACAATTTATCCCCCTCTTTCAAGTATTCAAGCTCACTCTGGGGGAGCAGTAGATATGGCTATCTTTAGTCTCCACCTCGCTGGAATCTCTTCCATCTTAAG
>Melithaea_sp._KC802187
CCTGATATGGCCTTCCCTAGATTAAACAACATTAGTTTTTGGTTACTACCTCCTTCATTAATTCTACTGGTGGGCTCGATGTTTGTGGAACAAGGGGCAGGTACCGGCTGGACAATTTATCCCCCTCTTTCAAGTATTCAAGCTCACTCTGGGGGAGCAGTAGATATGGCTATCTTTAGTCTCCACCTCGCTGGAATCTCTTCCATCTTAAG
>Melithaea_sp._JX203857
CCTGATATGGCCTTCCCTAGATTAAACAACATTAGTTTTTGGTTACTCCCTCCTTCATTAATTCTACTGGTGGGCTCTATGTTTGTGGAACAAGGGGCAGGTACCGGCTGAACAATTTATCCCCCTCTTTCAAGTATTCAAGCTCACTCTGGGGGAGCAGTAGATATGGCTATCTTTAGTCTCCACCTCGCTGGAATATCTTCCATTTTAAG
>Melithaea_sp._KC802145
CCTGATATGGCCTTCCCTAGATTAAACAACATTAGTTTTTGGTTACTCCCTCCTTCATTAATTCTACTGGTGGGCTCTATGTTTGTGGAACAAGGGGCAGGTACCGGCTGAACAATTTATCCCCCTCTTTCAAGTATTCAAGCTCACTCTGGGGGAGCAGTAGATATGGCTATCTTTAGTCTCCACCTCGCTGGAATATCTTCCATTTTAAG
>Melithaea_sp._KC802118
CCTGATATGGCCTTCCCTAGATTAAACAACATTAGTTTTTGGTTACTCCCCCCTTCATTAATTCTACTGGTGGGTTCGATGTTTGTGGAACAAGGGGCAGGTACCGGCTGAACAATTTATCCCCCTCTTTCAAGTATTCAGGCTCACTCTGGGGGAGCAGTAGATATGGCTATCTTTAGTCTCCACCTCGCTGGAATATCTTCCATTTTAAG
>Melithaea_sp._KC802119
CCTGATATGGCCTTCCCTAGATTAAACAACATTAGTTTTTGGTTACTCCCTCCTTCATTAATTCTACTGGTGGGTTCGATGTTTGTGGAACAAGGGGCAGGTACCGGCTGAACAATTTATCCCCCTCTTTCAAGTATTCAGGCTCACTCTGGGGGAGCAGTAGATATGGCTATCTTTAGTCTCCACCTCGCTGGAATATCTTCCATTTTAAG
>Melithaea_sp._KC802120
CCTGATATGGCCTTCCCTAGATTAAACAACATTAGTTTTTGGTTACTCCCTCCTTCATTAATTCTACTGGTGGGTTCGATGTTTGTGGAACAAGGGGCAGGTACCGGCTGAACAATTTATCCCCCTCTTTCAAGTATTCAGGCTCACTCTGGGGGAGCAGTAGATATGGCTATCTTTAGTCTCCACCTCGCTGGAATATCTTCCATTTTAAG
>Melithaea_sp._KC802121
CCTGATATGGCCTTCCCTAGATTAAACAACATTAGTTTTTGGTTACTCCCTCCTTCATTAATTCTACTGGTGGGTTCGATGTTTGTGGAACAAGGGGCAGGTACCGGCTGAACAATTTATCCCCCTCTTTCAAGTATTCAGGCTCACTCTGGGGGAGCAGTAGATATGGCTATCTTTAGTCTCCACCTCGCTGGAATATCTTCCATTTTAAG
>Melithaea_sp._KC802122
CCTGATATGGCCTTCCCTAGATTAAACAACATTAGTTTTTGGTTACTCCCTCCTTCATTAATTCTACTGGTGGGTTCGATGTTTGTGGAACAAGGGGCAGGTACCGGCTGAACAATTTATCCCCCTCTTTCAAGTATTCAGGCTCACTCTGGGGGAGCAGTAGATATGGCTATCTTTAGTCTCCACCTCGCTGGAATATCTTCCATTTTAAG
>Melithaea_sp._KC802123
CCTGATATGGCCTTCCCTAGATTAAACAACATTAGTTTTTGGTTACTCCCTCCTTCATTAATTCTACTGGTGGGTTCGATGTTTGTGGAACAAGGGGCAGGTACCGGCTGAACAATTTATCCCCCTCTTTCAAGTATTCAGGCTCACTCTGGGGGAGCAGTAGATATGGCTATCTTTAGTCTCCACCTCGCTGGAATATCTTCCATTTTAAG
>Melithaea_sp._KC802124
CCTGATATGGCCTTCCCTAGATTAAACAACATTAGTTTTTGGTTACTCCCTCCTTCATTAATTCTACTGGTGGGTTCGATGTTTGTGGAACAAGGGGCAGGTACCGGCTGAACAATTTATCCCCCTCTTTCAAGTATTCAGGCTCACTCTGGGGGAGCAGTAGATATGGCTATCTTTAGTCTCCACCTCGCTGGAATATCTTCCATTTTAAG
>Melithaea_sp._KC802125
CCTGATATGGCCTTCCCTAGATTAAACAACATTAGTTTTTGGTTACTCCCTCCTTCATTAATTCTACTGGTGGGTTCGATGTTTGTGGAACAAGGGGCAGGTACCGGCTGAACAATTTATCCCCCTCTTTCAAGTATTCAGGCTCACTCTGGGGGAGCAGTAGATATGGCTATCTTTAGTCTCCACCTCGCTGGAATATCTTCCATTTTAAG
>Melithaea_sp._KC802126
CCTGATATGGCCTTCCCTAGATTAAACAACATTAGTTTTTGGTTACTCCCTCCTTCATTAATTCTACTGGTGGGTTCGATGTTTGTGGAACAAGGGGCAGGTACCGGCTGAACAATTTATCCCCCTCTTTCAAGTATTCAGGCTCACTCTGGGGGAGCAGTAGATATGGCTATCTTTAGTCTCCACCTCGCTGGAATATCTTCCATTTTAAG
>Melithaea_sp._KC802127
CCTGATATGGCCTTCCCTAGATTAAACAACATTAGTTTTTGGTTACTCCCTCCTTCATTAATTCTACTGGTGGGTTCGATGTTTGTGGAACAAGGGGCAGGTACCGGCTGAACAATTTATCCCCCTCTTTCAAGTATTCAGGCTCACTCTGGGGGAGCAGTAGATATGGCTATCTTTAGTCTCCACCTCGCTGGAATATCTTCCATTTTAAG
>Melithaea_sp._KC802128
CCTGATATGGCCTTCCCTAGATTAAACAACATTAGTTTTTGGTTACTCCCTCCTTCATTAATTCTACTGGTGGGTTCGATGTTTGTGGAACAAGGGGCAGGTACCGGCTGAACAATTTATCCCCCTCTTTCAAGTATTCAGGCTCACTCTGGGGGAGCAGTAGATATGGCTATCTTTAGTCTCCACCTCGCTGGAATATCTTCCATTTTAAG
>Melithaea_sp._KC802129
CCTGATATGGCCTTCCCTAGATTAAACAACATTAGTTTTTGGTTACTCCCTCCTTCATTAATTCTACTGGTGGGTTCGATGTTTGTGGAACAAGGGGCAGGTACCGGCTGAACAATTTATCCCCCTCTTTCAAGTATTCAGGCTCACTCTGGGGGAGCAGTAGATATGGCTATCTTTAGTCTCCACCTCGCTGGAATATCTTCCATTTTAAG
>Melithaea_sp._KC802130
CCTGATATGGCCTTCCCTAGATTAAACAACATTAGTTTTTGGTTACTCCCTCCTTCATTAATTCTACTGGTGGGTTCGATGTTTGTGGAACAAGGGGCAGGTACCGGCTGAACAATTTATCCCCCTCTTTCAAGTATTCAGGCTCACTCTGGGGGAGCAGTAGATATGGCTATCTTTAGTCTCCACCTCGCTGGAATATCTTCCATTTTAAG
>Melithaea_sp._KC802131
CCTGATATGGCCTTCCCTAGATTAAACAACATTAGTTTTTGGTTACTCCCTCCTTCATTAATTCTACTGGTGGGTTCGATGTTTGTGGAACAAGGGGCAGGTACCGGCTGAACAATTTATCCCCCTCTTTCAAGTATTCAGGCTCACTCTGGGGGAGCAGTAGATATGGCTATCTTTAGTCTCCACCTCGCTGGAATATCTTCCATTTTAAG
>Melithaea_sp._KC802199
CCTGATATGGCCTTCCCTAGATTAAACAACATTAGTTTTTGGTTACTCCCTCCTTCATTAATTCTACTGGTGGGTTCGATGTTTGTGGAACAAGGGGCAGGTACCGGCTGAACAATTTATCCCCCTCTTTCAAGTATTCAGGCTCACTCTGGGGGAGCAGTAGATATGGCTATCTTTAGTCTCCACCTCGCTGGAATATCTTCCATTTTAAG
>Swiftia_simplex_KX904985
CCCGATATGGCCTTTCCTAGATTAAACAATATCAGTTTCTGGTTATTACCACCTTCTCTAATCCTATTGGCTGGTTCAATGTTTGTGGAACAAGGAGCAGGTACAGGTTGGACTATTTATCCCCCATTAGCTAGCATTCAAGCTCATTCAGGGGGAGCAGTGGATATGGCTATATTTAGTTTACATCTAGCTGGTATATCTTCCATTTTAAG
>Eunicella_gazella_KP190919
CCTGATATGGCCTTTCCTAGATTAAACAATATCAGTTTCTGGTTATTACCACCTGCTCTAATACTATTGGCTGGTTCTATGTTTGTGGAGCAGGGGGTAGGTACAGGCTGGACCATTTATCCCCCACTAGCAAGCATTCAAGCCCATTCAGGGGGAGCAGTGGATATGGCTATATTTAGTTTACATCTAGCTGGTGTATCTTCCATTTTAAG
>Eunicella_gazella_KJ685925
CCTGATATGGCCTTTCCTAGATTAAACAATATCAGTTTCTGGTTATTACCACCTGCTCTAATACTATTGGCTGGTTCTATGTTTGTGGAGCAGGGGGTAGGTACAGGCTGGACCATTTATCCCCCACTAGCAAGCATTCAAGCCCATTCAGGGGGAGCAGTGGATATGGCTATATTTAGTTTACATCTAGCTGGTGTATCTTCCATTTTAAG
>Eunicella_singularis_KP190916
CCTGATATGGCCTTTCCTAGATTAAACAATATCAGTTTCTGGTTATTACCACCTGCTCTAATACTATTGGCTGGTTCTATGTTTGTGGAGCAGGGGGTAGGTACAGGCTGGACCATTTATCCCCCCCTAGCAAGCATTCAAGCCCATTCAGGGGGAGCAGTGGATATGGCTATATTTAGTTTACATCTAGCTGGTGTATCTTCCATTTTAAG
>Eunicella_cavolini_KP190917
CCTGATATGGCCTTTCCTAGATTAAACAATATCAGTTTCTGGTTATTACCACCTGCTCTAATACTATTGGCTGGTTCTATGTTTGTGGAGCAGGGGGTAGGTACAGGCTGGACCATTTATCCCCCCCTAGCAAGCATTCAAGCCCATTCAGGGGGAGCAGTGGATATGGCTATATTTAGTTTACATCTAGCTGGTGTATCTTCCATTTTAAG
>Eunicella_verrucosa_KP190918
CCTGATATGGCCTTTCCTAGATTAAACAATATCAGTTTCTGGTTATTACCACCTGCTCTAATACTATTGGCTGGTTCTATGTTTGTGGAGCAGGGGGTAGGTACAGGCTGGACCATTTATCCCCCCCTAGCAAGCATTCAAGCCCATTCAGGGGGAGCAGTGGATATGGCTATATTTAGTTTACATCTAGCTGGTGTATCTTCCATTTTAAG
>Eunicella_cavolini_AY827537
CCTGATATGGCCTTTCCTAGATTAAACAATATCAGTTTCTGGTTATTACCACCTGCTCTAATACTATTGGCTGGTTCTATGTTTGTGGAGCAGGGGGTAGGTACAGGCTGGACCATTTATCCCCCCCTAGCAAGCATTCAAGCCCATTCAGGGGGAGCAGTGGATATGGCTATATTTAGTTTACATCTAGCTGGTGTATCTTCCATTTTAAG
>Eunicella_singularis_AY827538
CCTGATATGGCCTTTCCTAGATTAAACAATATCAGTTTCTGGTTATTACCACCTGCTCTAATACTATTGGCTGGTTCTATGTTTGTGGAGCAGGGGGTAGGTACAGGCTGGACCATTTATCCCCCCCTAGCAAGCATTCAAGCCCATTCAGGGGGAGCAGTGGATATGGCTATATTTAGTTTACATCTAGCTGGTGTATCTTCCATTTTAAG
>Eunicella_granulata_KJ685927
CCTGATATGGCCTTTCCTAGATTAAACAATATCAGTTTCTGGTTATTACCACCTGCTCTAATACTATTGGCTGGTTCTATGTTTGTGGAGCAGGGGGTAGGTACAGGCTGGACCATTTATCCCCCCCTAGCAAGCATTCAAGCCCATTCAGGGGGAGCAGTGGATATGGCTATATTTAGTTTACATCTAGCTGGTGTATCTTCCATTTTAAG
>Eunicella_singularis_KJ685930
CCTGATATGGCCTTTCCTAGATTAAACAATATCAGTTTCTGGTTATTACCACCTGCTCTAATACTATTGGCTGGTTCTATGTTTGTGGAGCAGGGGGTAGGTACAGGCTGGACCATTTATCCCCCCCTAGCAAGCATTCAAGCCCATTCAGGGGGAGCAGTGGATATGGCTATATTTAGTTTACATCTAGCTGGTGTATCTTCCATTTTAAG
>Subergorgia_suberosa_KF955269
CCTGATATGGCCTTTCCTAGATTAAACAACATTAGTTTCTGGTTATTGCCGCCTTCTCTAATACTATTGGTTGGTTCTATGTTTGTGGAACAAGGTGCAGGTACAGGTTGGACTATTTATCCCCCACTATCAAGTATTCAAGCGCATTCAGGAGGAGCAGTAGATATGGCTATATTTAGTTTACATCTAGCTGGTATATCTTCCATTTTAAG
>Subergorgia_rubra_KF955267
CCTGATATGGCCTTTCCTAGATTAAACAACATTAGTTTCTGGTTATTGCCACCTTCTCTAATACTATTGGTTGGTTCTATGTTTGTGGAACAAGGTGCAGGTACAGGCTGGACTATTTATCCCCCACTATCAAGTATTCAAGCGCATTCAGGAGGAGCAGTAGATATGGCTATATTTAGTTTACATCTAGCTGGTATATCTTCCATTTTAAG
>Nidalia_simpsoni_GQ342441
CCCGACATGGCTTTTCCTAGATTAAACAACATTAGTTTCTGGTTATTACCGCCCTCTTTAATATTATTGGTTGGTTCTATGTTTGTAGAACAAGGAGCAGGTACAGGCTGGACCGTTTATCCTCCATTATCAAGCATTCAAGCCCATTCAGGGGGAGCAGTGGATATGGCTATATTTAGTTTACATCTAGCTGGTATATCTTCCATTTTAAG
>Nidalia_sp._KF955124
CCCGACATGGCTTTTCCTAGATTAAACAACATTAGTTTCTGGTTATTACCGCCCTCTTTAATATTATTGGTTGGTTCTATGTTTGTAGAACAAGGAGCAGGTACAGGCTGGACCGTTTATCCTCCATTATCAAGCATTCAAGCCCATTCAGGGGGAGCAGTGGATATGGCTATATTTAGTTTACATCTAGCTGGTATATCTTCCATTTTAAG
>Sarcophyton_sp._AB759840
CCCGATATGGCCTTTCCTAGATTAAACAATATTAGTTTCTGGTTATTACCGCCTTCTTTAATATTATTGGTCGGTTCTATGTTTGTGGAACAAGGGGCAGGAACAGGTTGGACCATTTATCCTCCATTATCAAGCATTCAAGTTTATTCAGGGGGAGCAGTAGATATGGCTATATTTAGTCTACATCTAGCTGGTGTATCTTCCATTTTAAG
>Bebryce_sp._JX203862
CCCGACATGGCCTTTCCTAGATTGAACAACATCAGTTTCTGGTTATTACCACCTTCTCTAATACTATTGGCTGGTTCTATGTTTGTGGAACAAGGGGCAGGTACAGGCTGGACCATATATCCCCCACTATCAAGCATTCAGGCCCACTCGGGGGGAGCAGTGGATATGGCTATATTTAGTTTACATCTAGCTGGTGTATCTTCCATTTTAAG
>Bebryce_sp._KF955031
CCCGACATGGCCTTTCCTAGATTGAACAACATCAGTTTCTGGTTATTACCACCTTCTCTAATACTATTGGCTGGTTCTATGTTTGTGGAACAAGGGGCAGGTACAGGCTGGACCATATATCCCCCACTATCAAGCATTCAGGCCCACTCGGGGGGAGCAGTGGATATGGCTATATTTAGTTTACATCTAGCTGGTGTATCTTCCATTTTAAG
>Bebryce_sp._KF955033
CCCGACATGGCCTTTCCTAGATTGAACAACATCAGTTTCTGGTTATTACCACCTTCTCTAATACTATTGGCTGGTTCTATGTTTGTGGAACAAGGGGCAGGTACAGGCTGGACCATATATCCCCCACTATCAAGCATTCAGGCCCACTCGGGGGGAGCAGTGGATATGGCTATATTTAGTTTACATCTAGCTGGTGTATCTTCCATTTTAAG
>Paramuricea_sp._OM798688
CCCGATATGGCCTTTCCTAGATTGAACAATATTAGTTTCTGGTTATTACCGCCTTCTTTAATACTATTGGCTGGTTCTATGTTTGTGGAACAAGGGGCAGGAACCGGTTGGACCGTTTATCCCCCACTATCAAGCATTCAAGCCCATTCGGGGGGAGCAGTGGATATGGCTATATTTAGTTTACATCTAGCTGGAGTATCTTCCATTTTAAG
>Paramuricea_sp._OM798689
CCCGATATGGCCTTTCCTAGATTGAACAATATTAGTTTCTGGTTATTACCGCCTTCTTTAATACTATTGGCTGGTTCTATGTTTGTGGAACAAGGGGCAGGAACCGGTTGGACCGTTTATCCCCCACTATCAAGCATTCAAGCCCATTCGGGGGGAGCAGTGGATATGGCTATATTTAGTTTACATCTAGCTGGAGTATCTTCCATTTTAAG
>Paramuricea_sp._OM798690
CCCGATATGGCCTTTCCTAGATTGAACAATATTAGTTTCTGGTTATTACCGCCTTCTTTAATACTATTGGCTGGTTCTATGTTTGTGGAACAAGGGGCAGGAACCGGTTGGACCGTTTATCCCCCACTATCAAGCATTCAAGCCCATTCGGGGGGAGCAGTGGATATGGCTATATTTAGTTTACATCTAGCTGGAGTATCTTCCATTTTAAG
>Paramuricea_sp._OM798691
CCCGATATGGCCTTTCCTAGATTGAACAATATTAGTTTCTGGTTATTACCACCTTCTCTAATACTATTGGCTGGTTCTATGTTTGTGGAACAAGGGGCAGGAACCGGTTGGACCGTTTATCCCCCACTATCAAGCATTCAAGCCCATTCGGGGGGAGCAGTGGATATGGCTATATTTAGTTTACATCTAGCTGGAGTATCTTCCATTTTAAG
>Paramuricea_sp._OM798693
CCCGATATGGCCTTTCCTAGATTGAACAATATTAGTTTCTGGTTATTACCACCTTCTCTAATACTATTGGCTGGTTCTATGTTTGTGGAACAAGGGGCAGGAACCGGTTGGACCGTTTATCCCCCACTATCAAGCATTCAAGCCCATTCGGGGGGAGCAGTGGATATGGCTATATTTAGTTTACATCTAGCTGGAGTATCTTCCATTTTAAG
>Paramuricea_sp._OM798692
CCCGATATGGCCTTTCCTAGATTGAACAATATTAGTTTCTGGTTATTACCACCTTCTCTAATACTATTGGCTGGTTCTATGTTTGTGGAACAAGGGGCAGGAACCGGTTGGACCGTTTATCCCCCACTATCAAGCATTCAAGCCCATTCGGGGGGAGCAGTGGATATGGCTATATTTAGTTTACATCTAGCTGGAGTATCTTCCATTTTAAG
>Plexauridae_sp._OM798657
CCCGATATGGCCTTTCCTAGATTGAACAATATCAGTTTCTGGTTATTACCACCTTCTCTAATACTATTGGCTGGTTCTATGTTTGTGGAACAAGGGGCAGGAACAGGCTGGACCGTTTATCCCCCACTATCAAGCATTCAAGCCCATTCGGGGGGAGCAGTGGATATGGCTATATTTAGTTTACATCTAGCTGGAGTATCTTCCATTTTAAG
>Acanthogorgia_sp._MT725929
CCCGATATGGCCTTTCCTAGATTGAACAATATAAGTTTTTGGTTATTACCACCTTCTCTAATACTATTGGCTGGTTCGATGTTTGTGGAACAAGGGGCAGGAACAGGCTGGACCGTTTATCCCCCACTATCAAGCATTCAAGCCCATTCGGGGGGAGCAGTGGATATGGCTATATTTAGTTTACATCTAGCTGGTGTATCTTCCATTTTAAG
>Acanthogorgia_sp._MT725930
CCCGATATGGCCTTTCCTAGATTGAACAATATAAGTTTTTGGTTATTACCACCTTCTCTAATACTATTGGCTGGTTCGATGTTTGTGGAACAAGGGGCAGGAACAGGCTGGACCGTTTATCCCCCACTATCAAGCATTCAAGCCCATTCGGGGGGAGCAGTGGATATGGCTATATTTAGTTTACATCTAGCTGGTGTATCTTCCATTTTAAG
>Astrogorgia_lafoa_ON748930
CCCGATATGGCCTTTCCTAGATTGAACAATATCAGTTTCTGGTTATTACCACCTTCTCTAATACTATTGGCTGGTTCTATGTTTGTGGAACAAGGGGCAGGAACAGGCTGGACCGTTTATCCCCCACTGTCAAGCATTCAAGCCCATTCGGGGGGAGCAGTGGATATGGCCATATTTAGTTTACATCTAGCTGGTGTATCTTCCATTTTAAG
>Acanthogorgia_aspera_OM798695
CCCGATATGGCCTTTCCTAGATTGAACAATATCAGTTTCTGGTTATTACCACCTTCTCTAATACTATTGGCTGGTTCTATGTTTGTGGAACAAGGGGCAGGAACAGGCTGGACCGTTTATCCCCCACTATCAAGCATTCAAGCCCATTCGGGGGGAGCAGTGGATATGGCTATATTTAGTTTACATCTAGCTGGTGTATCTTCCATTTTAAG
>Acanthogorgia_spissa_OM798768
CCCGATATGGCCTTTCCTAGATTGAACAATATCAGTTTCTGGTTATTACCACCTTCTCTAATACTATTGGCTGGTTCTATGTTTGTGGAACAAGGGGCAGGAACAGGCTGGACCGTTTATCCCCCACTATCAAGCATTCAAGCCCATTCGGGGGGAGCAGTGGATATGGCTATATTTAGTTTACATCTAGCTGGTGTATCTTCCATTTTAAG
>Acanthogorgia_aspera_OM798767
CCCGATATGGCCTTTCCTAGATTGAACAATATCAGTTTCTGGTTATTACCACCTTCTCTAATACTATTGGCTGGTTCTATGTTTGTGGAACAAGGGGCAGGAACAGGCTGGACCGTTTATCCCCCACTATCAAGCATTCAAGCCCATTCGGGGGGAGCAGTGGATATGGCTATATTTAGTTTACATCTAGCTGGTGTATCTTCCATTTTAAG
>Acanthogorgia_aspera_OM798694
CCCGATATGGCCTTTCCTAGATTGAACAATATCAGTTTCTGGTTATTACCACCTTCTCTAATACTATTGGCTGGTTCTATGTTTGTGGAACAAGGGGCAGGAACAGGCTGGACCGTTTATCCCCCACTATCAAGCATTCAAGCCCATTCGGGGGGAGCAGTGGATATGGCTATATTTAGTTTACATCTAGCTGGTGTATCTTCCATTTTAAG
>Acanthogorgia_sp._OR123009
CCCGATATGGCCTTTCCTAGATTGAACAATATCAGTTTTTGGTTATTACCACCTTCTCTAATACTATTGGCTGGTTCTATGTTTGTGGAACAAGGGGCAGGAACAGGCTGGACCGTTTATCCCCCACTATCAAGCATTCAAGCCCATTCGGGGGGAGCAGTGGATATGGCTATATTTAGTTTACATCTAGCTGGTGTATCTTCCATTTTAAG
>Hanabira_yukibana_MK523671
CCCGATATGGCCTTTCCTAGATTAAACAATATCAGTTTCTGGTTATTGCCACCTTCTTTAATATTATTAGTTGGTTCTATGTTTGTGGAACAAGGGGCAGGTACAGGTTGGACCATTTACCCCCCACTATCGAGCATTCAAGCTCATTCAGGGGGAGCAGTGGATATGGCTATATTTAGTTTACATCTAGCCGGTGTATCTTCCATTTTAAG
>Hanabira_yukibana_MK523672
CCCGATATGGCCTTTCCTAGATTAAACAATATCAGTTTCTGGTTATTGCCACCTTCTTTAATATTATTAGTTGGTTCTATGTTTGTGGAACAAGGGGCAGGTACAGGTTGGACCATTTACCCCCCACTATCGAGCATTCAAGCTCATTCAGGGGGAGCAGTGGATATGGCTATATTTAGTTTACATCTAGCCGGTGTATCTTCCATTTTAAG
>Hanabira_yukibana_MK523673
CCCGATATGGCCTTTCCTAGATTAAACAATATCAGTTTCTGGTTATTGCCACCTTCTTTAATATTATTAGTTGGTTCTATGTTTGTGGAACAAGGGGCAGGTACAGGTTGGACCATTTACCCCCCACTATCGAGCATTCAAGCTCATTCAGGGGGAGCAGTGGATATGGCTATATTTAGTTTACATCTAGCCGGTGTATCTTCCATTTTAAG
>Hanabira_yukibana_MK523674
CCCGATATGGCCTTTCCTAGATTAAACAATATCAGTTTCTGGTTATTGCCACCTTCTTTAATATTATTAGTTGGTTCTATGTTTGTGGAACAAGGGGCAGGTACAGGTTGGACCATTTACCCCCCACTATCGAGCATTCAAGCTCATTCAGGGGGAGCAGTGGATATGGCTATATTTAGTTTACATCTAGCCGGTGTATCTTCCATTTTAAG
>Hanabira_yukibana_MK523675
CCCGATATGGCCTTTCCTAGATTAAACAATATCAGTTTCTGGTTATTGCCACCTTCTTTAATATTATTAGTTGGTTCTATGTTTGTGGAACAAGGGGCAGGTACAGGTTGGACCATTTACCCCCCACTATCGAGCATTCAAGCTCATTCAGGGGGAGCAGTGGATATGGCTATATTTAGTTTACATCTAGCCGGTGTATCTTCCATTTTAAG
>Hanabira_yukibana_MK523676
CCCGATATGGCCTTTCCTAGATTAAACAATATCAGTTTCTGGTTATTGCCACCTTCTTTAATATTATTAGTTGGTTCTATGTTTGTGGAACAAGGGGCAGGTACAGGTTGGACCATTTACCCCCCACTATCGAGCATTCAAGCTCATTCAGGGGGAGCAGTGGATATGGCTATATTTAGTTTACATCTAGCCGGTGTATCTTCCATTTTAAG
>Hanabira_yukibana_MK523678
CCCGATATGGCCTTTCCTAGATTAAACAATATCAGTTTCTGGTTATTGCCACCTTCTTTAATATTATTAGTTGGTTCTATGTTTGTGGAACAAGGGGCAGGTACAGGTTGGACCATTTACCCCCCACTATCGAGCATTCAAGCTCATTCAGGGGGAGCAGTGGATATGGCTATATTTAGTTTACATCTAGCCGGTGTATCTTCCATTTTAAG
>Hanabira_yukibana_MK523679
CCCGATATGGCCTTTCCTAGATTAAACAATATCAGTTTCTGGTTATTGCCACCTTCTTTAATATTATTAGTTGGTTCTATGTTTGTGGAACAAGGGGCAGGTACAGGTTGGACCATTTACCCCCCACTATCGAGCATTCAAGCTCATTCAGGGGGAGCAGTGGATATGGCTATATTTAGTTTACATCTAGCCGGTGTATCTTCCATTTTAAG
>Hanabira_yukibana_MK523670
CCCGATATGGCCTTTCCTAGATTAAACAATATCAGTTTCTGGTTATTGCCACCTTCTTTAATACTATTAGTTGGTTCTATGTTTGTGGAACAAGGGGCAGGTACAGGTTGGACCATTTACCCCCCACTATCGAGCATTCAAGCTCATTCAGGGGGAGCAGTGGATATGGCTATATTTAGTTTACATCTAGCCGGTGTATCTTCCATTTTAAG
>Hanabira_yukibana_MK523669
CCCGATATGGCCTTTCCTAGATTAAACAATATCAGTTTCTGGTTATTGCCACCTTCTTTAATACTATTAGTTGGTTCTATGTTTGTGGAACAAGGGGCAGGTACAGGTTGGACCATTTACCCCCCACTATCGAGCATTCAAGCTCATTCAGGGGGAGCAGTGGATATGGCTATATTTAGTTTACATCTAGCCGGTGTATCTTCCATTTTAAG
>Hanabira_yukibana_MK523680
CCCGATATGGCCTTTCCTAGATTAAACAATATCAGTTTCTGGTTATTGCCACCTTCTTTAATACTATTAGTTGGTTCTATGTTTGTGGAACAAGGGGCAGGTACAGGTTGGACCATTTACCCCCCACTATCGAGCATTCAAGCTCATTCAGGGGGAGCAGTGGATATGGCTATATTTAGTTTACATCTAGCCGGTGTATCTTCCATTTTAAG
>Hanabira_yukibana_MK523659
CCCGATATGGCCTTTCCTAGATTAAACAATATCAGTTTCTGGTTATTGCCACCTTCTTTAATACTATTAGTTGGTTCTATGTTTGTGGAACAAGGGGCAGGTACAGGTTGGACCATTTACCCCCCACTATCGAGCATTCAAGCTCATTCAGGGGGAGCAGTGGATATGGCTATATTTAGTTTACATCTAGCCGGTGTATCTTCCATTTTAAG
>Hanabira_yukibana_MK523660
CCCGATATGGCCTTTCCTAGATTAAACAATATCAGTTTCTGGTTATTGCCACCTTCTTTAATACTATTAGTTGGTTCTATGTTTGTGGAACAAGGGGCAGGTACAGGTTGGACCATTTACCCCCCACTATCGAGCATTCAAGCTCATTCAGGGGGAGCAGTGGATATGGCTATATTTAGTTTACATCTAGCCGGTGTATCTTCCATTTTAAG
>Hanabira_yukibana_MK523661
CCCGATATGGCCTTTCCTAGATTAAACAATATCAGTTTCTGGTTATTGCCACCTTCTTTAATACTATTAGTTGGTTCTATGTTTGTGGAACAAGGGGCAGGTACAGGTTGGACCATTTACCCCCCACTATCGAGCATTCAAGCTCATTCAGGGGGAGCAGTGGATATGGCTATATTTAGTTTACATCTAGCCGGTGTATCTTCCATTTTAAG
>Hanabira_yukibana_MK523662
CCCGATATGGCCTTTCCTAGATTAAACAATATCAGTTTCTGGTTATTGCCACCTTCTTTAATACTATTAGTTGGTTCTATGTTTGTGGAACAAGGGGCAGGTACAGGTTGGACCATTTACCCCCCACTATCGAGCATTCAAGCTCATTCAGGGGGAGCAGTGGATATGGCTATATTTAGTTTACATCTAGCCGGTGTATCTTCCATTTTAAG
>Hanabira_yukibana_MK523663
CCCGATATGGCCTTTCCTAGATTAAACAATATCAGTTTCTGGTTATTGCCACCTTCTTTAATACTATTAGTTGGTTCTATGTTTGTGGAACAAGGGGCAGGTACAGGTTGGACCATTTACCCCCCACTATCGAGCATTCAAGCTCATTCAGGGGGAGCAGTGGATATGGCTATATTTAGTTTACATCTAGCCGGTGTATCTTCCATTTTAAG
>Hanabira_yukibana_MK523664
CCCGATATGGCCTTTCCTAGATTAAACAATATCAGTTTCTGGTTATTGCCACCTTCTTTAATACTATTAGTTGGTTCTATGTTTGTGGAACAAGGGGCAGGTACAGGTTGGACCATTTACCCCCCACTATCGAGCATTCAAGCTCATTCAGGGGGAGCAGTGGATATGGCTATATTTAGTTTACATCTAGCCGGTGTATCTTCCATTTTAAG
>Hanabira_yukibana_MK523665
CCCGATATGGCCTTTCCTAGATTAAACAATATCAGTTTCTGGTTATTGCCACCTTCTTTAATACTATTAGTTGGTTCTATGTTTGTGGAACAAGGGGCAGGTACAGGTTGGACCATTTACCCCCCACTATCGAGCATTCAAGCTCATTCAGGGGGAGCAGTGGATATGGCTATATTTAGTTTACATCTAGCCGGTGTATCTTCCATTTTAAG
>Hanabira_yukibana_MK523666
CCCGATATGGCCTTTCCTAGATTAAACAATATCAGTTTCTGGTTATTGCCACCTTCTTTAATACTATTAGTTGGTTCTATGTTTGTGGAACAAGGGGCAGGTACAGGTTGGACCATTTACCCCCCACTATCGAGCATTCAAGCTCATTCAGGGGGAGCAGTGGATATGGCTATATTTAGTTTACATCTAGCCGGTGTATCTTCCATTTTAAG
>Hanabira_yukibana_MK523667
CCCGATATGGCCTTTCCTAGATTAAACAATATCAGTTTCTGGTTATTGCCACCTTCTTTAATACTATTAGTTGGTTCTATGTTTGTGGAACAAGGGGCAGGTACAGGTTGGACCATTTACCCCCCACTATCGAGCATTCAAGCTCATTCAGGGGGAGCAGTGGATATGGCTATATTTAGTTTACATCTAGCCGGTGTATCTTCCATTTTAAG
>Hanabira_yukibana_MK523668
CCCGATATGGCCTTTCCTAGATTAAACAATATCAGTTTCTGGTTATTGCCACCTTCTTTAATACTATTAGTTGGTTCTATGTTTGTGGAACAAGGGGCAGGTACAGGTTGGACCATTTACCCCCCACTATCGAGCATTCAAGCTCATTCAGGGGGAGCAGTGGATATGGCTATATTTAGTTTACATCTAGCCGGTGTATCTTCCATTTTAAG
>Hanabira_yukibana_MK523677
CCCGATATGGCCTTTCCTAGATTAAACAATATCAGTTTCTGGTTATTGCCACCTTCTTTAATACTATTAGTTGGTTCTATGTTTGTGGAACAAGGGGCAGGTACAGGTTGGACCATTTACCCCCCACTATCGAGCATTCAAGCTCATTCAGGGGGAGCAGTGGATATGGCTATATTTAGTTTACATCTAGCCGGTGTATCTTCCATTTTAAG
>Clavularia_inflata_MK523657
CCCGATATGGCCTTTCCTAGATTAAACAATATCAGTTTCTGGTTATTGCCACCTTCTTTAATACTATTAGTTGGTTCTATGTTTGTGGAACAAGGGGCAGGTACAGGTTGGACCATTTACCCCCCATTATCGAGCATTCAAGCTCATTCAGGGGGAGCAGTGGATATGGCTATATTTAGTTTACATCTAGCTGGTGTATCTTCCATTTTAAG
>Clavularia_sp._MK185369
CCCGATATGGCCTTTCCTAGATTAAACAATATCAGTTTCTGGTTATTGCCACCTTCTTTAATACTATTAGTTGGTTCTATGTTTGTGGAACAAGGGGCAGGTACAGGTTGGACCATTTACCCCCCATTATCGAGCATTCAAGCTCATTCAGGGGGAGCAGTGGATATGGCTATATTTAGTTTACATCTAGCTGGTGTATCTTCCATTTTAAG
>Clavularia_sp._MK185370
CCCGATATGGCCTTTCCTAGATTAAACAATATCAGTTTCTGGTTATTGCCACCTTCTTTAATACTATTAGTTGGTTCTATGTTTGTGGAACAAGGGGCAGGTACAGGTTGGACCATTTACCCCCCATTATCGAGCATTCAAGCTCATTCAGGGGGAGCAGTGGATATGGCTATATTTAGTTTACATCTAGCTGGTGTATCTTCCATTTTAAG
>Clavularia_sp._MK185371
CCCGATATGGCCTTTCCTAGATTAAACAATATCAGTTTCTGGTTATTGCCACCTTCTTTAATACTATTAGTTGGTTCTATGTTTGTGGAACAAGGGGCAGGTACAGGTTGGACCATTTACCCCCCATTATCGAGCATTCAAGCTCATTCAGGGGGAGCAGTGGATATGGCTATATTTAGTTTACATCTAGCTGGTGTATCTTCCATTTTAAG
>Clavularia_sp._MK185372
CCCGATATGGCCTTTCCTAGATTAAACAATATCAGTTTCTGGTTATTGCCACCTTCTTTAATACTATTAGTTGGTTCTATGTTTGTGGAACAAGGGGCAGGTACAGGTTGGACCATTTACCCCCCATTATCGAGCATTCAAGCTCATTCAGGGGGAGCAGTGGATATGGCTATATTTAGTTTACATCTAGCTGGTGTATCTTCCATTTTAAG
>Clavularia_sp._MK185373
CCCGATATGGCCTTTCCTAGATTAAACAATATCAGTTTCTGGTTATTGCCACCTTCTTTAATACTATTAGTTGGTTCTATGTTTGTGGAACAAGGGGCAGGTACAGGTTGGACCATTTACCCCCCATTATCGAGCATTCAAGCTCATTCAGGGGGAGCAGTGGATATGGCTATATTTAGTTTACATCTAGCTGGTGTATCTTCCATTTTAAG
>Clavularia_sp._MK185374
CCCGATATGGCCTTTCCTAGATTAAACAATATCAGTTTCTGGTTATTGCCACCTTCTTTAATACTATTAGTTGGTTCTATGTTTGTGGAACAAGGGGCAGGTACAGGTTGGACCATTTACCCCCCATTATCGAGCATTCAAGCTCATTCAGGGGGAGCAGTGGATATGGCTATATTTAGTTTACATCTAGCTGGTGTATCTTCCATTTTAAG
>Clavularia_sp._MK185375
CCCGATATGGCCTTTCCTAGATTAAACAATATCAGTTTCTGGTTATTGCCACCTTCTTTAATACTATTAGTTGGTTCTATGTTTGTGGAACAAGGGGCAGGTACAGGTTGGACCATTTACCCCCCATTATCGAGCATTCAAGCTCATTCAGGGGGAGCAGTGGATATGGCTATATTTAGTTTACATCTAGCTGGTGTATCTTCCATTTTAAG
>Clavularia_sp._MK185376
CCCGATATGGCCTTTCCTAGATTAAACAATATCAGTTTCTGGTTATTGCCACCTTCTTTAATACTATTAGTTGGTTCTATGTTTGTGGAACAAGGGGCAGGTACAGGTTGGACCATTTACCCCCCATTATCGAGCATTCAAGCTCATTCAGGGGGAGCAGTGGATATGGCTATATTTAGTTTACATCTAGCTGGTGTATCTTCCATTTTAAG
>Clavularia_sp._MK185377
CCCGATATGGCCTTTCCTAGATTAAACAATATCAGTTTCTGGTTATTGCCACCTTCTTTAATACTATTAGTTGGTTCTATGTTTGTGGAACAAGGGGCAGGTACAGGTTGGACCATTTACCCCCCATTATCGAGCATTCAAGCTCATTCAGGGGGAGCAGTGGATATGGCTATATTTAGTTTACATCTAGCTGGTGTATCTTCCATTTTAAG
>Clavularia_sp._MK185378
CCCGATATGGCCTTTCCTAGATTAAACAATATCAGTTTCTGGTTATTGCCACCTTCTTTAATACTATTAGTTGGTTCTATGTTTGTGGAACAAGGGGCAGGTACAGGTTGGACCATTTACCCCCCATTATCGAGCATTCAAGCTCATTCAGGGGGAGCAGTGGATATGGCTATATTTAGTTTACATCTAGCTGGTGTATCTTCCATTTTAAG
>Clavularia_sp._MK185379
CCCGATATGGCCTTTCCTAGATTAAACAATATCAGTTTCTGGTTATTGCCACCTTCTTTAATACTATTAGTTGGTTCTATGTTTGTGGAACAAGGGGCAGGTACAGGTTGGACCATTTACCCCCCATTATCGAGCATTCAAGCTCATTCAGGGGGAGCAGTGGATATGGCTATATTTAGTTTACATCTAGCTGGTGTATCTTCCATTTTAAG
>Clavularia_sp._MK185380
CCCGATATGGCCTTTCCTAGATTAAACAATATCAGTTTCTGGTTATTGCCACCTTCTTTAATACTATTAGTTGGTTCTATGTTTGTGGAACAAGGGGCAGGTACAGGTTGGACCATTTACCCCCCATTATCGAGCATTCAAGCTCATTCAGGGGGAGCAGTGGATATGGCTATATTTAGTTTACATCTAGCTGGTGTATCTTCCATTTTAAG
>Clavularia_inflata_MK523654
CCCGATATGGCCTTTCCTAGATTAAACAATATCAGTTTCTGGTTATTGCCACCTTCTTTAATACTATTAGTTGGTTCTATGTTTGTGGAACAAGGGGCAGGTACAGGTTGGACCATTTACCCCCCATTATCGAGCATTCAAGCTCATTCAGGGGGAGCAGTGGATATGGCTATATTTAGTTTACATCTAGCTGGTGTATCTTCCATTTTAAG
>Clavularia_sp._MK523658
CCCGATATGGCCTTTCCTAGATTAAACAATATCAGTTTCTGGTTATTGCCACCTTCTTTAATACTATTAGTTGGTTCTATGTTTGTGGAACAAGGGGCAGGTACAGGTTGGACCATTTACCCCCCATTATCGAGCATTCAAGCTCATTCAGGGGGAGCAGTGGATATGGCTATATTTAGTTTACATCTAGCTGGTGTATCTTCCATTTTAAG
>Clavularia_inflata_MK523655
CCCGATATGGCCTTTCCTAGATTAAACAATATCAGTTTCTGGTTATTGCCACCTTCTTTAATACTATTAGTTGGTTCTATGTTTGTGGAACAAGGGGCAGGTACAGGTTGGACCATTTACCCCCCATTATCGAGCATTCAAGCTCATTCAGGGGGAGCAGTGGATATGGCTATATTTAGTTTACATCTAGCTGGTGTATCTTCCATTTTAAG
>Clavularia_inflata_MK523656
CCCGATATGGCCTTTCCTAGATTAAACAATATCAGTTTCTGGTTATTGCCACCTTCTTTAATACTATTAGTTGGTTCTATGTTTGTGGAACAAGGGGCAGGTACAGGTTGGACCATTTACCCCCCATTATCGAGCATTCAAGCTCATTCAGGGGGAGCAGTGGATATGGCTATATTTAGTTTACATCTAGCTGGTGTATCTTCCATTTTAAG
>Clavularia_sp._JX203834
CCCGATATGGCCTTTCCTAGATTAAACAATATCAGTTTCTGGTTATTGCCACCTTCTTTAATACTATTAGTTGGTTCTATGTTTGTGGAACAAGGGGCAGGTACAGGTTGGACCATTTACCCCCCATTATCGAGCATTCAAGCTCATTCAGGGGGAGCAGTGGATATGGCTATATTTAGTTTACATCTAGCTGGTGTATCTTCCATTTTAAG
>Coelogorgia_palmosa_GQ342413
CCCGATATGGCCTTTCCTAGATTAAACAATATCAGTTTCTGGTTATTGCCGCCTTCTCTAATACTATTAGTTGGTTCTATGTTTGTGGAACAGGGGGCAGGTACAGGCTGGACCATTTATCCCCCACTATCAAGCATTCAAGCCCATTCAGGGGGAGCAGTGGATATGGCTATATTTAGTTTACATCTAGCTGGTATATCTTCTATTTTAAG
>Caementabunda_simplex_MH071969
CCCGATATGGCCTTTCCTAGATTAAACAATATTAGTTTTTGGTTACTACCACCTTCTCTAATACTATTAGTTGGTTCTATGTTTGTGGAACAAGGGGCAGGTACAGGTTGGACCATTTATCCCCCATTATCAGGCATTCAAGCCCATTCAGGGGGAGCAGTGGATATGGCTATATTTAGTCTACATCTAGCTGGTGTATCTTCTATTTTAAG
>Cladiella_pachyclados_MH516547
CCCGATATGGCCTTTCCTAGATTAAACAATATCAGTTTCTGGCTATTACCCCCTTCTCTAATACTATTGGTCTGTTCTATGTTTGTGGAACAAGGGGCAGGAACAGGTTGGACCATTTATCCCCCGCTATCAAGCATTCAAGCCCATTCAGGGGGAGCAGTGGATCTAGCTATATTTAGTTTACATCTAGCTGGTATATCTTCTATTTTAAG
>Klyxum_sp._HQ967783
CCCGATATGGCCTTTCCTAGATTAAACAATATCAGTTTCTGGCTATTACCCCCTTCTCTAATACTATTGGTCGGTTCTATGTTTGTGGAACAAGGGGCAGGAACAGGTTGGACCATTTATCCCCCGCTATCAAGCATTCAAGCCCATTCAGGGGGAGCAGTGGATCTAGCTATATTTAGTTTACATCTAGCTGGTATATCTTCTATTTTAAG
>Aldersladum_jengi_MH516497
CCCGATATGGCCTTTCCTAGATTAAACAATATCAGTTTCTGGCTATTACCCCCTTCTCTAATACTATTGGTCGGTTCTATGTTTGTGGAACAAGGGGCAGGAACAGGTTGGACCATTTATCCCCCGCTATCAAGCATTCAAGCCCATTCAGGGGGAGCAGTGGATCTAGCTATATTTAGTTTACATCTAGCTGGTATATCTTCTATTTTAAG
>Cladiella_conifera_MH516548
CCCGATATGGCCTTTCCTAGATTAAACAATATCAGTTTCTGGCTATTACCCCCTTCTCTAATACTATTGGTCGGTTCTATGTTTGTGGAACAAGGGGCAGGAACAGGTTGGACCATTTATCCCCCGCTATCAAGCATTCAAGCCCATTCAGGGGGAGCAGTGGATCTAGCTATATTTAGTTTACATCTAGCTGGTATATCTTCTATTTTAAG
>Cladiella_sp._HQ967782
CCCGATATGGCCTTTCCTAGATTAAACAATATCAGTTTCTGGCTATTACCCCCTTCTCTAATACTATTGGTCGGTTCTATGTTTGTGGAACAAGGGGCAGGAACAGGTTGGACCATTTATCCCCCGCTATCAAGCATTCAAGCCCATTCAGGGGGAGCAGTGGATCTAGCTATATTTAGTTTACATCTAGCTGGTATATCTTCTATTTTAAG
>Cladiella_sphaerophora_GQ342386
CCCGATATGGCCTTTCCTAGATTAAACAATATCAGTTTCTGGCTATTACCCCCTTCTCTAATACTATTGGTCGGTTCTATGTTTGTGGAACAAGGGGCAGGAACAGGTTGGACCATTTATCCCCCGCTATCAAGCATTCAAGCCCATTCAGGGGGAGCAGTGGATCTAGCTATATTTAGTTTACATCTAGCTGGTATATCTTCTATTTTAAG
>Aldersladum_sodwanum_JX991236
CCCGATATGGCCTTTCCTAGATTAAACAATATCAGTTTCTGGCTATTACCCCCTTCTCTAATACTATTGGTCGGTTCTATGTTTGTGGAACAAGGGGCAGGAACAGGTTGGACCATTTATCCCCCGCTATCAAGCATTCAAGCCCATTCAGGGGGAGCAGTGGATCTAGCTATATTTAGTTTACATCTAGCTGGTATATCTTCTATTTTAAG
>Cladiella_krempfi_MH516537
CCCGATATGGCCTTTCCTAGATTAAACAATATCAGTTTCTGGCTATTACCCCCTTCTCTAATACTATTGGTCGGTTCTATGTTTGTGGAACAAGGGGCAGGAACAGGTTGGACCATTTATCCCCCGCTATCAAGCATTCAAGCCCATTCAGGGGGAGCAGTGGATCTAGCTATATTTAGTTTACATCTAGCTGGTATATCTTCTATTTTAAG
>Cladiella_sp._MH516490
CCCGATATGGCCTTTCCTAGATTAAACAATATCAGTTTCTGGCTATTACCCCCTTCTCTAATACTATTGGTCGGTTCTATGTTTGTGGAACAAGGGGCAGGAACAGGTTGGACCATTTATCCCCCGCTATCAAGCATTCAAGCCCATTCAGGGGGAGCAGTGGATCTAGCTATATTTAGTTTACATCTAGCTGGTATATCTTCTATTTTAAG
>Cladiella_pachyclados_MH516491
CCCGATATGGCCTTTCCTAGATTAAACAATATCAGTTTCTGGCTATTACCCCCTTCTCTAATACTATTGGTCGGTTCTATGTTTGTGGAACAAGGGGCAGGAACAGGTTGGACCATTTATCCCCCGCTATCAAGCATTCAAGCCCATTCAGGGGGAGCAGTGGATCTAGCTATATTTAGTTTACATCTAGCTGGTATATCTTCTATTTTAAG
>Cladiella_pachyclados_MH516492
CCCGATATGGCCTTTCCTAGATTAAACAATATCAGTTTCTGGCTATTACCCCCTTCTCTAATACTATTGGTCGGTTCTATGTTTGTGGAACAAGGGGCAGGAACAGGTTGGACCATTTATCCCCCGCTATCAAGCATTCAAGCCCATTCAGGGGGAGCAGTGGATCTAGCTATATTTAGTTTACATCTAGCTGGTATATCTTCTATTTTAAG
>Cladiella_pachyclados_MH516493
CCCGATATGGCCTTTCCTAGATTAAACAATATCAGTTTCTGGCTATTACCCCCTTCTCTAATACTATTGGTCGGTTCTATGTTTGTGGAACAAGGGGCAGGAACAGGTTGGACCATTTATCCCCCGCTATCAAGCATTCAAGCCCATTCAGGGGGAGCAGTGGATCTAGCTATATTTAGTTTACATCTAGCTGGTATATCTTCTATTTTAAG
>Cladiella_sp._MH516494
CCCGATATGGCCTTTCCTAGATTAAACAATATCAGTTTCTGGCTATTACCCCCTTCTCTAATACTATTGGTCGGTTCTATGTTTGTGGAACAAGGGGCAGGAACAGGTTGGACCATTTATCCCCCGCTATCAAGCATTCAAGCCCATTCAGGGGGAGCAGTGGATCTAGCTATATTTAGTTTACATCTAGCTGGTATATCTTCTATTTTAAG
>Cladiella_krempfi_MH516495
CCCGATATGGCCTTTCCTAGATTAAACAATATCAGTTTCTGGCTATTACCCCCTTCTCTAATACTATTGGTCGGTTCTATGTTTGTGGAACAAGGGGCAGGAACAGGTTGGACCATTTATCCCCCGCTATCAAGCATTCAAGCCCATTCAGGGGGAGCAGTGGATCTAGCTATATTTAGTTTACATCTAGCTGGTATATCTTCTATTTTAAG
>Cladiella_krempfi_MH516496
CCCGATATGGCCTTTCCTAGATTAAACAATATCAGTTTCTGGCTATTACCCCCTTCTCTAATACTATTGGTCGGTTCTATGTTTGTGGAACAAGGGGCAGGAACAGGTTGGACCATTTATCCCCCGCTATCAAGCATTCAAGCCCATTCAGGGGGAGCAGTGGATCTAGCTATATTTAGTTTACATCTAGCTGGTATATCTTCTATTTTAAG
>Cladiella_latissima_MH516498
CCCGATATGGCCTTTCCTAGATTAAACAATATCAGTTTCTGGCTATTACCCCCTTCTCTAATACTATTGGTCGGTTCTATGTTTGTGGAACAAGGGGCAGGAACAGGTTGGACCATTTATCCCCCGCTATCAAGCATTCAAGCCCATTCAGGGGGAGCAGTGGATCTAGCTATATTTAGTTTACATCTAGCTGGTATATCTTCTATTTTAAG
>Cladiella_sp._MH516499
CCCGATATGGCCTTTCCTAGATTAAACAATATCAGTTTCTGGCTATTACCCCCTTCTCTAATACTATTGGTCGGTTCTATGTTTGTGGAACAAGGGGCAGGAACAGGTTGGACCATTTATCCCCCGCTATCAAGCATTCAAGCCCATTCAGGGGGAGCAGTGGATCTAGCTATATTTAGTTTACATCTAGCTGGTATATCTTCTATTTTAAG
>Cladiella_latissima_MH516500
CCCGATATGGCCTTTCCTAGATTAAACAATATCAGTTTCTGGCTATTACCCCCTTCTCTAATACTATTGGTCGGTTCTATGTTTGTGGAACAAGGGGCAGGAACAGGTTGGACCATTTATCCCCCGCTATCAAGCATTCAAGCCCATTCAGGGGGAGCAGTGGATCTAGCTATATTTAGTTTACATCTAGCTGGTATATCTTCTATTTTAAG
>Cladiella_sp._MH516501
CCCGATATGGCCTTTCCTAGATTAAACAATATCAGTTTCTGGCTATTACCCCCTTCTCTAATACTATTGGTCGGTTCTATGTTTGTGGAACAAGGGGCAGGAACAGGTTGGACCATTTATCCCCCGCTATCAAGCATTCAAGCCCATTCAGGGGGAGCAGTGGATCTAGCTATATTTAGTTTACATCTAGCTGGTATATCTTCTATTTTAAG
>Cladiella_sp._MH516502
CCCGATATGGCCTTTCCTAGATTAAACAATATCAGTTTCTGGCTATTACCCCCTTCTCTAATACTATTGGTCGGTTCTATGTTTGTGGAACAAGGGGCAGGAACAGGTTGGACCATTTATCCCCCGCTATCAAGCATTCAAGCCCATTCAGGGGGAGCAGTGGATCTAGCTATATTTAGTTTACATCTAGCTGGTATATCTTCTATTTTAAG
>Sarcophyton_sp._JN314193
CCCGATATGGCCTTTCCTAGATTAAACAATATCAGTTTCTGGTTATTACCCCCTTCTCTAATACTATTAGTCGGTTCTATGTTTGTGGAACAAGGGGCAGGAACAGGTTGGACCATTTATCCCCCGCTATCAAGCATTCAAGCCCATTCAGGGGGAGCAGTGGATCTAGCTATATTTAGTTTACATCTAGCTGGTATATCTTCTATTTTAAG
>Ofwegenum_coronalucis_OR487134
CCCGATATGGCCTTTCCTAGATTAAACAATATCAGTTTCTGGTTATTACCCCCTTCTCTAATACTATTAGTCGGTTCTATGTTTGTGGAACAAGGGGCAGGAACAGGTTGGACCATTTATCCCCCGCTATCAAGCATTCAAGCTCATTCAGGGGGAGCAGTGGATCTAGCTATATTTAGTTTACATCTAGCTGGTATATCTTCTATTTTAAG
>Sarcophyton_sp._JN314217
CCCGATATGGCCTTTCCTAGATTAAACAATATCAGTTTCTGGTTATTACCCCCTTCTCTAATACTATTAGTCGGTTCTATGTTTGTGGAACAAGGGGCAGGAACAGGTTGGACCATTTATCCCCCGCTATCAAGCATTCAAGCCCATTCAGGGGGAGCAGTGGATCTAGCTATATTTAGTTTACATCTAGCTGGTATATCTTCTATTTTAAG
>Lobophytum_sp._AB759729
CCCGATATGGCCTTTCCTAGATTAAACAATATCAGTTTCTGGTTATTACCCCCTTCTCTAATACTATTAGTCGGTTCTATGTTTGTGGAACAAGGGGCAGGAACAGGTTGGACCATTTATCCCCCGCTATCAAGCATTCAAGCCCATTCAGGGGGAGCAGTGGATCTAGCTATATTTAGTTTACATCTAGCTGGTATATCTTCTATTTTAAG
>Cladiella_australis_MH516543
CCCGATATGGCCTTTCCTAGATTAAACAATATCAGTTTCTGGTTATTACCCCCTTCTCTAATACTATTAGTCGGTTCTATGTTTGTGGAACAAGGGGCAGGAACAGGTTGGACCATTTATCCCCCGCTATCAAGCATTCAAGCCCATTCAGGGGGAGCAGTGGATCTAGCTATATTTAGTTTACATCTAGCTGGTATATCTTCTATTTTAAG
>Cladiella_australis_MH516513
CCCGATATGGCCTTTCCTAGATTAAACAATATCAGTTTCTGGTTATTACCCCCTTCTCTAATACTATTAGTCGGTTCTATGTTTGTGGAACAAGGGGCAGGAACAGGTTGGACCATTTATCCCCCGCTATCAAGCATTCAAGCCCATTCAGGGGGAGCAGTGGATCTAGCTATATTTAGTTTACATCTAGCTGGTATATCTTCTATTTTAAG
>Klyxum_sp._MH516503
CCCGATATGGCCTTTCCTAGATTAAACAATATCAGTTTCTGGTTATTACCCCCTTCTCTAATACTATTAGTCGGTTCTATGTTTGTGGAACAAGGGGCAGGAACAGGTTGGACCATTTATCCCCCGCTATCAAGCATTCAAGCCCATTCAGGGGGAGCAGTGGATCTAGCTATATTTAGTTTACATCTAGCTGGTATATCTTCTATTTTAAG
>Klyxum_sp._MH516504
CCCGATATGGCCTTTCCTAGATTAAACAATATCAGTTTCTGGTTATTACCCCCTTCTCTAATACTATTAGTCGGTTCTATGTTTGTGGAACAAGGGGCAGGAACAGGTTGGACCATTTATCCCCCGCTATCAAGCATTCAAGCCCATTCAGGGGGAGCAGTGGATCTAGCTATATTTAGTTTACATCTAGCTGGTATATCTTCTATTTTAAG
>Klyxum_sp._MH516505
CCCGATATGGCCTTTCCTAGATTAAACAATATCAGTTTCTGGTTATTACCCCCTTCTCTAATACTATTAGTCGGTTCTATGTTTGTGGAACAAGGGGCAGGAACAGGTTGGACCATTTATCCCCCGCTATCAAGCATTCAAGCCCATTCAGGGGGAGCAGTGGATCTAGCTATATTTAGTTTACATCTAGCTGGTATATCTTCTATTTTAAG
>Cladiella_australis_MH516507
CCCGATATGGCCTTTCCTAGATTAAACAATATCAGTTTCTGGTTATTACCCCCTTCTCTAATACTATTAGTCGGTTCTATGTTTGTGGAACAAGGGGCAGGAACAGGTTGGACCATTTATCCCCCGCTATCAAGCATTCAAGCCCATTCAGGGGGAGCAGTGGATCTAGCTATATTTAGTTTACATCTAGCTGGTATATCTTCTATTTTAAG
>Klyxum_sp._MH516508
CCCGATATGGCCTTTCCTAGATTAAACAATATCAGTTTCTGGTTATTACCCCCTTCTCTAATACTATTAGTCGGTTCTATGTTTGTGGAACAAGGGGCAGGAACAGGTTGGACCATTTATCCCCCGCTATCAAGCATTCAAGCCCATTCAGGGGGAGCAGTGGATCTAGCTATATTTAGTTTACATCTAGCTGGTATATCTTCTATTTTAAG
>Cladiella_australis_MH516509
CCCGATATGGCCTTTCCTAGATTAAACAATATCAGTTTCTGGTTATTACCCCCTTCTCTAATACTATTAGTCGGTTCTATGTTTGTGGAACAAGGGGCAGGAACAGGTTGGACCATTTATCCCCCGCTATCAAGCATTCAAGCCCATTCAGGGGGAGCAGTGGATCTAGCTATATTTAGTTTACATCTAGCTGGTATATCTTCTATTTTAAG
>Cladiella_australis_MH516510
CCCGATATGGCCTTTCCTAGATTAAACAATATCAGTTTCTGGTTATTACCCCCTTCTCTAATACTATTAGTCGGTTCTATGTTTGTGGAACAAGGGGCAGGAACAGGTTGGACCATTTATCCCCCGCTATCAAGCATTCAAGCCCATTCAGGGGGAGCAGTGGATCTAGCTATATTTAGTTTACATCTAGCTGGTATATCTTCTATTTTAAG
>Cladiella_australis_MH516511
CCCGATATGGCCTTTCCTAGATTAAACAATATCAGTTTCTGGTTATTACCCCCTTCTCTAATACTATTAGTCGGTTCTATGTTTGTGGAACAAGGGGCAGGAACAGGTTGGACCATTTATCCCCCGCTATCAAGCATTCAAGCCCATTCAGGGGGAGCAGTGGATCTAGCTATATTTAGTTTACATCTAGCTGGTATATCTTCTATTTTAAG
>Cladiella_australis_MH516512
CCCGATATGGCCTTTCCTAGATTAAACAATATCAGTTTCTGGTTATTACCCCCTTCTCTAATACTATTAGTCGGTTCTATGTTTGTGGAACAAGGGGCAGGAACAGGTTGGACCATTTATCCCCCGCTATCAAGCATTCAAGCCCATTCAGGGGGAGCAGTGGATCTAGCTATATTTAGTTTACATCTAGCTGGTATATCTTCTATTTTAAG
>Cladiella_australis_MH516514
CCCGATATGGCCTTTCCTAGATTAAACAATATCAGTTTCTGGTTATTACCCCCTTCTCTAATACTATTAGTCGGTTCTATGTTTGTGGAACAAGGGGCAGGAACAGGTTGGACCATTTATCCCCCGCTATCAAGCATTCAAGCCCATTCAGGGGGAGCAGTGGATCTAGCTATATTTAGTTTACATCTAGCTGGTATATCTTCTATTTTAAG
>Cladiella_australis_MH516515
CCCGATATGGCCTTTCCTAGATTAAACAATATCAGTTTCTGGTTATTACCCCCTTCTCTAATACTATTAGTCGGTTCTATGTTTGTGGAACAAGGGGCAGGAACAGGTTGGACCATTTATCCCCCGCTATCAAGCATTCAAGCCCATTCAGGGGGAGCAGTGGATCTAGCTATATTTAGTTTACATCTAGCTGGTATATCTTCTATTTTAAG
>Cladiella_australis_MH516516
CCCGATATGGCCTTTCCTAGATTAAACAATATCAGTTTCTGGTTATTACCCCCTTCTCTAATACTATTAGTCGGTTCTATGTTTGTGGAACAAGGGGCAGGAACAGGTTGGACCATTTATCCCCCGCTATCAAGCATTCAAGCCCATTCAGGGGGAGCAGTGGATCTAGCTATATTTAGTTTACATCTAGCTGGTATATCTTCTATTTTAAG
>Lobophytum_sp._JN314192
CCCGATATGGCCTTTCCTAGATTAAACAATATCAGTTTCTGGTTATTACCCCCTTCTCTAATACTATTAGTCGGTTCTATGTTTGTGGAACAAGGGGCAGGAACAGGTTGGACCATTTATCCCCCGCTATCAAGCATTCAAGCCCATTCAGGGGGAGCAGTGGATCTAGCTATATTTAGTTTACATCTAGCTGGTATATCTTCTATTTTAAG
>Rhytisma_sp._GU667521
CCCGATATGGCCTTTCCTAGATTAAACAATATCAGTTTCTGGTTATTACCCCCTTCTCTAATACTATTAGTCGGTTCTATGTTTGTGGAACAAGGGGCAGGAACAGGTTGGACCATTTATCCCCCGCTATCAAGCATTCAAGCCCATTCAGGGGGAGCAGTGGATCTAGCTATATTTAGTTTACATCTAGCTGGTATATCTTCTATTTTAAG
>Rhytisma_sp._GU667520
CCCGATATGGCCTTTCCTAGATTAAACAATATCAGTTTCTGGTTATTACCCCCTTCTCTAATACTATTAGTCGGTTCTATGTTTGTGGAACAAGGGGCAGGAACAGGTTGGACCATTTATCCCCCGCTATCAAGCATTCAAGCCCATTCAGGGGGAGCAGTGGATCTAGCTATATTTAGTTTACATCTAGCTGGTATATCTTCTATTTTAAG
>Klyxum_sp._GU667522
CCCGATATGGCCTTTCCTAGATTAAACAATATCAGTTTCTGGTTATTACCCCCTTCTCTAATACTATTAGTCGGTTCTATGTTTGTGGAACAAGGGGCAGGAACAGGTTGGACCATTTATCCCCCGCTATCAAGCATTCAAGCCCATTCAGGGGGAGCAGTGGATCTAGCTATATTTAGTTTACATCTAGCTGGTATATCTTCTATTTTAAG
>Sarcophyton_sp._JN314201
CCCGATATGGCCTTTCCTAGATTAAACAATATCAGTTTCTGGTTATTACCCCCTTCTCTAATACTATTAGTCGGTTCTATGTTTGTGGAACAAGGGGCAGGAACAGGTTGGACCATTTATCCCCCGCTATCAAGCATTCAAGCCCATTCAGGGGGAGCAGTGGATCTAGCTATATTTAGTTTACATCTAGCTGGTATATCTTCTATTTTAAG
>Klyxum_sp._JN314225
CCCGATATGGCCTTTCCTAGATTAAACAATATCAGTTTCTGGTTATTACCCCCTTCTCTAATACTATTAGTCGGTTCTATGTTTGTGGAACAAGGGGCAGGAACAGGTTGGACCATTTATCCCCCGCTATCAAGCATTCAAGCCCATTCAGGGGGAGCAGTGGATCTAGCTATATTTAGTTTACATCTAGCTGGTATATCTTCTATTTTAAG
>Klyxum_utinomii_GQ342392
CCCGATATGGCCTTTCCTAGATTAAACAATATCAGTTTCTGGTTATTACCCCCTTCTCTAATACTATTAGTCGGTTCTATGTTTGTGGAACAAGGGGCAGGAACAGGTTGGACCATTTATCCCCCGCTATCAAGCATTCAAGCCCATTCAGGGGGAGCAGTGGATCTAGCTATATTTAGTTTACATCTAGCTGGTATATCTTCTATTTTAAG
>Klyxum_sp._MH516506
CCCGATATGGCCTTTCCTAGATTAAACAATATCAGTTTCTGGTTATTACCCCCTTCTCTAATACTATTAGTCGGTTCTATGTTTGTGGAACAAGGGGCAGGAACAGGTTGGACCATTTATCCCCCGCTATCAAGCATTCAAGCCCATTCAGGGGGAGCAGTGGATCTAGCTATATTTAGTTTACATCTAGCTGGTATATCTTCTATTTTAAG
>Klyxum_cf._KF955094
CCCGATATGGCCTTTCCTAGATTAAACAATATCAGTTTCTGGTTATTACCCCCTTCTCTAATACTATTAGTCGGTTCTATGTTTGTGGAACAAGGGGCAGGAACAGGTTGGACCATTTATCCCCCGCTATCAAGCATTCAAGCCCATTCAGGGGGAGCAGTGGATCTAGCTATATTTAGTTTACATCTAGCTGGTATATCTTCTATTTTAAG
>Annella_reticulata_MT765176
CCCGATATGGCCTTTCCTAGATTAAACAATATCAGTTTCTGGTTATTACCGCCTTCTCTAATTCTATTGGTTGGTTCTATGTTTGTGGAACAAGGGGCGGGAACAGGTTGGACCATTTATCCCCCCCTTTCAAGAATTCAAGCCCATTCAGGGGGGGCAGTGGATATGGCTATATTTAGTTTACATCTAGCTGGTATATCTTCCATTTTAAG
>Annella_reticulata_MT765175
CCCGATATGGCCTTTCCTAGATTAAACAATATCAGTTTCTGGTTATTACCGCCTTCTCTAATTCTATTGGTTGGTTCTATGTTTGTGGAACAAGGGGCGGGAACAGGTTGGACCATTTATCCCCCCCTTTCAAGAATTCAAGCCCATTCAGGGGGGGCAGTGGATATGGCTATATTTAGTTTACATCTAGCTGGTATATCTTCCATTTTAAG
>Annella_reticulata_MT765177
CCCGATATGGCCTTTCCTAGATTAAACAATATCAGTTTCTGGTTATTACCGCCTTCTCTAATTCTATTGGTTGGTTCTATGTTTGTGGAACAAGGGGCGGGAACAGGTTGGACCATTTATCCCCCCCTTTCAAGAATTCAAGCCCATTCAGGGGGGGCAGTGGATATGGCTATATTTAGTTTACATCTAGCTGGTATATCTTCCATTTTAAG
>Lampophyton_spinatum_MG053080
CCCGATATGGCCTTTCCTAGATTAAACAATATCAGTTTCTGGTTATTGCCACCTTCTCTAATACTATTGGTCGGTTCTATGTTTGTGGAACAGGGGGCAGGTACAGGCTGGACTGTTTATCCCCCGCTGTCAAGCATTCAGGCCCACTCGGGGGGAGCAGTGGATATGGCTATATTTAGTTTACATCTAGCTGGTATATCTTCCATTTTAAG
>Lampophyton_spinatum_MG053081
CCCGATATGGCCTTTCCTAGATTAAACAATATCAGTTTCTGGTTATTGCCACCTTCTCTAATACTATTGGTCGGTTCTATGTTTGTGGAACAGGGGGCAGGTACAGGCTGGACTGTTTATCCCCCGCTGTCAAGCATTCAGGCCCACTCGGGGGGAGCAGTGGATATGGCTATATTTAGTTTACATCTAGCTGGTATATCTTCCATTTTAAG
>Lampophyton_planiceps_GQ342393
CCCGATATGGCCTTTCCTAGATTAAACAATATCAGTTTCTGGTTATTGCCACCTTCTCTAATACTATTGGTCGGTTCTATGTTTGTGGAACAGGGGGCAGGTACAGGCTGGACTGTTTATCCCCCGCTGTCAAGCATTCAGGCCCACTCGGGGGGAGCAGTGGATATGGCTATATTTAGTTTACATCTAGCTGGTATATCTTCCATTTTAAG
>Lampophyton_planiceps_MG053078
CCCGATATGGCCTTTCCTAGATTAAACAATATCAGTTTCTGGTTATTGCCACCTTCTCTAATACTATTGGTTGGTTCTATGTTCGTGGAACAGGGGGCAGGTACAGGCTGGACTGTTTATCCCCCGCTGTCAAGCATTCAAGCCCACTCTGGGGGAGCAGTGGATATGGCTATATTTAGTTTACATCTAGCTGGTATATCTTCCATTTTAAG
>Lampophyton_planiceps_MG053079
CCCGATATGGCCTTTCCTAGATTAAACAATATCAGTTTCTGGTTATTGCCACCTTCTCTAATACTATTGGTTGGTTCTATGTTCGTGGAACAGGGGGCAGGTACAGGCTGGACTGTTTATCCCCCGCTGTCAAGCATTCAAGCCCACTCTGGGGGAGCAGTGGATATGGCTATATTTAGTTTACATCTAGCTGGTATATCTTCCATTTTAAG
>Acrophytum_claviger_MG053072
CCCGATATGGCCTTTCCTAGATTAAACAATATCAGTTTCTGGTTATTGCCACCTTCTCTAATACTATTGGTTGGTTCTATGTTTGTGGAACAGGGGGCAGGTACAGGCTGGACTGTTTATCCCCCGCTGTCAAGCATTCAAGCCCACTCGGGGGGAGCAGTGGATATGGCTATATTTAGTTTACATCTAGCTGGTATATCTTCCATTTTAAG
>Pieterfaurea_cf._MG053090
CCCGATATGGCCTTTCCTAGATTAAACAATATCAGTTTCTGGTTATTGCCACCTTCTCTAATACTATTGGTTGGTTCTATGTTTGTGGAACAGGGGGCAGGTACAGGCTGGACTGTTTATCCCCCGCTGTCAAGCATTCAAGCCCACTCGGGGGGAGCAGTGGATATGGCTATATTTAGTTTACATCTAGCTGGTATATCTTCCATTTTAAG
>Pieterfaurea_khoisaniana_GQ342437
CCCGATATGGCCTTTCCTAGATTAAACAATATCAGTTTCTGGTTATTGCCACCTTCTCTAATACTATTGGTTGGTTCTATGTTTGTGGAACAGGGGGCAGGTACAGGCTGGACTGTTTATCCCCCGCTGTCAAGCATTCAAGCCCACTCGGGGGGAGCAGTGGATATGGCTATATTTAGTTTACATCTAGCTGGTATATCTTCCATTTTAAG
>Dendronephthya_mutabilis_MG053077
CCCGATATGGCCTTTCCTAGATTAAACAATATCAGTTTTTGGTTATTACCGCCTTCTCTAATACTATTGGTTGGGTCTATGTTTGTGGAACAGGGGGCAGGGACAGGCTGGACCGTTTATCCCCCACTATCAAGCATTCAAGCCCATTCAGGGGGAGCAGTGGATATGGCCATATTTAGTTTACATCTAGCTGGTATCTCTTCCATTTTAAG
>Neospongodes_atlantica_OL684634
CCCGATATGGCCTTTCCTAGATTAAACAATATCAGTTTCTGGTTATTACCGCCTTCTCTAATACTATTGGTTGGGTCTATGTTTGTGGAACAAGGGGCAGGGACAGGCTGGACCGTTTATCCCCCACTATCAAGCATTCAAGCCCATTCAGGGGGAGCAGTGGATATGGCTATATTTAGTTTACATCTAGCTGGTGTATCTTCCATTTTAAG
>Pinnigorgia_flava_GQ342422
CCCGATATGGCTTTTCCTAGATTAAATAATATCAGTTTCTGGTTATTGCCGCCTTCTCTAATATTATTGGTTGGTTCTATGTTTGTGGAACAGGGGGCAGGTACAGGCTGGACCATTTATCCCCCACTATCAAGCATTCAAGCCCATTCGGGGGGAGCAGTGGATATGGCTATATTTAGTTTACATCTAGCTGGTATATCTTCCATTTTAAG
>Swiftia_casta_OM798715
CCCGATATGGCCTTTCCTAGATTAAACAATATCAGTTTCTGGTTATTACCACCTTCTCTAATACTATTGGTTGGTTCTATRTTTGTGGAACAAGGGGCAGGTACAGGCTGGACCATTTATCCCCCACTATCWAGCATTCAAGCCCATTCASGGGGAGCAGTGGATATGGCTATATTTAGTTTACATCTAGCTGGTATATCTTCCATTTTAAG
>Annella_mollis_KP714032
CCCGATATGGCCTTTCCTAGATTAAACAATATCAGTTTCTGGTTATTACCGCCTTCTCTAATTCTATTGGTTGGTTCTATGTTTGTGGAACAAGGGGCAGGTACAGGTTGGACCATTTATCCCCCACTGTCAAGCATTCAAGCCCATTCAGGGGGAGCAGTGGATATGGCTATATTTAGTTTACATCTAGCTGGTATATCTTCCATTTTAAG
>Annella_ornata_KP714033
CCCGATATGGCCTTTCCTAGATTAAACAATATCAGTTTCTGGTTATTACCGCCTTCTCTAATTCTATTGGTTGGTTCTATGTTTGTGGAACAAGGGGCAGGTACAGGTTGGACCATTTATCCCCCACTGTCAAGCATTCAAGCCCATTCAGGGGGAGCAGTGGATATGGCTATATTTAGTTTACATCTAGCTGGTATATCTTCCATTTTAAG
>Annella_reticulata_KP714034
CCCGATATGGCCTTTCCTAGATTAAACAATATCAGTTTCTGGTTATTACCGCCTTCTCTAATTCTATTGGTTGGTTCTATGTTTGTGGAACAAGGGGCAGGTACAGGTTGGACCATTTATCCCCCACTGTCAAGCATTCAAGCCCATTCAGGGGGAGCAGTGGATATGGCTATATTTAGTTTACATCTAGCTGGTATATCTTCCATTTTAAG
>Annella_mollis_GQ342456
CCCGATATGGCCTTTCCTAGATTAAACAATATCAGTTTCTGGTTATTACCGCCTTCTCTAATTCTATTGGTTGGTTCTATGTTTGTGGAACAAGGGGCAGGTACAGGTTGGACCATTTATCCCCCACTGTCAAGCATTCAAGCCCATTCAGGGGGAGCAGTGGATATGGCTATATTTAGTTTACATCTAGCTGGTATATCTTCCATTTTAAG
>Annella_reticulata_KF955017
CCCGATATGGCCTTTCCTAGATTAAACAATATCAGTTTCTGGTTATTACCGCCTTCTCTAATTCTATTGGTTGGTTCTATGTTTGTGGAACAAGGGGCAGGTACAGGTTGGACCATTTATCCCCCACTGTCAAGCATTCAAGCCCATTCAGGGGGAGCAGTGGATATGGCTATATTTAGTTTACATCTAGCTGGTATATCTTCCATTTTAAG
>Annella_sp._KC802214
CCCGATATGGCCTTTCCTAGATTAAACAATATCAGTTTCTGGTTATTACCGCCTTCTCTAATTCTATTGGTTGGTTCTATGTTTGTGGAACAAGGGGCAGGTACAGGTTGGACCATTTATCCCCCACTGTCAAGCATTCAAGCCCATTCAGGGGGAGCAGTGGATATGGCTATATTTAGTTTACATCTAGCTGGTATATCTTCCATTTTAAG
>Hicksonella_sp._KF955082
CCCGATATGGCCTTTCCTAGATTAAACAATATCAGTTTCTGGTTATTACCACCTTCTCTAATACTATTGGTTGGCTCTATGTTTGTGGAACAAGGGGCAGGTACAGGCTGGACTATTTATCCCCCACTATCAAGCATTCAAGCCCATTCAGGGGGAGCAGTGGATATGGCTATATTTAGTTTACATTTAGCTGGTATATCTTCCATTTTAAG
>Rumphella_sp._HQ967784
CCCGATATGGCCTTTCCTAGATTAAACAATATCAGTTTCTGGTTATTACCACCTTCTCTAATACTATTGGTTGGCTCTATGTTTGTGGAACAAGGGGCAGGTACAGGCTGGACTATTTATCCCCCACTATCAAGCATTCAAGCCCATTCAGGGGGAGCAGTGGATATGGCTATATTTAGTTTACATTTAGCTGGTATATCTTCCATTTTAAG
>Rumphella_sp._JX203855
CCCGATATGGCCTTTCCTAGATTAAACAATATCAGTTTCTGGTTATTACCACCTTCTCTAATACTATTGGTTGGCTCTATGTTTGTGGAACAAGGGGCAGGTACAGGCTGGACTATTTATCCCCCACTATCAAGCATTCAAGCCCATTCAGGGGGAGCAGTGGATATGGCTATATTTAGTTTACATTTAGCTGGTATATCTTCCATTTTAAG
>Rumphella_sp._KF955141
CCCGATATGGCCTTTCCTAGATTAAACAATATCAGTTTCTGGTTATTACCACCTTCTCTAATACTATTGGTTGGCTCTATGTTTGTGGAACAAGGGGCAGGTACAGGCTGGACTATTTATCCCCCACTATCAAGCATTCAAGCCCATTCAGGGGGAGCAGTGGATATGGCTATATTTAGTTTACATTTAGCTGGTATATCTTCCATTTTAAG
>Rumphella_sp._KF955142
CCCGATATGGCCTTTCCTAGATTAAACAATATCAGTTTCTGGTTATTACCACCTTCTCTAATACTATTGGTTGGCTCTATGTTTGTGGAACAAGGGGCAGGTACAGGCTGGACTATTTATCCCCCACTATCAAGCATTCAAGCCCATTCAGGGGGAGCAGTGGATATGGCTATATTTAGTTTACATTTAGCTGGTATATCTTCCATTTTAAG
>Heteroxenia_sp._JN314212
CCCGATATGGCCTTTCCTAGATTAAACAATATCAGTTTCTGGTTATTACCACCTTCTCTAATACTATTGGTTGGCTCTATGTTTGTAGAACAAGGGGCAGGTACAGGTTGGACCATTTATCCCCCACTATCAAGCATTCAAGCCCATTCAGGGGGAGCAGTGGATATGGCTATATTTAGTTTACATCTAGCTGGTATATCTTCCATTTTAAG
>Isis_hippuris_OR165101
CCCGATATGGCCTTTCCTAGATTAAACAATATCAGTTTCTGGTTATTACCACCTTCTCTAATACTATTGGTTGGCTCTATGTTTGTAGAACAAGGGGCAGGTACAGGTTGGACCATTTATCCCCCACTATCAAGCATTCAAGCCCATTCAGGGGGAGCAGTGGATATGGCTATATTTAGTTTACATCTAGCTGGTATATCTTCCATTTTAAG
>Isis_hippuris_OR165098
CCCGATATGGCCTTTCCTAGATTAAACAATATCAGTTTCTGGTTATTACCACCTTCTCTAATACTATTGGTTGGCTCTATGTTTGTAGAACAAGGGGCAGGTACAGGTTGGACCATTTATCCCCCACTATCAAGCATTCAAGCCCATTCAGGGGGAGCAGTGGATATGGCTATATTTAGTTTACATCTAGCTGGTATATCTTCCATTTTAAG
>Isis_hippuris_OR165099
CCCGATATGGCCTTTCCTAGATTAAACAATATCAGTTTCTGGTTATTACCACCTTCTCTAATACTATTGGTTGGCTCTATGTTTGTAGAACAAGGGGCAGGTACAGGTTGGACCATTTATCCCCCACTATCAAGCATTCAAGCCCATTCAGGGGGAGCAGTGGATATGGCTATATTTAGTTTACATCTAGCTGGTATATCTTCCATTTTAAG
>Isis_hippuris_OR165100
CCCGATATGGCCTTTCCTAGATTAAACAATATCAGTTTCTGGTTATTACCACCTTCTCTAATACTATTGGTTGGCTCTATGTTTGTAGAACAAGGGGCAGGTACAGGTTGGACCATTTATCCCCCACTATCAAGCATTCAAGCCCATTCAGGGGGAGCAGTGGATATGGCTATATTTAGTTTACATCTAGCTGGTATATCTTCCATTTTAAG
>Muriceopsis_sulphurea_KJ685936
CCCGATATGGCCTTTCCTAGATTAAACAATATCAGTTTCTGGTTATTACCCCCTTCTCTAATACTATTGGTTGGTTCTATGTTTGTGGAACAAGGGGCAGGTACAGGCTGGACCATTTATCCCCCACTATCAAGCATTCAAGCCCATTCAGGGGGATCAGTGGATATGGCTATATTTAGTTTACATCTAGCTGGTATCTCTTCCATTTTAAG
>Eunicea_sp._MK153480
CCCGATATGGCCTTTCCTAGATTAAACAATATCAGTTTCTGGTTATTACCACCTTCTCTAATACTATTGGTTGGCTCTATGTTTGTGGAACAAGGGGCAGGTACAGGTTGGACCATTTATCCCCCACTATCAAGCATTCAAGCCCATTCAGGGGGAGCAGTGGATATGGCTATATTTAGTTTACATCTAGCTGGTATATCTTCCATTTTAAG
>Eunicea_sp._MK153371
CCCGATATGGCCTTTCCTAGATTAAACAATATCAGTTTCTGGTTATTACCACCTTCTCTAATACTATTGGTTGGCTCTATGTTTGTGGAACAAGGGGCAGGTACAGGCTGGACCATTTATCCCCCACTATCAAGCATTCAAGCCCATTCAGGGGGAGCAGTGGATATGGCTATATTTAGTTTACATCTAGCTGGTATATCTTCCATTTTAAG
>Muricea_muricata_MK153383
CCCGATATGGCCTTTCCTAGATTAAACAATATCAGTTTCTGGTTATTGCCACCTTCTCTAATACTATTGGTTGGCTCTATGTTTGTGGAACAAGGGGCAGGTACAGGCTGGACCATTTATCCCCCACTATCAAGCATTCAAGCCCATTCAGGGGGAGCAGTGGATATGGCTATATTTAGTTTACATCTAGCTGGTATATCTTCCATTTTAAG
>Muricea_pinnata_MK153391
CCCGATATGGCCTTTCCTAGATTAAACAATATCAGTTTCTGGTTATTGCCACCTTCTCTAATACTATTGGTTGGCTCTATGTTTGTGGAACAAGGGGCAGGTACAGGCTGGACCATTTATCCCCCACTATCAAGCATTCAAGCCCATTCAGGGGGAGCAGTGGATATGGCTATATTTAGTTTACATCTAGCTGGTATATCTTCCATTTTAAG
>Muricea_laxa_MK153316
CCCGATATGGCCTTTCCTAGATTAAACAATATCAGTTTCTGGTTATTGCCACCTTCTCTAATACTATTGGTTGGCTCTATGTTTGTGGAACAAGGGGCAGGTACAGGCTGGACCATTTATCCCCCACTATCAAGCATTCAAGCCCATTCAGGGGGAGCAGTGGATATGGCTATATTTAGTTTACATCTAGCTGGTATATCTTCCATTTTAAG
>Muricea_sp._MK153336
CCCGATATGGCCTTTCCTAGATTAAACAATATCAGTTTCTGGTTATTGCCACCTTCTCTAATACTATTGGTTGGCTCTATGTTTGTGGAACAAGGGGCAGGTACAGGCTGGACCATTTATCCCCCACTATCAAGCATTCAAGCCCATTCAGGGGGAGCAGTGGATATGGCTATATTTAGTTTACATCTAGCTGGTATATCTTCCATTTTAAG
>Muricea_laxa_MK153343
CCCGATATGGCCTTTCCTAGATTAAACAATATCAGTTTCTGGTTATTGCCACCTTCTCTAATACTATTGGTTGGCTCTATGTTTGTGGAACAAGGGGCAGGTACAGGCTGGACCATTTATCCCCCACTATCAAGCATTCAAGCCCATTCAGGGGGAGCAGTGGATATGGCTATATTTAGTTTACATCTAGCTGGTATATCTTCCATTTTAAG
>Muricea_pinnata_MK153344
CCCGATATGGCCTTTCCTAGATTAAACAATATCAGTTTCTGGTTATTGCCACCTTCTCTAATACTATTGGTTGGCTCTATGTTTGTGGAACAAGGGGCAGGTACAGGCTGGACCATTTATCCCCCACTATCAAGCATTCAAGCCCATTCAGGGGGAGCAGTGGATATGGCTATATTTAGTTTACATCTAGCTGGTATATCTTCCATTTTAAG
>Muricea_muricata_MK153356
CCCGATATGGCCTTTCCTAGATTAAACAATATCAGTTTCTGGTTATTGCCACCTTCTCTAATACTATTGGTTGGCTCTATGTTTGTGGAACAAGGGGCAGGTACAGGCTGGACCATTTATCCCCCACTATCAAGCATTCAAGCCCATTCAGGGGGAGCAGTGGATATGGCTATATTTAGTTTACATCTAGCTGGTATATCTTCCATTTTAAG
>Muricea_pinnata_MK153367
CCCGATATGGCCTTTCCTAGATTAAACAATATCAGTTTCTGGTTATTGCCACCTTCTCTAATACTATTGGTTGGCTCTATGTTTGTGGAACAAGGGGCAGGTACAGGCTGGACCATTTATCCCCCACTATCAAGCATTCAAGCCCATTCAGGGGGAGCAGTGGATATGGCTATATTTAGTTTACATCTAGCTGGTATATCTTCCATTTTAAG
>Muricea_muricata_MK153382
CCCGATATGGCCTTTCCTAGATTAAACAATATCAGTTTCTGGTTATTGCCACCTTCTCTAATACTATTGGTTGGCTCTATGTTTGTGGAACAAGGGGCAGGTACAGGCTGGACCATTTATCCCCCACTATCAAGCATTCAAGCCCATTCAGGGGGAGCAGTGGATATGGCTATATTTAGTTTACATCTAGCTGGTATATCTTCCATTTTAAG
>Muricea_laxa_MK153390
CCCGATATGGCCTTTCCTAGATTAAACAATATCAGTTTCTGGTTATTGCCACCTTCTCTAATACTATTGGTTGGCTCTATGTTTGTGGAACAAGGGGCAGGTACAGGCTGGACCATTTATCCCCCACTATCAAGCATTCAAGCCCATTCAGGGGGAGCAGTGGATATGGCTATATTTAGTTTACATCTAGCTGGTATATCTTCCATTTTAAG
>Muricea_laxa_MK153402
CCCGATATGGCCTTTCCTAGATTAAACAATATCAGTTTCTGGTTATTGCCACCTTCTCTAATACTATTGGTTGGCTCTATGTTTGTGGAACAAGGGGCAGGTACAGGCTGGACCATTTATCCCCCACTATCAAGCATTCAAGCCCATTCAGGGGGAGCAGTGGATATGGCTATATTTAGTTTACATCTAGCTGGTATATCTTCCATTTTAAG
>Muricea_laxa_MK153410
CCCGATATGGCCTTTCCTAGATTAAACAATATCAGTTTCTGGTTATTGCCACCTTCTCTAATACTATTGGTTGGCTCTATGTTTGTGGAACAAGGGGCAGGTACAGGCTGGACCATTTATCCCCCACTATCAAGCATTCAAGCCCATTCAGGGGGAGCAGTGGATATGGCTATATTTAGTTTACATCTAGCTGGTATATCTTCCATTTTAAG
>Muricea_laxa_MK153424
CCCGATATGGCCTTTCCTAGATTAAACAATATCAGTTTCTGGTTATTGCCACCTTCTCTAATACTATTGGTTGGCTCTATGTTTGTGGAACAAGGGGCAGGTACAGGCTGGACCATTTATCCCCCACTATCAAGCATTCAAGCCCATTCAGGGGGAGCAGTGGATATGGCTATATTTAGTTTACATCTAGCTGGTATATCTTCCATTTTAAG
>Muricea_laxa_MK153426
CCCGATATGGCCTTTCCTAGATTAAACAATATCAGTTTCTGGTTATTGCCACCTTCTCTAATACTATTGGTTGGCTCTATGTTTGTGGAACAAGGGGCAGGTACAGGCTGGACCATTTATCCCCCACTATCAAGCATTCAAGCCCATTCAGGGGGAGCAGTGGATATGGCTATATTTAGTTTACATCTAGCTGGTATATCTTCCATTTTAAG
>Muricea_sp._MK153437
CCCGATATGGCCTTTCCTAGATTAAACAATATCAGTTTCTGGTTATTGCCACCTTCTCTAATACTATTGGTTGGCTCTATGTTTGTGGAACAAGGGGCAGGTACAGGCTGGACCATTTATCCCCCACTATCAAGCATTCAAGCCCATTCAGGGGGAGCAGTGGATATGGCTATATTTAGTTTACATCTAGCTGGTATATCTTCCATTTTAAG
>Muricea_pinnata_MK153440
CCCGATATGGCCTTTCCTAGATTAAACAATATCAGTTTCTGGTTATTGCCACCTTCTCTAATACTATTGGTTGGCTCTATGTTTGTGGAACAAGGGGCAGGTACAGGCTGGACCATTTATCCCCCACTATCAAGCATTCAAGCCCATTCAGGGGGAGCAGTGGATATGGCTATATTTAGTTTACATCTAGCTGGTATATCTTCCATTTTAAG
>Muricea_pinnata_MK153455
CCCGATATGGCCTTTCCTAGATTAAACAATATCAGTTTCTGGTTATTGCCACCTTCTCTAATACTATTGGTTGGCTCTATGTTTGTGGAACAAGGGGCAGGTACAGGCTGGACCATTTATCCCCCACTATCAAGCATTCAAGCCCATTCAGGGGGAGCAGTGGATATGGCTATATTTAGTTTACATCTAGCTGGTATATCTTCCATTTTAAG
>Muricea_pendula_MN862696
CCCGATATGGCCTTTCCTAGATTAAACAATATCAGTTTCTGGTTATTGCCACCTTCTCTAATACTATTGGTTGGCTCTATGTTTGTGGAACAAGGGGCAGGTACAGGCTGGACCATTTATCCCCCACTATCAAGCATTCAAGCCCATTCAGGGGGAGCAGTGGATATGGCTATATTTAGTTTACATCTAGCTGGTATATCTTCCATTTTAAG
>Muricea_atlantica_GQ342448
CCCGATATGGCCTTTCCTAGATTAAACAATATCAGTTTCTGGTTATTGCCACCTTCTCTAATACTATTGGTTGGCTCTATGTTTGTGGAACAAGGGGCAGGTACAGGCTGGACCATTTATCCCCCACTATCAAGCATTCAAGCCCATTCAGGGGGAGCAGTGGATATGGCTATATTTAGTTTACATCTAGCTGGTATATCTTCCATTTTAAG
>Eunicea_sp._MK153335
CCCGATATGGCCTTTCCTAGATTAAACAATATCAGTTTCTGGTTATTACCACCTTCTCTAATACTATTGGTTGGCTCTATGTTTGTGGAACAAGGGGCAGGTACAGGCTGGACCATTTATCCCCCACTATCAAGCATTCAAGCCCATTCAGGGGGAGCAGTGGATATGGCTATATTTAGTTTACATCTAGCTGGTATATCTTCCATTTTAAG
>Eunicea_sp._MK153339
CCCGATATGGCCTTTCCTAGATTAAACAATATCAGTTTCTGGTTATTACCACCTTCTCTAATACTATTGGTTGGCTCTATGTTTGTGGAACAAGGGGCAGGTACAGGCTGGACCATTTATCCCCCACTATCAAGCATTCAAGCCCATTCAGGGGGAGCAGTGGATATGGCTATATTTAGTTTACATCTAGCTGGTATATCTTCCATTTTAAG
>Eunicea_sp._MK153346
CCCGATATGGCCTTTCCTAGATTAAACAATATCAGTTTCTGGTTATTACCACCTTCTCTAATACTATTGGTTGGCTCTATGTTTGTGGAACAAGGGGCAGGTACAGGCTGGACCATTTATCCCCCACTATCAAGCATTCAAGCCCATTCAGGGGGAGCAGTGGATATGGCTATATTTAGTTTACATCTAGCTGGTATATCTTCCATTTTAAG
>Eunicea_sp._MK153352
CCCGATATGGCCTTTCCTAGATTAAACAATATCAGTTTCTGGTTATTACCACCTTCTCTAATACTATTGGTTGGCTCTATGTTTGTGGAACAAGGGGCAGGTACAGGCTGGACCATTTATCCCCCACTATCAAGCATTCAAGCCCATTCAGGGGGAGCAGTGGATATGGCTATATTTAGTTTACATCTAGCTGGTATATCTTCCATTTTAAG
>Eunicea_sp._MK153368
CCCGATATGGCCTTTCCTAGATTAAACAATATCAGTTTCTGGTTATTACCACCTTCTCTAATACTATTGGTTGGCTCTATGTTTGTGGAACAAGGGGCAGGTACAGGCTGGACCATTTATCCCCCACTATCAAGCATTCAAGCCCATTCAGGGGGAGCAGTGGATATGGCTATATTTAGTTTACATCTAGCTGGTATATCTTCCATTTTAAG
>Eunicea_tourneforti_MK153408
CCCGATATGGCCTTTCCTAGATTAAACAATATCAGTTTCTGGTTATTACCACCTTCTCTAATACTATTGGTTGGCTCTATGTTTGTGGAACAAGGGGCAGGTACAGGCTGGACCATTTATCCCCCACTATCAAGCATTCAAGCCCATTCAGGGGGAGCAGTGGATATGGCTATATTTAGTTTACATCTAGCTGGTATATCTTCCATTTTAAG
>Eunicea_sp._MK153416
CCCGATATGGCCTTTCCTAGATTAAACAATATCAGTTTCTGGTTATTACCACCTTCTCTAATACTATTGGTTGGCTCTATGTTTGTGGAACAAGGGGCAGGTACAGGCTGGACCATTTATCCCCCACTATCAAGCATTCAAGCCCATTCAGGGGGAGCAGTGGATATGGCTATATTTAGTTTACATCTAGCTGGTATATCTTCCATTTTAAG
>Eunicea_sp._MK153310
CCCGATATGGCCTTTCCTAGATTAAACAATATCAGTTTCTGGTTATTACCACCTTCTCTAATACTATTGGTTGGCTCTATGTTTGTGGAACAAGGGGCAGGTACAGGCTGGACCATTTATCCCCCACTATCAAGCATTCAAGCCCATTCAGGGGGAGCAGTGGATATGGCTATATTTAGTTTACATCTAGCTGGTATATCTTCCATTTTAAG
>Eunicea_sp._MK153353
CCCGATATGGCCTTTCCTAGATTAAACAATATCAGTTTCTGGTTATTACCACCTTCTCTAATACTATTGGTTGGCTCTATGTTTGTGGAACAAGGGGCAGGTACAGGCTGGACCATTTATCCCCCACTATCAAGCATTCAAGCCCATTCAGGGGGAGCAGTGGATATGGCTATATTTAGTTTACATCTAGCTGGTATATCTTCCATTTTAAG
>Eunicea_tourneforti_MK153389
CCCGATATGGCCTTTCCTAGATTAAACAATATCAGTTTCTGGTTATTACCACCTTCTCTAATACTATTGGTTGGCTCTATGTTTGTGGAACAAGGGGCAGGTACAGGCTGGACCATTTATCCCCCACTATCAAGCATTCAAGCCCATTCAGGGGGAGCAGTGGATATGGCTATATTTAGTTTACATCTAGCTGGTATATCTTCCATTTTAAG
>Eunicea_sp._MK153415
CCCGATATGGCCTTTCCTAGATTAAACAATATCAGTTTCTGGTTATTACCACCTTCTCTAATACTATTGGTTGGCTCTATGTTTGTGGAACAAGGGGCAGGTACAGGCTGGACCATTTATCCCCCACTATCAAGCATTCAAGCCCATTCAGGGGGAGCAGTGGATATGGCTATATTTAGTTTACATCTAGCTGGTATATCTTCCATTTTAAG
>Eunicea_tourneforti_MK153417
CCCGATATGGCCTTTCCTAGATTAAACAATATCAGTTTCTGGTTATTACCACCTTCTCTAATACTATTGGTTGGCTCTATGTTTGTGGAACAAGGGGCAGGTACAGGCTGGACCATTTATCCCCCACTATCAAGCATTCAAGCCCATTCAGGGGGAGCAGTGGATATGGCTATATTTAGTTTACATCTAGCTGGTATATCTTCCATTTTAAG
>Eunicea_sp._MK153313
CCCGATATGGCCTTTCCTAGATTAAACAATATCAGTTTCTGGTTATTACCACCTTCTCTAATACTATTGGTTGGCTCTATGTTTGTGGAACAAGGGGCAGGTACAGGCTGGACCATTTATCCCCCACTATCAAGCATTCAAGCCCATTCAGGGGGAGCAGTGGATATGGCTATATTTAGTTTACATCTAGCTGGTATATCTTCCATTTTAAG
>Eunicea_sp._MK153314
CCCGATATGGCCTTTCCTAGATTAAACAATATCAGTTTCTGGTTATTACCACCTTCTCTAATACTATTGGTTGGCTCTATGTTTGTGGAACAAGGGGCAGGTACAGGCTGGACCATTTATCCCCCACTATCAAGCATTCAAGCCCATTCAGGGGGAGCAGTGGATATGGCTATATTTAGTTTACATCTAGCTGGTATATCTTCCATTTTAAG
>Eunicea_sp._MK153330
CCCGATATGGCCTTTCCTAGATTAAACAATATCAGTTTCTGGTTATTACCACCTTCTCTAATACTATTGGTTGGCTCTATGTTTGTGGAACAAGGGGCAGGTACAGGCTGGACCATTTATCCCCCACTATCAAGCATTCAAGCCCATTCAGGGGGAGCAGTGGATATGGCTATATTTAGTTTACATCTAGCTGGTATATCTTCCATTTTAAG
>Eunicea_calyculata_MK153334
CCCGATATGGCCTTTCCTAGATTAAACAATATCAGTTTCTGGTTATTACCACCTTCTCTAATACTATTGGTTGGCTCTATGTTTGTGGAACAAGGGGCAGGTACAGGCTGGACCATTTATCCCCCACTATCAAGCATTCAAGCCCATTCAGGGGGAGCAGTGGATATGGCTATATTTAGTTTACATCTAGCTGGTATATCTTCCATTTTAAG
>Eunicea_sp._MK153341
CCCGATATGGCCTTTCCTAGATTAAACAATATCAGTTTCTGGTTATTACCACCTTCTCTAATACTATTGGTTGGCTCTATGTTTGTGGAACAAGGGGCAGGTACAGGCTGGACCATTTATCCCCCACTATCAAGCATTCAAGCCCATTCAGGGGGAGCAGTGGATATGGCTATATTTAGTTTACATCTAGCTGGTATATCTTCCATTTTAAG
>Eunicea_sp._MK153373
CCCGATATGGCCTTTCCTAGATTAAACAATATCAGTTTCTGGTTATTACCACCTTCTCTAATACTATTGGTTGGCTCTATGTTTGTGGAACAAGGGGCAGGTACAGGCTGGACCATTTATCCCCCACTATCAAGCATTCAAGCCCATTCAGGGGGAGCAGTGGATATGGCTATATTTAGTTTACATCTAGCTGGTATATCTTCCATTTTAAG
>Eunicea_tourneforti_MK153376
CCCGATATGGCCTTTCCTAGATTAAACAATATCAGTTTCTGGTTATTACCACCTTCTCTAATACTATTGGTTGGCTCTATGTTTGTGGAACAAGGGGCAGGTACAGGCTGGACCATTTATCCCCCACTATCAAGCATTCAAGCCCATTCAGGGGGAGCAGTGGATATGGCTATATTTAGTTTACATCTAGCTGGTATATCTTCCATTTTAAG
>Eunicea_clavigera_MK153384
CCCGATATGGCCTTTCCTAGATTAAACAATATCAGTTTCTGGTTATTACCACCTTCTCTAATACTATTGGTTGGCTCTATGTTTGTGGAACAAGGGGCAGGTACAGGCTGGACCATTTATCCCCCACTATCAAGCATTCAAGCCCATTCAGGGGGAGCAGTGGATATGGCTATATTTAGTTTACATCTAGCTGGTATATCTTCCATTTTAAG
>Eunicea_tourneforti_MK153385
CCCGATATGGCCTTTCCTAGATTAAACAATATCAGTTTCTGGTTATTACCACCTTCTCTAATACTATTGGTTGGCTCTATGTTTGTGGAACAAGGGGCAGGTACAGGCTGGACCATTTATCCCCCACTATCAAGCATTCAAGCCCATTCAGGGGGAGCAGTGGATATGGCTATATTTAGTTTACATCTAGCTGGTATATCTTCCATTTTAAG
>Eunicea_sp._MK153387
CCCGATATGGCCTTTCCTAGATTAAACAATATCAGTTTCTGGTTATTACCACCTTCTCTAATACTATTGGTTGGCTCTATGTTTGTGGAACAAGGGGCAGGTACAGGCTGGACCATTTATCCCCCACTATCAAGCATTCAAGCCCATTCAGGGGGAGCAGTGGATATGGCTATATTTAGTTTACATCTAGCTGGTATATCTTCCATTTTAAG
>Eunicea_sp._MK153399
CCCGATATGGCCTTTCCTAGATTAAACAATATCAGTTTCTGGTTATTACCACCTTCTCTAATACTATTGGTTGGCTCTATGTTTGTGGAACAAGGGGCAGGTACAGGCTGGACCATTTATCCCCCACTATCAAGCATTCAAGCCCATTCAGGGGGAGCAGTGGATATGGCTATATTTAGTTTACATCTAGCTGGTATATCTTCCATTTTAAG
>Eunicea_sp._MK153412
CCCGATATGGCCTTTCCTAGATTAAACAATATCAGTTTCTGGTTATTACCACCTTCTCTAATACTATTGGTTGGCTCTATGTTTGTGGAACAAGGGGCAGGTACAGGCTGGACCATTTATCCCCCACTATCAAGCATTCAAGCCCATTCAGGGGGAGCAGTGGATATGGCTATATTTAGTTTACATCTAGCTGGTATATCTTCCATTTTAAG
>Eunicea_tourneforti_MK153414
CCCGATATGGCCTTTCCTAGATTAAACAATATCAGTTTCTGGTTATTACCACCTTCTCTAATACTATTGGTTGGCTCTATGTTTGTGGAACAAGGGGCAGGTACAGGCTGGACCATTTATCCCCCACTATCAAGCATTCAAGCCCATTCAGGGGGAGCAGTGGATATGGCTATATTTAGTTTACATCTAGCTGGTATATCTTCCATTTTAAG
>Eunicea_sp._MK153418
CCCGATATGGCCTTTCCTAGATTAAACAATATCAGTTTCTGGTTATTACCACCTTCTCTAATACTATTGGTTGGCTCTATGTTTGTGGAACAAGGGGCAGGTACAGGCTGGACCATTTATCCCCCACTATCAAGCATTCAAGCCCATTCAGGGGGAGCAGTGGATATGGCTATATTTAGTTTACATCTAGCTGGTATATCTTCCATTTTAAG
>Eunicea_sp._MK153423
CCCGATATGGCCTTTCCTAGATTAAACAATATCAGTTTCTGGTTATTACCACCTTCTCTAATACTATTGGTTGGCTCTATGTTTGTGGAACAAGGGGCAGGTACAGGCTGGACCATTTATCCCCCACTATCAAGCATTCAAGCCCATTCAGGGGGAGCAGTGGATATGGCTATATTTAGTTTACATCTAGCTGGTATATCTTCCATTTTAAG
>Eunicea_sp._MK153429
CCCGATATGGCCTTTCCTAGATTAAACAATATCAGTTTCTGGTTATTACCACCTTCTCTAATACTATTGGTTGGCTCTATGTTTGTGGAACAAGGGGCAGGTACAGGCTGGACCATTTATCCCCCACTATCAAGCATTCAAGCCCATTCAGGGGGAGCAGTGGATATGGCTATATTTAGTTTACATCTAGCTGGTATATCTTCCATTTTAAG
>Eunicea_calyculata_MK153432
CCCGATATGGCCTTTCCTAGATTAAACAATATCAGTTTCTGGTTATTACCACCTTCTCTAATACTATTGGTTGGCTCTATGTTTGTGGAACAAGGGGCAGGTACAGGCTGGACCATTTATCCCCCACTATCAAGCATTCAAGCCCATTCAGGGGGAGCAGTGGATATGGCTATATTTAGTTTACATCTAGCTGGTATATCTTCCATTTTAAG
>Eunicea_sp._MK153452
CCCGATATGGCCTTTCCTAGATTAAACAATATCAGTTTCTGGTTATTACCACCTTCTCTAATACTATTGGTTGGCTCTATGTTTGTGGAACAAGGGGCAGGTACAGGCTGGACCATTTATCCCCCACTATCAAGCATTCAAGCCCATTCAGGGGGAGCAGTGGATATGGCTATATTTAGTTTACATCTAGCTGGTATATCTTCCATTTTAAG
>Eunicea_succinea_MK153456
CCCGATATGGCCTTTCCTAGATTAAACAATATCAGTTTCTGGTTATTACCACCTTCTCTAATACTATTGGTTGGCTCTATGTTTGTGGAACAAGGGGCAGGTACAGGCTGGACCATTTATCCCCCACTATCAAGCATTCAAGCCCATTCAGGGGGAGCAGTGGATATGGCTATATTTAGTTTACATCTAGCTGGTATATCTTCCATTTTAAG
>Eunicea_sp._MK153481
CCCGATATGGCCTTTCCTAGATTAAACAATATCAGTTTCTGGTTATTACCACCTTCTCTAATACTATTGGTTGGCTCTATGTTTGTGGAACAAGGGGCAGGTACAGGCTGGACCATTTATCCCCCACTATCAAGCATTCAAGCCCATTCAGGGGGAGCAGTGGATATGGCTATATTTAGTTTACATCTAGCTGGTATATCTTCCATTTTAAG
>Eunicea_tourneforti_GQ342445
CCCGATATGGCCTTTCCTAGATTAAACAATATCAGTTTCTGGTTATTACCACCTTCTCTAATACTATTGGTTGGCTCTATGTTTGTGGAACAAGGGGCAGGTACAGGCTGGACCATTTATCCCCCACTATCAAGCATTCAAGCCCATTCAGGGGGAGCAGTGGATATGGCTATATTTAGTTTACATCTAGCTGGTATATCTTCCATTTTAAG
>Eunicea_sp._MK153351
CCCGATATGGCCTTTCCTAGATTAAACAATATCAGTTTCTGGTTATTACCACCTTCTCTAATACTATTGGTTGGCTCTATGTTTGTGGAACAAGGGGCAGGTACAGGCTGGACCATTTATCCCCCACTATCAAGCATTCAAGCCCATTCAGGGGGAGCAGTGGATATGGCTATATTTAGTTTACATCTAGCTGGTATATCTTCCATTTTAAG
>Eunicea_sp._MK153433
CCCGATATGGCCTTTCCTAGATTAAACAATATCAGTTTCTGGTTATTACCACCTTCTCTAATACTATTGGTTGGCTCTATGTTTGTGGAACAAGGGGCAGGTACAGGCTGGACCATTTATCCCCCACTATCAAGCATTCAAGCCCATTCAGGGGGAGCAGTGGATATGGCTATATTTAGTTTACATCTAGCTGGTATATCTTCCATTTTAAG
>Eunicea_flexuosa_MK153303
CCCGATATGGCCTTTCCTAGATTAAACAATATCAGTTTCTGGTTATTACCACCTTCTCTAATACTATTGGTTGGCTCTATGTTTGTGGAACAAGGGGCAGGTACAGGCTGGACCATTTATCCCCCACTATCAAGCATTCAAGCCCATTCAGGGGGAGCAGTGGATATGGCTATATTTAGTTTACATCTAGCTGGTATATCTTCCATTTTAAG
>Eunicea_flexuosa_MK153305
CCCGATATGGCCTTTCCTAGATTAAACAATATCAGTTTCTGGTTATTACCACCTTCTCTAATACTATTGGTTGGCTCTATGTTTGTGGAACAAGGGGCAGGTACAGGCTGGACCATTTATCCCCCACTATCAAGCATTCAAGCCCATTCAGGGGGAGCAGTGGATATGGCTATATTTAGTTTACATCTAGCTGGTATATCTTCCATTTTAAG
>Eunicea_sp._MK153317
CCCGATATGGCCTTTCCTAGATTAAACAATATCAGTTTCTGGTTATTACCACCTTCTCTAATACTATTGGTTGGCTCTATGTTTGTGGAACAAGGGGCAGGTACAGGCTGGACCATTTATCCCCCACTATCAAGCATTCAAGCCCATTCAGGGGGAGCAGTGGATATGGCTATATTTAGTTTACATCTAGCTGGTATATCTTCCATTTTAAG
>Eunicea_flexuosa_MK153329
CCCGATATGGCCTTTCCTAGATTAAACAATATCAGTTTCTGGTTATTACCACCTTCTCTAATACTATTGGTTGGCTCTATGTTTGTGGAACAAGGGGCAGGTACAGGCTGGACCATTTATCCCCCACTATCAAGCATTCAAGCCCATTCAGGGGGAGCAGTGGATATGGCTATATTTAGTTTACATCTAGCTGGTATATCTTCCATTTTAAG
>Plexaura_kuna_MK153363
CCCGATATGGCCTTTCCTAGATTAAACAATATCAGTTTCTGGTTATTACCACCTTCTCTAATACTATTGGTTGGCTCTATGTTTGTGGAACAAGGGGCAGGTACAGGCTGGACCATTTATCCCCCACTATCAAGCATTCAAGCCCATTCAGGGGGAGCAGTGGATATGGCTATATTTAGTTTACATCTAGCTGGTATATCTTCCATTTTAAG
>Eunicea_flexuosa_MK153374
CCCGATATGGCCTTTCCTAGATTAAACAATATCAGTTTCTGGTTATTACCACCTTCTCTAATACTATTGGTTGGCTCTATGTTTGTGGAACAAGGGGCAGGTACAGGCTGGACCATTTATCCCCCACTATCAAGCATTCAAGCCCATTCAGGGGGAGCAGTGGATATGGCTATATTTAGTTTACATCTAGCTGGTATATCTTCCATTTTAAG
>Pseudoplexaura_porosa_MK153375
CCCGATATGGCCTTTCCTAGATTAAACAATATCAGTTTCTGGTTATTACCACCTTCTCTAATACTATTGGTTGGCTCTATGTTTGTGGAACAAGGGGCAGGTACAGGCTGGACCATTTATCCCCCACTATCAAGCATTCAAGCCCATTCAGGGGGAGCAGTGGATATGGCTATATTTAGTTTACATCTAGCTGGTATATCTTCCATTTTAAG
>Eunicea_flexuosa_MK153379
CCCGATATGGCCTTTCCTAGATTAAACAATATCAGTTTCTGGTTATTACCACCTTCTCTAATACTATTGGTTGGCTCTATGTTTGTGGAACAAGGGGCAGGTACAGGCTGGACCATTTATCCCCCACTATCAAGCATTCAAGCCCATTCAGGGGGAGCAGTGGATATGGCTATATTTAGTTTACATCTAGCTGGTATATCTTCCATTTTAAG
>Eunicea_flexuosa_MK153398
CCCGATATGGCCTTTCCTAGATTAAACAATATCAGTTTCTGGTTATTACCACCTTCTCTAATACTATTGGTTGGCTCTATGTTTGTGGAACAAGGGGCAGGTACAGGCTGGACCATTTATCCCCCACTATCAAGCATTCAAGCCCATTCAGGGGGAGCAGTGGATATGGCTATATTTAGTTTACATCTAGCTGGTATATCTTCCATTTTAAG
>Plexaura_kuna_MK153403
CCCGATATGGCCTTTCCTAGATTAAACAATATCAGTTTCTGGTTATTACCACCTTCTCTAATACTATTGGTTGGCTCTATGTTTGTGGAACAAGGGGCAGGTACAGGCTGGACCATTTATCCCCCACTATCAAGCATTCAAGCCCATTCAGGGGGAGCAGTGGATATGGCTATATTTAGTTTACATCTAGCTGGTATATCTTCCATTTTAAG
>Plexaura_homomalla_MK153407
CCCGATATGGCCTTTCCTAGATTAAACAATATCAGTTTCTGGTTATTACCACCTTCTCTAATACTATTGGTTGGCTCTATGTTTGTGGAACAAGGGGCAGGTACAGGCTGGACCATTTATCCCCCACTATCAAGCATTCAAGCCCATTCAGGGGGAGCAGTGGATATGGCTATATTTAGTTTACATCTAGCTGGTATATCTTCCATTTTAAG
>Eunicea_sp._MK153427
CCCGATATGGCCTTTCCTAGATTAAACAATATCAGTTTCTGGTTATTACCACCTTCTCTAATACTATTGGTTGGCTCTATGTTTGTGGAACAAGGGGCAGGTACAGGCTGGACCATTTATCCCCCACTATCAAGCATTCAAGCCCATTCAGGGGGAGCAGTGGATATGGCTATATTTAGTTTACATCTAGCTGGTATATCTTCCATTTTAAG
>Plexaura_homomalla_MK153438
CCCGATATGGCCTTTCCTAGATTAAACAATATCAGTTTCTGGTTATTACCACCTTCTCTAATACTATTGGTTGGCTCTATGTTTGTGGAACAAGGGGCAGGTACAGGCTGGACCATTTATCCCCCACTATCAAGCATTCAAGCCCATTCAGGGGGAGCAGTGGATATGGCTATATTTAGTTTACATCTAGCTGGTATATCTTCCATTTTAAG
>Eunicea_laxispica_MK153441
CCCGATATGGCCTTTCCTAGATTAAACAATATCAGTTTCTGGTTATTACCACCTTCTCTAATACTATTGGTTGGCTCTATGTTTGTGGAACAAGGGGCAGGTACAGGCTGGACCATTTATCCCCCACTATCAAGCATTCAAGCCCATTCAGGGGGAGCAGTGGATATGGCTATATTTAGTTTACATCTAGCTGGTATATCTTCCATTTTAAG
>Eunicea_flexuosa_MK153442
CCCGATATGGCCTTTCCTAGATTAAACAATATCAGTTTCTGGTTATTACCACCTTCTCTAATACTATTGGTTGGCTCTATGTTTGTGGAACAAGGGGCAGGTACAGGCTGGACCATTTATCCCCCACTATCAAGCATTCAAGCCCATTCAGGGGGAGCAGTGGATATGGCTATATTTAGTTTACATCTAGCTGGTATATCTTCCATTTTAAG
>Plexaura_kuna_MK153443
CCCGATATGGCCTTTCCTAGATTAAACAATATCAGTTTCTGGTTATTACCACCTTCTCTAATACTATTGGTTGGCTCTATGTTTGTGGAACAAGGGGCAGGTACAGGCTGGACCATTTATCCCCCACTATCAAGCATTCAAGCCCATTCAGGGGGAGCAGTGGATATGGCTATATTTAGTTTACATCTAGCTGGTATATCTTCCATTTTAAG
>Plexaura_homomalla_MK153449
CCCGATATGGCCTTTCCTAGATTAAACAATATCAGTTTCTGGTTATTACCACCTTCTCTAATACTATTGGTTGGCTCTATGTTTGTGGAACAAGGGGCAGGTACAGGCTGGACCATTTATCCCCCACTATCAAGCATTCAAGCCCATTCAGGGGGAGCAGTGGATATGGCTATATTTAGTTTACATCTAGCTGGTATATCTTCCATTTTAAG
>Plexaura_homomalla_MK153460
CCCGATATGGCCTTTCCTAGATTAAACAATATCAGTTTCTGGTTATTACCACCTTCTCTAATACTATTGGTTGGCTCTATGTTTGTGGAACAAGGGGCAGGTACAGGCTGGACCATTTATCCCCCACTATCAAGCATTCAAGCCCATTCAGGGGGAGCAGTGGATATGGCTATATTTAGTTTACATCTAGCTGGTATATCTTCCATTTTAAG
>Eunicea_sp._MK153461
CCCGATATGGCCTTTCCTAGATTAAACAATATCAGTTTCTGGTTATTACCACCTTCTCTAATACTATTGGTTGGCTCTATGTTTGTGGAACAAGGGGCAGGTACAGGCTGGACCATTTATCCCCCACTATCAAGCATTCAAGCCCATTCAGGGGGAGCAGTGGATATGGCTATATTTAGTTTACATCTAGCTGGTATATCTTCCATTTTAAG
>Plexaura_homomalla_MK153462
CCCGATATGGCCTTTCCTAGATTAAACAATATCAGTTTCTGGTTATTACCACCTTCTCTAATACTATTGGTTGGCTCTATGTTTGTGGAACAAGGGGCAGGTACAGGCTGGACCATTTATCCCCCACTATCAAGCATTCAAGCCCATTCAGGGGGAGCAGTGGATATGGCTATATTTAGTTTACATCTAGCTGGTATATCTTCCATTTTAAG
>Plexaura_kuna_MK153468
CCCGATATGGCCTTTCCTAGATTAAACAATATCAGTTTCTGGTTATTACCACCTTCTCTAATACTATTGGTTGGCTCTATGTTTGTGGAACAAGGGGCAGGTACAGGCTGGACCATTTATCCCCCACTATCAAGCATTCAAGCCCATTCAGGGGGAGCAGTGGATATGGCTATATTTAGTTTACATCTAGCTGGTATATCTTCCATTTTAAG
>Plexaura_sp._MK153474
CCCGATATGGCCTTTCCTAGATTAAACAATATCAGTTTCTGGTTATTACCACCTTCTCTAATACTATTGGTTGGCTCTATGTTTGTGGAACAAGGGGCAGGTACAGGCTGGACCATTTATCCCCCACTATCAAGCATTCAAGCCCATTCAGGGGGAGCAGTGGATATGGCTATATTTAGTTTACATCTAGCTGGTATATCTTCCATTTTAAG
>Eunicea_flexuosa_MK153476
CCCGATATGGCCTTTCCTAGATTAAACAATATCAGTTTCTGGTTATTACCACCTTCTCTAATACTATTGGTTGGCTCTATGTTTGTGGAACAAGGGGCAGGTACAGGCTGGACCATTTATCCCCCACTATCAAGCATTCAAGCCCATTCAGGGGGAGCAGTGGATATGGCTATATTTAGTTTACATCTAGCTGGTATATCTTCCATTTTAAG
>Eunicea_fusca_MK153308
CCCGATATGGCCTTTCCTAGATTAAACAATATCAGTTTCTGGTTATTACCACCTTCTCTAATACTATTGGTTGGCTCTATGTTTGTGGAACAAGGGGCAGGTACAGGCTGGACCATTTATCCCCCACTATCAAGCATTCAAGCCCATTCAGGGGGAGCAGTGGATATGGCTATATTTAGTTTACATCTAGCTGGTATATCTTCCATTTTAAG
>Pseudoplexaura_sp._MK153309
CCCGATATGGCCTTTCCTAGATTAAACAATATCAGTTTCTGGTTATTACCACCTTCTCTAATACTATTGGTTGGCTCTATGTTTGTGGAACAAGGGGCAGGTACAGGCTGGACCATTTATCCCCCACTATCAAGCATTCAAGCCCATTCAGGGGGAGCAGTGGATATGGCTATATTTAGTTTACATCTAGCTGGTATATCTTCCATTTTAAG
>Pseudoplexaura_wagenaari_MK153315
CCCGATATGGCCTTTCCTAGATTAAACAATATCAGTTTCTGGTTATTACCACCTTCTCTAATACTATTGGTTGGCTCTATGTTTGTGGAACAAGGGGCAGGTACAGGCTGGACCATTTATCCCCCACTATCAAGCATTCAAGCCCATTCAGGGGGAGCAGTGGATATGGCTATATTTAGTTTACATCTAGCTGGTATATCTTCCATTTTAAG
>Pseudoplexaura_sp._MK153323
CCCGATATGGCCTTTCCTAGATTAAACAATATCAGTTTCTGGTTATTACCACCTTCTCTAATACTATTGGTTGGCTCTATGTTTGTGGAACAAGGGGCAGGTACAGGCTGGACCATTTATCCCCCACTATCAAGCATTCAAGCCCATTCAGGGGGAGCAGTGGATATGGCTATATTTAGTTTACATCTAGCTGGTATATCTTCCATTTTAAG
>Pseudoplexaura_sp._MK153328
CCCGATATGGCCTTTCCTAGATTAAACAATATCAGTTTCTGGTTATTACCACCTTCTCTAATACTATTGGTTGGCTCTATGTTTGTGGAACAAGGGGCAGGTACAGGCTGGACCATTTATCCCCCACTATCAAGCATTCAAGCCCATTCAGGGGGAGCAGTGGATATGGCTATATTTAGTTTACATCTAGCTGGTATATCTTCCATTTTAAG
>Eunicea_sp._MK153338
CCCGATATGGCCTTTCCTAGATTAAACAATATCAGTTTCTGGTTATTACCACCTTCTCTAATACTATTGGTTGGCTCTATGTTTGTGGAACAAGGGGCAGGTACAGGCTGGACCATTTATCCCCCACTATCAAGCATTCAAGCCCATTCAGGGGGAGCAGTGGATATGGCTATATTTAGTTTACATCTAGCTGGTATATCTTCCATTTTAAG
>Pseudoplexaura_sp._MK153354
CCCGATATGGCCTTTCCTAGATTAAACAATATCAGTTTCTGGTTATTACCACCTTCTCTAATACTATTGGTTGGCTCTATGTTTGTGGAACAAGGGGCAGGTACAGGCTGGACCATTTATCCCCCACTATCAAGCATTCAAGCCCATTCAGGGGGAGCAGTGGATATGGCTATATTTAGTTTACATCTAGCTGGTATATCTTCCATTTTAAG
>Pseudoplexaura_sp._MK153359
CCCGATATGGCCTTTCCTAGATTAAACAATATCAGTTTCTGGTTATTACCACCTTCTCTAATACTATTGGTTGGCTCTATGTTTGTGGAACAAGGGGCAGGTACAGGCTGGACCATTTATCCCCCACTATCAAGCATTCAAGCCCATTCAGGGGGAGCAGTGGATATGGCTATATTTAGTTTACATCTAGCTGGTATATCTTCCATTTTAAG
>Eunicea_fusca_MK153362
CCCGATATGGCCTTTCCTAGATTAAACAATATCAGTTTCTGGTTATTACCACCTTCTCTAATACTATTGGTTGGCTCTATGTTTGTGGAACAAGGGGCAGGTACAGGCTGGACCATTTATCCCCCACTATCAAGCATTCAAGCCCATTCAGGGGGAGCAGTGGATATGGCTATATTTAGTTTACATCTAGCTGGTATATCTTCCATTTTAAG
>Pseudoplexaura_sp._MK153364
CCCGATATGGCCTTTCCTAGATTAAACAATATCAGTTTCTGGTTATTACCACCTTCTCTAATACTATTGGTTGGCTCTATGTTTGTGGAACAAGGGGCAGGTACAGGCTGGACCATTTATCCCCCACTATCAAGCATTCAAGCCCATTCAGGGGGAGCAGTGGATATGGCTATATTTAGTTTACATCTAGCTGGTATATCTTCCATTTTAAG
>Pseudoplexaura_sp._MK153365
CCCGATATGGCCTTTCCTAGATTAAACAATATCAGTTTCTGGTTATTACCACCTTCTCTAATACTATTGGTTGGCTCTATGTTTGTGGAACAAGGGGCAGGTACAGGCTGGACCATTTATCCCCCACTATCAAGCATTCAAGCCCATTCAGGGGGAGCAGTGGATATGGCTATATTTAGTTTACATCTAGCTGGTATATCTTCCATTTTAAG
>Pseudoplexaura_sp._MK153366
CCCGATATGGCCTTTCCTAGATTAAACAATATCAGTTTCTGGTTATTACCACCTTCTCTAATACTATTGGTTGGCTCTATGTTTGTGGAACAAGGGGCAGGTACAGGCTGGACCATTTATCCCCCACTATCAAGCATTCAAGCCCATTCAGGGGGAGCAGTGGATATGGCTATATTTAGTTTACATCTAGCTGGTATATCTTCCATTTTAAG
>Eunicea_calyculata_MK153378
CCCGATATGGCCTTTCCTAGATTAAACAATATCAGTTTCTGGTTATTACCACCTTCTCTAATACTATTGGTTGGCTCTATGTTTGTGGAACAAGGGGCAGGTACAGGCTGGACCATTTATCCCCCACTATCAAGCATTCAAGCCCATTCAGGGGGAGCAGTGGATATGGCTATATTTAGTTTACATCTAGCTGGTATATCTTCCATTTTAAG
>Eunicea_sp._MK153380
CCCGATATGGCCTTTCCTAGATTAAACAATATCAGTTTCTGGTTATTACCACCTTCTCTAATACTATTGGTTGGCTCTATGTTTGTGGAACAAGGGGCAGGTACAGGCTGGACCATTTATCCCCCACTATCAAGCATTCAAGCCCATTCAGGGGGAGCAGTGGATATGGCTATATTTAGTTTACATCTAGCTGGTATATCTTCCATTTTAAG
>Eunicea_fusca_MK153394
CCCGATATGGCCTTTCCTAGATTAAACAATATCAGTTTCTGGTTATTACCACCTTCTCTAATACTATTGGTTGGCTCTATGTTTGTGGAACAAGGGGCAGGTACAGGCTGGACCATTTATCCCCCACTATCAAGCATTCAAGCCCATTCAGGGGGAGCAGTGGATATGGCTATATTTAGTTTACATCTAGCTGGTATATCTTCCATTTTAAG
>Plexaura_homomalla_MK153395
CCCGATATGGCCTTTCCTAGATTAAACAATATCAGTTTCTGGTTATTACCACCTTCTCTAATACTATTGGTTGGCTCTATGTTTGTGGAACAAGGGGCAGGTACAGGCTGGACCATTTATCCCCCACTATCAAGCATTCAAGCCCATTCAGGGGGAGCAGTGGATATGGCTATATTTAGTTTACATCTAGCTGGTATATCTTCCATTTTAAG
>Pseudoplexaura_sp._MK153401
CCCGATATGGCCTTTCCTAGATTAAACAATATCAGTTTCTGGTTATTACCACCTTCTCTAATACTATTGGTTGGCTCTATGTTTGTGGAACAAGGGGCAGGTACAGGCTGGACCATTTATCCCCCACTATCAAGCATTCAAGCCCATTCAGGGGGAGCAGTGGATATGGCTATATTTAGTTTACATCTAGCTGGTATATCTTCCATTTTAAG
>Eunicea_fusca_MK153406
CCCGATATGGCCTTTCCTAGATTAAACAATATCAGTTTCTGGTTATTACCACCTTCTCTAATACTATTGGTTGGCTCTATGTTTGTGGAACAAGGGGCAGGTACAGGCTGGACCATTTATCCCCCACTATCAAGCATTCAAGCCCATTCAGGGGGAGCAGTGGATATGGCTATATTTAGTTTACATCTAGCTGGTATATCTTCCATTTTAAG
>Eunicea_sp._MK153430
CCCGATATGGCCTTTCCTAGATTAAACAATATCAGTTTCTGGTTATTACCACCTTCTCTAATACTATTGGTTGGCTCTATGTTTGTGGAACAAGGGGCAGGTACAGGCTGGACCATTTATCCCCCACTATCAAGCATTCAAGCCCATTCAGGGGGAGCAGTGGATATGGCTATATTTAGTTTACATCTAGCTGGTATATCTTCCATTTTAAG
>Pseudoplexaura_sp._MK153439
CCCGATATGGCCTTTCCTAGATTAAACAATATCAGTTTCTGGTTATTACCACCTTCTCTAATACTATTGGTTGGCTCTATGTTTGTGGAACAAGGGGCAGGTACAGGCTGGACCATTTATCCCCCACTATCAAGCATTCAAGCCCATTCAGGGGGAGCAGTGGATATGGCTATATTTAGTTTACATCTAGCTGGTATATCTTCCATTTTAAG
>Pseudoplexaura_sp._MK153445
CCCGATATGGCCTTTCCTAGATTAAACAATATCAGTTTCTGGTTATTACCACCTTCTCTAATACTATTGGTTGGCTCTATGTTTGTGGAACAAGGGGCAGGTACAGGCTGGACCATTTATCCCCCACTATCAAGCATTCAAGCCCATTCAGGGGGAGCAGTGGATATGGCTATATTTAGTTTACATCTAGCTGGTATATCTTCCATTTTAAG
>Pseudoplexaura_sp._MK153451
CCCGATATGGCCTTTCCTAGATTAAACAATATCAGTTTCTGGTTATTACCACCTTCTCTAATACTATTGGTTGGCTCTATGTTTGTGGAACAAGGGGCAGGTACAGGCTGGACCATTTATCCCCCACTATCAAGCATTCAAGCCCATTCAGGGGGAGCAGTGGATATGGCTATATTTAGTTTACATCTAGCTGGTATATCTTCCATTTTAAG
>Pseudoplexaura_sp._MK153477
CCCGATATGGCCTTTCCTAGATTAAACAATATCAGTTTCTGGTTATTACCACCTTCTCTAATACTATTGGTTGGCTCTATGTTTGTGGAACAAGGGGCAGGTACAGGCTGGACCATTTATCCCCCACTATCAAGCATTCAAGCCCATTCAGGGGGAGCAGTGGATATGGCTATATTTAGTTTACATCTAGCTGGTATATCTTCCATTTTAAG
>Pseudoplexaura_sp._MK153479
CCCGATATGGCCTTTCCTAGATTAAACAATATCAGTTTCTGGTTATTACCACCTTCTCTAATACTATTGGTTGGCTCTATGTTTGTGGAACAAGGGGCAGGTACAGGCTGGACCATTTATCCCCCACTATCAAGCATTCAAGCCCATTCAGGGGGAGCAGTGGATATGGCTATATTTAGTTTACATCTAGCTGGTATATCTTCCATTTTAAG
>Pseudoplexaura_porosa_MK153482
CCCGATATGGCCTTTCCTAGATTAAACAATATCAGTTTCTGGTTATTACCACCTTCTCTAATACTATTGGTTGGCTCTATGTTTGTGGAACAAGGGGCAGGTACAGGCTGGACCATTTATCCCCCACTATCAAGCATTCAAGCCCATTCAGGGGGAGCAGTGGATATGGCTATATTTAGTTTACATCTAGCTGGTATATCTTCCATTTTAAG
>Plexaura_homomalla_MK153420
CCCGATATGGCCTTTCCTAGATTAAACAATATCAGTTTCTGGTTATTACCACCTTCTCTAATACTATTGGTTGGCTCTATGTTTGTGGAACAAGGGGCAGGTACAGGCTGGACCATTTATCCCCCACTATCAAGCATTCAAGCCCATTCAGGGGGAGCAGTGGATATGGCTATATTTAGTTTACATCTAGCTGGTATATCTTCCATTTTAAG
>Plexaura_kuna_JX203866
CCCGATATGGCCTTTCCTAGATTAAACAATATCAGTTTCTGGTTATTACCACCTTCTCTAATACTATTGGTTGGCTCTATGTTTGTGGAACAAGGGGCAGGTACAGGCTGGACCATTTATCCCCCACTATCAAGCATTCAAGCCCATTCAGGGGGAGCAGTGGATATGGCTATATTTAGTTTACATCTAGCTGGTATATCTTCCATTTTAAG
>Pseudoplexaura_wagenaari_GQ342452
CCCGATATGGCCTTTCCTAGATTAAACAATATCAGTTTCTGGTTATTACCACCTTCTCTAATACTATTGGTTGGCTCTATGTTTGTGGAACAAGGGGCAGGTACAGGCTGGACCATTTATCCCCCACTATCAAGCATTCAAGCCCATTCAGGGGGAGCAGTGGATATGGCTATATTTAGTTTACATCTAGCTGGTATATCTTCCATTTTAAG
>Plexaura_homomalla_MK153325
CCCGATATGGCCTTTCCTAGATTAAACAATATCAGTTTCTGGTTATTACCACCTTCTCTAATACTATTGGTTGGCTCTATGTTTGTGGAACAAGGGGCAGGTACAGGCTGGACCATTTATCCCCCACTATCAAGCATTCAAGCCCATTCAGGGGGAGCAGTGGATATGGCTATATTTAGTTTACATCTAGCTGGTATATCTTCCATTTTAAG
>Eunicea_sp._MK153337
CCCGATATGGCCTTTCCTAGATTAAACAATATCAGTTTCTGGTTATTACCACCTTCTCTAATACTATTGGTTGGCTCTATGTTTGTGGAACAAGGGGCAGGTACAGGCTGGACCATTTATCCCCCACTATCAAGCATTCAAGCCCATTCAGGGGGAGCAGTGGATATGGCTATATTTAGTTTACATCTAGCTGGTATATCTTCCATTTTAAG
>Eunicea_sp._MK153350
CCCGATATGGCCTTTCCTAGATTAAACAATATCAGTTTCTGGTTATTACCACCTTCTCTAATACTATTGGTTGGCTCTATGTTTGTGGAACAAGGGGCAGGTACAGGCTGGACCATTTATCCCCCACTATCAAGCATTCAAGCCCATTCAGGGGGAGCAGTGGATATGGCTATATTTAGTTTACATCTAGCTGGTATATCTTCCATTTTAAG
>Pseudoplexaura_sp._MK153388
CCCGATATGGCCTTTCCTAGATTAAACAATATCAGTTTCTGGTTATTACCACCTTCTCTAATACTATTGGTTGGCTCTATGTTTGTGGAACAAGGGGCAGGTACAGGCTGGACCATTTATCCCCCACTATCAAGCATTCAAGCCCATTCAGGGGGAGCAGTGGATATGGCTATATTTAGTTTACATCTAGCTGGTATATCTTCCATTTTAAG
>Eunicea_sp._MK153421
CCCGATATGGCCTTTCCTAGATTAAACAATATCAGTTTCTGGTTATTACCACCTTCTCTAATACTATTGGTTGGCTCTATGTTTGTGGAACAAGGGGCAGGTACAGGCTGGACCATTTATCCCCCACTATCAAGCATTCAAGCCCATTCAGGGGGAGCAGTGGATATGGCTATATTTAGTTTACATCTAGCTGGTATATCTTCCATTTTAAG
>Eunicea_sp._MK153478
CCCGATATGGCCTTTCCTAGATTAAACAATATCAGTTTCTGGTTATTACCACCTTCTCTAATACTATTGGTTGGCTCTATGTTTGTGGAACAAGGGGCAGGTACAGGCTGGACCATTTATCCCCCACTATCAAGCATTCAAGCCCATTCAGGGGGAGCAGTGGATATGGCTATATTTAGTTTACATCTAGCTGGTATATCTTCCATTTTAAG
>Astrogorgia_dumbea_ON748931
CCCGATATGGCCTTTCCTAGATTAAACAATATCAGTTTCTGGTTATTACCGCCTTCTCTAATACTCTTGGTTGGTTCTATGTTTGTGGAACAGGGGGCAGGTACAGGGTGGACCATTTACCCCCCACTATCAAGCATTCAAGCTCATTCCGGGGGAGCAGTGGATATGGCTATATTTAGTTTACATCTAGCTGGTATATCCTCCATTTTAAG
>Astrogorgia_sp._JX203861
CCCGATATGGCCTTTCCTAGATTAAACAATATCAGTTTCTGGTTATTACCACCTTCTCTAATACTCTTGGTTGGTTCTATGTTTGTGGAACAGGGGGCAGGTACAGGGTGGACCATTTATCCCCCACTATCAAGTATTCAAGCTCATTCCGGGGGAGCAGTGGATATGGCTATATTTAGTTTACATCTAGCTGGTATATCTTCCATTTTAAG
>Astrogorgia_sp._KF955024
CCCGATATGGCCTTTCCTAGATTAAACAATATCAGTTTCTGGTTATTACCACCTTCTCTAATACTCTTGGTTGGTTCTATGTTTGTGGAACAGGGGGCAGGTACAGGGTGGACCATTTATCCCCCACTATCAAGTATTCAAGCTCATTCCGGGGGAGCAGTGGATATGGCTATATTTAGTTTACATCTAGCTGGTATATCTTCCATTTTAAG
>Astrogorgia_sp._KF955023
CCCGATATGGCCTTTCCTAGATTAAACAATATCAGTTTCTGGTTATTACCACCTTCTCTAATACTCTTGGTTGGTTCTATGTTTGTGGAACAGGGGGCAGGTACAGGGTGGACCATTTATCCCCCACTATCAAGTATTCAAGCTCATTCCGGGGGAGCAGTGGATATGGCTATATTTAGTTTACATCTAGCTGGTATATCTTCCATTTTAAG
>Astrogorgia_sp._GQ342444
CCCGATATGGCCTTTCCTAGATTAAACAATATCAGTTTCTGGTTATTACCACCTTCTCTAATACTCTTGGTTGGTTCTATGTTTGTGGAACAGGGAGCAGGTACAGGGTGGACCATTTATCCCCCACTATCAAGCATTCAAGCTCATTCCGGGGGAGCAGTGGATATGGCTATATTTAGTTTACATCTAGCTGGTATATCTTCCATTTTAAG
>Astrogorgia_dumbea_OQ067371
CCCGATATGGCCTTTCCTAGATTAAACAATATCAGTTTCTGGTTATTACCACCTTCTCTAATACTCTTGGTTGGTTCTATGTTTGTGGAACAGGGGGCAGGTACAGGGTGGACCATTTATCCCCCACTATCAAGCATTCAAGCTCATTCCGGGGGAGCAGTGGATATGGCTATATTTAGTTTACATCTAGCTGGTATATCTTCCATTTTAAG
>Astrogorgia_sp._KF955020
CCCGATATGGCCTTTCCTAGATTAAACAATATCAGTTTCTGGTTATTACCACCTTCTCTAATACTCTTGGTTGGTTCTATGTTTGTGGAACAGGGGGCAGGTACAGGGTGGACCATTTATCCCCCACTATCAAGCATTCAAGCTCATTCCGGGGGAGCAGTGGATATGGCTATATTTAGTTTACATCTAGCTGGTATATCTTCCATTTTAAG
>Astrogorgia_sp._KF955025
CCCGATATGGCCTTTCCTAGATTAAACAATATCAGTTTCTGGTTATTACCACCTTCTCTAATACTCTTGGTTGGTTCTATGTTTGTGGAACAGGGGGCAGGTACAGGGTGGACCATTTATCCCCCACTATCAAGCATTCAAGCTCATTCCGGGGGAGCAGTGGATATGGCTATATTTAGTTTACATCTAGCTGGTATATCTTCCATTTTAAG
>Swiftia_casta_OM798769
CCCGATATGGCCTTTCCTAGATTAAACAATATCAGTTTCTGGTTATTACCACCTTCTCTAATACTATTGGTTGGTTCTATGTTTGTGGAACAAGGGGCAGGTACAGGCTGGACCATTTATCCCCCACTATCAAGCATTCAAGCCCATTCAGGGGGAGCAGTGGATATGGCTATATTTAGTTTACATCTAGCTGGTATATCTTCCATTTTAAG
>Swiftia_casta_OM798717
CCCGATATGGCCTTTCCTAGATTAAACAATATCAGTTTCTGGTTATTACCACCTTCTCTAATACTATTGGTTGGTTCTATGTTTGTGGAACAAGGGGCAGGTACAGGCTGGACCATTTATCCCCCACTATCAAGCATTCAAGCCCATTCAGGGGGAGCAGTGGATATGGCTATATTTAGTTTACATCTAGCTGGTATATCTTCCATTTTAAG
>Swiftia_casta_OM798718
CCCGATATGGCCTTTCCTAGATTAAACAATATCAGTTTCTGGTTATTACCACCTTCTCTAATACTATTGGTTGGTTCTATGTTTGTGGAACAAGGGGCAGGTACAGGCTGGACCATTTATCCCCCACTATCAAGCATTCAAGCCCATTCAGGGGGAGCAGTGGATATGGCTATATTTAGTTTACATCTAGCTGGTATATCTTCCATTTTAAG
>Swiftia_casta_OM798719
CCCGATATGGCCTTTCCTAGATTAAACAATATCAGTTTCTGGTTATTACCACCTTCTCTAATACTATTGGTTGGTTCTATGTTTGTGGAACAAGGGGCAGGTACAGGCTGGACCATTTATCCCCCACTATCAAGCATTCAAGCCCATTCAGGGGGAGCAGTGGATATGGCTATATTTAGTTTACATCTAGCTGGTATATCTTCCATTTTAAG
>Swiftia_casta_OM798720
CCCGATATGGCCTTTCCTAGATTAAACAATATCAGTTTCTGGTTATTACCACCTTCTCTAATACTATTGGTTGGTTCTATGTTTGTGGAACAAGGGGCAGGTACAGGCTGGACCATTTATCCCCCACTATCAAGCATTCAAGCCCATTCAGGGGGAGCAGTGGATATGGCTATATTTAGTTTACATCTAGCTGGTATATCTTCCATTTTAAG
>Swiftia_casta_OM798721
CCCGATATGGCCTTTCCTAGATTAAACAATATCAGTTTCTGGTTATTACCACCTTCTCTAATACTATTGGTTGGTTCTATGTTTGTGGAACAAGGGGCAGGTACAGGCTGGACCATTTATCCCCCACTATCAAGCATTCAAGCCCATTCAGGGGGAGCAGTGGATATGGCTATATTTAGTTTACATCTAGCTGGTATATCTTCCATTTTAAG
>Swiftia_casta_OM798722
CCCGATATGGCCTTTCCTAGATTAAACAATATCAGTTTCTGGTTATTACCACCTTCTCTAATACTATTGGTTGGTTCTATGTTTGTGGAACAAGGGGCAGGTACAGGCTGGACCATTTATCCCCCACTATCAAGCATTCAAGCCCATTCAGGGGGAGCAGTGGATATGGCTATATTTAGTTTACATCTAGCTGGTATATCTTCCATTTTAAG
>Swiftia_casta_OM798723
CCCGATATGGCCTTTCCTAGATTAAACAATATCAGTTTCTGGTTATTACCACCTTCTCTAATACTATTGGTTGGTTCTATGTTTGTGGAACAAGGGGCAGGTACAGGCTGGACCATTTATCCCCCACTATCAAGCATTCAAGCCCATTCAGGGGGAGCAGTGGATATGGCTATATTTAGTTTACATCTAGCTGGTATATCTTCCATTTTAAG
>Swiftia_casta_OM798724
CCCGATATGGCCTTTCCTAGATTAAACAATATCAGTTTCTGGTTATTACCACCTTCTCTAATACTATTGGTTGGTTCTATGTTTGTGGAACAAGGGGCAGGTACAGGCTGGACCATTTATCCCCCACTATCAAGCATTCAAGCCCATTCAGGGGGAGCAGTGGATATGGCTATATTTAGTTTACATCTAGCTGGTATATCTTCCATTTTAAG
>Swiftia_casta_OM798725
CCCGATATGGCCTTTCCTAGATTAAACAATATCAGTTTCTGGTTATTACCACCTTCTCTAATACTATTGGTTGGTTCTATGTTTGTGGAACAAGGGGCAGGTACAGGCTGGACCATTTATCCCCCACTATCAAGCATTCAAGCCCATTCAGGGGGAGCAGTGGATATGGCTATATTTAGTTTACATCTAGCTGGTATATCTTCCATTTTAAG
>Swiftia_casta_OM798726
CCCGATATGGCCTTTCCTAGATTAAACAATATCAGTTTCTGGTTATTACCACCTTCTCTAATACTATTGGTTGGTTCTATGTTTGTGGAACAAGGGGCAGGTACAGGCTGGACCATTTATCCCCCACTATCAAGCATTCAAGCCCATTCAGGGGGAGCAGTGGATATGGCTATATTTAGTTTACATCTAGCTGGTATATCTTCCATTTTAAG
>Swiftia_casta_OM798727
CCCGATATGGCCTTTCCTAGATTAAACAATATCAGTTTCTGGTTATTACCACCTTCTCTAATACTATTGGTTGGTTCTATGTTTGTGGAACAAGGGGCAGGTACAGGCTGGACCATTTATCCCCCACTATCAAGCATTCAAGCCCATTCAGGGGGAGCAGTGGATATGGCTATATTTAGTTTACATCTAGCTGGTATATCTTCCATTTTAAG
>Swiftia_casta_OM798728
CCCGATATGGCCTTTCCTAGATTAAACAATATCAGTTTCTGGTTATTACCACCTTCTCTAATACTATTGGTTGGTTCTATGTTTGTGGAACAAGGGGCAGGTACAGGCTGGACCATTTATCCCCCACTATCAAGCATTCAAGCCCATTCAGGGGGAGCAGTGGATATGGCTATATTTAGTTTACATCTAGCTGGTATATCTTCCATTTTAAG
>Swiftia_casta_OM798729
CCCGATATGGCCTTTCCTAGATTAAACAATATCAGTTTCTGGTTATTACCACCTTCTCTAATACTATTGGTTGGTTCTATGTTTGTGGAACAAGGGGCAGGTACAGGCTGGACCATTTATCCCCCACTATCAAGCATTCAAGCCCATTCAGGGGGAGCAGTGGATATGGCTATATTTAGTTTACATCTAGCTGGTATATCTTCCATTTTAAG
>Swiftia_casta_OM798730
CCCGATATGGCCTTTCCTAGATTAAACAATATCAGTTTCTGGTTATTACCACCTTCTCTAATACTATTGGTTGGTTCTATGTTTGTGGAACAAGGGGCAGGTACAGGCTGGACCATTTATCCCCCACTATCAAGCATTCAAGCCCATTCAGGGGGAGCAGTGGATATGGCTATATTTAGTTTACATCTAGCTGGTATATCTTCCATTTTAAG
>Swiftia_casta_OM798731
CCCGATATGGCCTTTCCTAGATTAAACAATATCAGTTTCTGGTTATTACCACCTTCTCTAATACTATTGGTTGGTTCTATGTTTGTGGAACAAGGGGCAGGTACAGGCTGGACCATTTATCCCCCACTATCAAGCATTCAAGCCCATTCAGGGGGAGCAGTGGATATGGCTATATTTAGTTTACATCTAGCTGGTATATCTTCCATTTTAAG
>Swiftia_casta_OM798716
CCCGATATGGCCTTTCCTAGATTAAACAATATCAGTTTCTGGTTATTACCACCTTCTCTAATACTATTGGTTGGTTCTATRTTTGTGGAACAAGGGGCAGGTACAGGCTGGACCATTTATCCCCCACTATCAAGCATTCAAGCCCATTCAGGGGGAGCAGTGGATATGGCTATATTTAGTTTACATCTAGCTGGTATATCTTCCATTTTAAG
>Muriceopsis_flavida_MK153397
CCCGATATGGCTTTTCCTAGATTAAATAATATTAGTTTCTGGTTATTACCGCCTTCTCTAATACTATTGGTTGGTTCTATGTTTGTGGAACAAGGGGCAGGTACAGGCTGGACCATTTATCCCCCACTATCAAGCATTCAAGCCCATTCAGGGGGAGCAGTGGATATGGCTATATTTAGTTTACATCTAGCTGGTATATCTTCTATTTTAAG
>Muriceopsis_flavida_MK153404
CCCGATATGGCTTTTCCTAGATTAAATAATATTAGTTTCTGGTTATTACCGCCTTCTCTAATACTATTGGTTGGTTCTATGTTTGTGGAACAAGGGGCAGGTACAGGCTGGACCATTTATCCCCCACTATCAAGCATTCAAGCCCATTCAGGGGGAGCAGTGGATATGGCTATATTTAGTTTACATCTAGCTGGTATATCTTCTATTTTAAG
>Muriceopsis_flavida_MK153444
CCCGATATGGCTTTTCCTAGATTAAATAATATTAGTTTCTGGTTATTACCGCCTTCTCTAATACTATTGGTTGGTTCTATGTTTGTGGAACAAGGGGCAGGTACAGGCTGGACCATTTATCCCCCACTATCAAGCATTCAAGCCCATTCAGGGGGAGCAGTGGATATGGCTATATTTAGTTTACATCTAGCTGGTATATCTTCTATTTTAAG
>Muriceopsis_flavida_GQ342449
CCCGATATGGCTTTTCCTAGATTAAATAATATTAGTTTCTGGTTATTACCGCCTTCTCTAATACTATTGGTTGGTTCTATGTTTGTGGAACAAGGGGCAGGTACAGGCTGGACCATTTATCCCCCACTATCAAGCATTCAAGCCCATTCAGGGGGAGCAGTGGATATGGCTATATTTAGTTTACATCTAGCTGGTATATCTTCTATTTTAAG
>Eunicella_modesta_OM798712
CCCGATATGGCCTTTCCTAGATTAAATAATATCAGTTTCTGGTTATTACCGCCTTCTCTAATACTATTAGTTGGTTCTATGTTTGTGGAACAAGGGGCAGGGACAGGCTGGACCATTTATCCCCCACTATCAAGCATTCAAGCCCATTCAGGGGGAGCAGTGGATATGGCTATATTTAGTTTACATCTAGCTGGTATATCTTCCATTTTAAG
>Eunicella_modesta_OM798713
CCCGATATGGCCTTTCCTAGATTAAATAATATCAGTTTCTGGTTATTACCGCCTTCTCTAATACTATTAGTTGGTTCTATGTTTGTGGAACAAGGGGCAGGGACAGGCTGGACCATTTATCCCCCACTATCAAGCATTCAAGCCCATTCAGGGGGAGCAGTGGATATGGCTATATTTAGTTTACATCTAGCTGGTATATCTTCCATTTTAAG
>Eunicella_modesta_OM798714
CCCGATATGGCCTTTCCTAGATTAAATAATATCAGTTTCTGGTTATTACCGCCTTCTCTAATACTATTAGTTGGTTCTATGTTTGTGGAACAAGGGGCAGGGACAGGCTGGACCATTTATCCCCCACTATCAAGCATTCAAGCCCATTCAGGGGGAGCAGTGGATATGGCTATATTTAGTTTACATCTAGCTGGTATATCTTCCATTTTAAG
>Muriceopsis_bayeriana_MK153326
CCCGATATGGCTTTTCCCAGATTAAATAATATCAGTTTCTGGTTATTACCGCCTTCTCTAATACTATTGGTTGGTTCTATGTTTGTGGAACAAGGGGCAGGTACAGGCTGGACCATTTATCCCCCACTATCAAGCATTCAAGCTCATTCAGGGGGAGCAGTGGATATGGCTATATTTAGTTTACATCTAGCTGGTATATCTTCCATTTTAAG
>Muriceopsis_bayeriana_MK153348
CCCGATATGGCTTTTCCCAGATTAAATAATATCAGTTTCTGGTTATTACCGCCTTCTCTAATACTATTGGTTGGTTCTATGTTTGTGGAACAAGGGGCAGGTACAGGCTGGACCATTTATCCCCCACTATCAAGCATTCAAGCTCATTCAGGGGGAGCAGTGGATATGGCTATATTTAGTTTACATCTAGCTGGTATATCTTCCATTTTAAG
>Muriceopsis_bayeriana_MK153349
CCCGATATGGCTTTTCCCAGATTAAATAATATCAGTTTCTGGTTATTACCGCCTTCTCTAATACTATTGGTTGGTTCTATGTTTGTGGAACAAGGGGCAGGTACAGGCTGGACCATTTATCCCCCACTATCAAGCATTCAAGCTCATTCAGGGGGAGCAGTGGATATGGCTATATTTAGTTTACATCTAGCTGGTATATCTTCCATTTTAAG
>Muriceopsis_bayeriana_MK153459
CCCGATATGGCTTTTCCCAGATTAAATAATATCAGTTTCTGGTTATTACCGCCTTCTCTAATACTATTGGTTGGTTCTATGTTTGTGGAACAAGGGGCAGGTACAGGCTGGACCATTTATCCCCCACTATCAAGCATTCAAGCTCATTCAGGGGGAGCAGTGGATATGGCTATATTTAGTTTACATCTAGCTGGTATATCTTCCATTTTAAG
>Muriceopsis_bayeriana_MK153464
CCCGATATGGCTTTTCCCAGATTAAATAATATCAGTTTCTGGTTATTACCGCCTTCTCTAATACTATTGGTTGGTTCTATGTTTGTGGAACAAGGGGCAGGTACAGGCTGGACCATTTATCCCCCACTATCAAGCATTCAAGCTCATTCAGGGGGAGCAGTGGATATGGCTATATTTAGTTTACATCTAGCTGGTATATCTTCCATTTTAAG
>Muriceopsis_bayeriana_MK153465
CCCGATATGGCTTTTCCCAGATTAAATAATATCAGTTTCTGGTTATTACCGCCTTCTCTAATACTATTGGTTGGTTCTATGTTTGTGGAACAAGGGGCAGGTACAGGCTGGACCATTTATCCCCCACTATCAAGCATTCAAGCTCATTCAGGGGGAGCAGTGGATATGGCTATATTTAGTTTACATCTAGCTGGTATATCTTCCATTTTAAG
>Pterogorgia_sp._MK153322
CCCGATATGGCCTTTCCTAGATTAAATAATATCAGTTTCTGGTTATTACCGCCTTCTCTAATACTATTGGTTGGTTCTATGTTTGTGGAACAAGGGGCAGGTACAGGCTGGACCATTTATCCCCCACTATCAAGCATTCAAGCCCATTCAGGGGGAGCAGTGGATATGGCTATATTTAGTTTACATCTAGCTGGTATATCTTCCATTTTAAG
>Pterogorgia_sp._MK153345
CCCGATATGGCCTTTCCTAGATTAAATAATATCAGTTTCTGGTTATTACCGCCTTCTCTAATACTATTGGTTGGTTCTATGTTTGTGGAACAAGGGGCAGGTACAGGCTGGACCATTTATCCCCCACTATCAAGCATTCAAGCCCATTCAGGGGGAGCAGTGGATATGGCTATATTTAGTTTACATCTAGCTGGTATATCTTCCATTTTAAG
>Pterogorgia_sp._MK153422
CCCGATATGGCCTTTCCTAGATTAAATAATATCAGTTTCTGGTTATTACCGCCTTCTCTAATACTATTGGTTGGTTCTATGTTTGTGGAACAAGGGGCAGGTACAGGCTGGACCATTTATCCCCCACTATCAAGCATTCAAGCCCATTCAGGGGGAGCAGTGGATATGGCTATATTTAGTTTACATCTAGCTGGTATATCTTCCATTTTAAG
>Pterogorgia_sp._MK153435
CCCGATATGGCCTTTCCTAGATTAAATAATATCAGTTTCTGGTTATTACCGCCTTCTCTAATACTATTGGTTGGTTCTATGTTTGTGGAACAAGGGGCAGGTACAGGCTGGACCATTTATCCCCCACTATCAAGCATTCAAGCCCATTCAGGGGGAGCAGTGGATATGGCTATATTTAGTTTACATCTAGCTGGTATATCTTCCATTTTAAG
>Pterogorgia_citrina_MK153319
CCCGATATGGCCTTTCCTAGATTAAATAATATCAGTTTCTGGTTATTACCGCCTTCTCTAATACTATTGGTTGGTTCTATGTTTGTGGAACAAGGGGCAGGTACAGGCTGGACCATTTATCCCCCACTATCAAGCATTCAAGCCCATTCAGGGGGAGCAGTGGATATGGCTATATTTAGTTTACATCTAGCTGGTATATCTTCCATTTTAAG
>Pterogorgia_sp._MK153357
CCCGATATGGCCTTTCCTAGATTAAATAATATCAGTTTCTGGTTATTACCGCCTTCTCTAATACTATTGGTTGGTTCTATGTTTGTGGAACAAGGGGCAGGTACAGGCTGGACCATTTATCCCCCACTATCAAGCATTCAAGCCCATTCAGGGGGAGCAGTGGATATGGCTATATTTAGTTTACATCTAGCTGGTATATCTTCCATTTTAAG
>Pterogorgia_citrina_MK153396
CCCGATATGGCCTTTCCTAGATTAAATAATATCAGTTTCTGGTTATTACCGCCTTCTCTAATACTATTGGTTGGTTCTATGTTTGTGGAACAAGGGGCAGGTACAGGCTGGACCATTTATCCCCCACTATCAAGCATTCAAGCCCATTCAGGGGGAGCAGTGGATATGGCTATATTTAGTTTACATCTAGCTGGTATATCTTCCATTTTAAG
>Pterogorgia_sp._MK153434
CCCGATATGGCCTTTCCTAGATTAAATAATATCAGTTTCTGGTTATTACCGCCTTCTCTAATACTATTGGTTGGTTCTATGTTTGTGGAACAAGGGGCAGGTACAGGCTGGACCATTTATCCCCCACTATCAAGCATTCAAGCCCATTCAGGGGGAGCAGTGGATATGGCTATATTTAGTTTACATCTAGCTGGTATATCTTCCATTTTAAG
>Pterogorgia_sp._MK153453
CCCGATATGGCCTTTCCTAGATTAAATAATATCAGTTTCTGGTTATTACCGCCTTCTCTAATACTATTGGTTGGTTCTATGTTTGTGGAACAAGGGGCAGGTACAGGCTGGACCATTTATCCCCCACTATCAAGCATTCAAGCCCATTCAGGGGGAGCAGTGGATATGGCTATATTTAGTTTACATCTAGCTGGTATATCTTCCATTTTAAG
>Pterogorgia_anceps_GQ342424
CCCGATATGGCCTTTCCTAGATTAAATAATATCAGTTTCTGGTTATTACCGCCTTCTCTAATACTATTGGTTGGTTCTATGTTTGTGGAACAAGGGGCAGGTACAGGCTGGACCATTTATCCCCCACTATCAAGCATTCAAGCCCATTCAGGGGGAGCAGTGGATATGGCTATATTTAGTTTACATCTAGCTGGTATATCTTCCATTTTAAG
>Antillogorgia_sp._MK153318
CCCGATATGGCCTTTCCTAGATTAAACAATATCAGTTTCTGGTTATTACCACCTTCTCTAATACTATTGGCTGGTTCTATGTTTGTGGAACAAGGAGCGGGTACAGGCTGGACCATTTATCCCCCACTAGCAAGCATTCAAGCCCATTCAGGGGGAGCAGTGGATATGGCTATATTTAGTTTACATCTAGCTGGTGTATCTTCCATTTTAAG
>Antillogorgia_sp._MK153360
CCCGATATGGCCTTTCCTAGATTAAACAATATCAGTTTCTGGTTATTACCACCTTCTCTAATACTATTGGCTGGTTCTATGTTTGTGGAACAAGGAGCGGGTACAGGCTGGACCATTTATCCCCCACTAGCAAGCATTCAAGCCCATTCAGGGGGAGCAGTGGATATGGCTATATTTAGTTTACATCTAGCTGGTGTATCTTCCATTTTAAG
>Antillogorgia_rigida_MK153377
CCCGATATGGCCTTTCCTAGATTAAACAATATCAGTTTCTGGTTATTACCACCTTCTCTAATACTATTGGCTGGTTCTATGTTTGTGGAACAAGGAGCGGGTACAGGCTGGACCATTTATCCCCCACTAGCAAGCATTCAAGCCCATTCAGGGGGAGCAGTGGATATGGCTATATTTAGTTTACATCTAGCTGGTGTATCTTCCATTTTAAG
>Antillogorgia_sp._MK153471
CCCGATATGGCCTTTCCTAGATTAAACAATATCAGTTTCTGGTTATTACCACCTTCTCTAATACTATTGGCTGGTTCTATGTTTGTGGAACAAGGAGCGGGTACAGGCTGGACCATTTATCCCCCACTAGCAAGCATTCAAGCCCATTCAGGGGGAGCAGTGGATATGGCTATATTTAGTTTACATCTAGCTGGTGTATCTTCCATTTTAAG
>Paralcyonium_spinulosum_JX124389
CCCGATATGGCCTTTCCTAGATTAAACAATATCAGTTTCTGGTTATTACCACCTTCTCTAATATTATTGGTTGGTTCTATGTTTGTGGAACAAGGGGCAGGTACAGGCTGGACCATTTATCCCCCACTATCAAGCATTCAAGCCCACTCAGGGGGAGCAGTGGATATGGCTATATTTAGTTTACATCTAGCTGGTATATCTTCCATTTTAAG
>Guaiagorgia_anas_GQ342419
CCCGATATGGCCTTTCCTAGATTAAACAATATCAGTTTCTGGTTATTACCCCCTTCTCTAATACTATTGGTTGGTTCTATGTTTGTGGAACAAGGGGCAGGTACAGGCTGGACCGTTTATCCCCCACTATCAAGCATTCAAGCCCATTCAGGGGGAGCAGTGGATATGGCTATATTTAGTTTACATCTAGCTGGTGTATCTTCCATTTTAAG
>Euplexaura_sp._OQ067363
CCCGATATGGCCTTTCCTAGATTAAACAATATCAGTTTCTGGTTATTACCACCTTCTCTAATACTATTGGTTGGTTCTATGTTTGTGGAACAAGGGGCAGGTACAGGCTGGACCGTTTATCCCCCACTATCAAGCATTCAAGCCCATTCAGGGGGAGCAGTGGATATGGCTATATTTAGTTTACATCTAGCTGGTGTATCTTCCATTTTAAG
>Euplexaura_sp._KC802211
CCCGATATGGCCTTTCCTAGATTAAACAATATCAGCTTCTGGTTATTACCACCTTCTCTAATACTATTGGTTGGTTCTATGTTTGTGGAACAAGGGGCAGGTACAGGCTGGACCGTTTATCCCCCACTATCAAGCATTCAAGCCCATTCAGGGGGAGCAGTGGATATGGCTATATTTAGTTTACATCTAGCTGGTGTATCTTCCATTTTAAG
>Astrogorgia_arborea_ON748932
CCCGATATGGCCTTTCCTAGATTAAACAATATCAGCTTCTGGTTATTACCACCTTCTCTAATACTATTGGTTGGTTCTATGTTTGTGGAACAAGGGGCAGGTACAGGCTGGACCGTTTATCCCCCACTATCAAGCATTCAAGCCCATTCAGGGGGAGCAGTGGATATGGCTATATTTAGTTTACATCTAGCTGGTGTATCTTCCATTTTAAG
>Euplexaura_sp._OQ067362
CCCGATATGGCCTTTCCTAGATTAAACAATATCAGCTTCTGGTTATTACCACCTTCTCTAATACTATTGGTTGGTTCTATGTTTGTGGAACAAGGGGCAGGTACAGGCTGGACCGTTTATCCCCCACTATCAAGCATTCAAGCCCATTCAGGGGGAGCAGTGGATATGGCTATATTTAGTTTACATCTAGCTGGTGTATCTTCCATTTTAAG
>Acanthogorgia_sp._HQ967781
CCCGATATGGCCTTTCCTAGATTAAACAATATCAGTTTCTGGTTATTACCGCCTTCTCTAATACTATTGGTTGGTTCTATGTTTGTGGAACAAGGGGCAGGTACAGGCTGGACCATTTATCCCCCACTATCAAGCATTCAAGCCCATTCAGGGGGAGCAGTGGATATGGCTATATTTAGTTTACATCTAGCTGGTGTATCTTCCATTTTAAG
>Acanthogorgia_breviflora_GQ342378
CCCGATATGGCCTTTCCTAGATTAAACAATATCAGTTTCTGGTTATTACCGCCTTCTCTAATACTATTGGTTGGTTCTATGTTTGTGGAACAAGGGGCAGGTACAGGCTGGACCATTTATCCCCCACTATCAAGCATTCAAGCCCATTCAGGGGGAGCAGTGGATATGGCTATATTTAGTTTACATCTAGCTGGTGTATCTTCCATTTTAAG
>Acanthogorgia_sp._KF955015
CCCGATATGGCCTTTCCTAGATTAAACAATATCAGTTTCTGGTTATTACCGCCTTCTCTAATACTATTGGTTGGTTCTATGTTTGTGGAACAAGGGGCAGGTACAGGCTGGACCATTTATCCCCCACTATCAAGCATTCAAGCCCATTCAGGGGGAGCAGTGGATATGGCTATATTTAGTTTACATCTAGCTGGTGTATCTTCCATTTTAAG
>Acanthogorgia_spissa_OM798707
CCCGATATGGCCTTTCCTAGATTAAACAATATCAGTTTCTGGTTATTACCACCTTCTCTAATACTATTGGTTGGCTCTATGTTTGTGGAACAAGGGGCAGGTACAGGCTGGACCATTTATCCCCCACTATCAAGCATTCAAGCCCATTCAGGGGGAGCAGTGGATATGGCTATATTTAGTTTACATCTAGCTGGTGTATCTTCCATTTTAAG
>Acanthogorgia_spissa_OM798708
CCCGATATGGCCTTTCCTAGATTAAACAATATCAGTTTCTGGTTATTACCACCTTCTCTAATACTATTGGTTGGCTCTATGTTTGTGGAACAAGGGGCAGGTACAGGCTGGACCATTTATCCCCCACTATCAAGCATTCAAGCCCATTCAGGGGGAGCAGTGGATATGGCTATATTTAGTTTACATCTAGCTGGTGTATCTTCCATTTTAAG
>Acanthogorgia_spissa_OM798709
CCCGATATGGCCTTTCCTAGATTAAACAATATCAGTTTCTGGTTATTACCACCTTCTCTAATACTATTGGTTGGCTCTATGTTTGTGGAACAAGGGGCAGGTACAGGCTGGACCATTTATCCCCCACTATCAAGCATTCAAGCCCATTCAGGGGGAGCAGTGGATATGGCTATATTTAGTTTACATCTAGCTGGTGTATCTTCCATTTTAAG
>Acanthogorgia_spissa_OM798710
CCCGATATGGCCTTTCCTAGATTAAACAATATCAGTTTCTGGTTATTACCACCTTCTCTAATACTATTGGTTGGCTCTATGTTTGTGGAACAAGGGGCAGGTACAGGCTGGACCATTTATCCCCCACTATCAAGCATTCAAGCCCATTCAGGGGGAGCAGTGGATATGGCTATATTTAGTTTACATCTAGCTGGTGTATCTTCCATTTTAAG
>Acanthogorgia_spissa_OM798711
CCCGATATGGCCTTTCCTAGATTAAACAATATCAGTTTCTGGTTATTACCACCTTCTCTAATACTATTGGTTGGCTCTATGTTTGTGGAACAAGGGGCAGGTACAGGCTGGACCATTTATCCCCCACTATCAAGCATTCAAGCCCATTCAGGGGGAGCAGTGGATATGGCTATATTTAGTTTACATCTAGCTGGTGTATCTTCCATTTTAAG
>Sinularia_brassica_MH516542
CCCGATATGGCCTTTCCTAGATTAAACAATATCAGTTTCTGGTTATTACCACCTTCTCTAATACTATTGGTTGGTTCTATGTTTGTGGAACAAGGGGCAGGTACAGGTTGGACCATTTATCCCCCATTATCAAGCATTCAAGCCCATTCAGGGGGAGCAGTGGATATGGCTATATTTAGTTTACATCTAGCTGGTGTATCTTCCATTTTAAG
>Sinularia_brassica_MH516391
CCCGATATGGCCTTTCCTAGATTAAACAATATCAGTTTCTGGTTATTACCACCTTCTCTAATACTATTGGTTGGTTCTATGTTTGTGGAACAAGGGGCAGGTACAGGTTGGACCATTTATCCCCCATTATCAAGCATTCAAGCCCATTCAGGGGGAGCAGTGGATATGGCTATATTTAGTTTACATCTAGCTGGTGTATCTTCCATTTTAAG
>Sinularia_brassica_MH516392
CCCGATATGGCCTTTCCTAGATTAAACAATATCAGTTTCTGGTTATTACCACCTTCTCTAATACTATTGGTTGGTTCTATGTTTGTGGAACAAGGGGCAGGTACAGGTTGGACCATTTATCCCCCATTATCAAGCATTCAAGCCCATTCAGGGGGAGCAGTGGATATGGCTATATTTAGTTTACATCTAGCTGGTGTATCTTCCATTTTAAG
>Sinularia_brassica_MH516393
CCCGATATGGCCTTTCCTAGATTAAACAATATCAGTTTCTGGTTATTACCACCTTCTCTAATACTATTGGTTGGTTCTATGTTTGTGGAACAAGGGGCAGGTACAGGTTGGACCATTTATCCCCCATTATCAAGCATTCAAGCCCATTCAGGGGGAGCAGTGGATATGGCTATATTTAGTTTACATCTAGCTGGTGTATCTTCCATTTTAAG
>Sinularia_brassica_MH516394
CCCGATATGGCCTTTCCTAGATTAAACAATATCAGTTTCTGGTTATTACCACCTTCTCTAATACTATTGGTTGGTTCTATGTTTGTGGAACAAGGGGCAGGTACAGGTTGGACCATTTATCCCCCATTATCAAGCATTCAAGCCCATTCAGGGGGAGCAGTGGATATGGCTATATTTAGTTTACATCTAGCTGGTGTATCTTCCATTTTAAG
>Sinularia_brassica_MH516395
CCCGATATGGCCTTTCCTAGATTAAACAATATCAGTTTCTGGTTATTACCACCTTCTCTAATACTATTGGTTGGTTCTATGTTTGTGGAACAAGGGGCAGGTACAGGTTGGACCATTTATCCCCCATTATCAAGCATTCAAGCCCATTCAGGGGGAGCAGTGGATATGGCTATATTTAGTTTACATCTAGCTGGTGTATCTTCCATTTTAAG
>Sinularia_brassica_MH516396
CCCGATATGGCCTTTCCTAGATTAAACAATATCAGTTTCTGGTTATTACCACCTTCTCTAATACTATTGGTTGGTTCTATGTTTGTGGAACAAGGGGCAGGTACAGGTTGGACCATTTATCCCCCATTATCAAGCATTCAAGCCCATTCAGGGGGAGCAGTGGATATGGCTATATTTAGTTTACATCTAGCTGGTGTATCTTCCATTTTAAG
>Victorgorgia_eminens_MZ580930
CCCGATATGGCCTTTCCTAGATTAAACAATATCAGTTTCTGGCTATTACCGCCTTCTCTAATACTATTGGTTGGTTCGATGTTTGTGGAACAAGGGGCAGGTACAGGCTGGACCATTTATCCCCCATTATCAAGCATTCAAGCCCATTCAGGGGGAGCAGTGGATATGGCTATATTTAGTTTACATCTAGCTGGTGTATCTTCCATTTTAAG
>Victorgorgia_eminens_MZ580931
CCCGATATGGCCTTTCCTAGATTAAACAATATCAGTTTCTGGCTATTACCGCCTTCTCTAATACTATTGGTTGGTTCGATGTTTGTGGAACAAGGGGCAGGTACAGGCTGGACCATTTATCCCCCATTATCAAGCATTCAAGCCCATTCAGGGGGAGCAGTGGATATGGCTATATTTAGTTTACATCTAGCTGGTGTATCTTCCATTTTAAG
>Taiaroa_tauhou_JX203867
CCCGATATGGCCTTTCCTAGATTAAACAATATCAGTTTTTGGTTATTACCACCTTCTTTAATACTATTGGTTGGTTCTATGTTTGTGGAACAAGGGGCAGGTACAGGCTGGACCATTTATCCCCCACTATCAAGCATTCAAGCCCATTCAGGGGGAGCAGTGGATATGGCTATATTTAGTTTACATCTAGCTGGTGTATCTTCCATTTTAAG
>Discophyton_rudyi_GQ342387
CCCGATATGGCCTTTCCTAGATTAAACAATATCAGTTTCTGGTTATTACCCCCTTCTCTAATACTATTGGTTGGTTCTATGTTTGTGGAACAAGGGGCAGGTACAGGCTGGACCCTTTATCCCCCACTATCAAGCATTCAAGCCCATTCAGGGGGAGCAGTGGATCTGGCTATATTTAGTTTACATCTAGCTGGTGTATCTTCCATTTTAAG
>Victorgorgia_iocasica_MT269898
CCCGATATGGCCTTTCCTAGATTAAACAATATCAGTTTCTGGTTATTACCACCTTCTCTAATACTATTGGTTGGTTCTATGTTTGTGGAACAAGGGGCAGGTACAGGCTGGACCGTTTATCCCCCACTATCAAGCATTCAAGCCCATTCAGGGGGAGCAGTGGATATGGCTATATTTAGTTTACATCTAGCTGGTGTATCTTCCATTTTAAG
>Victorgorgia_flabellata_MT269896
CCCGATATGGCCTTTCCTAGATTAAACAATATCAGTTTCTGGTTATTACCACCTTCTCTAATACTATTGGTTGGTTCTATGTTTGTGGAACAAGGGGCAGGTACAGGCTGGACCGTTTATCCCCCACTATCAAGCATTCAAGCCCATTCAGGGGGAGCAGTGGATATGGCTATATTTAGTTTACATCTAGCTGGTGTATCTTCCATTTTAAG
>Victorgorgia_fasciculata_MT269900
CCCGATATGGCCTTTCCTAGATTAAACAATATCAGTTTCTGGTTATTACCACCTTCTCTAATACTATTGGTTGGTTCTATGTTTGTGGAACAAGGGGCAGGTACAGGCTGGACCGTTTATCCCCCACTATCAAGCATTCAAGCCCATTCAGGGGGAGCAGTGGATATGGCTATATTTAGTTTACATCTAGCTGGTGTATCTTCCATTTTAAG
>Victorgorgia_eminens_MT269899
CCCGATATGGCCTTTCCTAGATTAAACAATATCAGTTTCTGGTTATTACCACCTTCTCTAATACTATTGGTTGGTTCTATGTTTGTGGAACAAGGGGCAGGTACAGGCTGGACCGTTTATCCCCCACTATCAAGCATTCAAGCCCATTCAGGGGGAGCAGTGGATATGGCTATATTTAGTTTACATCTAGCTGGTGTATCTTCCATTTTAAG
>Victorgorgia_fasciculata_MT269901
CCCGATATGGCCTTTCCTAGATTAAACAATATCAGTTTCTGGTTATTACCACCTTCTCTAATACTATTGGTTGGTTCTATGTTTGTGGAACAAGGGGCAGGTACAGGCTGGACCGTTTATCCCCCACTATCAAGCATTCAAGCCCATTCAGGGGGAGCAGTGGATATGGCTATATTTAGTTTACATCTAGCTGGTGTATCTTCCATTTTAAG
>Victorgorgia_eminens_MT269897
CCCGATATGGCCTTTCCTAGATTAAACAATATCAGTTTCTGGTTATTACCACCATCTCTAATACTATTGGTTGGTTCTATGTTTGTGGAACAAGGGGCAGGTACAGGCTGGACCGTTTATCCCCCACTATCAAGCATTCAAGCCCATTCAGGGGGAGCAGTGGATATGGCTATATTTAGTTTACATCTAGCTGGTGTATCTTCCATTTTAAG
>Paracis_sp._MW401659
CCCGATATGGCCTTTCCTAGATTGAACAATATCAGTTTCTGGTTATTACCACCTTCTCTAATACTATTGGTTGGTTCTATGTATGTGGAACAAGGGGCAGGTACAGGCTGGACCATTTATCCCCCACTATCAAGCATTCAGGCCCATTCGGGGGGAGCAGTGGATATGGCTATATTTAGTTTACATCTAGCTGGTGTATCTTCCATTTTAAG
>Heterogorgia_sp._PP944718
CCCGATATGGCCTTTCCTAGATTGAACAATATCAGTTTCTGGTTATTACCACCTTCTCTAATACTATTGGCTGGTTCTATGTTTGTGGAACAAGGGGCAGGTACAGGCTGGACCGTTTATCCCCCACTATCAAGCATTCAAGCCCATTCGGGGGGAGCAGTGGATATGGCTATATTTAGTTTACATCTAGCTGGTGTATCTTCCATTTTAAG
>Heterogorgia_sp._PP944719
CCCGATATGGCCTTTCCTAGATTGAACAATATCAGTTTCTGGTTATTACCACCTTCTCTAATACTATTGGCTGGTTCTATGTTTGTGGAACAAGGGGCAGGTACAGGCTGGACCGTTTATCCCCCACTATCAAGCATTCAAGCCCATTCGGGGGGAGCAGTGGATATGGCTATATTTAGTTTACATCTAGCTGGTGTATCTTCCATTTTAAG
>Thrombophyton_trachydermum_MH242998
CCCGATATGGCCTTTCCTAGATTGAACAATATCAGTTTCTGGTTATTACCACCTTCTCTAATACTATTGGCTGGTTCTATGTTTGTGGAACAAGGGGCAGGTACAGGCTGGACCATTTATCCCCCACTATCAAGCATTCAAGCCCATTCGGGGGGAGCAGTGGATATGGCTATATTTAGTTTACATCTAGCTGGTATATCTTCCATTTTAAG
>Thrombophyton_coronatum_GQ342400
CCCGATATGGCCTTTCCTAGATTGAACAATATCAGTTTCTGGTTATTACCACCTTCTCTAATACTATTGGCTGGTTCTATGTTTGTGGAACAAGGGGCAGGTACAGGCTGGACCATTTATCCCCCACTATCAAGCATTCAAGCCCATTCGGGGGGAGCAGTGGATATGGCTATATTTAGTTTACATCTAGCTGGTATATCTTCCATTTTAAG
>Muriceides_sp._OM798687
CCCGATATGGCCTTTCCTAGATTGAACAATATCAGTTTCTGGTTATTACCACCTTCTCTAATACTATTAGCTGGTTCTATGTTTGTGGAACAAGGGGCAGGTACAGGCTGGACCATTTATCCCCCACTATCAAGCATTCAAGCCCATTCGGGGGGAGCAGTGGATATGGCTATATTTAGTTTACATCTAGCTGGTGTATCTTCCATTTTAAG
>Conglomeratusclera_coerulea_MH071968
CCCGATATGGCCTTTCCTAGATTAAACAATATTAGTTTTTGGTTACTACCACCTTCTCTAATACTATTGGTTGGTTCTATGTTTGTGGAACAAGGGGCAGGTACCGGTTGGACCATTTATCCCCCACTATCAGGCATTCAAGCCCATTCAGGGGGAGCAGTGGATATGGCTATATTTAGTCTACATCTAGCTGGTGTATCTTCTATTTTAAG
>Conglomeratusclera_sp._MK039181
CCCGATATGGCCTTTCCTAGATTAAACAATATTAGTTTTTGGTTACTACCACCTTCTCTAATACTATTGGTTGGTTCTATGTTTGTGGAACAAGGGGCAGGTACCGGTTGGACCATTTATCCCCCACTATCAGGCATTCAAGCCCATTCAGGGGGAGCAGTGGATATGGCTATATTTAGTCTACATCTAGCTGGTGTATCTTCTATTTTAAG
>Sinularia_loyai_MN106048
CCCGATATGGCCTTTCCTAGATTAAACAATATTAGTTTCTGGTTATTACCACCTTCTCTAATACTATTGGTTGGTTCTATGTTTGTGGAACAAGGGGCAGGTACAGGCTGGACCATTTATCCTCCACTATCAAGCATTCAAGCCCATTCGGGGGGAGCAGTGGATATGGCTATATTTAGTTTACATCTAGCTGGTGTATCTTCCATTTTAAG
>Sarcophyton_sp._AB759791
CCCGATATGGCCTTTCCTAGATTAAACAATATTAGTTTCTGGTTATTACCGCCTTCTCTAATATTATTGGTTGGTTCTATGTTTGTGGAACAAGGGGCAGGTACAGGTTGGACCATTTATCCCCCATTATCAAGCATTCAAGCCCATTCAGGGGGAGCAGTAGATATGGCTATATTTAGTCTACATCTAGCTGGTGTATCTTCCATTTTAAG
>Lobophytum_rigidum_MH516364
CCCGATATGGCCTTTCCTAGATTAAACAATATTAGTTTCTGGTTATTACCGCCTTCTCTAATATTATTGGTTGGTTCTATGTTTGTGGAACAAGGGGCAGGTACAGGTTGGACCATTTATCCCCCATTATCAAGCATTCAAGCCCATTCAGGGGGAGCAGTAGATATGGCTATATTTAGTCTACATCTAGCTGGTGTATCTTCCATTTTAAG
>Lobophytum_rigidum_MH516366
CCCGATATGGCCTTTCCTAGATTAAACAATATTAGTTTCTGGTTATTACCGCCTTCTCTAATATTATTGGTTGGTTCTATGTTTGTGGAACAAGGGGCAGGTACAGGTTGGACCATTTATCCCCCATTATCAAGCATTCAAGCCCATTCAGGGGGAGCAGTAGATATGGCTATATTTAGTCTACATCTAGCTGGTGTATCTTCCATTTTAAG
>Sarcophyton_crassocaule_MN891938
CCCGATATGGCCTTTCCTAGATTAAACAATATTAGTTTCTGGTTATTACCGCCTTCTCTAATATTATTGGTTGGTTCTATGTTTGTGGAACAAGGGGCAGGTACAGGTTGGACCATTTATCCCCCATTATCAAGCATTCAAGCCCATTCAGGGGGAGCAGTAGATATGGCTATATTTAGTCTACATCTAGCTGGTGTATCTTCCATTTTAAG
>Sarcophyton_crassocaule_MH516369
CCCGATATGGCCTTTCCTAGATTAAACAATATTAGTTTCTGGTTATTACCGCCTTCTCTAATATTATTGGTTGGTTCTATGTTTGTGGAACAAGGGGCAGGTACAGGTTGGACCATTTATCCCCCATTATCAAGCATTCAAGCCCATTCAGGGGGAGCAGTAGATATGGCTATATTTAGTCTACATCTAGCTGGTGTATCTTCCATTTTAAG
>Sarcophyton_crassocaule_MH516370
CCCGATATGGCCTTTCCTAGATTAAACAATATTAGTTTCTGGTTATTACCGCCTTCTCTAATATTATTGGTTGGTTCTATGTTTGTGGAACAAGGGGCAGGTACAGGTTGGACCATTTATCCCCCATTATCAAGCATTCAAGCCCATTCAGGGGGAGCAGTAGATATGGCTATATTTAGTCTACATCTAGCTGGTGTATCTTCCATTTTAAG
>Lobophytum_sp._AB759787
CCCGATATGGCCTTTCCTAGATTAAACAATATTAGTTTCTGGTTATTACCGCCTTCTCTAATATTATTGGTTGGTTCTATGTTTGTGGAACAAGGGGCAGGTACAGGTTGGACCATTTATCCCCCATTATCAAGCATTCAAGCCCATTCAGGGGGAGCAGTAGATATGGCTATATTTAGTCTACATCTAGCTGGTGTATCTTCCATTTTAAG
>Lobophytum_rigidum_MH516363
CCCGATATGGCCTTTCCTAGATTAAACAATATTAGTTTCTGGTTATTACCGCCTTCTCTAATATTATTGGTTGGTTCTATGTTTGTGGAACAAGGGGCAGGTACAGGTTGGACCATTTATCCCCCATTATCAAGCATTCAAGCCCATTCAGGGGGAGCAGTAGATATGGCTATATTTAGTCTACATCTAGCTGGTGTATCTTCCATTTTAAG
>Sinularia_sp._HQ967787
CCTGATATGGCCTTTCCTAGATTAAACAATATTAGTTTCTGGTTATTACCACCTTCTCTAATACTATTGGTTGGTTCTATGTTTGTGGAACAAGGGGCAGGTACAGGCTGGACCATTTATCCCCCACTATCAAGCATTCAAGCCCATTCAGGGGGAGCAGTGGATATGGCTATATTTAGTCTACATCTAGCTGGTGTATCTTCCATTTTAAG
>Sinularia_gardineri_MT537626
CCTGATATGGCCTTTCCTAGATTAAACAATATTAGTTTCTGGTTATTACCACCTTCTCTAATACTATTGGTTGGTTCTATGTTTGTGGAACAAGGGGCAGGTACAGGCTGGACCATTTATCCCCCACTATCAAGCATTCAAGCCCATTCAGGGGGAGCAGTGGATATGGCTATATTTAGTCTACATCTAGCTGGTGTATCTTCCATTTTAAG
>Sinularia_maxima_MH516539
CCTGATATGGCCTTTCCTAGATTAAACAATATTAGTTTCTGGTTATTACCACCTTCTCTAATACTATTGGTTGGTTCTATGTTTGTGGAACAAGGGGCAGGTACAGGCTGGACCATTTATCCCCCCCTATCAAGCATTCAAGCCCATTCAGGGGGAGCAGTGGATATGGCTATATTTAGTCTACATCTAGCTGGTGTTTCTTCCATTTTAAG
>Sinularia_maxima_MH516429
CCTGATATGGCCTTTCCTAGATTAAACAATATTAGTTTCTGGTTATTACCACCTTCTCTAATACTATTGGTTGGTTCTATGTTTGTGGAACAAGGGGCAGGTACAGGCTGGACCATTTATCCCCCCCTATCAAGCATTCAAGCCCATTCAGGGGGAGCAGTGGATATGGCTATATTTAGTCTACATCTAGCTGGTGTTTCTTCCATTTTAAG
>Sinularia_densa_MH516406
CCTGATATGGCCTTTCCTAGATTAAACAATATTAGTTTCTGGTTATTACCACCTTCTCTAATACTATTGGTTGGTTCTATGTTTGTGGAACAAGGGGCAGGTACAGGTTGGACCATTTATCCCCCACTATCAAGCATTCAAGCCCATTCAGGGGGAGCAGTGGATATGGCTATATTTAGTCTACATCTAGCTGGTGTATCTTCCATTTTAAG
>Sinularia_ceramensis_MH516401
CCTGATATGGCCTTTCCTAGATTAAACAATATTAGTTTCTGGTTATTACCCCCTTCTCTAATACTATTGGTTGGTTCTATGTTTGTGGAACAAGGGGCAGGTACAGGCTGGACCATTTATCCCCCACTATCAAGCATTCAAGCCCATTCAGGGGGAGCAGTGGATATGGCTATATTTAGTCTACATCTAGCTGGTGTATCTTCCATTTTAAG
>Sinularia_slieringsi_MH516444
CCTGATATGGCCTTTCCTAGATTAAACAATATTAGTTTCTGGTTATTACCACCTTCTCTAATACTATTGGTTGGTTCTATGTTTGTGGAACAAGGGGCAGGTACAGGCTGGACCATTTATCCCCCACTATCAAGCATTCAAGCCCATTCAGGGGGAGCAGTGGATATGGCTATATTTAGTCTACATCTAGCTGGTGTATCTTCCATTTTAAG
>Sinularia_sp._KC864965
CCTGATATGGCCTTTCCTAGATTAAACAATATTAGTTTCTGGTTATTACCACCTTCTCTAATACTATTGGTTGGTTCTATGTTTGTGGAACAAGGGGCAGGTACAGGCTGGACCATTTATCCCCCACTATCAAGCATTCAAGCCCATTCAGGGGGAGCAGTGGATATGGCTATATTTAGTCTACATCTAGCTGGTGTATCTTCCATTTTAAG
>Sinularia_sp._HQ967786
CCTGATATGGCCTTTCCTAGATTAAACAATATTAGTTTCTGGTTATTACCACCTTCTCTAATACTATTGGTTGGTTCTATGTTTGTGGAACAAGGGGCAGGTACAGGCTGGACCATTTATCCCCCACTATCAAGCATTCAAGCCCATTCAGGGGGAGCAGTGGATATGGCTATATTTAGTCTACATCTAGCTGGTGTATCTTCCATTTTAAG
>Sinularia_wanannensis_MH516464
CCTGATATGGCCTTTCCTAGATTAAACAATATTAGTTTCTGGTTATTACCACCTTCTCTAATACTATTGGTTGGTTCTATGTTTGTGGAACAAGGGGCAGGTACAGGCTGGACCATTTATCCCCCACTATCAAGCATTCAAGCCCATTCAGGGGGAGCAGTGGATATGGCTATATTTAGTCTACATCTAGCTGGTGTATCTTCCATTTTAAG
>Sinularia_penghuensis_MH516437
CCTGATATGGCCTTTCCTAGATTAAACAATATTAGTTTCTGGTTATTACCACCTTCTCTAATACTATTGGTTGGTTCTATGTTTGTGGAACAAGGGGCAGGTACAGGCTGGACCATTTATCCCCCACTATCAAGCATTCAAGCCCATTCAGGGGGAGCAGTGGATATGGCTATATTTAGTCTACATCTAGCTGGTGTATCTTCCATTTTAAG
>Sinularia_penghuensis_MH516438
CCTGATATGGCCTTTCCTAGATTAAACAATATTAGTTTCTGGTTATTACCACCTTCTCTAATACTATTGGTTGGTTCTATGTTTGTGGAACAAGGGGCAGGTACAGGCTGGACCATTTATCCCCCACTATCAAGCATTCAAGCCCATTCAGGGGGAGCAGTGGATATGGCTATATTTAGTCTACATCTAGCTGGTGTATCTTCCATTTTAAG
>Sinularia_penghuensis_MH516439
CCTGATATGGCCTTTCCTAGATTAAACAATATTAGTTTCTGGTTATTACCACCTTCTCTAATACTATTGGTTGGTTCTATGTTTGTGGAACAAGGGGCAGGTACAGGCTGGACCATTTATCCCCCACTATCAAGCATTCAAGCCCATTCAGGGGGAGCAGTGGATATGGCTATATTTAGTCTACATCTAGCTGGTGTATCTTCCATTTTAAG
>Sinularia_penghuensis_MH516440
CCTGATATGGCCTTTCCTAGATTAAACAATATTAGTTTCTGGTTATTACCACCTTCTCTAATACTATTGGTTGGTTCTATGTTTGTGGAACAAGGGGCAGGTACAGGCTGGACCATTTATCCCCCACTATCAAGCATTCAAGCCCATTCAGGGGGAGCAGTGGATATGGCTATATTTAGTCTACATCTAGCTGGTGTATCTTCCATTTTAAG
>Sinularia_abrupta_MH516386
CCTGATATGGCCTTTCCTAGATTAAACAATATTAGTTTCTGGTTATTACCACCTTCTCTAATACTATTGGTTGGTTCTATGTTTGTGGAACAAGGGGCAGGTACAGGCTGGACCATTTATCCCCCACTATCAAGCATTCAAGCCCATTCAGGGGGAGCAGTGGATATGGCTATATTTAGTCTACATCTAGCTGGTGTATCTTCCATTTTAAG
>Sinularia_capillosa_MH516398
CCTGATATGGCCTTTCCTAGATTAAACAATATTAGTTTCTGGTTATTACCACCTTCTCTAATACTATTGGTTGGTTCTATGTTTGTGGAACAAGGGGCAGGTACAGGCTGGACCATTTATCCCCCACTATCAAGCATTCAAGCCCATTCAGGGGGAGCAGTGGATATGGCTATATTTAGTCTACATCTAGCTGGTGTATCTTCCATTTTAAG
>Sinularia_lochmodes_MH516420
CCTGATATGGCCTTTCCTAGATTAAACAATATTAGTTTCTGGTTATTACCACCTTCTCTAATACTATTGGTTGGTTCTATGTTTGTGGAACAAGGGGCAGGTACAGGCTGGACCATTTATCCCCCACTATCAAGCATTCAAGCCCATTCAGGGGGAGCAGTGGATATGGCTATATTTAGTCTACATCTAGCTGGTGTATCTTCCATTTTAAG
>Sinularia_lochmodes_MH516421
CCTGATATGGCCTTTCCTAGATTAAACAATATTAGTTTCTGGTTATTACCACCTTCTCTAATACTATTGGTTGGTTCTATGTTTGTGGAACAAGGGGCAGGTACAGGCTGGACCATTTATCCCCCACTATCAAGCATTCAAGCCCATTCAGGGGGAGCAGTGGATATGGCTATATTTAGTCTACATCTAGCTGGTGTATCTTCCATTTTAAG
>Sinularia_lochmodes_MH516423
CCTGATATGGCCTTTCCTAGATTAAACAATATTAGTTTCTGGTTATTACCACCTTCTCTAATACTATTGGTTGGTTCTATGTTTGTGGAACAAGGGGCAGGTACAGGCTGGACCATTTATCCCCCACTATCAAGCATTCAAGCCCATTCAGGGGGAGCAGTGGATATGGCTATATTTAGTCTACATCTAGCTGGTGTATCTTCCATTTTAAG
>Sinularia_wanannensis_MH516462
CCTGATATGGCCTTTCCTAGATTAAACAATATTAGTTTCTGGTTATTACCACCTTCTCTAATACTATTGGTTGGTTCTATGTTTGTGGAACAAGGGGCAGGTACAGGCTGGACCATTTATCCCCCACTATCAAGCATTCAAGCCCATTCAGGGGGAGCAGTGGATATGGCTATATTTAGTCTACATCTAGCTGGTGTATCTTCCATTTTAAG
>Sinularia_wanannensis_MH516463
CCTGATATGGCCTTTCCTAGATTAAACAATATTAGTTTCTGGTTATTACCACCTTCTCTAATACTATTGGTTGGTTCTATGTTTGTGGAACAAGGGGCAGGTACAGGCTGGACCATTTATCCCCCACTATCAAGCATTCAAGCCCATTCAGGGGGAGCAGTGGATATGGCTATATTTAGTCTACATCTAGCTGGTGTATCTTCCATTTTAAG
>Sinularia_wanannensis_MH516465
CCTGATATGGCCTTTCCTAGATTAAACAATATTAGTTTCTGGTTATTACCACCTTCTCTAATACTATTGGTTGGTTCTATGTTTGTGGAACAAGGGGCAGGTACAGGCTGGACCATTTATCCCCCACTATCAAGCATTCAAGCCCATTCAGGGGGAGCAGTGGATATGGCTATATTTAGTCTACATCTAGCTGGTGTATCTTCCATTTTAAG
>Sinularia_lochmodes_MH516545
CCTGATATGGCCTTTCCTAGATTAAACAATATTAGTTTCTGGTTATTACCACCTTCTCTAATACTATTGGTTGGTTCTATGTTTGTGGAACAAGGGGCAGGTACAGGCTGGACCATTTATCCCCCACTATCAAGCATTCAAGCCCATTCAGGGGGAGCAGTGGATATGGCTATATTTAGTCTACATCTAGCTGGTGTATCTTCCATTTTAAG
>Sinularia_acuta_MH516544
CCTGATATGGCCTTTCCTAGATTAAACAATATTAGTTTCTGGTTATTACCACCTTCTCTAATACTATTGGTTGGTTCTATGTTTGTGGAACAAGGGGCAGGTACAGGCTGGACCATTTATCCCCCACTATCAAGCATTCAAGCCCATTCAGGGGGAGCAGTGGATATGGCTATATTTAGTCTACATCTAGCTGGTGTATCTTCCATTTTAAG
>Sinularia_wanannensis_MH516546
CCTGATATGGCCTTTCCTAGATTAAACAATATTAGTTTCTGGTTATTACCACCTTCTCTAATACTATTGGTTGGTTCTATGTTTGTGGAACAAGGGGCAGGTACAGGCTGGACCATTTATCCCCCACTATCAAGCATTCAAGCCCATTCAGGGGGAGCAGTGGATATGGCTATATTTAGTCTACATCTAGCTGGTGTATCTTCCATTTTAAG
>Sinularia_capillosa_MH516554
CCTGATATGGCCTTTCCTAGATTAAACAATATTAGTTTCTGGTTATTACCACCTTCTCTAATACTATTGGTTGGTTCTATGTTTGTGGAACAAGGGGCAGGTACAGGCTGGACCATTTATCCCCCACTATCAAGCATTCAAGCCCATTCAGGGGGAGCAGTGGATATGGCTATATTTAGTCTACATCTAGCTGGTGTATCTTCCATTTTAAG
>Sinularia_levi_KU230378
CCTGATATGGCCTTTCCTAGATTAAACAATATTAGTTTCTGGTTATTACCACCTTCTCTAATACTATTGGTTGGTTCTATGTTTGTGGAACAAGGGGCAGGTACAGGCTGGACCATTTATCCCCCACTATCAAGCATTCAAGCCCATTCAGGGGGAGCAGTGGATATGGCTATATTTAGTCTACATCTAGCTGGTGTATCTTCCATTTTAAG
>Sinularia_levi_KU230379
CCTGATATGGCCTTTCCTAGATTAAACAATATTAGTTTCTGGTTATTACCACCTTCTCTAATACTATTGGTTGGTTCTATGTTTGTGGAACAAGGGGCAGGTACAGGCTGGACCATTTATCCCCCACTATCAAGCATTCAAGCCCATTCAGGGGGAGCAGTGGATATGGCTATATTTAGTCTACATCTAGCTGGTGTATCTTCCATTTTAAG
>Sinularia_querciformis_KC864969
CCTGATATGGCCTTTCCTAGATTAAACAATATTAGTTTCTGGTTATTACCACCTTCTCTAATACTATTGGTTGGTTCTATGTTTGTGGAACAAGGGGCAGGTACAGGTTGGACCATTTATCCCCCCCTATCAAGCATTCAAGCCCATTCAGGGGGAGCAGTGGATATGGCTATATTTAGTCTACATCTAGCTGGTGTATCTTCCATTTTAAG
>Sinularia_querciformis_GQ342399
CCTGATATGGCCTTTCCTAGATTAAACAATATTAGTTTCTGGTTATTACCACCTTCTCTAATACTATTGGTTGGTTCTATGTTTGTGGAACAAGGGGCAGGTACAGGTTGGACCATTTATCCCCCCCTATCAAGCATTCAAGCCCATTCAGGGGGAGCAGTGGATATGGCTATATTTAGTCTACATCTAGCTGGTGTATCTTCCATTTTAAG
>Sclerophytum_flexibile_MH516409
CCTGATATGGCCTTTCCTAGATTAAACAATATTAGTTTCTGGTTATTACCACCTTCTCTAATACTATTGGTTGGTTCTATGTTTGTGGAACAAGGGGCAGGTACAGGTTGGACCATTTATCCCCCACTATCAAGCATTCAAGCCCATTCAGGGGGAGCAGTGGATATGGCTATATTTAGTCTACATCTAGCTGGTGTATCTTCTATTTTAAG
>Sinularia_variabilis_MH516457
CCTGATATGGCCTTTCCTAGATTAAACAATATTAGTTTCTGGTTATTACCACCTTCTCTAATACTATTGGTTGGTTCTATGTTTGTGGAACAAGGGGCAGGTACAGGTTGGACCATTTATCCCCCACTATCAAGCATTCAAGCCCATTCAGGGGGAGCAGTGGATATGGCTATATTTAGTCTACATCTAGCTGGTGTATCTTCCATTTTAAG
>Sinularia_tumulosa_MH516449
CCTGATATGGCCTTTCCTAGATTAAACAATATTAGTTTCTGGTTATTACCACCTTCTCTAATACTATTGGTTGGTTCTATGTTTGTGGAACAAGGGGCAGGTACAGGCTGGACCATTTATCCTCCACTATCAAGCATTCAAGCCCATTCAGGGGGAGCAGTGGATATGGCTATATTTAGTCTACATCTAGCGGGTGTATCTTCCATTTTAAG
>Sinularia_tumulosa_MH516450
CCTGATATGGCCTTTCCTAGATTAAACAATATTAGTTTCTGGTTATTACCACCTTCTCTAATACTATTGGTTGGTTCTATGTTTGTGGAACAAGGGGCAGGTACAGGCTGGACCATTTATCCTCCACTATCAAGCATTCAAGCCCATTCAGGGGGAGCAGTGGATATGGCTATATTTAGTCTACATCTAGCGGGTGTATCTTCCATTTTAAG
>Sinularia_scabra_KU230383
CCTGATATGGCCTTTCCTAGATTAAACAATATTAGTTTCTGGTTATTACCACCTTCTCTAATACTATTGGTTGGTTCTATGTTTGTGGAACAAGGGGCAGGTACAGGCTGGACCATTTATCCCCCACTATCAAGCATTCAAGCCCATTCAGGGGGAGCAGTGGATATGGCTATATTTAGTCTACATCTAGCGGGTGTATCTTCCATTTTAAG
>Sinularia_scabra_KU230384
CCTGATATGGCCTTTCCTAGATTAAACAATATTAGTTTCTGGTTATTACCACCTTCTCTAATACTATTGGTTGGTTCTATGTTTGTGGAACAAGGGGCAGGTACAGGCTGGACCATTTATCCCCCACTATCAAGCATTCAAGCCCATTCAGGGGGAGCAGTGGATATGGCTATATTTAGTCTACATCTAGCGGGTGTATCTTCCATTTTAAG
>Sinularia_sp._MG422755
CCTGATATGGCCTTTCCTAGATTAAACAATATTAGTTTCTGGTTATTACCACCTTCTCTAATACTATTGGTTGGTTCTATGTTTGTGGAACAAGGGGCAGGTACAGGCTGGACCATTTATCCCCCACTATCAAGCATTCAAGCCCATTCAGGGGGAGCAGTGGATATGGCTATATTTAGTCTACATCTAGCGGGTGTATCTTCCATTTTAAG
>Sinularia_ceramensis_MH516399
CCTGATATGGCCTTTCCTAGATTAAACAATATTAGTTTCTGGTTATTACCACCTTCTCTAATACTATTGGTTGGTTCTATGTTTGTGGAACAAGGGGCAGGTACAGGCTGGACCATTTATCCCCCACTATCAAGCATTCAAGCCCATTCAGGGGGAGCAGTGGATATGGCTATATTTAGTCTACATCTAGCGGGTGTATCTTCCATTTTAAG
>Sinularia_sp._KU230385
CCTGATATGGCCTTTCCTAGATTAAACAATATTAGTTTCTGGTTATTACCACCTTCTCTAATACTATTGGTTGGTTCTATGTTTGTGGAACAAGGGGCAGGTACAGGCTGGACCATTTATCCCCCACTATCAAGCATTCAAGCCCATTCAGGGGGAGCAGTGGATATGGCTATATTTAGTCTACATCTAGCGGGTGTATCTTCCATTTTAAG
>Sinularia_sp._KU230386
CCTGATATGGCCTTTCCTAGATTAAACAATATTAGTTTCTGGTTATTACCACCTTCTCTAATACTATTGGTTGGTTCTATGTTTGTGGAACAAGGGGCAGGTACAGGCTGGACCATTTATCCCCCACTATCAAGCATTCAAGCCCATTCAGGGGGAGCAGTGGATATGGCTATATTTAGTCTACATCTAGCGGGTGTATCTTCCATTTTAAG
>Sinularia_sp._KU230387
CCTGATATGGCCTTTCCTAGATTAAACAATATTAGTTTCTGGTTATTACCACCTTCTCTAATACTATTGGTTGGTTCTATGTTTGTGGAACAAGGGGCAGGTACAGGCTGGACCATTTATCCCCCACTATCAAGCATTCAAGCCCATTCAGGGGGAGCAGTGGATATGGCTATATTTAGTCTACATCTAGCGGGTGTATCTTCCATTTTAAG
>Sinularia_ceramensis_MH516400
CCTGATATGGCCTTTCCTAGATTAAACAATATTAGTTTCTGGTTATTACCACCTTCTCTAATACTATTGGTTGGTTCTATGTTTGTGGAACAAGGGGCAGGTACAGGCTGGACCATTTATCCCCCACTATCAAGCATTCAAGCCCATTCAGGGGGAGCAGTGGATATGGCTATATTTAGTCTACATCTAGCGGGTGTATCTTCCATTTTAAG
>Sinularia_lochmodes_MH516422
CCTGATATGGCCTTTCCTAGATTAAACAATATTAGTTTCTGGTTATTACCACCTTCTCTAATACTATTGGTTGGTTCTATGTTTGTGGAACAAGGGGCAGGTACAGGCTGGACCATTTATCCCCCACTATCAAGCATTCAAGCCCATTCAGGGGGAGCAGTGGATATGGCTATATTTAGTCTACATCTAGCGGGTGTATCTTCCATTTTAAG
>Sinularia_bremerensis_KU230375
CCTGATATGGCCTTTCCTAGATTAAACAATATTAGTTTCTGGTTATTACCACCTTCTCTAATACTATTGGTTGGTTCTATGTTTGTGGAACAAGGGGCAGGTACAGGCTGGACCATTTATCCCCCACTATCAAGCATTCAAGCCCATTCAGGGGGAGCAGTGGATATGGCTATATTTAGTCTACATCTAGCGGGTGTATCTTCCATTTTAAG
>Sinularia_confusa_KU230376
CCTGATATGGCCTTTCCTAGATTAAACAATATTAGTTTCTGGTTATTACCACCTTCTCTAATACTATTGGTTGGTTCTATGTTTGTGGAACAAGGGGCAGGTACAGGCTGGACCATTTATCCCCCACTATCAAGCATTCAAGCCCATTCAGGGGGAGCAGTGGATATGGCTATATTTAGTCTACATCTAGCGGGTGTATCTTCCATTTTAAG
>Sinularia_diffusa_KU230377
CCTGATATGGCCTTTCCTAGATTAAACAATATTAGTTTCTGGTTATTACCACCTTCTCTAATACTATTGGTTGGTTCTATGTTTGTGGAACAAGGGGCAGGTACAGGCTGGACCATTTATCCCCCACTATCAAGCATTCAAGCCCATTCAGGGGGAGCAGTGGATATGGCTATATTTAGTCTACATCTAGCGGGTGTATCTTCCATTTTAAG
>Sinularia_linnei_KU230380
CCTGATATGGCCTTTCCTAGATTAAACAATATTAGTTTCTGGTTATTACCACCTTCTCTAATACTATTGGTTGGTTCTATGTTTGTGGAACAAGGGGCAGGTACAGGCTGGACCATTTATCCCCCACTATCAAGCATTCAAGCCCATTCAGGGGGAGCAGTGGATATGGCTATATTTAGTCTACATCTAGCGGGTGTATCTTCCATTTTAAG
>Sinularia_mammifera_KU230381
CCTGATATGGCCTTTCCTAGATTAAACAATATTAGTTTCTGGTTATTACCACCTTCTCTAATACTATTGGTTGGTTCTATGTTTGTGGAACAAGGGGCAGGTACAGGCTGGACCATTTATCCCCCACTATCAAGCATTCAAGCCCATTCAGGGGGAGCAGTGGATATGGCTATATTTAGTCTACATCTAGCGGGTGTATCTTCCATTTTAAG
>Sinularia_papula_KU230382
CCTGATATGGCCTTTCCTAGATTAAACAATATTAGTTTCTGGTTATTACCACCTTCTCTAATACTATTGGTTGGTTCTATGTTTGTGGAACAAGGGGCAGGTACAGGCTGGACCATTTATCCCCCACTATCAAGCATTCAAGCCCATTCAGGGGGAGCAGTGGATATGGCTATATTTAGTCTACATCTAGCGGGTGTATCTTCCATTTTAAG
>Sinularia_sp._KU230388
CCTGATATGGCCTTTCCTAGATTAAACAATATTAGTTTCTGGTTATTACCACCTTCTCTAATACTATTGGTTGGTTCTATGTTTGTGGAACAAGGGGCAGGTACAGGCTGGACCATTTATCCCCCACTATCAAGCATTCAAGCCCATTCAGGGGGAGCAGTGGATATGGCTATATTTAGTCTACATCTAGCGGGTGTATCTTCCATTTTAAG
>Sinularia_woodyensis_KU230389
CCTGATATGGCCTTTCCTAGATTAAACAATATTAGTTTCTGGTTATTACCACCTTCTCTAATACTATTGGTTGGTTCTATGTTTGTGGAACAAGGGGCAGGTACAGGCTGGACCATTTATCCCCCACTATCAAGCATTCAAGCCCATTCAGGGGGAGCAGTGGATATGGCTATATTTAGTCTACATCTAGCGGGTGTATCTTCCATTTTAAG
>Sinularia_ovispiculata_MH516434
CCTGATATGGCCTTTCCTAGATTAAACAATATTAGTTTCTGGTTATTACCACCTTCTCTAATACTATTGGTTGGTTCTATGTTTGTGGAACAAGGGGCAGGTACAGGCTGGACCATTTATCCCCCACTATCAAGCATTCAAGCCCATTCAGGGGGAGCAGTGGATATGGCTATATTTAGTCTACATCTAGCGGGTGTATCTTCCATTTTAAG
>Sinularia_curvata_MH516405
CCTGATATGGCCTTTCCTAGATTAAACAATATTAGTTTCTGGTTATTGCCACCTTCTCTAATACTATTGGTTGGTTCTATGTTTGTGGAACAAGGGGCAGGTACAGGCTGGACCATTTATCCCCCATTATCAAGCATTCAAGCCCATTCAGGGGGAGCAGTGGATATGGCTATATTTAGTCTACATCTAGCTGGTGTATCTTCCATTTTAAG
>Sinularia_humilis_MH516417
CCTGATATGGCCTTTCCTAGATTAAACAATATTAGTTTCTGGTTATTACCACCTTCTCTAATACTATTGGTTGGTTCTATGTTTGTGGAACAAGGGGCAGGTACAGGCTGGACCATTTATCCCCCATTATCAAGCATTCAAGCCCATTCAGGGGGAGCAGTGGATATGGCTATATTTAGTCTACATCTAGCTGGTGTATCTTCCATTTTAAG
>Sinularia_humilis_MH516418
CCTGATATGGCCTTTCCTAGATTAAACAATATTAGTTTCTGGTTATTACCACCTTCTCTAATACTATTGGTTGGTTCTATGTTTGTGGAACAAGGGGCAGGTACAGGCTGGACCATTTATCCCCCATTATCAAGCATTCAAGCCCATTCAGGGGGAGCAGTGGATATGGCTATATTTAGTCTACATCTAGCTGGTGTATCTTCCATTTTAAG
>Sinularia_pavida_MH516435
CCTGATATGGCCTTTCCTAGATTAAACAATATTAGTTTCTGGTTATTACCACCTTCTCTAATACTATTGGTTGGTTCTATGTTTGTGGAACAAGGGGCAGGTACAGGCTGGACCATTTATCCCCCACTATCAAGCATTCAAGCCCATTCAGGGGGAGCAGTGGATATGGCTATATTTAGTCTACATCTAGCAGGTGTATCTTCCATTTTAAG
>Sinularia_pavida_MH516436
CCTGATATGGCCTTTCCTAGATTAAACAATATTAGTTTCTGGTTATTACCACCTTCTCTAATACTATTGGTTGGTTCTATGTTTGTGGAACAAGGGGCAGGTACAGGCTGGACCATTTATCCCCCACTATCAAGCATTCAAGCCCATTCAGGGGGAGCAGTGGATATGGCTATATTTAGTCTACATCTAGCAGGTGTATCTTCCATTTTAAG
>Sinularia_compressa_KC864989
CCTGATATGGCCTTTCCTAGATTAAACAATATTAGTTTCTGGTTATTACCACCTTCTCTAATACTATTGGTTGGTTCTATGTTTGTGGAACAAGGGGCAGGTACAGGCTGGACCATTTATCCCCCATTATCAAGCATTCAAGCCCATTCAGGGGGAGCAGTGGATATGGCTATATTTAGTCTACATCTAGCAGGTGTATCTTCCATTTTAAG
>Cyclomuricea_flabellata_MT725924
CCCGATATGGCCTTTCCCAGATTAAACAATATCAGCTTTTGGTTATTACCACCTGCTTTAATACTATTGGCTGGTTCGATGTTTGTGGAACAAGGGGCGGGTACGGGCTGGACGATCTATCCCCCTCTAGCAAGCATTCAAGCCCACTCAGGGGGAGCAGTGGACATGGCTATATTTAGTTTACATCTAGCTGGTATATCTTCCATCTTAAG
>Eunephthya_ericius_JX124374
CCCGATATGGCTTTTCCTAGATTAAACAATATAAGTTTCTGGTTATTACCACCTGCAATAATATTATTGGTTGGGTCTATGTTTGTGGAACAAGGGGCAGGCACAGGCTGGACCGTTTATCCACCACTATCAGGCATTAAAGCCCACTCAGGGGGGGCGGTGGATATGGCTATATTTAGTCTACATCTAGCTGGTATATCTTCCATTTTAAG
>Eunephthya_ericius_JX124376
CCCGATATGGCTTTTCCTAGATTAAACAATATAAGTTTCTGGTTATTACCACCTGCTATAATATTATTGGTTGGGTCTATGTTTGTGGAACAAGGGGCAGGCACAGGCTGGACCGTTTATCCACCACTATCAGGCATTAAAGCCCACTCAGGGGGGGCGGTGGATATGGCCATATTTAGTCTACATCTAGCTGGTATATCTTCCATTTTAAG
>Eunephthya_ericius_JX124375
CCCGATATGGCTTTTCCTAGATTAAACAATATAAGTTTCTGGTTATTACCACCTGCTATAATATTATTGGTTGGGTCTATGTTTGTGGAACAGGGGGCAGGCACAGGCTGGACCGTTTATCCACCACTATCAGGCATTAAAGCCCACTCAGGGGGGGCGGTGGATATGGCTATATTTAGTCTACATCTAGCTGGTATATCTTCCATTTTAAG
>Ovabunda_sp._KY442345
CCCGATATGGCCTTTCCTAGATTAAACAATATTAGTTTCTGGTTACTGCCACCTTCTCTAATACTATTGGTTGGTTCTATGTTCATAGAACAAGGAGCAGGTACAGGTTGGACTATTTATCCCCCACTATCAGGTATTCAAGCCCATTCAGGGGGAGCAGTAGATATGGCTATATTTAGTCTTCATCTAGCTGGTATATCCTCTATTTTAAG
>Ovabunda_biseriata_KY442351
CCCGATATGGCCTTTCCTAGATTAAACAATATTAGTTTCTGGTTACTGCCACCTTCTCTAATACTATTGGTTGGTTCTATGTTCATAGAACAAGGAGCAGGTACAGGTTGGACTATTTATCCCCCACTATCAGGTATTCAAGCCCATTCAGGGGGAGCAGTAGATATGGCTATATTTAGTCTTCATCTAGCTGGTATATCCTCTATTTTAAG
>Ovabunda_biseriata_MK396750
CCCGATATGGCCTTTCCTAGATTAAACAATATTAGTTTCTGGTTACTGCCACCTTCTCTAATACTATTGGTTGGTTCTATGTTCATAGAACAAGGAGCAGGTACAGGTTGGACTATTTATCCCCCACTATCAGGTATTCAAGCCCATTCAGGGGGAGCAGTAGATATGGCTATATTTAGTCTTCATCTAGCTGGTATATCCTCTATTTTAAG
>Ovabunda_biseriata_MK396753
CCCGATATGGCCTTTCCTAGATTAAACAATATTAGTTTCTGGTTACTGCCACCTTCTCTAATACTATTGGTTGGTTCTATGTTCATAGAACAAGGAGCAGGTACAGGTTGGACTATTTATCCCCCACTATCAGGTATTCAAGCCCATTCAGGGGGAGCAGTAGATATGGCTATATTTAGTCTTCATCTAGCTGGTATATCCTCTATTTTAAG
>Ovabunda_macrospiculata_KM371278
CCCGATATGGCCTTTCCTAGATTAAACAATATTAGTTTCTGGTTACTGCCACCTTCTCTAATACTATTGGTTGGTTCTATGTTCATAGAACAAGGAGCAGGTACAGGTTGGACTATTTATCCCCCACTATCAGGTATTCAAGCCCATTCAGGGGGAGCAGTAGATATGGCTATATTTAGTCTTCATCTAGCTGGTATATCCTCTATTTTAAG
>Ovabunda_macrospiculata_KM371279
CCCGATATGGCCTTTCCTAGATTAAACAATATTAGTTTCTGGTTACTGCCACCTTCTCTAATACTATTGGTTGGTTCTATGTTCATAGAACAAGGAGCAGGTACAGGTTGGACTATTTATCCCCCACTATCAGGTATTCAAGCCCATTCAGGGGGAGCAGTAGATATGGCTATATTTAGTCTTCATCTAGCTGGTATATCCTCTATTTTAAG
>Ovabunda_macrospiculata_KM371283
CCCGATATGGCCTTTCCTAGATTAAACAATATTAGTTTCTGGTTACTGCCACCTTCTCTAATACTATTGGTTGGTTCTATGTTCATAGAACAAGGAGCAGGTACAGGTTGGACTATTTATCCCCCACTATCAGGTATTCAAGCCCATTCAGGGGGAGCAGTAGATATGGCTATATTTAGTCTTCATCTAGCTGGTATATCCTCTATTTTAAG
>Ovabunda_sp._KM371285
CCCGATATGGCCTTTCCTAGATTAAACAATATTAGTTTCTGGTTACTGCCACCTTCTCTAATACTATTGGTTGGTTCTATGTTCATAGAACAAGGAGCAGGTACAGGTTGGACTATTTATCCCCCACTATCAGGTATTCAAGCCCATTCAGGGGGAGCAGTAGATATGGCTATATTTAGTCTTCATCTAGCTGGTATATCCTCTATTTTAAG
>Ovabunda_sp._KM371295
CCCGATATGGCCTTTCCTAGATTAAACAATATTAGTTTCTGGTTACTGCCACCTTCTCTAATACTATTGGTTGGTTCTATGTTCATAGAACAAGGAGCAGGTACAGGTTGGACTATTTATCCCCCACTATCAGGTATTCAAGCCCATTCAGGGGGAGCAGTAGATATGGCTATATTTAGTCTTCATCTAGCTGGTATATCCTCTATTTTAAG
>Ovabunda_macrospiculata_KM371307
CCCGATATGGCCTTTCCTAGATTAAACAATATTAGTTTCTGGTTACTGCCACCTTCTCTAATACTATTGGTTGGTTCTATGTTCATAGAACAAGGAGCAGGTACAGGTTGGACTATTTATCCCCCACTATCAGGTATTCAAGCCCATTCAGGGGGAGCAGTAGATATGGCTATATTTAGTCTTCATCTAGCTGGTATATCCTCTATTTTAAG
>Ovabunda_sp._KM371308
CCCGATATGGCCTTTCCTAGATTAAACAATATTAGTTTCTGGTTACTGCCACCTTCTCTAATACTATTGGTTGGTTCTATGTTCATAGAACAAGGAGCAGGTACAGGTTGGACTATTTATCCCCCACTATCAGGTATTCAAGCCCATTCAGGGGGAGCAGTAGATATGGCTATATTTAGTCTTCATCTAGCTGGTATATCCTCTATTTTAAG
>Ovabunda_sp._KM371310
CCCGATATGGCCTTTCCTAGATTAAACAATATTAGTTTCTGGTTACTGCCACCTTCTCTAATACTATTGGTTGGTTCTATGTTCATAGAACAAGGAGCAGGTACAGGTTGGACTATTTATCCCCCACTATCAGGTATTCAAGCCCATTCAGGGGGAGCAGTAGATATGGCTATATTTAGTCTTCATCTAGCTGGTATATCCTCTATTTTAAG
>Ovabunda_macrospiculata_KM371311
CCCGATATGGCCTTTCCTAGATTAAACAATATTAGTTTCTGGTTACTGCCACCTTCTCTAATACTATTGGTTGGTTCTATGTTCATAGAACAAGGAGCAGGTACAGGTTGGACTATTTATCCCCCACTATCAGGTATTCAAGCCCATTCAGGGGGAGCAGTAGATATGGCTATATTTAGTCTTCATCTAGCTGGTATATCCTCTATTTTAAG
>Ovabunda_sp._KM371312
CCCGATATGGCCTTTCCTAGATTAAACAATATTAGTTTCTGGTTACTGCCACCTTCTCTAATACTATTGGTTGGTTCTATGTTCATAGAACAAGGAGCAGGTACAGGTTGGACTATTTATCCCCCACTATCAGGTATTCAAGCCCATTCAGGGGGAGCAGTAGATATGGCTATATTTAGTCTTCATCTAGCTGGTATATCCTCTATTTTAAG
>Ovabunda_sp._KM371313
CCCGATATGGCCTTTCCTAGATTAAACAATATTAGTTTCTGGTTACTGCCACCTTCTCTAATACTATTGGTTGGTTCTATGTTCATAGAACAAGGAGCAGGTACAGGTTGGACTATTTATCCCCCACTATCAGGTATTCAAGCCCATTCAGGGGGAGCAGTAGATATGGCTATATTTAGTCTTCATCTAGCTGGTATATCCTCTATTTTAAG
>Ovabunda_macrospiculata_KM371314
CCCGATATGGCCTTTCCTAGATTAAACAATATTAGTTTCTGGTTACTGCCACCTTCTCTAATACTATTGGTTGGTTCTATGTTCATAGAACAAGGAGCAGGTACAGGTTGGACTATTTATCCCCCACTATCAGGTATTCAAGCCCATTCAGGGGGAGCAGTAGATATGGCTATATTTAGTCTTCATCTAGCTGGTATATCCTCTATTTTAAG
>Ovabunda_sp._KM371315
CCCGATATGGCCTTTCCTAGATTAAACAATATTAGTTTCTGGTTACTGCCACCTTCTCTAATACTATTGGTTGGTTCTATGTTCATAGAACAAGGAGCAGGTACAGGTTGGACTATTTATCCCCCACTATCAGGTATTCAAGCCCATTCAGGGGGAGCAGTAGATATGGCTATATTTAGTCTTCATCTAGCTGGTATATCCTCTATTTTAAG
>Ovabunda_sp._KM371316
CCCGATATGGCCTTTCCTAGATTAAACAATATTAGTTTCTGGTTACTGCCACCTTCTCTAATACTATTGGTTGGTTCTATGTTCATAGAACAAGGAGCAGGTACAGGTTGGACTATTTATCCCCCACTATCAGGTATTCAAGCCCATTCAGGGGGAGCAGTAGATATGGCTATATTTAGTCTTCATCTAGCTGGTATATCCTCTATTTTAAG
>Ovabunda_sp._KM371317
CCCGATATGGCCTTTCCTAGATTAAACAATATTAGTTTCTGGTTACTGCCACCTTCTCTAATACTATTGGTTGGTTCTATGTTCATAGAACAAGGAGCAGGTACAGGTTGGACTATTTATCCCCCACTATCAGGTATTCAAGCCCATTCAGGGGGAGCAGTAGATATGGCTATATTTAGTCTTCATCTAGCTGGTATATCCTCTATTTTAAG
>Ovabunda_sp._KM371318
CCCGATATGGCCTTTCCTAGATTAAACAATATTAGTTTCTGGTTACTGCCACCTTCTCTAATACTATTGGTTGGTTCTATGTTCATAGAACAAGGAGCAGGTACAGGTTGGACTATTTATCCCCCACTATCAGGTATTCAAGCCCATTCAGGGGGAGCAGTAGATATGGCTATATTTAGTCTTCATCTAGCTGGTATATCCTCTATTTTAAG
>Ovabunda_sp._KM371319
CCCGATATGGCCTTTCCTAGATTAAACAATATTAGTTTCTGGTTACTGCCACCTTCTCTAATACTATTGGTTGGTTCTATGTTCATAGAACAAGGAGCAGGTACAGGTTGGACTATTTATCCCCCACTATCAGGTATTCAAGCCCATTCAGGGGGAGCAGTAGATATGGCTATATTTAGTCTTCATCTAGCTGGTATATCCTCTATTTTAAG
>Ovabunda_macrospiculata_KM371320
CCCGATATGGCCTTTCCTAGATTAAACAATATTAGTTTCTGGTTACTGCCACCTTCTCTAATACTATTGGTTGGTTCTATGTTCATAGAACAAGGAGCAGGTACAGGTTGGACTATTTATCCCCCACTATCAGGTATTCAAGCCCATTCAGGGGGAGCAGTAGATATGGCTATATTTAGTCTTCATCTAGCTGGTATATCCTCTATTTTAAG
>Ovabunda_sp._KM371321
CCCGATATGGCCTTTCCTAGATTAAACAATATTAGTTTCTGGTTACTGCCACCTTCTCTAATACTATTGGTTGGTTCTATGTTCATAGAACAAGGAGCAGGTACAGGTTGGACTATTTATCCCCCACTATCAGGTATTCAAGCCCATTCAGGGGGAGCAGTAGATATGGCTATATTTAGTCTTCATCTAGCTGGTATATCCTCTATTTTAAG
>Ovabunda_macrospiculata_KM371329
CCCGATATGGCCTTTCCTAGATTAAACAATATTAGTTTCTGGTTACTGCCACCTTCTCTAATACTATTGGTTGGTTCTATGTTCATAGAACAAGGAGCAGGTACAGGTTGGACTATTTATCCCCCACTATCAGGTATTCAAGCCCATTCAGGGGGAGCAGTAGATATGGCTATATTTAGTCTTCATCTAGCTGGTATATCCTCTATTTTAAG
>Ovabunda_macrospiculata_KM371331
CCCGATATGGCCTTTCCTAGATTAAACAATATTAGTTTCTGGTTACTGCCACCTTCTCTAATACTATTGGTTGGTTCTATGTTCATAGAACAAGGAGCAGGTACAGGTTGGACTATTTATCCCCCACTATCAGGTATTCAAGCCCATTCAGGGGGAGCAGTAGATATGGCTATATTTAGTCTTCATCTAGCTGGTATATCCTCTATTTTAAG
>Ovabunda_sp._KM371341
CCCGATATGGCCTTTCCTAGATTAAACAATATTAGTTTCTGGTTACTGCCACCTTCTCTAATACTATTGGTTGGTTCTATGTTCATAGAACAAGGAGCAGGTACAGGTTGGACTATTTATCCCCCACTATCAGGTATTCAAGCCCATTCAGGGGGAGCAGTAGATATGGCTATATTTAGTCTTCATCTAGCTGGTATATCCTCTATTTTAAG
>Ovabunda_verseveldti_KC864983
CCCGATATGGCCTTTCCTAGATTAAACAATATTAGTTTCTGGTTACTGCCACCTTCTCTAATACTATTGGTTGGTTCTATGTTTATAGAACAAGGAGCAGGTACAGGTTGGACTATTTATCCCCCACTATCAGGTATTCAAGCCCATTCAGGGGGAGCAGTAGATATGGCTATATTTAGTCTTCATCTAGCTGGTATATCCTCTATTTTAAG
>Ovabunda_impulsatilla_KC864954
CCCGATATGGCCTTTCCTAGATTAAACAATATTAGTTTCTGGTTACTGCCACCTTCTCTAATACTATTGGTTGGTTCTATGTTTATAGAACAAGGAGCAGGTACAGGTTGGACTATTTATCCCCCACTATCAGGTATTCAAGCCCATTCAGGGGGAGCAGTAGATATGGCTATATTTAGTCTTCATCTAGCTGGTATATCCTCTATTTTAAG
>Xenia_sp._KC864951
CCCGATATGGCCTTTCCTAGATTAAACAATATTAGTTTCTGGTTACTGCCACCTTCTCTAATACTATTGGTTGGTTCTATGTTTATAGAACAAGGAGCAGGTACAGGTTGGACTATTTATCCCCCACTATCAGGTATTCAAGCCCATTCAGGGGGAGCAGTAGATATGGCTATATTTAGTCTTCATCTAGCTGGTATATCCTCTATTTTAAG
>Xenia_umbellata_KC864981
CCCGATATGGCCTTTCCTAGATTAAACAATATTAGTTTCTGGTTACTGCCACCTTCTCTAATACTATTGGTTGGTTCTATGTTTATAGAACAAGGAGCAGGTACAGGTTGGACTATTTATCCCCCACTATCAGGTATTCAAGCCCATTCAGGGGGAGCAGTAGATATGGCTATATTTAGTCTTCATCTAGCTGGTATATCCTCTATTTTAAG
>Xenia_sp._KC864985
CCCGATATGGCCTTTCCTAGATTAAACAATATTAGTTTCTGGTTACTGCCACCTTCTCTAATACTATTGGTTGGTTCTATGTTTATAGAACAAGGAGCAGGTACAGGTTGGACTATTTATCCCCCACTATCAGGTATTCAAGCCCATTCAGGGGGAGCAGTAGATATGGCTATATTTAGTCTTCATCTAGCTGGTATATCCTCTATTTTAAG
>Xenia_umbellata_KC864990
CCCGATATGGCCTTTCCTAGATTAAACAATATTAGTTTCTGGTTACTGCCACCTTCTCTAATACTATTGGTTGGTTCTATGTTTATAGAACAAGGAGCAGGTACAGGTTGGACTATTTATCCCCCACTATCAGGTATTCAAGCCCATTCAGGGGGAGCAGTAGATATGGCTATATTTAGTCTTCATCTAGCTGGTATATCCTCTATTTTAAG
>Xenia_umbellata_KT590435
CCCGATATGGCCTTTCCTAGATTAAACAATATTAGTTTCTGGTTACTGCCACCTTCTCTAATACTATTGGTTGGTTCTATGTTTATAGAACAAGGAGCAGGTACAGGTTGGACTATTTATCCCCCACTATCAGGTATTCAAGCCCATTCAGGGGGAGCAGTAGATATGGCTATATTTAGTCTTCATCTAGCTGGTATATCCTCTATTTTAAG
>Xenia_umbellata_KT590436
CCCGATATGGCCTTTCCTAGATTAAACAATATTAGTTTCTGGTTACTGCCACCTTCTCTAATACTATTGGTTGGTTCTATGTTTATAGAACAAGGAGCAGGTACAGGTTGGACTATTTATCCCCCACTATCAGGTATTCAAGCCCATTCAGGGGGAGCAGTAGATATGGCTATATTTAGTCTTCATCTAGCTGGTATATCCTCTATTTTAAG
>Xenia_umbellata_KT590437
CCCGATATGGCCTTTCCTAGATTAAACAATATTAGTTTCTGGTTACTGCCACCTTCTCTAATACTATTGGTTGGTTCTATGTTTATAGAACAAGGAGCAGGTACAGGTTGGACTATTTATCCCCCACTATCAGGTATTCAAGCCCATTCAGGGGGAGCAGTAGATATGGCTATATTTAGTCTTCATCTAGCTGGTATATCCTCTATTTTAAG
>Xenia_umbellata_KT590438
CCCGATATGGCCTTTCCTAGATTAAACAATATTAGTTTCTGGTTACTGCCACCTTCTCTAATACTATTGGTTGGTTCTATGTTTATAGAACAAGGAGCAGGTACAGGTTGGACTATTTATCCCCCACTATCAGGTATTCAAGCCCATTCAGGGGGAGCAGTAGATATGGCTATATTTAGTCTTCATCTAGCTGGTATATCCTCTATTTTAAG
>Xenia_umbellata_KT590439
CCCGATATGGCCTTTCCTAGATTAAACAATATTAGTTTCTGGTTACTGCCACCTTCTCTAATACTATTGGTTGGTTCTATGTTTATAGAACAAGGAGCAGGTACAGGTTGGACTATTTATCCCCCACTATCAGGTATTCAAGCCCATTCAGGGGGAGCAGTAGATATGGCTATATTTAGTCTTCATCTAGCTGGTATATCCTCTATTTTAAG
>Xenia_umbellata_KT590440
CCCGATATGGCCTTTCCTAGATTAAACAATATTAGTTTCTGGTTACTGCCACCTTCTCTAATACTATTGGTTGGTTCTATGTTTATAGAACAAGGAGCAGGTACAGGTTGGACTATTTATCCCCCACTATCAGGTATTCAAGCCCATTCAGGGGGAGCAGTAGATATGGCTATATTTAGTCTTCATCTAGCTGGTATATCCTCTATTTTAAG
>Xenia_umbellata_KT590441
CCCGATATGGCCTTTCCTAGATTAAACAATATTAGTTTCTGGTTACTGCCACCTTCTCTAATACTATTGGTTGGTTCTATGTTTATAGAACAAGGAGCAGGTACAGGTTGGACTATTTATCCCCCACTATCAGGTATTCAAGCCCATTCAGGGGGAGCAGTAGATATGGCTATATTTAGTCTTCATCTAGCTGGTATATCCTCTATTTTAAG
>Xenia_hicksoni_MK396749
CCCGATATGGCCTTTCCTAGATTAAACAATATTAGTTTCTGGTTACTGCCACCTTCTCTAATACTATTGGTTGGTTCTATGTTTATAGAACAAGGAGCAGGTACAGGTTGGACTATTTATCCCCCACTATCAGGTATTCAAGCCCATTCAGGGGGAGCAGTAGATATGGCTATATTTAGTCTTCATCTAGCTGGTATATCCTCTATTTTAAG
>Xenia_hicksoni_GQ342463
CCCGATATGGCCTTTCCTAGATTAAACAATATTAGTTTCTGGTTACTGCCACCTTCTCTAATACTATTGGTTGGTTCTATGTTTATAGAACAAGGAGCAGGTACAGGTTGGACTATTTATCCCCCACTATCAGGTATTCAAGCCCATTCAGGGGGAGCAGTAGATATGGCTATATTTAGTCTTCATCTAGCTGGTATATCCTCTATTTTAAG
>Ovabunda_ainex_KY442346
CCCGATATGGCCTTTCCTAGATTAAACAATATTAGTTTCTGGTTACTGCCACCTTCTCTAATACTATTGGTTGGTTCTATGTTTATAGAACAAGGAGCAGGTACAGGTTGGACTATTTATCCCCCACTATCAGGTATTCAAGCCCATTCAGGGGGAGCAGTAGATATGGCTATATTTAGTCTTCATCTAGCTGGTATATCCTCTATTTTAAG
>Ovabunda_biseriata_KY442348
CCCGATATGGCCTTTCCTAGATTAAACAATATTAGTTTCTGGTTACTGCCACCTTCTCTAATACTATTGGTTGGTTCTATGTTTATAGAACAAGGAGCAGGTACAGGTTGGACTATTTATCCCCCACTATCAGGTATTCAAGCCCATTCAGGGGGAGCAGTAGATATGGCTATATTTAGTCTTCATCTAGCTGGTATATCCTCTATTTTAAG
>Ovabunda_biseriata_KY442349
CCCGATATGGCCTTTCCTAGATTAAACAATATTAGTTTCTGGTTACTGCCACCTTCTCTAATACTATTGGTTGGTTCTATGTTTATAGAACAAGGAGCAGGTACAGGTTGGACTATTTATCCCCCACTATCAGGTATTCAAGCCCATTCAGGGGGAGCAGTAGATATGGCTATATTTAGTCTTCATCTAGCTGGTATATCCTCTATTTTAAG
>Ovabunda_biseriata_KY442352
CCCGATATGGCCTTTCCTAGATTAAACAATATTAGTTTCTGGTTACTGCCACCTTCTCTAATACTATTGGTTGGTTCTATGTTTATAGAACAAGGAGCAGGTACAGGTTGGACTATTTATCCCCCACTATCAGGTATTCAAGCCCATTCAGGGGGAGCAGTAGATATGGCTATATTTAGTCTTCATCTAGCTGGTATATCCTCTATTTTAAG
>Ovabunda_impulsatilla_KY442357
CCCGATATGGCCTTTCCTAGATTAAACAATATTAGTTTCTGGTTACTGCCACCTTCTCTAATACTATTGGTTGGTTCTATGTTTATAGAACAAGGAGCAGGTACAGGTTGGACTATTTATCCCCCACTATCAGGTATTCAAGCCCATTCAGGGGGAGCAGTAGATATGGCTATATTTAGTCTTCATCTAGCTGGTATATCCTCTATTTTAAG
>Ovabunda_impulsatilla_KY442358
CCCGATATGGCCTTTCCTAGATTAAACAATATTAGTTTCTGGTTACTGCCACCTTCTCTAATACTATTGGTTGGTTCTATGTTTATAGAACAAGGAGCAGGTACAGGTTGGACTATTTATCCCCCACTATCAGGTATTCAAGCCCATTCAGGGGGAGCAGTAGATATGGCTATATTTAGTCTTCATCTAGCTGGTATATCCTCTATTTTAAG
>Ovabunda_biseriata_MK396751
CCCGATATGGCCTTTCCTAGATTAAACAATATTAGTTTCTGGTTACTGCCACCTTCTCTAATACTATTGGTTGGTTCTATGTTTATAGAACAAGGAGCAGGTACAGGTTGGACTATTTATCCCCCACTATCAGGTATTCAAGCCCATTCAGGGGGAGCAGTAGATATGGCTATATTTAGTCTTCATCTAGCTGGTATATCCTCTATTTTAAG
>Ovabunda_biseriata_MK396752
CCCGATATGGCCTTTCCTAGATTAAACAATATTAGTTTCTGGTTACTGCCACCTTCTCTAATACTATTGGTTGGTTCTATGTTTATAGAACAAGGAGCAGGTACAGGTTGGACTATTTATCCCCCACTATCAGGTATTCAAGCCCATTCAGGGGGAGCAGTAGATATGGCTATATTTAGTCTTCATCTAGCTGGTATATCCTCTATTTTAAG
>Ovabunda_biseriata_MK396757
CCCGATATGGCCTTTCCTAGATTAAACAATATTAGTTTCTGGTTACTGCCACCTTCTCTAATACTATTGGTTGGTTCTATGTTTATAGAACAAGGAGCAGGTACAGGTTGGACTATTTATCCCCCACTATCAGGTATTCAAGCCCATTCAGGGGGAGCAGTAGATATGGCTATATTTAGTCTTCATCTAGCTGGTATATCCTCTATTTTAAG
>Ovabunda_biseriata_MK396760
CCCGATATGGCCTTTCCTAGATTAAACAATATTAGTTTCTGGTTACTGCCACCTTCTCTAATACTATTGGTTGGTTCTATGTTTATAGAACAAGGAGCAGGTACAGGTTGGACTATTTATCCCCCACTATCAGGTATTCAAGCCCATTCAGGGGGAGCAGTAGATATGGCTATATTTAGTCTTCATCTAGCTGGTATATCCTCTATTTTAAG
>Ovabunda_impulsatilla_MK396762
CCCGATATGGCCTTTCCTAGATTAAACAATATTAGTTTCTGGTTACTGCCACCTTCTCTAATACTATTGGTTGGTTCTATGTTTATAGAACAAGGAGCAGGTACAGGTTGGACTATTTATCCCCCACTATCAGGTATTCAAGCCCATTCAGGGGGAGCAGTAGATATGGCTATATTTAGTCTTCATCTAGCTGGTATATCCTCTATTTTAAG
>Ovabunda_impulsatilla_KM371288
CCCGATATGGCCTTTCCTAGATTAAACAATATTAGTTTCTGGTTACTGCCACCTTCTCTAATACTATTGGTTGGTTCTATGTTTATAGAACAAGGAGCAGGTACAGGTTGGACTATTTATCCCCCACTATCAGGTATTCAAGCCCATTCAGGGGGAGCAGTAGATATGGCTATATTTAGTCTTCATCTAGCTGGTATATCCTCTATTTTAAG
>Ovabunda_impulsatilla_KM371290
CCCGATATGGCCTTTCCTAGATTAAACAATATTAGTTTCTGGTTACTGCCACCTTCTCTAATACTATTGGTTGGTTCTATGTTTATAGAACAAGGAGCAGGTACAGGTTGGACTATTTATCCCCCACTATCAGGTATTCAAGCCCATTCAGGGGGAGCAGTAGATATGGCTATATTTAGTCTTCATCTAGCTGGTATATCCTCTATTTTAAG
>Ovabunda_biseriata_KM371294
CCCGATATGGCCTTTCCTAGATTAAACAATATTAGTTTCTGGTTACTGCCACCTTCTCTAATACTATTGGTTGGTTCTATGTTTATAGAACAAGGAGCAGGTACAGGTTGGACTATTTATCCCCCACTATCAGGTATTCAAGCCCATTCAGGGGGAGCAGTAGATATGGCTATATTTAGTCTTCATCTAGCTGGTATATCCTCTATTTTAAG
>Ovabunda_biseriata_KM371330
CCCGATATGGCCTTTCCTAGATTAAACAATATTAGTTTCTGGTTACTGCCACCTTCTCTAATACTATTGGTTGGTTCTATGTTTATAGAACAAGGAGCAGGTACAGGTTGGACTATTTATCCCCCACTATCAGGTATTCAAGCCCATTCAGGGGGAGCAGTAGATATGGCTATATTTAGTCTTCATCTAGCTGGTATATCCTCTATTTTAAG
>Ovabunda_impulsatilla_KM371335
CCCGATATGGCCTTTCCTAGATTAAACAATATTAGTTTCTGGTTACTGCCACCTTCTCTAATACTATTGGTTGGTTCTATGTTTATAGAACAAGGAGCAGGTACAGGTTGGACTATTTATCCCCCACTATCAGGTATTCAAGCCCATTCAGGGGGAGCAGTAGATATGGCTATATTTAGTCTTCATCTAGCTGGTATATCCTCTATTTTAAG
>Ovabunda_biseriata_KM371342
CCCGATATGGCCTTTCCTAGATTAAACAATATTAGTTTCTGGTTACTGCCACCTTCTCTAATACTATTGGTTGGTTCTATGTTTATAGAACAAGGAGCAGGTACAGGTTGGACTATTTATCCCCCACTATCAGGTATTCAAGCCCATTCAGGGGGAGCAGTAGATATGGCTATATTTAGTCTTCATCTAGCTGGTATATCCTCTATTTTAAG
>Ovabunda_biseriata_MK396754
CCCGATATGGCCTTTCCTAGATTAAACAATATTAGTTTCTGGTTACTGCCACCTTCTCTAATACTATTGGTTGGTTCTATGTTTATAGAACAAGGAGCAGGTACAGGTTGGACTATTTATCCCCCACTATCAGGTATTCAAGCCCATTCAGGGGGAGCAGTAGATATGGCTATATTTAGTCTTCATCTAGCTGGTATATCCTCTATTTTAAG
>Ovabunda_hamsina_KM371337
CCCGATATGGCCTTTCCTAGATTAAACAATATTAGTTTCTGGTTACTGCCACCTTCTCTAATACTATTGGTTGGTTCTATGTTTATAGAACAAGGAGCAGGTACAGGTTGGACTATTTATCCCCCACTATCAGGTATTCAAGCCCATTCAGGGGGAGCAGTAGATATGGCTATATTTAGTATTCATCTAGCTGGTATATCCTCTATTTTAAG
>Ovabunda_biseriata_KM371338
CCCGATATGGCCTTTCCTAGATTAAACAATATTAGTTTCTGGTTACTGCCACCTTCTCTAATACTATTGGTTGGTTCTATGTTTATAGAACAAGGAGCAGGTACAGGTTGGACTATTTATCCCCCACTATCAGGTATTCAAGCCCATTCAGGGGGAGCAGTAGATATGGCTATATTTAGTATTCATCTAGCTGGTATATCCTCTATTTTAAG
>Ovabunda_macrospiculata_KC864928
CCCGATATGGCCTTTCCTAGATTAAACAATATTAGTTTCTGGTTACTGCCACCTTCTCTAATACTATTGGTTGGTTCTATGTTTATAGAACAAGGAGCAGGTACAGGTTGGACTATTTATCCCCCACTATCAGGTATTCAAGCCCATTCAGGGGGAGCAGTAGATATGGCTATATTTAGTCTTCATCTAGCTGGTATATCCTCTATTTTAAG
>Ovabunda_biseriata_KC864930
CCCGATATGGCCTTTCCTAGATTAAACAATATTAGTTTCTGGTTACTGCCACCTTCTCTAATACTATTGGTTGGTTCTATGTTTATAGAACAAGGAGCAGGTACAGGTTGGACTATTTATCCCCCACTATCAGGTATTCAAGCCCATTCAGGGGGAGCAGTAGATATGGCTATATTTAGTCTTCATCTAGCTGGTATATCCTCTATTTTAAG
>Xenia_ainex_KC864922
CCCGATATGGCCTTTCCTAGATTAAACAATATTAGTTTCTGGTTACTGCCACCTTCTCTAATACTATTGGTTGGTTCTATGTTTATAGAACAAGGAGCAGGTACAGGTTGGACTATTTATCCCCCACTATCAGGTATTCAAGCCCATTCAGGGGGAGCAGTAGATATGGCTATATTTAGTCTTCATCTAGCTGGTATATCCTCTATTTTAAG
>Xenia_gohari_KC864923
CCCGATATGGCCTTTCCTAGATTAAACAATATTAGTTTCTGGTTACTGCCACCTTCTCTAATACTATTGGTTGGTTCTATGTTTATAGAACAAGGAGCAGGTACAGGTTGGACTATTTATCCCCCACTATCAGGTATTCAAGCCCATTCAGGGGGAGCAGTAGATATGGCTATATTTAGTCTTCATCTAGCTGGTATATCCTCTATTTTAAG
>Ovabunda_biseriata_KC864925
CCCGATATGGCCTTTCCTAGATTAAACAATATTAGTTTCTGGTTACTGCCACCTTCTCTAATACTATTGGTTGGTTCTATGTTTATAGAACAAGGAGCAGGTACAGGTTGGACTATTTATCCCCCACTATCAGGTATTCAAGCCCATTCAGGGGGAGCAGTAGATATGGCTATATTTAGTCTTCATCTAGCTGGTATATCCTCTATTTTAAG
>Ovabunda_arabica_KC864926
CCCGATATGGCCTTTCCTAGATTAAACAATATTAGTTTCTGGTTACTGCCACCTTCTCTAATACTATTGGTTGGTTCTATGTTTATAGAACAAGGAGCAGGTACAGGTTGGACTATTTATCCCCCACTATCAGGTATTCAAGCCCATTCAGGGGGAGCAGTAGATATGGCTATATTTAGTCTTCATCTAGCTGGTATATCCTCTATTTTAAG
>Ovabunda_biseriata_KC864931
CCCGATATGGCCTTTCCTAGATTAAACAATATTAGTTTCTGGTTACTGCCACCTTCTCTAATACTATTGGTTGGTTCTATGTTTATAGAACAAGGAGCAGGTACAGGTTGGACTATTTATCCCCCACTATCAGGTATTCAAGCCCATTCAGGGGGAGCAGTAGATATGGCTATATTTAGTCTTCATCTAGCTGGTATATCCTCTATTTTAAG
>Xenia_ainex_KC864937
CCCGATATGGCCTTTCCTAGATTAAACAATATTAGTTTCTGGTTACTGCCACCTTCTCTAATACTATTGGTTGGTTCTATGTTTATAGAACAAGGAGCAGGTACAGGTTGGACTATTTATCCCCCACTATCAGGTATTCAAGCCCATTCAGGGGGAGCAGTAGATATGGCTATATTTAGTCTTCATCTAGCTGGTATATCCTCTATTTTAAG
>Xenia_ainex_KC864939
CCCGATATGGCCTTTCCTAGATTAAACAATATTAGTTTCTGGTTACTGCCACCTTCTCTAATACTATTGGTTGGTTCTATGTTTATAGAACAAGGAGCAGGTACAGGTTGGACTATTTATCCCCCACTATCAGGTATTCAAGCCCATTCAGGGGGAGCAGTAGATATGGCTATATTTAGTCTTCATCTAGCTGGTATATCCTCTATTTTAAG
>Ovabunda_biseriata_KC864941
CCCGATATGGCCTTTCCTAGATTAAACAATATTAGTTTCTGGTTACTGCCACCTTCTCTAATACTATTGGTTGGTTCTATGTTTATAGAACAAGGAGCAGGTACAGGTTGGACTATTTATCCCCCACTATCAGGTATTCAAGCCCATTCAGGGGGAGCAGTAGATATGGCTATATTTAGTCTTCATCTAGCTGGTATATCCTCTATTTTAAG
>Ovabunda_macrospiculata_KC864959
CCCGATATGGCCTTTCCTAGATTAAACAATATTAGTTTCTGGTTACTGCCACCTTCTCTAATACTATTGGTTGGTTCTATGTTTATAGAACAAGGAGCAGGTACAGGTTGGACTATTTATCCCCCACTATCAGGTATTCAAGCCCATTCAGGGGGAGCAGTAGATATGGCTATATTTAGTCTTCATCTAGCTGGTATATCCTCTATTTTAAG
>Xenia_gohari_KC864984
CCCGATATGGCCTTTCCTAGATTAAACAATATTAGTTTCTGGTTACTGCCACCTTCTCTAATACTATTGGTTGGTTCTATGTTTATAGAACAAGGAGCAGGTACAGGTTGGACTATTTATCCCCCACTATCAGGTATTCAAGCCCATTCAGGGGGAGCAGTAGATATGGCTATATTTAGTCTTCATCTAGCTGGTATATCCTCTATTTTAAG
>Ovabunda_sp._MK039201
CCCGATATGGCCTTTCCTAGATTAAACAATATTAGTTTCTGGTTACTGCCACCTTCTCTAATACTATTGGTTGGTTCTATGTTTATAGAACAAGGAGCAGGTACAGGTTGGACTATTTATCCCCCACTATCAGGTATTCAAGCCCATTCAGGGGGAGCAGTAGATATGGCTATATTTAGTCTTCATCTAGCTGGTATATCCTCTATTTTAAG
>Ovabunda_sp._MK039202
CCCGATATGGCCTTTCCTAGATTAAACAATATTAGTTTCTGGTTACTGCCACCTTCTCTAATACTATTGGTTGGTTCTATGTTTATAGAACAAGGAGCAGGTACAGGTTGGACTATTTATCCCCCACTATCAGGTATTCAAGCCCATTCAGGGGGAGCAGTAGATATGGCTATATTTAGTCTTCATCTAGCTGGTATATCCTCTATTTTAAG
>Ovabunda_sp._MK039203
CCCGATATGGCCTTTCCTAGATTAAACAATATTAGTTTCTGGTTACTGCCACCTTCTCTAATACTATTGGTTGGTTCTATGTTTATAGAACAAGGAGCAGGTACAGGTTGGACTATTTATCCCCCACTATCAGGTATTCAAGCCCATTCAGGGGGAGCAGTAGATATGGCTATATTTAGTCTTCATCTAGCTGGTATATCCTCTATTTTAAG
>Ovabunda_sp._MK396734
CCCGATATGGCCTTTCCTAGATTAAACAATATTAGTTTCTGGTTACTGCCACCTTCTCTAATACTATTGGTTGGTTCTATGTTTATAGAACAAGGAGCAGGTACAGGTTGGACTATTTATCCCCCACTATCAGGTATTCAAGCCCATTCAGGGGGAGCAGTAGATATGGCTATATTTAGTCTTCATCTAGCTGGTATATCCTCTATTTTAAG
>Ovabunda_sp._MK396735
CCCGATATGGCCTTTCCTAGATTAAACAATATTAGTTTCTGGTTACTGCCACCTTCTCTAATACTATTGGTTGGTTCTATGTTTATAGAACAAGGAGCAGGTACAGGTTGGACTATTTATCCCCCACTATCAGGTATTCAAGCCCATTCAGGGGGAGCAGTAGATATGGCTATATTTAGTCTTCATCTAGCTGGTATATCCTCTATTTTAAG
>Ovabunda_sp._MK396736
CCCGATATGGCCTTTCCTAGATTAAACAATATTAGTTTCTGGTTACTGCCACCTTCTCTAATACTATTGGTTGGTTCTATGTTTATAGAACAAGGAGCAGGTACAGGTTGGACTATTTATCCCCCACTATCAGGTATTCAAGCCCATTCAGGGGGAGCAGTAGATATGGCTATATTTAGTCTTCATCTAGCTGGTATATCCTCTATTTTAAG
>Ovabunda_andamanensis_KM201459
CCCGATATGGCCTTTCCTAGATTAAACAATATTAGTTTCTGGTTACTGCCACCTTCTCTAATACTATTGGTTGGTTCTATGTTTATAGAACAAGGAGCAGGTACAGGTTGGACTATTTATCCCCCACTATCAGGTATTCAAGCCCATTCAGGGGGAGCAGTAGATATGGCTATATTTAGTCTTCATCTAGCTGGTATATCCTCTATTTTAAG
>Ovabunda_andamanensis_KM201460
CCCGATATGGCCTTTCCTAGATTAAACAATATTAGTTTCTGGTTACTGCCACCTTCTCTAATACTATTGGTTGGTTCTATGTTTATAGAACAAGGAGCAGGTACAGGTTGGACTATTTATCCCCCACTATCAGGTATTCAAGCCCATTCAGGGGGAGCAGTAGATATGGCTATATTTAGTCTTCATCTAGCTGGTATATCCTCTATTTTAAG
>Ovabunda_andamanensis_KM201461
CCCGATATGGCCTTTCCTAGATTAAACAATATTAGTTTCTGGTTACTGCCACCTTCTCTAATACTATTGGTTGGTTCTATGTTTATAGAACAAGGAGCAGGTACAGGTTGGACTATTTATCCCCCACTATCAGGTATTCAAGCCCATTCAGGGGGAGCAGTAGATATGGCTATATTTAGTCTTCATCTAGCTGGTATATCCTCTATTTTAAG
>Heteroxenia_fuscescens_KT590433
CCCGATATGGCCTTTCCTAGATTAAACAATATTAGTTTCTGGTTACTGCCACCTTCTCTAATACTATTGGTTGGTTCTATGTTTATAGAACAAGGAGCAGGTACAGGTTGGACTATTTATCCCCCACTATCAGGTATTCAAGCCCATTCAGGGGGAGCAGTAGATATGGCTATATTTAGTCTTCATCTAGCTGGTATATCCTCTATTTTAAG
>Ovabunda_crenata_KY442340
CCCGATATGGCCTTTCCTAGATTAAACAATATTAGTTTCTGGTTACTGCCACCTTCTCTAATACTATTGGTTGGTTCTATGTTTATAGAACAAGGAGCAGGTACAGGTTGGACTATTTATCCCCCACTATCAGGTATTCAAGCCCATTCAGGGGGAGCAGTAGATATGGCTATATTTAGTCTTCATCTAGCTGGTATATCCTCTATTTTAAG
>Ovabunda_biseriata_KY442341
CCCGATATGGCCTTTCCTAGATTAAACAATATTAGTTTCTGGTTACTGCCACCTTCTCTAATACTATTGGTTGGTTCTATGTTTATAGAACAAGGAGCAGGTACAGGTTGGACTATTTATCCCCCACTATCAGGTATTCAAGCCCATTCAGGGGGAGCAGTAGATATGGCTATATTTAGTCTTCATCTAGCTGGTATATCCTCTATTTTAAG
>Ovabunda_ainex_KY442342
CCCGATATGGCCTTTCCTAGATTAAACAATATTAGTTTCTGGTTACTGCCACCTTCTCTAATACTATTGGTTGGTTCTATGTTTATAGAACAAGGAGCAGGTACAGGTTGGACTATTTATCCCCCACTATCAGGTATTCAAGCCCATTCAGGGGGAGCAGTAGATATGGCTATATTTAGTCTTCATCTAGCTGGTATATCCTCTATTTTAAG
>Ovabunda_ainex_KY442343
CCCGATATGGCCTTTCCTAGATTAAACAATATTAGTTTCTGGTTACTGCCACCTTCTCTAATACTATTGGTTGGTTCTATGTTTATAGAACAAGGAGCAGGTACAGGTTGGACTATTTATCCCCCACTATCAGGTATTCAAGCCCATTCAGGGGGAGCAGTAGATATGGCTATATTTAGTCTTCATCTAGCTGGTATATCCTCTATTTTAAG
>Ovabunda_biseriata_KY442344
CCCGATATGGCCTTTCCTAGATTAAACAATATTAGTTTCTGGTTACTGCCACCTTCTCTAATACTATTGGTTGGTTCTATGTTTATAGAACAAGGAGCAGGTACAGGTTGGACTATTTATCCCCCACTATCAGGTATTCAAGCCCATTCAGGGGGAGCAGTAGATATGGCTATATTTAGTCTTCATCTAGCTGGTATATCCTCTATTTTAAG
>Ovabunda_impulsatilla_KY442347
CCCGATATGGCCTTTCCTAGATTAAACAATATTAGTTTCTGGTTACTGCCACCTTCTCTAATACTATTGGTTGGTTCTATGTTTATAGAACAAGGAGCAGGTACAGGTTGGACTATTTATCCCCCACTATCAGGTATTCAAGCCCATTCAGGGGGAGCAGTAGATATGGCTATATTTAGTCTTCATCTAGCTGGTATATCCTCTATTTTAAG
>Ovabunda_biseriata_KY442350
CCCGATATGGCCTTTCCTAGATTAAACAATATTAGTTTCTGGTTACTGCCACCTTCTCTAATACTATTGGTTGGTTCTATGTTTATAGAACAAGGAGCAGGTACAGGTTGGACTATTTATCCCCCACTATCAGGTATTCAAGCCCATTCAGGGGGAGCAGTAGATATGGCTATATTTAGTCTTCATCTAGCTGGTATATCCTCTATTTTAAG
>Ovabunda_faraunensis_KY442353
CCCGATATGGCCTTTCCTAGATTAAACAATATTAGTTTCTGGTTACTGCCACCTTCTCTAATACTATTGGTTGGTTCTATGTTTATAGAACAAGGAGCAGGTACAGGTTGGACTATTTATCCCCCACTATCAGGTATTCAAGCCCATTCAGGGGGAGCAGTAGATATGGCTATATTTAGTCTTCATCTAGCTGGTATATCCTCTATTTTAAG
>Ovabunda_faraunensis_KY442354
CCCGATATGGCCTTTCCTAGATTAAACAATATTAGTTTCTGGTTACTGCCACCTTCTCTAATACTATTGGTTGGTTCTATGTTTATAGAACAAGGAGCAGGTACAGGTTGGACTATTTATCCCCCACTATCAGGTATTCAAGCCCATTCAGGGGGAGCAGTAGATATGGCTATATTTAGTCTTCATCTAGCTGGTATATCCTCTATTTTAAG
>Ovabunda_faraunensis_KY442355
CCCGATATGGCCTTTCCTAGATTAAACAATATTAGTTTCTGGTTACTGCCACCTTCTCTAATACTATTGGTTGGTTCTATGTTTATAGAACAAGGAGCAGGTACAGGTTGGACTATTTATCCCCCACTATCAGGTATTCAAGCCCATTCAGGGGGAGCAGTAGATATGGCTATATTTAGTCTTCATCTAGCTGGTATATCCTCTATTTTAAG
>Ovabunda_impulsatilla_KY442356
CCCGATATGGCCTTTCCTAGATTAAACAATATTAGTTTCTGGTTACTGCCACCTTCTCTAATACTATTGGTTGGTTCTATGTTTATAGAACAAGGAGCAGGTACAGGTTGGACTATTTATCCCCCACTATCAGGTATTCAAGCCCATTCAGGGGGAGCAGTAGATATGGCTATATTTAGTCTTCATCTAGCTGGTATATCCTCTATTTTAAG
>Ovabunda_faraunensis_MK396747
CCCGATATGGCCTTTCCTAGATTAAACAATATTAGTTTCTGGTTACTGCCACCTTCTCTAATACTATTGGTTGGTTCTATGTTTATAGAACAAGGAGCAGGTACAGGTTGGACTATTTATCCCCCACTATCAGGTATTCAAGCCCATTCAGGGGGAGCAGTAGATATGGCTATATTTAGTCTTCATCTAGCTGGTATATCCTCTATTTTAAG
>Ovabunda_faraunensis_MK396748
CCCGATATGGCCTTTCCTAGATTAAACAATATTAGTTTCTGGTTACTGCCACCTTCTCTAATACTATTGGTTGGTTCTATGTTTATAGAACAAGGAGCAGGTACAGGTTGGACTATTTATCCCCCACTATCAGGTATTCAAGCCCATTCAGGGGGAGCAGTAGATATGGCTATATTTAGTCTTCATCTAGCTGGTATATCCTCTATTTTAAG
>Ovabunda_biseriata_MK396755
CCCGATATGGCCTTTCCTAGATTAAACAATATTAGTTTCTGGTTACTGCCACCTTCTCTAATACTATTGGTTGGTTCTATGTTTATAGAACAAGGAGCAGGTACAGGTTGGACTATTTATCCCCCACTATCAGGTATTCAAGCCCATTCAGGGGGAGCAGTAGATATGGCTATATTTAGTCTTCATCTAGCTGGTATATCCTCTATTTTAAG
>Ovabunda_biseriata_MK396756
CCCGATATGGCCTTTCCTAGATTAAACAATATTAGTTTCTGGTTACTGCCACCTTCTCTAATACTATTGGTTGGTTCTATGTTTATAGAACAAGGAGCAGGTACAGGTTGGACTATTTATCCCCCACTATCAGGTATTCAAGCCCATTCAGGGGGAGCAGTAGATATGGCTATATTTAGTCTTCATCTAGCTGGTATATCCTCTATTTTAAG
>Ovabunda_faraunensis_MK396758
CCCGATATGGCCTTTCCTAGATTAAACAATATTAGTTTCTGGTTACTGCCACCTTCTCTAATACTATTGGTTGGTTCTATGTTTATAGAACAAGGAGCAGGTACAGGTTGGACTATTTATCCCCCACTATCAGGTATTCAAGCCCATTCAGGGGGAGCAGTAGATATGGCTATATTTAGTCTTCATCTAGCTGGTATATCCTCTATTTTAAG
>Ovabunda_sp._MK396759
CCCGATATGGCCTTTCCTAGATTAAACAATATTAGTTTCTGGTTACTGCCACCTTCTCTAATACTATTGGTTGGTTCTATGTTTATAGAACAAGGAGCAGGTACAGGTTGGACTATTTATCCCCCACTATCAGGTATTCAAGCCCATTCAGGGGGAGCAGTAGATATGGCTATATTTAGTCTTCATCTAGCTGGTATATCCTCTATTTTAAG
>Ovabunda_biseriata_MK396761
CCCGATATGGCCTTTCCTAGATTAAACAATATTAGTTTCTGGTTACTGCCACCTTCTCTAATACTATTGGTTGGTTCTATGTTTATAGAACAAGGAGCAGGTACAGGTTGGACTATTTATCCCCCACTATCAGGTATTCAAGCCCATTCAGGGGGAGCAGTAGATATGGCTATATTTAGTCTTCATCTAGCTGGTATATCCTCTATTTTAAG
>Ovabunda_faraunensis_KM371280
CCCGATATGGCCTTTCCTAGATTAAACAATATTAGTTTCTGGTTACTGCCACCTTCTCTAATACTATTGGTTGGTTCTATGTTTATAGAACAAGGAGCAGGTACAGGTTGGACTATTTATCCCCCACTATCAGGTATTCAAGCCCATTCAGGGGGAGCAGTAGATATGGCTATATTTAGTCTTCATCTAGCTGGTATATCCTCTATTTTAAG
>Ovabunda_biseriata_KM371281
CCCGATATGGCCTTTCCTAGATTAAACAATATTAGTTTCTGGTTACTGCCACCTTCTCTAATACTATTGGTTGGTTCTATGTTTATAGAACAAGGAGCAGGTACAGGTTGGACTATTTATCCCCCACTATCAGGTATTCAAGCCCATTCAGGGGGAGCAGTAGATATGGCTATATTTAGTCTTCATCTAGCTGGTATATCCTCTATTTTAAG
>Ovabunda_faraunensis_KM371282
CCCGATATGGCCTTTCCTAGATTAAACAATATTAGTTTCTGGTTACTGCCACCTTCTCTAATACTATTGGTTGGTTCTATGTTTATAGAACAAGGAGCAGGTACAGGTTGGACTATTTATCCCCCACTATCAGGTATTCAAGCCCATTCAGGGGGAGCAGTAGATATGGCTATATTTAGTCTTCATCTAGCTGGTATATCCTCTATTTTAAG
>Ovabunda_biseriata_KM371284
CCCGATATGGCCTTTCCTAGATTAAACAATATTAGTTTCTGGTTACTGCCACCTTCTCTAATACTATTGGTTGGTTCTATGTTTATAGAACAAGGAGCAGGTACAGGTTGGACTATTTATCCCCCACTATCAGGTATTCAAGCCCATTCAGGGGGAGCAGTAGATATGGCTATATTTAGTCTTCATCTAGCTGGTATATCCTCTATTTTAAG
>Ovabunda_biseriata_KM371286
CCCGATATGGCCTTTCCTAGATTAAACAATATTAGTTTCTGGTTACTGCCACCTTCTCTAATACTATTGGTTGGTTCTATGTTTATAGAACAAGGAGCAGGTACAGGTTGGACTATTTATCCCCCACTATCAGGTATTCAAGCCCATTCAGGGGGAGCAGTAGATATGGCTATATTTAGTCTTCATCTAGCTGGTATATCCTCTATTTTAAG
>Ovabunda_crenata_KM371287
CCCGATATGGCCTTTCCTAGATTAAACAATATTAGTTTCTGGTTACTGCCACCTTCTCTAATACTATTGGTTGGTTCTATGTTTATAGAACAAGGAGCAGGTACAGGTTGGACTATTTATCCCCCACTATCAGGTATTCAAGCCCATTCAGGGGGAGCAGTAGATATGGCTATATTTAGTCTTCATCTAGCTGGTATATCCTCTATTTTAAG
>Ovabunda_biseriata_KM371289
CCCGATATGGCCTTTCCTAGATTAAACAATATTAGTTTCTGGTTACTGCCACCTTCTCTAATACTATTGGTTGGTTCTATGTTTATAGAACAAGGAGCAGGTACAGGTTGGACTATTTATCCCCCACTATCAGGTATTCAAGCCCATTCAGGGGGAGCAGTAGATATGGCTATATTTAGTCTTCATCTAGCTGGTATATCCTCTATTTTAAG
>Ovabunda_arabica_KM371291
CCCGATATGGCCTTTCCTAGATTAAACAATATTAGTTTCTGGTTACTGCCACCTTCTCTAATACTATTGGTTGGTTCTATGTTTATAGAACAAGGAGCAGGTACAGGTTGGACTATTTATCCCCCACTATCAGGTATTCAAGCCCATTCAGGGGGAGCAGTAGATATGGCTATATTTAGTCTTCATCTAGCTGGTATATCCTCTATTTTAAG
>Ovabunda_faraunensis_KM371292
CCCGATATGGCCTTTCCTAGATTAAACAATATTAGTTTCTGGTTACTGCCACCTTCTCTAATACTATTGGTTGGTTCTATGTTTATAGAACAAGGAGCAGGTACAGGTTGGACTATTTATCCCCCACTATCAGGTATTCAAGCCCATTCAGGGGGAGCAGTAGATATGGCTATATTTAGTCTTCATCTAGCTGGTATATCCTCTATTTTAAG
>Ovabunda_biseriata_KM371293
CCCGATATGGCCTTTCCTAGATTAAACAATATTAGTTTCTGGTTACTGCCACCTTCTCTAATACTATTGGTTGGTTCTATGTTTATAGAACAAGGAGCAGGTACAGGTTGGACTATTTATCCCCCACTATCAGGTATTCAAGCCCATTCAGGGGGAGCAGTAGATATGGCTATATTTAGTCTTCATCTAGCTGGTATATCCTCTATTTTAAG
>Ovabunda_faraunensis_KM371296
CCCGATATGGCCTTTCCTAGATTAAACAATATTAGTTTCTGGTTACTGCCACCTTCTCTAATACTATTGGTTGGTTCTATGTTTATAGAACAAGGAGCAGGTACAGGTTGGACTATTTATCCCCCACTATCAGGTATTCAAGCCCATTCAGGGGGAGCAGTAGATATGGCTATATTTAGTCTTCATCTAGCTGGTATATCCTCTATTTTAAG
>Ovabunda_hamsina_KM371298
CCCGATATGGCCTTTCCTAGATTAAACAATATTAGTTTCTGGTTACTGCCACCTTCTCTAATACTATTGGTTGGTTCTATGTTTATAGAACAAGGAGCAGGTACAGGTTGGACTATTTATCCCCCACTATCAGGTATTCAAGCCCATTCAGGGGGAGCAGTAGATATGGCTATATTTAGTCTTCATCTAGCTGGTATATCCTCTATTTTAAG
>Ovabunda_biseriata_KM371299
CCCGATATGGCCTTTCCTAGATTAAACAATATTAGTTTCTGGTTACTGCCACCTTCTCTAATACTATTGGTTGGTTCTATGTTTATAGAACAAGGAGCAGGTACAGGTTGGACTATTTATCCCCCACTATCAGGTATTCAAGCCCATTCAGGGGGAGCAGTAGATATGGCTATATTTAGTCTTCATCTAGCTGGTATATCCTCTATTTTAAG
>Ovabunda_faraunensis_KM371300
CCCGATATGGCCTTTCCTAGATTAAACAATATTAGTTTCTGGTTACTGCCACCTTCTCTAATACTATTGGTTGGTTCTATGTTTATAGAACAAGGAGCAGGTACAGGTTGGACTATTTATCCCCCACTATCAGGTATTCAAGCCCATTCAGGGGGAGCAGTAGATATGGCTATATTTAGTCTTCATCTAGCTGGTATATCCTCTATTTTAAG
>Ovabunda_biseriata_KM371301
CCCGATATGGCCTTTCCTAGATTAAACAATATTAGTTTCTGGTTACTGCCACCTTCTCTAATACTATTGGTTGGTTCTATGTTTATAGAACAAGGAGCAGGTACAGGTTGGACTATTTATCCCCCACTATCAGGTATTCAAGCCCATTCAGGGGGAGCAGTAGATATGGCTATATTTAGTCTTCATCTAGCTGGTATATCCTCTATTTTAAG
>Xenia_gohari_KM371302
CCCGATATGGCCTTTCCTAGATTAAACAATATTAGTTTCTGGTTACTGCCACCTTCTCTAATACTATTGGTTGGTTCTATGTTTATAGAACAAGGAGCAGGTACAGGTTGGACTATTTATCCCCCACTATCAGGTATTCAAGCCCATTCAGGGGGAGCAGTAGATATGGCTATATTTAGTCTTCATCTAGCTGGTATATCCTCTATTTTAAG
>Ovabunda_impulsatilla_KM371303
CCCGATATGGCCTTTCCTAGATTAAACAATATTAGTTTCTGGTTACTGCCACCTTCTCTAATACTATTGGTTGGTTCTATGTTTATAGAACAAGGAGCAGGTACAGGTTGGACTATTTATCCCCCACTATCAGGTATTCAAGCCCATTCAGGGGGAGCAGTAGATATGGCTATATTTAGTCTTCATCTAGCTGGTATATCCTCTATTTTAAG
>Ovabunda_crenata_KM371304
CCCGATATGGCCTTTCCTAGATTAAACAATATTAGTTTCTGGTTACTGCCACCTTCTCTAATACTATTGGTTGGTTCTATGTTTATAGAACAAGGAGCAGGTACAGGTTGGACTATTTATCCCCCACTATCAGGTATTCAAGCCCATTCAGGGGGAGCAGTAGATATGGCTATATTTAGTCTTCATCTAGCTGGTATATCCTCTATTTTAAG
>Xenia_ainex_KM371305
CCCGATATGGCCTTTCCTAGATTAAACAATATTAGTTTCTGGTTACTGCCACCTTCTCTAATACTATTGGTTGGTTCTATGTTTATAGAACAAGGAGCAGGTACAGGTTGGACTATTTATCCCCCACTATCAGGTATTCAAGCCCATTCAGGGGGAGCAGTAGATATGGCTATATTTAGTCTTCATCTAGCTGGTATATCCTCTATTTTAAG
>Ovabunda_sp._KM371306
CCCGATATGGCCTTTCCTAGATTAAACAATATTAGTTTCTGGTTACTGCCACCTTCTCTAATACTATTGGTTGGTTCTATGTTTATAGAACAAGGAGCAGGTACAGGTTGGACTATTTATCCCCCACTATCAGGTATTCAAGCCCATTCAGGGGGAGCAGTAGATATGGCTATATTTAGTCTTCATCTAGCTGGTATATCCTCTATTTTAAG
>Ovabunda_sp._KM371309
CCCGATATGGCCTTTCCTAGATTAAACAATATTAGTTTCTGGTTACTGCCACCTTCTCTAATACTATTGGTTGGTTCTATGTTTATAGAACAAGGAGCAGGTACAGGTTGGACTATTTATCCCCCACTATCAGGTATTCAAGCCCATTCAGGGGGAGCAGTAGATATGGCTATATTTAGTCTTCATCTAGCTGGTATATCCTCTATTTTAAG
>Ovabunda_crenata_KM371322
CCCGATATGGCCTTTCCTAGATTAAACAATATTAGTTTCTGGTTACTGCCACCTTCTCTAATACTATTGGTTGGTTCTATGTTTATAGAACAAGGAGCAGGTACAGGTTGGACTATTTATCCCCCACTATCAGGTATTCAAGCCCATTCAGGGGGAGCAGTAGATATGGCTATATTTAGTCTTCATCTAGCTGGTATATCCTCTATTTTAAG
>Ovabunda_biseriata_KM371323
CCCGATATGGCCTTTCCTAGATTAAACAATATTAGTTTCTGGTTACTGCCACCTTCTCTAATACTATTGGTTGGTTCTATGTTTATAGAACAAGGAGCAGGTACAGGTTGGACTATTTATCCCCCACTATCAGGTATTCAAGCCCATTCAGGGGGAGCAGTAGATATGGCTATATTTAGTCTTCATCTAGCTGGTATATCCTCTATTTTAAG
>Ovabunda_biseriata_KM371324
CCCGATATGGCCTTTCCTAGATTAAACAATATTAGTTTCTGGTTACTGCCACCTTCTCTAATACTATTGGTTGGTTCTATGTTTATAGAACAAGGAGCAGGTACAGGTTGGACTATTTATCCCCCACTATCAGGTATTCAAGCCCATTCAGGGGGAGCAGTAGATATGGCTATATTTAGTCTTCATCTAGCTGGTATATCCTCTATTTTAAG
>Xenia_ainex_KM371325
CCCGATATGGCCTTTCCTAGATTAAACAATATTAGTTTCTGGTTACTGCCACCTTCTCTAATACTATTGGTTGGTTCTATGTTTATAGAACAAGGAGCAGGTACAGGTTGGACTATTTATCCCCCACTATCAGGTATTCAAGCCCATTCAGGGGGAGCAGTAGATATGGCTATATTTAGTCTTCATCTAGCTGGTATATCCTCTATTTTAAG
>Ovabunda_biseriata_KM371326
CCCGATATGGCCTTTCCTAGATTAAACAATATTAGTTTCTGGTTACTGCCACCTTCTCTAATACTATTGGTTGGTTCTATGTTTATAGAACAAGGAGCAGGTACAGGTTGGACTATTTATCCCCCACTATCAGGTATTCAAGCCCATTCAGGGGGAGCAGTAGATATGGCTATATTTAGTCTTCATCTAGCTGGTATATCCTCTATTTTAAG
>Xenia_ainex_KM371327
CCCGATATGGCCTTTCCTAGATTAAACAATATTAGTTTCTGGTTACTGCCACCTTCTCTAATACTATTGGTTGGTTCTATGTTTATAGAACAAGGAGCAGGTACAGGTTGGACTATTTATCCCCCACTATCAGGTATTCAAGCCCATTCAGGGGGAGCAGTAGATATGGCTATATTTAGTCTTCATCTAGCTGGTATATCCTCTATTTTAAG
>Ovabunda_biseriata_KM371328
CCCGATATGGCCTTTCCTAGATTAAACAATATTAGTTTCTGGTTACTGCCACCTTCTCTAATACTATTGGTTGGTTCTATGTTTATAGAACAAGGAGCAGGTACAGGTTGGACTATTTATCCCCCACTATCAGGTATTCAAGCCCATTCAGGGGGAGCAGTAGATATGGCTATATTTAGTCTTCATCTAGCTGGTATATCCTCTATTTTAAG
>Ovabunda_impulsatilla_KM371332
CCCGATATGGCCTTTCCTAGATTAAACAATATTAGTTTCTGGTTACTGCCACCTTCTCTAATACTATTGGTTGGTTCTATGTTTATAGAACAAGGAGCAGGTACAGGTTGGACTATTTATCCCCCACTATCAGGTATTCAAGCCCATTCAGGGGGAGCAGTAGATATGGCTATATTTAGTCTTCATCTAGCTGGTATATCCTCTATTTTAAG
>Ovabunda_sp._KM371333
CCCGATATGGCCTTTCCTAGATTAAACAATATTAGTTTCTGGTTACTGCCACCTTCTCTAATACTATTGGTTGGTTCTATGTTTATAGAACAAGGAGCAGGTACAGGTTGGACTATTTATCCCCCACTATCAGGTATTCAAGCCCATTCAGGGGGAGCAGTAGATATGGCTATATTTAGTCTTCATCTAGCTGGTATATCCTCTATTTTAAG
>Ovabunda_verseveldti_KM371334
CCCGATATGGCCTTTCCTAGATTAAACAATATTAGTTTCTGGTTACTGCCACCTTCTCTAATACTATTGGTTGGTTCTATGTTTATAGAACAAGGAGCAGGTACAGGTTGGACTATTTATCCCCCACTATCAGGTATTCAAGCCCATTCAGGGGGAGCAGTAGATATGGCTATATTTAGTCTTCATCTAGCTGGTATATCCTCTATTTTAAG
>Ovabunda_sp._KM371336
CCCGATATGGCCTTTCCTAGATTAAACAATATTAGTTTCTGGTTACTGCCACCTTCTCTAATACTATTGGTTGGTTCTATGTTTATAGAACAAGGAGCAGGTACAGGTTGGACTATTTATCCCCCACTATCAGGTATTCAAGCCCATTCAGGGGGAGCAGTAGATATGGCTATATTTAGTCTTCATCTAGCTGGTATATCCTCTATTTTAAG
>Ovabunda_faraunensis_KM371339
CCCGATATGGCCTTTCCTAGATTAAACAATATTAGTTTCTGGTTACTGCCACCTTCTCTAATACTATTGGTTGGTTCTATGTTTATAGAACAAGGAGCAGGTACAGGTTGGACTATTTATCCCCCACTATCAGGTATTCAAGCCCATTCAGGGGGAGCAGTAGATATGGCTATATTTAGTCTTCATCTAGCTGGTATATCCTCTATTTTAAG
>Ovabunda_faraunensis_KM371340
CCCGATATGGCCTTTCCTAGATTAAACAATATTAGTTTCTGGTTACTGCCACCTTCTCTAATACTATTGGTTGGTTCTATGTTTATAGAACAAGGAGCAGGTACAGGTTGGACTATTTATCCCCCACTATCAGGTATTCAAGCCCATTCAGGGGGAGCAGTAGATATGGCTATATTTAGTCTTCATCTAGCTGGTATATCCTCTATTTTAAG
>Xenia_ainex_KM371343
CCCGATATGGCCTTTCCTAGATTAAACAATATTAGTTTCTGGTTACTGCCACCTTCTCTAATACTATTGGTTGGTTCTATGTTTATAGAACAAGGAGCAGGTACAGGTTGGACTATTTATCCCCCACTATCAGGTATTCAAGCCCATTCAGGGGGAGCAGTAGATATGGCTATATTTAGTCTTCATCTAGCTGGTATATCCTCTATTTTAAG
>Ovabunda_faraunensis_KM371344
CCCGATATGGCCTTTCCTAGATTAAACAATATTAGTTTCTGGTTACTGCCACCTTCTCTAATACTATTGGTTGGTTCTATGTTTATAGAACAAGGAGCAGGTACAGGTTGGACTATTTATCCCCCACTATCAGGTATTCAAGCCCATTCAGGGGGAGCAGTAGATATGGCTATATTTAGTCTTCATCTAGCTGGTATATCCTCTATTTTAAG
>Ovabunda_biseriata_KM371345
CCCGATATGGCCTTTCCTAGATTAAACAATATTAGTTTCTGGTTACTGCCACCTTCTCTAATACTATTGGTTGGTTCTATGTTTATAGAACAAGGAGCAGGTACAGGTTGGACTATTTATCCCCCACTATCAGGTATTCAAGCCCATTCAGGGGGAGCAGTAGATATGGCTATATTTAGTCTTCATCTAGCTGGTATATCCTCTATTTTAAG
>Xenia_ainex_KM371346
CCCGATATGGCCTTTCCTAGATTAAACAATATTAGTTTCTGGTTACTGCCACCTTCTCTAATACTATTGGTTGGTTCTATGTTTATAGAACAAGGAGCAGGTACAGGTTGGACTATTTATCCCCCACTATCAGGTATTCAAGCCCATTCAGGGGGAGCAGTAGATATGGCTATATTTAGTCTTCATCTAGCTGGTATATCCTCTATTTTAAG
>Ovabunda_crenata_KM371347
CCCGATATGGCCTTTCCTAGATTAAACAATATTAGTTTCTGGTTACTGCCACCTTCTCTAATACTATTGGTTGGTTCTATGTTTATAGAACAAGGAGCAGGTACAGGTTGGACTATTTATCCCCCACTATCAGGTATTCAAGCCCATTCAGGGGGAGCAGTAGATATGGCTATATTTAGTCTTCATCTAGCTGGTATATCCTCTATTTTAAG
>Ovabunda_biseriata_KM371348
CCCGATATGGCCTTTCCTAGATTAAACAATATTAGTTTCTGGTTACTGCCACCTTCTCTAATACTATTGGTTGGTTCTATGTTTATAGAACAAGGAGCAGGTACAGGTTGGACTATTTATCCCCCACTATCAGGTATTCAAGCCCATTCAGGGGGAGCAGTAGATATGGCTATATTTAGTCTTCATCTAGCTGGTATATCCTCTATTTTAAG
>Xenia_sp._MK039264
CCCGATATGGCCTTTCCTAGATTAAACAACATTAGTTTCTGGTTACTACCACCTTCTCTAATACTATTGGTTGGTTCTATGTTTATAGAACAAGGAGCAGGTACAGGTTGGACTATTTATCCCCCACTATCAGGCATTCAAGCCCATTCAGGGGGTGCAGTAGATATGGCTATATTTAGTCTTCATCTAGCTGGTGTATCTTCTATTTTAAG
>Xenia_sp._MK039223
CCCGATATGGCCTTTCCTAGATTAAACAACATTAGTTTCTGGTTACTACCACCTTCTCTAATACTATTGGTTGGTTCTATGTTTATAGAACAAGGAGCAGGTACAGGTTGGACTATTTATCCCCCACTATCAGGCATTCAAGCCCATTCAGGGGGTGCAGTAGATATGGCTATATTTAGTCTTCATCTAGCTGGTATATCTTCTATTTTAAG
>Xenia_sp._MK039224
CCCGATATGGCCTTTCCTAGATTAAACAACATTAGTTTCTGGTTACTACCACCTTCTCTAATACTATTGGTTGGTTCTATGTTTATAGAACAAGGAGCAGGTACAGGTTGGACTATTTATCCCCCACTATCAGGCATTCAAGCCCATTCAGGGGGTGCAGTAGATATGGCTATATTTAGTCTTCATCTAGCTGGTATATCTTCTATTTTAAG
>Xenia_sp._MK039225
CCCGATATGGCCTTTCCTAGATTAAACAACATTAGTTTCTGGTTACTACCACCTTCTCTAATACTATTGGTTGGTTCTATGTTTATAGAACAAGGAGCAGGTACAGGTTGGACTATTTATCCCCCACTATCAGGCATTCAAGCCCATTCAGGGGGTGCAGTAGATATGGCTATATTTAGTCTTCATCTAGCTGGTATATCTTCTATTTTAAG
>Xenia_sp._KJ511393
CCCGATATGGCCTTTCCTAGATTAAACAACATTAGTTTCTGGTTACTACCACCTTCTCTAATACTATTGGTTGGTTCTATGTTTATAGAACAAGGAGCAGGTACAGGTTGGACCATTTATCCCCCACTATCAGGCATTCAAGCCCATTCAGGGGGTGCAGTAGATATGGCTATATTTAGTCTTCATCTAGCTGGTGTATCTTCTATTTTAAG
>Xenia_sp._KJ511401
CCCGATATGGCCTTTCCTAGATTAAACAACATTAGTTTCTGGTTACTACCACCTTCTCTAATACTATTGGTTGGTTCTATGTTTATAGAACAAGGAGCAGGTACAGGTTGGACCATTTATCCCCCACTATCAGGCATTCAAGCCCATTCAGGGGGTGCAGTAGATATGGCTATATTTAGTCTTCATCTAGCTGGTGTATCTTCTATTTTAAG
>Xenia_lillieae_MH516519
CCCGATATGGCCTTTCCTAGATTAAACAACATTAGTTTCTGGTTACTACCACCTTCTCTAATACTATTGGTTGGTTCTATGTTTATAGAACAAGGAGCAGGTACAGGTTGGACTATTTATCCCCCACTATCAGGCATTCAAGCCCATTCAGGGGGTGCAGTAGATATGGCTATATTTAGTCTTCATCTAGCTGGTGTATCTTCTATTTTAAG
>Xenia_lillieae_MH516520
CCCGATATGGCCTTTCCTAGATTAAACAACATTAGTTTCTGGTTACTACCACCTTCTCTAATACTATTGGTTGGTTCTATGTTTATAGAACAAGGAGCAGGTACAGGTTGGACTATTTATCCCCCACTATCAGGCATTCAAGCCCATTCAGGGGGTGCAGTAGATATGGCTATATTTAGTCTTCATCTAGCTGGTGTATCTTCTATTTTAAG
>Xenia_lillieae_MH516521
CCCGATATGGCCTTTCCTAGATTAAACAACATTAGTTTCTGGTTACTACCACCTTCTCTAATACTATTGGTTGGTTCTATGTTTATAGAACAAGGAGCAGGTACAGGTTGGACTATTTATCCCCCACTATCAGGCATTCAAGCCCATTCAGGGGGTGCAGTAGATATGGCTATATTTAGTCTTCATCTAGCTGGTGTATCTTCTATTTTAAG
>Xenia_sp._MK039226
CCCGATATGGCCTTTCCTAGATTAAACAACATTAGTTTCTGGTTACTACCACCTTCTCTAATACTATTGGTTGGTTCTATGTTTATAGAACAAGGAGCAGGTACAGGTTGGACTATTTATCCCCCACTATCAGGCATTCAAGCCCATTCAGGGGGTGCAGTAGATATGGCTATATTTAGTCTTCATCTAGCTGGTGTATCTTCTATTTTAAG
>Xenia_sp._MK039236
CCCGATATGGCCTTTCCTAGATTAAACAACATTAGTTTCTGGTTACTACCACCTTCTCTAATACTATTGGTTGGTTCTATGTTTATAGAACAAGGAGCAGGTACAGGTTGGACTATTTATCCCCCACTATCAGGCATTCAAGCCCATTCAGGGGGTGCAGTAGATATGGCTATATTTAGTCTTCATCTAGCTGGTGTATCTTCTATTTTAAG
>Xenia_sp._MK396726
CCCGATATGGCCTTTCCTAGATTAAACAACATTAGTTTCTGGTTACTACCACCTTCTCTAATACTATTGGTTGGTTCTATGTTTATAGAACAAGGAGCAGGTACAGGTTGGACTATTTATCCCCCACTATCAGGCATTCAAGCCCATTCAGGGGGTGCAGTAGATATGGCTATATTTAGTCTTCATCTAGCTGGTGTATCTTCTATTTTAAG
>Xenia_sp._MK039259
CCTGATATGGCCTTTCCTAGATTAAACAATATTAGTTTCTGGTTACTACCACCTTCTCTAATACTATTGGTTGGTTCTATGTTTATAGAACAAGGAGCAGGTACAGGTTGGACTATTTATCCCCCACTATCAGGCATTCAAGCCCATTCAGGGGGAGCAGTAGATATGGCTATATTTAGTCTTCATCTAGCTGGTGTATCCTCTATTTTAAG
>Xenia_sp._MK396732
CCTGATATGGCCTTTCCTAGATTAAACAATATTAGTTTCTGGTTACTACCACCTTCTCTAATACTATTGGTTGGTTCTATGTTTATAGAACAAGGAGCAGGTACAGGTTGGACTATTTATCCCCCACTATCAGGCATTCAAGCCCATTCAGGGGGAGCAGTAGATATGGCTATATTTAGTCTTCATCTAGCTGGTGTATCCTCTATTTTAAG
>Xenia_sp._MK039229
CCCGATATGGCCTTTCCTAGATTAAACAATATTAGTTTCTGGTTACTGCCACCTTCTCTAATACTATTGGTTGGTTCTATGTTTGTAGAACAAGGAGCAGGTACAGGTTGGACTATTTATCCCCCACTATCAAGCATTCAAGCCCATTCAGGGGGAGCAGTAGATATGGCTATATTTAGTCTTCATCTAGCTGGTGTGTCCTCTATTTTAAG
>Xenia_sp._MK396727
CCCGATATGGCCTTTCCTAGATTAAACAATATTAGTTTCTGGTTACTGCCACCTTCTCTAATACTATTGGTTGGTTCTATGTTTGTAGAACAAGGAGCAGGTACAGGTTGGACTATTTATCCCCCACTATCAAGCATTCAAGCCCATTCAGGGGGAGCAGTAGATATGGCTATATTTAGTCTTCATCTAGCTGGTGTGTCCTCTATTTTAAG
>Xenia_sp._MK039230
CCCGATATGGCCTTTCCTAGATTAAACAATATTAGTTTCTGGTTACTGCCACCTTCTCTAATACTATTGGTTGGTTCTATGTTTGTAGAACAAGGAGCAGGTACAGGTTGGACTATTTATCCCCCACTATCAAGCATTCAAGCCCATTCAGGGGGAGCAGTAGATATGGCTATATTTAGTCTTCATCTAGCTGGTGTGTCCTCTATTTTAAG
>Xenia_ternatana_KJ511405
CCCGATATGGCCTTTCCTAGATTAAACAATATTAGTTTCTGGTTACTGCCACCTTCTCTAATACTATTGGTTGGTTCTATGTTTGTAGAACAAGGAGCAGGTACAGGTTGGACTATTTATCCCCCACTATCAGGCATTCAAGCCCATTCAGGGGGAGCAGTAGATATGGCTATATTTAGTCTTCATCTAGCTGGTGTATCCTCTATTTTAAG
>Xenia_sp._MK039250
CCCGATATGGCCTTTCCTAGATTAAACAATATTAGTTTCTGGTTACTGCCACCTTCTCTAATACTATTGGTTGGTTCTATGTTTGTAGAACAAGGAGCAGGTACAGGTTGGACTATTTATCCCCCACTATCAGGCATTCAAGCCCATTCAGGGGGAGCAGTAGATATGGCTATATTTAGTCTTCATCTAGCTGGTGTATCCTCTATTTTAAG
>Xenia_sp._MK039251
CCCGATATGGCCTTTCCTAGATTAAACAATATTAGTTTCTGGTTACTGCCACCTTCTCTAATACTATTGGTTGGTTCTATGTTTGTAGAACAAGGAGCAGGTACAGGTTGGACTATTTATCCCCCACTATCAGGCATTCAAGCCCATTCAGGGGGAGCAGTAGATATGGCTATATTTAGTCTTCATCTAGCTGGTGTATCCTCTATTTTAAG
>Xenia_sp._MK039252
CCCGATATGGCCTTTCCTAGATTAAACAATATTAGTTTCTGGTTACTGCCACCTTCTCTAATACTATTGGTTGGTTCTATGTTTGTAGAACAAGGAGCAGGTACAGGTTGGACTATTTATCCCCCACTATCAGGCATTCAAGCCCATTCAGGGGGAGCAGTAGATATGGCTATATTTAGTCTTCATCTAGCTGGTGTATCCTCTATTTTAAG
>Xenia_sp._MK039253
CCCGATATGGCCTTTCCTAGATTAAACAATATTAGTTTCTGGTTACTGCCACCTTCTCTAATACTATTGGTTGGTTCTATGTTTGTAGAACAAGGAGCAGGTACAGGTTGGACTATTTATCCCCCACTATCAGGCATTCAAGCCCATTCAGGGGGAGCAGTAGATATGGCTATATTTAGTCTTCATCTAGCTGGTGTATCCTCTATTTTAAG
>Xenia_sp._MK039256
CCCGATATGGCCTTTCCTAGATTAAACAATATTAGTTTCTGGTTACTGCCACCTTCTCTAATACTATTGGTTGGTTCTATGTTTGTAGAACAAGGAGCAGGTACAGGTTGGACTATTTATCCCCCACTATCAGGCATTCAAGCCCATTCAGGGGGAGCAGTAGATATGGCTATATTTAGTCTTCATCTAGCTGGTGTATCCTCTATTTTAAG
>Xenia_sp._MK039257
CCCGATATGGCCTTTCCTAGATTAAACAATATTAGTTTCTGGTTACTGCCACCTTCTCTAATACTATTGGTTGGTTCTATGTTTGTAGAACAAGGAGCAGGTACAGGTTGGACTATTTATCCCCCACTATCAGGCATTCAAGCCCATTCAGGGGGAGCAGTAGATATGGCTATATTTAGTCTTCATCTAGCTGGTGTATCCTCTATTTTAAG
>Xenia_sp._MK039258
CCCGATATGGCCTTTCCTAGATTAAACAATATTAGTTTCTGGTTACTGCCACCTTCTCTAATACTATTGGTTGGTTCTATGTTTGTAGAACAAGGAGCAGGTACAGGTTGGACTATTTATCCCCCACTATCAGGCATTCAAGCCCATTCAGGGGGAGCAGTAGATATGGCTATATTTAGTCTTCATCTAGCTGGTGTATCCTCTATTTTAAG
>Xenia_sp._MK396724
CCCGATATGGCCTTTCCTAGATTAAACAATATTAGTTTCTGGTTACTGCCACCTTCTCTAATACTATTGGTTGGTTCTATGTTTGTAGAACAAGGAGCAGGTACAGGTTGGACTATTTATCCCCCACTATCAGGCATTCAAGCCCATTCAGGGGGAGCAGTAGATATGGCTATATTTAGTCTTCATCTAGCTGGTGTATCCTCTATTTTAAG
>Xenia_sp._MK396739
CCCGATATGGCCTTTCCTAGATTAAACAATATTAGTTTCTGGTTACTGCCACCTTCTCTAATACTATTGGTTGGTTCTATGTTTGTAGAACAAGGAGCAGGTACAGGTTGGACTATTTATCCCCCACTATCAGGCATTCAAGCCCATTCAGGGGGAGCAGTAGATATGGCTATATTTAGTCTTCATCTAGCTGGTGTATCCTCTATTTTAAG
>Xenia_sp._MK396744
CCCGATATGGCCTTTCCTAGATTAAACAATATTAGTTTCTGGTTACTGCCACCTTCTCTAATACTATTGGTTGGTTCTATGTTTGTAGAACAAGGAGCAGGTACAGGTTGGACTATTTATCCCCCACTATCAGGCATTCAAGCCCATTCAGGGGGAGCAGTAGATATGGCTATATTTAGTCTTCATCTAGCTGGTGTATCCTCTATTTTAAG
>Xenia_sp._MK396746
CCCGATATGGCCTTTCCTAGATTAAACAATATTAGTTTCTGGTTACTGCCACCTTCTCTAATACTATTGGTTGGTTCTATGTTTGTAGAACAAGGAGCAGGTACAGGTTGGACTATTTATCCCCCACTATCAGGCATTCAAGCCCATTCAGGGGGAGCAGTAGATATGGCTATATTTAGTCTTCATCTAGCTGGTGTATCCTCTATTTTAAG
>Xenia_sp._MK039254
CCCGATATGGCCTTTCCTAGATTAAACAATATTAGTTTCTGGTTACTGCCACCTTCTCTAATACTATTGGTTGGTTCTATGTTTGTAGAACAAGGAGCAGGTACAGGTTGGACTATTTATCCCCCACTATCAGGCATTCAAGCCCATTCAGGGGGAGCAGTAGATATGGCTATATTTAGTCTTCATCTAGCTGGTGTATCCTCTATTTTAAG
>Xenia_sp._MK039255
CCCGATATGGCCTTTCCTAGATTAAACAATATTAGTTTCTGGTTACTGCCACCTTCTCTAATACTATTGGTTGGTTCTATGTTTGTAGAACAAGGAGCAGGTACAGGTTGGACTATTTATCCCCCACTATCAGGCATTCAAGCCCATTCAGGGGGAGCAGTAGATATGGCTATATTTAGTCTTCATCTAGCTGGTGTATCCTCTATTTTAAG
>Xenia_sp._MK039221
CCCGATATGGCCTTTCCTAGATTAAACAATATTAGTTTCTGGTTACTGCCACCTTCTCTAATACTATTGGTTGGTTCTATGTTTATAGAACAAGGAGCAGGTACAGGTTGGACTATTTATCCCCCACTATCAGGCATTCAAGCCCATTCAGGGGGAGCAGTAGATATGGCTATATTTAGTCTTCATCTAGCTGGTGTATCCTCTATTTTAAG
>Xenia_sp._MK039222
CCCGATATGGCCTTTCCTAGATTAAACAATATTAGTTTCTGGTTACTGCCACCTTCTCTAATACTATTGGTTGGTTCTATGTTTATAGAACAAGGAGCAGGTACAGGTTGGACTATTTATCCCCCACTATCAGGCATTCAAGCCCATTCAGGGGGAGCAGTAGATATGGCTATATTTAGTCTTCATCTAGCTGGTGTATCCTCTATTTTAAG
>Xenia_sp._MK039219
CCCGATATGGCCTTTCCTAGATTAAACAATATTAGTTTCTGGTTACTGCCACCTTCTCTAATACTATTGGTTGGTTCTATGTTTATAGAACAAGGAGCAGGTACAGGTTGGACTATTTATCCCCCACTATCAGGCATTCAAGCCCATTCAGGGGGAGCAGTAGATATGGCTATATTTAGTCTTCATCTAGCTGGTGTATCCTCTATTTTAAG
>Xenia_sp._MK039220
CCCGATATGGCCTTTCCTAGATTAAACAATATTAGTTTCTGGTTACTGCCACCTTCTCTAATACTATTGGTTGGTTCTATGTTTATAGAACAAGGAGCAGGTACAGGTTGGACTATTTATCCCCCACTATCAGGCATTCAAGCCCATTCAGGGGGAGCAGTAGATATGGCTATATTTAGTCTTCATCTAGCTGGTGTATCCTCTATTTTAAG
>Xenia_lepida_KJ511394
CCCGATATGGCCTTTCCTAGATTAAACAATATTAGTTTCTGGTTACTGCCACCTTCTCTAATACTATTGGTTGGTTCTATGTTTATAGAACAAGGAGCAGGTACAGGTTGGACTATTTATCCCCCACTATCAGGCATTCAAGCCCATTCAGGGGGAGCAGTAGATATGGCTATATTTAGTCTTCATCTAGCTGGTGTATCCTCTATTTTAAG
>Xenia_lepida_KJ511395
CCCGATATGGCCTTTCCTAGATTAAACAATATTAGTTTCTGGTTACTGCCACCTTCTCTAATACTATTGGTTGGTTCTATGTTTATAGAACAAGGAGCAGGTACAGGTTGGACTATTTATCCCCCACTATCAGGCATTCAAGCCCATTCAGGGGGAGCAGTAGATATGGCTATATTTAGTCTTCATCTAGCTGGTGTATCCTCTATTTTAAG
>Xenia_sp._MK039227
CCCGATATGGCCTTTCCTAGATTAAACAATATTAGTTTCTGGTTACTGCCACCTTCTCTAATACTATTGGTTGGTTCTATGTTTATAGAACAAGGAGCAGGTACAGGTTGGACTATTTATCCCCCACTATCAGGCATTCAAGCCCATTCAGGGGGAGCAGTAGATATGGCTATATTTAGTCTTCATCTAGCTGGTGTATCCTCTATTTTAAG
>Xenia_sp._MK039228
CCCGATATGGCCTTTCCTAGATTAAACAATATTAGTTTCTGGTTACTGCCACCTTCTCTAATACTATTGGTTGGTTCTATGTTTATAGAACAAGGAGCAGGTACAGGTTGGACTATTTATCCCCCACTATCAGGCATTCAAGCCCATTCAGGGGGAGCAGTAGATATGGCTATATTTAGTCTTCATCTAGCTGGTGTATCCTCTATTTTAAG
>Xenia_viridis_KJ511409
CCCGATATGGCCTTTCCTAGATTAAACAATATTAGTTTCTGGTTACTGCCACCTTCTCTAATACTATTGGTTGGTTCTATGTTTATAGAACAAGGAGCAGGTACAGGTTGGACTATTTATCCCCCGCTATCAGGCATTCAAGCCCATTCAGGGGGAGCAGTAGATATGGCTATATTTAGTCTTCATCTAGCTGGTGTATCCTCTATTTTAAG
>Xenia_viridis_KJ511410
CCCGATATGGCCTTTCCTAGATTAAACAATATTAGTTTCTGGTTACTGCCACCTTCTCTAATACTATTGGTTGGTTCTATGTTTATAGAACAAGGAGCAGGTACAGGTTGGACTATTTATCCCCCGCTATCAGGCATTCAAGCCCATTCAGGGGGAGCAGTAGATATGGCTATATTTAGTCTTCATCTAGCTGGTGTATCCTCTATTTTAAG
>Xenia_sp._MK039260
CCCGATATGGCCTTTCCTAGATTAAACAATATTAGTTTCTGGTTACTGCCACCTTCTCTAATACTATTGGTTGGTTCTATGTTTATAGAACAAGGAGCAGGTACAGGTTGGACTATTTATCCCCCGCTATCAGGCATTCAAGCCCATTCAGGGGGAGCAGTAGATATGGCTATATTTAGTCTTCATCTAGCTGGTGTATCCTCTATTTTAAG
>Xenia_sp._MK039261
CCCGATATGGCCTTTCCTAGATTAAACAATATTAGTTTCTGGTTACTGCCACCTTCTCTAATACTATTGGTTGGTTCTATGTTTATAGAACAAGGAGCAGGTACAGGTTGGACTATTTATCCCCCGCTATCAGGCATTCAAGCCCATTCAGGGGGAGCAGTAGATATGGCTATATTTAGTCTTCATCTAGCTGGTGTATCCTCTATTTTAAG
>Xenia_sp._MK039262
CCCGATATGGCCTTTCCTAGATTAAACAATATTAGTTTCTGGTTACTGCCACCTTCTCTAATACTATTGGTTGGTTCTATGTTTATAGAACAAGGAGCAGGTACAGGTTGGACTATTTATCCCCCGCTATCAGGCATTCAAGCCCATTCAGGGGGAGCAGTAGATATGGCTATATTTAGTCTTCATCTAGCTGGTGTATCCTCTATTTTAAG
>Xenia_sp._MK396722
CCCGATATGGCCTTTCCTAGATTAAACAATATTAGTTTCTGGTTACTGCCACCTTCTCTAATACTATTGGTTGGTTCTATGTTTATAGAACAAGGAGCAGGTACAGGTTGGACTATTTATCCCCCGCTATCAGGCATTCAAGCCCATTCAGGGGGAGCAGTAGATATGGCTATATTTAGTCTTCATCTAGCTGGTGTATCCTCTATTTTAAG
>Xenia_sp._MK396742
CCCGATATGGCCTTTCCTAGATTAAACAATATTAGTTTCTGGTTACTGCCACCTTCTCTAATACTATTGGTTGGTTCTATGTTTATAGAACAAGGAGCAGGTACAGGTTGGACTATTTATCCCCCGCTATCAGGCATTCAAGCCCATTCAGGGGGAGCAGTAGATATGGCTATATTTAGTCTTCATCTAGCTGGTGTATCCTCTATTTTAAG
>Xenia_sp._MK396743
CCCGATATGGCCTTTCCTAGATTAAACAATATTAGTTTCTGGTTACTGCCACCTTCTCTAATACTATTGGTTGGTTCTATGTTTATAGAACAAGGAGCAGGTACAGGTTGGACTATTTATCCCCCGCTATCAGGCATTCAAGCCCATTCAGGGGGAGCAGTAGATATGGCTATATTTAGTCTTCATCTAGCTGGTGTATCCTCTATTTTAAG
>Xenia_sp._KJ511407
CCCGATATGGCCTTTCCTAGATTAAACAATATTAGTTTCTGGTTACTGCCACCTTCTCTAATACTATTGGTTGGTTCTATGTTTATAGAACAAGGAGCAGGTACAGGTTGGACTATTTATCCCCCACTATCAGGCATTCAAGCCCATTCAGGGGGAGCAGTAGATATGGCTATATTTAGTCTTCATCTAGCTGGTGTATCCTCTATTTTAAG
>Xenia_sp._KJ511408
CCCGATATGGCCTTTCCTAGATTAAACAATATTAGTTTCTGGTTACTGCCACCTTCTCTAATACTATTGGTTGGTTCTATGTTTATAGAACAAGGAGCAGGTACAGGTTGGACTATTTATCCCCCACTATCAGGCATTCAAGCCCATTCAGGGGGAGCAGTAGATATGGCTATATTTAGTCTTCATCTAGCTGGTGTATCCTCTATTTTAAG
>Xenia_sp._MK039267
CCCGATATGGCCTTTCCTAGATTAAACAATATTAGTTTCTGGTTACTGCCACCTTCTCTAATACTATTGGTTGGTTCTATGTTTATAGAACAAGGAGCAGGTACAGGTTGGACTATTTATCCCCCACTATCAGGCATTCAAGCCCATTCAGGGGGAGCAGTAGATATGGCTATATTTAGTCTTCATCTAGCTGGTGTATCCTCTATTTTAAG
>Xenia_sp._MK039268
CCCGATATGGCCTTTCCTAGATTAAACAATATTAGTTTCTGGTTACTGCCACCTTCTCTAATACTATTGGTTGGTTCTATGTTTATAGAACAAGGAGCAGGTACAGGTTGGACTATTTATCCCCCACTATCAGGCATTCAAGCCCATTCAGGGGGAGCAGTAGATATGGCTATATTTAGTCTTCATCTAGCTGGTGTATCCTCTATTTTAAG
>Xenia_sp._MK039269
CCCGATATGGCCTTTCCTAGATTAAACAATATTAGTTTCTGGTTACTGCCACCTTCTCTAATACTATTGGTTGGTTCTATGTTTATAGAACAAGGAGCAGGTACAGGTTGGACTATTTATCCCCCACTATCAGGCATTCAAGCCCATTCAGGGGGAGCAGTAGATATGGCTATATTTAGTCTTCATCTAGCTGGTGTATCCTCTATTTTAAG
>Xenia_sp._MK039270
CCCGATATGGCCTTTCCTAGATTAAACAATATTAGTTTCTGGTTACTGCCACCTTCTCTAATACTATTGGTTGGTTCTATGTTTATAGAACAAGGAGCAGGTACAGGTTGGACTATTTATCCCCCACTATCAGGCATTCAAGCCCATTCAGGGGGAGCAGTAGATATGGCTATATTTAGTCTTCATCTAGCTGGTGTATCCTCTATTTTAAG
>Xenia_sp._LC656676
CCCGATATGGCCTTTCCTAGATTAAACAATATTAGTTTCTGGTTACTGCCACCTTCTCTAATACTATTGGTTGGTTCTATGTTTATAGAACAAGGAGCAGGTACAGGTTGGACTATTTATCCCCCACTATCAGGCATTCAAGCCCATTCAGGGGGAGCAGTAGATATGGCTATATTTAGTCTTCATCTAGCTGGTGTATCCTCTATTTTAAG
>Xenia_sp._LC656677
CCCGATATGGCCTTTCCTAGATTAAACAATATTAGTTTCTGGTTACTGCCACCTTCTCTAATACTATTGGTTGGTTCTATGTTTATAGAACAAGGAGCAGGTACAGGTTGGACTATTTATCCCCCACTATCAGGCATTCAAGCCCATTCAGGGGGAGCAGTAGATATGGCTATATTTAGTCTTCATCTAGCTGGTGTATCCTCTATTTTAAG
>Xenia_sp._LC656678
CCCGATATGGCCTTTCCTAGATTAAACAATATTAGTTTCTGGTTACTGCCACCTTCTCTAATACTATTGGTTGGTTCTATGTTTATAGAACAAGGAGCAGGTACAGGTTGGACTATTTATCCCCCACTATCAGGCATTCAAGCCCATTCAGGGGGAGCAGTAGATATGGCTATATTTAGTCTTCATCTAGCTGGTGTATCCTCTATTTTAAG
>Xenia_sp._MK039238
CCCGATATGGCCTTTCCTAGATTAAACAATATCAGTTTCTGGTTACTGCCACCTTCTCTAATACTATTGGTTGGTTCTATGTTTGTAGAACAAGGAGCAGGTACAGGTTGGACTATTTATCCTCCACTATCAGGCATTCAAGCCCATTCAGGGGGAGCAGTAGATATGGCTATATTTAGTCTTCATCTAGCTGGTGTATCCTCTATTTTAAG
>Xenia_sp._MK039237
CCCGATATGGCCTTTCCTAGATTAAACAATATCAGTTTCTGGTTACTGCCACCTTCTCTAATACTATTGGTTGGTTCTATGTTTGTAGAACAAGGAGCAGGTACAGGTTGGACTATTTATCCTCCACTATCAGGCATTCAAGCCCATTCAGGGGGAGCAGTAGATATGGCTATATTTAGTCTTCATCTAGCTGGTGTATCCTCTATTTTAAG
>Xenia_fisheri_KJ511389
CCCGATATGGCCTTTCCTAGATTAAACAATATTAGTTTCTGGTTACTGCCACCTTCTCTAATACTATTGGTTGGTTCTATGTTTGTAGAACAAGGAGCAGGTACAGGTTGGACTATTTATCCCCCACTATCAGGCATTCAAGCCCATTCAGGGGGAGCAGTAGATATGGCTATATTTAGTCTTCATCTAGCTGGTGTATCCTCTATTTTAAG
>Xenia_fisheri_KJ511390
CCCGATATGGCCTTTCCTAGATTAAACAATATTAGTTTCTGGTTACTGCCACCTTCTCTAATACTATTGGTTGGTTCTATGTTTGTAGAACAAGGAGCAGGTACAGGTTGGACTATTTATCCCCCACTATCAGGCATTCAAGCCCATTCAGGGGGAGCAGTAGATATGGCTATATTTAGTCTTCATCTAGCTGGTGTATCCTCTATTTTAAG
>Conglomeratusclera_coerulea_MH071945
CCCGATATGGCCTTTCCTAGATTAAACAATATTAGTTTTTGGTTACTACCACCTTCTCTAATACTATTGGTTGGTTCTATGTTTGTGGAACAAGGGGCAGGTACCGGTTGGACCATTTATCCCCCACTATCAGGCATTCAAGCCCATTCAGGGGGAGCAGTGGATATGGCTATATTTAGTCTACATCTAGCTGGTGTATCTTCTATTTTAAG
>Anthelia_sp._KJ511371
CCCGATATGGCCTTTCCTAGATTAAACAATATCAGTTTCTGGTTACTACCACCTTCTCTAATACTATTGGTTGGTTCTATGTTTGTAGAACAAGGAGCAGGTACAGGTTGGACCATTTACCCCCCACTATCAGGCATTCAAGCCCATTCAGGGGGAGCAGTAGATATGGCTATATTTAGTCTACATTTAGCTGGTGTATCTTCTATTTTAAG
>Anthelia_sp._MK039165
CCCGATATGGCCTTTCCTAGATTAAACAATATTAGTTTCTGGTTACTACCACCTTCTCTAATACTATTGGTAGGTTCTATGTTTGTGGAACAAGGAGCAGGTACAGGTTGGACCATTTACCCCCCACTATCAGGCATTCAAGCCCATTCAGGGGGAGCAGTAGATATGGCTATATTTAGTCTACATCTAGCTGGTGTATCTTCTATTTTAAG
>Anthelia_sp._MK039166
CCCGATATGGCCTTTCCTAGATTAAACAATATTAGTTTCTGGTTACTACCACCTTCTCTAATACTATTGGTAGGTTCTATGTTTGTGGAACAAGGAGCAGGTACAGGTTGGACCATTTACCCCCCACTATCAGGCATTCAAGCCCATTCAGGGGGAGCAGTAGATATGGCTATATTTAGTCTACATCTAGCTGGTGTATCTTCTATTTTAAG
>Anthelia_glauca_KT590429
CCCGATATGGCCTTTCCTAGATTAAACAACATCAGTTTCTGGCTACTACCACCTTCTCTAATACTATTGGTTGGTTCTATGTTTGTGGAACAAGGAGCAGGTACAGGTTGGACCATTTACCCCCCACTATCAGGCATTCAAGCCCATTCAGGGGGAGCAGTAGATATGGCTATATTTAGTCTACATCTAGCTGGTGTATCTTCTATTTTAAG
>Anthelia_glauca_KT590427
CCCGATATGGCCTTTCCTAGATTAAACAACATCAGTTTCTGGCTACTACCACCTTCTCTAATACTATTGGTTGGTTCTATGTTTGTGGAACAAGGAGCAGGTACAGGTTGGACCATTTACCCCCCACTATCAGGCATTCAAGCCCATTCAGGGGGAGCAGTAGATATGGCTATATTTAGTCTACATCTAGCTGGTGTATCTTCTATTTTAAG
>Anthelia_glauca_KM371297
CCCGATATGGCCTTTCCTAGATTAAACAACATCAGTTTCTGGCTACTACCACCTTCTCTAATACTATTGGTTGGTTCTATGTTTGTGGAACAAGGAGCAGGTACAGGTTGGACCATTTACCCCCCACTATCAGGCATTCAAGCCCATTCAGGGGGAGCAGTAGATATGGCTATATTTAGTCTACATCTAGCTGGTGTATCTTCTATTTTAAG
>Anthelia_glauca_KT590428
CCCGATATGGCCTTTCCTAGATTAAACAACATCAGTTTCTGGCTACTACCACCTTCTCTAATACTATTGGTTGGTTCTATGTTTGTGGAACAAGGAGCAGGTACAGGTTGGACCATTTACCCCCCACTATCAGGCATTCAAGCCCATTCAGGGGGAGCAGTAGATATGGCTATATTTAGTCTACATCTAGCTGGTGTATCTTCTATTTTAAG
>Anthelia_glauca_GQ342460
CCCGATATGGCCTTTCCTAGATTAAACAACATCAGTTTCTGGCTACTACCACCTTCTCTAATACTATTGGTTGGTTCTATGTTTGTGGAACAAGGAGCAGGTACAGGTTGGACCATTTACCCCCCACTATCAGGCATTCAAGCCCATTCAGGGGGAGCAGTAGATATGGCTATATTTAGTCTACATCTAGCTGGTGTATCTTCTATTTTAAG
>Anthelia_sp._KC864940
CCCGATATGGCCTTTCCTAGATTAAACAACATCAGTTTCTGGCTACTACCACCTTCTCTAATACTATTGGTTGGTTCTATGTTTGTGGAACAAGGAGCAGGTACAGGTTGGACCATTTACCCCCCACTATCAGGCATTCAAGCCCATTCAGGGGGAGCAGTAGATATGGCTATATTTAGTCTACATCTAGCTGGTGTATCTTCTATTTTAAG
>Anthelia_sp._KC864943
CCCGATATGGCCTTTCCTAGATTAAACAACATCAGTTTCTGGCTACTACCACCTTCTCTAATACTATTGGTTGGTTCTATGTTTGTGGAACAAGGAGCAGGTACAGGTTGGACCATTTACCCCCCACTATCAGGCATTCAAGCCCATTCAGGGGGAGCAGTAGATATGGCTATATTTAGTCTACATCTAGCTGGTGTATCTTCTATTTTAAG
>Anthelia_sp._KC864947
CCCGATATGGCCTTTCCTAGATTAAACAACATCAGTTTCTGGCTACTACCACCTTCTCTAATACTATTGGTTGGTTCTATGTTTGTGGAACAAGGAGCAGGTACAGGTTGGACCATTTACCCCCCACTATCAGGCATTCAAGCCCATTCAGGGGGAGCAGTAGATATGGCTATATTTAGTCTACATCTAGCTGGTGTATCTTCTATTTTAAG
>Anthelia_sp._KC864956
CCCGATATGGCCTTTCCTAGATTAAACAACATCAGTTTCTGGCTACTACCACCTTCTCTAATACTATTGGTTGGTTCTATGTTTGTGGAACAAGGAGCAGGTACAGGTTGGACCATTTACCCCCCACTATCAGGCATTCAAGCCCATTCAGGGGGAGCAGTAGATATGGCTATATTTAGTCTACATCTAGCTGGTGTATCTTCTATTTTAAG
>Anthelia_sp._KC864961
CCCGATATGGCCTTTCCTAGATTAAACAACATCAGTTTCTGGCTACTACCACCTTCTCTAATACTATTGGTTGGTTCTATGTTTGTGGAACAAGGAGCAGGTACAGGTTGGACCATTTACCCCCCACTATCAGGCATTCAAGCCCATTCAGGGGGAGCAGTAGATATGGCTATATTTAGTCTACATCTAGCTGGTGTATCTTCTATTTTAAG
>Anthelia_sp._KC864964
CCCGATATGGCCTTTCCTAGATTAAACAACATCAGTTTCTGGCTACTACCACCTTCTCTAATACTATTGGTTGGTTCTATGTTTGTGGAACAAGGAGCAGGTACAGGTTGGACCATTTACCCCCCACTATCAGGCATTCAAGCCCATTCAGGGGGAGCAGTAGATATGGCTATATTTAGTCTACATCTAGCTGGTGTATCTTCTATTTTAAG
>Anthelia_glauca_KT590426
CCCGATATGGCCTTTCCTAGATTAAACAACATCAGTTTCTGGCTACTACCACCTTCTCTAATACTATTGGTTGGTTCTATGTTTGTGGAACAAGGAGCAGGTACAGGTTGGACCATTTACCCCCCACTATCAGGCATTCAAGCCCATTCAGGGGGAGCAGTAGATATGGCTATATTTAGTCTACATCTAGCTGGTGTATCTTCTATTTTAAG
>Sympodium_caeruleum_KC864949
CCCGATATGGCCTTTCCTAGATTAAACAATATAAGTTTCTGGTTACTACCACCTTCTCTAATATTATTGGTTGGTTCTATGTTTATAGAACAAGGAGCAGGTACAGGTTGGACTATTTATCCCCCACTATCAGGCATTCAAGCCCATTCAGGGGGAGCAGTAGATATGGCTATATTTAGTCTACATCTAGCTGGTGTATCCTCTATTTTAAG
>Sympodium_caeruleum_KC864962
CCCGATATGGCCTTTCCTAGATTAAACAATATAAGTTTCTGGTTACTACCACCTTCTCTAATATTATTGGTTGGTTCTATGTTTATAGAACAAGGAGCAGGTACAGGTTGGACTATTTATCCCCCACTATCAGGCATTCAAGCCCATTCAGGGGGAGCAGTAGATATGGCTATATTTAGTCTACATCTAGCTGGTGTATCCTCTATTTTAAG
>Sympodium_sp._MK039215
CCCGATATGGCCTTTCCTAGATTAAACAATATAAGTTTCTGGTTACTACCACCTTCTCTAATATTATTGGTTGGTTCTATGTTTATAGAACAAGGAGCAGGTACAGGTTGGACTATTTATCCCCCACTATCAGGCATTCAAGCCCATTCAGGGGGAGCAGTAGATATGGCTATATTTAGTCTACATCTAGCTGGTGTATCCTCTATTTTAAG
>Sympodium_caeruleum_MK039210
CCCGATATGGCCTTTCCTAGATTAAACAATATAAGTTTCTGGTTACTACCACCTTCTCTAATATTATTGGTTGGTTCTATGTTTATAGAACAAGGAGCAGGTACAGGTTGGACTATTTATCCCCCACTATCAGGCATTCAAGCCCATTCAGGGGGAGCAGTAGATATGGCTATATTTAGTCTACATCTAGCTGGTGTATCCTCTATTTTAAG
>Sympodium_caeruleum_MZ359188
CCCGATATGGCCTTTCCTAGATTAAACAATATAAGTTTCTGGTTACTACCACCTTCTCTAATATTATTGGTTGGTTCTATGTTTATAGAACAAGGAGCAGGTACAGGTTGGACTATTTATCCCCCACTATCAGGCATTCAAGCCCATTCAGGGGGAGCAGTAGATATGGCTATATTTAGTCTACATCTAGCTGGTGTATCCTCTATTTTAAG
>Sympodium_caeruleum_MZ359189
CCCGATATGGCCTTTCCTAGATTAAACAATATAAGTTTCTGGTTACTACCACCTTCTCTAATATTATTGGTTGGTTCTATGTTTATAGAACAAGGAGCAGGTACAGGTTGGACTATTTATCCCCCACTATCAGGCATTCAAGCCCATTCAGGGGGAGCAGTAGATATGGCTATATTTAGTCTACATCTAGCTGGTGTATCCTCTATTTTAAG
>Sympodium_sp._MK039214
CCCGATATGGCCTTTCCTAGATTAAACAATATAAGTTTCTGGTTACTACCACCTTCTCTAATATTATTGGTTGGTTCTATGTTTATAGAACAAGGAGCAGGTACAGGTTGGACTATTTATCCCCCACTATCAAGCATTCAAGCCCATTCAGGGGGAGCAGTAGATATGGCTATATTTAGTCTACATCTAGCTGGTGTATCCTCTATTTTAAG
>Sympodium_subtilis_MZ359191
CCCGATATGGCCTTTCCTAGATTAAACAATGTAAGTTTCTGGTTACTACCACCTTCTCTAATATTATTGGTTGGTTCTATGTTTATAGAACAAGGAGCAGGTACAGGTTGGACTATTTATCCCCCACTATCAGGCATTCAAGCCCATTCAGGGGGAGCAGTAGATATGGCTATATTTAGTCTACATCTAGCTGGTGTATCCTCTATTTTAAG
>Sympodium_subtilis_MZ359192
CCCGATATGGCCTTTCCTAGATTAAACAATGTAAGTTTCTGGTTACTACCACCTTCTCTAATATTATTGGTTGGTTCTATGTTTATAGAACAAGGAGCAGGTACAGGTTGGACTATTTATCCCCCACTATCAGGCATTCAAGCCCATTCAGGGGGAGCAGTAGATATGGCTATATTTAGTCTACATCTAGCTGGTGTATCCTCTATTTTAAG
>Sympodium_subtilis_MZ359193
CCCGATATGGCCTTTCCTAGATTAAACAATGTAAGTTTCTGGTTACTACCACCTTCTCTAATATTATTGGTTGGTTCTATGTTTATAGAACAAGGAGCAGGTACAGGTTGGACTATTTATCCCCCACTATCAGGCATTCAAGCCCATTCAGGGGGAGCAGTAGATATGGCTATATTTAGTCTACATCTAGCTGGTGTATCCTCTATTTTAAG
>Sympodium_subtilis_MZ359194
CCCGATATGGCCTTTCCTAGATTAAACAATGTAAGTTTCTGGTTACTACCACCTTCTCTAATATTATTGGTTGGTTCTATGTTTATAGAACAAGGAGCAGGTACAGGTTGGACTATTTATCCCCCACTATCAGGCATTCAAGCCCATTCAGGGGGAGCAGTAGATATGGCTATATTTAGTCTACATCTAGCTGGTGTATCCTCTATTTTAAG
>Sympodium_sp._MK039216
CCCGATATGGCCTTTCCTAGATTAAACAATATAAGTTTCTGGTTACTACCACCTTCTCTAATATTATTGGTTGGTTCTATGTTTATAGAACAAGGAGCAGGTACAGGTTGGACTATTTATCCCCCACTATCAGGCATTCAAGCCCATTCAGGGGGAGCAGTAGATATGGCTATATTTAGTCTACATCTAGCTGGTGTATCCTCTATTTTAAG
>Sympodium_sp._MZ359190
CCCGATATGGCCTTTCCTAGATTAAACAATATAAGTTTCTGGTTACTACCACCTTCTCTAATATTATTGGTTGGTTCTATGTTTATAGAACAAGGAGCAGGTACAGGTTGGACTATTTATCCCCCACTATCAGGCATTCAAGCCCATTCAGGGGGAGCAGTAGATATGGCTATATTTAGTCTACATCTAGCTGGTGTATCCTCTATTTTAAG
>Sympodium_sp._MK039212
CCCGATATGGCCTTTCCTAGATTAAACAATATAAGTTTCTGGTTACTACCCCCTTCTCTAATATTATTGGTTGGTTCTATGTTTATAGAACAAGGAGCAGGTACAGGTTGGACTATTTATCCCCCACTATCAGGCATTCAAGCCCATTCAGGGGGAGCAGTAGATATGGCTATATTTAGTCTACATCTAGCTGGTGTATCCTCTATTTTAAG
>Sympodium_sp._MK396731
CCCGATATGGCCTTTCCTAGATTAAACAATATAAGTTTCTGGTTACTACCCCCTTCTCTAATATTATTGGTTGGTTCTATGTTTATAGAACAAGGAGCAGGTACAGGTTGGACTATTTATCCCCCACTATCAGGCATTCAAGCCCATTCAGGGGGAGCAGTAGATATGGCTATATTTAGTCTACATCTAGCTGGTGTATCCTCTATTTTAAG
>Sympodium_sp._MK039213
CCCGATATGGCCTTTCCTAGATTAAACAATATAAGTTTCTGGTTACTACCACCTTCTCTAATATTATTGGTTGGTTCTATGTTTATAGAACAAGGAGCAGGTACAGGTTGGACTATTTATCCCCCACTATCAGGCATTCAAGCCCATTCAGGGGGAGCAGTAGATATGGCTATATTTAGTCTACATCTAGCTGGTGTATCCTCTATTTTAAG
>Sympodium_sp._MK396729
CCCGATATGGCCTTTCCTAGATTAAACAATATAAGTTTCTGGTTACTACCACCTTCTCTAATATTATTGGTTGGTTCTATGTTTATAGAACAAGGAGCAGGTACAGGTTGGACTATTTATCCCCCACTATCAGGCATTCAAGCCCATTCAGGGGGAGCAGTAGATATGGCTATATTTAGTCTACATCTAGCTGGTGTATCCTCTATTTTAAG
>Sympodium_arbusculum_MZ359181
CCCGATATGGCCTTTCCTAGATTAAACAATATAAGTTTCTGGTTACTACCACCTTCTCTAATATTATTGGTTGGTTCTATGTTTATAGAACAAGGAGCAGGTACAGGTTGGACTATTTATCCCCCACTATCAGGCATTCAAGCCCATTCAGGGGGAGCAGTAGATATGGCTATATTTAGTCTACATCTAGCTGGTGTATCCTCTATTTTAAG
>Sympodium_arbusculum_MZ359182
CCCGATATGGCCTTTCCTAGATTAAACAATATAAGTTTCTGGTTACTACCACCTTCTCTAATATTATTGGTTGGTTCTATGTTTATAGAACAAGGAGCAGGTACAGGTTGGACTATTTATCCCCCACTATCAGGCATTCAAGCCCATTCAGGGGGAGCAGTAGATATGGCTATATTTAGTCTACATCTAGCTGGTGTATCCTCTATTTTAAG
>Sympodium_arbusculum_MZ359184
CCCGATATGGCCTTTCCTAGATTAAACAATATAAGTTTCTGGTTACTACCACCTTCTCTAATATTATTGGTTGGTTCTATGTTTATAGAACAAGGAGCAGGTACAGGTTGGACTATTTATCCCCCACTATCAGGCATTCAAGCCCATTCAGGGGGAGCAGTAGATATGGCTATATTTAGTCTACATCTAGCTGGTGTATCCTCTATTTTAAG
>Sympodium_arbusculum_MZ359185
CCCGATATGGCCTTTCCTAGATTAAACAATATAAGTTTCTGGTTACTACCACCTTCTCTAATATTATTGGTTGGTTCTATGTTTATAGAACAAGGAGCAGGTACAGGTTGGACTATTTATCCCCCACTATCAGGCATTCAAGCCCATTCAGGGGGAGCAGTAGATATGGCTATATTTAGTCTACATCTAGCTGGTGTATCCTCTATTTTAAG
>Sympodium_arbusculum_MZ359186
CCCGATATGGCCTTTCCTAGATTAAACAATATAAGTTTCTGGTTACTACCACCTTCTCTAATATTATTGGTTGGTTCTATGTTTATAGAACAAGGAGCAGGTACAGGTTGGACTATTTATCCCCCACTATCAGGCATTCAAGCCCATTCAGGGGGAGCAGTAGATATGGCTATATTTAGTCTACATCTAGCTGGTGTATCCTCTATTTTAAG
>Sympodium_arbusculum_MZ359183
CCCGATATGGCCTTTCCTAGATTAAACAATATAAGTTTCTGGTTACTACCACCTTCTCTAATATTATTGGTTGGTTCTATGTTTATAGAACAAGGAGCAGGTACAGGTTGGACTATTTATCCCCCACTATCAGGCATTCAAGCCCATTCAGGGGGAGCAGTAGATATGGCTATATTTAGTCTACATCTAGCTGGTGTATCCTCTATTTTAAG
>Sympodium_arbusculum_MZ359187
CCCGATATGGCCTTTCCTAGATTAAACAATATAAGTTTCTGGTTACTACCACCTTCTCTAATATTATTGGTTGGTTCTATGTTTATAGAACAAGGAGCAGGTACAGGTTGGACTATTTATCCCCCACTATCAGGCATTCAAGCCCATTCAGGGGGAGCAGTAGATATGGCTATATTTAGTCTACATCTAGCTGGTGTATCCTCTATTTTAAG
>Sympodium_yonaguniensis_MZ359195
CCCGATATGGCCTTTCCTAGATTAAACAATATAAGTTTCTGGTTACTACCACCTTCTCTAATATTATTGGTTGGTTCTATGTTTATAGAACAAGGAGCAGGTACAGGTTGGACTATTTATCCCCCACTATCAGGCATTCAAGCCCATTCAGGGGGAGCAGTAGATATGGCTATATTTAGTCTACATCTAGCTGGTGTATCCTCTATTTTAAG
>Sympodium_sp._MK039217
CCCGATATGGCCTTTCCTAGATTAAACAATATAAGTTTCTGGTTACTACCACCTTCTCTAATATTATTGGTTGGTTCTATGTTTATAGAACAGGGAGCAGGTACAGGTTGGACTATTTATCCCCCACTATCAGGCATTCAAGCCCATTCAGGGGGAGCAGTAGATATGGCTATATTTAGTCTACATCTAGCTGGTGTATCCTCTATTTTAAG
>Sympodium_sp._LC767921
CCCGATATGGCCTTTCCTAGATTAAACAATGTAAGTTTCTGGTTACTACCACCTTCTCTAATATTATTGGTTGGTTCTATGTTTGTAGAACAAGGAGCAGGAACAGGTTGGACTATTTATCCCCCACTATCAGGCATTCAAGCCCATTCAGGGGGAGCAGTAGATATGGCTATATTTAGTCTACATCTAGCTGGTGTATCCTCTATTTTAAG
>Sympodium_sp._LC767922
CCCGATATGGCCTTTCCTAGATTAAACAATGTAAGTTTCTGGTTACTACCACCTTCTCTAATATTATTGGTTGGTTCTATGTTTGTAGAACAAGGAGCAGGAACAGGTTGGACTATTTATCCCCCACTATCAGGCATTCAAGCCCATTCAGGGGGAGCAGTAGATATGGCTATATTTAGTCTACATCTAGCTGGTGTATCCTCTATTTTAAG
>Sympodium_sp._LC767923
CCCGATATGGCCTTTCCTAGATTAAACAATGTAAGTTTCTGGTTACTACCACCTTCTCTAATATTATTGGTTGGTTCTATGTTTGTAGAACAAGGAGCAGGAACAGGTTGGACTATTTATCCCCCACTATCAGGCATTCAAGCCCATTCAGGGGGAGCAGTAGATATGGCTATATTTAGTCTACATCTAGCTGGTGTATCCTCTATTTTAAG
>Sympodium_sp._LC767924
CCCGATATGGCCTTTCCTAGATTAAACAATGTAAGTTTCTGGTTACTACCACCTTCTCTAATATTATTGGTTGGTTCTATGTTTGTAGAACAAGGAGCAGGAACAGGTTGGACTATTTATCCCCCACTATCAGGCATTCAAGCCCATTCAGGGGGAGCAGTAGATATGGCTATATTTAGTCTACATCTAGCTGGTGTATCCTCTATTTTAAG
>Sympodium_caeruleum_KF955271
CCCGATATGGCCTTTCCTAGATTAAACAATATAAGTTTCTGGTTACTACCACCTTCTCTAATATTATTGGTTGGTTCTATGTTTATAGAACAAGGAGCAGGAACAGGTTGGACTATTTATCCCCCACTATCAGGCATTCAAGCCCATTCAGGGGGAGCAGTAGATATGGCTATATTTAGTCTACATCTAGCTGGTGTATCCTCTATTTTAAG
>Protodendron_repens_MG053091
CCCGATATGGCCTTTCCTAGATTAAACAATATCAGTTTCTGGTTACTACCACCTTCTCTAATACTATTAGTTGGTTCTATGTTTGTAGAACAAGGAGCAGGTACAGGTTGGACCATTTATCCCCCACTATCAGGCATTCAAGCCCATTCAGGGGGAGCAGTAGATATGGCTATATTTAGTCTACATCTAGCTGGTGTATCCTCTATTTTAAG
>Xenia_sp._MK039244
CCCGATATGGCCTTTCCTAGATTAAACAATATCAGTTTCTGGTTACTACCACCTTCTCTAATACTATTAGTTGGTTCTATGTTTGTAGAACAAGGAGCAGGTACAGGTTGGACTATTTATCCCCCACTATCAGGCATTCAAGCCCATTCAGGGGGAGCAGTAGATATGGCTATATTTAGTCTTCATCTAGCTGGTGTATCCTCTATTTTGAG
>Xenia_sp._MK039245
CCCGATATGGCCTTTCCTAGATTAAACAATATCAGTTTCTGGTTACTACCACCTTCTCTAATACTATTAGTTGGTTCTATGTTTGTAGAACAAGGAGCAGGTACAGGTTGGACTATTTATCCCCCACTATCAGGCATTCAAGCCCATTCAGGGGGAGCAGTAGATATGGCTATATTTAGTCTTCATCTAGCTGGTGTATCCTCTATTTTGAG
>Xenia_sp._KC864924
CCCGATATGGCCTTTCCTAGATTAAACAATATCAGTTTCTGGTTACTACCACCTTCTCTAATACTATTGGTTGGTTCTATGTTTATAGAACAAGGAGCAGGTACAGGTTGGACTATTTATCCCCCACTATCAGGCATTCAAGCCCATTCAGGGGGAGCAGTAGATATGGCTATATTTAGTCTTCATCTAGCTGGTGTATCCTCTATTTTAAG
>Xenia_sp._KC864927
CCCGATATGGCCTTTCCTAGATTAAACAATATCAGTTTCTGGTTACTACCACCTTCTCTAATACTATTGGTTGGTTCTATGTTTATAGAACAAGGAGCAGGTACAGGTTGGACTATTTATCCCCCACTATCAGGCATTCAAGCCCATTCAGGGGGAGCAGTAGATATGGCTATATTTAGTCTTCATCTAGCTGGTGTATCCTCTATTTTAAG
>Xenia_sp._KC864929
CCCGATATGGCCTTTCCTAGATTAAACAATATCAGTTTCTGGTTACTACCACCTTCTCTAATACTATTGGTTGGTTCTATGTTTATAGAACAAGGAGCAGGTACAGGTTGGACTATTTATCCCCCACTATCAGGCATTCAAGCCCATTCAGGGGGAGCAGTAGATATGGCTATATTTAGTCTTCATCTAGCTGGTGTATCCTCTATTTTAAG
>Xenia_actuosa_KC864932
CCCGATATGGCCTTTCCTAGATTAAACAATATCAGTTTCTGGTTACTACCACCTTCTCTAATACTATTGGTTGGTTCTATGTTTATAGAACAAGGAGCAGGTACAGGTTGGACTATTTATCCCCCACTATCAGGCATTCAAGCCCATTCAGGGGGAGCAGTAGATATGGCTATATTTAGTCTTCATCTAGCTGGTGTATCCTCTATTTTAAG
>Xenia_sp._MK039218
CCCGATATGGCCTTTCCTAGATTAAACAATATCAGTTTCTGGTTACTACCACCTTCTCTAATACTATTGGTTGGTTCTATGTTTATAGAACAAGGAGCAGGTACAGGTTGGACTATTTATCCCCCACTATCAGGCATTCAAGCCCATTCAGGGGGAGCAGTAGATATGGCTATATTTAGTCTTCATCTAGCTGGTGTATCCTCTATTTTAAG
>Xenia_sp._MK039249
CCCGATATGGCCTTTCCTAGATTAAACAATATCAGTTTCTGGTTACTACCACCTTCTCTAATACTATTGGTTGGTTCTATGTTTGTAGAACAAGGAGCAGGTACAGGTTGGACTATTTATCCCCCACTATCAGGCATTCAAGCCCATTCAGGGGGAGCAGTAGATATGGCTATATTTAGTCTTCATCTAGCTGGTGTATCCTCTATTTTGAG
>Xenia_sp._MK039246
CCCGATATGGCCTTTCCTAGATTAAACAATATCAGTTTCTGGTTACTACCACCTTCTCTAATACTATTGGTTGGTTCTATGTTTGTAGAACAAGGAGCAGGTACAGGTTGGACTATTTATCCCCCACTATCAGGCATTCAAGCCCATTCAGGGGGAGCAGTAGATATGGCTATATTTAGTCTTCATCTAGCTGGTGTATCCTCTATTTTGAG
>Xenia_sp._MK039247
CCCGATATGGCCTTTCCTAGATTAAACAATATCAGTTTCTGGTTACTACCACCTTCTCTAATACTATTGGTTGGTTCTATGTTTGTAGAACAAGGAGCAGGTACAGGTTGGACTATTTATCCCCCACTATCAGGCATTCAAGCCCATTCAGGGGGAGCAGTAGATATGGCTATATTTAGTCTTCATCTAGCTGGTGTATCCTCTATTTTGAG
>Xenia_sp._MK039272
CCCGATATGGCCTTTCCTAGATTAAACAATATCAGTTTCTGGTTACTACCACCTTCTCTAATACTATTGGTTGGTTCTATGTTTGTAGAACAAGGAGCAGGTACAGGTTGGACTATTTATCCCCCACTATCAGGCATTCAAGCCCATTCAGGGGGAGCAGTAGATATGGCTATATTTAGTCTTCATCTAGCTGGTGTATCCTCTATTTTGAG
>Xenia_sp._MK396738
CCCGATATGGCCTTTCCTAGATTAAACAATATCAGTTTCTGGTTACTACCACCTTCTCTAATACTATTGGTTGGTTCTATGTTTGTAGAACAAGGAGCAGGTACAGGTTGGACTATTTATCCCCCACTATCAGGCATTCAAGCCCATTCAGGGGGAGCAGTAGATATGGCTATATTTAGTCTTCATCTAGCTGGTGTATCCTCTATTTTGAG
>Xenia_sp._MK396741
CCCGATATGGCCTTTCCTAGATTAAACAATATCAGTTTCTGGTTACTACCACCTTCTCTAATACTATTGGTTGGTTCTATGTTTGTAGAACAAGGAGCAGGTACAGGTTGGACTATTTATCCCCCACTATCAGGCATTCAAGCCCATTCAGGGGGAGCAGTAGATATGGCTATATTTAGTCTTCATCTAGCTGGTGTATCCTCTATTTTGAG
>Xenia_lillieae_KJ511396
CCCGATATGGCCTTTCCTAGATTAAACAATATCAGTTTCTGGTTACTACCACCTTCTCTAATACTATTGGTTGGTTCTATGTTTGTAGAACAAGGAGCAGGTACAGGTTGGACTATTTATCCCCCACTATCAGGCATTCAAGCCCATTCAGGGGGAGCAGTAGATATGGCTATATTTAGTCTTCATCTAGCTGGTGTATCCTCTATTTTGAG
>Xenia_sp._MK039271
CCCGATATGGCCTTTCCTAGATTAAACAATATCAGTTTCTGGTTACTACCACCTTCTCTAATACTATTGGTTGGTTCTATGTTTGTAGAACAAGGAGCAGGTACAGGTTGGACTATTTATCCCCCACTATCAGGCATTCAAGCCCATTCAGGGGGAGCAGTAGATATGGCTATATTTAGTCTTCATCTAGCTGGTGTATCCTCTATTTTGAG
>Asterospicularia_randalli_KF955018
CCCGATATGGCCTTTCCTAGATTAAACAATATCAGTTTCTGGTTACTACCACCTTCTCTAATACTGTTGGTTGGTTCTATGTTTGTAGAACAAGGAGCAGGTACAGGTTGGACTATTTATCCCCCACTATCAGGCATTCAAGCCCATTCAGGGGGAGCAGTAGATATGGCTATATTTAGTCTACATCTAGCTGGTGTATCTTCTATTTTAAG
>Asterospicularia_randalli_KF955019
CCCGATATGGCCTTTCCTAGATTAAACAATATCAGTTTCTGGTTACTACCACCTTCTCTAATACTGTTGGTTGGTTCTATGTTTGTAGAACAAGGAGCAGGTACAGGTTGGACTATTTATCCCCCACTATCAGGCATTCAAGCCCATTCAGGGGGAGCAGTAGATATGGCTATATTTAGTCTACATCTAGCTGGTGTATCTTCTATTTTAAG
>Asterospicularia_laurae_KM201458
CCCGATATGGCCTTTCCTAGATTAAACAATATCAGTTTCTGGTTACTACCACCTTCTCTAATACTGTTGGTTGGTTCTATGTTTGTAGAACAAGGAGCAGGTACAGGTTGGACTATTTATCCCCCACTATCAGGCATTCAAGCCCATTCAGGGGGAGCAGTAGATATGGCTATATTTAGTCTACATCTAGCTGGTGTATCTTCTATTTTAAG
>Asterospicularia_sp._MK039171
CCCGATATGGCCTTTCCTAGATTAAACAATATCAGTTTCTGGTTACTACCACCTTCTCTAATACTGTTGGTTGGTTCTATGTTTGTAGAACAAGGAGCAGGTACAGGTTGGACTATTTATCCCCCACTATCAGGCATTCAAGCCCATTCAGGGGGAGCAGTAGATATGGCTATATTTAGTCTACATCTAGCTGGTGTATCTTCTATTTTAAG
>Asterospicularia_randalli_GQ342461
CCCGATATGGCCTTTCCTAGATTAAACAATATCAGTTTCTGGTTACTACCACCTTCTCTAATACTGTTGGTTGGTTCTATGTTTGTAGAACAAGGAGCAGGTACAGGTTGGACTATTTATCCCCCACTATCAGGCATTCAAGCCCATTCAGGGGGAGCAGTAGATATGGCTATATTTAGTCTACATCTAGCTGGTGTATCTTCTATTTTAAG
>Xeniidae_gen._OK670730
CCCGATATGGCCTTTCCTAGATTAAACAATATCAGTTTCTGGTTACTACCACCTTCTTTAATACTATTGGTTGGTTCTATGTTTGTTGAACAAGGAGCAGGTACAGGTTGGACTATTTATCCCCCACTATCAGGCATTCAAGCCCATTCAGGGGGAGCAGTAGATATGGCTATATTTAGTCTTCATCTAGCTGGTGTATCCTCTATTTTAAG
>Xeniidae_gen._OK670731
CCCGATATGGCCTTTCCTAGATTAAACAATATCAGTTTCTGGTTACTACCACCTTCTTTAATACTATTGGTTGGTTCTATGTTTGTTGAACAAGGAGCAGGTACAGGTTGGACTATTTATCCCCCACTATCAGGCATTCAAGCCCATTCAGGGGGAGCAGTAGATATGGCTATATTTAGTCTTCATCTAGCTGGTGTATCCTCTATTTTAAG
>Xeniidae_gen._OK670732
CCCGATATGGCCTTTCCTAGATTAAACAATATCAGTTTCTGGTTACTACCACCTTCTTTAATACTATTGGTTGGTTCTATGTTTGTTGAACAAGGAGCAGGTACAGGTTGGACTATTTATCCCCCACTATCAGGCATTCAAGCCCATTCAGGGGGAGCAGTAGATATGGCTATATTTAGTCTTCATCTAGCTGGTGTATCCTCTATTTTAAG
>Xeniidae_gen._OK670733
CCCGATATGGCCTTTCCTAGATTAAACAATATCAGTTTCTGGTTACTACCACCTTCTTTAATACTATTGGTTGGTTCTATGTTTGTTGAACAAGGAGCAGGTACAGGTTGGACTATTTATCCCCCACTATCAGGCATTCAAGCCCATTCAGGGGGAGCAGTAGATATGGCTATATTTAGTCTTCATCTAGCTGGTGTATCCTCTATTTTAAG
>Xeniidae_gen._OK670734
CCCGATATGGCCTTTCCTAGATTAAACAATATCAGTTTCTGGTTACTACCACCTTCTTTAATACTATTGGTTGGTTCTATGTTTGTTGAACAAGGAGCAGGTACAGGTTGGACTATTTATCCCCCACTATCAGGCATTCAAGCCCATTCAGGGGGAGCAGTAGATATGGCTATATTTAGTCTTCATCTAGCTGGTGTATCCTCTATTTTAAG
>Xeniidae_gen._OK670735
CCCGATATGGCCTTTCCTAGATTAAACAATATCAGTTTCTGGTTACTACCACCTTCTTTAATACTATTGGTTGGTTCTATGTTTGTTGAACAAGGAGCAGGTACAGGTTGGACTATTTATCCCCCACTATCAGGCATTCAAGCCCATTCAGGGGGAGCAGTAGATATGGCTATATTTAGTCTTCATCTAGCTGGTGTATCCTCTATTTTAAG
>Sansibia_sp._MG677567
CCCGATATGGCCTTTCCTAGATTAAACAATATCAGTTTCTGGTTACTACCACCTTCTTTAATACTATTGGTTGGTTCTATGTTTGTTGAACAAGGAGCAGGTACAGGTTGGACTATTTATCCCCCACTATCAGGCATTCAAGCCCATTCAGGGGGAGCAGTAGATATGGCTATATTTAGTCTACATCTAGCTGGTGTATCCTCTATTTTAAG
>Sansibia_sp._MG677568
CCCGATATGGCCTTTCCTAGATTAAACAATATCAGTTTCTGGTTACTACCACCTTCTTTAATACTATTGGTTGGTTCTATGTTTGTTGAACAAGGAGCAGGTACAGGTTGGACTATTTATCCCCCACTATCAGGCATTCAAGCCCATTCAGGGGGAGCAGTAGATATGGCTATATTTAGTCTACATCTAGCTGGTGTATCCTCTATTTTAAG
>Sansibia_sp._MG677569
CCCGATATGGCCTTTCCTAGATTAAACAATATCAGTTTCTGGTTACTACCACCTTCTTTAATACTATTGGTTGGTTCTATGTTTGTTGAACAAGGAGCAGGTACAGGTTGGACTATTTATCCCCCACTATCAGGCATTCAAGCCCATTCAGGGGGAGCAGTAGATATGGCTATATTTAGTCTACATCTAGCTGGTGTATCCTCTATTTTAAG
>Sansibia_sp._MG677570
CCCGATATGGCCTTTCCTAGATTAAACAATATCAGTTTCTGGTTACTACCACCTTCTTTAATACTATTGGTTGGTTCTATGTTTGTTGAACAAGGAGCAGGTACAGGTTGGACTATTTATCCCCCACTATCAGGCATTCAAGCCCATTCAGGGGGAGCAGTAGATATGGCTATATTTAGTCTACATCTAGCTGGTGTATCCTCTATTTTAAG
>Sansibia_sp._MG677571
CCCGATATGGCCTTTCCTAGATTAAACAATATCAGTTTCTGGTTACTACCACCTTCTTTAATACTATTGGTTGGTTCTATGTTTGTTGAACAAGGAGCAGGTACAGGTTGGACTATTTATCCCCCACTATCAGGCATTCAAGCCCATTCAGGGGGAGCAGTAGATATGGCTATATTTAGTCTACATCTAGCTGGTGTATCCTCTATTTTAAG
>Sansibia_sp._MK039206
CCCGATATGGCCTTTCCTAGATTAAACAATATCAGTTTCTGGTTACTACCACCTTCTTTAATACTATTGGTTGGTTCTATGTTTGTTGAACAAGGAGCAGGTACAGGTTGGACTATTTATCCCCCACTATCAGGCATTCAAGCCCATTCAGGGGGAGCAGTAGATATGGCTATATTTAGTCTACATCTAGCTGGTGTATCCTCTATTTTAAG
>Sansibia_sp._MK039207
CCCGATATGGCCTTTCCTAGATTAAACAATATCAGTTTCTGGTTACTACCACCTTCTTTAATACTATTGGTTGGTTCTATGTTTGTTGAACAAGGAGCAGGTACAGGTTGGACTATTTATCCCCCACTATCAGGCATTCAAGCCCATTCAGGGGGAGCAGTAGATATGGCTATATTTAGTCTACATCTAGCTGGTGTATCCTCTATTTTAAG
>Sansibia_sp._MK039208
CCCGATATGGCCTTTCCTAGATTAAACAATATCAGTTTCTGGTTACTACCACCTTCTTTAATACTATTGGTTGGTTCTATGTTTGTTGAACAAGGAGCAGGTACAGGTTGGACTATTTATCCCCCACTATCAGGCATTCAAGCCCATTCAGGGGGAGCAGTAGATATGGCTATATTTAGTCTACATCTAGCTGGTGTATCCTCTATTTTAAG
>Sansibia_sp._MK039209
CCCGATATGGCCTTTCCTAGATTAAACAATATCAGTTTCTGGTTACTACCACCTTCTTTAATACTATTGGTTGGTTCTATGTTTGTTGAACAAGGAGCAGGTACAGGTTGGACTATTTATCCCCCACTATCAGGCATTCAAGCCCATTCAGGGGGAGCAGTAGATATGGCTATATTTAGTCTACATCTAGCTGGTGTATCCTCTATTTTAAG
>Xeniidae_gen._OK670729
CCCGATATGGCCTTTCCTAGATTAAACAATATCAGTTTCTGGTTACTACCACCTTCTTTAATACTATTGGTTGGTTCTATGTTTGTTGAACAAGGAGCAGGTACAGGTTGGACTATTTATCCCCCACTATCAGGCATTCAAGCCCATTCAGGGGGAGCAGTAGATATGGCTATATTTAGTCTACATCTAGCTGGTGTATCCTCTATTTTAAG
>Xeniidae_gen._OK670740
CCCGATATGGCCTTTCCTAGATTAAACAATATCAGTTTCTGGTTACTACCACCTTCTTTAATACTATTGGTTGGTTCTATGTTTGTTGAACAAGGAGCAGGTACAGGTTGGACTATTTATCCCCCACTATCAGGCATTCAAGCCCATTCAGGGGGAGCAGTAGATATGGCTATATTTAGTCTACATCTAGCTGGTGTATCCTCTATTTTAAG
>Xeniidae_gen._OK670738
CCCGATATGGCCTTTCCTAGATTAAACAATATCAGTTTCTGGTTACTACCACCTTCTTTAATACTATTGGTTGGTTCTATGTTTGTTGAACAAGGAGCAGGTACAGGTTGGACTATTTATCCCCCACTATCAGGCATTCAAGCCCATTCAGGGGGAGCAGTAGATATGGCTATATTTAGTCTACATCTAGCTGGTGTATCCTCTATTTTAAG
>Xenia_membranacea_KJ511385
CCCGATATGGCCTTTCCTAGATTAAACAATATCAGTTTCTGGTTACTACCACCTTCTCTAATACTATTGGTTGGTTCTATGTTTGTAGAACAAGGAGCAGGTACAGGTTGGACTATTTATCCCCCCCTATCAGGCATTCAAGCCCATTCAGGGGGAGCAGTAGATATGGCTATATTTAGTCTACATCTAGCTGGTGTATCCTCTATTTTAAG
>Xenia_membranacea_KJ511386
CCCGATATGGCCTTTCCTAGATTAAACAATATCAGTTTCTGGTTACTACCACCTTCTCTAATACTATTGGTTGGTTCTATGTTTGTAGAACAAGGAGCAGGTACAGGTTGGACTATTTATCCCCCCCTATCAGGCATTCAAGCCCATTCAGGGGGAGCAGTAGATATGGCTATATTTAGTCTACATCTAGCTGGTGTATCCTCTATTTTAAG
>Xenia_membranacea_KJ511387
CCCGATATGGCCTTTCCTAGATTAAACAATATCAGTTTCTGGTTACTACCACCTTCTCTAATACTATTGGTTGGTTCTATGTTTGTAGAACAAGGAGCAGGTACAGGTTGGACTATTTATCCCCCCCTATCAGGCATTCAAGCCCATTCAGGGGGAGCAGTAGATATGGCTATATTTAGTCTACATCTAGCTGGTGTATCCTCTATTTTAAG
>Xenia_membranacea_KJ511391
CCCGATATGGCCTTTCCTAGATTAAACAATATCAGTTTCTGGTTACTACCACCTTCTCTAATACTATTGGTTGGTTCTATGTTTGTAGAACAAGGAGCAGGTACAGGTTGGACTATTTATCCCCCCCTATCAGGCATTCAAGCCCATTCAGGGGGAGCAGTAGATATGGCTATATTTAGTCTACATCTAGCTGGTGTATCCTCTATTTTAAG
>Xenia_membranacea_KJ511397
CCCGATATGGCCTTTCCTAGATTAAACAATATCAGTTTCTGGTTACTACCACCTTCTCTAATACTATTGGTTGGTTCTATGTTTGTAGAACAAGGAGCAGGTACAGGTTGGACTATTTATCCCCCCCTATCAGGCATTCAAGCCCATTCAGGGGGAGCAGTAGATATGGCTATATTTAGTCTACATCTAGCTGGTGTATCCTCTATTTTAAG
>Xenia_membranacea_KJ511398
CCCGATATGGCCTTTCCTAGATTAAACAATATCAGTTTCTGGTTACTACCACCTTCTCTAATACTATTGGTTGGTTCTATGTTTGTAGAACAAGGAGCAGGTACAGGTTGGACTATTTATCCCCCCCTATCAGGCATTCAAGCCCATTCAGGGGGAGCAGTAGATATGGCTATATTTAGTCTACATCTAGCTGGTGTATCCTCTATTTTAAG
>Unomia_stolonifera_MT487559
CCCGATATGGCCTTTCCTAGATTAAACAATATCAGTTTCTGGTTACTACCACCTTCTCTAATACTATTGGTTGGTTCTATGTTTGTAGAACAAGGAGCAGGTACAGGTTGGACTATTTATCCCCCCCTATCAGGCATTCAAGCCCATTCAGGGGGAGCAGTAGATATGGCTATATTTAGTCTACATCTAGCTGGTGTATCCTCTATTTTAAG
>Xenia_sp._KJ511388
CCCGATATGGCCTTTCCTAGATTAAACAATATCAGTTTCTGGTTACTACCACCTTCTCTAATACTATTGGTTGGTTCTATGTTTGTAGAACAAGGAGCAGGTACAGGTTGGACTATTTATCCCCCACTATCAGGCATTCAAGCCCATTCAGGGGGAGCAGTAGATATGGCTATATTTAGTCTACATCTAGCTGGTGTATCCTCTATTTTAAG
>Xenia_sp._MK039231
CCCGATATGGCCTTTCCTAGATTAAACAATATCAGTTTCTGGTTACTACCACCTTCTCTAATACTATTGGTTGGTTCTATGTTTGTAGAACAAGGAGCAGGTACAGGTTGGACTATTTATCCCCCACTATCAGGCATTCAAGCCCATTCAGGGGGAGCAGTAGATATGGCTATATTTAGTCTACATCTAGCTGGTGTATCCTCTATTTTAAG
>Xenia_sp._MK039232
CCCGATATGGCCTTTCCTAGATTAAACAATATCAGTTTCTGGTTACTACCACCTTCTCTAATACTATTGGTTGGTTCTATGTTTGTAGAACAAGGAGCAGGTACAGGTTGGACTATTTATCCCCCACTATCAGGCATTCAAGCCCATTCAGGGGGAGCAGTAGATATGGCTATATTTAGTCTACATCTAGCTGGTGTATCCTCTATTTTAAG
>Xenia_sp._MK039233
CCCGATATGGCCTTTCCTAGATTAAACAATATCAGTTTCTGGTTACTACCACCTTCTCTAATACTATTGGTTGGTTCTATGTTTGTAGAACAAGGAGCAGGTACAGGTTGGACTATTTATCCCCCACTATCAGGCATTCAAGCCCATTCAGGGGGAGCAGTAGATATGGCTATATTTAGTCTACATCTAGCTGGTGTATCCTCTATTTTAAG
>Xenia_sp._MK039234
CCCGATATGGCCTTTCCTAGATTAAACAATATCAGTTTCTGGTTACTACCACCTTCTCTAATACTATTGGTTGGTTCTATGTTTGTAGAACAAGGAGCAGGTACAGGTTGGACTATTTATCCCCCACTATCAGGCATTCAAGCCCATTCAGGGGGAGCAGTAGATATGGCTATATTTAGTCTACATCTAGCTGGTGTATCCTCTATTTTAAG
>Xenia_sp._MK039235
CCCGATATGGCCTTTCCTAGATTAAACAATATCAGTTTCTGGTTACTACCACCTTCTCTAATACTATTGGTTGGTTCTATGTTTGTAGAACAAGGAGCAGGTACAGGTTGGACTATTTATCCCCCACTATCAGGCATTCAAGCCCATTCAGGGGGAGCAGTAGATATGGCTATATTTAGTCTACATCTAGCTGGTGTATCCTCTATTTTAAG
>Xenia_kusimotoensis_KJ511392
CCCGATATGGCCTTTCCTAGATTAAACAATATCAGTTTTTGGTTACTACCACCTTCTCTAATACTATTGGTTGGTTCTATGTTTGTAGAACAAGGAGCAGGTACAGGTTGGACTATTTATCCCCCACTATCAGGCATTCAAGCCCATTCAGGGGGAGCAGTAGATATGGCTATATTTAGTCTACATCTAGCTGGTGTATCCTCTATTTTAAG
>Xenia_sp._MK039263
CCCGATATGGCCTTTCCTAGATTAAACAATATCAGTTTTTGGTTACTACCACCTTCTCTAATACTATTGGTTGGTTCTATGTTTGTAGAACAAGGAGCAGGTACAGGTTGGACTATTTATCCCCCACTATCAGGCATTCAAGCCCATTCAGGGGGAGCAGTAGATATGGCTATATTTAGTCTACATCTAGCTGGTGTATCCTCTATTTTAAG
>Heteroxenia_mindorensis_KJ511379
CCCGATATGGCCTTTCCTAGATTAAACAATATCAGTTTCTGGTTACTACCACCTTCTCTAATACTATTAGTTGGTTCTATGTTTGTAGAACAAGGAGCAGGTACAGGTTGGACTATTTATCCCCCACTATCAGGCATTCAAGCCCATTCAGGGGGAGCAGTAGATATGGCTATATTTAGTCTACATCTAGCTGGTGTATCCTCTATTTTAAG
>Heteroxenia_mindorensis_KJ511380
CCCGATATGGCCTTTCCTAGATTAAACAATATCAGTTTCTGGTTACTACCACCTTCTCTAATACTATTAGTTGGTTCTATGTTTGTAGAACAAGGAGCAGGTACAGGTTGGACTATTTATCCCCCACTATCAGGCATTCAAGCCCATTCAGGGGGAGCAGTAGATATGGCTATATTTAGTCTACATCTAGCTGGTGTATCCTCTATTTTAAG
>Heteroxenia_mindorensis_KJ511381
CCCGATATGGCCTTTCCTAGATTAAACAATATCAGTTTCTGGTTACTACCACCTTCTCTAATACTATTAGTTGGTTCTATGTTTGTAGAACAAGGAGCAGGTACAGGTTGGACTATTTATCCCCCACTATCAGGCATTCAAGCCCATTCAGGGGGAGCAGTAGATATGGCTATATTTAGTCTACATCTAGCTGGTGTATCCTCTATTTTAAG
>Heteroxenia_fuscescens_KC864933
CCCGATATGGCCTTTCCTAGATTAAACAATATCAGTTTCTGGTTACTACCACCTTCTCTAATACTATTAGTTGGTTCTATGTTTGTAGAACAAGGAGCAGGTACAGGTTGGACTATTTATCCCCCACTATCAGGCATTCAAGCCCATTCAGGGGGAGCAGTAGATATGGCTATATTTAGTCTACATCTAGCTGGTGTATCCTCTATTTTAAG
>Heteroxenia_fuscescens_KC864938
CCCGATATGGCCTTTCCTAGATTAAACAATATCAGTTTCTGGTTACTACCACCTTCTCTAATACTATTAGTTGGTTCTATGTTTGTAGAACAAGGAGCAGGTACAGGTTGGACTATTTATCCCCCACTATCAGGCATTCAAGCCCATTCAGGGGGAGCAGTAGATATGGCTATATTTAGTCTACATCTAGCTGGTGTATCCTCTATTTTAAG
>Heteroxenia_fuscescens_KC864942
CCCGATATGGCCTTTCCTAGATTAAACAATATCAGTTTCTGGTTACTACCACCTTCTCTAATACTATTAGTTGGTTCTATGTTTGTAGAACAAGGAGCAGGTACAGGTTGGACTATTTATCCCCCACTATCAGGCATTCAAGCCCATTCAGGGGGAGCAGTAGATATGGCTATATTTAGTCTACATCTAGCTGGTGTATCCTCTATTTTAAG
>Heteroxenia_fuscescens_KT590434
CCCGATATGGCCTTTCCTAGATTAAACAATATCAGTTTCTGGTTACTACCACCTTCTCTAATACTATTAGTTGGTTCTATGTTTGTAGAACAAGGAGCAGGTACAGGTTGGACTATTTATCCCCCACTATCAGGCATTCAAGCCCATTCAGGGGGAGCAGTAGATATGGCTATATTTAGTCTACATCTAGCTGGTGTATCCTCTATTTTAAG
>Heteroxenia_sp._MK039187
CCCGATATGGCCTTTCCTAGATTAAACAATATCAGTTTCTGGTTACTACCACCTTCTCTAATACTATTAGTTGGTTCTATGTTTGTAGAACAAGGAGCAGGTACAGGTTGGACTATTTATCCCCCACTATCAGGCATTCAAGCCCATTCAGGGGGAGCAGTAGATATGGCTATATTTAGTCTACATCTAGCTGGTGTATCCTCTATTTTAAG
>Heteroxenia_sp._MK039186
CCCGATATGGCCTTTCCTAGATTAAACAATATCAGTTTCTGGTTACTACCACCTTCTCTAATACTATTAGTTGGTTCTATGTTTGTAGAACAAGGAGCAGGTACAGGTTGGACTATTTATCCCCCACTATCAGGCATTCAAGCCCATTCAGGGGGAGCAGTAGATATGGCTATATTTAGTCTACATCTAGCTGGTGTATCCTCTATTTTAAG
>Heteroxenia_sp._MK039188
CCCGATATGGCCTTTCCTAGATTAAACAATATCAGTTTCTGGTTACTACCACCTTCTCTAATACTATTAGTTGGTTCTATGTTTGTAGAACAAGGAGCAGGTACAGGTTGGACTATTTATCCCCCACTATCAGGCATTCAAGCCCATTCAGGGGGAGCAGTAGATATGGCTATATTTAGTCTACATCTAGCTGGTGTATCCTCTATTTTAAG
>Heteroxenia_sp._MK039189
CCCGATATGGCCTTTCCTAGATTAAACAATATCAGTTTCTGGTTACTACCACCTTCTCTAATACTATTAGTTGGTTCTATGTTTGTAGAACAAGGAGCAGGTACAGGTTGGACTATTTATCCCCCACTATCAGGCATTCAAGCCCATTCAGGGGGAGCAGTAGATATGGCTATATTTAGTCTACATCTAGCTGGTGTATCCTCTATTTTAAG
>Heteroxenia_sp._MK039190
CCCGATATGGCCTTTCCTAGATTAAACAATATCAGTTTCTGGTTACTACCACCTTCTCTAATACTATTAGTTGGTTCTATGTTTGTAGAACAAGGAGCAGGTACAGGTTGGACTATTTATCCCCCACTATCAGGCATTCAAGCCCATTCAGGGGGAGCAGTAGATATGGCTATATTTAGTCTACATCTAGCTGGTGTATCCTCTATTTTAAG
>Heteroxenia_sp._MK039193
CCCGATATGGCCTTTCCTAGATTAAACAATATCAGTTTCTGGTTACTACCACCTTCTCTAATACTATTAGTTGGTTCTATGTTTGTAGAACAAGGAGCAGGTACAGGTTGGACTATTTATCCCCCACTATCAGGCATTCAAGCCCATTCAGGGGGAGCAGTAGATATGGCTATATTTAGTCTACATCTAGCTGGTGTATCCTCTATTTTAAG
>Heteroxenia_sp._MK039194
CCCGATATGGCCTTTCCTAGATTAAACAATATCAGTTTCTGGTTACTACCACCTTCTCTAATACTATTAGTTGGTTCTATGTTTGTAGAACAAGGAGCAGGTACAGGTTGGACTATTTATCCCCCACTATCAGGCATTCAAGCCCATTCAGGGGGAGCAGTAGATATGGCTATATTTAGTCTACATCTAGCTGGTGTATCCTCTATTTTAAG
>Heteroxenia_sp._MK039196
CCCGATATGGCCTTTCCTAGATTAAACAATATCAGTTTCTGGTTACTACCACCTTCTCTAATACTATTAGTTGGTTCTATGTTTGTAGAACAAGGAGCAGGTACAGGTTGGACTATTTATCCCCCACTATCAGGCATTCAAGCCCATTCAGGGGGAGCAGTAGATATGGCTATATTTAGTCTACATCTAGCTGGTGTATCCTCTATTTTAAG
>Heteroxenia_sp._MK039198
CCCGATATGGCCTTTCCTAGATTAAACAATATCAGTTTCTGGTTACTACCACCTTCTCTAATACTATTAGTTGGTTCTATGTTTGTAGAACAAGGAGCAGGTACAGGTTGGACTATTTATCCCCCACTATCAGGCATTCAAGCCCATTCAGGGGGAGCAGTAGATATGGCTATATTTAGTCTACATCTAGCTGGTGTATCCTCTATTTTAAG
>Heteroxenia_sp._MK039200
CCCGATATGGCCTTTCCTAGATTAAACAATATCAGTTTCTGGTTACTACCACCTTCTCTAATACTATTAGTTGGTTCTATGTTTGTAGAACAAGGAGCAGGTACAGGTTGGACTATTTATCCCCCACTATCAGGCATTCAAGCCCATTCAGGGGGAGCAGTAGATATGGCTATATTTAGTCTACATCTAGCTGGTGTATCCTCTATTTTAAG
>Heteroxenia_sp._MK396720
CCCGATATGGCCTTTCCTAGATTAAACAATATCAGTTTCTGGTTACTACCACCTTCTCTAATACTATTAGTTGGTTCTATGTTTGTAGAACAAGGAGCAGGTACAGGTTGGACTATTTATCCCCCACTATCAGGCATTCAAGCCCATTCAGGGGGAGCAGTAGATATGGCTATATTTAGTCTACATCTAGCTGGTGTATCCTCTATTTTAAG
>Heteroxenia_sp._MK396740
CCCGATATGGCCTTTCCTAGATTAAACAATATCAGTTTCTGGTTACTACCACCTTCTCTAATACTATTAGTTGGTTCTATGTTTGTAGAACAAGGAGCAGGTACAGGTTGGACTATTTATCCCCCACTATCAGGCATTCAAGCCCATTCAGGGGGAGCAGTAGATATGGCTATATTTAGTCTACATCTAGCTGGTGTATCCTCTATTTTAAG
>Heteroxenia_sp._MK396745
CCCGATATGGCCTTTCCTAGATTAAACAATATCAGTTTCTGGTTACTACCACCTTCTCTAATACTATTAGTTGGTTCTATGTTTGTAGAACAAGGAGCAGGTACAGGTTGGACTATTTATCCCCCACTATCAGGCATTCAAGCCCATTCAGGGGGAGCAGTAGATATGGCTATATTTAGTCTACATCTAGCTGGTGTATCCTCTATTTTAAG
>Heteroxenia_fuscescens_KT590431
CCCGATATGGCCTTTCCTAGATTAAACAATATCAGTTTCTGGTTACTACCACCTTCTCTAATACTATTAGTTGGTTCTATGTTTGTAGAACAAGGAGCAGGTACAGGTTGGACTATTTATCCCCCACTATCAGGCATTCAAGCCCATTCAGGGGGAGCAGTAGATATGGCTATATTTAGTCTACATCTAGCTGGTGTATCCTCTATTTTAAG
>Heteroxenia_fuscescens_KT590432
CCCGATATGGCCTTTCCTAGATTAAACAATATCAGTTTCTGGTTACTACCACCTTCTCTAATACTATTAGTTGGTTCTATGTTTGTAGAACAAGGAGCAGGTACAGGTTGGACTATTTATCCCCCACTATCAGGCATTCAAGCCCATTCAGGGGGAGCAGTAGATATGGCTATATTTAGTCTACATCTAGCTGGTGTATCCTCTATTTTAAG
>Heteroxenia_fuscescens_KT590430
CCCGATATGGCCTTTCCTAGATTAAACAATATCAGTTTCTGGTTACTACCACCTTCTCTAATACTATTAGTTGGTTCTATGTTTGTAGAACAAGGAGCAGGTACAGGTTGGACTATTTATCCCCCACTATCAGGCATTCAAGCCCATTCAGGGGGAGCAGTAGATATGGCTATATTTAGTCTACATCTAGCTGGTGTATCCTCTATTTTAAG
>Heteroxenia_sp._MK039197
CCCGATATGGCCTTTCCTAGATTAAACAATATCAGTTTCTGGTTACTACCACCTTCTCTAATACTATTAGTTGGTTCTATGTTTGTAGAACAAGGAGCAGGTACAGGTTGGACTATTTATCCCCCACTATCAGGCATTCAAGCCCATTCAGGGGGAGCAGTAGATATGGCTATATTTAGTCTACATCTAGCTGGTGTATCCTCTATTTTAAG
>Heteroxenia_sp._MK039199
CCCGATATGGCCTTTCCTAGATTAAACAATATCAGTTTCTGGTTACTACCACCTTCTCTAATACTATTAGTTGGTTCTATGTTTGTAGAACAAGGAGCAGGTACAGGTTGGACTATTTATCCCCCACTATCAGGCATTCAAGCCCATTCAGGGGGAGCAGTAGATATGGCTATATTTAGTCTACATCTAGCTGGTGTATCCTCTATTTTAAG
>Heteroxenia_fuscescens_MK396730
CCCGATATGGCCTTTCCTAGATTAAACAATATCAGTTTCTGGTTACTACCACCTTCTCTAATACTATTAGTTGGTTCTATGTTTGTAGAACAAGGAGCAGGTACAGGTTGGACTATTTATCCCCCACTATCAGGCATTCAAGCCCATTCAGGGGGAGCAGTAGATATGGCTATATTTAGTCTACATCTAGCTGGTGTATCCTCTATTTTAAG
>Heteroxenia_fuscescens_MK396733
CCCGATATGGCCTTTCCTAGATTAAACAATATCAGTTTCTGGTTACTACCACCTTCTCTAATACTATTAGTTGGTTCTATGTTTGTAGAACAAGGAGCAGGTACAGGTTGGACTATTTATCCCCCACTATCAGGCATTCAAGCCCATTCAGGGGGAGCAGTAGATATGGCTATATTTAGTCTACATCTAGCTGGTGTATCCTCTATTTTAAG
>Heteroxenia_fuscescens_KM371349
CCCGATATGGCCTTTCCTAGATTAAACAATATCAGTTTCTGGTTACTACCACCTTCTCTAATACTATTAGTTGGTTCTATGTTTGTAGAACAAGGAGCAGGTACAGGTTGGACTATTTATCCCCCACTATCAGGCATTCAAGCCCATTCAGGGGGAGCAGTAGATATGGCTATATTTAGTCTACATCTAGCTGGTGTATCCTCTATTTTAAG
>Heteroxenia_fuscescens_GQ342462
CCCGATATGGCCTTTCCTAGATTAAACAATATCAGTTTCTGGTTACTACCACCTTCTCTAATACTATTAGTTGGTTCTATGTTTGTAGAACAAGGAGCAGGTACAGGTTGGACTATTTATCCCCCACTATCAGGCATTCAAGCCCATTCAGGGGGAGCAGTAGATATGGCTATATTTAGTCTACATCTAGCTGGTGTATCCTCTATTTTAAG
>Heteroxenia_sp._MK039191
CCCGATATGGCCTTTCCTAGATTAAACAATATCAGTTTCTGGTTACTACCACCTTCTCTAATACTATTAGTTGGTTCTATGTTTGTAGAACAAGGAGCAGGTACAGGTTGGACTATTTATCCCCCACTATCAGGCATTCAAGCCCATTCAGGGGGAGCAGTAGATATGGCTATATTTAGTCTACATCTAGCTGGTGTATCCTCTATTTTAAG
>Heteroxenia_sp._MK039192
CCCGATATGGCCTTTCCTAGATTAAACAATATCAGTTTCTGGTTACTACCACCTTCTCTAATACTATTAGTTGGTTCTATGTTTGTAGAACAAGGAGCAGGTACAGGTTGGACTATTTATCCCCCACTATCAGGCATTCAAGCCCATTCAGGGGGAGCAGTAGATATGGCTATATTTAGTCTACATCTAGCTGGTGTATCCTCTATTTTAAG
>Heteroxenia_sp._MK039195
CCCGATATGGCCTTTCCTAGATTAAACAATATCAGTTTCTGGTTACTACCACCTTCTCTAATACTATTAGTTGGTTCTATGTTTGTAGAACAAGGAGCAGGTACAGGTTGGACTATTTATCCCCCACTATCAGGCATTCAAGCCCATTCAGGGGGAGCAGTAGATATGGCTATATTTAGTCTACATCTAGCTGGTGTATCCTCTATTTTAAG
>Sansibia_sp._KJ511384
CCCGATATGGCCTTTCCTAGATTAAACAATATCAGTTTCTGGTTACTACCACCTTCTCTAATACTATTGGTTGGTTCCATGTTTGTAGAACAAGGAGCAGGTACAGGTTGGACTATTTATCCCCCACTATCAGGCATTCAAGCCCATTCAGGGGGAGCAGTAGATATGGCTATATTTAGTCTACATCTAGCTGGTGTATCCTCTATTTTAAG
>Xenia_sp._MK039239
CCCGATATGGCCTTTCCTAGATTAAACAATATCAGTTTCTGGTTACTACCACCTTCTCTAATACTATTGGTTGGTTCTATGTTTATAGAGCAAGGAGCAGGTACAGGTTGGACTATTTATCCCCCACTATCAGGCATTCAAGCCCATTCAGGGGGAGCAGTAGATATGGCTATATTTAGTCTACATCTAGCTGGTGTATCCTCTATTTTAAG
>Xenia_sp._MK039241
CCCGATATGGCCTTTCCTAGATTAAACAATATCAGTTTCTGGTTACTACCACCTTCTCTAATACTATTGGTTGGTTCTATGTTTATAGAGCAAGGAGCAGGTACAGGTTGGACTATTTATCCCCCACTATCAGGCATTCAAGCCCATTCAGGGGGAGCAGTAGATATGGCTATATTTAGTCTACATCTAGCTGGTGTATCCTCTATTTTAAG
>Xenia_sp._MK039243
CCCGATATGGCCTTTCCTAGATTAAACAATATCAGTTTCTGGTTACTACCACCTTCTCTAATACTATTGGTTGGTTCTATGTTTATAGAGCAAGGAGCAGGTACAGGTTGGACTATTTATCCCCCACTATCAGGCATTCAAGCCCATTCAGGGGGAGCAGTAGATATGGCTATATTTAGTCTACATCTAGCTGGTGTATCCTCTATTTTAAG
>Xenia_sp._MK039248
CCCGATATGGCCTTTCCTAGATTAAACAATATCAGTTTCTGGTTACTACCACCTTCTCTAATACTATTGGTTGGTTCTATGTTTATAGAGCAAGGAGCAGGTACAGGTTGGACTATTTATCCCCCACTATCAGGCATTCAAGCCCATTCAGGGGGAGCAGTAGATATGGCTATATTTAGTCTACATCTAGCTGGTGTATCCTCTATTTTAAG
>Xenia_sp._MK039240
CCCGATATGGCCTTTCCTAGATTAAACAATATCAGTTTCTGGTTACTACCACCTTCTCTAATACTATTGGTTGGTTCTATGTTTATAGAGCAAGGAGCAGGTACAGGTTGGACTATTTATCCCCCACTATCAGGCATTCAAGCCCATTCAGGGGGAGCAGTAGATATGGCTATATTTAGTCTACATCTAGCTGGTGTATCCTCTATTTTAAG
>Xenia_sp._MK039242
CCCGATATGGCCTTTCCTAGATTAAACAATATCAGTTTCTGGTTACTACCACCTTCTCTAATACTATTGGTTGGTTCTATGTTTATAGAGCAAGGAGCAGGTACAGGTTGGACTATTTATCCCCCACTATCAGGCATTCAAGCCCATTCAGGGGGAGCAGTAGATATGGCTATATTTAGTCTACATCTAGCTGGTGTATCCTCTATTTTAAG
>Heteroxenia_elisabethae_KJ511378
CCCGATATGGCCTTTCCTAGATTAAACAATATCAGTTTTTGGTTACTACCACCTTCTCTAATACTATTGGTTGGTTCTATGTTTGTAGAACAAGGAGCAGGTACAGGTTGGACTATTTATCCCCCACTATCAGGCATTCAAGCCCATTCAGGGGGAGCAGTAGATATGGCTATATTTAGTCTACATCTAGCTGGTGTATCCTCTATTTTAAG
>Yamazatum_iubatum_MH071955
CCCGATATGGCCTTTCCTAGATTAAACAATATCAGTTTCTGGTTACTACCACCTTCTCTAATACTATTGGTTGGTTCTATGTTTGTAGAACAAGGAGCAGGTACAGGTTGGACTATTTATCCCCCACTATCAGGCATTCAAGCCCATTCAGGGGGAGCAGTAGATATGGCTATATTTAGTCTTCATCTAGCTGGTGTATCCTCTATTTTAAG
>Yamazatum_sp._MK039276
CCCGATATGGCCTTTCCTAGATTAAACAATATCAGTTTCTGGTTACTACCACCTTCTCTAATACTATTGGTTGGTTCTATGTTTGTAGAACAAGGAGCAGGTACAGGTTGGACTATTTATCCCCCACTATCAGGCATTCAAGCCCATTCAGGGGGAGCAGTAGATATGGCTATATTTAGTCTTCATCTAGCTGGTGTATCCTCTATTTTAAG
>Yamazatum_sp._MK396725
CCCGATATGGCCTTTCCTAGATTAAACAATATCAGTTTCTGGTTACTACCACCTTCTCTAATACTATTGGTTGGTTCTATGTTTGTAGAACAAGGAGCAGGTACAGGTTGGACTATTTATCCCCCACTATCAGGCATTCAAGCCCATTCAGGGGGAGCAGTAGATATGGCTATATTTAGTCTTCATCTAGCTGGTGTATCCTCTATTTTAAG
>Yamazatum_iubatum_MH071956
CCCGATATGGCCTTTCCTAGATTAAACAATATCAGTTTCTGGTTACTACCACCTTCTCTAATACTATTGGTTGGTTCTATGTTTGTAGAACAAGGAGCAGGTACAGGTTGGACTATTTATCCCCCACTATCAGGCATTCAAGCCCATTCAGGGGGAGCAGTAGATATGGCTATATTTAGTCTTCATCTAGCTGGTGTATCCTCTATTTTAAG
>Yamazatum_iubatum_MH071957
CCCGATATGGCCTTTCCTAGATTAAACAATATCAGTTTCTGGTTACTACCACCTTCTCTAATACTATTGGTTGGTTCTATGTTTGTAGAACAAGGAGCAGGTACAGGTTGGACTATTTATCCCCCACTATCAGGCATTCAAGCCCATTCAGGGGGAGCAGTAGATATGGCTATATTTAGTCTTCATCTAGCTGGTGTATCCTCTATTTTAAG
>Yamazatum_iubatum_MH071958
CCCGATATGGCCTTTCCTAGATTAAACAATATCAGTTTCTGGTTACTACCACCTTCTCTAATACTATTGGTTGGTTCTATGTTTGTAGAACAAGGAGCAGGTACAGGTTGGACTATTTATCCCCCACTATCAGGCATTCAAGCCCATTCAGGGGGAGCAGTAGATATGGCTATATTTAGTCTTCATCTAGCTGGTGTATCCTCTATTTTAAG
>Yamazatum_sp._MK039273
CCCGATATGGCCTTTCCTAGATTAAACAATATCAGTTTCTGGTTACTACCACCTTCTCTAATACTATTGGTTGGTTCTATGTTTGTAGAACAAGGAGCAGGTACAGGTTGGACTATTTATCCCCCACTATCAGGCATTCAAGCCCATTCAGGGGGAGCAGTAGATATGGCTATATTTAGTCTTCATCTAGCTGGTGTATCCTCTATTTTAAG
>Yamazatum_sp._MK039274
CCCGATATGGCCTTTCCTAGATTAAACAATATCAGTTTCTGGTTACTACCACCTTCTCTAATACTATTGGTTGGTTCTATGTTTGTAGAACAAGGAGCAGGTACAGGTTGGACTATTTATCCCCCACTATCAGGCATTCAAGCCCATTCAGGGGGAGCAGTAGATATGGCTATATTTAGTCTTCATCTAGCTGGTGTATCCTCTATTTTAAG
>Yamazatum_sp._MK039275
CCCGATATGGCCTTTCCTAGATTAAACAATATCAGTTTCTGGTTACTACCACCTTCTCTAATACTATTGGTTGGTTCTATGTTTGTAGAACAAGGAGCAGGTACAGGTTGGACTATTTATCCCCCACTATCAGGCATTCAAGCCCATTCAGGGGGAGCAGTAGATATGGCTATATTTAGTCTTCATCTAGCTGGTGTATCCTCTATTTTAAG
>Xenia_sp._MK039265
CCCGATATGGCCTTTCCTAGATTAAACAATATCAGTTTCTGGTTACTACCACCTTCTCTAATACTATTGGTTGGTTCTATGTTTGTAGAACAAGGAGCAGGTACAGGTTGGACTATTTATCCCCCACTATCAGGCATTCAAGCCCATTCAGGGGGAGCAGTAGATATGGCTATATTTAGTCTACATCTAGCTGGTGTATCCTCTATTTTAAG
>Sarcothelia_sp._KM201462
CCCGATATGGCCTTTCCTAGATTAAACAATATCAGTTTCTGGTTACTACCACCTTCTCTAATACTATTGGTTGGTTCTATGTTTGTAGAACAAGGAGCAGGTACAGGTTGGACTATTTATCCCCCACTTTCAGGCATTCAAGCCCATTCAGGGGGAGCAGTAGATATGGCTATATTTAGTCTACATCTAGCTGGTGTATCCTCTATTTTAAG
>Sarcothelia_edmondsoni_KM201463
CCCGATATGGCCTTTCCTAGATTAAACAATATCAGTTTCTGGTTACTACCACCTTCTCTAATACTATTGGTTGGTTCTATGTTTGTAGAACAAGGAGCAGGTACAGGTTGGACTATTTATCCCCCACTTTCAGGCATTCAAGCCCATTCAGGGGGAGCAGTAGATATGGCTATATTTAGTCTACATCTAGCTGGTGTATCCTCTATTTTAAG
>Sarcothelia_sp._KT861616
CCCGATATGGCCTTTCCTAGATTAAACAATATCAGTTTCTGGTTACTACCACCTTCTCTAATACTATTGGTTGGTTCTATGTTTGTAGAACAAGGAGCAGGTACAGGTTGGACTATTTATCCCCCACTTTCAGGCATTCAAGCCCATTCAGGGGGAGCAGTAGATATGGCTATATTTAGTCTACATCTAGCTGGTGTATCCTCTATTTTAAG
>Sarcothelia_edmondsoni_MW277729
CCCGATATGGCCTTTCCTAGATTAAACAATATCAGTTTCTGGTTACTACCACCTTCTCTAATACTATTGGTTGGTTCTATGTTTGTAGAACAAGGAGCAGGTACAGGTTGGACTATTTATCCCCCACTTTCAGGCATTCAAGCCCATTCAGGGGGAGCAGTAGATATGGCTATATTTAGTCTACATCTAGCTGGTGTATCCTCTATTTTAAG
>Sarcothelia_edmondsoni_MW278279
CCCGATATGGCCTTTCCTAGATTAAACAATATCAGTTTCTGGTTACTACCACCTTCTCTAATACTATTGGTTGGTTCTATGTTTGTAGAACAAGGAGCAGGTACAGGTTGGACTATTTATCCCCCACTTTCAGGCATTCAAGCCCATTCAGGGGGAGCAGTAGATATGGCTATATTTAGTCTACATCTAGCTGGTGTATCCTCTATTTTAAG
>Sarcothelia_edmondsoni_JX203868
CCCGATATGGCCTTTCCTAGATTAAACAATATCAGTTTCTGGTTACTACCACCTTCTCTAATACTATTGGTTGGTTCTATGTTTGTAGAACAAGGAGCAGGTACAGGTTGGACTATTTATCCCCCACTTTCAGGCATTCAAGCCCATTCAGGGGGAGCAGTAGATATGGCTATATTTAGTCTACATCTAGCTGGTGTATCCTCTATTTTAAG
>Sansibia_flava_MK039204
CCCGATATGGCCTTTCCTAGATTAAACAATATCAGTTTCTGGTTACTACCACCTTCTCTAATACTATTGGTTGGTTCTATGTTTGTAGAACAAGGAGCAGGTACAGGTTGGACTATTTATCCCCCACTATCAGGTATTCAAGCCCATTCAGGGGGAGCAGTAGATATGGCTATATTTAGTCTACATCTAGCTGGTGTATCCTCTATTTTAAG
>Sansibia_flava_MK039205
CCCGATATGGCCTTTCCTAGATTAAACAATATCAGTTTCTGGTTACTACCACCTTCTCTAATACTATTGGTTGGTTCTATGTTTGTAGAACAAGGAGCAGGTACAGGTTGGACTATTTATCCCCCACTATCAGGTATTCAAGCCCATTCAGGGGGAGCAGTAGATATGGCTATATTTAGTCTACATCTAGCTGGTGTATCCTCTATTTTAAG
>Sansibia_flava_MK396728
CCCGATATGGCCTTTCCTAGATTAAACAATATCAGTTTCTGGTTACTACCACCTTCTCTAATACTATTGGTTGGTTCTATGTTTGTAGAACAAGGAGCAGGTACAGGTTGGACTATTTATCCCCCACTATCAGGTATTCAAGCCCATTCAGGGGGAGCAGTAGATATGGCTATATTTAGTCTACATCTAGCTGGTGTATCCTCTATTTTAAG
>Sansibia_flava_OK670727
CCCGATATGGCCTTTCCTAGATTAAACAATATCAGTTTCTGGTTACTACCACCTTCTCTAATACTATTGGTTGGTTCTATGTTTGTAGAACAAGGAGCAGGTACAGGTTGGACTATTTATCCCCCACTATCAGGTATTCAAGCCCATTCAGGGGGAGCAGTAGATATGGCTATATTTAGTCTACATCTAGCTGGTGTATCCTCTATTTTAAG
>Sansibia_flava_OK670728
CCCGATATGGCCTTTCCTAGATTAAACAATATCAGTTTCTGGTTACTACCACCTTCTCTAATACTATTGGTTGGTTCTATGTTTGTAGAACAAGGAGCAGGTACAGGTTGGACTATTTATCCCCCACTATCAGGTATTCAAGCCCATTCAGGGGGAGCAGTAGATATGGCTATATTTAGTCTACATCTAGCTGGTGTATCCTCTATTTTAAG
>Sansibia_flava_OK670736
CCCGATATGGCCTTTCCTAGATTAAACAATATCAGTTTCTGGTTACTACCACCTTCTCTAATACTATTGGTTGGTTCTATGTTTGTAGAACAAGGAGCAGGTACAGGTTGGACTATTTATCCCCCACTATCAGGTATTCAAGCCCATTCAGGGGGAGCAGTAGATATGGCTATATTTAGTCTACATCTAGCTGGTGTATCCTCTATTTTAAG
>Sansibia_flava_OK670737
CCCGATATGGCCTTTCCTAGATTAAACAATATCAGTTTCTGGTTACTACCACCTTCTCTAATACTATTGGTTGGTTCTATGTTTGTAGAACAAGGAGCAGGTACAGGTTGGACTATTTATCCCCCACTATCAGGTATTCAAGCCCATTCAGGGGGAGCAGTAGATATGGCTATATTTAGTCTACATCTAGCTGGTGTATCCTCTATTTTAAG
>Heteroxenia_medioensis_MH516523
CCCGATATGGCCTTTCCTAGATTAAACAATATCAGTTTCTGGTTACTACCACCTTCTCTAATACTATTAGTTGGTTCTATGTTTGTAGAACAAGGAGCAGGTACAGGTTGGACTATTTATCCCCCACTATCAGGCATTCAAGCCCATTCAGGGGGAGCAGTAGATATGGCTATATTTAGTCTACATCTAGCTGGTGTATCCTCTATTTTAAG
>Heteroxenia_medioensis_MH516524
CCCGATATGGCCTTTCCTAGATTAAACAATATCAGTTTCTGGTTACTACCACCTTCTCTAATACTATTAGTTGGTTCTATGTTTGTAGAACAAGGAGCAGGTACAGGTTGGACTATTTATCCCCCACTATCAGGCATTCAAGCCCATTCAGGGGGAGCAGTAGATATGGCTATATTTAGTCTACATCTAGCTGGTGTATCCTCTATTTTAAG
>Heteroxenia_sp._KF955078
CCCGATATGGCCTTTCCTAGATTAAACAATATCAGTTTCTGGTTACTACCACCTTCTCTAATACTATTAGTTGGTTCTATGTTTGTAGAACAAGGAGCAGGTACAGGTTGGACTATTTATCCCCCACTATCAGGCATTCAAGCCCATTCAGGGGGAGCAGTAGATATGGCTATATTTAGTCTACATCTAGCTGGTGTATCCTCTATTTTAAG
>Heteroxenia_sp._KF955079
CCCGATATGGCCTTTCCTAGATTAAACAATATCAGTTTCTGGTTACTACCACCTTCTCTAATACTATTAGTTGGTTCTATGTTTGTAGAACAAGGAGCAGGTACAGGTTGGACTATTTATCCCCCACTATCAGGCATTCAAGCCCATTCAGGGGGAGCAGTAGATATGGCTATATTTAGTCTACATCTAGCTGGTGTATCCTCTATTTTAAG
>Heteroxenia_sp._KF955080
CCCGATATGGCCTTTCCTAGATTAAACAATATCAGTTTCTGGTTACTACCACCTTCTCTAATACTATTAGTTGGTTCTATGTTTGTAGAACAAGGAGCAGGTACAGGTTGGACTATTTATCCCCCACTATCAGGCATTCAAGCCCATTCAGGGGGAGCAGTAGATATGGCTATATTTAGTCTACATCTAGCTGGTGTATCCTCTATTTTAAG
>Heteroxenia_sp._KF955081
CCCGATATGGCCTTTCCTAGATTAAACAATATCAGTTTCTGGTTACTACCACCTTCTCTAATACTATTAGTTGGTTCTATGTTTGTAGAACAAGGAGCAGGTACAGGTTGGACTATTTATCCCCCACTATCAGGCATTCAAGCCCATTCAGGGGGAGCAGTAGATATGGCTATATTTAGTCTACATCTAGCTGGTGTATCCTCTATTTTAAG
>Heteroxenia_sp._KJ511382
CCCGATATGGCCTTTCCTAGATTAAACAATATCAGTTTCTGGTTACTACCACCTTCTCTAATACTATTAGTTGGTTCTATGTTTGTAGAACAAGGAGCAGGTACAGGTTGGACTATTTATCCCCCACTATCAGGCATTCAAGCCCATTCAGGGGGAGCAGTAGATATGGCTATATTTAGTCTACATCTAGCTGGTGTATCCTCTATTTTAAG
>Heteroxenia_sp._KJ511383
CCCGATATGGCCTTTCCTAGATTAAACAATATCAGTTTCTGGTTACTACCACCTTCTCTAATACTATTAGTTGGTTCTATGTTTGTAGAACAAGGAGCAGGTACAGGTTGGACTATTTATCCCCCACTATCAGGCATTCAAGCCCATTCAGGGGGAGCAGTAGATATGGCTATATTTAGTCTACATCTAGCTGGTGTATCCTCTATTTTAAG
>Xenia_sp._KJ511400
CCCGATATGGCCTTTCCTAGATTAAACAATATCAGTTTCTGGTTACTACCACCTTCTCTAATACTATTGGTTGGTTCTATGTTTGTAGAACAAGGAGCAGGTACAGGTTGGACTATTTATCCCCCACTATCAGGCATTCAAGCCCATTCAGGGGGAGCAGTAGATATGGCTATATTTAGTCTACATCTAGCTGGTGTATCCTCTATTTTAAG
>Xenia_puertogalerae_KJ511402
CCCGATATGGCCTTTCCTAGATTAAACAATATCAGTTTCTGGTTACTACCACCTTCTCTAATACTATTGGTTGGTTCTATGTTTGTAGAACAAGGAGCAGGTACAGGTTGGACTATTTATCCCCCACTATCAGGCATTCAAGCCCATTCAGGGGGAGCAGTAGATATGGCTATATTTAGTCTACATCTAGCTGGTGTATCCTCTATTTTAAG
>Xenia_puertogalerae_KJ511403
CCCGATATGGCCTTTCCTAGATTAAACAATATCAGTTTCTGGTTACTACCACCTTCTCTAATACTATTGGTTGGTTCTATGTTTGTAGAACAAGGAGCAGGTACAGGTTGGACTATTTATCCCCCACTATCAGGCATTCAAGCCCATTCAGGGGGAGCAGTAGATATGGCTATATTTAGTCTACATCTAGCTGGTGTATCCTCTATTTTAAG
>Xenia_puertogalerae_KJ511404
CCCGATATGGCCTTTCCTAGATTAAACAATATCAGTTTCTGGTTACTACCACCTTCTCTAATACTATTGGTTGGTTCTATGTTTGTAGAACAAGGAGCAGGTACAGGTTGGACTATTTATCCCCCACTATCAGGCATTCAAGCCCATTCAGGGGGAGCAGTAGATATGGCTATATTTAGTCTACATCTAGCTGGTGTATCCTCTATTTTAAG
>Xenia_sp._KJ511406
CCCGATATGGCCTTTCCTAGATTAAACAATATCAGTTTCTGGTTACTACCACCTTCTCTAATACTATTGGTTGGTTCTATGTTTGTAGAACAAGGAGCAGGTACAGGTTGGACTATTTATCCCCCACTATCAGGCATTCAAGCCCATTCAGGGGGAGCAGTAGATATGGCTATATTTAGTCTACATCTAGCTGGTGTATCCTCTATTTTAAG
>Xenia_sp._KJ511399
CCCGATATGGCCTTTCCTAGATTAAACAATATCAGTTTCTGGTTACTACCACCTTCTCTAATACTATTGGTTGGTTCTATGTTTGTAGAACAAGGAGCAGGTACAGGTTGGACTATTTATCCCCCACTATCAGGCATTCAAGCCCATTCAGGGGGAGCAGTAGATATGGCTATATTTAGTCTACATCTAGCTGGTGTATCCTCTATTTTAAG
>Xeniidae_gen._OK670739
CCCGATATGGCCTTTCCTAGATTAAACAATATCAGTTTCTGGTTACTACCACCTTCTCTAATACTATTGGTTGGTTCTATGTTTGTAGAACAAGGAGCAGGTACAGGTTGGACTATTTATCCCCCACTATCAGGCATTCAAGCCCATTCAGGGGGAGCAGTAGATATGGCTATATTTAGTCTACATCTAGCTGGTGTATCCTCTATTTTAAG
>Xenia_sp._MK039266
CCCGATATGGCCTTTCCTAGATTAAACAATATCAGTTTCTGGTTACTACCACCTTCTCTAATACTATTGGTTGGTTCTATGTTTGTAGAACAAGGAGCAGGTACAGGTTGGACTATTTATCCCCCACTATCAGGCATTCAAGCCCATTCAGGGGGAGCAGTAGATATGGCTATATTTAGTCTACATCTAGCTGGTGTATCCTCTATTTTAAG
>Rhytisma_fulvum_KC864935
CCTGATATGGCCTTTCCTAGATTAAATAATATAAGTTTTTGGTTATTACCACCTTCTCTAATATTATTGGTTGGTTCTATGTTTGTGGAACAAGGAGCAGGAACAGGCTGGACCATTTATCCTCCACTATCAAGCATTCAAGCCCATTCAGGAGGAGCAGTGGATATGGCTATATTTAGTTTACATTTAGCTGGAATATCTTCTATTTTAAG
>Rhytisma_fulvum_KC864970
CCTGATATGGCCTTTCCTAGATTAAATAATATAAGTTTTTGGTTATTACCACCTTCTCTAATATTATTGGTTGGTTCTATGTTTGTGGAACAAGGAGCAGGAACAGGCTGGACCATTTATCCTCCACTATCAAGCATTCAAGCCCATTCAGGAGGAGCAGTGGATATGGCTATATTTAGTTTACATTTAGCTGGAATATCTTCTATTTTAAG
>Rhytisma_fulvum_KC864948
CCTGATATGGCCTTTCCTAGATTAAATAATATAAGTTTTTGGTTATTACCACCTTCTCTAATATTATTGGTTGGTTCTATGTTTGTGGAACAAGGAGCAGGAACAGGCTGGACCATTTATCCTCCACTATCAAGCATTCAAGCCCATTCAGGAGGAGCAGTGGATATGGCTATATTTAGTTTACATTTAGCTGGAATATCTTCTATTTTAAG
>Rhytisma_fulvum_KC864957
CCTGATATGGCCTTTCCTAGATTAAATAATATAAGTTTTTGGTTATTACCACCTTCTCTAATATTATTGGTTGGTTCTATGTTTGTGGAACAAGGAGCAGGAACAGGCTGGACCATTTATCCTCCACTATCAAGCATTCAAGCCCATTCAGGAGGAGCAGTGGATATGGCTATATTTAGTTTACATTTAGCTGGAATATCTTCTATTTTAAG
>Rhytisma_fulvum_KC864966
CCTGATATGGCCTTTCCTAGATTAAATAATATAAGTTTTTGGTTATTACCACCTTCTCTAATATTATTGGTTGGTTCTATGTTTGTGGAACAAGGAGCAGGAACAGGCTGGACCATTTATCCTCCACTATCAAGCATTCAAGCCCATTCAGGAGGAGCAGTGGATATGGCTATATTTAGTTTACATTTAGCTGGAATATCTTCTATTTTAAG
>Rhytisma_fulvum_GQ342396
CCTGATATGGCCTTTCCTAGATTAAATAATATAAGTTTTTGGTTATTACCACCTTCTCTAATATTATTGGTTGGTTCTATGTTTGTGGAACAAGGAGCAGGAACAGGCTGGACCATTTATCCTCCACTATCAAGCATTCAAGCCCATTCAGGAGGAGCAGTGGATATGGCTATATTTAGTTTACATTTAGCTGGAATATCTTCTATTTTAAG
>Lemnalia_sp._JX203859
CCCGATATGGCCTTTCCTAGATTAAACAATATAAGTTTCTGGTTACTACCACCTTCTCTAATATTATTAGTTGGTTCAATGTTTGTGGAACAAGGAGCAGGTACAGGCTGGACCATTTATCCCCCACTATCAAGCATTCAAGCCCATTCAGGGGGAGCAGTGGATATGGCTATATTTAGTTTACATCTAGCTGGTATATCTTCTATTTTAAG
>Paralemnalia_eburnea_KC864963
CCCGATATGGCCTTTCCTAGATTAAACAATATAAGTTTCTGGTTACTACCACCTTCTCTAATATTATTAGTTGGTTCAATGTTTGTGGAACAAGGAGCAGGTACAGGCTGGACCATTTATCCCCCACTATCAAGCATTCAAGCCCATTCAGGGGGAGCAGTGGATATGGCTATATTTAGTTTACATCTAGCTGGTATATCTTCTATTTTAAG
>Paralemnalia_thyrsoides_KC864968
CCCGATATGGCCTTTCCTAGATTAAACAATATAAGTTTCTGGTTACTACCACCTTCTCTAATATTATTAGTTGGTTCAATGTTTGTGGAACAAGGAGCAGGTACAGGCTGGACCATTTATCCCCCACTATCAAGCATTCAAGCCCATTCAGGGGGAGCAGTGGATATGGCTATATTTAGTTTACATCTAGCTGGTATATCTTCTATTTTAAG
>Paralemnalia_thyrsoides_KC864982
CCCGATATGGCCTTTCCTAGATTAAACAATATAAGTTTCTGGTTACTACCACCTTCTCTAATATTATTAGTTGGTTCAATGTTTGTGGAACAAGGAGCAGGTACAGGCTGGACCATTTATCCCCCACTATCAAGCATTCAAGCCCATTCAGGGGGAGCAGTGGATATGGCTATATTTAGTTTACATCTAGCTGGTATATCTTCTATTTTAAG
>Paralemnalia_thyrsoides_GQ342436
CCCGATATGGCCTTTCCTAGATTAAACAATATAAGTTTCTGGTTACTACCACCTTCTCTAATATTATTAGTTGGTTCAATGTTTGTGGAACAAGGAGCAGGTACAGGCTGGACCATTTATCCCCCACTATCAAGCATTCAAGCCCATTCAGGGGGAGCAGTGGATATGGCTATATTTAGTTTACATCTAGCTGGTATATCTTCTATTTTAAG
>Paralemnalia_thyrsoides_MH516518
CCCGATATGGCCTTTCCTAGATTAAACAATATAAGTTTTTGGTTACTACCACCTTCTCTAATATTATTAGTTGGTTCAATGTTTGTGGAACAAGGAGCAGGTACAGGCTGGACCATTTATCCCCCACTATCAAGCATTCAAGCCCATTCAGGGGGAGCAGTGGATATGGCTATATTTAGTTTACATCTAGCTGGTATATCTTCTATTTTAAG
>Lemnalia_sp._MH516517
CCCGATATGGCCTTTCCTAGATTAAACAATATAAGTTTCTGGTTACTACCGCCTTCTCTAATATTATTAGTTGGTTCAATGTTTGTGGAACAAGGAGCAGGTACAGGCTGGACCATTTATCCCCCACTATCAAGCATTCAAGCCCATTCAGGGGGAGCAGTGGATATGGCTATATTTAGTTTACATCTAGCTGGTATATCTTCTATTTTAAG
>Anthelia_sp._MK396737
CCCGATATGGCCTTTCCTAGATTAAACAATATCAGTTTCTGGTTACTACCACCTTCTCTAATACTATTGGTTGGTTCTATGTTTGTGGAACAAGGAGCAGGGACAGGTTGGACCATTTACCCCCCACTATCAGGCATTCAAGCCCATTCAGGGGGAGCAGTAGATATGGCTATATTTAGTCTACATCTAGCTGGTGTATCTTCTATTTTAAG
>Anthelia_sp._MK039169
CCCGATATGGCCTTTCCTAGATTAAACAATATCAGTTTCTGGTTACTACCACCTTCTCTAATACTATTGGTTGGTTCTATGTTTGTGGAACAAGGAGCAGGGACAGGTTGGACCATTTACCCCCCACTATCAGGCATTCAAGCCCATTCAGGGGGAGCAGTAGATATGGCTATATTTAGTCTACATCTAGCTGGTGTATCTTCTATTTTAAG
>Anthelia_sp._MK039167
CCCGATATGGCCTTTCCTAGATTAAACAATATCAGTTTCTGGTTACTACCACCTTCTCTAATACTATTGGTTGGTTCTATGTTTGTGGAACAAGGAGCAGGTACAGGTTGGACCATTTACCCCCCACTATCAGGCATTCAAGCCCATTCAGGGGGAGCAGTAGATATGGCTATATTTAGTCTACATCTAGCTGGTGTATCTTCTATTTTAAG
>Anthelia_sp._MK039168
CCCGATATGGCCTTTCCTAGATTAAACAATATCAGTTTCTGGTTACTACCACCTTCTCTAATACTATTGGTTGGTTCTATGTTTGTGGAACAAGGAGCAGGTACAGGTTGGACCATTTACCCCCCACTATCAGGCATTCAAGCCCATTCAGGGGGAGCAGTAGATATGGCTATATTTAGTCTACATCTAGCTGGTGTATCTTCTATTTTAAG
>Anthelia_philippinense_KJ511372
CCCGATATGGCCTTTCCTAGATTAAACAATATCAGTTTCTGGTTACTACCACCTTCTCTAATACTATTGGTTGGTTCTATGTTTGTGGAACAAGGAGCAGGTACAGGTTGGACCATTTACCCCCCACTATCAGGCATTCAAGCCCATTCAGGGGGAGCAGTAGATATGGCTATATTTAGTCTACATCTAGCTGGTGTATCTTCTATTTTAAG
>Anthelia_philippinense_KJ511373
CCCGATATGGCCTTTCCTAGATTAAACAATATCAGTTTCTGGTTACTACCACCTTCTCTAATACTATTGGTTGGTTCTATGTTTGTGGAACAAGGAGCAGGTACAGGTTGGACCATTTACCCCCCACTATCAGGCATTCAAGCCCATTCAGGGGGAGCAGTAGATATGGCTATATTTAGTCTACATCTAGCTGGTGTATCTTCTATTTTAAG
>Anthelia_philippinense_KJ511374
CCCGATATGGCCTTTCCTAGATTAAACAATATCAGTTTCTGGTTACTACCACCTTCTCTAATACTATTGGTTGGTTCTATGTTTGTGGAACAAGGAGCAGGTACAGGTTGGACCATTTACCCCCCACTATCAGGCATTCAAGCCCATTCAGGGGGAGCAGTAGATATGGCTATATTTAGTCTACATCTAGCTGGTGTATCTTCTATTTTAAG
>Anthelia_philippinense_KJ511375
CCCGATATGGCCTTTCCTAGATTAAACAATATCAGTTTCTGGTTACTACCACCTTCTCTAATACTATTGGTTGGTTCTATGTTTGTGGAACAAGGAGCAGGTACAGGTTGGACCATTTACCCCCCACTATCAGGCATTCAAGCCCATTCAGGGGGAGCAGTAGATATGGCTATATTTAGTCTACATCTAGCTGGTGTATCTTCTATTTTAAG
>Anthelia_sp._MK039164
CCCGATATGGCCTTTCCTAGATTAAACAATATCAGTTTCTGGTTACTACCACCTTCTCTAATACTATTGGTTGGTTCTATGTTTGTGGAACAAGGAGCAGGTACAGGTTGGACCATTTACCCCCCACTATCAGGCATTCAAGCCCATTCAGGGGGAGCAGTAGATATGGCTATATTTAGTCTACATCTAGCTGGTGTATCTTCTATTTTAAG
>Anthelia_sp._MK396721
CCCGATATGGCCTTTCCTAGATTAAACAATATCAGTTTCTGGTTACTACCACCTTCTCTAATACTATTGGTTGGTTCTATGTTTGTGGAACAAGGAGCAGGTACAGGTTGGACCATTTACCCCCCACTATCAGGCATTCAAGCCCATTCAGGGGGAGCAGTAGATATGGCTATATTTAGTCTACATCTAGCTGGTGTATCTTCTATTTTAAG
>Anthelia_sp._MK396723
CCCGATATGGCCTTTCCTAGATTAAACAATATCAGTTTCTGGTTACTACCACCTTCTCTAATACTATTGGTTGGTTCTATGTTTGTGGAACAAGGAGCAGGTACAGGTTGGACCATTTACCCCCCACTATCAGGCATTCAAGCCCATTCAGGGGGAGCAGTAGATATGGCTATATTTAGTCTACATCTAGCTGGTGTATCTTCTATTTTAAG
>Anthelia_sp._MK039170
CCCGATATGGCCTTTCCTAGATTAAACAATATCAGTTTCTGGTTACTACCACCTTCTCTAATACTATTGGTTGGTTCTATGTTTGTGGAACAAGGAGCAGGTACAGGTTGGACCATTTACCCCCCACTATCAGGCATTCAAGCCCATTCAGGGGGAGCAGTAGATATGGCTATATTTAGTCTACATCTAGCTGGTGTATCTTCTATTTTAAG
>Conglomeratusclera_sp._MK039185
CCCGATATGGCCTTTCCTAGATTAAACAATATTAGTTTTTGGTTACTACCACCTTCTCTAATACTATTAGTTGGTTCTATGTTTGTGGAACAAGGGGCAGGTACCGGTTGGACCATTTATCCCCCACTATCAGGCATTCAAGCCCATTCAGGGGGAGCAGTGGATATGGCTATATTTAGTCTACATCTAGCTGGTGTATCTTCTATTTTAAG
>Cespitularia_simplex_KJ511376
CCCGATATGGCCTTTCCTAGATTAAACAATATTAGTTTTTGGTTACTACCACCTTCTCTAATACTATTGGTTGGTTCTATGTTTGTGGAACAAGGGGCAGGTACCGGTTGGACCATTTATCCCCCACTATCAGGCATTCAAGCCCATTCAGGGGGAGCAGTGGATATGGCTATATTTAGTCTACATCTAGCTGGTGTATCTTCTATTTTAAG
>Cespitularia_simplex_KJ511377
CCCGATATGGCCTTTCCTAGATTAAACAATATTAGTTTTTGGTTACTACCACCTTCTCTAATACTATTGGTTGGTTCTATGTTTGTGGAACAAGGGGCAGGTACCGGTTGGACCATTTATCCCCCACTATCAGGCATTCAAGCCCATTCAGGGGGAGCAGTGGATATGGCTATATTTAGTCTACATCTAGCTGGTGTATCTTCTATTTTAAG
>Conglomeratusclera_coerulea_MH071926
CCCGATATGGCCTTTCCTAGATTAAACAATATTAGTTTTTGGTTACTACCACCTTCTCTAATACTATTGGTTGGTTCTATGTTTGTGGAACAAGGGGCAGGTACCGGTTGGACCATTTATCCCCCACTATCAGGCATTCAAGCCCATTCAGGGGGAGCAGTGGATATGGCTATATTTAGTCTACATCTAGCTGGTGTATCTTCTATTTTAAG
>Conglomeratusclera_coerulea_MH071927
CCCGATATGGCCTTTCCTAGATTAAACAATATTAGTTTTTGGTTACTACCACCTTCTCTAATACTATTGGTTGGTTCTATGTTTGTGGAACAAGGGGCAGGTACCGGTTGGACCATTTATCCCCCACTATCAGGCATTCAAGCCCATTCAGGGGGAGCAGTGGATATGGCTATATTTAGTCTACATCTAGCTGGTGTATCTTCTATTTTAAG
>Conglomeratusclera_coerulea_MH071928
CCCGATATGGCCTTTCCTAGATTAAACAATATTAGTTTTTGGTTACTACCACCTTCTCTAATACTATTGGTTGGTTCTATGTTTGTGGAACAAGGGGCAGGTACCGGTTGGACCATTTATCCCCCACTATCAGGCATTCAAGCCCATTCAGGGGGAGCAGTGGATATGGCTATATTTAGTCTACATCTAGCTGGTGTATCTTCTATTTTAAG
>Conglomeratusclera_coerulea_MH071929
CCCGATATGGCCTTTCCTAGATTAAACAATATTAGTTTTTGGTTACTACCACCTTCTCTAATACTATTGGTTGGTTCTATGTTTGTGGAACAAGGGGCAGGTACCGGTTGGACCATTTATCCCCCACTATCAGGCATTCAAGCCCATTCAGGGGGAGCAGTGGATATGGCTATATTTAGTCTACATCTAGCTGGTGTATCTTCTATTTTAAG
>Conglomeratusclera_coerulea_MH071930
CCCGATATGGCCTTTCCTAGATTAAACAATATTAGTTTTTGGTTACTACCACCTTCTCTAATACTATTGGTTGGTTCTATGTTTGTGGAACAAGGGGCAGGTACCGGTTGGACCATTTATCCCCCACTATCAGGCATTCAAGCCCATTCAGGGGGAGCAGTGGATATGGCTATATTTAGTCTACATCTAGCTGGTGTATCTTCTATTTTAAG
>Conglomeratusclera_coerulea_MH071931
CCCGATATGGCCTTTCCTAGATTAAACAATATTAGTTTTTGGTTACTACCACCTTCTCTAATACTATTGGTTGGTTCTATGTTTGTGGAACAAGGGGCAGGTACCGGTTGGACCATTTATCCCCCACTATCAGGCATTCAAGCCCATTCAGGGGGAGCAGTGGATATGGCTATATTTAGTCTACATCTAGCTGGTGTATCTTCTATTTTAAG
>Conglomeratusclera_coerulea_MH071932
CCCGATATGGCCTTTCCTAGATTAAACAATATTAGTTTTTGGTTACTACCACCTTCTCTAATACTATTGGTTGGTTCTATGTTTGTGGAACAAGGGGCAGGTACCGGTTGGACCATTTATCCCCCACTATCAGGCATTCAAGCCCATTCAGGGGGAGCAGTGGATATGGCTATATTTAGTCTACATCTAGCTGGTGTATCTTCTATTTTAAG
>Conglomeratusclera_coerulea_MH071933
CCCGATATGGCCTTTCCTAGATTAAACAATATTAGTTTTTGGTTACTACCACCTTCTCTAATACTATTGGTTGGTTCTATGTTTGTGGAACAAGGGGCAGGTACCGGTTGGACCATTTATCCCCCACTATCAGGCATTCAAGCCCATTCAGGGGGAGCAGTGGATATGGCTATATTTAGTCTACATCTAGCTGGTGTATCTTCTATTTTAAG
>Conglomeratusclera_coerulea_MH071934
CCCGATATGGCCTTTCCTAGATTAAACAATATTAGTTTTTGGTTACTACCACCTTCTCTAATACTATTGGTTGGTTCTATGTTTGTGGAACAAGGGGCAGGTACCGGTTGGACCATTTATCCCCCACTATCAGGCATTCAAGCCCATTCAGGGGGAGCAGTGGATATGGCTATATTTAGTCTACATCTAGCTGGTGTATCTTCTATTTTAAG
>Conglomeratusclera_coerulea_MH071935
CCCGATATGGCCTTTCCTAGATTAAACAATATTAGTTTTTGGTTACTACCACCTTCTCTAATACTATTGGTTGGTTCTATGTTTGTGGAACAAGGGGCAGGTACCGGTTGGACCATTTATCCCCCACTATCAGGCATTCAAGCCCATTCAGGGGGAGCAGTGGATATGGCTATATTTAGTCTACATCTAGCTGGTGTATCTTCTATTTTAAG
>Conglomeratusclera_coerulea_MH071936
CCCGATATGGCCTTTCCTAGATTAAACAATATTAGTTTTTGGTTACTACCACCTTCTCTAATACTATTGGTTGGTTCTATGTTTGTGGAACAAGGGGCAGGTACCGGTTGGACCATTTATCCCCCACTATCAGGCATTCAAGCCCATTCAGGGGGAGCAGTGGATATGGCTATATTTAGTCTACATCTAGCTGGTGTATCTTCTATTTTAAG
>Conglomeratusclera_coerulea_MH071937
CCCGATATGGCCTTTCCTAGATTAAACAATATTAGTTTTTGGTTACTACCACCTTCTCTAATACTATTGGTTGGTTCTATGTTTGTGGAACAAGGGGCAGGTACCGGTTGGACCATTTATCCCCCACTATCAGGCATTCAAGCCCATTCAGGGGGAGCAGTGGATATGGCTATATTTAGTCTACATCTAGCTGGTGTATCTTCTATTTTAAG
>Conglomeratusclera_coerulea_MH071938
CCCGATATGGCCTTTCCTAGATTAAACAATATTAGTTTTTGGTTACTACCACCTTCTCTAATACTATTGGTTGGTTCTATGTTTGTGGAACAAGGGGCAGGTACCGGTTGGACCATTTATCCCCCACTATCAGGCATTCAAGCCCATTCAGGGGGAGCAGTGGATATGGCTATATTTAGTCTACATCTAGCTGGTGTATCTTCTATTTTAAG
>Conglomeratusclera_coerulea_MH071939
CCCGATATGGCCTTTCCTAGATTAAACAATATTAGTTTTTGGTTACTACCACCTTCTCTAATACTATTGGTTGGTTCTATGTTTGTGGAACAAGGGGCAGGTACCGGTTGGACCATTTATCCCCCACTATCAGGCATTCAAGCCCATTCAGGGGGAGCAGTGGATATGGCTATATTTAGTCTACATCTAGCTGGTGTATCTTCTATTTTAAG
>Conglomeratusclera_coerulea_MH071940
CCCGATATGGCCTTTCCTAGATTAAACAATATTAGTTTTTGGTTACTACCACCTTCTCTAATACTATTGGTTGGTTCTATGTTTGTGGAACAAGGGGCAGGTACCGGTTGGACCATTTATCCCCCACTATCAGGCATTCAAGCCCATTCAGGGGGAGCAGTGGATATGGCTATATTTAGTCTACATCTAGCTGGTGTATCTTCTATTTTAAG
>Conglomeratusclera_coerulea_MH071941
CCCGATATGGCCTTTCCTAGATTAAACAATATTAGTTTTTGGTTACTACCACCTTCTCTAATACTATTGGTTGGTTCTATGTTTGTGGAACAAGGGGCAGGTACCGGTTGGACCATTTATCCCCCACTATCAGGCATTCAAGCCCATTCAGGGGGAGCAGTGGATATGGCTATATTTAGTCTACATCTAGCTGGTGTATCTTCTATTTTAAG
>Conglomeratusclera_coerulea_MH071942
CCCGATATGGCCTTTCCTAGATTAAACAATATTAGTTTTTGGTTACTACCACCTTCTCTAATACTATTGGTTGGTTCTATGTTTGTGGAACAAGGGGCAGGTACCGGTTGGACCATTTATCCCCCACTATCAGGCATTCAAGCCCATTCAGGGGGAGCAGTGGATATGGCTATATTTAGTCTACATCTAGCTGGTGTATCTTCTATTTTAAG
>Conglomeratusclera_coerulea_MH071943
CCCGATATGGCCTTTCCTAGATTAAACAATATTAGTTTTTGGTTACTACCACCTTCTCTAATACTATTGGTTGGTTCTATGTTTGTGGAACAAGGGGCAGGTACCGGTTGGACCATTTATCCCCCACTATCAGGCATTCAAGCCCATTCAGGGGGAGCAGTGGATATGGCTATATTTAGTCTACATCTAGCTGGTGTATCTTCTATTTTAAG
>Conglomeratusclera_coerulea_MH071944
CCCGATATGGCCTTTCCTAGATTAAACAATATTAGTTTTTGGTTACTACCACCTTCTCTAATACTATTGGTTGGTTCTATGTTTGTGGAACAAGGGGCAGGTACCGGTTGGACCATTTATCCCCCACTATCAGGCATTCAAGCCCATTCAGGGGGAGCAGTGGATATGGCTATATTTAGTCTACATCTAGCTGGTGTATCTTCTATTTTAAG
>Conglomeratusclera_coerulea_MH071946
CCCGATATGGCCTTTCCTAGATTAAACAATATTAGTTTTTGGTTACTACCACCTTCTCTAATACTATTGGTTGGTTCTATGTTTGTGGAACAAGGGGCAGGTACCGGTTGGACCATTTATCCCCCACTATCAGGCATTCAAGCCCATTCAGGGGGAGCAGTGGATATGGCTATATTTAGTCTACATCTAGCTGGTGTATCTTCTATTTTAAG
>Conglomeratusclera_coerulea_MH071947
CCCGATATGGCCTTTCCTAGATTAAACAATATTAGTTTTTGGTTACTACCACCTTCTCTAATACTATTGGTTGGTTCTATGTTTGTGGAACAAGGGGCAGGTACCGGTTGGACCATTTATCCCCCACTATCAGGCATTCAAGCCCATTCAGGGGGAGCAGTGGATATGGCTATATTTAGTCTACATCTAGCTGGTGTATCTTCTATTTTAAG
>Conglomeratusclera_coerulea_MH071948
CCCGATATGGCCTTTCCTAGATTAAACAATATTAGTTTTTGGTTACTACCACCTTCTCTAATACTATTGGTTGGTTCTATGTTTGTGGAACAAGGGGCAGGTACCGGTTGGACCATTTATCCCCCACTATCAGGCATTCAAGCCCATTCAGGGGGAGCAGTGGATATGGCTATATTTAGTCTACATCTAGCTGGTGTATCTTCTATTTTAAG
>Conglomeratusclera_coerulea_MH071949
CCCGATATGGCCTTTCCTAGATTAAACAATATTAGTTTTTGGTTACTACCACCTTCTCTAATACTATTGGTTGGTTCTATGTTTGTGGAACAAGGGGCAGGTACCGGTTGGACCATTTATCCCCCACTATCAGGCATTCAAGCCCATTCAGGGGGAGCAGTGGATATGGCTATATTTAGTCTACATCTAGCTGGTGTATCTTCTATTTTAAG
>Conglomeratusclera_coerulea_MH071950
CCCGATATGGCCTTTCCTAGATTAAACAATATTAGTTTTTGGTTACTACCACCTTCTCTAATACTATTGGTTGGTTCTATGTTTGTGGAACAAGGGGCAGGTACCGGTTGGACCATTTATCCCCCACTATCAGGCATTCAAGCCCATTCAGGGGGAGCAGTGGATATGGCTATATTTAGTCTACATCTAGCTGGTGTATCTTCTATTTTAAG
>Conglomeratusclera_coerulea_MH071951
CCCGATATGGCCTTTCCTAGATTAAACAATATTAGTTTTTGGTTACTACCACCTTCTCTAATACTATTGGTTGGTTCTATGTTTGTGGAACAAGGGGCAGGTACCGGTTGGACCATTTATCCCCCACTATCAGGCATTCAAGCCCATTCAGGGGGAGCAGTGGATATGGCTATATTTAGTCTACATCTAGCTGGTGTATCTTCTATTTTAAG
>Conglomeratusclera_coerulea_MH071952
CCCGATATGGCCTTTCCTAGATTAAACAATATTAGTTTTTGGTTACTACCACCTTCTCTAATACTATTGGTTGGTTCTATGTTTGTGGAACAAGGGGCAGGTACCGGTTGGACCATTTATCCCCCACTATCAGGCATTCAAGCCCATTCAGGGGGAGCAGTGGATATGGCTATATTTAGTCTACATCTAGCTGGTGTATCTTCTATTTTAAG
>Conglomeratusclera_coerulea_MH071953
CCCGATATGGCCTTTCCTAGATTAAACAATATTAGTTTTTGGTTACTACCACCTTCTCTAATACTATTGGTTGGTTCTATGTTTGTGGAACAAGGGGCAGGTACCGGTTGGACCATTTATCCCCCACTATCAGGCATTCAAGCCCATTCAGGGGGAGCAGTGGATATGGCTATATTTAGTCTACATCTAGCTGGTGTATCTTCTATTTTAAG
>Conglomeratusclera_coerulea_MH071954
CCCGATATGGCCTTTCCTAGATTAAACAATATTAGTTTTTGGTTACTACCACCTTCTCTAATACTATTGGTTGGTTCTATGTTTGTGGAACAAGGGGCAGGTACCGGTTGGACCATTTATCCCCCACTATCAGGCATTCAAGCCCATTCAGGGGGAGCAGTGGATATGGCTATATTTAGTCTACATCTAGCTGGTGTATCTTCTATTTTAAG
>Conglomeratusclera_sp._MK039180
CCCGATATGGCCTTTCCTAGATTAAACAATATTAGTTTTTGGTTACTACCACCTTCTCTAATACTATTGGTTGGTTCTATGTTTGTGGAACAAGGGGCAGGTACCGGTTGGACCATTTATCCCCCACTATCAGGCATTCAAGCCCATTCAGGGGGAGCAGTGGATATGGCTATATTTAGTCTACATCTAGCTGGTGTATCTTCTATTTTAAG
>Conglomeratusclera_sp._MK039182
CCCGATATGGCCTTTCCTAGATTAAACAATATTAGTTTTTGGTTACTACCACCTTCTCTAATACTATTGGTTGGTTCTATGTTTGTGGAACAAGGGGCAGGTACCGGTTGGACCATTTATCCCCCACTATCAGGCATTCAAGCCCATTCAGGGGGAGCAGTGGATATGGCTATATTTAGTCTACATCTAGCTGGTGTATCTTCTATTTTAAG
>Conglomeratusclera_coerulea_MH071960
CCCGATATGGCCTTTCCTAGATTAAACAATATTAGTTTTTGGTTACTACCACCTTCTCTAATACTATTGGTTGGTTCTATGTTTGTGGAACAAGGGGCAGGTACCGGTTGGACCATTTATCCCCCACTATCAGGCATTCAAGCCCATTCAGGGGGAGCAGTGGATATGGCTATATTTAGTCTACATCTAGCTGGTGTATCTTCTATTTTAAG
>Conglomeratusclera_coerulea_MH071961
CCCGATATGGCCTTTCCTAGATTAAACAATATTAGTTTTTGGTTACTACCACCTTCTCTAATACTATTGGTTGGTTCTATGTTTGTGGAACAAGGGGCAGGTACCGGTTGGACCATTTATCCCCCACTATCAGGCATTCAAGCCCATTCAGGGGGAGCAGTGGATATGGCTATATTTAGTCTACATCTAGCTGGTGTATCTTCTATTTTAAG
>Conglomeratusclera_coerulea_MH071962
CCCGATATGGCCTTTCCTAGATTAAACAATATTAGTTTTTGGTTACTACCACCTTCTCTAATACTATTGGTTGGTTCTATGTTTGTGGAACAAGGGGCAGGTACCGGTTGGACCATTTATCCCCCACTATCAGGCATTCAAGCCCATTCAGGGGGAGCAGTGGATATGGCTATATTTAGTCTACATCTAGCTGGTGTATCTTCTATTTTAAG
>Conglomeratusclera_coerulea_MH071963
CCCGATATGGCCTTTCCTAGATTAAACAATATTAGTTTTTGGTTACTACCACCTTCTCTAATACTATTGGTTGGTTCTATGTTTGTGGAACAAGGGGCAGGTACCGGTTGGACCATTTATCCCCCACTATCAGGCATTCAAGCCCATTCAGGGGGAGCAGTGGATATGGCTATATTTAGTCTACATCTAGCTGGTGTATCTTCTATTTTAAG
>Conglomeratusclera_coerulea_MH071964
CCCGATATGGCCTTTCCTAGATTAAACAATATTAGTTTTTGGTTACTACCACCTTCTCTAATACTATTGGTTGGTTCTATGTTTGTGGAACAAGGGGCAGGTACCGGTTGGACCATTTATCCCCCACTATCAGGCATTCAAGCCCATTCAGGGGGAGCAGTGGATATGGCTATATTTAGTCTACATCTAGCTGGTGTATCTTCTATTTTAAG
>Conglomeratusclera_coerulea_MK039179
CCCGATATGGCCTTTCCTAGATTAAACAATATTAGTTTTTGGTTACTACCACCTTCTCTAATACTATTGGTTGGTTCTATGTTTGTGGAACAAGGGGCAGGTACCGGTTGGACCATTTATCCCCCACTATCAGGCATTCAAGCCCATTCAGGGGGAGCAGTGGATATGGCTATATTTAGTCTACATCTAGCTGGTGTATCTTCTATTTTAAG
>Conglomeratusclera_coerulea_MH071965
CCCGATATGGCCTTTCCTAGATTAAACAATATTAGTTTTTGGTTACTACCACCTTCTCTAATACTATTGGTTGGTTCTATGTTTGTGGAACAAGGGGCAGGTACCGGTTGGACCATTTATCCCCCACTATCAGGCATTCAAGCCCATTCAGGGGGAGCAGTGGATATGGCTATATTTAGTCTACATCTAGCTGGTGTATCTTCTATTTTAAG
>Conglomeratusclera_sp._MK039184
CCCGATATGGCCTTTCCTAGATTAAACAATATTAGTTTTTGGTTACTACCACCTTCTCTAATACTATTGGTTGGTTCTATGTTTGTGGAACAAGGGGCAGGTACCGGTTGGACCATTTATCCCCCACTATCAGGCATTCAAGCCCATTCAGGGGGAGCAGTGGATATGGCTATATTTAGTCTACATCTAGCTGGTGTATCTTCTATTTTAAG
>Cespitularia_erecta_JX203869
CCCGATATGGCCTTTCCTAGATTAAACAATATTAGTTTTTGGTTACTACCACCTTCTCTAATACTATTGGTTGGTTCTATGTTTGTGGAACAAGGGGCAGGTACCGGTTGGACCATTTATCCCCCACTATCAGGCATTCAAGCCCATTCAGGGGGAGCAGTGGATATGGCTATATTTAGTCTACATCTAGCTGGTGTATCTTCTATTTTAAG
>Conglomeratusclera_coerulea_MH071966
CCCGATATGGCCTTTCCTAGATTAAACAATATTAGTTTTTGGTTACTACCACCTTCTCTAATACTATTGGTTGGTTCTATGTTTGTGGAACAAGGGGCAGGTACCGGTTGGACCATTTATCCCCCACTATCAGGCATTCAAGCCCATTCAGGGGGAGCAGTGGATATGGCTATATTTAGTCTACATCTAGCTGGTGTATCTTCTATTTTAAG
>Conglomeratusclera_sp._MK039183
CCCGATATGGCCTTTCCTAGATTAAACAATATTAGTTTTTGGTTACTACCACCTTCTCTAATACTATTGGTTGGTTCTATGTTTGTGGAACAAGGGGCAGGTACCGGTTGGACCATTTATCCCCCACTATCAGGCATTCAAGCCCATTCAGGGGGAGCAGTGGATATGGCTATATTTAGTCTACATCTAGCTGGTGTATCTTCTATTTTAAG
>Conglomeratusclera_coerulea_MK039178
CCCGATATGGCCTTTCCTAGATTAAACAATATTAGTTTTTGGTTACTACCACCTTCTCTAATACTATTGGTTGGTTCTATGTTTGTGGAACAAGGGGCAGGTACCGGTTGGACCATTTATCCCCCACTATCAGGCATTCAAGCCCATTCAGGGGGAGCAGTGGATATGGCTATATTTAGTCTACATCTAGCTGGTGTATCTTCTATTTTAAG
>Caementabunda_sp._MK039173
CCCGATATGGCCTTTCCTAGATTAAACAATATTAGTTTTTGGTTACTACCACCTTCTCTAATACTATTAGTTGGTTCTATGTTTGTGGAACAAGGGGCAGGTACAGGTTGGACCATTTATCCCCCATTATCAGGCATTCAAGCCCATTCAGGGGGAGCAGTGGATATGGCTATATTTAGTCTACATCTAGCTGGTGTATCTTCTATTTTAAG
>Caementabunda_sp._MK039174
CCCGATATGGCCTTTCCTAGATTAAACAATATTAGTTTTTGGTTACTACCACCTTCTCTAATACTATTAGTTGGTTCTATGTTTGTGGAACAAGGGGCAGGTACAGGTTGGACCATTTATCCCCCATTATCAGGCATTCAAGCCCATTCAGGGGGAGCAGTGGATATGGCTATATTTAGTCTACATCTAGCTGGTGTATCTTCTATTTTAAG
>Caementabunda_simplex_MH071925
CCCGATATGGCCTTTCCTAGATTAAACAATATTAGTTTTTGGTTACTACCACCTTCTCTAATACTATTAGTTGGTTCTATGTTTGTGGAACAAGGGGCAGGTACAGGTTGGACCATTTATCCCCCATTATCAGGCATTCAAGCCCATTCAGGGGGAGCAGTGGATATGGCTATATTTAGTCTACATCTAGCTGGTGTATCTTCTATTTTAAG
>Caementabunda_simplex_MH071921
CCCGATATGGCCTTTCCTAGATTAAACAATATTAGTTTTTGGTTACTACCACCTTCTCTAATACTATTAGTTGGTTCTATGTTTGTGGAACAAGGGGCAGGTACAGGTTGGACCATTTATCCCCCATTATCAGGCATTCAAGCCCATTCAGGGGGAGCAGTGGATATGGCTATATTTAGTCTACATCTAGCTGGTGTATCTTCTATTTTAAG
>Caementabunda_simplex_MH071922
CCCGATATGGCCTTTCCTAGATTAAACAATATTAGTTTTTGGTTACTACCACCTTCTCTAATACTATTAGTTGGTTCTATGTTTGTGGAACAAGGGGCAGGTACAGGTTGGACCATTTATCCCCCATTATCAGGCATTCAAGCCCATTCAGGGGGAGCAGTGGATATGGCTATATTTAGTCTACATCTAGCTGGTGTATCTTCTATTTTAAG
>Caementabunda_simplex_MH071923
CCCGATATGGCCTTTCCTAGATTAAACAATATTAGTTTTTGGTTACTACCACCTTCTCTAATACTATTAGTTGGTTCTATGTTTGTGGAACAAGGGGCAGGTACAGGTTGGACCATTTATCCCCCATTATCAGGCATTCAAGCCCATTCAGGGGGAGCAGTGGATATGGCTATATTTAGTCTACATCTAGCTGGTGTATCTTCTATTTTAAG
>Caementabunda_simplex_MH071924
CCCGATATGGCCTTTCCTAGATTAAACAATATTAGTTTTTGGTTACTACCACCTTCTCTAATACTATTAGTTGGTTCTATGTTTGTGGAACAAGGGGCAGGTACAGGTTGGACCATTTATCCCCCATTATCAGGCATTCAAGCCCATTCAGGGGGAGCAGTGGATATGGCTATATTTAGTCTACATCTAGCTGGTGTATCTTCTATTTTAAG
>Caementabunda_sp._MK039177
CCCGATATGGCCTTTCCTAGATTAAACAATATTAGTTTTTGGTTACTACCACCTTCTCTAATACTATTAGTTGGTTCTATGTTTGTGGAACAAGGGGCAGGTACAGGTTGGACCATTTATCCCCCATTATCAGGCATTCAAGCCCATTCAGGGGGAGCAGTGGATATGGCTATATTTAGTCTACATCTAGCTGGTGTATCTTCTATTTTAAG
>Caementabunda_simplex_MH071959
CCCGATATGGCCTTTCCTAGATTAAACAATATTAGTTTTTGGTTACTACCACCTTCTCTAATACTATTAGTTGGTTCTATGTTTGTGGAACAAGGGGCAGGTACAGGTTGGACCATTTATCCCCCATTATCAGGCATTCAAGCCCATTCAGGGGGAGCAGTGGATATGGCTATATTTAGTCTACATCTAGCTGGTGTATCTTCTATTTTAAG
>Caementabunda_simplex_MH071967
CCCGATATGGCCTTTCCTAGATTAAACAATATTAGTTTTTGGTTACTACCACCTTCTCTAATACTATTAGTTGGTTCTATGTTTGTGGAACAAGGGGCAGGTACAGGTTGGACCATTTATCCCCCATTATCAGGCATTCAAGCCCATTCAGGGGGAGCAGTGGATATGGCTATATTTAGTCTACATCTAGCTGGTGTATCTTCTATTTTAAG
>Caementabunda_sp._MK039176
CCCGATATGGCCTTTCCTAGATTAAACAATATTAGTTTTTGGTTACTACCACCTTCTCTAATACTATTAGTTGGTTCTATGTTTGTGGAACAAGGGGCAGGTACAGGTTGGACCATTTATCCCCCATTATCAGGCATTCAAGCCCATTCAGGGGGAGCAGTGGATATGGCTATATTTAGTCTACATCTAGCTGGTGTATCTTCTATTTTAAG
>Caementabunda_sp._MK039172
CCCGATATGGCCTTTCCTAGATTAAACAATATTAGTTTTTGGTTACTACCACCTTCTCTAATACTATTAGTTGGTTCTATGTTTGTGGAACAAGGGGCAGGTACAGGTTGGACCATTTATCCCCCATTATCAGGCATTCAAGCCCATTCAGGGGGAGCAGTGGATATGGCTATATTTAGTCTACATCTAGCTGGTGTATCTTCTATTTTAAG
>Caementabunda_sp._MK039175
CCCGATATGGCCTTTCCTAGATTAAACAATATTAGTTTTTGGTTACTACCACCTTCTCTAATACTATTAGTTGGTTCTATGTTTGTGGAACAAGGGGCAGGTACAGGTTGGACCATTTATCCCCCATTATCAGGCATTCAAGCCCATTCAGGGGGAGCAGTGGATATGGCTATATTTAGTCTACATCTAGCTGGTGTATCTTCTATTTTAAG
>Parasphaerasclera_rotifera_GQ342388
CCTGATATGGCCTTTCCTAGATTAAACAATATTAGTTTCTGGTTATTGCCACCTGCTCTAATACTATTAGTTGGTTCTATGTTTGTGGAGCAAGGGGCAGGTACAGGCTGGACCGTTTATCCCCCGCTAGCAAGCGTTCAAGCCCACTCGGGGGGAGCAGTGGACATGGCCATATTCAGTTTACATCTAGCTGGTGTATCTTCCATTTTAAG
>Alcyonium_palmatum_ON716041
CCCGATATGGCCTTTCCTAGATTAAACAATATTAGTTTCTGGTTATTACCCCCTTCTCTAATACTATTAGTTGGTTCTATGTTTGTGGAACAAGGGGCAGGTACAGGTTGGACCGTTTATCCTCCATTAGCAAGCATACAAGCCCACTCAGGGGGAGCAGTGGATATGGCTATATTTAGTCTACATCTAGCTGGTATATCTTCTATTTTAAG
>Alcyonium_palmatum_GQ342382
CCCGATATGGCCTTTCCTAGATTAAACAATATTAGTTTCTGGTTATTACCCCCTTCTCTAATACTATTAGTTGGTTCTATGTTTGTGGAACAAGGGGCAGGTACAGGTTGGACCGTTTATCCTCCATTAGCAAGCATACAAGCCCACTCAGGGGGAGCAGTGGATATGGCTATATTTAGTCTACATCTAGCTGGTATATCTTCTATTTTAAG
>Alcyonium_coralloides_GQ342380
CCCGATATGGCCTTTCCTAGATTAAACAATATTAGTTTCTGGTTATTACCCCCTTCTCTACTACTATTAATTGGTTCTATGTTTGTGGAACAAGGGGCAGGTACAGGTTGGACCGTTTATCCCCCACTAGCAAGCATACAAGCCCATTCAGGGGGAGCAGTGGATATGGCTATATTTAGTCTACATCTAGCTGGTGTATCTTCCATTTTAAG
>Anthothela_cf._KP714035
CCCGATATGGCCTTTCCTAGATTAAACAATATTAGTTTCTGGTTATTGCCCCCTGCTCTAATACTATTAGTTGGTTCTATGTTTGTGGAACAAGGGGCAGGTACAGGTTGGACCGTTTATCCCCCACTAGCAAGCATACAAGCCCATTCAGGGGGAGCAGTGGATATGGCCATATTTAGTATACATCTAGCTGGTATATCTTCCATTTTAAG
>Anthothela_sp._KP714036
CCCGATATGGCCTTTCCTAGATTAAACAATATTAGTTTCTGGTTATTGCCCCCTGCTCTAATACTATTAGTTGGTTCTATGTTTGTGGAACAAGGGGCAGGTACAGGTTGGACCGTTTATCCCCCACTAGCAAGCATACAAGCCCATTCAGGGGGAGCAGTGGATATGGCCATATTTAGTATACATCTAGCTGGTATATCTTCCATTTTAAG
>Anthothela_sp._KP714037
CCCGATATGGCCTTTCCTAGATTAAACAATATTAGTTTCTGGTTATTGCCCCCTGCTCTAATACTATTAGTTGGTTCTATGTTTGTGGAACAAGGGGCAGGTACAGGTTGGACCGTTTATCCCCCACTAGCAAGCATACAAGCCCATTCAGGGGGAGCAGTGGATATGGCCATATTTAGTATACATCTAGCTGGTATATCTTCCATTTTAAG
>Lateothela_grandiflora_OM798696
CCCGATATGGCCTTTCCTAGATTAAACAATATTAGTTTCTGGTTATTGCCCCCTGCTCTAATACTATTAGTTGGTTCTATGTTTGTGGAACAAGGGGCAGGTACAGGTTGGACCGTTTATCCCCCACTAGCAAGCATACAAGCCCATTCAGGGGGAGCAGTGGATATGGCCATATTTAGTATACATCTAGCTGGTATATCTTCCATTTTAAG
>Lateothela_grandiflora_OM798697
CCCGATATGGCCTTTCCTAGATTAAACAATATTAGTTTCTGGTTATTGCCCCCTGCTCTAATACTATTAGTTGGTTCTATGTTTGTGGAACAAGGGGCAGGTACAGGTTGGACCGTTTATCCCCCACTAGCAAGCATACAAGCCCATTCAGGGGGAGCAGTGGATATGGCCATATTTAGTATACATCTAGCTGGTATATCTTCCATTTTAAG
>Lateothela_grandiflora_OM798698
CCCGATATGGCCTTTCCTAGATTAAACAATATTAGTTTCTGGTTATTGCCCCCTGCTCTAATACTATTAGTTGGTTCTATGTTTGTGGAACAAGGGGCAGGTACAGGTTGGACCGTTTATCCCCCACTAGCAAGCATACAAGCCCATTCAGGGGGAGCAGTGGATATGGCCATATTTAGTATACATCTAGCTGGTATATCTTCCATTTTAAG
>Lateothela_grandiflora_OM798699
CCCGATATGGCCTTTCCTAGATTAAACAATATTAGTTTCTGGTTATTGCCCCCTGCTCTAATACTATTAGTTGGTTCTATGTTTGTGGAACAAGGGGCAGGTACAGGTTGGACCGTTTATCCCCCACTAGCAAGCATACAAGCCCATTCAGGGGGAGCAGTGGATATGGCCATATTTAGTATACATCTAGCTGGTATATCTTCCATTTTAAG
>Alcyonium_dolium_MG053073
CCCGATATGGCCTTTCCTAGATTAAACAATATTAGTTTCTGGTTATTACCCCCTGCTCTAATACTATTAGTTGGCTCTATGTTTGTGGAACAAGGGGCAGGTACAGGTTGGACCGTTTATCCCCCACTAGCAAGCATACAAGCCCATTCAGGGGGAGCAGTGGATATGGCTATATTTAGTCTACATCTAGCTGGTGTATCTTCTATTTTAAG
>Alcyonium_variabile_GQ342385
CCCGATATGGCCTTTCCTAGATTAAACAATATTAGTTTCTGGTTATTACCCCCTGCTCTAATACTATTAGTTGGCTCTATGTTTGTGGAACAAGGGGCAGGTACAGGTTGGACCGTTTATCCCCCACTAGCAAGCATACAAGCCCATTCAGGGGGAGCAGTGGATATGGCTATATTTAGTCTACATCTAGCTGGTATATCTTCTATTTTAAG
>Alertigorgia_sp._JX203825
CCCGATATGGCCTTTCCTAGATTAAACAATATCAGTTTCTGGTTATTGCCCCCTTCTCTAATACTATTAGTTGGTTCTATGTTTGTGGAACAAGGGGCAGGTACAGGCTGGACTGTTTATCCCCCACTATCAAGCATTCAAGCCCACTCAGGGGGAGCAGTAGATATGGCTATATTTAGTCTACATCTAGCTGGTATATCTTCCATTTTAAG
>Alcyonium_digitatum_OR208167
CCCGATATGGCCTTTCCTAGATTAAACAATATTAGTTTCTGGTTATTACCCCCTGCTCTAATACTATTAGTTGGTTCTATGTTTGTGGAACAAGGGGCAGGTACAGGCTGGACCGTTTATCCCCCACTATCAAGCATTCAAGCCCATTCAGGGGGAGCAGTGGATATGGCTATATTTAGTCTACATCTAGCTGGTGTATCTTCCATTTTAAG
>Alcyonium_cf._MG935052
CCCGATATGGCCTTTCCTAGATTAAACAATATTAGTTTCTGGTTATTACCCCCTGCTCTAATACTATTAGTTGGTTCTATGTTTGTGGAACAAGGGGCAGGTACAGGCTGGACCGTTTATCCCCCACTATCAAGCATTCAAGCCCATTCAGGGGGAGCAGTGGATATGGCTATATTTAGTCTACATCTAGCTGGTGTATCTTCCATTTTAAG
>Alcyonium_digitatum_MG935090
CCCGATATGGCCTTTCCTAGATTAAACAATATTAGTTTCTGGTTATTACCCCCTGCTCTAATACTATTAGTTGGTTCTATGTTTGTGGAACAAGGGGCAGGTACAGGCTGGACCGTTTATCCCCCACTATCAAGCATTCAAGCCCATTCAGGGGGAGCAGTGGATATGGCTATATTTAGTCTACATCTAGCTGGTGTATCTTCCATTTTAAG
>Alcyonium_digitatum_MG935264
CCCGATATGGCCTTTCCTAGATTAAACAATATTAGTTTCTGGTTATTACCCCCTGCTCTAATACTATTAGTTGGTTCTATGTTTGTGGAACAAGGGGCAGGTACAGGCTGGACCGTTTATCCCCCACTATCAAGCATTCAAGCCCATTCAGGGGGAGCAGTGGATATGGCTATATTTAGTCTACATCTAGCTGGTGTATCTTCCATTTTAAG
>Alcyonium_digitatum_GQ342381
CCCGATATGGCCTTTCCTAGATTAAACAATATTAGTTTCTGGTTATTACCCCCTGCTCTAATACTATTAGTTGGTTCTATGTTTGTGGAACAAGGGGCAGGTACAGGCTGGACCGTTTATCCCCCACTATCAAGCATTCAAGCCCATTCAGGGGGAGCAGTGGATATGGCTATATTTAGTCTACATCTAGCTGGTGTATCTTCCATTTTAAG
>Alcyonium_cf._MG935069
CCCGATATGGCCTTTCCTAGATTAAACAATATTAGTTTCTGGTTATTACCCCCTGCTCTAATACTATTAGTTGGTTCTATGTTTGTGGAACAAGGGGCAGGTACAGGCTGGACCGTTTATCCCCCATTATCAAGCATTCAAGCCCATTCAGGGGGAGCAGTGGATATGGCTATATTTAGTCTACATCTAGCTGGTGTATCTTCCATTTTAAG
>Anthothela_grandiflora_KT725601
CCCGATATGGCCTTTCCTARATTAAACAATATTAGTTTCTGGTTATTGCCCCCTTCTCTAATACTATTAGTTGGTTCTATGTTTGTGGAACAAGGGGCAGGTACAGGCTGGACCATTTATCCCCCACTATCAAGCATTCAAGCCCATTCAGGGGGAGCAGTGGATATGGCTATATTTAGTCTACATCTAGCTGGTGTATCTTCCATTTTAAG
>Alcyonium_roseum_GQ342383
CCTGATATGGCCTTTCCTAGATTAAACAATATTAGTTTCTGGTTATTACCCCCTTCTCTAATACTATTAGTTGGTTCGATGTTTGTGGAACAAGGGGCAGGTACAGGCTGGACCATTTATCCCCCACTATCAAGCATTCAAGCCCATTCAGGGGGAGCAGTGGATATGGCTATATTTAGTCTACATCTAGCTGGTGTATCTTCCATTTTAAG
>Malacacanthus_capensis_MG053088
CCCGATATGGCCTTTCCTAGATTAAATAATATCAGTTTCTGGTTATTGCCACCTTCTCTAATACTATTGGTTGGTTCAATGTTTGTGGAACAAGGGGCAGGAACAGGCTGGACCGTTTATCCCCCACTATCAAGCATTCAAGCCCATTCAGGGGGAGCAGTGGATATGGCGATATTTAGTCTACATCTAGCTGGTATATCTTCCATTTTAAG
>Malacacanthus_capensis_MG053089
CCCGATATGGCCTTTCCTAGATTAAATAATATCAGTTTCTGGTTATTGCCACCTTCTCTAATACTATTGGTTGGTTCAATGTTTGTGGAACAAGGGGCAGGAACAGGCTGGACCGTTTATCCCCCACTATCAAGCATTCAAGCCCATTCAGGGGGAGCAGTGGATATGGCGATATTTAGTCTACATCTAGCTGGTATATCTTCCATTTTAAG
>Malacacanthus_capensis_GQ342395
CCCGATATGGCCTTTCCTAGATTAAATAATATCAGTTTCTGGTTATTGCCACCTTCTCTAATACTATTGGTTGGTTCAATGTTTGTGGAACAAGGGGCAGGAACAGGCTGGACCGTTTATCCCCCACTATCAAGCATTCAAGCCCATTCAGGGGGAGCAGTGGATATGGCGATATTTAGTCTACATCTAGCTGGTATATCTTCCATTTTAAG
>Sarcophyton_sp._AB759786
CCCGACATGGCCTTTCCTAGATTAAACAATATTAGTTTCTGGTTATTACCGCCTTCTCTAATACTATTGGTTGGTTCTATGTTTGTGGAACAAGGGGTAGGTACAGGTTGGACCGTTTATCCCCCACTATCAAGCATTCAAGCCCATTCAGGGGGAGCAGTGGATATGGCTATATTTAGTCTACATCTAGCTGGTGTATCTTCCATTTTAAG
>Sarcophyton_sp._AB759809
CCCGACATGGCCTTTCCTAGATTAAACAATATTAGTTTCTGGTTATTACCGCCTTCTCTAATACTATTGGTTGGTTCTATGTTTGTGGAACAAGGGGTAGGTACAGGTTGGACCGTTTATCCCCCACTATCAAGCATTCAAGCCCATTCAGGGGGAGCAGTGGATATGGCTATATTTAGTCTACATCTAGCTGGTGTATCTTCCATTTTAAG
>Sarcophyton_sp._AB759827
CCCGACATGGCCTTTCCTAGATTAAACAATATTAGTTTCTGGTTATTACCGCCTTCTCTAATACTATTGGTTGGTTCTATGTTTGTGGAACAAGGGGTAGGTACAGGTTGGACCGTTTATCCCCCACTATCAAGCATTCAAGCCCATTCAGGGGGAGCAGTGGATATGGCTATATTTAGTCTACATCTAGCTGGTGTATCTTCCATTTTAAG
>Sarcophyton_sp._AB759828
CCCGACATGGCCTTTCCTAGATTAAACAATATTAGTTTCTGGTTATTACCGCCTTCTCTAATACTATTGGTTGGTTCTATGTTTGTGGAACAAGGGGTAGGTACAGGTTGGACCGTTTATCCCCCACTATCAAGCATTCAAGCCCATTCAGGGGGAGCAGTGGATATGGCTATATTTAGTCTACATCTAGCTGGTGTATCTTCCATTTTAAG
>Sarcophyton_sp._AB759829
CCCGACATGGCCTTTCCTAGATTAAACAATATTAGTTTCTGGTTATTACCGCCTTCTCTAATACTATTGGTTGGTTCTATGTTTGTGGAACAAGGGGTAGGTACAGGTTGGACCGTTTATCCCCCACTATCAAGCATTCAAGCCCATTCAGGGGGAGCAGTGGATATGGCTATATTTAGTCTACATCTAGCTGGTGTATCTTCCATTTTAAG
>Sarcophyton_sp._AB759830
CCCGACATGGCCTTTCCTAGATTAAACAATATTAGTTTCTGGTTATTACCGCCTTCTCTAATACTATTGGTTGGTTCTATGTTTGTGGAACAAGGGGTAGGTACAGGTTGGACCGTTTATCCCCCACTATCAAGCATTCAAGCCCATTCAGGGGGAGCAGTGGATATGGCTATATTTAGTCTACATCTAGCTGGTGTATCTTCCATTTTAAG
>Sarcophyton_sp._AB759831
CCCGACATGGCCTTTCCTAGATTAAACAATATTAGTTTCTGGTTATTACCGCCTTCTCTAATACTATTGGTTGGTTCTATGTTTGTGGAACAAGGGGTAGGTACAGGTTGGACCGTTTATCCCCCACTATCAAGCATTCAAGCCCATTCAGGGGGAGCAGTGGATATGGCTATATTTAGTCTACATCTAGCTGGTGTATCTTCCATTTTAAG
>Sarcophyton_ehrenbergi_KF955156
CCCGACATGGCCTTTCCTAGATTAAACAATATTAGTTTCTGGTTATTACCGCCTTCTCTAATACTATTGGTTGGTTCTATGTTTGTGGAACAAGGGGTAGGTACAGGTTGGACCGTTTATCCCCCACTATCAAGCATTCAAGCCCATTCAGGGGGAGCAGTGGATATGGCTATATTTAGTCTACATCTAGCTGGTGTATCTTCCATTTTAAG
>Sarcophyton_ehrenbergi_MH516375
CCCGACATGGCCTTTCCTAGATTAAACAATATTAGTTTCTGGTTATTACCGCCTTCTCTAATACTATTGGTTGGTTCTATGTTTGTGGAACAAGGGGTAGGTACAGGTTGGACCGTTTATCCCCCACTATCAAGCATTCAAGCCCATTCAGGGGGAGCAGTGGATATGGCTATATTTAGTCTACATCTAGCTGGTGTATCTTCCATTTTAAG
>Sarcophyton_ehrenbergi_AB759721
CCCGACATGGCCTTTCCTAGATTAAACAATATTAGTTTCTGGTTATTACCGCCTTCTCTAATACTATTGGTTGGTTCTATGTTTGTGGAACAAGGGGTAGGTACAGGTTGGACCGTTTATCCCCCACTATCAAGCATTCAAGCCCATTCAGGGGGAGCAGTGGATATGGCTATATTTAGTCTACATCTAGCTGGTGTATCTTCCATTTTAAG
>Sarcophyton_sp._AB759723
CCCGACATGGCCTTTCCTAGATTAAACAATATTAGTTTCTGGTTATTACCGCCTTCTCTAATACTATTGGTTGGTTCTATGTTTGTGGAACAAGGGGTAGGTACAGGTTGGACCGTTTATCCCCCACTATCAAGCATTCAAGCCCATTCAGGGGGAGCAGTGGATATGGCTATATTTAGTCTACATCTAGCTGGTGTATCTTCCATTTTAAG
>Sarcophyton_sp._AB759725
CCCGACATGGCCTTTCCTAGATTAAACAATATTAGTTTCTGGTTATTACCGCCTTCTCTAATACTATTGGTTGGTTCTATGTTTGTGGAACAAGGGGTAGGTACAGGTTGGACCGTTTATCCCCCACTATCAAGCATTCAAGCCCATTCAGGGGGAGCAGTGGATATGGCTATATTTAGTCTACATCTAGCTGGTGTATCTTCCATTTTAAG
>Sarcophyton_sp._AB759737
CCCGACATGGCCTTTCCTAGATTAAACAATATTAGTTTCTGGTTATTACCGCCTTCTCTAATACTATTGGTTGGTTCTATGTTTGTGGAACAAGGGGTAGGTACAGGTTGGACCGTTTATCCCCCACTATCAAGCATTCAAGCCCATTCAGGGGGAGCAGTGGATATGGCTATATTTAGTCTACATCTAGCTGGTGTATCTTCCATTTTAAG
>Sarcophyton_sp._AB759749
CCCGACATGGCCTTTCCTAGATTAAACAATATTAGTTTCTGGTTATTACCGCCTTCTCTAATACTATTGGTTGGTTCTATGTTTGTGGAACAAGGGGTAGGTACAGGTTGGACCGTTTATCCCCCACTATCAAGCATTCAAGCCCATTCAGGGGGAGCAGTGGATATGGCTATATTTAGTCTACATCTAGCTGGTGTATCTTCCATTTTAAG
>Sarcophyton_sp._AB759753
CCCGACATGGCCTTTCCTAGATTAAACAATATTAGTTTCTGGTTATTACCGCCTTCTCTAATACTATTGGTTGGTTCTATGTTTGTGGAACAAGGGGTAGGTACAGGTTGGACCGTTTATCCCCCACTATCAAGCATTCAAGCCCATTCAGGGGGAGCAGTGGATATGGCTATATTTAGTCTACATCTAGCTGGTGTATCTTCCATTTTAAG
>Sarcophyton_sp._AB759775
CCCGACATGGCCTTTCCTAGATTAAACAATATTAGTTTCTGGTTATTACCGCCTTCTCTAATACTATTGGTTGGTTCTATGTTTGTGGAACAAGGGGTAGGTACAGGTTGGACCGTTTATCCCCCACTATCAAGCATTCAAGCCCATTCAGGGGGAGCAGTGGATATGGCTATATTTAGTCTACATCTAGCTGGTGTATCTTCCATTTTAAG
>Sarcophyton_sp._AB759778
CCCGACATGGCCTTTCCTAGATTAAACAATATTAGTTTCTGGTTATTACCGCCTTCTCTAATACTATTGGTTGGTTCTATGTTTGTGGAACAAGGGGTAGGTACAGGTTGGACCGTTTATCCCCCACTATCAAGCATTCAAGCCCATTCAGGGGGAGCAGTGGATATGGCTATATTTAGTCTACATCTAGCTGGTGTATCTTCCATTTTAAG
>Sarcophyton_sp._AB759792
CCCGACATGGCCTTTCCTAGATTAAACAATATTAGTTTCTGGTTATTACCGCCTTCTCTAATACTATTGGTTGGTTCTATGTTTGTGGAACAAGGGGTAGGTACAGGTTGGACCGTTTATCCCCCACTATCAAGCATTCAAGCCCATTCAGGGGGAGCAGTGGATATGGCTATATTTAGTCTACATCTAGCTGGTGTATCTTCCATTTTAAG
>Sarcophyton_sp._AB759795
CCCGACATGGCCTTTCCTAGATTAAACAATATTAGTTTCTGGTTATTACCGCCTTCTCTAATACTATTGGTTGGTTCTATGTTTGTGGAACAAGGGGTAGGTACAGGTTGGACCGTTTATCCCCCACTATCAAGCATTCAAGCCCATTCAGGGGGAGCAGTGGATATGGCTATATTTAGTCTACATCTAGCTGGTGTATCTTCCATTTTAAG
>Sarcophyton_sp._AB759796
CCCGACATGGCCTTTCCTAGATTAAACAATATTAGTTTCTGGTTATTACCGCCTTCTCTAATACTATTGGTTGGTTCTATGTTTGTGGAACAAGGGGTAGGTACAGGTTGGACCGTTTATCCCCCACTATCAAGCATTCAAGCCCATTCAGGGGGAGCAGTGGATATGGCTATATTTAGTCTACATCTAGCTGGTGTATCTTCCATTTTAAG
>Sarcophyton_sp._AB759799
CCCGACATGGCCTTTCCTAGATTAAACAATATTAGTTTCTGGTTATTACCGCCTTCTCTAATACTATTGGTTGGTTCTATGTTTGTGGAACAAGGGGTAGGTACAGGTTGGACCGTTTATCCCCCACTATCAAGCATTCAAGCCCATTCAGGGGGAGCAGTGGATATGGCTATATTTAGTCTACATCTAGCTGGTGTATCTTCCATTTTAAG
>Sarcophyton_sp._AB759800
CCCGACATGGCCTTTCCTAGATTAAACAATATTAGTTTCTGGTTATTACCGCCTTCTCTAATACTATTGGTTGGTTCTATGTTTGTGGAACAAGGGGTAGGTACAGGTTGGACCGTTTATCCCCCACTATCAAGCATTCAAGCCCATTCAGGGGGAGCAGTGGATATGGCTATATTTAGTCTACATCTAGCTGGTGTATCTTCCATTTTAAG
>Sarcophyton_sp._AB759803
CCCGACATGGCCTTTCCTAGATTAAACAATATTAGTTTCTGGTTATTACCGCCTTCTCTAATACTATTGGTTGGTTCTATGTTTGTGGAACAAGGGGTAGGTACAGGTTGGACCGTTTATCCCCCACTATCAAGCATTCAAGCCCATTCAGGGGGAGCAGTGGATATGGCTATATTTAGTCTACATCTAGCTGGTGTATCTTCCATTTTAAG
>Sarcophyton_sp._AB759804
CCCGACATGGCCTTTCCTAGATTAAACAATATTAGTTTCTGGTTATTACCGCCTTCTCTAATACTATTGGTTGGTTCTATGTTTGTGGAACAAGGGGTAGGTACAGGTTGGACCGTTTATCCCCCACTATCAAGCATTCAAGCCCATTCAGGGGGAGCAGTGGATATGGCTATATTTAGTCTACATCTAGCTGGTGTATCTTCCATTTTAAG
>Sarcophyton_sp._AB759808
CCCGACATGGCCTTTCCTAGATTAAACAATATTAGTTTCTGGTTATTACCGCCTTCTCTAATACTATTGGTTGGTTCTATGTTTGTGGAACAAGGGGTAGGTACAGGTTGGACCGTTTATCCCCCACTATCAAGCATTCAAGCCCATTCAGGGGGAGCAGTGGATATGGCTATATTTAGTCTACATCTAGCTGGTGTATCTTCCATTTTAAG
>Sarcophyton_sp._AB759810
CCCGACATGGCCTTTCCTAGATTAAACAATATTAGTTTCTGGTTATTACCGCCTTCTCTAATACTATTGGTTGGTTCTATGTTTGTGGAACAAGGGGTAGGTACAGGTTGGACCGTTTATCCCCCACTATCAAGCATTCAAGCCCATTCAGGGGGAGCAGTGGATATGGCTATATTTAGTCTACATCTAGCTGGTGTATCTTCCATTTTAAG
>Sarcophyton_sp._AB759811
CCCGACATGGCCTTTCCTAGATTAAACAATATTAGTTTCTGGTTATTACCGCCTTCTCTAATACTATTGGTTGGTTCTATGTTTGTGGAACAAGGGGTAGGTACAGGTTGGACCGTTTATCCCCCACTATCAAGCATTCAAGCCCATTCAGGGGGAGCAGTGGATATGGCTATATTTAGTCTACATCTAGCTGGTGTATCTTCCATTTTAAG
>Sarcophyton_sp._AB759812
CCCGACATGGCCTTTCCTAGATTAAACAATATTAGTTTCTGGTTATTACCGCCTTCTCTAATACTATTGGTTGGTTCTATGTTTGTGGAACAAGGGGTAGGTACAGGTTGGACCGTTTATCCCCCACTATCAAGCATTCAAGCCCATTCAGGGGGAGCAGTGGATATGGCTATATTTAGTCTACATCTAGCTGGTGTATCTTCCATTTTAAG
>Sarcophyton_sp._AB759813
CCCGACATGGCCTTTCCTAGATTAAACAATATTAGTTTCTGGTTATTACCGCCTTCTCTAATACTATTGGTTGGTTCTATGTTTGTGGAACAAGGGGTAGGTACAGGTTGGACCGTTTATCCCCCACTATCAAGCATTCAAGCCCATTCAGGGGGAGCAGTGGATATGGCTATATTTAGTCTACATCTAGCTGGTGTATCTTCCATTTTAAG
>Sarcophyton_sp._AB759814
CCCGACATGGCCTTTCCTAGATTAAACAATATTAGTTTCTGGTTATTACCGCCTTCTCTAATACTATTGGTTGGTTCTATGTTTGTGGAACAAGGGGTAGGTACAGGTTGGACCGTTTATCCCCCACTATCAAGCATTCAAGCCCATTCAGGGGGAGCAGTGGATATGGCTATATTTAGTCTACATCTAGCTGGTGTATCTTCCATTTTAAG
>Sarcophyton_sp._AB759815
CCCGACATGGCCTTTCCTAGATTAAACAATATTAGTTTCTGGTTATTACCGCCTTCTCTAATACTATTGGTTGGTTCTATGTTTGTGGAACAAGGGGTAGGTACAGGTTGGACCGTTTATCCCCCACTATCAAGCATTCAAGCCCATTCAGGGGGAGCAGTGGATATGGCTATATTTAGTCTACATCTAGCTGGTGTATCTTCCATTTTAAG
>Sarcophyton_sp._AB759816
CCCGACATGGCCTTTCCTAGATTAAACAATATTAGTTTCTGGTTATTACCGCCTTCTCTAATACTATTGGTTGGTTCTATGTTTGTGGAACAAGGGGTAGGTACAGGTTGGACCGTTTATCCCCCACTATCAAGCATTCAAGCCCATTCAGGGGGAGCAGTGGATATGGCTATATTTAGTCTACATCTAGCTGGTGTATCTTCCATTTTAAG
>Sarcophyton_sp._AB759817
CCCGACATGGCCTTTCCTAGATTAAACAATATTAGTTTCTGGTTATTACCGCCTTCTCTAATACTATTGGTTGGTTCTATGTTTGTGGAACAAGGGGTAGGTACAGGTTGGACCGTTTATCCCCCACTATCAAGCATTCAAGCCCATTCAGGGGGAGCAGTGGATATGGCTATATTTAGTCTACATCTAGCTGGTGTATCTTCCATTTTAAG
>Sarcophyton_sp._AB759818
CCCGACATGGCCTTTCCTAGATTAAACAATATTAGTTTCTGGTTATTACCGCCTTCTCTAATACTATTGGTTGGTTCTATGTTTGTGGAACAAGGGGTAGGTACAGGTTGGACCGTTTATCCCCCACTATCAAGCATTCAAGCCCATTCAGGGGGAGCAGTGGATATGGCTATATTTAGTCTACATCTAGCTGGTGTATCTTCCATTTTAAG
>Sarcophyton_sp._AB759819
CCCGACATGGCCTTTCCTAGATTAAACAATATTAGTTTCTGGTTATTACCGCCTTCTCTAATACTATTGGTTGGTTCTATGTTTGTGGAACAAGGGGTAGGTACAGGTTGGACCGTTTATCCCCCACTATCAAGCATTCAAGCCCATTCAGGGGGAGCAGTGGATATGGCTATATTTAGTCTACATCTAGCTGGTGTATCTTCCATTTTAAG
>Sarcophyton_sp._AB759820
CCCGACATGGCCTTTCCTAGATTAAACAATATTAGTTTCTGGTTATTACCGCCTTCTCTAATACTATTGGTTGGTTCTATGTTTGTGGAACAAGGGGTAGGTACAGGTTGGACCGTTTATCCCCCACTATCAAGCATTCAAGCCCATTCAGGGGGAGCAGTGGATATGGCTATATTTAGTCTACATCTAGCTGGTGTATCTTCCATTTTAAG
>Sarcophyton_sp._AB759821
CCCGACATGGCCTTTCCTAGATTAAACAATATTAGTTTCTGGTTATTACCGCCTTCTCTAATACTATTGGTTGGTTCTATGTTTGTGGAACAAGGGGTAGGTACAGGTTGGACCGTTTATCCCCCACTATCAAGCATTCAAGCCCATTCAGGGGGAGCAGTGGATATGGCTATATTTAGTCTACATCTAGCTGGTGTATCTTCCATTTTAAG
>Sarcophyton_sp._AB759822
CCCGACATGGCCTTTCCTAGATTAAACAATATTAGTTTCTGGTTATTACCGCCTTCTCTAATACTATTGGTTGGTTCTATGTTTGTGGAACAAGGGGTAGGTACAGGTTGGACCGTTTATCCCCCACTATCAAGCATTCAAGCCCATTCAGGGGGAGCAGTGGATATGGCTATATTTAGTCTACATCTAGCTGGTGTATCTTCCATTTTAAG
>Sarcophyton_sp._AB759823
CCCGACATGGCCTTTCCTAGATTAAACAATATTAGTTTCTGGTTATTACCGCCTTCTCTAATACTATTGGTTGGTTCTATGTTTGTGGAACAAGGGGTAGGTACAGGTTGGACCGTTTATCCCCCACTATCAAGCATTCAAGCCCATTCAGGGGGAGCAGTGGATATGGCTATATTTAGTCTACATCTAGCTGGTGTATCTTCCATTTTAAG
>Sarcophyton_sp._AB759825
CCCGACATGGCCTTTCCTAGATTAAACAATATTAGTTTCTGGTTATTACCGCCTTCTCTAATACTATTGGTTGGTTCTATGTTTGTGGAACAAGGGGTAGGTACAGGTTGGACCGTTTATCCCCCACTATCAAGCATTCAAGCCCATTCAGGGGGAGCAGTGGATATGGCTATATTTAGTCTACATCTAGCTGGTGTATCTTCCATTTTAAG
>Sarcophyton_sp._AB759826
CCCGACATGGCCTTTCCTAGATTAAACAATATTAGTTTCTGGTTATTACCGCCTTCTCTAATACTATTGGTTGGTTCTATGTTTGTGGAACAAGGGGTAGGTACAGGTTGGACCGTTTATCCCCCACTATCAAGCATTCAAGCCCATTCAGGGGGAGCAGTGGATATGGCTATATTTAGTCTACATCTAGCTGGTGTATCTTCCATTTTAAG
>Sarcophyton_sp._AB759832
CCCGACATGGCCTTTCCTAGATTAAACAATATTAGTTTCTGGTTATTACCGCCTTCTCTAATACTATTGGTTGGTTCTATGTTTGTGGAACAAGGGGTAGGTACAGGTTGGACCGTTTATCCCCCACTATCAAGCATTCAAGCCCATTCAGGGGGAGCAGTGGATATGGCTATATTTAGTCTACATCTAGCTGGTGTATCTTCCATTTTAAG
>Sarcophyton_sp._AB759833
CCCGACATGGCCTTTCCTAGATTAAACAATATTAGTTTCTGGTTATTACCGCCTTCTCTAATACTATTGGTTGGTTCTATGTTTGTGGAACAAGGGGTAGGTACAGGTTGGACCGTTTATCCCCCACTATCAAGCATTCAAGCCCATTCAGGGGGAGCAGTGGATATGGCTATATTTAGTCTACATCTAGCTGGTGTATCTTCCATTTTAAG
>Sarcophyton_sp._AB759836
CCCGACATGGCCTTTCCTAGATTAAACAATATTAGTTTCTGGTTATTACCGCCTTCTCTAATACTATTGGTTGGTTCTATGTTTGTGGAACAAGGGGTAGGTACAGGTTGGACCGTTTATCCCCCACTATCAAGCATTCAAGCCCATTCAGGGGGAGCAGTGGATATGGCTATATTTAGTCTACATCTAGCTGGTGTATCTTCCATTTTAAG
>Sarcophyton_sp._AB759837
CCCGACATGGCCTTTCCTAGATTAAACAATATTAGTTTCTGGTTATTACCGCCTTCTCTAATACTATTGGTTGGTTCTATGTTTGTGGAACAAGGGGTAGGTACAGGTTGGACCGTTTATCCCCCACTATCAAGCATTCAAGCCCATTCAGGGGGAGCAGTGGATATGGCTATATTTAGTCTACATCTAGCTGGTGTATCTTCCATTTTAAG
>Sarcophyton_sp._AB759838
CCCGACATGGCCTTTCCTAGATTAAACAATATTAGTTTCTGGTTATTACCGCCTTCTCTAATACTATTGGTTGGTTCTATGTTTGTGGAACAAGGGGTAGGTACAGGTTGGACCGTTTATCCCCCACTATCAAGCATTCAAGCCCATTCAGGGGGAGCAGTGGATATGGCTATATTTAGTCTACATCTAGCTGGTGTATCTTCCATTTTAAG
>Sarcophyton_sp._AB759839
CCCGACATGGCCTTTCCTAGATTAAACAATATTAGTTTCTGGTTATTACCGCCTTCTCTAATACTATTGGTTGGTTCTATGTTTGTGGAACAAGGGGTAGGTACAGGTTGGACCGTTTATCCCCCACTATCAAGCATTCAAGCCCATTCAGGGGGAGCAGTGGATATGGCTATATTTAGTCTACATCTAGCTGGTGTATCTTCCATTTTAAG
>Sarcophyton_sp._AB759841
CCCGACATGGCCTTTCCTAGATTAAACAATATTAGTTTCTGGTTATTACCGCCTTCTCTAATACTATTGGTTGGTTCTATGTTTGTGGAACAAGGGGTAGGTACAGGTTGGACCGTTTATCCCCCACTATCAAGCATTCAAGCCCATTCAGGGGGAGCAGTGGATATGGCTATATTTAGTCTACATCTAGCTGGTGTATCTTCCATTTTAAG
>Sarcophyton_sp._AB759842
CCCGACATGGCCTTTCCTAGATTAAACAATATTAGTTTCTGGTTATTACCGCCTTCTCTAATACTATTGGTTGGTTCTATGTTTGTGGAACAAGGGGTAGGTACAGGTTGGACCGTTTATCCCCCACTATCAAGCATTCAAGCCCATTCAGGGGGAGCAGTGGATATGGCTATATTTAGTCTACATCTAGCTGGTGTATCTTCCATTTTAAG
>Sarcophyton_sp._AB759845
CCCGACATGGCCTTTCCTAGATTAAACAATATTAGTTTCTGGTTATTACCGCCTTCTCTAATACTATTGGTTGGTTCTATGTTTGTGGAACAAGGGGTAGGTACAGGTTGGACCGTTTATCCCCCACTATCAAGCATTCAAGCCCATTCAGGGGGAGCAGTGGATATGGCTATATTTAGTCTACATCTAGCTGGTGTATCTTCCATTTTAAG
>Sarcophyton_sp._AB759846
CCCGACATGGCCTTTCCTAGATTAAACAATATTAGTTTCTGGTTATTACCGCCTTCTCTAATACTATTGGTTGGTTCTATGTTTGTGGAACAAGGGGTAGGTACAGGTTGGACCGTTTATCCCCCACTATCAAGCATTCAAGCCCATTCAGGGGGAGCAGTGGATATGGCTATATTTAGTCTACATCTAGCTGGTGTATCTTCCATTTTAAG
>Sarcophyton_sp._AB759854
CCCGACATGGCCTTTCCTAGATTAAACAATATTAGTTTCTGGTTATTACCGCCTTCTCTAATACTATTGGTTGGTTCTATGTTTGTGGAACAAGGGGTAGGTACAGGTTGGACCGTTTATCCCCCACTATCAAGCATTCAAGCCCATTCAGGGGGAGCAGTGGATATGGCTATATTTAGTCTACATCTAGCTGGTGTATCTTCCATTTTAAG
>Sarcophyton_sp._AB759855
CCCGACATGGCCTTTCCTAGATTAAACAATATTAGTTTCTGGTTATTACCGCCTTCTCTAATACTATTGGTTGGTTCTATGTTTGTGGAACAAGGGGTAGGTACAGGTTGGACCGTTTATCCCCCACTATCAAGCATTCAAGCCCATTCAGGGGGAGCAGTGGATATGGCTATATTTAGTCTACATCTAGCTGGTGTATCTTCCATTTTAAG
>Sarcophyton_sp._AB759856
CCCGACATGGCCTTTCCTAGATTAAACAATATTAGTTTCTGGTTATTACCGCCTTCTCTAATACTATTGGTTGGTTCTATGTTTGTGGAACAAGGGGTAGGTACAGGTTGGACCGTTTATCCCCCACTATCAAGCATTCAAGCCCATTCAGGGGGAGCAGTGGATATGGCTATATTTAGTCTACATCTAGCTGGTGTATCTTCCATTTTAAG
>Sarcophyton_sp._AB759857
CCCGACATGGCCTTTCCTAGATTAAACAATATTAGTTTCTGGTTATTACCGCCTTCTCTAATACTATTGGTTGGTTCTATGTTTGTGGAACAAGGGGTAGGTACAGGTTGGACCGTTTATCCCCCACTATCAAGCATTCAAGCCCATTCAGGGGGAGCAGTGGATATGGCTATATTTAGTCTACATCTAGCTGGTGTATCTTCCATTTTAAG
>Sarcophyton_sp._AB759858
CCCGACATGGCCTTTCCTAGATTAAACAATATTAGTTTCTGGTTATTACCGCCTTCTCTAATACTATTGGTTGGTTCTATGTTTGTGGAACAAGGGGTAGGTACAGGTTGGACCGTTTATCCCCCACTATCAAGCATTCAAGCCCATTCAGGGGGAGCAGTGGATATGGCTATATTTAGTCTACATCTAGCTGGTGTATCTTCCATTTTAAG
>Sarcophyton_sp._AB759860
CCCGACATGGCCTTTCCTAGATTAAACAATATTAGTTTCTGGTTATTACCGCCTTCTCTAATACTATTGGTTGGTTCTATGTTTGTGGAACAAGGGGTAGGTACAGGTTGGACCGTTTATCCCCCACTATCAAGCATTCAAGCCCATTCAGGGGGAGCAGTGGATATGGCTATATTTAGTCTACATCTAGCTGGTGTATCTTCCATTTTAAG
>Sarcophyton_sp._AB759861
CCCGACATGGCCTTTCCTAGATTAAACAATATTAGTTTCTGGTTATTACCGCCTTCTCTAATACTATTGGTTGGTTCTATGTTTGTGGAACAAGGGGTAGGTACAGGTTGGACCGTTTATCCCCCACTATCAAGCATTCAAGCCCATTCAGGGGGAGCAGTGGATATGGCTATATTTAGTCTACATCTAGCTGGTGTATCTTCCATTTTAAG
>Sarcophyton_ehrenbergi_GQ342397
CCCGACATGGCCTTTCCTAGATTAAACAATATTAGTTTCTGGTTATTACCGCCTTCTCTAATACTATTGGTTGGTTCTATGTTTGTGGAACAAGGGGTAGGTACAGGTTGGACCGTTTATCCCCCACTATCAAGCATTCAAGCCCATTCAGGGGGAGCAGTGGATATGGCTATATTTAGTCTACATCTAGCTGGTGTATCTTCCATTTTAAG
>Sarcophyton_ehrenbergi_JX203821
CCCGACATGGCCTTTCCTAGATTAAACAATATTAGTTTCTGGTTATTACCGCCTTCTCTAATACTATTGGTTGGTTCTATGTTTGTGGAACAAGGGGTAGGTACAGGTTGGACCGTTTATCCCCCACTATCAAGCATTCAAGCCCATTCAGGGGGAGCAGTGGATATGGCTATATTTAGTCTACATCTAGCTGGTGTATCTTCCATTTTAAG
>Sarcophyton_ehrenbergi_KF955158
CCCGACATGGCCTTTCCTAGATTAAACAATATTAGTTTCTGGTTATTACCGCCTTCTCTAATACTATTGGTTGGTTCTATGTTTGTGGAACAAGGGGTAGGTACAGGTTGGACCGTTTATCCCCCACTATCAAGCATTCAAGCCCATTCAGGGGGAGCAGTGGATATGGCTATATTTAGTCTACATCTAGCTGGTGTATCTTCCATTTTAAG
>Sarcophyton_ehrenbergi_KF955161
CCCGACATGGCCTTTCCTAGATTAAACAATATTAGTTTCTGGTTATTACCGCCTTCTCTAATACTATTGGTTGGTTCTATGTTTGTGGAACAAGGGGTAGGTACAGGTTGGACCGTTTATCCCCCACTATCAAGCATTCAAGCCCATTCAGGGGGAGCAGTGGATATGGCTATATTTAGTCTACATCTAGCTGGTGTATCTTCCATTTTAAG
>Sarcophyton_ehrenbergi_KF955166
CCCGACATGGCCTTTCCTAGATTAAACAATATTAGTTTCTGGTTATTACCGCCTTCTCTAATACTATTGGTTGGTTCTATGTTTGTGGAACAAGGGGTAGGTACAGGTTGGACCGTTTATCCCCCACTATCAAGCATTCAAGCCCATTCAGGGGGAGCAGTGGATATGGCTATATTTAGTCTACATCTAGCTGGTGTATCTTCCATTTTAAG
>Sarcophyton_ehrenbergi_MH516373
CCCGACATGGCCTTTCCTAGATTAAACAATATTAGTTTCTGGTTATTACCGCCTTCTCTAATACTATTGGTTGGTTCTATGTTTGTGGAACAAGGGGTAGGTACAGGTTGGACCGTTTATCCCCCACTATCAAGCATTCAAGCCCATTCAGGGGGAGCAGTGGATATGGCTATATTTAGTCTACATCTAGCTGGTGTATCTTCCATTTTAAG
>Sarcophyton_ehrenbergi_MH516371
CCCGACATGGCCTTTCCTAGATTAAACAATATTAGTTTCTGGTTATTACCGCCTTCTCTAATACTATTGGTTGGTTCTATGTTTGTGGAACAAGGGGTAGGTACAGGTTGGACCGTTTATCCCCCACTATCAAGCATTCAAGCCCATTCAGGGGGAGCAGTGGATATGGCTATATTTAGTCTACATCTAGCTGGTGTATCTTCCATTTTAAG
>Sarcophyton_ehrenbergi_MH516372
CCCGACATGGCCTTTCCTAGATTAAACAATATTAGTTTCTGGTTATTACCGCCTTCTCTAATACTATTGGTTGGTTCTATGTTTGTGGAACAAGGGGTAGGTACAGGTTGGACCGTTTATCCCCCACTATCAAGCATTCAAGCCCATTCAGGGGGAGCAGTGGATATGGCTATATTTAGTCTACATCTAGCTGGTGTATCTTCCATTTTAAG
>Sarcophyton_ehrenbergi_MH516374
CCCGACATGGCCTTTCCTAGATTAAACAATATTAGTTTCTGGTTATTACCGCCTTCTCTAATACTATTGGTTGGTTCTATGTTTGTGGAACAAGGGGTAGGTACAGGTTGGACCGTTTATCCCCCACTATCAAGCATTCAAGCCCATTCAGGGGGAGCAGTGGATATGGCTATATTTAGTCTACATCTAGCTGGTGTATCTTCCATTTTAAG
>Sarcophyton_auritum_KC864972
CCCGACATGGCCTTTCCTAGATTAAACAACATTAGTTTCTGGTTATTACCGCCTTCTCTAATACTATTGGTTGGTTCTATGTTTGTGGAACAAGGGGTAGGTACAGGTTGGACCGTTTATCCCCCACTATCAAGCATTCAAGCCCATTCAGGGGGAGCAGTGGATATGGCTATATTTAGTCTACATCTAGCTGGTGTATCTTCCATTTTAAG
>Sarcophyton_sp._AB759824
CCCGACATGGCCTTTCCTAGATTAAACAACATTAGTTTCTGGTTATTACCGCCTTCTCTAATACTATTGGTTGGTTCTATGTTTGTGGAACAAGGGGTAGGTACAGGTTGGACCGTTTATCCCCCACTATCAAGCATTCAAGCCCATTCAGGGGGAGCAGTGGATATGGCTATATTTAGTCTACATCTAGCTGGTGTATCTTCCATTTTAAG
>Sarcophyton_auritum_KC864979
CCCGACATGGCCTTTCCTAGATTAAACAACATTAGTTTCTGGTTATTACCGCCTTCTCTAATACTATTGGTTGGTTCTATGTTTGTGGAACAAGGGGTAGGTACAGGTTGGACCGTTTATCCCCCACTATCAAGCATTCAAGCCCATTCAGGGGGAGCAGTGGATATGGCTATATTTAGTCTACATCTAGCTGGTGTATCTTCCATTTTAAG
>Sarcophyton_sp._AB759726
CCCGACATGGCCTTTCCTAGATTAAACAACATTAGTTTCTGGTTATTACCGCCTTCTCTAATACTATTGGTTGGTTCTATGTTTGTGGAACAAGGGGTAGGTACAGGTTGGACCGTTTATCCCCCACTATCAAGCATTCAAGCCCATTCAGGGGGAGCAGTGGATATGGCTATATTTAGTCTACATCTAGCTGGTGTATCTTCCATTTTAAG
>Lobophytum_sp._AB759727
CCCGACATGGCCTTTCCTAGATTAAACAACATTAGTTTCTGGTTATTACCGCCTTCTCTAATACTATTGGTTGGTTCTATGTTTGTGGAACAAGGGGTAGGTACAGGTTGGACCGTTTATCCCCCACTATCAAGCATTCAAGCCCATTCAGGGGGAGCAGTGGATATGGCTATATTTAGTCTACATCTAGCTGGTGTATCTTCCATTTTAAG
>Lobophytum_sp._AB759728
CCCGACATGGCCTTTCCTAGATTAAACAACATTAGTTTCTGGTTATTACCGCCTTCTCTAATACTATTGGTTGGTTCTATGTTTGTGGAACAAGGGGTAGGTACAGGTTGGACCGTTTATCCCCCACTATCAAGCATTCAAGCCCATTCAGGGGGAGCAGTGGATATGGCTATATTTAGTCTACATCTAGCTGGTGTATCTTCCATTTTAAG
>Lobophytum_sp._AB759730
CCCGACATGGCCTTTCCTAGATTAAACAACATTAGTTTCTGGTTATTACCGCCTTCTCTAATACTATTGGTTGGTTCTATGTTTGTGGAACAAGGGGTAGGTACAGGTTGGACCGTTTATCCCCCACTATCAAGCATTCAAGCCCATTCAGGGGGAGCAGTGGATATGGCTATATTTAGTCTACATCTAGCTGGTGTATCTTCCATTTTAAG
>Sarcophyton_sp._AB759758
CCCGACATGGCCTTTCCTAGATTAAACAACATTAGTTTCTGGTTATTACCGCCTTCTCTAATACTATTGGTTGGTTCTATGTTTGTGGAACAAGGGGTAGGTACAGGTTGGACCGTTTATCCCCCACTATCAAGCATTCAAGCCCATTCAGGGGGAGCAGTGGATATGGCTATATTTAGTCTACATCTAGCTGGTGTATCTTCCATTTTAAG
>Sarcophyton_sp._AB759771
CCCGACATGGCCTTTCCTAGATTAAACAACATTAGTTTCTGGTTATTACCGCCTTCTCTAATACTATTGGTTGGTTCTATGTTTGTGGAACAAGGGGTAGGTACAGGTTGGACCGTTTATCCCCCACTATCAAGCATTCAAGCCCATTCAGGGGGAGCAGTGGATATGGCTATATTTAGTCTACATCTAGCTGGTGTATCTTCCATTTTAAG
>Lobophytum_sp._AB759783
CCCGACATGGCCTTTCCTAGATTAAACAACATTAGTTTCTGGTTATTACCGCCTTCTCTAATACTATTGGTTGGTTCTATGTTTGTGGAACAAGGGGTAGGTACAGGTTGGACCGTTTATCCCCCACTATCAAGCATTCAAGCCCATTCAGGGGGAGCAGTGGATATGGCTATATTTAGTCTACATCTAGCTGGTGTATCTTCCATTTTAAG
>Lobophytum_sp._AB759790
CCCGACATGGCCTTTCCTAGATTAAACAACATTAGTTTCTGGTTATTACCGCCTTCTCTAATACTATTGGTTGGTTCTATGTTTGTGGAACAAGGGGTAGGTACAGGTTGGACCGTTTATCCCCCACTATCAAGCATTCAAGCCCATTCAGGGGGAGCAGTGGATATGGCTATATTTAGTCTACATCTAGCTGGTGTATCTTCCATTTTAAG
>Lobophytum_sp._AB759802
CCCGACATGGCCTTTCCTAGATTAAACAACATTAGTTTCTGGTTATTACCGCCTTCTCTAATACTATTGGTTGGTTCTATGTTTGTGGAACAAGGGGTAGGTACAGGTTGGACCGTTTATCCCCCACTATCAAGCATTCAAGCCCATTCAGGGGGAGCAGTGGATATGGCTATATTTAGTCTACATCTAGCTGGTGTATCTTCCATTTTAAG
>Lobophytum_sp._AB759807
CCCGACATGGCCTTTCCTAGATTAAACAACATTAGTTTCTGGTTATTACCGCCTTCTCTAATACTATTGGTTGGTTCTATGTTTGTGGAACAAGGGGTAGGTACAGGTTGGACCGTTTATCCCCCACTATCAAGCATTCAAGCCCATTCAGGGGGAGCAGTGGATATGGCTATATTTAGTCTACATCTAGCTGGTGTATCTTCCATTTTAAG
>Sinularia_heterospiculata_MN106049
CCTGATATGGCCTTTCCTAGATTAAACAATATTAGTTTCTGGTTATTACCACCTGCTCTAATACTATTGGTTGGTTCTATGTTTGTGGAACAAGGGGCAGGTACAGGCTGGACCGTTTATCCCCCACTAGCAAGCATTCAAGCCCATTCAGGGGGAGCAGTAGATATGGCTATATTTAGTCTACATCTAGCTGGTATATCTTCCATTTTAAG
>Nephthyigorgia_sp._JX203864
CCCGATATGGCCTTTCCTAGATTAAACAATATCAGTTTCTGGTTATTACCCCCTTCTCTAATACTATTGGTTGGCTCTATGTTTGTGGAACAAGGGGCAGGTACAGGTTGGACTGTTTATCCCCCATTATCAAGCATTCAAGCCCATTCAGGAGGAGCAGTGGATATGGCTATATTTAGTTTACATCTAGCTGGTGTATCTTCCATTTTAAG
>Lobophytum_sp._AB759744
CCCGATATGGCCTTTCCTAGATTAAACAATATTAGTTTCTGGTTATTACCACCTTCTCTAATACTATTGGTTGGCTCTATGTTTGTGGAACAAGGGGCAGGTACAGGCTGGACCATTTATCCCCCACTATCAAGCATTCAAGCCCATTCAGGGGGAGCAGTGGATATGGCTATATTTAGTCTACATTTAGCTGGTGTATCTTCCATTTTAAG
>Clavularia_grandiflora_MT725933
CCCGATATGGCCTTTCCTAGATTAAACAATATTAGTTTTTGGTTATTACCACCTTCTCTAATACTATTGGTTGGTTCTATGTTTGTGGAACAAGGGGCAGGTACAGGGTGGACCGTTTATCCCCCACTATCAAGCATTCAAGCCCATTCAGGGGGAGCAGTGGATATGGCTATATTTAGTTTACATCTAGCTGGTGTGTCTTCCATTTTAAG
>Incrustatus_sp._MW165061
CCCGATATGGCYTTTCCTAGATTAAACAATATYAGTTTCTGGTTATTACCRCCTTCTCTAATACTATTAGTTGGTTCTATGTTTGTGGAACAAGGGGCAGGTACAGGTTGGACCATTTATCCTCCACTATCAAGCATTCAAGCCCATTCAGGGGGAGCAGTGGATATGGCTATATTTAGTCTACATCTAGCTGGTATATCTTCCATTTTAAG
>Rosgorgia_inexspectata_KP714061
CCCGATATGGCCTTTCCTAGATTAAACAATATCAGTTTCTGGTTATTACCACCTGCTCTAATACTATTGGTTGGTTCTATGTTTGTGGAACAAGGGGCAGGTACAGGCTGGACCGTTTATCCCCCACTAGCAAGCATTCAAGCTCACTCAGGGGGAGCAGTGGATATGGCTATATTTAGTCTACATCTAGCTGGTATATCTTCCATTTTAAG
>Incrustatus_comauensis_GQ342391
CCCGATATGGCCTTTCCTAGATTAAACAATATTAGTTTCTGGTTATTACCACCTGCTCTAATACTATTAGTGGGTTCTATGTTTGTGGAACAAGGGGCAGGTACAGGCTGGACCGTTTATCCTCCACTATCAAGCATTCAAGCCCATTCAGGGGGAGCAGTGGATATGGCTATATTTAGTCTACATCTAGCTGGTGTATCTTCCATTTTAAG
>Inconstantia_pannucea_JX203840
CCCGATATGGCCTTTCCTAGATTAAACAATATTAGTTTCTGGTTATTACCACCTTCTCTAATACTATTGGTTGGTTCTATGTTTGTGGAACAAGGGGCAGGTACAGGCTGGACCGTTTATCCCCCACTATCAAGCATTCAAGCTCATTCAGGGGGAGCAGTGGATATGGCTATATTTAGTCTACATCTAGCTGGTGTATCTTCCATTTTAAG
>Inconstantia_pannucea_JX203841
CCCGATATGGCCTTTCCTAGATTAAACAATATTAGTTTCTGGTTATTACCACCTTCTCTAATACTATTGGTTGGTTCTATGTTTGTGGAACAAGGGGCAGGTACAGGCTGGACCGTTTATCCCCCACTATCAAGCATTCAAGCTCATTCAGGGGGAGCAGTGGATATGGCTATATTTAGTCTACATCTAGCTGGTGTATCTTCCATTTTAAG
>Inconstantia_procera_JX203839
CCCGATATGGCCTTTCCTAGATTAAACAATATTAGTTTCTGGTTATTACCACCTTCTCTAATACTATTGGTTGGTTCTATGTTTGTGGAACAAGGGGCAGGTACAGGCTGGACCGTTTATCCCCCACTATCAAGCATTCAAGCTCATTCAGGGGGAGCAGTGGATATGGCTATATTTAGTCTACATCTAGCTGGTGTATCTTCCATTTTAAG
>Inconstantia_procera_JX203836
CCCGATATGGCCTTTCCTAGATTAAACAATATTAGTTTCTGGTTATTACCACCTTCTCTAATACTATTGGTTGGTTCTATGTTTGTGGAACAAGGGGCAGGTACAGGCTGGACCGTTTATCCCCCACTATCAAGCATTCAAGCTCATTCAGGGGGAGCAGTGGATATGGCTATATTTAGTCTACATCTAGCTGGTGTATCTTCCATTTTAAG
>Inconstantia_procera_JX203837
CCCGATATGGCCTTTCCTAGATTAAACAATATTAGTTTCTGGTTATTACCACCTTCTCTAATACTATTGGTTGGTTCTATGTTTGTGGAACAAGGGGCAGGTACAGGCTGGACCGTTTATCCCCCACTATCAAGCATTCAAGCTCATTCAGGGGGAGCAGTGGATATGGCTATATTTAGTCTACATCTAGCTGGTGTATCTTCCATTTTAAG
>Inconstantia_procera_JX203838
CCCGATATGGCCTTTCCTAGATTAAACAATATTAGTTTCTGGTTATTACCACCTTCTCTAATACTATTGGTTGGTTCTATGTTTGTGGAACAAGGGGCAGGTACAGGCTGGACCGTTTATCCCCCACTATCAAGCATTCAAGCTCATTCAGGGGGAGCAGTGGATATGGCTATATTTAGTCTACATCTAGCTGGTGTATCTTCCATTTTAAG
>Inconstantia_procera_JX203842
CCCGATATGGCCTTTCCTAGATTAAACAATATTAGTTTCTGGTTATTACCACCTTCTCTAATACTATTGGTTGGTTCTATGTTTGTGGAACAAGGGGCAGGTACAGGCTGGACCGTTTATCCCCCACTATCAAGCATTCAAGCTCATTCAGGGGGAGCAGTGGATATGGCTATATTTAGTCTACATCTAGCTGGTGTATCTTCCATTTTAAG
>Inconstantia_procera_JX203843
CCCGATATGGCCTTTCCTAGATTAAACAATATTAGTTTCTGGTTATTACCACCTTCTCTAATACTATTGGTTGGTTCTATGTTTGTGGAACAAGGGGCAGGTACAGGCTGGACCGTTTATCCCCCACTATCAAGCATTCAAGCTCATTCAGGGGGAGCAGTGGATATGGCTATATTTAGTCTACATCTAGCTGGTGTATCTTCCATTTTAAG
>Inconstantia_procera_JX203844
CCCGATATGGCCTTTCCTAGATTAAACAATATTAGTTTCTGGTTATTACCACCTTCTCTAATACTATTGGTTGGTTCTATGTTTGTGGAACAAGGGGCAGGTACAGGCTGGACCGTTTATCCCCCACTATCAAGCATTCAAGCTCATTCAGGGGGAGCAGTGGATATGGCTATATTTAGTCTACATCTAGCTGGTGTATCTTCCATTTTAAG
>Inconstantia_exigua_JX203870
CCCGATATGGCCTTTCCTAGATTAAACAATATTAGTTTCTGGTTATTACCACCTTCTCTAATACTATTGGTTGGTTCTATGTTTGTGGAACAAGGGGCAGGTACAGGCTGGACCGTTTATCCCCCACTATCAAGCATTCAAGCTCATTCAGGGGGAGCAGTGGATATGGCTATATTTAGTCTACATCTAGCTGGTGTATCTTCCATTTTAAG
>Inconstantia_procera_JX203835
CCCGATATGGCCTTTCCTAGATTAAACAATATTAGTTTCTGGTTATTACCACCTTCTCTAATACTATTGGTTGGTTCTATGTTTGTGGAACAAGGGGCAGGTACAGGCTGGACCGTTTATCCCCCACTATCAAGCATTCAAGCTCATTCAGGGGGAGCAGTGGATATGGCTATATTTAGTCTACATCTAGCTGGTGTATCTTCCATTTTAAG
>Knopia_octocontacanalis_GQ342410
CCCGATATGGCCTTTCCTAGATTAAACAATATCAGTTTCTGGTTATTGCCACCTTCTTTAATACTATTAGTTGGTTCTATGTTTGTGGAACAAGGGGCAGGTACAGGTTGGACCATTTACCCCCCACTATCGAGCATTCAAGCTCATTCAGGGGGAGCAGTGGATATGGCTATATTTAGTTTGCATCTAGCTGGTGTATCTTCCATTTTAAG
>Plexaurella_grandiflora_MW401661
CCCGATATGGCCTTCCCTAGATTGAACAATATTAGTTTCTGGTTATTACCTCCTGCTCTAATACTATTGGTTGGTTCTATGTTTGTGGAACAAGGGGCAGGTACAGGCTGGACCATTTATCCCCCACTAGCAAGCATTCAAGCCCATTCGGGGGGAGCAGTGGATATGGCTATATTTAGTTTACATCTAGCTGGTATATCTTCCATTTTAAG
>Plexaurella_grandiflora_MW401660
CCCGATATGGCCTTCCCTAGATTGAACAATATTAGTTTCTGGTTATTACCTCCTGCTCTAATACTATTGGTTGGTTCTATGTTTGTGGAACAAGGGGCAGGTACAGGCTGGACCATTTATCCCCCACTAGCAAGCATTCAAGCCCATTCGGGGGGAGCAGTGGATATGGCTATATTTAGTTTACATCTAGCTGGTATATCTTCCATTTTAAG
>Plexaurella_obesa_MW401663
CCCGATATGGCCTTCCCTAGATTGAACAATATTAGTTTCTGGTTATTACCTCCTGCTCTAATACTATTGGTTGGTTCTATGTTTGTGGAACAAGGGGCAGGTACAGGCTGGACCATTTATCCCCCACTAGCAAGCATTCAAGCCCATTCGGGGGGAGCAGTGGATATGGCTATATTTAGTTTACATCTAGCTGGTATATCTTCCATTTTAAG
>Plexaurella_nutans_MW401662
CCCGATATGGCCTTTCCTAGATTGAACAATATTAGTTTCTGGTTATTACCTCCTTCTCTAATACTATTGGTTGGTTCTATGTTTGTGGAACAAGGGGCAGGTACAGGCTGGACCATTTATCCCCCACTAGCAAGCATTCAAGCCCATTCGGGGGGAGCAGTGGATATGGCTATATTTAGTTTACATCTAGCTGGTATATCTTCCATTTTAAG
>Plexaurella_nutans_MK153361
CCCGATATGGCCTTTCCTAGATTGAACAATATTAGTTTCTGGTTATTACCTCCTTCTCTAATACTATTGGTTGGTTCTATGTTTGTGGAACAAGGGGCAGGTACAGGCTGGACCATTTATCCCCCACTAGCAAGCATTCAAGCCCATTCGGGGGGAGCAGTGGATATGGCTATATTTAGTTTACATCTAGCTGGTATATCTTCCATTTTAAG
>Plexaurella_sp._MK153448
CCCGATATGGCCTTTCCTAGATTGAACAATATTAGTTTCTGGTTATTACCTCCTTCTCTAATACTATTGGTTGGTTCTATGTTTGTGGAACAAGGGGCAGGTACAGGCTGGACCATTTATCCCCCACTAGCAAGCATTCAAGCCCATTCGGGGGGAGCAGTGGATATGGCTATATTTAGTTTACATCTAGCTGGTATATCTTCCATTTTAAG
>Plexaurella_nutans_MK153470
CCCGATATGGCCTTTCCTAGATTGAACAATATTAGTTTCTGGTTATTACCTCCTTCTCTAATACTATTGGTTGGTTCTATGTTTGTGGAACAAGGGGCAGGTACAGGCTGGACCATTTATCCCCCACTAGCAAGCATTCAAGCCCATTCGGGGGGAGCAGTGGATATGGCTATATTTAGTTTACATCTAGCTGGTATATCTTCCATTTTAAG
>Plexaurella_sp._MK153304
CCCGATATGGCCTTTCCTAGATTGAACAATATTAGTTTCTGGTTATTACCTCCTTCTCTAATACTATTGGTTGGTTCTATGTTTGTGGAACAAGGGGCAGGTACAGGCTGGACCATTTATCCCCCACTAGCAAGCATTCAAGCCCATTCGGGGGGAGCAGTGGATATGGCTATATTTAGTTTACATCTAGCTGGTATATCTTCCATTTTAAG
>Plexaurella_dichotoma_MK153332
CCCGATATGGCCTTTCCTAGATTGAACAATATTAGTTTCTGGTTATTACCTCCTTCTCTAATACTATTGGTTGGTTCTATGTTTGTGGAACAAGGGGCAGGTACAGGCTGGACCATTTATCCCCCACTAGCAAGCATTCAAGCCCATTCGGGGGGAGCAGTGGATATGGCTATATTTAGTTTACATCTAGCTGGTATATCTTCCATTTTAAG
>Plexaurella_dichotoma_MK153409
CCCGATATGGCCTTTCCTAGATTGAACAATATTAGTTTCTGGTTATTACCTCCTTCTCTAATACTATTGGTTGGTTCTATGTTTGTGGAACAAGGGGCAGGTACAGGCTGGACCATTTATCCCCCACTAGCAAGCATTCAAGCCCATTCGGGGGGAGCAGTGGATATGGCTATATTTAGTTTACATCTAGCTGGTATATCTTCCATTTTAAG
>Plexaurella_sp._MK153413
CCCGATATGGCCTTTCCTAGATTGAACAATATTAGTTTCTGGTTATTACCTCCTTCTCTAATACTATTGGTTGGTTCTATGTTTGTGGAACAAGGGGCAGGTACAGGCTGGACCATTTATCCCCCACTAGCAAGCATTCAAGCCCATTCGGGGGGAGCAGTGGATATGGCTATATTTAGTTTACATCTAGCTGGTATATCTTCCATTTTAAG
>Plexaurella_sp._MK153428
CCCGATATGGCCTTTCCTAGATTGAACAATATTAGTTTCTGGTTATTACCTCCTTCTCTAATACTATTGGTTGGTTCTATGTTTGTGGAACAAGGGGCAGGTACAGGCTGGACCATTTATCCCCCACTAGCAAGCATTCAAGCCCATTCGGGGGGAGCAGTGGATATGGCTATATTTAGTTTACATCTAGCTGGTATATCTTCCATTTTAAG
>Plexaurella_nutans_GQ342451
CCCGATATGGCCTTTCCTAGATTGAACAATATTAGTTTCTGGTTATTACCTCCTTCTCTAATACTATTGGTTGGTTCTATGTTTGTGGAACAAGGGGCAGGTACAGGCTGGACCATTTATCCCCCACTAGCAAGCATTCAAGCCCATTCGGGGGGAGCAGTGGATATGGCTATATTTAGTTTACATCTAGCTGGTATATCTTCCATTTTAAG
>Plexaurella_dichotoma_MK153306
CCCGATATGGCCTTTCCTAGATTGAACAATATTAGTTTCTGGTTATTACCTCCTTCTCTAATACTATTGGTTGGTTCTATGTTTGTGGAACAAGGGGCAGGTACAGGCTGGACCATTTATCCCCCACTAGCAAGCATTCAAGCCCATTCGGGGGGAGCAGTGGATATGGCTATATTTAGTTTACATCTAGCTGGTATATCTTCCATTTTAAG
>Astrogorgia_sp._KF955021
CCCGATATGGCCTTTCCTAGATTAAACAATATCAGTTTCTGGTTATTACCACCTTCTCTAATACTCTTGGTTGGCTCTATGTTTGTGGAACAGGGGGCAGGTACAGGGTGGACCATTTATCCCCCACTATCAAGCATTCAAGCTCATTCCGGGGGAGCAGTGGATATGGCTATATTTAGTTTACATCTAGCTGGTATATCTTCCATTTTAAG
>Malacalcyonacea_gen._OQ581858
CCCGATATGGCCTTTCCTAGATTAAACAATATCAGTTTCTGGTTATTACCCCCTTCTCTAATACTATTGGTTGGTTCTATGTTTGTGGAACAAGGGGTAGGTACAGGCTGGACTGTTTATCCCCCACTATCAAGCATTCAAGCTCATTCAGGGGGAGCAGTGGATATGGCTATATTTAGTTTACATCTAGCTGGTATATCTTCCATTTTAAG
>Pacifigorgia_media_GQ342421
CCCGATATGGCCTTTCCTAGACTAAACAATATTAGTTTCTGGTTATTACCACCTTCTCTAATTCTATTGGCTGGTTCTATGTTTGTGGAACAAGGGGCAGGTACAGGCTGGACCATTTATCCCCCACTAGCAAGCATTCAAGCCCATTCAGGGGGGGCAGTGGATATGGCTATATTTAGTTTACATCTAGCTGGTGTATCTTCCATTTTAAG
>Eunicella_tricoronata_JX203853
CCCGATATGGCCTTTCCTAGATTAAATAATATCAGTTTCTGGTTATTACCACCTGCTCTAATACTATTGGCTGGTTCTATGTTTGTGGAACAGGGGGTAGGTACAGGCTGGACCATTTATCCCCCACTAGCAAGCATTCAAGCCCACTCAGGGGGAGCAGTGGATATGGCTATATTTAGTTTACATCTAGCTGGTGTATCTTCCATTTTAAG
>Alcyonium_sp._KJ685923
CCCGATATGGCCTTTCCTAGATTAAACAATATCAGTTTCTGGTTATTACCACCTGCTTTAATACTATTGGCTGGCTCTATGTTTGTGGAACAGGGGGTAGGTACAGGCTGGACCATTTATCCCCCACTAGCAAGCATTCAAGCCCATTCAGGGGGAGCAGTGGATATGGCTATATTTAGTTTACATCTAGCTGGTGTATCTTCCATTTTAAG
>Eunicella_gracilis_KJ685926
CCCGATATGGCCTTTCCTAGATTAAACAATATCAGTTTCTGGTTATTACCACCTGCTTTAATACTATTGGCTGGTTCTATGTTTGTGGAACAGGGGGTAGGTACAGGCTGGACCATTTATCCCCCACTAGCAAGCATTCAAGCCCATTCAGGGGGAGCAGTGGATATGGCTATATTTAGTTTACATCTAGCTGGTGTATCTTCCATTTTAAG
>Eunicella_racemosa_KJ685929
CCCGATATGGCCTTTCCTAGATTAAACAATATCAGTTTCTGGTTATTACCACCTGCTTTAATACTATTGGCTGGTTCTATGTTTGTGGAACAGGGGGTAGGTACAGGCTGGACCATTTATCCCCCACTAGCAAGCATTCAAGCCCATTCAGGGGGAGCAGTGGATATGGCTATATTTAGTTTACATCTAGCTGGTGTATCTTCCATTTTAAG
>Eunicella_kochi_KJ685928
CCCGATATGGCCTTTCCTAGATTAAACAATATCAGTTTCTGGTTATTACCACCTGCTTTAATACTATTGGCTGGTTCTATGTTTGTGGAACAGGGGGTAGGTACAGGCTGGACCATTTATCCCCCACTAGCAAGCATTCAAGCCCATTCAGGGGGAGCAGTGGATATGGCTATATTTAGTTTACATCTAGCTGGTGTATCTTCCATTTTAAG
>Swiftia_sp._OM798704
CCCGATATGGCCTTTCCTAGATTAAACAATATAAGTTTCTGGTTATTACCACCTGCTCTAATACTATTGGCTGGTTCTATGTTTGTGGAACAAGGGGCAGGTACAGGCTGGACCATTTATCCCCCACTAGCAAGCATTCAAGCCCATTCAGGGGGAGCAGTGGATATGGCTATATTTAGTTTACATCTAGCTGGTATATCTTCCATTTTAAG
>Swiftia_sp._OM798662
CCCGATATGGCCTTTCCTAGATTAAACAATATAAGTTTCTGGTTATTACCACCTGCTCTAATACTATTGGCTGGTTCTATGTTTGTGGAACAAGGGGCAGGTACAGGCTGGACCATTTATCCCCCACTAGCAAGCATTCAAGCCCATTCAGGGGGAGCAGTGGATATGGCTATATTTAGTTTACATCTAGCTGGTATATCTTCCATTTTAAG
>Leptogorgia_virgulata_MK308187
CCCGATATGGCCTTTCCTAGATTAAACAATATTAGTTTCTGGTTATTACCACCTTCTCTAATACTATTGGCTGGTTCAATGTTTGTGGAACAAGGGGCAGGTACAGGCTGGACCATTTATCCCCCACTAGCAAGCATTCAAGCCCATTCAGGGGGGGCAGTGGATATGGCTATATTTAGTTTACATCTAGCTGGTGTATCTTCCATTTTAAG
>Leptogorgia_virgulata_OQ323427
CCCGATATGGCCTTTCCTAGATTAAACAATATTAGTTTCTGGTTATTACCACCTTCTCTAATACTATTGGCTGGTTCAATGTTTGTGGAACAAGGGGCAGGTACAGGCTGGACCATTTATCCCCCACTAGCAAGCATTCAAGCCCATTCAGGGGGGGCAGTGGATATGGCTATATTTAGTTTACATCTAGCTGGTGTATCTTCCATTTTAAG
>Leptogorgia_virgulata_MH235816
CCCGATATGGCCTTTCCTAGATTAAACAATATTAGTTTCTGGTTATTACCACCTTCTCTAATACTATTGGCTGGTTCAATGTTTGTGGAACAAGGGGCAGGTACAGGCTGGACCATTTATCCCCCACTAGCAAGCATTCAAGCCCATTCAGGGGGGGCAGTGGATATGGCTATATTTAGTTTACATCTAGCTGGTGTATCTTCCATTTTAAG
>Leptogorgia_virgulata_MH235899
CCCGATATGGCCTTTCCTAGATTAAACAATATTAGTTTCTGGTTATTACCACCTTCTCTAATACTATTGGCTGGTTCAATGTTTGTGGAACAAGGGGCAGGTACAGGCTGGACCATTTATCCCCCACTAGCAAGCATTCAAGCCCATTCAGGGGGGGCAGTGGATATGGCTATATTTAGTTTACATCTAGCTGGTGTATCTTCCATTTTAAG
>Eugorgia_multifida_GQ342417
CCCGATATGGCCTTTCCTAGATTAAACAATATTAGTTTCTGGTTATTACCACCTTCTCTAATACTATTGGCTGGTTCTATGTTTGTGGAACAAGGGGCAGGTACAGGCTGGACCATTTATCCCCCACTAGCAAGCATTCAAGCCCATTCAGGGGGGGCAGTGGATATGGCTATATTTAGTTTACATCTAGCTGGTGTATCTTCCATTTTAAG
>Leptogorgia_rigida_GQ342420
CCCGATATGGCCTTTCCTAGATTAAACAATATTAGTTTCTGGTTATTACCACCTTCTCTAATACTATTGGCTGGTTCTATGTTTGTGGAACAAGGGGCAGGTACAGGCTGGACCATTTATCCCCCACTAGCAAGCATTCAAGCCCATTCAGGGGGGGCAGTGGATATGGCTATATTTAGTTTACATCTAGCTGGTGTATCTTCCATTTTAAG
>Swiftia_sp._MT281303
CCCGATATGGCCTTTCCTAGATTAAACAATATTAGTTTCTGGTTATTACCACCTTCTCTAATACTATTGGCTGGTTCTATGTTTGTGGAACAAGGGGCAGGTACAGGCTGGACTATTTATCCCCCACTAGCAAGCATTCAAGCCCACTCAGGGGGAGCAGTGGATATGGCTATATTTAGTTTACATCTAGCTGGTATATCTTCCATTTTAAG
>Callistephanus_pallida_OM798702
CCCGATATGGCCTTTCCTAGATTAAACAATATTAGTTTCTGGTTATTACCACCTTCTCTAATACTATTGGCTGGTTCTATGTTTGTGGAACAAGGGGCAGGTACAGGCTGGACTATTTATCCCCCACTAGCAAGCATTCAAGCCCACTCAGGGGGAGCAGTGGATATGGCTATATTTAGTTTACATCTAGCTGGTATATCTTCCATTTTAAG
>Callistephanus_pallida_OM798701
CCCGATATGGCCTTTCCTAGATTAAACAATATTAGTTTCTGGTTATTACCACCTTCTCTAATACTATTGGCTGGTTCTATGTTTGTGGAACAAGGGGCAGGTACAGGCTGGACTATTTATCCCCCACTAGCAAGCATTCAAGCCCACTCAGGGGGAGCAGTGGATATGGCTATATTTAGTTTACATCTAGCTGGTATATCTTCCATTTTAAG
>Swiftia_rosea_MG934934
CCCGATATGGCCTTTCCTAGATTAAACAATATTAGTTTCTGGTTATTACCACCTTCTCTAATACTATTGGCTGGTTCTATGTTTGTGGAACAAGGGGCAGGTACAGGCTGGACTATTTATCCCCCACTAGCAAGCATTCAAGCCCATTCAGGGGGAGCAGTGGATATGGCTATATTTAGTTTACATCTAGCTGGTATATCTTCCATTTTAAG
>Callistephanus_pallida_MG935164
CCCGATATGGCCTTTCCTAGATTAAACAATATTAGTTTCTGGTTATTACCACCTTCTCTAATACTATTGGCTGGTTCTATGTTTGTGGAACAAGGGGCAGGTACAGGCTGGACTATTTATCCCCCACTAGCAAGCATTCAAGCCCATTCAGGGGGAGCAGTGGATATGGCTATATTTAGTTTACATCTAGCTGGTATATCTTCCATTTTAAG
>Callistephanus_pallida_MG934883
CCCGATATGGCCTTTCCTAGATTAAACAATATTAGTTTCTGGTTATTACCACCTTCTCTAATACTATTGGCTGGTTCTATGTTTGTGGAACAAGGGGCAGGTACAGGCTGGACTATTTATCCCCCACTAGCAAGCATTCAAGCCCATTCAGGGGGAGCAGTGGATATGGCTATATTTAGTTTACATCTAGCTGGTATATCTTCCATTTTAAG
>Leptogorgia_viminalis_KJ685935
CCCGATATGGCCTTTCCTAGATTAAACAATATCAGTTTCTGGTTATTACCACCTTCTCTAATACTATTGGCTGGTTCTATGTTTGTGGAACAAGGGGCAGGTACAGGCTGGACCATTTATCCCCCACTAGCAAGCATTCAAGCCCATTCAGGGGGAGCAGTGGATATGGCTATATTTAGTTTACATCTAGCTGGTATATCTTCCATTTTAAG
>Leptogorgia_pulcherrima_KJ685933
CCCGATATGGCCTTTCCTAGATTAAACAATATCAGTTTCTGGTTATTACCGCCTTCTCTAATACTATTGGCTGGTTCTATGTTTGTGGAACAAGGAGCAGGTACAGGCTGGACCATTTATCCCCCACTAGCAAGCATTCAAGCCCATTCAGGGGGAGCAGTGGATATGGCTATATTTAGTTTACATCTAGCTGGTATATCTTCCATTTTAAG
>Leptogorgia_sp._KJ685931
CCCGATATGGCCTTTCCTAGATTAAACAATATCAGTTTCTGGTTATTACCGCCTTCTCTAATACTATTGGCTGGTTCTATGTTTGTGGAACAAGGAGCAGGTACAGGCTGGACCATTTATCCCCCACTAGCAAGCATTCAAGCCCATTCAGGGGGAGCAGTGGATATGGCTATATTTAGTTTACATCTAGCTGGTATATCTTCCATTTTAAG
>Leptogorgia_sylvanae_KJ685934
CCCGATATGGCCTTTCCTAGATTAAACAATATCAGTTTCTGGTTATTACCGCCTTCTCTAATACTATTGGCTGGTTCTATGTTTGTGGAACAAGGAGCAGGTACAGGCTGGACCATTTACCCCCCACTAGCAAGCATTCAAGCCCATTCAGGGGGAGCAGTGGATATGGCTATATTTAGTTTACATCTAGCTGGTATATCTTCCATTTTAAG
>Antillogorgia_americana_MK153327
CCCGATATGGCCTTTCCTAGATTAAACAATATCAGTTTCTGGTTATTACCACCTTCTCTAATACTATTGGCTGGTTCTATGTTTGTGGAACAAGGAGCGGGTACAGGCTGGACCATTTATCCCCCACTAGCAAGCATTCAAGCCCATTCAGGGGGAGCAGTGGATATGGCTATATTTAGTTTACATCTAGCTGGTGTATCTTCCATTTTAAG
>Antillogorgia_americana_MK153454
CCCGATATGGCCTTTCCTAGATTAAACAATATCAGTTTCTGGTTATTACCACCTTCTCTAATACTATTGGCTGGTTCTATGTTTGTGGAACAAGGAGCGGGTACAGGCTGGACCATTTATCCCCCACTAGCAAGCATTCAAGCCCATTCAGGGGGAGCAGTGGATATGGCTATATTTAGTTTACATCTAGCTGGTGTATCTTCCATTTTAAG
>Antillogorgia_americana_MK153458
CCCGATATGGCCTTTCCTAGATTAAACAATATCAGTTTCTGGTTATTACCACCTTCTCTAATACTATTGGCTGGTTCTATGTTTGTGGAACAAGGAGCGGGTACAGGCTGGACCATTTATCCCCCACTAGCAAGCATTCAAGCCCATTCAGGGGGAGCAGTGGATATGGCTATATTTAGTTTACATCTAGCTGGTGTATCTTCCATTTTAAG
>Antillogorgia_americana_MK153469
CCCGATATGGCCTTTCCTAGATTAAACAATATCAGTTTCTGGTTATTACCACCTTCTCTAATACTATTGGCTGGTTCTATGTTTGTGGAACAAGGAGCGGGTACAGGCTGGACCATTTATCCCCCACTAGCAAGCATTCAAGCCCATTCAGGGGGAGCAGTGGATATGGCTATATTTAGTTTACATCTAGCTGGTGTATCTTCCATTTTAAG
>Antillogorgia_hystrix_JX203854
CCCGATATGGCCTTTCCTAGATTAAACAATATCAGTTTCTGGTTATTACCACCTTCTCTAATACTATTGGCTGGTTCTATGTTTGTGGAACAAGGAGCGGGTACAGGCTGGACCATTTATCCCCCACTAGCAAGCATTCAAGCCCATTCAGGGGGAGCAGTGGATATGGCTATATTTAGTTTACATCTAGCTGGTGTATCTTCCATTTTAAG
>Antillogorgia_bipinnata_MK153312
CCCGATATGGCCTTTCCTAGATTAAATAATATCAGTTTCTGGTTATTACCACCTTCTTTAATACTATTGGCTGGTTCTATGTTTGTGGAACAGGGGGCAGGTACAGGCTGGACCATTTATCCCCCACTAGCAAGCATTCAAGCCCATTCAGGGGGAGCAGTGGATATGGCTATATTTAGTTTACATCTAGCTGGTGTATCTTCCATTTTAAG
>Antillogorgia_bipinnata_MK153463
CCCGATATGGCCTTTCCTAGATTAAATAATATCAGTTTCTGGTTATTACCACCTTCTTTAATACTATTGGCTGGTTCTATGTTTGTGGAACAGGGGGCAGGTACAGGCTGGACCATTTATCCCCCACTAGCAAGCATTCAAGCCCATTCAGGGGGAGCAGTGGATATGGCTATATTTAGTTTACATCTAGCTGGTGTATCTTCCATTTTAAG
>Antillogorgia_bipinnata_GQ342423
CCCGATATGGCCTTTCCTAGATTAAATAATATCAGTTTCTGGTTATTACCACCTTCTTTAATACTATTGGCTGGTTCTATGTTTGTGGAACAGGGGGCAGGTACAGGCTGGACCATTTATCCCCCACTAGCAAGCATTCAAGCCCATTCAGGGGGAGCAGTGGATATGGCTATATTTAGTTTACATCTAGCTGGTGTATCTTCCATTTTAAG
>Antillogorgia_sp._MK153324
CCCGATATGGCTTTTCCTAGATTAAATAATATCAGTTTCTGGTTATTACCACCTTCTCTAATACTATTGGCTGGTTCTATGTTTGTGGAACAAGGGGCAGGTACAGGCTGGACCATTTATCCCCCACTATCAAGCATTCAAGCCCATTCAGGGGGAGCAGTGGATATGGCTATATTTAGTTTACATCTAGCTGGTGTATCTTCCATTTTAAG
>Antillogorgia_acerosa_MK153392
CCCGATATGGCTTTTCCTAGATTAAATAATATCAGTTTCTGGTTATTACCACCTTCTCTAATACTATTGGCTGGTTCTATGTTTGTGGAACAAGGGGCAGGTACAGGCTGGACCATTTATCCCCCACTATCAAGCATTCAAGCCCATTCAGGGGGAGCAGTGGATATGGCTATATTTAGTTTACATCTAGCTGGTGTATCTTCCATTTTAAG
>Gorgonia_mariae_MK153321
CCCGATATGGCCTTTCCTAGATTAAATAATATCAGTTTCTGGTTATTACCACCTTCTCTAATACTATTGGCTGGTTCTATGTTTGTGGAACAAGGGGCAGGTACAGGCTGGACCATTTATCCCCCACTAGCAAGCATTCAAGCCCATTCAGGGGGAGCAGTGGATATGGCTATATTTAGTTTACATCTAGCTGGTGTATCTTCCATTTTAAG
>Gorgonia_mariae_MK153333
CCCGATATGGCCTTTCCTAGATTAAATAATATCAGTTTCTGGTTATTACCACCTTCTCTAATACTATTGGCTGGTTCTATGTTTGTGGAACAAGGGGCAGGTACAGGCTGGACCATTTATCCCCCACTAGCAAGCATTCAAGCCCATTCAGGGGGAGCAGTGGATATGGCTATATTTAGTTTACATCTAGCTGGTGTATCTTCCATTTTAAG
>Gorgonia_mariae_MK153450
CCCGATATGGCCTTTCCTAGATTAAATAATATCAGTTTCTGGTTATTACCACCTTCTCTAATACTATTGGCTGGTTCTATGTTTGTGGAACAAGGGGCAGGTACAGGCTGGACCATTTATCCCCCACTAGCAAGCATTCAAGCCCATTCAGGGGGAGCAGTGGATATGGCTATATTTAGTTTACATCTAGCTGGTGTATCTTCCATTTTAAG
>Gorgonia_mariae_MK153466
CCCGATATGGCCTTTCCTAGATTAAATAATATCAGTTTCTGGTTATTACCACCTTCTCTAATACTATTGGCTGGTTCTATGTTTGTGGAACAAGGGGCAGGTACAGGCTGGACCATTTATCCCCCACTAGCAAGCATTCAAGCCCATTCAGGGGGAGCAGTGGATATGGCTATATTTAGTTTACATCTAGCTGGTGTATCTTCCATTTTAAG
>Gorgonia_mariae_MK153355
CCCGATATGGCCTTTCCTAGATTAAATAATATCAGTTTCTGGTTATTACCACCTTCTCTAATACTATTGGCTGGTTCTATGTTTGTGGAACAAGGGGCAGGTACAGGTTGGACCATTTATCCCCCACTAGCAAGCATTCAAGCCCATTCAGGGGGAGCAGTGGATATGGCTATATTTAGTTTACATCTAGCTGGTGTATCTTCCATTTTAAG
>Gorgonia_mariae_MK153386
CCCGATATGGCCTTTCCTAGATTAAATAATATCAGTTTCTGGTTATTACCACCTTCTCTAATACTATTGGCTGGTTCTATGTTTGTGGAACAAGGGGCAGGTACAGGTTGGACCATTTATCCCCCACTAGCAAGCATTCAAGCCCATTCAGGGGGAGCAGTGGATATGGCTATATTTAGTTTACATCTAGCTGGTGTATCTTCCATTTTAAG
>Gorgonia_mariae_MK153400
CCCGATATGGCCTTTCCTAGATTAAATAATATCAGTTTCTGGTTATTACCACCTTCTCTAATACTATTGGCTGGTTCTATGTTTGTGGAACAAGGGGCAGGTACAGGTTGGACCATTTATCCCCCACTAGCAAGCATTCAAGCCCATTCAGGGGGAGCAGTGGATATGGCTATATTTAGTTTACATCTAGCTGGTGTATCTTCCATTTTAAG
>Gorgonia_mariae_MK153425
CCCGATATGGCCTTTCCTAGATTAAATAATATCAGTTTCTGGTTATTACCACCTTCTCTAATACTATTGGCTGGTTCTATGTTTGTGGAACAAGGGGCAGGTACAGGTTGGACCATTTATCCCCCACTAGCAAGCATTCAAGCCCATTCAGGGGGAGCAGTGGATATGGCTATATTTAGTTTACATCTAGCTGGTGTATCTTCCATTTTAAG
>Antillogorgia_acerosa_MK153358
CCCGATATGGCCTTTCCTAGATTAAATAATATCAGTTTCTGGTTATTACCACCTTCTCTAATACTATTGGCTGGTTCTATGTTTGTGGAACAAGGGGCAGGTACAGGCTGGACCATTTATCCCCCACTAGCAAGCATTCAAGCCCATTCAGGGGGAGCAGTGGATATGGCTATATTTAGTTTACATCTAGCTGGTGTATCTTCCATTTTAAG
>Antillogorgia_bipinnata_MK153370
CCCGATATGGCCTTTCCTAGATTAAATAATATCAGTTTCTGGTTATTACCACCTTCTCTAATACTATTGGCTGGTTCTATGTTTGTGGAACAAGGGGCAGGTACAGGCTGGACCATTTATCCCCCACTAGCAAGCATTCAAGCCCATTCAGGGGGAGCAGTGGATATGGCTATATTTAGTTTACATCTAGCTGGTGTATCTTCCATTTTAAG
>Antillogorgia_bipinnata_MK153372
CCCGATATGGCCTTTCCTAGATTAAATAATATCAGTTTCTGGTTATTACCACCTTCTCTAATACTATTGGCTGGTTCTATGTTTGTGGAACAAGGGGCAGGTACAGGCTGGACCATTTATCCCCCACTAGCAAGCATTCAAGCCCATTCAGGGGGAGCAGTGGATATGGCTATATTTAGTTTACATCTAGCTGGTGTATCTTCCATTTTAAG
>Antillogorgia_acerosa_MK153419
CCCGATATGGCCTTTCCTAGATTAAATAATATCAGTTTCTGGTTATTACCACCTTCTCTAATACTATTGGCTGGTTCTATGTTTGTGGAACAAGGGGCAGGTACAGGCTGGACCATTTATCCCCCACTAGCAAGCATTCAAGCCCATTCAGGGGGAGCAGTGGATATGGCTATATTTAGTTTACATCTAGCTGGTGTATCTTCCATTTTAAG
>Antillogorgia_bipinnata_MK153447
CCCGATATGGCCTTTCCTAGATTAAATAATATCAGTTTCTGGTTATTACCACCTTCTCTAATACTATTGGCTGGTTCTATGTTTGTGGAACAAGGGGCAGGTACAGGCTGGACCATTTATCCCCCACTAGCAAGCATTCAAGCCCATTCAGGGGGAGCAGTGGATATGGCTATATTTAGTTTACATCTAGCTGGTGTATCTTCCATTTTAAG
>Gorgonia_ventalina_MK153307
CCCGATATGGCCTTTCCTAGATTAAATAATATCAGTTTCTGGTTATTACCACCTTCTCTAATACTATTGGCTGGTTCTATGTTTGTGGAACAAGGGGCAGGTACAGGCTGGACCATTTATCCCCCACTAGCAAGCATTCAAGCCCATTCAGGGGGAGCAGTGGATATGGCTATATTTAGTTTACATCTAGCTGGTGTATCTTCCATTTTAAG
>Gorgonia_ventalina_MK153342
CCCGATATGGCCTTTCCTAGATTAAATAATATCAGTTTCTGGTTATTACCACCTTCTCTAATACTATTGGCTGGTTCTATGTTTGTGGAACAAGGGGCAGGTACAGGCTGGACCATTTATCCCCCACTAGCAAGCATTCAAGCCCATTCAGGGGGAGCAGTGGATATGGCTATATTTAGTTTACATCTAGCTGGTGTATCTTCCATTTTAAG
>Gorgonia_ventalina_MK153347
CCCGATATGGCCTTTCCTAGATTAAATAATATCAGTTTCTGGTTATTACCACCTTCTCTAATACTATTGGCTGGTTCTATGTTTGTGGAACAAGGGGCAGGTACAGGCTGGACCATTTATCCCCCACTAGCAAGCATTCAAGCCCATTCAGGGGGAGCAGTGGATATGGCTATATTTAGTTTACATCTAGCTGGTGTATCTTCCATTTTAAG
>Gorgonia_ventalina_MK153446
CCCGATATGGCCTTTCCTAGATTAAATAATATCAGTTTCTGGTTATTACCACCTTCTCTAATACTATTGGCTGGTTCTATGTTTGTGGAACAAGGGGCAGGTACAGGCTGGACCATTTATCCCCCACTAGCAAGCATTCAAGCCCATTCAGGGGGAGCAGTGGATATGGCTATATTTAGTTTACATCTAGCTGGTGTATCTTCCATTTTAAG
>Gorgonia_flabellum_GQ342418
CCCGATATGGCCTTTCCTAGATTAAATAATATCAGTTTCTGGTTATTACCACCTTCTCTAATACTATTGGCTGGTTCTATGTTTGTGGAACAAGGGGCAGGTACAGGCTGGACCATTTATCCCCCACTAGCAAGCATTCAAGCCCATTCAGGGGGAGCAGTGGATATGGCTATATTTAGTTTACATCTAGCTGGTGTATCTTCCATTTTAAG
>Dendronephthya_sinaiensis_GQ342433
CCCGATATGGCCTTTCCTAGATTAAACAATATCAGTTTTTGGTTATTACCGCCTTCTCTAATACTATTGGTTGGGTCTATGTTTGTGGAACAGGGGGCAGGGACAGGCTGGACCGTTTATCCCCCACTATCAAGCATTCAAGCCCATTCAGGGGGAGCAGTGGATATGGCTATATTTAGTTTACATCTAGCTGGTATCTCTTCCATTTTAAG
>Dendronephthya_sp._MH516467
CCCGATATGGCCTTTCCTAGATTAAACAATATCAGTTTTTGGTTATTACCGCCTTCTCTAATACTATTGGTTGGGTCTATGTTTGTGGAACAGGGGGCAGGGACAGGCTGGACCGTCTATCCCCCACTATCAAGCATTCAAGCCCATTCAGGGGGAGCAGTGGATATGGCTATATTTAGTTTACATCTAGCTGGTGTATCTTCCATTTTAAG
>Dendronephthya_sp._OQ067357
CCCGATATGGCCTTTCCTAGATTAAACAATATCAGTTTTTGGTTATTACCGCCTTCTCTAATACTATTGGTTGGGTCTATGTTTGTGGAACAGGGGGCAGGGACAGGCTGGACCGTTTATCCCCCACTATCAAGCATTCAAGCCCATTCAGGGGGAGCAGTGGATATGGCTATATTTAGTTTACATCTAGCTGGTGTATCTTCCATTTTAAG
>Dendronephthya_sp._OQ067358
CCCGATATGGCCTTTCCTAGATTAAACAATATCAGTTTTTGGTTATTACCGCCTTCTCTAATACTATTGGTTGGGTCTATGTTTGTGGAACAGGGGGCAGGGACAGGCTGGACCGTTTATCCCCCACTATCAAGCATTCAAGCCCATTCAGGGGGAGCAGTGGATATGGCTATATTTAGTTTACATCTAGCTGGTGTATCTTCCATTTTAAG
>Dendronephthya_sp._KC864950
CCCGATATGGCCTTTCCTAGATTAAACAATATCAGTTTTTGGTTATTACCGCCTTCTCTAATACTATTGGTTGGGTCTATGTTTGTGGAACAGGGGGCAGGGACAGGCTGGACCGTTTATCCCCCACTATCAAGCATTCAAGCCCATTCAGGGGGAGCAGTGGATATGGCTATATTTAGTTTACATCTAGCTGGTGTATCTTCCATTTTAAG
>Dendronephthya_sp._KC864952
CCCGATATGGCCTTTCCTAGATTAAACAATATCAGTTTTTGGTTATTACCGCCTTCTCTAATACTATTGGTTGGGTCTATGTTTGTGGAACAGGGGGCAGGGACAGGCTGGACCGTTTATCCCCCACTATCAAGCATTCAAGCCCATTCAGGGGGAGCAGTGGATATGGCTATATTTAGTTTACATCTAGCTGGTGTATCTTCCATTTTAAG
>Dendronephthya_sp._KC864975
CCCGATATGGCCTTTCCTAGATTAAACAATATCAGTTTTTGGTTATTACCGCCTTCTCTAATACTATTGGTTGGGTCTATGTTTGTGGAACAGGGGGCAGGGACAGGCTGGACCGTTTATCCCCCACTATCAAGCATTCAAGCCCATTCAGGGGGAGCAGTGGATATGGCTATATTTAGTTTACATCTAGCTGGTGTATCTTCCATTTTAAG
>Dendronephthya_sp._KC864976
CCCGATATGGCCTTTCCTAGATTAAACAATATCAGTTTTTGGTTATTACCGCCTTCTCTAATACTATTGGTTGGGTCTATGTTTGTGGAACAGGGGGCAGGGACAGGCTGGACCGTTTATCCCCCACTATCAAGCATTCAAGCCCATTCAGGGGGAGCAGTGGATATGGCTATATTTAGTTTACATCTAGCTGGTGTATCTTCCATTTTAAG
>Dendronephthya_sp._KC864977
CCCGATATGGCCTTTCCTAGATTAAACAATATCAGTTTTTGGTTATTACCGCCTTCTCTAATACTATTGGTTGGGTCTATGTTTGTGGAACAGGGGGCAGGGACAGGCTGGACCGTTTATCCCCCACTATCAAGCATTCAAGCCCATTCAGGGGGAGCAGTGGATATGGCTATATTTAGTTTACATCTAGCTGGTGTATCTTCCATTTTAAG
>Dendronephthya_sp._KC864980
CCCGATATGGCCTTTCCTAGATTAAACAATATCAGTTTTTGGTTATTACCGCCTTCTCTAATACTATTGGTTGGGTCTATGTTTGTGGAACAGGGGGCAGGGACAGGCTGGACCGTTTATCCCCCACTATCAAGCATTCAAGCCCATTCAGGGGGAGCAGTGGATATGGCTATATTTAGTTTACATCTAGCTGGTGTATCTTCCATTTTAAG
>Dendronephthya_sp._KC864973
CCCGATATGGCCTTTCCTAGATTAAACAATATCAGTTTTTGGTTATTACCGCCTTCTCTAATACTATTGGTTGGGTCTATGTTTGTGGAACAGGGGGCAGGGACAGGCTGGACCGTTTATCCCCCACTATCAAGCATTCAAGCCCATTCAGGGGGAGCAGTGGATATGGCTATATTTAGTTTACATCTAGCTGGTGTATCTTCCATTTTAAG
>Dendronephthya_sp._MH516541
CCCGATATGGCCTTTCCTAGATTAAACAATATCAGTTTTTGGTTATTACCGCCTTCTCTAATACTATTGGTTGGGTCTATGTTTGTGGAACAGGGGGCAGGGACAGGCTGGACCGTTTATCCCCCACTATCAAGCATTCAAGCCCATTCAGGGGGAGCAGTGGATATGGCTATATTTAGTTTACATCTAGCTGGTGTATCTTCCATTTTAAG
>Dendronephthya_nipponica_OQ581859
CCCGATATGGCCTTTCCTAGATTAAACAATATCAGTTTTTGGTTATTACCGCCTTCTCTAATACTATTGGTTGGGTCTATGTTTGTGGAACAGGGGGCAGGGACAGGCTGGACCGTTTATCCCCCACTATCAAGCATTCAAGCCCATTCAGGGGGAGCAGTGGATATGGCTATATTTAGTTTACATCTAGCTGGTGTATCTTCCATTTTAAG
>Dendronephthya_sp._MH516466
CCCGATATGGCCTTTCCTAGATTAAACAATATCAGTTTTTGGTTATTACCGCCTTCTCTAATACTATTGGTTGGGTCTATGTTTGTGGAACAGGGGGCAGGGACAGGCTGGACCGTTTATCCCCCACTATCAAGCATTCAAGCCCATTCAGGGGGAGCAGTGGATATGGCTATATTTAGTTTACATCTAGCTGGTGTATCTTCCATTTTAAG
>Dendronephthya_sp._MH516468
CCCGATATGGCCTTTCCTAGATTAAACAATATCAGTTTTTGGTTATTACCGCCTTCTCTAATACTATTGGTTGGGTCTATGTTTGTGGAACAGGGGGCAGGGACAGGCTGGACCGTTTATCCCCCACTATCAAGCATTCAAGCCCATTCAGGGGGAGCAGTGGATATGGCTATATTTAGTTTACATCTAGCTGGTGTATCTTCCATTTTAAG
>Scleronephthya_sp._OQ581862
CCCGATATGGCCTTTCCTAGATTAAACAATATCAGTTTCTGGTTATTACCGCCCTCTCTAATACTATTGGTTGGGTCTATGTTTGTGGAACAAGGGGCAGGGACAGGCTGGACCGTTTATCCCCCACTATCAAGCATTCAAGCCCATTCTGGGGGAGCAGTGGATATGGCTATATTTAGTTTACATCTAGCTGGTGTATCTTCCATTTTAAG
>Scleronephthya_corymbosa_GQ342438
CCCGATATGGCCTTTCCTAGATTAAACAATATCAGTTTCTGGTTATTGCCGCCCTCTCTAATACTATTGGTTGGGTCTATGTTTGTGGAACAAGGGGCAGGCACAGGCTGGACCGTTTATCCCCCACTATCAAGCATTCAAGCCCATTCAGGGGGAGCAGTGGATATGGCTATATTTAGTTTACATCTAGCTGGTGTATCTTCCATTTTAAG
>Litophyton_sp._KC864934
CCCGATATGGCCTTTCCTAGATTAAACAATATCAGTTTCTGGTTATTACCGCCTTCTTTAATACTATTGGTTGGGTCTATGTTTGTGGAACAAGGGGCAGGGACAGGCTGGACCGTTTATCCCCCACTATCAAGCATTCAAGCCCATTCAGGGGGAGCAGTGGATATGGCTATATTTAGTTTACATCTAGCTGGTGTATCTTCCATTTTAAG
>Litophyton_sp._KC864944
CCCGATATGGCCTTTCCTAGATTAAACAATATCAGTTTCTGGTTATTACCGCCTTCTTTAATACTATTGGTTGGGTCTATGTTTGTGGAACAAGGGGCAGGGACAGGCTGGACCGTTTATCCCCCACTATCAAGCATTCAAGCCCATTCAGGGGGAGCAGTGGATATGGCTATATTTAGTTTACATCTAGCTGGTGTATCTTCCATTTTAAG
>Litophyton_sp._KC864971
CCCGATATGGCCTTTCCTAGATTAAACAATATCAGTTTCTGGTTATTACCGCCTTCTTTAATACTATTGGTTGGGTCTATGTTTGTGGAACAAGGGGCAGGGACAGGCTGGACCGTTTATCCCCCACTATCAAGCATTCAAGCCCATTCAGGGGGAGCAGTGGATATGGCTATATTTAGTTTACATCTAGCTGGTGTATCTTCCATTTTAAG
>Litophyton_sp._MH516469
CCCGATATGGCCTTTCCTAGATTAAACAATATCAGTTTCTGGTTATTACCGCCTTCTTTAATACTATTGGTTGGGTCTATGTTTGTGGAACAAGGGGCAGGGACAGGCTGGACCGTTTATCCCCCACTATCAAGCATTCAAGCCCATTCAGGGGGAGCAGTGGATATGGCTATATTTAGTTTACATCTAGCTGGTGTATCTTCCATTTTAAG
>Litophyton_sp._MH516470
CCCGATATGGCCTTTCCTAGATTAAACAATATCAGTTTCTGGTTATTACCGCCTTCTTTAATACTATTGGTTGGGTCTATGTTTGTGGAACAAGGGGCAGGGACAGGCTGGACCGTTTATCCCCCACTATCAAGCATTCAAGCCCATTCAGGGGGAGCAGTGGATATGGCTATATTTAGTTTACATCTAGCTGGTGTATCTTCCATTTTAAG
>Litophyton_sp._MH516471
CCCGATATGGCCTTTCCTAGATTAAACAATATCAGTTTCTGGTTATTACCGCCTTCTTTAATACTATTGGTTGGGTCTATGTTTGTGGAACAAGGGGCAGGGACAGGCTGGACCGTTTATCCCCCACTATCAAGCATTCAAGCCCATTCAGGGGGAGCAGTGGATATGGCTATATTTAGTTTACATCTAGCTGGTGTATCTTCCATTTTAAG
>Litophyton_sp._MH516472
CCCGATATGGCCTTTCCTAGATTAAACAATATCAGTTTCTGGTTATTACCGCCTTCTTTAATACTATTGGTTGGGTCTATGTTTGTGGAACAAGGGGCAGGGACAGGCTGGACCGTTTATCCCCCACTATCAAGCATTCAAGCCCATTCAGGGGGAGCAGTGGATATGGCTATATTTAGTTTACATCTAGCTGGTGTATCTTCCATTTTAAG
>Litophyton_sp._MH516473
CCCGATATGGCCTTTCCTAGATTAAACAATATCAGTTTCTGGTTATTACCGCCTTCTTTAATACTATTGGTTGGGTCTATGTTTGTGGAACAAGGGGCAGGGACAGGCTGGACCGTTTATCCCCCACTATCAAGCATTCAAGCCCATTCAGGGGGAGCAGTGGATATGGCTATATTTAGTTTACATCTAGCTGGTGTATCTTCCATTTTAAG
>Litophyton_sp._MH516474
CCCGATATGGCCTTTCCTAGATTAAACAATATCAGTTTCTGGTTATTACCGCCTTCTTTAATACTATTGGTTGGGTCTATGTTTGTGGAACAAGGGGCAGGGACAGGCTGGACCGTTTATCCCCCACTATCAAGCATTCAAGCCCATTCAGGGGGAGCAGTGGATATGGCTATATTTAGTTTACATCTAGCTGGTGTATCTTCCATTTTAAG
>Dendronephthya_sp._HQ967788
CCCGATATGGCCTTTCCTAGATTAAACAATATCAGTTTCTGGTTATTACCGCCTTCTTTAATACTATTGGTTGGGTCTATGTTTGTGGAACAAGGGGCAGGGACAGGCTGGACCGTTTATCCCCCACTATCAAGCATTCAAGCCCATTCAGGGGGAGCAGTGGATATGGCTATATTTAGTTTACATCTAGCTGGTGTATCTTCCATTTTAAG
>Litophyton_elatensis_GQ342435
CCCGATATGGCCTTTCCTAGATTAAACAATATCAGTTTCTGGTTATTACCGCCTTCTTTAATACTATTGGTTGGGTCTATGTTTGTGGAACAAGGGGCAGGGACAGGCTGGACCGTTTATCCCCCACTATCAAGCATTCAAGCCCATTCAGGGGGAGCAGTGGATATGGCTATATTTAGTTTACATCTAGCTGGTGTATCTTCCATTTTAAG
>Litophyton_sp._MH516549
CCCGATATGGCCTTTCCTAGATTAAACAATATCAGTTTCTGGTTATTACCGCCTTCTTTAATACTATTGGTTGGGTCTATGTTTGTGGAACAAGGGGCAGGGACAGGCTGGACCGTTTATCCCCCACTATCAAGCATTCAAGCCCATTCAGGGGGAGCAGTGGATATGGCTATATTTAGTTTACATCTAGCTGGTGTATCTTCCATTTTAAG
>Litophyton_sp._MH516553
CCCGATATGGCCTTTCCTAGATTAAACAATATCAGTTTCTGGTTATTACCGCCTTCTTTAATACTATTGGTTGGGTCTATGTTTGTGGAACAAGGGGCAGGGACAGGCTGGACCGTTTATCCCCCACTATCAAGCATTCAAGCCCATTCAGGGGGAGCAGTGGATATGGCTATATTTAGTTTACATCTAGCTGGTGTATCTTCCATTTTAAG
>Stereonephthya_sp._KC864987
CCCGATATGGCCTTTCCTAGATTAAACAATATCAGTTTCTGGTTATTACCGCCTTCTCTAATACTATTGGTTGGGTCTATGTTTGTGGAACAAGGGGCAGGGACAGGCTGGACCGTTTATCCCCCACTATCAAGCATTCAAGCCCATTCAGGGGGAGCAGTGGATATGGCTATATTTAGTTTACATCTAGCTGGTGTATCTTCCATTTTAAG
>Stereonephthya_sp._KC864988
CCCGATATGGCCTTTCCTAGATTAAACAATATCAGTTTCTGGTTATTACCGCCTTCTCTAATACTATTGGTTGGGTCTATGTTTGTGGAACAAGGGGCAGGGACAGGCTGGACCGTTTATCCCCCACTATCAAGCATTCAAGCCCATTCAGGGGGAGCAGTGGATATGGCTATATTTAGTTTACATCTAGCTGGTGTATCTTCCATTTTAAG
>Stereonephthya_sp._MH516475
CCCGATATGGCCTTTCCTAGATTAAACAATATCAGTTTCTGGTTATTACCGCCTTCTCTAATACTATTGGTTGGGTCTATGTTTGTGGAACAAGGGGCAGGGACAGGCTGGACCGTTTATCCCCCACTATCAAGCATTCAAGCCCATTCAGGGGGAGCAGTGGATATGGCTATATTTAGTTTACATCTAGCTGGTGTATCTTCCATTTTAAG
>Stereonephthya_sp._MH516476
CCCGATATGGCCTTTCCTAGATTAAACAATATCAGTTTCTGGTTATTACCGCCTTCTCTAATACTATTGGTTGGGTCTATGTTTGTGGAACAAGGGGCAGGGACAGGCTGGACCGTTTATCCCCCACTATCAAGCATTCAAGCCCATTCAGGGGGAGCAGTGGATATGGCTATATTTAGTTTACATCTAGCTGGTGTATCTTCCATTTTAAG
>Stereonephthya_sp._MH516477
CCCGATATGGCCTTTCCTAGATTAAACAATATCAGTTTCTGGTTATTACCGCCTTCTCTAATACTATTGGTTGGGTCTATGTTTGTGGAACAAGGGGCAGGGACAGGCTGGACCGTTTATCCCCCACTATCAAGCATTCAAGCCCATTCAGGGGGAGCAGTGGATATGGCTATATTTAGTTTACATCTAGCTGGTGTATCTTCCATTTTAAG
>Stereonephthya_sp._MH516478
CCCGATATGGCCTTTCCTAGATTAAACAATATCAGTTTCTGGTTATTACCGCCTTCTCTAATACTATTGGTTGGGTCTATGTTTGTGGAACAAGGGGCAGGGACAGGCTGGACCGTTTATCCCCCACTATCAAGCATTCAAGCCCATTCAGGGGGAGCAGTGGATATGGCTATATTTAGTTTACATCTAGCTGGTGTATCTTCCATTTTAAG
>Stereonephthya_sp._MH516479
CCCGATATGGCCTTTCCTAGATTAAACAATATCAGTTTCTGGTTATTACCGCCTTCTCTAATACTATTGGTTGGGTCTATGTTTGTGGAACAAGGGGCAGGGACAGGCTGGACCGTTTATCCCCCACTATCAAGCATTCAAGCCCATTCAGGGGGAGCAGTGGATATGGCTATATTTAGTTTACATCTAGCTGGTGTATCTTCCATTTTAAG
>Stereonephthya_sp._MH516480
CCCGATATGGCCTTTCCTAGATTAAACAATATCAGTTTCTGGTTATTACCGCCTTCTCTAATACTATTGGTTGGGTCTATGTTTGTGGAACAAGGGGCAGGGACAGGCTGGACCGTTTATCCCCCACTATCAAGCATTCAAGCCCATTCAGGGGGAGCAGTGGATATGGCTATATTTAGTTTACATCTAGCTGGTGTATCTTCCATTTTAAG
>Stereonephthya_sp._MH516481
CCCGATATGGCCTTTCCTAGATTAAACAATATCAGTTTCTGGTTATTACCGCCTTCTCTAATACTATTGGTTGGGTCTATGTTTGTGGAACAAGGGGCAGGGACAGGCTGGACCGTTTATCCCCCACTATCAAGCATTCAAGCCCATTCAGGGGGAGCAGTGGATATGGCTATATTTAGTTTACATCTAGCTGGTGTATCTTCCATTTTAAG
>Stereonephthya_sp._MH516482
CCCGATATGGCCTTTCCTAGATTAAACAATATCAGTTTCTGGTTATTACCGCCTTCTCTAATACTATTGGTTGGGTCTATGTTTGTGGAACAAGGGGCAGGGACAGGCTGGACCGTTTATCCCCCACTATCAAGCATTCAAGCCCATTCAGGGGGAGCAGTGGATATGGCTATATTTAGTTTACATCTAGCTGGTGTATCTTCCATTTTAAG
>Stereonephthya_sp._MH516483
CCCGATATGGCCTTTCCTAGATTAAACAATATCAGTTTCTGGTTATTACCGCCTTCTCTAATACTATTGGTTGGGTCTATGTTTGTGGAACAAGGGGCAGGGACAGGCTGGACCGTTTATCCCCCACTATCAAGCATTCAAGCCCATTCAGGGGGAGCAGTGGATATGGCTATATTTAGTTTACATCTAGCTGGTGTATCTTCCATTTTAAG
>Sarcophyton_sp._MN690397
CCCGATATGGCCTTTCCTAGATTAAACAATATCAGTTTCTGGTTATTACCGCCTTCTCTAATACTATTGGTTGGGTCTATGTTTGTGGAACAAGGGGCAGGGACAGGCTGGACCGTTTATCCCCCACTATCAAGCATTCAAGCCCATTCAGGGGGAGCAGTGGATATGGCTATATTTAGTTTACATCTAGCTGGTGTATCTTCCATTTTAAG
>Stereonephthya_cundabiluensis_GQ342439
CCCGATATGGCCTTTCCTAGATTAAACAATATCAGTTTCTGGTTATTACCGCCTTCTCTAATACTATTGGTTGGGTCTATGTTTGTGGAACAAGGGGCAGGGACAGGCTGGACCGTTTATCCCCCACTATCAAGCATTCAAGCCCATTCAGGGGGAGCAGTGGATATGGCTATATTTAGTTTACATCTAGCTGGTGTATCTTCCATTTTAAG
>Stereonephthya_sp._KF955264
CCCGATATGGCCTTTCCTAGATTAAACAATATCAGTTTCTGGTTATTACCGCCTTCTCTAATACTATTGGTTGGGTCTATGTTTGTGGAACAAGGGGCAGGGACAGGCTGGACCGTTTATCCCCCACTATCAAGCATTCAAGCCCATTCAGGGGGAGCAGTGGATATGGCTATATTTAGTTTACATCTAGCTGGTGTATCTTCCATTTTAAG
>Corymbophyton_bruuni_OQ504071
CCCGATATGGCCTTTCCTAGATTAAACAATATCAGTTTCTGGTTATTGCCGCCTTCTCTAATACTATTGGTTGGTTCTATGTTTGTGGAACAGGGGGCAGGTACAGGCTGGACTGTTTATCCCCCCCTATCAAGCATTCAAGCCCACTCTGGGGGAGCAGTGGATATGGCTATATTTAGTTTACATCTAGCTGGTATATCTTCTATTTTAAG
>Corymbophyton_bruuni_MG053076
CCCGATATGGCCTTTCCTAGATTAAACAATATCAGTTTCTGGTTATTGCCGCCTTCTCTAATACTATTGGTTGGTTCTATGTTTGTGGAACAGGGGGCAGGTACAGGCTGGACTGTTTATCCCCCCCTATCAAGCATTCAAGCCCACTCTGGGGGAGCAGTGGATATGGCTATATTTAGTTTACATCTAGCTGGTATATCTTCTATTTTAAG
>Corymbophyton_bruuni_GQ342434
CCCGATATGGCCTTTCCTAGATTAAACAATATCAGTTTCTGGTTATTGCCGCCTTCTCTAATACTATTGGTTGGTTCTATGTTTGTGGAACAGGGGGCAGGTACAGGCTGGACTGTTTATCCCCCCCTATCAAGCATTCAAGCCCACTCTGGGGGAGCAGTGGATATGGCTATATTTAGTTTACATCTAGCTGGTATATCTTCTATTTTAAG
>Acrophytum_claviger_MG053070
CCCGATATGGCCTTTCCTAGATTAAACAATATCAGTTTCTGGTTATTGCCACCTTCTCTAATACTATTGGTTGGTTCTATGTTTGTGGAACAGGGGGCAGGTACAGGCTGGACTGTTTATCCCCCGCTGTCAAGCATTCAAGCCCACTCGGGGGGAGCAGTGGATATGGCTATATTTAGTTTACATCTAGCTGGTATATCTTCCATTTTAAG
>Acrophytum_claviger_MG053071
CCCGATATGGCCTTTCCTAGATTAAACAATATCAGTTTCTGGTTATTGCCACCTTCTCTAATACTATTGGTTGGTTCTATGTTTGTGGAACAGGGGGCAGGTACAGGCTGGACTGTTTATCCCCCGCTGTCAAGCATTCAAGCCCACTCGGGGGGAGCAGTGGATATGGCTATATTTAGTTTACATCTAGCTGGTATATCTTCCATTTTAAG
>Acrophytum_claviger_JX203823
CCCGATATGGCCTTTCCTAGATTAAACAATATCAGTTTCTGGTTATTGCCACCTTCTCTAATACTATTGGTTGGTTCTATGTTTGTGGAACAGGGGGCAGGTACAGGCTGGACTGTTTATCCCCCGCTGTCAAGCATTCAAGCCCACTCGGGGGGAGCAGTGGATATGGCTATATTTAGTTTACATCTAGCTGGTATATCTTCCATTTTAAG
>Capnella_cf._JX124387
CCCGATATGGCCTTTCCTAGATTAAACAATATCAGTTTCTGGTTATTACCACCTTCTCTAATATTATTGGTTGGTTCTATGTTTGTGGAACAAGGAGCAGGCACAGGCTGGACCATTTATCCCCCACTATCAAGCATTCAAGCCCACTCAGGGGGGGCAGTGGATATGGCTATATTTAGTTTACATCTAGCTGGGATCTCTTCCATTTTAAG
>Capnella_cf._JX124388
CCCGATATGGCCTTTCCTAGATTAAACAATATCAGTTTCTGGTTATTACCACCTTCTCTAATATTATTGGTTGGTTCTATGTTTGTGGAACAAGGAGCAGGCACAGGCTGGACCATTTATCCCCCACTATCAAGCATTCAAGCCCACTCAGGGGGGGCAGTGGATATGGCTATATTTAGTTTACATCTAGCTGGGATCTCTTCCATTTTAAG
>Eunephthya_celata_JX124373
CCCGATATGGCTTTTCCTAGATTAAACAATATCAGTTTCTGGTTATTACCACCTGCTCTAATATTATTGGTTGGTTCTATGTTTGTGGAACAAGGGGCAGGCACAGGCTGGACCGTTTATCCCCCACTATCAAGCATTCAAGCCCACTCAGGGGGAGCGGTGGATATGGCTATATTTAGTTTACATCTAGCTGGTATATCTTCCATTTTAAG
>Studeriotes_sp._GQ342443
CCCGATATGGCCTTTCCTAGATTAAACAATATCAGTTTCTGGTTATTACCACCTTCTCTAATATTATTGGTTGGTTCTATGTTTGTGGAACAAGGAGCAGGTACAGGCTGGACCATTTATCCCCCACTATCAAGCATTCAAGCCCACTCAGGGGGAGCGGTGGATATGGCTATATTTAGTTTACATCTAGCAGGTATATCTTCCATTTTAAG
>Ceeceenus_quadrus_GQ342442
CCCGATATGGCCTTTCCTAGATTAAACAATATCAGTTTCTGGTTATTACCACCTTCTCTAATATTATTGGTTGGTTCTATGTTTGTGGAACAAGGGGCAGGTACAGGCTGGACCATTTATCCCCCACTATCAAGCATTCAAGCCCACTCAGGGGGAGCAGTGGATATGGCTATATTTAGTTTACATCTAGCTGGGATATCTTCCATTTTAAG
>Chironephthya_caribaea_KM584052
CCCGATATGGCCTTTCCTAGATTAAACAATGTTAGTTTCTGGTTATTACCACCTGCTCTAATATTATTGATTGGCTCTATGTTTGTGGAACAAGGGGCAGGTACAGGCTGGACCGTTTATCCCCCACTAGCAAGCATTCAAGCCCATTCAGGAGGAGCAGTGGATATGGCTATATTTAGTCTTCATCTAGCTGGTATATCTTCCATTTTAAG
>Chironephthya_mediterranea_KM584054
CCCGATATGGCCTTTCCTAGATTAAACAATATTAGTTTCTGGTTATTACCACCTGCTCTAATATTATTGATTGGCTCTATGTTTGTGGAACAAGGGGCAGGTACAGGCTGGACCGTTTATCCCCCACTAGCAAGCATTCAAGCCCATTCAGGAGGAGCAGTGGATATGGCTATATTTAGTCTTCATCTAGCTGGTATATCTTCCATTTTAAG
>Chironephthya_mediterranea_KM584056
CCCGATATGGCCTTTCCTAGATTAAACAATATTAGTTTCTGGTTATTACCACCTGCTCTAATATTATTGATTGGCTCTATGTTTGTGGAACAAGGGGCAGGTACAGGCTGGACCGTTTATCCCCCACTAGCAAGCATTCAAGCCCATTCAGGAGGAGCAGTGGATATGGCTATATTTAGTCTTCATCTAGCTGGTATATCTTCCATTTTAAG
>Chironephthya_sp._GQ342440
CCCGATATGGCCTTTCCTAGATTAAACAATATTAGTTTCTGGTTATTACCACCTGCTTTAATATTATTGATTGGTTCTATGTTTGTGGAACAAGGGGCAGGTACAGGCTGGACCGTTTATCCCCCACTAGCAAGCATTCAAGCCCATTCAGGGGGAGCAGTGGATATGGCTATATTTAGTATTCATCTAGCTGGTATATCTTCCATTTTAAG
>Chironephthya_sirindhornae_MT414716
CCCGATATGGCCTTTCCTAGATTAAACAATATTAGTTTCTGGTTATTACCACCTGCTCTAATATTATTGGTTGGTTCTATGTTTGTGGAACAAGGGGCAGGTACAGGCTGGACCGTTTATCCCCCACTAGCAAGCATTCAAGCCCATTCAGGGGGAGCAGTGGATATGGCTATATTTAGTCTTCATCTAGCTGGTATATCTTCCATTTTAAG
>Chironephthya_cornigera_MT414718
CCCGATATGGCCTTTCCTAGATTAAACAATATTAGTTTCTGGTTATTACCACCTGCTCTAATATTATTGGTTGGTTCTATGTTTGTGGAACAAGGGGCAGGTACAGGCTGGACCGTTTATCCCCCACTAGCAAGCATTCAAGCCCATTCAGGGGGAGCAGTGGATATGGCTATATTTAGTCTTCATCTAGCTGGTATATCTTCCATTTTAAG
>Chironephthya_cornigera_MT414717
CCCGATATGGCCTTTCCTAGATTAAACAATATTAGTTTCTGGTTATTACCACCTGCTCTAATATTATTGGTTGGTTCTATGTTTGTGGAACAAGGGGCAGGTACAGGCTGGACCGTTTATCCCCCACTAGCAAGCATTCAAGCCCATTCAGGGGGAGCAGTGGATATGGCTATATTTAGTCTTCATCTAGCTGGTATATCTTCCATTTTAAG
>Alcyonacea_sp._MN690403
CCCGATATGGCCTTTCCTAGATTAAACAATATTAGTTTCTGGTTATTACCACCTGCTCTAATATTATTGGTTGGTTCTATGTTTGTGGAACAAGGGGCAGGTACAGGCTGGACCGTTTATCCCCCACTAGCAAGCATTCAAGCCCATTCAGGGGGAGCAGTGGATATGGCTATATTTAGTCTTCATCTAGCTGGTATATCTTCCATTTTAAG
>Siphonogorgia_godeffroyi_JX203860
CCCGATATGGCCTTTCCTAGATTAAACAATATTAGTTTCTGGTTATTACCACCTGCTCTAATATTATTGATTGGTTCTATGTTTGTGGAACAAGGGGCAGGTACAGGCTGGACCGTTTATCCCCCACTAGCAAGCATTCAAGCCCATTCAGGGGGAGCAGTGGATATGGCTATATTTAGTATTCATCTAGCTGGTATATCTTCCATTTTAAG
>Chironephthya_sp._KC802208
CCCGATATGGCCTTTCCTAGATTAAACAATATTAGTTTCTGGTTATTACCACCTGCTCTAATATTATTGATTGGTTCTATGTTTGTGGAACAAGGGGCAGGTACAGGCTGGACCGTTTATCCCCCACTAGCAAGCATTCAAGCCCATTCAGGGGGAGCAGTGGATATGGCTATATTTAGTATTCATCTAGCTGGTATATCTTCCATTTTAAG
>Siphonogorgia_dofleini_OQ581860
CCCGATATGGCCTTTCCTAGATTAAACAATATTAGTTTCTGGTTATTACCACCTGCTCTAATATTATTGATTGGTTCTATGTTTGTGGAACAAGGGGCAGGTACAGGTTGGACCGTTTATCCCCCACTAGCAAGCATTCAAGCCCATTCAGGGGGAGCAGTGGATATGGCTATATTTAGTCTTCATCTAGCTGGTATATCTTCCATTTTAAG
>Chironephthya_sp._KC802210
CCCGATATGGCCTTTCCTAGATTAAACAATATTAGTTTCTGGTTATTACCACCTGCTCTAATATTATTGATTGGTTCTATGTTTGTGGAACAAGGGGCAGGTACAGGTTGGACCGTTTATCCCCCACTAGCAAGCATTCAAGCCCATTCAGGGGGAGCAGTGGATATGGCTATATTTAGTCTTCATCTAGCTGGTATATCTTCCATTTTAAG
>Chironephthya_sp._KC802215
CCCGATATGGCCTTTCCTAGATTAAACAATATTAGTTTCTGGTTATTACCACCTGCTCTAATATTATTGATTGGTTCTATGTTTGTGGAACAAGGGGCAGGTACAGGTTGGACCGTTTATCCCCCACTAGCAAGCATTCAAGCCCATTCAGGGGGAGCAGTGGATATGGCTATATTTAGTCTTCATCTAGCTGGTATATCTTCCATTTTAAG
>Siphonogorgia_sp._KC802209
CCCGATATGGCCTTTCCTAGATTAAACAATATTAGTTTCTGGTTATTACCACCTGCTCTAATATTATTGATTGGTTCTATGTTTGTGGAACAAGGGGCAGGTACAGGCTGGACCGTTTATCCCCCACTAGCAAGCATTCAAGCCCATTCAGGGGGAGCAGTGGATATGGCTATATTTAGTCTTCATCTAGCTGGTATATCTTCCATTTTAAG
>Chironephthya_sp._KC802212
CCCGATATGGCCTTTCCTAGATTAAACAATATTAGTTTCTGGTTATTACCACCTGCTCTAATATTATTGATTGGTTCTATGTTTGTGGAACAAGGGGCAGGTACAGGCTGGACCGTTTATCCCCCACTAGCAAGCATTCAAGCCCATTCAGGGGGAGCAGTGGATATGGCTATATTTAGTCTTCATCTAGCTGGTATATCTTCCATTTTAAG
>Siphonogorgia_sp._KC802213
CCCGATATGGCCTTTCCTAGATTAAACAATATTAGTTTCTGGTTATTACCACCTGCTCTAATATTATTGATTGGTTCTATGTTTGTGGAACAAGGGGCAGGTACAGGCTGGACCGTTTATCCCCCACTAGCAAGCATTCAAGCCCATTCAGGGGGAGCAGTGGATATGGCTATATTTAGTCTTCATCTAGCTGGTATATCTTCCATTTTAAG
>Iciligorgia_brunnea_KP714050
CCCGATATGGCCTTTCCTAGATTAAACAATATCAGTTTCTGGTTATTACCACCTTCTCTAATACTATTGGTTGGCTCTATGTTTGTGGAACAAGGGGCAGGTACAGGCTGGACCGTTTATCCCCCACTATCAAGCATTCAAGCCCATTCAGGGGGAGCAGTGGATATGGCTATATTTAGTCTTCATCTAGCTGGTATATCTTCCATTTTAAG
>Alcyonacea_sp._MN690399
CCCGATATGGCCTTTCCTAGATTAAACAATATCAGTTTCTGGTTATTACCACCTTCTCTAATACTATTGGTTGGCTCTATGTTTGTGGAACAAGGGGCAGGTACAGGCTGGACCGTTTATCCCCCACTATCAAGCATTCAAGCCCATTCAGGGGGAGCAGTGGATATGGCTATATTTAGTCTTCATCTAGCTGGTATATCTTCCATTTTAAG
>Iciligorgia_sp._GQ342402
CCCGATATGGCCTTTCCTAGATTAAACAATATCAGTTTCTGGTTATTACCACCTTCTCTAATACTATTGGTTGGCTCTATGTTTGTGGAACAAGGGGCAGGTACAGGCTGGACCGTTTATCCCCCACTATCAAGCATTCAAGCCCATTCAGGGGGAGCAGTGGATATGGCTATATTTAGTCTTCATCTAGCTGGTATATCTTCCATTTTAAG
>Alcyonacea_sp._MN690398
CCTGATATGGCCTTTCCTAGATTAAACAATATCAGTTTCTGGTTATTACCACCTTCTCTAATACTATTGGTTGGCTCTATGTTTGTGGAACAGGGGGCAGGTACAGGTTGGACCATTTATCCCCCACTATCAAGCATTCAAGCCCATTCAGGGGGAGCAGTGGATATGGCTATATTTAGTCTTCATCTAGCTGGTATATCTTCCATTTTAAG
>Solenocaulon_sp._GQ342404
CCTGATATGGCCTTTCCTAGATTAAACAATATCAGTTTCTGGTTATTACCACCTTCTCTAATACTATTGGTTGGCTCTATGTTTGTGGAACAGGGGGCAGGTACAGGTTGGACCATTTATCCCCCACTATCAAGCATTCAAGCCCATTCAGGGGGAGCAGTGGATATGGCTATATTTAGTCTTCATCTAGCTGGTATATCTTCCATTTTAAG
>Solenocaulon_sp._KC802207
CCTGATATGGCCTTTCCTAGATTAAACAATATCAGTTTCTGGTTATTACCACCTTCTCTAATACTATTGGTTGGCTCTATGTTTGTGGAACAGGGGGCAGGTACAGGTTGGACCATTTATCCCCCACTATCAAGCATTCAAGCCCATTCAGGGGGAGCAGTGGATATGGCTATATTTAGTCTTCATCTAGCTGGTATATCTTCCATTTTAAG
>Hadaka_nudidomus_MN488603
CCCGATATGGCCTTTCCTAGATTAAACAATATCAGTTTCTGGTTATTGCCACCTTCTCTAATACTATTGGTTGGTTCTATGTTTGTGGAACAAGGAGCAGGTACAGGCTGGACTATTTATCCCCCATTATCAAGCATTCAAGCTCATTCAGGAGGAGCTGTGGATATGGCTATATTTAGTTTACATCTAGCTGGTGTATCTTCCATTTTAAG
>Hadaka_nudidomus_MN488604
CCCGATATGGCCTTTCCTAGATTAAACAATATCAGTTTCTGGTTATTGCCACCTTCTCTAATACTATTGGTTGGTTCTATGTTTGTGGAACAAGGAGCAGGTACAGGCTGGACTATTTATCCCCCATTATCAAGCATTCAAGCTCATTCAGGAGGAGCTGTGGATATGGCTATATTTAGTTTACATCTAGCTGGTGTATCTTCCATTTTAAG
>Acrossota_amboinensis_MT802135
CCTGATATGGCCTTTCCTAGATTAAACAATATCAGTTTCTGGTTATTGCCACCTTCTCTAATACTATTGGTTGGTTCTATGTTTGTGGAACAAGGAGCAGGTACAGGCTGGACTATTTATCCCCCACTATCAAGCATTCAAGCCCATTCAGGAGGAGCTGTGGATATGGCTATATTTAGTCTACATCTAGCTGGGGTATCCTCCATTTTAAG
>Acrossota_amboinensis_GQ342379
CCTGATATGGCCTTTCCTAGATTAAACAATATCAGTTTCTGGTTATTGCCACCTTCTCTAATACTATTGGTTGGTTCTATGTTTGTGGAACAAGGAGCAGGTACAGGCTGGACTATTTATCCCCCACTATCAAGCATTCAAGCCCATTCAGGAGGAGCTGTGGATATGGCTATATTTAGTCTACATCTAGCTGGGGTATCCTCCATTTTAAG
>Octocorallia_sp._MW278605
CCCGATATGGCTTTTCCTAGATTAAATAATATCAGTTTCTGGTTATTGCCACCTTCTCTAATACTATTAGTTGGTTCTATGTTTGTGGAACAAGGGGCAGGTACAGGCTGGACCATTTATCCCCCACTATCAAGCATTCAAGCCCATTCAGGAGGAGCAGTGGATATGGCCATATTTAGTCTACATCTAGCTGGTATATCTTCCATTTTAAG
>Azoriella_bayeri_GQ342407
CCTGATATGGCTTTTCCTAGATTAAATAATATCAGTTTCTGGTTATTACCACCTTCTCTAATACTATTGGTTGGTTCTATGTTTGTGGAACAAGGGGCAGGTACAGGCTGGACCATTTATCCCCCACTATCAAGCATTCAAGCCCATTCAGGAGGAGCAGTGGATATGGCCATATTTAGTCTACATCTAGCTGGTATATCTTCCATTTTAAG
>Acanthoaxiidae_sp._KJ685922
CCCGATATGGCCTTTCCTAGATTAAACAATATCAGTTTCTGGTTATTACCCCCTTCTCTAATATTATTGGTTGGTTCTATGTTTGTGGAACAAGGGGCAGGTACAGGTTGGACCATTTATCCCCCGTTATCAAGCATTCAAGCCCACTCAGGAGGAGCAGTGGATATGGCTATATTTAGTCTTCATCTAGCTGGTGTATCTTCCATTTTAAG
>Acanthoaxis_wirtzi_JX203816
CCCGATATGGCCTTTCCTAGATTAAACAATATCAGTTTCTGGTTATTACCCCCTTCTCTAATATTATTGGTTGGTTCTATGTTTGTGGAACAAGGGGCAGGTACAGGTTGGACCATTTATCCCCCGTTATCAAGCATTCAAGCCCACTCAGGAGGAGCAGTGGATATGGCTATATTTAGTCTTCATCTAGCTGGTGTATCTTCCATTTTAAG
>Carijoa_riisei_OR710782
CCTGATATGGCTTTTCCTAGATTAAATAATATCAGTTTCTGGTTATTACCACCTTCTCTAATACTATTGGTTGGTTCTATGTTTGTGGAACAAGGGGCAGGTACAGGTTGGACCATTTATCCCCCGCTATCAAGCATTCAAGCTCATTCAGGAGGAGCAGTGGATATGGCTATATTTAGTCTACATTTAGCTGGTATATCTTCCATTTTAAG
>Carijoa_riisei_ON780001
CCTGATATGGCTTTTCCTAGATTAAATAATATCAGTTTCTGGTTATTACCACCTTCTCTAATACTATTGGTTGGTTCTATGTTTGTGGAACAAGGGGCAGGTACAGGTTGGACCATTTATCCCCCGCTATCAAGCATTCAAGCCCATTCAGGAGGAGCAGTGGATATGGCTATATTTAGTCTACATTTAGCTGGTATATCTTCCATTTTAAG
>Carijoa_sp._MW278611
CCTGATATGGCTTTTCCTAGATTAAATAATATCAGTTTCTGGTTATTACCACCTTCTCTAATACTATTGGTTGGTTCTATGTTTGTGGAACAAGGGGCAGGTACAGGTTGGACCATTTATCCCCCGCTATCAAGCATTCAAGCCCATTCAGGAGGAGCAGTGGATATGGCTATATTTAGTCTACATTTAGCTGGTATATCTTCCATTTTAAG
>Carijoa_riisei_KJ685924
CCTGATATGGCTTTTCCTAGATTAAATAATATCAGTTTCTGGTTATTACCACCTTCTCTAATACTATTGGTTGGTTCTATGTTTGTGGAACAAGGGGCAGGTACAGGTTGGACCATTTATCCCCCGCTATCAAGCATTCAAGCCCATTCAGGAGGAGCAGTGGATATGGCTATATTTAGTCTACATTTAGCTGGTATATCTTCCATTTTAAG
>Carijoa_sp._JX203830
CCTGATATGGCTTTTCCTAGATTAAATAATATCAGTTTCTGGTTATTACCACCTTCTCTAATACTATTGGTTGGTTCTATGTTTGTGGAACAAGGGGCAGGTACAGGTTGGACCATTTATCCCCCGCTATCAAGCATTCAAGCCCATTCAGGAGGAGCAGTGGATATGGCTATATTTAGTCTACATTTAGCTGGTATATCTTCCATTTTAAG
>Carijoa_sp._JX203832
CCTGATATGGCTTTTCCTAGATTAAATAATATCAGTTTCTGGTTATTACCACCTTCTCTAATACTATTGGTTGGTTCTATGTTTGTGGAACAAGGGGCAGGTACAGGTTGGACCATTTATCCCCCGCTATCAAGCATTCAAGCCCATTCAGGAGGAGCAGTGGATATGGCTATATTTAGTCTACATTTAGCTGGTATATCTTCCATTTTAAG
>Carijoa_sp._JX203833
CCTGATATGGCTTTTCCTAGATTAAATAATATCAGTTTCTGGTTATTACCACCTTCTCTAATACTATTGGTTGGTTCTATGTTTGTGGAACAAGGGGCAGGTACAGGTTGGACCATTTATCCCCCGCTATCAAGCATTCAAGCCCATTCAGGAGGAGCAGTGGATATGGCTATATTTAGTCTACATTTAGCTGGTATATCTTCCATTTTAAG
>Carijoa_riisei_GQ342408
CCTGATATGGCTTTTCCTAGATTAAATAATATCAGTTTCTGGTTATTACCACCTTCTCTAATACTATTGGTTGGTTCTATGTTTGTGGAACAAGGGGCAGGTACAGGTTGGACCATTTATCCCCCGCTATCAAGCATTCAAGCCCATTCAGGAGGAGCAGTGGATATGGCTATATTTAGTCTGCATTTAGCTGGTATATCTTCCATTTTAAG
>Carijoa_riisei_JX203829
CCTGATATGGCTTTTCCTAGATTAAATAATATCAGTTTCTGGTTATTACCACCTTCTCTAATACTATTGGTTGGTTCTATGTTTGTGGAACAAGGGGCAGGTACAGGTTGGACCATTTATCCCCCGCTATCAAGCATTCAAGCCCATTCAGGAGGAGCAGTGGATATGGCTATATTTAGTCTGCATTTAGCTGGTATATCTTCCATTTTAAG
>Carijoa_sp._JX203831
CCTGATATGGCTTTTCCTAGATTAAATAATATCAGTTTCTGGTTATTACCACCTTCTCTAATACTATTGGTTGGTTCTATGTTTGTGGAACAAGGGGCAGGTACAGGTTGGACCATTTATCCCCCGCTATCAAGCATTCAAGCCCATTCAGGAGGAGCAGTGGATATGGCTATATTTAGTCTGCATTTAGCTGGTATATCTTCCATTTTAAG
>Stolonifera_sp._OM798686
CCCGATATGGCCTTTCCTAGATTAAACAATATTAGTTTCTGGTTATTACCACCTTCTCTAATACTATTAGTTGGTTCTATGTTTGTGGAACAAGGGGCAGGTACAGGTTGGACCATTTATCCCCCGCTATCAAGCATTCAAGCCCACTCAGGAGGAGCAGTGGATATGGCTATATTTAGTCTACATCTAGCTGGTATATCTTCCATTTTAAG
>Stolonifera_sp._OM798683
CCCGATATGGCCTTTCCTAGATTAAACAATATTAGTTTCTGGTTATTACCACCTTCTCTAATACTATTAGTTGGTTCTATGTTTGTGGAACAAGGGGCAGGTACAGGTTGGACCATTTATCCCCCGCTATCAAGCATTCAAGCCCACTCAGGAGGAGCAGTGGATATGGCTATATTTAGTCTACATCTAGCTGGTATATCTTCCATTTTAAG
>Stolonifera_sp._OM798684
CCCGATATGGCCTTTCCTAGATTAAACAATATTAGTTTCTGGTTATTACCACCTTCTCTAATACTATTAGTTGGTTCTATGTTTGTGGAACAAGGGGCAGGTACAGGTTGGACCATTTATCCCCCGCTATCAAGCATTCAAGCCCACTCAGGAGGAGCAGTGGATATGGCTATATTTAGTCTACATCTAGCTGGTATATCTTCCATTTTAAG
>Stolonifera_sp._OM798685
CCCGATATGGCCTTTCCTAGATTAAACAATATTAGTTTCTGGTTATTACCACCTTCTCTAATACTATTAGTTGGTTCTATGTTTGTGGAACAAGGGGCAGGTACAGGTTGGACCATTTATCCCCCGCTATCAAGCATTCAAGCCCACTCAGGAGGAGCAGTGGATATGGCTATATTTAGTCTACATCTAGCTGGTATATCTTCCATTTTAAG
>Cryptophyton_goddardi_GQ342409
CCCGATATGGCCTTTCCTAGATTAAACAATATCAGTTTCTGGTTATTACCACCTTCTCTAATACTATTGGTTGGTTCTATGTTTGTGGAACAAGGGGCAGGTACAGGTTGGACCATTTATCCCCCGCTATCAAGCATTCAAGCCCATTCAGGAGGAGCAGTGGATATGGCTATATTTAGTCTACATCTAGCTGGTATATCTTCCATTTTAAG
>Gorgonia_sp._MT712786
CCCGAAATGGCCTTTCCAAGATTAAAAAAAATCAGTTTTTGGTTTTTCCCACCTTCTCTAATACTATTGGCTGGTTCTATGTTTGTGGAACAAGGGGCAGGTACAGGCTGGACCATTTATCCCCCACTAGCAAGCATTCAAGCCCATTCAGGGGGAGCAGTGGATATGGCTATATTTAGTTTACATCTAGCTGGTGTATCTTCCATTTTAAG
>Nephthea_sp._KF957867
CCCGATATGGCCTTTCCTAGATTAAACAATATCAGTTTCTGGTTATTACCGCCTTCTTTAATACTATTGGTTGGGTCTATGTTTGTGGAACAAGGGGCAGGGACAGGCTGGACCGTTTATCCCCCACTATCAAGCATTCAAGCCCATTCAGGGGGAGCAGTGGATATGGCTATATTTAGTTTACATCTAGCTGGTGTATCTTCCATTTTAAG
>Echinomuricea_sp._KC984637
CCCGATATGGCCTTCCCTAGATTGAACAATATTAGTTTCTGGTTATTGCCCCCCTCTCTAATACTATTGGCTGGTTCTATGTTTGTGGAACAAGGGGCAGGAACCGGCTGGACCGTTTATCCCCCACTATCAAGCATTCAAGCCCATTCGGGGGGAGCAGTGGATATGGCTATATTTAGTTTACATCTAGCTGGAGTGTCTTCCATTTTAAG
>Paraplexaura_sp._OQ067372
CCCGATATGGCCTTTCCTAGATTGAACAATATCAGTTTCTGGTTATTACCACCTTCTTTAATACTATTGGCTGGTTCTATGTTTGTGGAACAAGGGGCAGGAACAGGCTGGACCGTTTATCCCCCACTATCAAGCATTCAAGCCCATTCGGGGGGAGCAGTGGATATGGCTATATTTAGTTTACATCTAGCTGGTGTATCTTCCATTTTAAG
>Menella_woodin_OQ067369
CCCGATATGGCCTTTCCTAGATTGAACAATATCAGTTTCTGGTTATTACCACCTTCTTTAATACTATTGGCTGGTTCTATGTTTGTGGAACAAGGGGCAGGAACAGGCTGGACCGTTTATCCCCCACTATCAAGCATTCAAGCCCATTCGGGGGGAGCAGTGGATATGGCTATATTTAGTTTACATCTAGCTGGTGTATCTTCCATTTTAAG
>Echinogorgia_sp._OQ067360
CCCGATATGGCCTTTCCTAGATTGAACAATATCAGTTTCTGGTTATTACCACCTTCTTTAATACTATTGGCTGGTTCTATGTTTGTGGAACAAGGGGCAGGAACAGGCTGGACCGTTTATCCCCCACTATCAAGCATTCAAGCCCATTCGGGGGGAGCAGTGGATATGGCTATATTTAGTTTACATCTAGCTGGTGTATCTTCCATTTTAAG
>Echinogorgia_sp._OQ067361
CCCGATATGGCCTTTCCTAGATTGAACAATATCAGTTTCTGGTTATTACCACCTTCTTTAATACTATTGGCTGGTTCTATGTTTGTGGAACAAGGGGCAGGAACAGGCTGGACCGTTTATCCCCCACTATCAAGCATTCAAGCCCATTCGGGGGGAGCAGTGGATATGGCTATATTTAGTTTACATCTAGCTGGTGTATCTTCCATTTTAAG
>Echinogorgia_sp._OQ067359
CCCGATATGGCCTTTCCTAGATTGAACAATATCAGTTTCTGGTTATTACCACCTTCTTTAATACTATTGGCTGGTTCTATGTTTGTGGAACAAGGGGCAGGAACAGGCTGGACCGTTTATCCCCCACTATCAAGCATTCAAGCCCATTCGGGGGGAGCAGTGGATATGGCTATATTTAGTTTACATCTAGCTGGTGTATCTTCCATTTTAAG
>Menella_kanisa_OQ067370
CCCGATATGGCCTTTCCTAGATTGAACAATATCAGTTTCTGGTTATTACCACCTTCTTTAATACTATTGGCTGGTTCTATGTTTGTGGAACAAGGGGCAGGAACAGGCTGGACCGTTTATCCCCCACTATCAAGCATTCAAGCCCATTCGGGGGGAGCAGTGGATATGGCTATATTTAGTTTACATCTAGCTGGTGTATCTTCCATTTTAAG
>Menella_flora_OQ067367
CCCGATATGGCCTTTCCTAGATTGAACAATATCAGTTTCTGGTTATTACCACCTTCTTTAATACTATTGGCTGGTTCTATGTTTGTGGAACAAGGGGCAGGAACAGGCTGGACCGTTTATCCCCCACTATCAAGCATTCAAGCCCATTCGGGGGGAGCAGTGGATATGGCTATATTTAGTTTACATCTAGCTGGTGTATCTTCCATTTTAAG
>Menella_flora_OQ067365
CCCGATATGGCCTTTCCTAGATTGAACAATATCAGTTTCTGGTTATTACCACCTTCTTTAATACTATTGGCTGGTTCTATGTTTGTGGAACAAGGGGCAGGAACAGGCTGGACCGTTTATCCCCCACTATCAAGCATTCAAGCCCATTCGGGGGGAGCAGTGGATATGGCTATATTTAGTTTACATCTAGCTGGTGTATCTTCCATTTTAAG
>Ellisellidae_sp._MN690402
CCCGATATGGCCTTTCCTAGATTGAACAATATCAGTTTCTGGTTATTACCACCTTCTTTAATACTATTGGCTGGTTCTATGTTTGTGGAACAAGGGGCAGGAACAGGCTGGACCGTTTATCCCCCACTATCAAGCATTCAAGCCCATTCGGGGGGAGCAGTGGATATGGCTATATTTAGTTTACATCTAGCTGGTGTATCTTCCATTTTAAG
>Gorgoniidae_sp._MN690400
CCCGATATGGCCTTTCCTAGATTGAACAATATCAGTTTCTGGTTATTACCACCTTCTTTAATACTATTGGCTGGTTCTATGTTTGTGGAACAAGGGGCAGGAACAGGCTGGACCGTTTATCCCCCACTATCAAGCATTCAAGCCCATTCGGGGGGAGCAGTGGATATGGCTATATTTAGTTTACATCTAGCTGGTGTATCTTCCATTTTAAG
>Gorgonacea_sp._MN690401
CCCGATATGGCCTTTCCTAGATTGAACAATATCAGTTTCTGGTTATTACCACCTTCTTTAATACTATTGGCTGGTTCTATGTTTGTGGAACAAGGGGCAGGAACAGGCTGGACCGTTTATCCCCCACTATCAAGCATTCAAGCCCATTCGGGGGGAGCAGTGGATATGGCTATATTTAGTTTACATCTAGCTGGTGTATCTTCCATTTTAAG
>Paraplexaura_sp._GQ342450
CCCGATATGGCCTTTCCTAGATTGAACAATATCAGTTTCTGGTTATTACCACCTTCTTTAATACTATTGGCTGGTTCTATGTTTGTGGAACAAGGGGCAGGAACAGGCTGGACCGTTTATCCCCCACTATCAAGCATTCAAGCCCATTCGGGGGGAGCAGTGGATATGGCTATATTTAGTTTACATCTAGCTGGTGTATCTTCCATTTTAAG
>Echinogorgia_sp._MW401652
CCCGATATGGCCTTTCCTAGATTGAACAATATCAGTTTCTGGTTATTACCACCTTCTTTAATACTATTGGCTGGTTCTATGTTTGTGGAACAAGGGGCAGGAACAGGCTGGACCGTTTATCCCCCACTATCAAGCATTCAAGCCCATTCGGGGGGAGCAGTGGATATGGCTATATTTAGTTTACATCTAGCTGGTGTATCTTCCATTTTAAG
>Menella_sp._GQ342447
CCCGATATGGCCTTTCCTAGATTGAACAATATCAGTTTCTGGTTATTACCACCTTCTTTAATACTATTGGCTGGTTCTATGTTTGTGGAACAAGGGGCAGGAACAGGCTGGACCGTTTATCCCCCACTATCAAGCATTCAAGCCCATTCGGGGGGAGCAGTGGATATGGCTATATTTAGTTTACATCTAGCTGGTGTATCTTCCATTTTAAG
>Echinomuricea_sp._MW401653
CCCGATATGGCCTTTCCTAGATTGAACAATATCAGTTTCTGGTTATTACCACCTTCTTTAATACTATTGGCTGGTTCTATGTTTGTGGAACAAGGGGCAGGAACAGGCTGGACCGTTTATCCCCCACTATCAAGCATTCAAGCCCATTCGGGGGGAGCAGTGGATATGGCTATATTTAGTTTACATCTAGCTGGTGTATCTTCCATTTTAAG
>Gersemia_rubiformis_GQ342390
CCCGACATGGCCTTTCCTAGATTAAACAATATTAGTTTTTGGTTATTACCCCCTGCTCTAATCCTATTAGTTGGTTCTATGTTTGTGGAACAAGGGGCAGGTACAGGCTGGACCGTTTATCCCCCCCTATCAGGCATTCAAGCCCATTCAGGGGGAGCAGTGGATATGGCCATATTTAGTCTACATCTAGCTGGTATATCTTCCATTTTAAG
>Gersemia_rubiformis_MG421735
CCCGATATGGCCTTTCCTAGATTGAACAATATTAGTTTCTGGTTATTACCCCCTGCTCTAATCCTATTAGTTGGTTCTATGTTTGTGGAACAGGGGGCAGGTACAGGCTGGACCGTTTATCCCCCCCTATCAGGCATTCAAGCCCATTCAGGGGGAGCAGTGGATATGGCCATATTTAGTCTACATCTAGCTGGTATATCTTCCATTTTAAG
>Gersemia_rubiformis_MG421911
CCCGATATGGCCTTTCCTAGATTGAACAATATTAGTTTCTGGTTATTACCCCCTGCTCTAATCCTATTAGTTGGTTCTATGTTTGTGGAACAGGGGGCAGGTACAGGCTGGACCGTTTATCCCCCCCTATCAGGCATTCAAGCCCATTCAGGGGGAGCAGTGGATATGGCCATATTTAGTCTACATCTAGCTGGTATATCTTCCATTTTAAG
>Gersemia_rubiformis_MG422152
CCCGATATGGCCTTTCCTAGATTGAACAATATTAGTTTCTGGTTATTACCCCCTGCTCTAATCCTATTAGTTGGTTCTATGTTTGTGGAACAGGGGGCAGGTACAGGCTGGACCGTTTATCCCCCCCTATCAGGCATTCAAGCCCATTCAGGGGGAGCAGTGGATATGGCCATATTTAGTCTACATCTAGCTGGTATATCTTCCATTTTAAG
>Gersemia_rubiformis_MG422273
CCCGATATGGCCTTTCCTAGATTGAACAATATTAGTTTCTGGTTATTACCCCCTGCTCTAATCCTATTAGTTGGTTCTATGTTTGTGGAACAGGGGGCAGGTACAGGCTGGACCGTTTATCCCCCCCTATCAGGCATTCAAGCCCATTCAGGGGGAGCAGTGGATATGGCCATATTTAGTCTACATCTAGCTGGTATATCTTCCATTTTAAG
>Gersemia_rubiformis_MG423314
CCCGATATGGCCTTTCCTAGATTGAACAATATTAGTTTCTGGTTATTACCCCCTGCTCTAATCCTATTAGTTGGTTCTATGTTTGTGGAACAGGGGGCAGGTACAGGCTGGACCGTTTATCCCCCCCTATCAGGCATTCAAGCCCATTCAGGGGGAGCAGTGGATATGGCCATATTTAGTCTACATCTAGCTGGTATATCTTCCATTTTAAG
>Gersemia_rubiformis_MG422204
CCCGATATGGCCTTTCCTAGATTGAACAATATTAGTTTCTGGTTATTACCCCCTGCTCTAATCCTATTAGTTGGTTCTATGTTTGTGGAACAGGGGGCAGGTACAGGCTGGACCGTTTATCCCCCCCTATCAGGCATTCAAGCCCATTCAGGGGGAGCAGTGGATATGGCCATATTTAGTCTACATCTAGCTGGTATATCTTCCATTTTAAG
>Gersemia_rubiformis_MG422394
CCCGATATGGCCTTTCCTAGATTAAACAATATTAGTTTCTGGTTATTACCCCCTGCTCTAATCCTATTAGTTGGTTCTATGTTTGTGGAACAGGGGGCAGGTACAGGCTGGACCGTTTATCCCCCCCTATCAGGCATTCAAGCCCATTCAGGGGGAGCAGTGGATATGGCCATATTTAGTCTACATCTAGCTGGTATATCTTCCATTTTAAG
>Gersemia_rubiformis_MG421147
CCCGATATGGCCTTTCCTAGATTAAACAATATTAGTTTCTGGTTATTACCCCCTGCTCTAATCCTATTAGTTGGTTCTATGTTTGTGGAACAGGGGGCAGGTACAGGCTGGACCGTTTATCCCCCCCTATCAGGCATTCAAGCCCATTCAGGGGGAGCAGTGGATATGGCCATATTTAGTCTACATCTAGCTGGTATATCTTCCATTTTAAG
>Gersemia_rubiformis_MG421336
CCCGATATGGCCTTTCCTAGATTAAACAATATTAGTTTCTGGTTATTACCCCCTGCTCTAATCCTATTAGTTGGTTCTATGTTTGTGGAACAGGGGGCAGGTACAGGCTGGACCGTTTATCCCCCCCTATCAGGCATTCAAGCCCATTCAGGGGGAGCAGTGGATATGGCCATATTTAGTCTACATCTAGCTGGTATATCTTCCATTTTAAG
>Gersemia_rubiformis_MG421362
CCCGATATGGCCTTTCCTAGATTAAACAATATTAGTTTCTGGTTATTACCCCCTGCTCTAATCCTATTAGTTGGTTCTATGTTTGTGGAACAGGGGGCAGGTACAGGCTGGACCGTTTATCCCCCCCTATCAGGCATTCAAGCCCATTCAGGGGGAGCAGTGGATATGGCCATATTTAGTCTACATCTAGCTGGTATATCTTCCATTTTAAG
>Gersemia_rubiformis_MG421651
CCCGATATGGCCTTTCCTAGATTAAACAATATTAGTTTCTGGTTATTACCCCCTGCTCTAATCCTATTAGTTGGTTCTATGTTTGTGGAACAGGGGGCAGGTACAGGCTGGACCGTTTATCCCCCCCTATCAGGCATTCAAGCCCATTCAGGGGGAGCAGTGGATATGGCCATATTTAGTCTACATCTAGCTGGTATATCTTCCATTTTAAG
>Gersemia_rubiformis_MG422122
CCCGATATGGCCTTTCCTAGATTAAACAATATTAGTTTCTGGTTATTACCCCCTGCTCTAATCCTATTAGTTGGTTCTATGTTTGTGGAACAGGGGGCAGGTACAGGCTGGACCGTTTATCCCCCCCTATCAGGCATTCAAGCCCATTCAGGGGGAGCAGTGGATATGGCCATATTTAGTCTACATCTAGCTGGTATATCTTCCATTTTAAG
>Gersemia_rubiformis_MG422241
CCCGATATGGCCTTTCCTAGATTAAACAATATTAGTTTCTGGTTATTACCCCCTGCTCTAATCCTATTAGTTGGTTCTATGTTTGTGGAACAGGGGGCAGGTACAGGCTGGACCGTTTATCCCCCCCTATCAGGCATTCAAGCCCATTCAGGGGGAGCAGTGGATATGGCCATATTTAGTCTACATCTAGCTGGTATATCTTCCATTTTAAG
>Gersemia_rubiformis_MG422297
CCCGATATGGCCTTTCCTAGATTAAACAATATTAGTTTCTGGTTATTACCCCCTGCTCTAATCCTATTAGTTGGTTCTATGTTTGTGGAACAGGGGGCAGGTACAGGCTGGACCGTTTATCCCCCCCTATCAGGCATTCAAGCCCATTCAGGGGGAGCAGTGGATATGGCCATATTTAGTCTACATCTAGCTGGTATATCTTCCATTTTAAG
>Gersemia_rubiformis_MG422564
CCCGATATGGCCTTTCCTAGATTAAACAATATTAGTTTCTGGTTATTACCCCCTGCTCTAATCCTATTAGTTGGTTCTATGTTTGTGGAACAGGGGGCAGGTACAGGCTGGACCGTTTATCCCCCCCTATCAGGCATTCAAGCCCATTCAGGGGGAGCAGTGGATATGGCCATATTTAGTCTACATCTAGCTGGTATATCTTCCATTTTAAG
>Gersemia_rubiformis_MG423162
CCCGATATGGCCTTTCCTAGATTAAACAATATTAGTTTCTGGTTATTACCCCCTGCTCTAATCCTATTAGTTGGTTCTATGTTTGTGGAACAGGGGGCAGGTACAGGCTGGACCGTTTATCCCCCCCTATCAGGCATTCAAGCCCATTCAGGGGGAGCAGTGGATATGGCCATATTTAGTCTACATCTAGCTGGTATATCTTCCATTTTAAG
>Gersemia_rubiformis_MG423299
CCCGATATGGCCTTTCCTAGATTAAACAATATTAGTTTCTGGTTATTACCCCCTGCTCTAATCCTATTAGTTGGTTCTATGTTTGTGGAACAGGGGGCAGGTACAGGCTGGACCGTTTATCCCCCCCTATCAGGCATTCAAGCCCATTCAGGGGGAGCAGTGGATATGGCCATATTTAGTCTACATCTAGCTGGTATATCTTCCATTTTAAG
>Gersemia_rubiformis_MG423424
CCCGATATGGCCTTTCCTAGATTAAACAATATTAGTTTCTGGTTATTACCCCCTGCTCTAATCCTATTAGTTGGTTCTATGTTTGTGGAACAGGGGGCAGGTACAGGCTGGACCGTTTATCCCCCCCTATCAGGCATTCAAGCCCATTCAGGGGGAGCAGTGGATATGGCCATATTTAGTCTACATCTAGCTGGTATATCTTCCATTTTAAG
>Gersemia_rubiformis_MG423434
CCCGATATGGCCTTTCCTAGATTAAACAATATTAGTTTCTGGTTATTACCCCCTGCTCTAATCCTATTAGTTGGTTCTATGTTTGTGGAACAGGGGGCAGGTACAGGCTGGACCGTTTATCCCCCCCTATCAGGCATTCAAGCCCATTCAGGGGGAGCAGTGGATATGGCCATATTTAGTCTACATCTAGCTGGTATATCTTCCATTTTAAG
>Gersemia_antarctica_GQ342389
CCCGATATGGCCTTTCCTAGATTAAACAATATTAGTTTCTGGTTATTGCCCCCTGCTCTAATCCTATTAGTTGGTTCTATGTTTGTGGAACAAGGGGCAGGTACAGGCTGGACCGTTTATCCCCCACTATCAGGCATTCAAGCCCATTCAGGGGGAGCAGTGGATATGGCCATATTTAGTCTACATCTAGCTGGTATATCTTCCATTTTAAG
>Gersemia_juliepackardae_JX203820
CCCGATATGGCCTTTCCTAGATTAAACAATATTAGTTTCTGGTTATTGCCCCCTGCTCTAATCCTATTAGTTGGTTCTATGTTTGTGGAACAAGGGGCAGGTACAGGCTGGACCGTTTACCCCCCACTATCAGGCATTCAAGCCCATTCAGGGGGAGCAGTGGATATGGCCATATTTAGTCTACATCTAGCTGGTATATCTTCCATTTTAAG
>Octocorallia_sp._KY979505
CCCGATATGGCCTTTCCTAGATTAAACAATATCAGTTTTTGGTTATTACCACCTTCTCTAATATTATTGGTTGGTTCAATGTTTGTGGAACAAGGAGCAGGTACAGGTTGGACCATTTATCCCCCGTTATCAAGCATTCAAGCCCATTCAGGAGGAGCAGTAGATATGGCTATATTTAGTCTACATCTAGCTGGTGTATCTTCCATTTTAAG
>Sarcophyton_sp._AB759743
CCCGATATGGCCTTTCCTAGATTAAACAATATTAGTTTCTGGTTATTACCTCCTTCTCTAATATTATTGGTTGGTTCTATGTTTGTGGAACAAGGGGCAGGTACAGGTTGGACTATTTATCCTCCATTATCAAGCATTCAAGCCCATTCAGGGGGAGCAGTAGATATGGCTATATTTAGTCTACATCTAGCTGGTGTATCTTCCATTTTAAG
>Lobophytum_crassum_MH516354
CCCGATATGGCCTTTCCTAGATTAAATAATATTAGTTTCTGGTTATTACCGCCTTCTTTAATATTATTGGTTGGTTCTATGTTTGTGGAACAAGGGGCAGGTACAGGTTGGACCGTTTATCCCCCATTATCAAGCATTCAAGCCCACTCAGGGGGAGCAGTAGATATGGCTATATTTAGTCTACATCTAGCTGGTGTATCTTCCATTTTAAG
>Lobophytum_crassum_MH516355
CCCGATATGGCCTTTCCTAGATTAAATAATATTAGTTTCTGGTTATTACCGCCTTCTTTAATATTATTGGTTGGTTCTATGTTTGTGGAACAAGGGGCAGGTACAGGTTGGACCGTTTATCCCCCATTATCAAGCATTCAAGCCCACTCAGGGGGAGCAGTAGATATGGCTATATTTAGTCTACATCTAGCTGGTGTATCTTCCATTTTAAG
>Lobophytum_crassum_MH516358
CCCGATATGGCCTTTCCTAGATTAAATAATATTAGTTTCTGGTTATTACCGCCTTCTTTAATATTATTGGTTGGTTCTATGTTTGTGGAACAAGGGGCAGGTACAGGTTGGACCGTTTATCCCCCATTATCAAGCATTCAAGCCCACTCAGGGGGAGCAGTAGATATGGCTATATTTAGTCTACATCTAGCTGGTGTATCTTCCATTTTAAG
>Lobophytum_crassum_MH516359
CCCGATATGGCCTTTCCTAGATTAAATAATATTAGTTTCTGGTTATTACCGCCTTCTTTAATATTATTGGTTGGTTCTATGTTTGTGGAACAAGGGGCAGGTACAGGTTGGACCGTTTATCCCCCATTATCAAGCATTCAAGCCCATTCAGGGGGAGCAGTAGATATGGCTATATTTAGTCTACATCTAGCTGGTGTATCTTCCATTTTAAG
>Lobophytum_hirsutum_MH516538
CCCGATATGGCCTTTCCTAGATTAAATAATATTAGTTTCTGGTTATTACCGCCTTCTTTAATATTATTGGTTGGTTCTATGTTTGTGGAACAAGGGGCAGGTACAGGTTGGACCGTTTATCCCCCATTATCAAGCATTCAAGCCCATTCAGGGGGAGCAGTAGATATGGCTATATTTAGTCTACATCTAGCTGGTGTATCTTCCATTTTAAG
>Lobophytum_pauciflorum_GQ342394
CCCGATATGGCCTTTCCTAGATTAAATAATATTAGTTTCTGGTTATTACCGCCTTCTTTAATATTATTGGTTGGTTCTATGTTTGTGGAACAAGGGGCAGGTACAGGTTGGACCGTTTATCCCCCATTATCAAGCATTCAAGCCCATTCAGGGGGAGCAGTAGATATGGCTATATTTAGTCTACATCTAGCTGGTGTATCTTCCATTTTAAG
>Lobophytum_crassum_MH516360
CCCGATATGGCCTTTCCTAGATTAAATAATATTAGTTTCTGGTTATTACCGCCTTCTTTAATATTATTGGTTGGTTCTATGTTTGTGGAACAAGGGGCAGGTACAGGTTGGACCGTTTATCCCCCATTATCAAGCATTCAAGCCCATTCAGGGGGAGCAGTAGATATGGCTATATTTAGTCTACATCTAGCTGGTGTATCTTCCATTTTAAG
>Lobophytum_crassum_MH516550
CCCGATATGGCCTTTCCTAGATTAAATAATATTAGTTTCTGGTTATTACCGCCTTCTTTAATATTATTGGTTGGTTCTATGTTTGTGGAACAAGGGGCAGGTACAGGTTGGACCGTTTATCCCCCATTATCAAGCATTCAAGCCCATTCAGGGGGAGCAGTAGATATGGCTATATTTAGTCTACATCTAGCTGGTGTATCTTCCATTTTAAG
>Lobophytum_crassum_MH516551
CCCGATATGGCCTTTCCTAGATTAAATAATATTAGTTTCTGGTTATTACCGCCTTCTTTAATATTATTGGTTGGTTCTATGTTTGTGGAACAAGGGGCAGGTACAGGTTGGACCGTTTATCCCCCATTATCAAGCATTCAAGCCCATTCAGGGGGAGCAGTAGATATGGCTATATTTAGTCTACATCTAGCTGGTGTATCTTCCATTTTAAG
>Lobophytum_catalai_MH516349
CCCGATATGGCCTTTCCTAGATTAAATAATATTAGTTTCTGGTTATTACCGCCTTCTTTAATATTATTGGTTGGTTCTATGTTTGTGGAACAAGGGGCAGGTACAGGTTGGACCGTTTATCCCCCATTATCAAGCATTCAAGCCCATTCAGGGGGAGCAGTAGATATGGCTATATTTAGTCTACATCTAGCTGGTGTATCTTCCATTTTAAG
>Lobophytum_catalai_MH516350
CCCGATATGGCCTTTCCTAGATTAAATAATATTAGTTTCTGGTTATTACCGCCTTCTTTAATATTATTGGTTGGTTCTATGTTTGTGGAACAAGGGGCAGGTACAGGTTGGACCGTTTATCCCCCATTATCAAGCATTCAAGCCCATTCAGGGGGAGCAGTAGATATGGCTATATTTAGTCTACATCTAGCTGGTGTATCTTCCATTTTAAG
>Lobophytum_catalai_MH516351
CCCGATATGGCCTTTCCTAGATTAAATAATATTAGTTTCTGGTTATTACCGCCTTCTTTAATATTATTGGTTGGTTCTATGTTTGTGGAACAAGGGGCAGGTACAGGTTGGACCGTTTATCCCCCATTATCAAGCATTCAAGCCCATTCAGGGGGAGCAGTAGATATGGCTATATTTAGTCTACATCTAGCTGGTGTATCTTCCATTTTAAG
>Lobophytum_crassum_MH516353
CCCGATATGGCCTTTCCTAGATTAAATAATATTAGTTTCTGGTTATTACCGCCTTCTTTAATATTATTGGTTGGTTCTATGTTTGTGGAACAAGGGGCAGGTACAGGTTGGACCGTTTATCCCCCATTATCAAGCATTCAAGCCCATTCAGGGGGAGCAGTAGATATGGCTATATTTAGTCTACATCTAGCTGGTGTATCTTCCATTTTAAG
>Lobophytum_crassum_MH516356
CCCGATATGGCCTTTCCTAGATTAAATAATATTAGTTTCTGGTTATTACCGCCTTCTTTAATATTATTGGTTGGTTCTATGTTTGTGGAACAAGGGGCAGGTACAGGTTGGACCGTTTATCCCCCATTATCAAGCATTCAAGCCCATTCAGGGGGAGCAGTAGATATGGCTATATTTAGTCTACATCTAGCTGGTGTATCTTCCATTTTAAG
>Lobophytum_crassum_MH516357
CCCGATATGGCCTTTCCTAGATTAAATAATATTAGTTTCTGGTTATTACCGCCTTCTTTAATATTATTGGTTGGTTCTATGTTTGTGGAACAAGGGGCAGGTACAGGTTGGACCGTTTATCCCCCATTATCAAGCATTCAAGCCCATTCAGGGGGAGCAGTAGATATGGCTATATTTAGTCTACATCTAGCTGGTGTATCTTCCATTTTAAG
>Lobophytum_crassum_MH516361
CCCGATATGGCCTTTCCTAGATTAAATAATATTAGTTTCTGGTTATTACCGCCTTCTTTAATATTATTGGTTGGTTCTATGTTTGTGGAACAAGGGGCAGGTACAGGTTGGACCGTTTATCCCCCATTATCAAGCATTCAAGCCCATTCAGGGGGAGCAGTAGATATGGCTATATTTAGTCTACATCTAGCTGGTGTATCTTCCATTTTAAG
>Lobophytum_legitimum_MH516362
CCCGATATGGCCTTTCCTAGATTAAATAATATTAGTTTCTGGTTATTACCGCCTTCTTTAATATTATTGGTTGGTTCTATGTTTGTGGAACAAGGGGCAGGTACAGGTTGGACCGTTTATCCCCCATTATCAAGCATTCAAGCCCATTCAGGGGGAGCAGTAGATATGGCTATATTTAGTCTACATCTAGCTGGTGTATCTTCCATTTTAAG
>Lobophytum_crassum_MH516535
CCCGATATGGCCTTTCCTAGATTAAATAATATTAGTTTCTGGTTATTACCGCCTTCTTTAATATTATTGGTTGGTTCTATGTTTGTGGAACAAGGGGCAGGTACAGGTTGGACCGTTTATCCCCCATTATCAAGCATTCAAGCCCATTCAGGGGGAGCAGTAGATATGGCTATATTTAGTCTACATCTAGCTGGTGTATCTTCCATTTTAAG
>Lobophytum_crassum_MH516352
CCCGATATGGCCTTTCCTAGATTAAATAATATTAGTTTCTGGTTATTACCGCCTTCTTTAATATTATTGGTTGGTTCTATGTTTGTGGAACAAGGGGCAGGTACAGGTTGGACCGTTTATCCCCCATTATCAAGCATTCAAGCCCATTCAGGGGGAGCAGTAGATATGGCTATATTTAGTCTACATCTAGCTGGTGTATCTTCCATTTTAAG
>Sarcophyton_glaucum_KC864967
CCCGATATGGCCTTTCCTAGATTAAACAATATTAGTTTCTGGTTATTACCGCCTTCTTTAATATTATTGGTAGGTTCTATGTTTGTGGAACAAGGGGCAGGAACAGGTTGGACAATTTATCCTCCATTGTCAAGCATTCAAGCCCATTCCGGGGGAGCAGTAGATATGGCTATATTTAGTCTACATCTAGCTGGGGTATCTTCCATTTTAAG
>Sarcophyton_glaucum_AB759849
CCCGATATGGCCTTTCCTAGATTAAACAATATTAGTTTCTGGTTATTACCGCCTTCTTTAATATTATTGGTAGGTTCTATGTTTGTGGAACAAGGGGCAGGAACAGGTTGGACAATTTATCCTCCATTGTCAAGCATTCAAGCCCATTCCGGGGGAGCAGTAGATATGGCTATATTTAGTCTACATCTAGCTGGGGTATCTTCCATTTTAAG
>Sarcophyton_sp._HQ967785
CCCGATATGGCCTTTCCTAGATTAAACAATATAAGTTTCTGGTTATTACCGCCTTCTTTAATATTATTGGTCGGCTCTATGTTTGTGGAACAAGGGGCAGGAACAGGGTGGACCATTTATCCTCCGTTATCAAGCATTCAAGCCCATTCAGGGGGAGCAGTAGACATGGCTATATTTAGTTTACATCTAGCTGGGGTATCTTCCATTTTAAG
>Sarcophyton_glaucum_AB759735
CCCGATATGGCCTTTCCTAGATTAAACAATATAAGTTTCTGGTTATTACCGCCTTCTTTAATATTATTGGTCGGCTCTATGTTTGTGGAACAAGGGGCAGGAACAGGGTGGACCATTTATCCTCCGTTATCAAGCATTCAAGCCCATTCAGGGGGAGCAGTAGACATGGCTATATTTAGTTTACATCTAGCTGGGGTATCTTCCATTTTAAG
>Sarcophyton_glaucum_AB759739
CCCGATATGGCCTTTCCTAGATTAAACAATATAAGTTTCTGGTTATTACCGCCTTCTTTAATATTATTGGTCGGCTCTATGTTTGTGGAACAAGGGGCAGGAACAGGGTGGACCATTTATCCTCCGTTATCAAGCATTCAAGCCCATTCAGGGGGAGCAGTAGACATGGCTATATTTAGTTTACATCTAGCTGGGGTATCTTCCATTTTAAG
>Sarcophyton_glaucum_AB759748
CCCGATATGGCCTTTCCTAGATTAAACAATATAAGTTTCTGGTTATTACCGCCTTCTTTAATATTATTGGTCGGCTCTATGTTTGTGGAACAAGGGGCAGGAACAGGGTGGACCATTTATCCTCCGTTATCAAGCATTCAAGCCCATTCAGGGGGAGCAGTAGACATGGCTATATTTAGTTTACATCTAGCTGGGGTATCTTCCATTTTAAG
>Sarcophyton_glaucum_AB759754
CCCGATATGGCCTTTCCTAGATTAAACAATATAAGTTTCTGGTTATTACCGCCTTCTTTAATATTATTGGTCGGCTCTATGTTTGTGGAACAAGGGGCAGGAACAGGGTGGACCATTTATCCTCCGTTATCAAGCATTCAAGCCCATTCAGGGGGAGCAGTAGACATGGCTATATTTAGTTTACATCTAGCTGGGGTATCTTCCATTTTAAG
>Sarcophyton_glaucum_AB759755
CCCGATATGGCCTTTCCTAGATTAAACAATATAAGTTTCTGGTTATTACCGCCTTCTTTAATATTATTGGTCGGCTCTATGTTTGTGGAACAAGGGGCAGGAACAGGGTGGACCATTTATCCTCCGTTATCAAGCATTCAAGCCCATTCAGGGGGAGCAGTAGACATGGCTATATTTAGTTTACATCTAGCTGGGGTATCTTCCATTTTAAG
>Sarcophyton_glaucum_AB759760
CCCGATATGGCCTTTCCTAGATTAAACAATATAAGTTTCTGGTTATTACCGCCTTCTTTAATATTATTGGTCGGCTCTATGTTTGTGGAACAAGGGGCAGGAACAGGGTGGACCATTTATCCTCCGTTATCAAGCATTCAAGCCCATTCAGGGGGAGCAGTAGACATGGCTATATTTAGTTTACATCTAGCTGGGGTATCTTCCATTTTAAG
>Sarcophyton_glaucum_AB759768
CCCGATATGGCCTTTCCTAGATTAAACAATATAAGTTTCTGGTTATTACCGCCTTCTTTAATATTATTGGTCGGCTCTATGTTTGTGGAACAAGGGGCAGGAACAGGGTGGACCATTTATCCTCCGTTATCAAGCATTCAAGCCCATTCAGGGGGAGCAGTAGACATGGCTATATTTAGTTTACATCTAGCTGGGGTATCTTCCATTTTAAG
>Sarcophyton_glaucum_AB759772
CCCGATATGGCCTTTCCTAGATTAAACAATATAAGTTTCTGGTTATTACCGCCTTCTTTAATATTATTGGTCGGCTCTATGTTTGTGGAACAAGGGGCAGGAACAGGGTGGACCATTTATCCTCCGTTATCAAGCATTCAAGCCCATTCAGGGGGAGCAGTAGACATGGCTATATTTAGTTTACATCTAGCTGGGGTATCTTCCATTTTAAG
>Sarcophyton_glaucum_AB759774
CCCGATATGGCCTTTCCTAGATTAAACAATATAAGTTTCTGGTTATTACCGCCTTCTTTAATATTATTGGTCGGCTCTATGTTTGTGGAACAAGGGGCAGGAACAGGGTGGACCATTTATCCTCCGTTATCAAGCATTCAAGCCCATTCAGGGGGAGCAGTAGACATGGCTATATTTAGTTTACATCTAGCTGGGGTATCTTCCATTTTAAG
>Sarcophyton_glaucum_AB759777
CCCGATATGGCCTTTCCTAGATTAAACAATATAAGTTTCTGGTTATTACCGCCTTCTTTAATATTATTGGTCGGCTCTATGTTTGTGGAACAAGGGGCAGGAACAGGGTGGACCATTTATCCTCCGTTATCAAGCATTCAAGCCCATTCAGGGGGAGCAGTAGACATGGCTATATTTAGTTTACATCTAGCTGGGGTATCTTCCATTTTAAG
>Sarcophyton_glaucum_AB759793
CCCGATATGGCCTTTCCTAGATTAAACAATATAAGTTTCTGGTTATTACCGCCTTCTTTAATATTATTGGTCGGCTCTATGTTTGTGGAACAAGGGGCAGGAACAGGGTGGACCATTTATCCTCCGTTATCAAGCATTCAAGCCCATTCAGGGGGAGCAGTAGACATGGCTATATTTAGTTTACATCTAGCTGGGGTATCTTCCATTTTAAG
>Sarcophyton_glaucum_AB759798
CCCGATATGGCCTTTCCTAGATTAAACAATATAAGTTTCTGGTTATTACCGCCTTCTTTAATATTATTGGTCGGCTCTATGTTTGTGGAACAAGGGGCAGGAACAGGGTGGACCATTTATCCTCCGTTATCAAGCATTCAAGCCCATTCAGGGGGAGCAGTAGACATGGCTATATTTAGTTTACATCTAGCTGGGGTATCTTCCATTTTAAG
>Sarcophyton_glaucum_KF955169
CCCGATATGGCCTTTCCTAGATTAAACAATATAAGTTTCTGGTTATTACCGCCTTCTTTAATATTATTGGTCGGCTCTATGTTTGTGGAACAAGGGGCAGGAACAGGGTGGACCATTTATCCTCCGTTATCAAGCATTCAAGCCCATTCAGGGGGAGCAGTAGACATGGCTATATTTAGTTTACATCTAGCTGGGGTATCTTCCATTTTAAG
>Sarcophyton_glaucum_KF955174
CCCGATATGGCCTTTCCTAGATTAAACAATATAAGTTTCTGGTTATTACCGCCTTCTTTAATATTATTGGTCGGCTCTATGTTTGTGGAACAAGGGGCAGGAACAGGGTGGACCATTTATCCTCCGTTATCAAGCATTCAAGCCCATTCAGGGGGAGCAGTAGACATGGCTATATTTAGTTTACATCTAGCTGGGGTATCTTCCATTTTAAG
>Sarcophyton_glaucum_MN891939
CCCGATATGGCCTTTCCTAGATTAAACAATATAAGTTTCTGGTTATTACCGCCTTCTTTAATATTATTGGTCGGCTCTATGTTTGTGGAACAAGGGGCAGGAACAGGGTGGACCATTTATCCTCCGTTATCAAGCATTCAAGCCCATTCAGGGGGAGCAGTAGACATGGCTATATTTAGTTTACATCTAGCTGGGGTATCTTCCATTTTAAG
>Sarcophyton_glaucum_MN891940
CCCGATATGGCCTTTCCTAGATTAAACAATATAAGTTTCTGGTTATTACCGCCTTCTTTAATATTATTGGTCGGCTCTATGTTTGTGGAACAAGGGGCAGGAACAGGGTGGACCATTTATCCTCCGTTATCAAGCATTCAAGCCCATTCAGGGGGAGCAGTAGACATGGCTATATTTAGTTTACATCTAGCTGGGGTATCTTCCATTTTAAG
>Sarcophyton_glaucum_AB759750
CCCGATATGGCCTTTCCTAGATTAAACAATATTAGTTTCTGGTTATTACCGCCTTCTTTAATATTATTGGTCGGTTCTATGTTTGTGGAACAAGGGGCAGGAACAGGCTGGACCATTTATCCCCCATTGTCAAGCATTCAAGCCCATTCAGGGGGAGCAGTAGATATGGCTATATTTAGTCTACATCTAGCTGGGGTGTCTTCCATTTTAAG
>Sarcophyton_cherbonnieri_MN891932
CCCGATATGGCCTTTCCTAGATTAAACAATATTAGTTTCTGGCTATTACCGCCTTCTTTAATATTATTGGTCGGTTCTATGTTTGTGGAACAAGGGGCAGGAACAGGTTGGACCATTTATCCTCCATTATCAAGCATTCAAGCCCATTCAGGGGGAGCAGTAGATATGGCTATATTTAGCCTACATCTAGCTGGTGTATCTTCCATTTTAAG
>Sarcophyton_cherbonnieri_MN891933
CCCGATATGGCCTTTCCTAGATTAAACAATATTAGTTTCTGGCTATTACCGCCTTCTTTAATATTATTGGTCGGTTCTATGTTTGTGGAACAAGGGGCAGGAACAGGTTGGACCATTTATCCTCCATTATCAAGCATTCAAGCCCATTCAGGGGGAGCAGTAGATATGGCTATATTTAGCCTACATCTAGCTGGTGTATCTTCCATTTTAAG
>Sarcophyton_sp._AB759844
CCCGATATGGCCTTTCCTAGATTAAACAATATTAGTTTCTGGTTATTACCGCCTTCTTTAATATTATTGGTCGGTTCTATGTTTGTGGAACAAGGGGCAGGAACAGGTTGGACCATTTATCCTCCATTATCAAGCATTCAAGCCCATTCAGGAGGAGCAGTAGATATGGCTATATTTAGTCTACATCTAGCTGGTGTATCTTCCATTTTAAG
>Sarcophyton_sp._AB759848
CCCGATATGGCCTTTCCTAGATTAAACAATATTAGTTTCTGGTTATTACCGCCTTCTTTAATATTATTGGTCGGTTCTATGTTTGTGGAACAAGGGGCAGGAACAGGTTGGACCATTTATCCTCCATTATCAAGCATTCAAGCCCATTCAGGAGGAGCAGTAGATATGGCTATATTTAGTCTACATCTAGCTGGTGTATCTTCCATTTTAAG
>Sarcophyton_glaucum_KF955172
CCCGATATGGCCTTTCCTAGATTAAACAATATTAGTTTCTGGTTATTACCGCCTTCTTTAATATTATTGGTCGGTTCTATGTTTGTGGAACAAGGGGCAGGAACAGGTTGGACCATTTATCCTCCATTATCAAGCATTCAAGCCCATTCAGGAGGAGCAGTAGATATGGCTATATTTAGTCTACATCTAGCTGGTGTATCTTCCATTTTAAG
>Sarcophyton_glaucum_KF955173
CCCGATATGGCCTTTCCTAGATTAAACAATATTAGTTTCTGGTTATTACCGCCTTCTTTAATATTATTGGTCGGTTCTATGTTTGTGGAACAAGGGGCAGGAACAGGTTGGACCATTTATCCTCCATTATCAAGCATTCAAGCCCATTCAGGAGGAGCAGTAGATATGGCTATATTTAGTCTACATCTAGCTGGTGTATCTTCCATTTTAAG
>Sarcophyton_glaucum_KF955180
CCCGATATGGCCTTTCCTAGATTAAACAATATTAGTTTCTGGTTATTACCGCCTTCTTTAATATTATTGGTCGGTTCTATGTTTGTGGAACAAGGGGCAGGAACAGGTTGGACCATTTATCCTCCATTATCAAGCATTCAAGCCCATTCAGGAGGAGCAGTAGATATGGCTATATTTAGTCTACATCTAGCTGGTGTATCTTCCATTTTAAG
>Sarcophyton_trocheliophorum_MH516552
CCCGATATGGCCTTTCCTAGATTAAACAATATTAGTTTCTGGTTATTGCCGCCTTCTTTAATATTATTGGTTGGTTCTATGTTTGTGGAACAAGGGGCAGGAACAGGTTGGACCATTTATCCTCCATTATCAAGCATTCAAGCCCATTCAGGGGGAGCAGTAGATATGGCTATATTTAGTCTCCATCTAGCTGGTGTATCTTCCATTTTAAG
>Sarcophyton_trocheliophorum_AB759722
CCCGATATGGCCTTTCCTAGATTAAACAATATTAGTTTCTGGTTATTGCCGCCTTCTTTAATATTATTGGTTGGTTCTATGTTTGTGGAACAAGGGGCAGGAACAGGTTGGACCATTTATCCTCCATTATCAAGCATTCAAGCCCATTCAGGGGGAGCAGTAGATATGGCTATATTTAGTCTCCATCTAGCTGGTGTATCTTCCATTTTAAG
>Sarcophyton_trocheliophorum_AB759724
CCCGATATGGCCTTTCCTAGATTAAACAATATTAGTTTCTGGTTATTGCCGCCTTCTTTAATATTATTGGTTGGTTCTATGTTTGTGGAACAAGGGGCAGGAACAGGTTGGACCATTTATCCTCCATTATCAAGCATTCAAGCCCATTCAGGGGGAGCAGTAGATATGGCTATATTTAGTCTCCATCTAGCTGGTGTATCTTCCATTTTAAG
>Sarcophyton_trocheliophorum_AB759747
CCCGATATGGCCTTTCCTAGATTAAACAATATTAGTTTCTGGTTATTGCCGCCTTCTTTAATATTATTGGTTGGTTCTATGTTTGTGGAACAAGGGGCAGGAACAGGTTGGACCATTTATCCTCCATTATCAAGCATTCAAGCCCATTCAGGGGGAGCAGTAGATATGGCTATATTTAGTCTCCATCTAGCTGGTGTATCTTCCATTTTAAG
>Sarcophyton_trocheliophorum_AB759759
CCCGATATGGCCTTTCCTAGATTAAACAATATTAGTTTCTGGTTATTGCCGCCTTCTTTAATATTATTGGTTGGTTCTATGTTTGTGGAACAAGGGGCAGGAACAGGTTGGACCATTTATCCTCCATTATCAAGCATTCAAGCCCATTCAGGGGGAGCAGTAGATATGGCTATATTTAGTCTCCATCTAGCTGGTGTATCTTCCATTTTAAG
>Sarcophyton_trocheliophorum_AB759761
CCCGATATGGCCTTTCCTAGATTAAACAATATTAGTTTCTGGTTATTGCCGCCTTCTTTAATATTATTGGTTGGTTCTATGTTTGTGGAACAAGGGGCAGGAACAGGTTGGACCATTTATCCTCCATTATCAAGCATTCAAGCCCATTCAGGGGGAGCAGTAGATATGGCTATATTTAGTCTCCATCTAGCTGGTGTATCTTCCATTTTAAG
>Sarcophyton_trocheliophorum_AB759762
CCCGATATGGCCTTTCCTAGATTAAACAATATTAGTTTCTGGTTATTGCCGCCTTCTTTAATATTATTGGTTGGTTCTATGTTTGTGGAACAAGGGGCAGGAACAGGTTGGACCATTTATCCTCCATTATCAAGCATTCAAGCCCATTCAGGGGGAGCAGTAGATATGGCTATATTTAGTCTCCATCTAGCTGGTGTATCTTCCATTTTAAG
>Sarcophyton_trocheliophorum_AB759763
CCCGATATGGCCTTTCCTAGATTAAACAATATTAGTTTCTGGTTATTGCCGCCTTCTTTAATATTATTGGTTGGTTCTATGTTTGTGGAACAAGGGGCAGGAACAGGTTGGACCATTTATCCTCCATTATCAAGCATTCAAGCCCATTCAGGGGGAGCAGTAGATATGGCTATATTTAGTCTCCATCTAGCTGGTGTATCTTCCATTTTAAG
>Sarcophyton_trocheliophorum_AB759765
CCCGATATGGCCTTTCCTAGATTAAACAATATTAGTTTCTGGTTATTGCCGCCTTCTTTAATATTATTGGTTGGTTCTATGTTTGTGGAACAAGGGGCAGGAACAGGTTGGACCATTTATCCTCCATTATCAAGCATTCAAGCCCATTCAGGGGGAGCAGTAGATATGGCTATATTTAGTCTCCATCTAGCTGGTGTATCTTCCATTTTAAG
>Sarcophyton_trocheliophorum_AB759769
CCCGATATGGCCTTTCCTAGATTAAACAATATTAGTTTCTGGTTATTGCCGCCTTCTTTAATATTATTGGTTGGTTCTATGTTTGTGGAACAAGGGGCAGGAACAGGTTGGACCATTTATCCTCCATTATCAAGCATTCAAGCCCATTCAGGGGGAGCAGTAGATATGGCTATATTTAGTCTCCATCTAGCTGGTGTATCTTCCATTTTAAG
>Sarcophyton_trocheliophorum_AB759776
CCCGATATGGCCTTTCCTAGATTAAACAATATTAGTTTCTGGTTATTGCCGCCTTCTTTAATATTATTGGTTGGTTCTATGTTTGTGGAACAAGGGGCAGGAACAGGTTGGACCATTTATCCTCCATTATCAAGCATTCAAGCCCATTCAGGGGGAGCAGTAGATATGGCTATATTTAGTCTCCATCTAGCTGGTGTATCTTCCATTTTAAG
>Sarcophyton_trocheliophorum_AB759779
CCCGATATGGCCTTTCCTAGATTAAACAATATTAGTTTCTGGTTATTGCCGCCTTCTTTAATATTATTGGTTGGTTCTATGTTTGTGGAACAAGGGGCAGGAACAGGTTGGACCATTTATCCTCCATTATCAAGCATTCAAGCCCATTCAGGGGGAGCAGTAGATATGGCTATATTTAGTCTCCATCTAGCTGGTGTATCTTCCATTTTAAG
>Sarcophyton_sp._AB759780
CCCGATATGGCCTTTCCTAGATTAAACAATATTAGTTTCTGGTTATTGCCGCCTTCTTTAATATTATTGGTTGGTTCTATGTTTGTGGAACAAGGGGCAGGAACAGGTTGGACCATTTATCCTCCATTATCAAGCATTCAAGCCCATTCAGGGGGAGCAGTAGATATGGCTATATTTAGTCTCCATCTAGCTGGTGTATCTTCCATTTTAAG
>Sarcophyton_trocheliophorum_AB759782
CCCGATATGGCCTTTCCTAGATTAAACAATATTAGTTTCTGGTTATTGCCGCCTTCTTTAATATTATTGGTTGGTTCTATGTTTGTGGAACAAGGGGCAGGAACAGGTTGGACCATTTATCCTCCATTATCAAGCATTCAAGCCCATTCAGGGGGAGCAGTAGATATGGCTATATTTAGTCTCCATCTAGCTGGTGTATCTTCCATTTTAAG
>Sarcophyton_trocheliophorum_AB759794
CCCGATATGGCCTTTCCTAGATTAAACAATATTAGTTTCTGGTTATTGCCGCCTTCTTTAATATTATTGGTTGGTTCTATGTTTGTGGAACAAGGGGCAGGAACAGGTTGGACCATTTATCCTCCATTATCAAGCATTCAAGCCCATTCAGGGGGAGCAGTAGATATGGCTATATTTAGTCTCCATCTAGCTGGTGTATCTTCCATTTTAAG
>Sarcophyton_trocheliophorum_AB759801
CCCGATATGGCCTTTCCTAGATTAAACAATATTAGTTTCTGGTTATTGCCGCCTTCTTTAATATTATTGGTTGGTTCTATGTTTGTGGAACAAGGGGCAGGAACAGGTTGGACCATTTATCCTCCATTATCAAGCATTCAAGCCCATTCAGGGGGAGCAGTAGATATGGCTATATTTAGTCTCCATCTAGCTGGTGTATCTTCCATTTTAAG
>Sarcophyton_trocheliophorum_AB759805
CCCGATATGGCCTTTCCTAGATTAAACAATATTAGTTTCTGGTTATTGCCGCCTTCTTTAATATTATTGGTTGGTTCTATGTTTGTGGAACAAGGGGCAGGAACAGGTTGGACCATTTATCCTCCATTATCAAGCATTCAAGCCCATTCAGGGGGAGCAGTAGATATGGCTATATTTAGTCTCCATCTAGCTGGTGTATCTTCCATTTTAAG
>Sarcophyton_sp._AB759834
CCCGATATGGCCTTTCCTAGATTAAACAATATTAGTTTCTGGTTATTGCCGCCTTCTTTAATATTATTGGTTGGTTCTATGTTTGTGGAACAAGGGGCAGGAACAGGTTGGACCATTTATCCTCCATTATCAAGCATTCAAGCCCATTCAGGGGGAGCAGTAGATATGGCTATATTTAGTCTCCATCTAGCTGGTGTATCTTCCATTTTAAG
>Sarcophyton_trocheliophorum_AB759835
CCCGATATGGCCTTTCCTAGATTAAACAATATTAGTTTCTGGTTATTGCCGCCTTCTTTAATATTATTGGTTGGTTCTATGTTTGTGGAACAAGGGGCAGGAACAGGTTGGACCATTTATCCTCCATTATCAAGCATTCAAGCCCATTCAGGGGGAGCAGTAGATATGGCTATATTTAGTCTCCATCTAGCTGGTGTATCTTCCATTTTAAG
>Sarcophyton_trocheliophorum_AB759852
CCCGATATGGCCTTTCCTAGATTAAACAATATTAGTTTCTGGTTATTGCCGCCTTCTTTAATATTATTGGTTGGTTCTATGTTTGTGGAACAAGGGGCAGGAACAGGTTGGACCATTTATCCTCCATTATCAAGCATTCAAGCCCATTCAGGGGGAGCAGTAGATATGGCTATATTTAGTCTCCATCTAGCTGGTGTATCTTCCATTTTAAG
>Sarcophyton_sp._AB759853
CCCGATATGGCCTTTCCTAGATTAAACAATATTAGTTTCTGGTTATTGCCGCCTTCTTTAATATTATTGGTTGGTTCTATGTTTGTGGAACAAGGGGCAGGAACAGGTTGGACCATTTATCCTCCATTATCAAGCATTCAAGCCCATTCAGGGGGAGCAGTAGATATGGCTATATTTAGTCTCCATCTAGCTGGTGTATCTTCCATTTTAAG
>Sarcophyton_sp._AB759859
CCCGATATGGCCTTTCCTAGATTAAACAATATTAGTTTCTGGTTATTGCCGCCTTCTTTAATATTATTGGTTGGTTCTATGTTTGTGGAACAAGGGGCAGGAACAGGTTGGACCATTTATCCTCCATTATCAAGCATTCAAGCCCATTCAGGGGGAGCAGTAGATATGGCTATATTTAGTCTCCATCTAGCTGGTGTATCTTCCATTTTAAG
>Sarcophyton_trocheliophorum_GQ342398
CCCGATATGGCCTTTCCTAGATTAAACAATATTAGTTTCTGGTTATTGCCGCCTTCTTTAATATTATTGGTTGGTTCTATGTTTGTGGAACAAGGGGCAGGAACAGGTTGGACCATTTATCCTCCATTATCAAGCATTCAAGCCCATTCAGGGGGAGCAGTAGATATGGCTATATTTAGTCTCCATCTAGCTGGTGTATCTTCCATTTTAAG
>Sarcophyton_trocheliophorum_MH516378
CCCGATATGGCCTTTCCTAGATTAAACAATATTAGTTTCTGGTTATTGCCGCCTTCTTTAATATTATTGGTTGGTTCTATGTTTGTGGAACAAGGGGCAGGAACAGGTTGGACCATTTATCCTCCATTATCAAGCATTCAAGCCCATTCAGGGGGAGCAGTAGATATGGCTATATTTAGTCTCCATCTAGCTGGTGTATCTTCCATTTTAAG
>Sarcophyton_trocheliophorum_MH516379
CCCGATATGGCCTTTCCTAGATTAAACAATATTAGTTTCTGGTTATTGCCGCCTTCTTTAATATTATTGGTTGGTTCTATGTTTGTGGAACAAGGGGCAGGAACAGGTTGGACCATTTATCCTCCATTATCAAGCATTCAAGCCCATTCAGGGGGAGCAGTAGATATGGCTATATTTAGTCTCCATCTAGCTGGTGTATCTTCCATTTTAAG
>Sarcophyton_trocheliophorum_MH516380
CCCGATATGGCCTTTCCTAGATTAAACAATATTAGTTTCTGGTTATTGCCGCCTTCTTTAATATTATTGGTTGGTTCTATGTTTGTGGAACAAGGGGCAGGAACAGGTTGGACCATTTATCCTCCATTATCAAGCATTCAAGCCCATTCAGGGGGAGCAGTAGATATGGCTATATTTAGTCTCCATCTAGCTGGTGTATCTTCCATTTTAAG
>Sarcophyton_trocheliophorum_MH516381
CCCGATATGGCCTTTCCTAGATTAAACAATATTAGTTTCTGGTTATTGCCGCCTTCTTTAATATTATTGGTTGGTTCTATGTTTGTGGAACAAGGGGCAGGAACAGGTTGGACCATTTATCCTCCATTATCAAGCATTCAAGCCCATTCAGGGGGAGCAGTAGATATGGCTATATTTAGTCTCCATCTAGCTGGTGTATCTTCCATTTTAAG
>Sarcophyton_trocheliophorum_MH516382
CCCGATATGGCCTTTCCTAGATTAAACAATATTAGTTTCTGGTTATTGCCGCCTTCTTTAATATTATTGGTTGGTTCTATGTTTGTGGAACAAGGGGCAGGAACAGGTTGGACCATTTATCCTCCATTATCAAGCATTCAAGCCCATTCAGGGGGAGCAGTAGATATGGCTATATTTAGTCTCCATCTAGCTGGTGTATCTTCCATTTTAAG
>Sarcophyton_trocheliophorum_MH516383
CCCGATATGGCCTTTCCTAGATTAAACAATATTAGTTTCTGGTTATTGCCGCCTTCTTTAATATTATTGGTTGGTTCTATGTTTGTGGAACAAGGGGCAGGAACAGGTTGGACCATTTATCCTCCATTATCAAGCATTCAAGCCCATTCAGGGGGAGCAGTAGATATGGCTATATTTAGTCTCCATCTAGCTGGTGTATCTTCCATTTTAAG
>Sarcophyton_trocheliophorum_MH516384
CCCGATATGGCCTTTCCTAGATTAAACAATATTAGTTTCTGGTTATTGCCGCCTTCTTTAATATTATTGGTTGGTTCTATGTTTGTGGAACAAGGGGCAGGAACAGGTTGGACCATTTATCCTCCATTATCAAGCATTCAAGCCCATTCAGGGGGAGCAGTAGATATGGCTATATTTAGTCTCCATCTAGCTGGTGTATCTTCCATTTTAAG
>Sarcophyton_trocheliophorum_MH516385
CCCGATATGGCCTTTCCTAGATTAAACAATATTAGTTTCTGGTTATTGCCGCCTTCTTTAATATTATTGGTTGGTTCTATGTTTGTGGAACAAGGGGCAGGAACAGGTTGGACCATTTATCCTCCATTATCAAGCATTCAAGCCCATTCAGGGGGAGCAGTAGATATGGCTATATTTAGTCTCCATCTAGCTGGTGTATCTTCCATTTTAAG
>Sarcophyton_trocheliophorum_MN891941
CCCGATATGGCCTTTCCTAGATTAAACAATATTAGTTTCTGGTTATTGCCGCCTTCTTTAATATTATTGGTTGGTTCTATGTTTGTGGAACAAGGGGCAGGAACAGGTTGGACCATTTATCCTCCATTATCAAGCATTCAAGCCCATTCAGGGGGAGCAGTAGATATGGCTATATTTAGTCTCCATCTAGCTGGTGTATCTTCCATTTTAAG
>Sarcophyton_trocheliophorum_MN891942
CCCGATATGGCCTTTCCTAGATTAAACAATATTAGTTTCTGGTTATTGCCGCCTTCTTTAATATTATTGGTTGGTTCTATGTTTGTGGAACAAGGGGCAGGAACAGGTTGGACCATTTATCCTCCATTATCAAGCATTCAAGCCCATTCAGGGGGAGCAGTAGATATGGCTATATTTAGTCTCCATCTAGCTGGTGTATCTTCCATTTTAAG
>Sarcophyton_trocheliophorum_MN891943
CCCGATATGGCCTTTCCTAGATTAAACAATATTAGTTTCTGGTTATTGCCGCCTTCTTTAATATTATTGGTTGGTTCTATGTTTGTGGAACAAGGGGCAGGAACAGGTTGGACCATTTATCCTCCATTATCAAGCATTCAAGCCCATTCAGGGGGAGCAGTAGATATGGCTATATTTAGTCTCCATCTAGCTGGTGTATCTTCCATTTTAAG
>Sarcophyton_trocheliophorum_JX203822
CCCGATATGGCCTTTCCTAGATTAAACAATATTAGTTTCTGGTTATTGCCGCCTTCTTTAATATTATTGGTTGGTTCTATGTTTGTGGAACAAGGGGCAGGAACAGGTTGGACCATTTATCCTCCATTATCAAGCATTCAAGCCCATTCAGGGGGAGCAGTAGATATGGCTATATTTAGTCTCCATCTAGCTGGTGTATCTTCCATTTTAAG
>Sarcophyton_glaucum_KC864978
CCCGATATGGCCTTTCCTAGATTAAACAATATTAGTTTCTGGTTATTGCCGCCTTCTTTAATATTATTGGTTGGTTCTATGTTTGTGGAACAAGGGGCAGGAACAGGTTGGACCATTTATCCTCCATTATCAAGCATTCAAGCCCATTCAGGGGGAGCAGTAGATATGGCTATATTTAGTCTACATCTAGCTGGTGTATCTTCCATTTTAAG
>Sarcophyton_gemmatum_KC864986
CCCGATATGGCCTTTCCTAGATTAAACAATATTAGTTTCTGGTTATTGCCGCCTTCTTTAATATTATTGGTTGGTTCTATGTTTGTGGAACAAGGGGCAGGAACAGGTTGGACCATTTATCCTCCATTATCAAGCATTCAAGCCCATTCAGGGGGAGCAGTAGATATGGCTATATTTAGTCTACATCTAGCTGGTGTATCTTCCATTTTAAG
>Sarcophyton_sp._AB759745
CCCGATATGGCCTTTCCTAGATTAAACAATATTAGTTTCTGGTTATTACCGCCTTCTTTAATATTATTGGTTGGTTCTATGTTTGTGGAACAAGGGGCAGGAACAGGTTGGACCATTTATCCTCCATTATCAAGCATTCAAGCCCATTCAGGGGGAGCAGTAGATATGGCTATATTTAGTCTACATCTAGCTGGTGTATCTTCCATTTTAAG
>Sarcophyton_sp._AB759764
CCCGATATGGCCTTTCCTAGATTAAACAATATTAGTTTCTGGTTATTACCGCCTTCTTTAATATTATTGGTTGGTTCTATGTTTGTGGAACAAGGGGCAGGAACAGGTTGGACCATTTATCCTCCATTATCAAGCATTCAAGCCCATTCAGGGGGAGCAGTAGATATGGCTATATTTAGTCTACATCTAGCTGGTGTATCTTCCATTTTAAG
>Sarcophyton_sp._AB759766
CCCGATATGGCCTTTCCTAGATTAAACAATATTAGTTTCTGGTTATTACCGCCTTCTTTAATATTATTGGTTGGTTCTATGTTTGTGGAACAAGGGGCAGGAACAGGTTGGACCATTTATCCTCCATTATCAAGCATTCAAGCCCATTCAGGGGGAGCAGTAGATATGGCTATATTTAGTCTACATCTAGCTGGTGTATCTTCCATTTTAAG
>Sarcophyton_sp._AB759770
CCCGATATGGCCTTTCCTAGATTAAACAATATTAGTTTCTGGTTATTACCGCCTTCTTTAATATTATTGGTTGGTTCTATGTTTGTGGAACAAGGGGCAGGAACAGGTTGGACCATTTATCCTCCATTATCAAGCATTCAAGCCCATTCAGGGGGAGCAGTAGATATGGCTATATTTAGTCTACATCTAGCTGGTGTATCTTCCATTTTAAG
>Sarcophyton_sp._AB759781
CCCGATATGGCCTTTCCTAGATTAAACAATATTAGTTTCTGGTTATTACCGCCTTCTTTAATATTATTGGTTGGTTCTATGTTTGTGGAACAAGGGGCAGGAACAGGTTGGACCATTTATCCTCCATTATCAAGCATTCAAGCCCATTCAGGGGGAGCAGTAGATATGGCTATATTTAGTCTACATCTAGCTGGTGTATCTTCCATTTTAAG
>Sarcophyton_sp._AB759785
CCCGATATGGCCTTTCCTAGATTAAACAATATTAGTTTCTGGTTATTACCGCCTTCTTTAATATTATTGGTTGGTTCTATGTTTGTGGAACAAGGGGCAGGAACAGGTTGGACCATTTATCCTCCATTATCAAGCATTCAAGCCCATTCAGGGGGAGCAGTAGATATGGCTATATTTAGTCTACATCTAGCTGGTGTATCTTCCATTTTAAG
>Sarcophyton_sp._AB759797
CCCGATATGGCCTTTCCTAGATTAAACAATATTAGTTTCTGGTTATTACCGCCTTCTTTAATATTATTGGTTGGTTCTATGTTTGTGGAACAAGGGGCAGGAACAGGTTGGACCATTTATCCTCCATTATCAAGCATTCAAGCCCATTCAGGGGGAGCAGTAGATATGGCTATATTTAGTCTACATCTAGCTGGTGTATCTTCCATTTTAAG
>Sarcophyton_sp._AB759806
CCCGATATGGCCTTTCCTAGATTAAACAATATTAGTTTCTGGTTATTACCGCCTTCTTTAATATTATTGGTTGGTTCTATGTTTGTGGAACAAGGGGCAGGAACAGGTTGGACCATTTATCCTCCATTATCAAGCATTCAAGCCCATTCAGGGGGAGCAGTAGATATGGCTATATTTAGTCTACATCTAGCTGGTGTATCTTCCATTTTAAG
>Sarcophyton_elegans_MH516376
CCCGATATGGCCTTTCCTAGATTAAACAATATTAGTTTCTGGTTATTACCGCCTTCTTTAATATTATTGGTTGGTTCTATGTTTGTGGAACAAGGGGCAGGAACAGGTTGGACCATTTATCCTCCATTATCAAGCATTCAAGCCCATTCAGGGGGAGCAGTAGATATGGCTATATTTAGTCTACATCTAGCTGGTGTATCTTCCATTTTAAG
>Sarcophyton_elegans_MH516377
CCCGATATGGCCTTTCCTAGATTAAACAATATTAGTTTCTGGTTATTACCGCCTTCTTTAATATTATTGGTTGGTTCTATGTTTGTGGAACAAGGGGCAGGAACAGGTTGGACCATTTATCCTCCATTATCAAGCATTCAAGCCCATTCAGGGGGAGCAGTAGATATGGCTATATTTAGTCTACATCTAGCTGGTGTATCTTCCATTTTAAG
>Sarcophyton_elegans_KF955167
CCCGATATGGCCTTTCCTAGATTAAACAATATTAGTTTCTGGTTATTACCGCCTTCTTTAATATTATTGGTTGGTTCTATGTTTGTGGAACAAGGGGCAGGAACAGGTTGGACCATTTATCCTCCATTATCAAGCATTCAAGCCCATTCAGGGGGAGCAGTAGATATGGCTATATTTAGTCTACATCTAGCTGGTGTATCTTCCATTTTAAG
>Sarcophyton_sp._AB759784
CCCGATATGGCCTTTCCTAGATTAAACAATATTAGTTTCTGGTTATTACCGCCTTCTTTAATATTATTGGTCGGTTCTATGTTTGTGGAACAAGGGGCAGGAACAGGTTGGACCATTTATCCTCCATTATCAAGCATTCAAGCCCATTCAGGGGGAGCAGTAGATATGGCTATATTTAGTCTACATCTAGCTGGTGTATCTTCCATTTTAAG
>Sarcophyton_sp._AB759751
CCCGATATGGCCTTTCCTAGATTAAACAATATTAGTTTCTGGTTATTACCGCCTTCTTTAATATTATTGGTCGGCTCTATGTTTGTGGAACAAGGGGCAGGAACAGGTTGGACCATTTATCCTCCATTATCAAGCATTCAAGCCCATTCAGGGGGAGCAGTAGATATGGCTATATTTAGTCTACATCTAGCTGGTGTATCTTCCATTTTAAG
>Sarcophyton_sp._AB759731
CCCGATATGGCCTTTCCTAGATTAAACAATATTAGTTTCTGGTTATTACCGCCTTCTTTAATATTATTGGTCGGTTCTATGTTTGTGGAACAAGGGGCAGGAACAGGTTGGACCATTTATCCTCCATTATCAAGCATTCAAGCCCATTCAGGGGGAGCAGTAGATATGGCTATATTTAGTCTACATCTAGCTGGTGTATCTTCCATTTTAAG
>Lobophytum_sp._AB759732
CCCGATATGGCCTTTCCTAGATTAAACAATATTAGTTTCTGGTTATTACCGCCTTCTTTAATATTATTGGTCGGTTCTATGTTTGTGGAACAAGGGGCAGGAACAGGTTGGACCATTTATCCTCCATTATCAAGCATTCAAGCCCATTCAGGGGGAGCAGTAGATATGGCTATATTTAGTCTACATCTAGCTGGTGTATCTTCCATTTTAAG
>Sarcophyton_sp._AB759733
CCCGATATGGCCTTTCCTAGATTAAACAATATTAGTTTCTGGTTATTACCGCCTTCTTTAATATTATTGGTCGGTTCTATGTTTGTGGAACAAGGGGCAGGAACAGGTTGGACCATTTATCCTCCATTATCAAGCATTCAAGCCCATTCAGGGGGAGCAGTAGATATGGCTATATTTAGTCTACATCTAGCTGGTGTATCTTCCATTTTAAG
>Sarcophyton_sp._AB759734
CCCGATATGGCCTTTCCTAGATTAAACAATATTAGTTTCTGGTTATTACCGCCTTCTTTAATATTATTGGTCGGTTCTATGTTTGTGGAACAAGGGGCAGGAACAGGTTGGACCATTTATCCTCCATTATCAAGCATTCAAGCCCATTCAGGGGGAGCAGTAGATATGGCTATATTTAGTCTACATCTAGCTGGTGTATCTTCCATTTTAAG
>Sarcophyton_sp._AB759736
CCCGATATGGCCTTTCCTAGATTAAACAATATTAGTTTCTGGTTATTACCGCCTTCTTTAATATTATTGGTCGGTTCTATGTTTGTGGAACAAGGGGCAGGAACAGGTTGGACCATTTATCCTCCATTATCAAGCATTCAAGCCCATTCAGGGGGAGCAGTAGATATGGCTATATTTAGTCTACATCTAGCTGGTGTATCTTCCATTTTAAG
>Sarcophyton_sp._AB759738
CCCGATATGGCCTTTCCTAGATTAAACAATATTAGTTTCTGGTTATTACCGCCTTCTTTAATATTATTGGTCGGTTCTATGTTTGTGGAACAAGGGGCAGGAACAGGTTGGACCATTTATCCTCCATTATCAAGCATTCAAGCCCATTCAGGGGGAGCAGTAGATATGGCTATATTTAGTCTACATCTAGCTGGTGTATCTTCCATTTTAAG
>Sarcophyton_sp._AB759740
CCCGATATGGCCTTTCCTAGATTAAACAATATTAGTTTCTGGTTATTACCGCCTTCTTTAATATTATTGGTCGGTTCTATGTTTGTGGAACAAGGGGCAGGAACAGGTTGGACCATTTATCCTCCATTATCAAGCATTCAAGCCCATTCAGGGGGAGCAGTAGATATGGCTATATTTAGTCTACATCTAGCTGGTGTATCTTCCATTTTAAG
>Sarcophyton_sp._AB759741
CCCGATATGGCCTTTCCTAGATTAAACAATATTAGTTTCTGGTTATTACCGCCTTCTTTAATATTATTGGTCGGTTCTATGTTTGTGGAACAAGGGGCAGGAACAGGTTGGACCATTTATCCTCCATTATCAAGCATTCAAGCCCATTCAGGGGGAGCAGTAGATATGGCTATATTTAGTCTACATCTAGCTGGTGTATCTTCCATTTTAAG
>Sarcophyton_sp._AB759742
CCCGATATGGCCTTTCCTAGATTAAACAATATTAGTTTCTGGTTATTACCGCCTTCTTTAATATTATTGGTCGGTTCTATGTTTGTGGAACAAGGGGCAGGAACAGGTTGGACCATTTATCCTCCATTATCAAGCATTCAAGCCCATTCAGGGGGAGCAGTAGATATGGCTATATTTAGTCTACATCTAGCTGGTGTATCTTCCATTTTAAG
>Sarcophyton_sp._AB759746
CCCGATATGGCCTTTCCTAGATTAAACAATATTAGTTTCTGGTTATTACCGCCTTCTTTAATATTATTGGTCGGTTCTATGTTTGTGGAACAAGGGGCAGGAACAGGTTGGACCATTTATCCTCCATTATCAAGCATTCAAGCCCATTCAGGGGGAGCAGTAGATATGGCTATATTTAGTCTACATCTAGCTGGTGTATCTTCCATTTTAAG
>Sarcophyton_sp._AB759752
CCCGATATGGCCTTTCCTAGATTAAACAATATTAGTTTCTGGTTATTACCGCCTTCTTTAATATTATTGGTCGGTTCTATGTTTGTGGAACAAGGGGCAGGAACAGGTTGGACCATTTATCCTCCATTATCAAGCATTCAAGCCCATTCAGGGGGAGCAGTAGATATGGCTATATTTAGTCTACATCTAGCTGGTGTATCTTCCATTTTAAG
>Sarcophyton_sp._AB759756
CCCGATATGGCCTTTCCTAGATTAAACAATATTAGTTTCTGGTTATTACCGCCTTCTTTAATATTATTGGTCGGTTCTATGTTTGTGGAACAAGGGGCAGGAACAGGTTGGACCATTTATCCTCCATTATCAAGCATTCAAGCCCATTCAGGGGGAGCAGTAGATATGGCTATATTTAGTCTACATCTAGCTGGTGTATCTTCCATTTTAAG
>Sarcophyton_sp._AB759757
CCCGATATGGCCTTTCCTAGATTAAACAATATTAGTTTCTGGTTATTACCGCCTTCTTTAATATTATTGGTCGGTTCTATGTTTGTGGAACAAGGGGCAGGAACAGGTTGGACCATTTATCCTCCATTATCAAGCATTCAAGCCCATTCAGGGGGAGCAGTAGATATGGCTATATTTAGTCTACATCTAGCTGGTGTATCTTCCATTTTAAG
>Sarcophyton_sp._AB759767
CCCGATATGGCCTTTCCTAGATTAAACAATATTAGTTTCTGGTTATTACCGCCTTCTTTAATATTATTGGTCGGTTCTATGTTTGTGGAACAAGGGGCAGGAACAGGTTGGACCATTTATCCTCCATTATCAAGCATTCAAGCCCATTCAGGGGGAGCAGTAGATATGGCTATATTTAGTCTACATCTAGCTGGTGTATCTTCCATTTTAAG
>Sarcophyton_sp._AB759773
CCCGATATGGCCTTTCCTAGATTAAACAATATTAGTTTCTGGTTATTACCGCCTTCTTTAATATTATTGGTCGGTTCTATGTTTGTGGAACAAGGGGCAGGAACAGGTTGGACCATTTATCCTCCATTATCAAGCATTCAAGCCCATTCAGGGGGAGCAGTAGATATGGCTATATTTAGTCTACATCTAGCTGGTGTATCTTCCATTTTAAG
>Sarcophyton_sp._AB759788
CCCGATATGGCCTTTCCTAGATTAAACAATATTAGTTTCTGGTTATTACCGCCTTCTTTAATATTATTGGTCGGTTCTATGTTTGTGGAACAAGGGGCAGGAACAGGTTGGACCATTTATCCTCCATTATCAAGCATTCAAGCCCATTCAGGGGGAGCAGTAGATATGGCTATATTTAGTCTACATCTAGCTGGTGTATCTTCCATTTTAAG
>Sarcophyton_sp._AB759789
CCCGATATGGCCTTTCCTAGATTAAACAATATTAGTTTCTGGTTATTACCGCCTTCTTTAATATTATTGGTCGGTTCTATGTTTGTGGAACAAGGGGCAGGAACAGGTTGGACCATTTATCCTCCATTATCAAGCATTCAAGCCCATTCAGGGGGAGCAGTAGATATGGCTATATTTAGTCTACATCTAGCTGGTGTATCTTCCATTTTAAG
>Sarcophyton_sp._AB759843
CCCGATATGGCCTTTCCTAGATTAAACAATATTAGTTTCTGGTTATTACCGCCTTCTTTAATATTATTGGTCGGTTCTATGTTTGTGGAACAAGGGGCAGGAACAGGTTGGACCATTTATCCTCCATTATCAAGCATTCAAGCCCATTCAGGGGGAGCAGTAGATATGGCTATATTTAGTCTACATCTAGCTGGTGTATCTTCCATTTTAAG
>Sarcophyton_sp._AB759847
CCCGATATGGCCTTTCCTAGATTAAACAATATTAGTTTCTGGTTATTACCGCCTTCTTTAATATTATTGGTCGGTTCTATGTTTGTGGAACAAGGGGCAGGAACAGGTTGGACCATTTATCCTCCATTATCAAGCATTCAAGCCCATTCAGGGGGAGCAGTAGATATGGCTATATTTAGTCTACATCTAGCTGGTGTATCTTCCATTTTAAG
>Sarcophyton_sp._AB759850
CCCGATATGGCCTTTCCTAGATTAAACAATATTAGTTTCTGGTTATTACCGCCTTCTTTAATATTATTGGTCGGTTCTATGTTTGTGGAACAAGGGGCAGGAACAGGTTGGACCATTTATCCTCCATTATCAAGCATTCAAGCCCATTCAGGGGGAGCAGTAGATATGGCTATATTTAGTCTACATCTAGCTGGTGTATCTTCCATTTTAAG
>Sarcophyton_sp._AB759851
CCCGATATGGCCTTTCCTAGATTAAACAATATTAGTTTCTGGTTATTACCGCCTTCTTTAATATTATTGGTCGGTTCTATGTTTGTGGAACAAGGGGCAGGAACAGGTTGGACCATTTATCCTCCATTATCAAGCATTCAAGCCCATTCAGGGGGAGCAGTAGATATGGCTATATTTAGTCTACATCTAGCTGGTGTATCTTCCATTTTAAG
>Sarcophyton_nanwanensis_MH516484
CCCGATATGGCCTTTCCTAGATTAAACAATATTAGTTTCTGGTTATTACCGCCTTCTTTAATATTATTGGTCGGTTCTATGTTTGTGGAACAAGGGGCAGGAACAGGTTGGACCATTTATCCTCCATTATCAAGCATTCAAGCCCATTCAGGGGGAGCAGTAGATATGGCTATATTTAGTCTACATCTAGCTGGTGTATCTTCCATTTTAAG
>Sarcophyton_nanwanensis_MH516485
CCCGATATGGCCTTTCCTAGATTAAACAATATTAGTTTCTGGTTATTACCGCCTTCTTTAATATTATTGGTCGGTTCTATGTTTGTGGAACAAGGGGCAGGAACAGGTTGGACCATTTATCCTCCATTATCAAGCATTCAAGCCCATTCAGGGGGAGCAGTAGATATGGCTATATTTAGTCTACATCTAGCTGGTGTATCTTCCATTTTAAG
>Sarcophyton_nanwanensis_MH516486
CCCGATATGGCCTTTCCTAGATTAAACAATATTAGTTTCTGGTTATTACCGCCTTCTTTAATATTATTGGTCGGTTCTATGTTTGTGGAACAAGGGGCAGGAACAGGTTGGACCATTTATCCTCCATTATCAAGCATTCAAGCCCATTCAGGGGGAGCAGTAGATATGGCTATATTTAGTCTACATCTAGCTGGTGTATCTTCCATTTTAAG
>Sarcophyton_nanwanensis_MH516487
CCCGATATGGCCTTTCCTAGATTAAACAATATTAGTTTCTGGTTATTACCGCCTTCTTTAATATTATTGGTCGGTTCTATGTTTGTGGAACAAGGGGCAGGAACAGGTTGGACCATTTATCCTCCATTATCAAGCATTCAAGCCCATTCAGGGGGAGCAGTAGATATGGCTATATTTAGTCTACATCTAGCTGGTGTATCTTCCATTTTAAG
>Sarcophyton_nanwanensis_MH516488
CCCGATATGGCCTTTCCTAGATTAAACAATATTAGTTTCTGGTTATTACCGCCTTCTTTAATATTATTGGTCGGTTCTATGTTTGTGGAACAAGGGGCAGGAACAGGTTGGACCATTTATCCTCCATTATCAAGCATTCAAGCCCATTCAGGGGGAGCAGTAGATATGGCTATATTTAGTCTACATCTAGCTGGTGTATCTTCCATTTTAAG
>Sarcophyton_nanwanensis_MH516489
CCCGATATGGCCTTTCCTAGATTAAACAATATTAGTTTCTGGTTATTACCGCCTTCTTTAATATTATTGGTCGGTTCTATGTTTGTGGAACAAGGGGCAGGAACAGGTTGGACCATTTATCCTCCATTATCAAGCATTCAAGCCCATTCAGGGGGAGCAGTAGATATGGCTATATTTAGTCTACATCTAGCTGGTGTATCTTCCATTTTAAG
>Sarcophyton_cinereum_MH516367
CCCGATATGGCCTTTCCTAGATTAAACAATATTAGTTTCTGGTTATTACCGCCTTCTTTAATATTATTGGTCGGTTCTATGTTTGTGGAACAAGGGGCAGGAACAGGTTGGACCATTTATCCTCCATTATCAAGCATTCAAGCCCATTCAGGGGGAGCAGTAGATATGGCTATATTTAGTCTACATCTAGCTGGTGTATCTTCCATTTTAAG
>Sarcophyton_cinereum_MN891934
CCCGATATGGCCTTTCCTAGATTAAACAATATTAGTTTCTGGTTATTACCGCCTTCTTTAATATTATTGGTCGGTTCTATGTTTGTGGAACAAGGGGCAGGAACAGGTTGGACCATTTATCCTCCATTATCAAGCATTCAAGCCCATTCAGGGGGAGCAGTAGATATGGCTATATTTAGTCTACATCTAGCTGGTGTATCTTCCATTTTAAG
>Sarcophyton_cinereum_MN891936
CCCGATATGGCCTTTCCTAGATTAAACAATATTAGTTTCTGGTTATTACCGCCTTCTTTAATATTATTGGTCGGTTCTATGTTTGTGGAACAAGGGGCAGGAACAGGTTGGACCATTTATCCTCCATTATCAAGCATTCAAGCCCATTCAGGGGGAGCAGTAGATATGGCTATATTTAGTCTACATCTAGCTGGTGTATCTTCCATTTTAAG
>Sarcophyton_cinereum_MN891937
CCCGATATGGCCTTTCCTAGATTAAACAATATTAGTTTCTGGTTATTACCGCCTTCTTTAATATTATTGGTCGGTTCTATGTTTGTGGAACAAGGGGCAGGAACAGGTTGGACCATTTATCCTCCATTATCAAGCATTCAAGCCCATTCAGGGGGAGCAGTAGATATGGCTATATTTAGTCTACATCTAGCTGGTGTATCTTCCATTTTAAG
>Sarcophyton_cinereum_MH516368
CCCGATATGGCCTTTCCTAGATTAAACAATATTAGTTTCTGGTTATTACCGCCTTCTTTAATATTATTGGTCGGTTCTATGTTTGTGGAACAAGGGGCAGGAACAGGTTGGACCATTTATCCTCCATTATCAAGCATTCAAGCCCATTCAGGGGGAGCAGTAGATATGGCTATATTTAGTCTACATCTAGCTGGTGTATCTTCCATTTTAAG
>Sarcophyton_cinereum_MN891935
CCCGATATGGCCTTTCCTAGATTAAACAATATTAGTTTCTGGTTATTACCGCCTTCTTTAATATTATTGGTCGGTTCTATGTTTGTGGAACAAGGGGCAGGAACAGGTTGGACCATTTATCCTCCATTATCAAGCATTCAAGCCCATTCAGGGGGAGCAGTAGATATGGCTATATTTAGTCTACATCTAGCTGGTGTATCTTCCATTTTAAG
>Sarcophyton_cinereum_KF955146
CCCGATATGGCCTTTCCTAGATTAAACAATATTAGTTTCTGGTTATTACCGCCTTCTTTAATATTATTGGTCGGTTCTATGTTTGTGGAACAAGGGGCAGGAACAGGTTGGACCATTTATCCTCCATTATCAAGCATTCAAGCCCATTCAGGGGGAGCAGTAGATATGGCTATATTTAGTCTACATCTAGCTGGTGTATCTTCCATTTTAAG
>Sarcophyton_glaucum_KF955168
CCCGATATGGCCTTTCCTAGATTAAACAATATTAGTTTCTGGTTATTACCGCCTTCTTTAATATTATTGGTCGGTTCTATGTTTGTGGAACAAGGGGCAGGAACAGGTTGGACCATTTATCCTCCATTATCAAGCATTCAAGCCCATTCAGGGGGAGCAGTAGATATGGCTATATTTAGTCTACATCTAGCTGGTGTATCTTCCATTTTAAG
>Sarcophyton_glaucum_KF955170
CCCGATATGGCCTTTCCTAGATTAAACAATATTAGTTTCTGGTTATTACCGCCTTCTTTAATATTATTGGTCGGTTCTATGTTTGTGGAACAAGGGGCAGGAACAGGTTGGACCATTTATCCTCCATTATCAAGCATTCAAGCCCATTCAGGGGGAGCAGTAGATATGGCTATATTTAGTCTACATCTAGCTGGTGTATCTTCCATTTTAAG
>Sarcophyton_glaucum_KF955171
CCCGATATGGCCTTTCCTAGATTAAACAATATTAGTTTCTGGTTATTACCGCCTTCTTTAATATTATTGGTCGGTTCTATGTTTGTGGAACAAGGGGCAGGAACAGGTTGGACCATTTATCCTCCATTATCAAGCATTCAAGCCCATTCAGGGGGAGCAGTAGATATGGCTATATTTAGTCTACATCTAGCTGGTGTATCTTCCATTTTAAG
>Sarcophyton_glaucum_KF955177
CCCGATATGGCCTTTCCTAGATTAAACAATATTAGTTTCTGGTTATTACCGCCTTCTTTAATATTATTGGTCGGTTCTATGTTTGTGGAACAAGGGGCAGGAACAGGTTGGACCATTTATCCTCCATTATCAAGCATTCAAGCCCATTCAGGGGGAGCAGTAGATATGGCTATATTTAGTCTACATCTAGCTGGTGTATCTTCCATTTTAAG
>Sarcophyton_glaucum_KF955178
CCCGATATGGCCTTTCCTAGATTAAACAATATTAGTTTCTGGTTATTACCGCCTTCTTTAATATTATTGGTCGGTTCTATGTTTGTGGAACAAGGGGCAGGAACAGGTTGGACCATTTATCCTCCATTATCAAGCATTCAAGCCCATTCAGGGGGAGCAGTAGATATGGCTATATTTAGTCTACATCTAGCTGGTGTATCTTCCATTTTAAG
>Arula_petunia_JX203827
CCCGATATGGCCTTTCCTAGATTAAACAATATTAGTTTTTGGCTATTGCCACCTTCTCTAATACTATTAGTTGGTTCTATGTTTGTGGAACAAGGGGCAGGGACAGGTTGGACCATTTACCCCCCACTATCAAGCATTCAAGCCCATTCAGGGGGAGCAGTGGATCTAGCTATATTTAGTTTACATCTAGCTGGTATATCTTCCATTTTAAG
>Arula_petunia_JX203828
CCCGATATGGCCTTTCCTAGATTAAACAATATTAGTTTTTGGCTATTGCCACCTTCTCTAATACTATTAGTTGGTTCTATGTTTGTGGAACAAGGGGCAGGGACAGGTTGGACCATTTACCCCCCACTATCAAGCATTCAAGCCCATTCAGGGGGAGCAGTGGATCTAGCTATATTTAGTTTACATCTAGCTGGTATATCTTCCATTTTAAG
>Bunga_sp._OP476464
CCCGATATGGCCTTTCCTAGATTAAACAATATCAGTTTCTGGTTATTGCCACCTTCTCTAATACTATTAGTTGGTTCTATGTTTGTGGAACAAGGGGCAGGTACAGGTTGGACCATTTATCCCCCACTATCAAGCATTCAAGCCCATTCAGGGGGAGCAGTGGATCTAGCTATATTTAGTTTACATCTAGCTGGTATATCTTCCATTTTAAG
>Hana_hanagasa_MH845552
CCCGATATGGCCTTTCCTAGACTAAACAATATCAGTTTCTGGTTATTGCCACCTTCTCTAATACTATTAGTTGGTTCTATGTTTGTGGAACAAGGGGCAGGGACAGGTTGGACCATTTACCCCCCACTATCAAGCATTCAAGCTCATTCCGGGGGAGCAGTGGATCTGGCTATATTTAGTTTACATCTAGCTGGTATATCTTCCATTTTAAG
>Hana_hanagasa_MH845553
CCCGATATGGCCTTTCCTAGACTAAACAATATCAGTTTCTGGTTATTGCCACCTTCTCTAATACTATTAGTTGGTTCTATGTTTGTGGAACAAGGGGCAGGGACAGGTTGGACCATTTACCCCCCACTATCAAGCATTCAAGCTCATTCCGGGGGAGCAGTGGATCTGGCTATATTTAGTTTACATCTAGCTGGTATATCTTCCATTTTAAG
>Hana_hanagasa_MH845554
CCCGATATGGCCTTTCCTAGACTAAACAATATCAGTTTCTGGTTATTGCCACCTTCTCTAATACTATTAGTTGGTTCTATGTTTGTGGAACAAGGGGCAGGGACAGGTTGGACCATTTACCCCCCACTATCAAGCATTCAAGCTCATTCCGGGGGAGCAGTGGATCTGGCTATATTTAGTTTACATCTAGCTGGTATATCTTCCATTTTAAG
>Hana_hanagasa_MH845555
CCCGATATGGCCTTTCCTAGACTAAACAATATCAGTTTCTGGTTATTGCCACCTTCTCTAATACTATTAGTTGGTTCTATGTTTGTGGAACAAGGGGCAGGGACAGGTTGGACCATTTACCCCCCACTATCAAGCATTCAAGCTCATTCCGGGGGAGCAGTGGATCTGGCTATATTTAGTTTACATCTAGCTGGTATATCTTCCATTTTAAG
>Hana_hanagasa_MH845556
CCCGATATGGCCTTTCCTAGACTAAACAATATCAGTTTCTGGTTATTGCCACCTTCTCTAATACTATTAGTTGGTTCTATGTTTGTGGAACAAGGGGCAGGGACAGGTTGGACCATTTACCCCCCACTATCAAGCATTCAAGCTCATTCCGGGGGAGCAGTGGATCTGGCTATATTTAGTTTACATCTAGCTGGTATATCTTCCATTTTAAG
>Hana_hanagasa_MH845557
CCCGATATGGCCTTTCCTAGACTAAACAATATCAGTTTCTGGTTATTGCCACCTTCTCTAATACTATTAGTTGGTTCTATGTTTGTGGAACAAGGGGCAGGGACAGGTTGGACCATTTACCCCCCACTATCAAGCATTCAAGCTCATTCCGGGGGAGCAGTGGATCTGGCTATATTTAGTTTACATCTAGCTGGTATATCTTCCATTTTAAG
>Hana_hanagasa_MH845558
CCCGATATGGCCTTTCCTAGACTAAACAATATCAGTTTCTGGTTATTGCCACCTTCTCTAATACTATTAGTTGGTTCTATGTTTGTGGAACAAGGGGCAGGGACAGGTTGGACCATTTACCCCCCACTATCAAGCATTCAAGCTCATTCCGGGGGAGCAGTGGATCTGGCTATATTTAGTTTACATCTAGCTGGTATATCTTCCATTTTAAG
>Hana_hanagasa_MH845559
CCCGATATGGCCTTTCCTAGACTAAACAATATCAGTTTCTGGTTATTGCCACCTTCTCTAATACTATTAGTTGGTTCTATGTTTGTGGAACAAGGGGCAGGGACAGGTTGGACCATTTACCCCCCACTATCAAGCATTCAAGCTCATTCCGGGGGAGCAGTGGATCTGGCTATATTTAGTTTACATCTAGCTGGTATATCTTCCATTTTAAG
>Hana_hanataba_MH845548
CCCGATATGGCCTTTCCTAGATTAAACAATATCAGTTTCTGGTTATTGCCACCTTCTCTAATACTATTAGTTGGTTCTATGTTTGTGGAACAAGGGGCAGGGACAGGTTGGACCATTTACCCCCCACTATCAAGCATTCAAGCTCATTCCGGGGGAGCAGTGGATCTGGCTATATTTAGTTTACATCTAGCTGGTATATCTTCCATTTTAAG
>Hana_hanataba_MH845549
CCCGATATGGCCTTTCCTAGATTAAACAATATCAGTTTCTGGTTATTGCCACCTTCTCTAATACTATTAGTTGGTTCTATGTTTGTGGAACAAGGGGCAGGGACAGGTTGGACCATTTACCCCCCACTATCAAGCATTCAAGCTCATTCCGGGGGAGCAGTGGATCTGGCTATATTTAGTTTACATCTAGCTGGTATATCTTCCATTTTAAG
>Hana_hanataba_MH845550
CCCGATATGGCCTTTCCTAGATTAAACAATATCAGTTTCTGGTTATTGCCACCTTCTCTAATACTATTAGTTGGTTCTATGTTTGTGGAACAAGGGGCAGGGACAGGTTGGACCATTTACCCCCCACTATCAAGCATTCAAGCTCATTCCGGGGGAGCAGTGGATCTGGCTATATTTAGTTTACATCTAGCTGGTATATCTTCCATTTTAAG
>Hana_hanataba_MH845551
CCCGATATGGCCTTTCCTAGATTAAACAATATCAGTTTCTGGTTATTGCCACCTTCTCTAATACTATTAGTTGGTTCTATGTTTGTGGAACAAGGGGCAGGGACAGGTTGGACCATTTACCCCCCACTATCAAGCATTCAAGCTCATTCCGGGGGAGCAGTGGATCTGGCTATATTTAGTTTACATCTAGCTGGTATATCTTCCATTTTAAG
>Capnella_imbricata_MH516531
CCCGATATGGCCTTTCCTAGATTAAACAATATCAGTTTCTGGTTATTACCACCTTCTCTAATATTATTGGTTGGTTCTATGTTTGTGGAACAAGGGGCAGGCACAGGCTGGACCATTTATCCCCCGCTATCAAGCATTCAAGCCCACTCGGGGGGAGCAGTGGATATGGCTATATTTAGTTTACATATAGCTGGGATATCTTCCATTTTAAG
>Capnella_imbricata_MH516530
CCCGATATGGCCTTTCCTAGATTAAACAATATCAGTTTCTGGTTATTACCACCTTCTCTAATATTATTGGTTGGTTCTATGTTTGTGGAACAAGGGGCAGGCACAGGCTGGACCATTTATCCCCCGCTATCAAGCATTCAAGCCCACTCGGGGGGAGCAGTGGATATGGCTATATTTAGTTTACATATAGCTGGGATATCTTCCATTTTAAG
>Capnella_imbricata_MH516529
CCCGATATGGCCTTTCCTAGATTAAACAATATCAGTTTCTGGTTATTACCACCTTCTCTAATATTATTGGTTGGTTCTATGTTTGTGGAACAAGGGGCAGGCACAGGCTGGACCATTTATCCCCCGCTATCAAGCATTCAAGCCCACTCGGGGGGAGCAGTGGATATGGCTATATTTAGTTTACATATAGCTGGGATATCTTCCATTTTAAG
>Capnella_imbricata_MH516532
CCCGATATGGCCTTTCCTAGATTAAACAATATCAGTTTCTGGTTATTACCACCTTCTCTAATATTATTGGTTGGTTCTATGTTTGTGGAACAAGGGGCAGGCACAGGCTGGACCATTTATCCCCCGCTATCAAGCATTCAAGCCCACTCGGGGGGAGCAGTGGATATGGCTATATTTAGTTTACATATAGCTGGGATATCTTCCATTTTAAG
>Capnella_imbricata_MH516540
CCCGATATGGCCTTTCCTAGATTAAACAATATCAGTTTCTGGTTATTACCACCTTCTCTAATATTATTGGTTGGTTCTATGTTTGTGGAACAAGGGGCAGGCACAGGCTGGACCATTTATCCCCCGCTATCAAGCATTCAAGCCCACTCGGGGGGAGCAGTGGATATGGCTATATTTAGTTTACATATAGCTGGGATATCTTCCATTTTAAG
>Eunephthya_susanae_JX124382
CCCGATATGGCTTTTCCTAGATTAAACAATATCAGTTTTTGGTTGTTACCACCTGCTCTAATATTATTGGTTGGTTCTATGTTTGTGGAACAAGGGGCAGGCACAGGCTGGACCGTTTATCCCCCACTATCAAGCATTCAAGCCCACTCAGGGGGAGCCGTGGATATGGCTATATTTAGTCTACATTTAGCTGGTATATCCTCCATTTTAAG
>Subergorgia_suberosa_KP714064
CCTGATATGGCCTTTCCTAGATTAAACAACATTAGTTTCTGGTTATTGCCGCCTTCTCTAATACTATTGGTTGGTTCTATGTTTGTGGAACAAGGTGCAGGTACAGGTTGGACTATTTATCCCCCACTATCAAGTATTCAAGCGCATTCAGGAGGAGCAGTAGATATGGCTATATTTAGTTTACATCTAGCTGGTATATCTTCCATTTTAAG
>Subergorgia_suberosa_GQ342457
CCTGATATGGCCTTTCCTAGATTAAACAACATTAGTTTCTGGTTATTGCCGCCTTCTCTAATACTATTGGTTGGTTCTATGTTTGTGGAACAAGGTGCAGGTACAGGTTGGACTATTTATCCCCCACTATCAAGTATTCAAGCGCATTCAGGAGGAGCAGTAGATATGGCTATATTTAGTTTACATCTAGCTGGTATATCTTCCATTTTAAG
>Subergorgia_suberosa_KF955270
CCTGATATGGCCTTTCCTAGATTAAACAACATTAGTTTCTGGTTATTGCCGCCTTCTCTAATACTATTGGTTGGTTCTATGTTTGTGGAACAAGGTGCAGGTACAGGTTGGACTATTTATCCCCCACTATCAAGTATTCAAGCGCATTCAGGAGGAGCAGTAGATATGGCTATATTTAGTTTACATCTAGCTGGTATATCTTCCATTTTAAG
>Subergorgia_rubra_MT537629
CCTGATATGGCCTTTCCTAGATTAAACAACATTAGTTTCTGGTTATTGCCCCCTTCTCTAATACTATTGGTTGGTTCTATGTTTGTGGAACAAGGTGCAGGTACAGGCTGGACTATTTATCCCCCACTATCAAGTATTCAAGCGCATTCAGGAGGAGCAGTAGATATGGCTATATTTAGTTTACATCTAGCTGGTATATCTTCCATTTTAAG
>Swiftia_exserta_MN862697
CCCGATATGGCTTTCCCTAGACTAAATAATATTAGTTTCTGGTTATTGCCGCCTTCTCTAATACTATTAGTTGGCTCTATGTTTGTGGAACAGGGAGCAGGTACAGGCTGGACCGTTTATCCTCCACTATCAAGTATTCAAGCCCATTCAGGGGGAGCAGTGGATATGGCTATATTTAGTTTACATTTAGCTGGTATATCTTCTATTTTAAG
>Phenganax_parrini_GQ342412
CCTGATATGGCCTTTCCTAGATTAAACAATATCAGTTTCTGGTTATTGCCACCTTCTTTAATACTATTGGTTGGTTCTATGTTTGTGGAACAAGGAGCAGGTACCGGCTGGACTATTTATCCCCCACTATCAAGCATTCAAGCTCACTCAGGAGGAGCTGTGGATATGGCTATATTTAGTCTACATCTAGCTGGTGTATCCTCCATTTTAAG
>Stragulum_bicolor_OP137266
CCTGATATGGCTTTTCCTAGATTAAATAATATTAGTTTCTGGTTATTGCCACCTTCTTTAATACTATTAGTTGGTTCGATGTTTGTAGAACAGGGGGCAGGTACAGGCTGGACCATTTATCCCCCATTATCAAGTATTCAAGCCCATTCAGGAGGAGCAGTGGATATGGCTATATTTAGCCTACATCTAGCTGGTATATCTTCCATTTTAAG
>Stragulum_bicolor_MW473942
CCTGATATGGCTTTTCCTAGATTAAATAATATTAGTTTCTGGTTATTGCCACCTTCTTTAATACTATTAGTTGGTTCGATGTTTGTAGAACAGGGGGCAGGTACAGGCTGGACCATTTATCCCCCATTATCAAGTATTCAAGCCCATTCAGGAGGAGCAGTGGATATGGCTATATTTAGCCTACATCTAGCTGGTATATCTTCCATTTTAAG
>Tubipora_musica_KC864953
CCCGATATGGCTTTCCCTAGATTAAACAACATTAGTTTCTGGTTATTACCCCCTTCTCTAATACTATTAGTTGGTTCTATGTTTGTGGAACAGGGGGCAGGTACAGGCTGGACCATTTATCCCCCATTATCAAGTATTCAAGCCCATTCAGGGGGAGCAGTGGATATGGCTATATTTAGCCTACATCTAGCTGGGATATCTTCCATTTTAAG
>Tubipora_musica_KC864955
CCCGATATGGCTTTCCCTAGATTAAACAACATTAGTTTCTGGTTATTACCCCCTTCTCTAATACTATTAGTTGGTTCTATGTTTGTGGAACAGGGGGCAGGTACAGGCTGGACCATTTATCCCCCATTATCAAGTATTCAAGCCCATTCAGGGGGAGCAGTGGATATGGCTATATTTAGCCTACATCTAGCTGGGATATCTTCCATTTTAAG
>Tubipora_musica_KC864958
CCCGATATGGCTTTCCCTAGATTAAACAACATTAGTTTCTGGTTATTACCCCCTTCTCTAATACTATTAGTTGGTTCTATGTTTGTGGAACAGGGGGCAGGTACAGGCTGGACCATTTATCCCCCATTATCAAGTATTCAAGCCCATTCAGGGGGAGCAGTGGATATGGCTATATTTAGCCTACATCTAGCTGGGATATCTTCCATTTTAAG
>Tubipora_musica_MH516527
CCCGATATGGCTTTCCCTAGATTAAACAACATTAGTTTCTGGTTATTACCCCCTTCTCTAATACTATTAGTTGGTTCTATGTTTGTGGAACAGGGGGCAGGTACAGGCTGGACCATTTATCCCCCATTATCAAGTATTCAAGCCCATTCAGGGGGAGCAGTGGATATGGCTATATTTAGCCTACATCTAGCTGGTATATCTTCCATTTTAAG
>Tubipora_musica_MH516528
CCCGATATGGCTTTCCCTAGATTAAACAACATTAGTTTCTGGTTATTACCCCCTTCTCTAATACTATTAGTTGGTTCTATGTTTGTGGAACAGGGGGCAGGTACAGGCTGGACCATTTATCCCCCATTATCAAGTATTCAAGCCCATTCAGGGGGAGCAGTGGATATGGCTATATTTAGCCTACATCTAGCTGGTATATCTTCCATTTTAAG
>Tubipora_musica_KC864936
CCCGATATGGCTTTCCCTAGATTAAACAACATTAGTTTCTGGTTATTACCTCCTTCTCTAATACTATTAGTTGGTTCTATGTTTGTGGAACAGGGGGCAGGTACAGGCTGGACCATTTATCCCCCATTATCAAGTATTCAAGCCCATTCAGGGGGAGCAGTGGATATGGCTATATTTAGCCTACATCTAGCTGGGATATCTTCCATTTTAAG
>Tubipora_musica_KC864946
CCCGATATGGCTTTCCCTAGATTAAACAACATTAGTTTCTGGTTATTACCTCCTTCTCTAATACTATTAGTTGGTTCTATGTTTGTGGAACAGGGGGCAGGTACAGGCTGGACCATTTATCCCCCATTATCAAGTATTCAAGCCCATTCAGGGGGAGCAGTGGATATGGCTATATTTAGCCTACATCTAGCTGGGATATCTTCCATTTTAAG
>Tubipora_musica_KC864960
CCCGATATGGCTTTCCCTAGATTAAACAACATTAGTTTCTGGTTATTACCTCCTTCTCTAATACTATTAGTTGGTTCTATGTTTGTGGAACAGGGGGCAGGTACAGGCTGGACCATTTATCCCCCATTATCAAGTATTCAAGCCCATTCAGGGGGAGCAGTGGATATGGCTATATTTAGCCTACATCTAGCTGGGATATCTTCCATTTTAAG
>Tubipora_musica_KC864974
CCCGATATGGCTTTCCCTAGATTAAACAACATTAGTTTCTGGTTATTACCTCCTTCTCTAATACTATTAGTTGGTTCTATGTTTGTGGAACAGGGGGCAGGTACAGGCTGGACCATTTATCCCCCATTATCAAGTATTCAAGCCCATTCAGGGGGAGCAGTGGATATGGCTATATTTAGCCTACATCTAGCTGGGATATCTTCCATTTTAAG
>Tubipora_sp._GQ342458
CCCGATATGGCTTTCCCTAGATTAAACAACATTAGTTTCTGGTTATTACCTCCTTCTCTAATACTATTAGTTGGTTCTATGTTTGTGGAACAGGGGGCAGGTACAGGCTGGACCATTTATCCCCCATTATCAAGTATTCAAGCCCATTCAGGGGGAGCAGTGGATATGGCTATATTTAGCCTACATCTAGCTGGGATATCTTCCATTTTAAG
>Tubipora_musica_KC864945
CCCGATATGGCTTTCCCTAGATTAAACAACATTAGTTTCTGGTTATTACCTCCTTCTCTAATACTATTAGTTGGTTCTATGTTTGTGGAACAGGGGGCAGGTACAGGCTGGACCATTTATCCCCCATTATCAAGTATTCAAGCCCATTCAGGGGGAGCAGTGGATATGGCTATATTTAGCCTACATCTAGCTGGGATATCTTCCATTTTAAG
>Rhodelinda_sp._JX203845
CCCGATATGGCTTTTCCTAGATTAAACAATATTAGTTTCTGGTTATTGCCCCCTTCTCTAATATTATTAGTTGGTTCTATGTTTGTGGAACAAGGGGCAGGTACCGGCTGGACCATTTATCCCCCATTATCAAGTATTCAAGCCCATTCAGGGGGAGCAGTGGATATGGCTATATTTAGCCTCCATTTAGCTGGTATATCCTCTATTTTAAG
>Paratelesto_sp._GQ342411
CCCGATATGGCTTTTCCTAGATTAAACAATATTAGTTTCTGGTTATTGCCACCTTCTCTAATACTATTAGTTGGTTCTATGTTTGTGGAACAGGGGGCAGGTACAGGCTGGACCATTTATCCTCCATTATCAAGTATTCAAGCCCATTCAGGGGGAGCAGTGGATATGGCTATATTTAGCCTACATCTAGCTGGTATATCCTCCATTTTAAG
>Sibogagorgia_dennisgordoni_KP714063
CCAGATATGGCCTTTCCTAGATTGAACAATATTAGTTTTTGGTTATTGCCGCCTTCTCTAATACTCTTAACTGGTTCTATGTTTGTGGAACAAGGGGCAGGTACAGGTTGGACCATTTATCCTCCACTAGCAAGTGTTCAAGCTCATTCAGGGGGAGCCGTGGATATGGCCATATTCAGTTTACATCTAGCTGGGGTCTCTTCTATTTTAAG
>Paragorgia_sp._MT669918
CCAGATATGGCCTTTCCTAGATTGAACAATATTAGTTTTTGGTTATTGCCGCCTTCTCTAATACTATTAACTGGTTCTATGTTTGTGGAACAAGGGGCAGGGACAGGTTGGACCATTTATCCCCCATTAGCAAGTGTTCAAGCTCATTCAGGGGGAGCCGTGGACATGGCCATATTCAGTTTACATCTAGCTGGGGTCTCTTCTATTTTAAG
>Paragorgia_sp._KP714058
CCCGATATGGCCTTTCCCAGATTAAACAATATTAGTTTTTGGTTATTACCGCCTTCTCTAATACTATTGACTGGTTCTATGTTTGTGGAACAGGGGGCAGGTACAGGTTGGACCATTTATCCCCCATTAGCAAGTGTTCAAGCCCACTCAGGGGGAGCCGTGGACATGGCCATATTCAGTTTACATCTAGCTGGGGTGTCTTCCATTTTAAG
>Paragorgia_regalis_MT669912
CCCGATATGGCCTTTCCCAGATTAAACAATATTAGTTTTTGGTTATTACCGCCTTCTCTAATACTATTGACTGGTTCTATGTTTGTGGAACAGGGGGCAGGTACAGGTTGGACCATTTATCCCCCATTAGCAAGTGTTCAAGCCCACTCAGGGGGAGCCGTGGACATGGCCATATTCAGTTTACATCTAGCTGGGGTGTCTTCCATTTTAAG
>Paragorgia_regalis_MT669913
CCCGATATGGCCTTTCCCAGATTAAACAATATTAGTTTTTGGTTATTACCGCCTTCTCTAATACTATTGACTGGTTCTATGTTTGTGGAACAGGGGGCAGGTACAGGTTGGACCATTTATCCCCCATTAGCAAGTGTTCAAGCCCACTCAGGGGGAGCCGTGGACATGGCCATATTCAGTTTACATCTAGCTGGGGTGTCTTCCATTTTAAG
>Paragorgia_regalis_MT669914
CCCGATATGGCCTTTCCCAGATTAAACAATATTAGTTTTTGGTTATTACCGCCTTCTCTAATACTATTGACTGGTTCTATGTTTGTGGAACAGGGGGCAGGTACAGGTTGGACCATTTATCCCCCATTAGCAAGTGTTCAAGCCCACTCAGGGGGAGCCGTGGACATGGCCATATTCAGTTTACATCTAGCTGGGGTGTCTTCCATTTTAAG
>Paragorgia_regalis_MT669915
CCCGATATGGCCTTTCCCAGATTAAACAATATTAGTTTTTGGTTATTACCGCCTTCTCTAATACTATTGACTGGTTCTATGTTTGTGGAACAGGGGGCAGGTACAGGTTGGACCATTTATCCCCCATTAGCAAGTGTTCAAGCCCACTCAGGGGGAGCCGTGGACATGGCCATATTCAGTTTACATCTAGCTGGGGTGTCTTCCATTTTAAG
>Paragorgia_cf._FJ264899
CCCGATATGGCCTTTCCCAGATTAAACAATATTAGTTTTTGGTTATTACCGCCTTCTCTAATACTATTGACTGGTTCTATGTTTGTGGAACAGGGGGCAGGTACAGGTTGGACCATTTATCCCCCATTAGCAAGTGTTCAAGCCCACTCAGGGGGAGCCGTGGACATGGCCATATTCAGTTTACATCTAGCTGGGGTGTCTTCCATTTTAAG
>Heteropolypus_ritteri_JX203824
CCCGATATGGCCTTTCCTAGATTAAACAATATTAGTTTCTGGTTATTGCCGCCTTCTCTAATACTATTGACTGGTTCTATGTTTGTGGAACAAGGGGCAGGTACAGGTTGGACCATTTATCCCCCATTAGCAAGTGTTCAAGCTCATTCAGGGGGAGCCGTAGACATGGCCATATTCAGTTTACATCTAGCTGGGGTATCCTCTATTTTAAG
>Anthomastus_grandiflorus_OM798772
CCCGATATGGCCTTTCCTAGATTAAACAATATTAGTTTCTGGTTATTGCCGCCTTCTCTAATACTATTGACTGGTTCTATGTTTGTGGAACAAGGGGCAGGTACAGGTTGGACCATTTATCCCCCATTAGCAAGTGTTCAAGCTCATTCAGGGGGAGCCGTGGACATGGCCATATTTAGTTTACATCTAGCTGGGGTATCTTCCATTTTAAG
>Anthomastus_sp._OM798770
CCCGATATGGCCTTTCCTAGATTAAACAATATTAGTTTCTGGTTATTGCCGCCTTCTCTAATACTATTGACTGGTTCTATGTTTGTGGAACAAGGGGCAGGTACAGGTTGGACCATTTATCCCCCATTAGCAAGTGTTCAAGCTCATTCAGGGGGAGCCGTGGACATGGCCATATTTAGTTTACATCTAGCTGGGGTATCTTCCATTTTAAG
>Anthomastus_sp._OM798771
CCCGATATGGCCTTTCCTAGATTAAACAATATTAGTTTCTGGTTATTGCCGCCTTCTCTAATACTATTGACTGGTTCTATGTTTGTGGAACAAGGGGCAGGTACAGGTTGGACCATTTATCCCCCATTAGCAAGTGTTCAAGCTCATTCAGGGGGAGCCGTGGACATGGCCATATTTAGTTTACATCTAGCTGGGGTATCTTCCATTTTAAG
>Corallium_laauense_JX472178
CCCGATATGGCCTTTCCCAGATTAAACAATATTAGTTTTTGGTTATTACCGCCTTCTCTGATACTATTGACTGGTTCTATGTTTGTGGAACAAGGGGCAGGTACAGGTTGGACCATTTATCCCCCATTAGCAAGTGTTCAGGCCCATTCGGGGGGAGCCGTGGACATGGCCATATTCAGTTTACACCTAGCTGGGCTATCTTCCATTTTAAG
>Corallium_niobe_JX472197
CCCGATATGGCCTTTCCCAGATTAAACAATATTAGTTTTTGGTTATTACCGCCTTCTCTGTTACTATTGACTGGTTCTATGTTTGTGGAACAAGGGGCAGGTACAGGTTGGACCATTTATCCCCCATTAGCAAGTGTTCAGGCCCATTCGGGGGGAGCCGTGGACATGGCCATATTCAGTTTACACCTAGCTGGGCTATCTTCCATTTTAAG
>Corallium_niobe_JX472198
CCCGATATGGCCTTTCCCAGATTAAACAATATTAGTTTTTGGTTATTACCGCCTTCTCTGTTACTATTGACTGGTTCTATGTTTGTGGAACAAGGGGCAGGTACAGGTTGGACCATTTATCCCCCATTAGCAAGTGTTCAGGCCCATTCGGGGGGAGCCGTGGACATGGCCATATTCAGTTTACACCTAGCTGGGCTATCTTCCATTTTAAG
>Corallium_elatius_JX472112
CCCGATATGGCCTTTCCCAGATTAAACAATATTAGTTTTTGGTTATTACCGCCTTCTCTTATACTACTGACTGGTTCTATGTTTGTGGAGCAAGGGGCAGGTACAGGTTGGACCGTTTATCCCCCATTAGCAAGTGTACAGGCCCACTCAGGGGGAGCCGTGGACATGACCATATTCAGTTTACATCTAGCTGGGGTCTCTTCCATCCTAAG
>Corallium_cf._JX472113
CCCGATATGGCCTTTCCCAGATTAAACAATATTAGTTTTTGGTTATTACCGCCTTCTCTTATACTACTGACTGGTTCTATGTTTGTGGAGCAAGGGGCAGGTACAGGTTGGACCGTTTATCCCCCATTAGCAAGTGTACAGGCCCACTCAGGGGGAGCCGTGGACATGACCATATTCAGTTTACATCTAGCTGGGGTCTCTTCCATCCTAAG
>Corallium_cf._JX472114
CCCGATATGGCCTTTCCCAGATTAAACAATATTAGTTTTTGGTTATTACCGCCTTCTCTTATACTACTGACTGGTTCTATGTTTGTGGAGCAAGGGGCAGGTACAGGTTGGACCGTTTATCCCCCATTAGCAAGTGTACAGGCCCACTCAGGGGGAGCCGTGGACATGACCATATTCAGTTTACATCTAGCTGGGGTCTCTTCCATCCTAAG
>Corallium_cf._JX472115
CCCGATATGGCCTTTCCCAGATTAAACAATATTAGTTTTTGGTTATTACCGCCTTCTCTTATACTACTGACTGGTTCTATGTTTGTGGAGCAAGGGGCAGGTACAGGTTGGACCGTTTATCCCCCATTAGCAAGTGTACAGGCCCACTCAGGGGGAGCCGTGGACATGACCATATTCAGTTTACATCTAGCTGGGGTCTCTTCCATCCTAAG
>Corallium_cf._JX472116
CCCGATATGGCCTTTCCCAGATTAAACAATATTAGTTTTTGGTTATTACCGCCTTCTCTTATACTACTGACTGGTTCTATGTTTGTGGAGCAAGGGGCAGGTACAGGTTGGACCGTTTATCCCCCATTAGCAAGTGTACAGGCCCACTCAGGGGGAGCCGTGGACATGACCATATTCAGTTTACATCTAGCTGGGGTCTCTTCCATCCTAAG
>Corallium_cf._JX472117
CCCGATATGGCCTTTCCCAGATTAAACAATATTAGTTTTTGGTTATTACCGCCTTCTCTTATACTACTGACTGGTTCTATGTTTGTGGAGCAAGGGGCAGGTACAGGTTGGACCGTTTATCCCCCATTAGCAAGTGTACAGGCCCACTCAGGGGGAGCCGTGGACATGACCATATTCAGTTTACATCTAGCTGGGGTCTCTTCCATCCTAAG
>Pleurocorallium_elatius_AB700135_extraction
CCCGATATGGCCTTTCCCAGATTAAACAATATTAGTTTTTGGTTATTACCGCCTTCTCTTATACTACTGACTGGTTCTATGTTTGTGGAGCAAGGGGCAGGTACAGGTTGGACCGTTTATCCCCCATTAGCAAGTGTACAGGCCCACTCAGGGGGAGCCGTGGACATGACCATATTCAGTTTACATCTAGCTGGGGTCTCTTCCATCCTAAG
>Paracorallium_thrinax_JX472222
CCCGATATGGCCTTTCCCAGATTAAACAATATTAGTTTTTGGTTATTACCGCCTTCTCTTATACTACTGACTGGTTCTATGTTTGTGGAGCAAGGGGCAGGTACAGGTTGGACCGTTTATCCCCCATTAGCAAGTGTACAGGCCCACTCAGGGGGAGCCGTGGACATGGCCATATTCAGTTTACATCTAGCTGGGGTCTCTTCCATCCTAAG
>Corallium_konojoi_JX472167
CCCGATATGGCCTTTCCCAGATTAAACAATATTAGTTTTTGGTTATTACCGCCTTCTCTTATACTACTGACTGGTTCTATGTTTGTGGAGCAAGGGGCAGGTACAGGTTGGACCGTTTATCCCCCATTAGCAAGTGTACAGGCCCACTCAGGGGGAGCCGTGGACATGGCCATATTCAGTTTACATCTAGCTGGGGTCTCTTCCATCCTAAG
>Corallium_cf._JX472168
CCCGATATGGCCTTTCCCAGATTAAACAATATTAGTTTTTGGTTATTACCGCCTTCTCTTATACTACTGACTGGTTCTATGTTTGTGGAGCAAGGGGCAGGTACAGGTTGGACCGTTTATCCCCCATTAGCAAGTGTACAGGCCCACTCAGGGGGAGCCGTGGACATGGCCATATTCAGTTTACATCTAGCTGGGGTCTCTTCCATCCTAAG
>Corallium_cf._JX472169
CCCGATATGGCCTTTCCCAGATTAAACAATATTAGTTTTTGGTTATTACCGCCTTCTCTTATACTACTGACTGGTTCTATGTTTGTGGAGCAAGGGGCAGGTACAGGTTGGACCGTTTATCCCCCATTAGCAAGTGTACAGGCCCACTCAGGGGGAGCCGTGGACATGGCCATATTCAGTTTACATCTAGCTGGGGTCTCTTCCATCCTAAG
>Corallium_cf._JX472170
CCCGATATGGCCTTTCCCAGATTAAACAATATTAGTTTTTGGTTATTACCGCCTTCTCTTATACTACTGACTGGTTCTATGTTTGTGGAGCAAGGGGCAGGTACAGGTTGGACCGTTTATCCCCCATTAGCAAGTGTACAGGCCCACTCAGGGGGAGCCGTGGACATGGCCATATTCAGTTTACATCTAGCTGGGGTCTCTTCCATCCTAAG
>Paracorallium_thrinax_JX472221
CCCGATATGGCCTTTCCCAGATTAAACAATATTAGTTTTTGGTTATTACCGCCTTCTCTTATACTACTGACTGGTTCTATGTTTGTGGAGCAAGGGGCAGGTACAGGTTGGACCGTTTATCCCCCATTAGCAAGTGTACAGGCCCACTCAGGGGGAGCCGTGGACATGGCCATATTCAGTTTACATCTAGCTGGGGTCTCTTCCATCCTAAG
>Pleurocorallium_konojoi_AB595190_extraction
CCCGATATGGCCTTTCCCAGATTAAACAATATTAGTTTTTGGTTATTACCGCCTTCTCTTATACTACTGACTGGTTCTATGTTTGTGGAGCAAGGGGCAGGTACAGGTTGGACCGTTTATCCCCCATTAGCAAGTGTACAGGCCCACTCAGGGGGAGCCGTGGACATGGCCATATTCAGTTTACATCTAGCTGGGGTCTCTTCCATCCTAAG
>Paracorallium_nix_JX472220
CCCGATATGGCCTTTCCCAGATTAAACAATATTAGTTTTTGGTTATTACCGCCTTCTCTTATACTACTGACTGGTTCTATGTTTGTGGAGCAAGGGGCAGGTACAGGTTGGACCGTTTATCCCCCATTAGCAAGTGTACAGGCCCACTCAGGGGGAGCCGTGGACATGGCCATATTCAGTTTACATCTCGCTGGGGTCTCTTCCATCCTAAG
>Paracorallium_sp._JX472229
CCCGATATGGCCTTTCCCAGATTAAACAATATTAGTTTTTGGTTATTACCGCCTTCTCTTATACTACTGACTGGTTCTATGTTTGTGGAGCAAGGGGCAGGTACAGGTTGGACCGTTTATCCCCCATTAGCAAGTGTACAGGCCCACTCAGGGGGAGCCGTGGACATGGCCATATTCAGTTTACATCTCGCTGGGGTCTCTTCCATCCTAAG
>Paracorallium_sp._JX472230
CCCGATATGGCCTTTCCCAGATTAAACAATATTAGTTTTTGGTTATTACCGCCTTCTCTTATACTACTGACTGGTTCTATGTTTGTGGAGCAAGGGGCAGGTACAGGTTGGACCGTTTATCCCCCATTAGCAAGTGTACAGGCCCACTCAGGGGGAGCCGTGGACATGGCCATATTCAGTTTACATCTCGCTGGGGTCTCTTCCATCCTAAG
>Corallium_sp._JX472218
CCCGATATGGCCTTTCCCAGATTAAACAATATTAGTTTTTGGTTATTACCGCCTTCACTAATACTACTGATTGGGTCTATGTTTGTGGAGCAAGGGGCAGGTACAGGTTGGACCCTTTATCCCCCATTAGCAAGTGTACAGGCCCATTCAGGGGGAGCCGTGGACATGGCCATATTCAGTTTACATCTAGCTGGGGTCTCTTCCATTCTAAG
>Corallium_sp._JX472217
CCCGATATGGCCTTTCCCAGATTAAACAATATTAGTTTTTGGTTATTACCGCCTTCTCTAATACTACTGATTGGGTCTATGTTTGTGGAGCAAGGGGCAGGTACAGGTTGGACCCTTTATCCCCCATTAGCAAGTGTACAGGCCCATTCAGGGGGAGCCGTGGACATGGCCATATTCAGTTTACATCTAGCTGGGGTCTCTTCCATTCTAAG
>Corallium_kishinouyei_JX472163
CCCGATATGGCCTTTCCCAGATTAAACAATATTAGTTTTTGGTTATTACCGCCTTCTCTAATACTACTGATTGGGTCTATGTTTGTGGAGCAAGGGGCAGGTACAGGTTGGACCCTTTATCCCCCATTAGCAAGTGTACAGGCCCATTCAGGGGGAGCCGTGGACATGGCCATATTCAGTTTACATCTAGCTGGGGTCTCTTCCATTCTAAG
>Corallium_kishinouyei_JX472164
CCCGATATGGCCTTTCCCAGATTAAACAATATTAGTTTTTGGTTATTACCGCCTTCTCTAATACTACTGATTGGGTCTATGTTTGTGGAGCAAGGGGCAGGTACAGGTTGGACCCTTTATCCCCCATTAGCAAGTGTACAGGCCCATTCAGGGGGAGCCGTGGACATGGCCATATTCAGTTTACATCTAGCTGGGGTCTCTTCCATTCTAAG
>Corallium_kishinouyei_JX472165
CCCGATATGGCCTTTCCCAGATTAAACAATATTAGTTTTTGGTTATTACCGCCTTCTCTAATACTACTGATTGGGTCTATGTTTGTGGAGCAAGGGGCAGGTACAGGTTGGACCCTTTATCCCCCATTAGCAAGTGTACAGGCCCATTCAGGGGGAGCCGTGGACATGGCCATATTCAGTTTACATCTAGCTGGGGTCTCTTCCATTCTAAG
>Corallium_kishinouyei_JX472166
CCCGATATGGCCTTTCCCAGATTAAACAATATTAGTTTTTGGTTATTACCGCCTTCTCTAATACTACTGATTGGGTCTATGTTTGTGGAGCAAGGGGCAGGTACAGGTTGGACCCTTTATCCCCCATTAGCAAGTGTACAGGCCCATTCAGGGGGAGCCGTGGACATGGCCATATTCAGTTTACATCTAGCTGGGGTCTCTTCCATTCTAAG
>Coralliidae_sp._MT669916
CCCGATATGGCCTTTCCCAGATTAAACAATATTAGTTTTTGGTTATTACCGCCTTCTCTAATACTACTGATTGGGTCTATGTTTGTGGAGCAAGGGGCAGGTACAGGTTGGACCCTTTATCCCCCATTAGCAAGTGTACAGGCCCATTCAGGGGGAGCCGTGGACATGGCCATATTCAGTTTACATCTAGCTGGGGTCTCTTCCATTCTAAG
>Coralliidae_sp._MT669917
CCCGATATGGCCTTTCCCAGATTAAACAATATTAGTTTTTGGTTATTACCGCCTTCTCTAATACTACTGATTGGGTCTATGTTTGTGGAGCAAGGGGCAGGTACAGGTTGGACCCTTTATCCCCCATTAGCAAGTGTACAGGCCCATTCAGGGGGAGCCGTGGACATGGCCATATTCAGTTTACATCTAGCTGGGGTCTCTTCCATTCTAAG
>Corallium_kishinouyei_FJ264896
CCCGATATGGCCTTTCCCAGATTAAACAATATTAGTTTTTGGTTATTACCGCCTTCTCTAATACTACTGATTGGGTCTATGTTTGTGGAGCAAGGGGCAGGTACAGGTTGGACCCTTTATCCCCCATTAGCAAGTGTACAGGCCCATTCAGGGGGAGCCGTGGACATGGCCATATTCAGTTTACATCTAGCTGGGGTCTCTTCCATTCTAAG
>Corallium_sp._JX472215
CCCGATATGGCCTTTCCCAGATTAAACAATATTAGTTTTTGGTTATTACCGCCTTCACTAATACTACTGATTGGGTCTATGTTTGTGGAGCAAGGGGCAGGTACAGGTTGGACCCTTTATCCCCCATTAGCAAGTGTACAGGCCCATTCAGGGGGAGCCGTGGACATGGCCATATTCAGTTTACATCTAGCTGGGGTCTCTTCCATTCTAAG
>Corallium_sp._JX472216
CCCGATATGGCCTTTCCCAGATTAAACAATATTAGTTTTTGGTTATTACCGCCTTCACTAATACTACTGATTGGGTCTATGTTTGTGGAGCAAGGGGCAGGTACAGGTTGGACCCTTTATCCCCCATTAGCAAGTGTACAGGCCCATTCAGGGGGAGCCGTGGACATGGCCATATTCAGTTTACATCTAGCTGGGGTCTCTTCCATTCTAAG
>Paracorallium_sp._JX472231
CCCGATATGGCCTTTCCCAGATTAAACAATATTAGTTTTTGGTTATTACCGCCTTCTCTTATACTACTGACTGGTTCTATGTTTGTGGAGCAAGGGGCAGGTACAGGTTGGACCGTTTATCCCCCATTAGCAAGTGTACAGGCCCATTCGGGGGGAGCCGTGGACATGGCCATATTCAGTTTACATCTAGCTGGGGTCTCTTCCATTCTAAG
>Corallium_secundum_JX472209
CCCGATATGGCCTTTCCCAGATTAAACAATATTAGTTTTTGGTTATTACCGCCTTCTCTTATACTACTGACTGGTTCTATGTTTGTGGAGCAAGGGGCAGGTACAGGTTGGACCGTTTATCCCCCATTAGCAAGTGTACAGGCCCATTCAGGGGGAGCCGTGGACATGGCCATATTCAGTTTACATCTAGCTGGGGTCTCTTCCATTCTAAG
>Corallium_secundum_JX472210
CCCGATATGGCCTTTCCCAGATTAAACAATATTAGTTTTTGGTTATTACCGCCTTCTCTTATACTACTGACTGGTTCTATGTTTGTGGAGCAAGGGGCAGGTACAGGTTGGACCGTTTATCCCCCATTAGCAAGTGTACAGGCCCATTCAGGGGGAGCCGTGGACATGGCCATATTCAGTTTACATCTAGCTGGGGTCTCTTCCATTCTAAG
>Corallium_secundum_JX472211
CCCGATATGGCCTTTCCCAGATTAAACAATATTAGTTTTTGGTTATTACCGCCTTCTCTTATACTACTGACTGGTTCTATGTTTGTGGAGCAAGGGGCAGGTACAGGTTGGACCGTTTATCCCCCATTAGCAAGTGTACAGGCCCATTCAGGGGGAGCCGTGGACATGGCCATATTCAGTTTACATCTAGCTGGGGTCTCTTCCATTCTAAG
>Corallium_secundum_JX472212
CCCGATATGGCCTTTCCCAGATTAAACAATATTAGTTTTTGGTTATTACCGCCTTCTCTTATACTACTGACTGGTTCTATGTTTGTGGAGCAAGGGGCAGGTACAGGTTGGACCGTTTATCCCCCATTAGCAAGTGTACAGGCCCATTCAGGGGGAGCCGTGGACATGGCCATATTCAGTTTACATCTAGCTGGGGTCTCTTCCATTCTAAG
>Corallium_secundum_JX472213
CCCGATATGGCCTTTCCCAGATTAAACAATATTAGTTTTTGGTTATTACCGCCTTCTCTTATACTACTGACTGGTTCTATGTTTGTGGAGCAAGGGGCAGGTACAGGTTGGACCGTTTATCCCCCATTAGCAAGTGTACAGGCCCATTCAGGGGGAGCCGTGGACATGGCCATATTCAGTTTACATCTAGCTGGGGTCTCTTCCATTCTAAG
>Pleurocorallium_secundum_MT669848
CCCGATATGGCCTTTCCCAGATTAAACAATATTAGTTTTTGGTTATTACCGCCTTCTCTTATACTACTGACTGGTTCTATGTTTGTGGAGCAAGGGGCAGGTACAGGTTGGACCGTTTATCCCCCATTAGCAAGTGTACAGGCCCATTCAGGGGGAGCCGTGGACATGGCCATATTCAGTTTACATCTAGCTGGGGTCTCTTCCATTCTAAG
>Corallium_tortuosum_MT669849
CCCGATATGGCCTTTCCCAGATTAAACAATATTAGTTTTTGGTTATTACCGCCTTCTCTTATACTACTGACTGGTTCTATGTTTGTGGAGCAAGGGGCAGGTACAGGTTGGACCGTTTATCCCCCATTAGCAAGTGTACAGGCCCATTCAGGGGGAGCCGTGGACATGGCCATATTCAGTTTACATCTAGCTGGGGTCTCTTCCATTCTAAG
>Coralliidae_sp._MT669850
CCCGATATGGCCTTTCCCAGATTAAACAATATTAGTTTTTGGTTATTACCGCCTTCTCTTATACTACTGACTGGTTCTATGTTTGTGGAGCAAGGGGCAGGTACAGGTTGGACCGTTTATCCCCCATTAGCAAGTGTACAGGCCCATTCAGGGGGAGCCGTGGACATGGCCATATTCAGTTTACATCTAGCTGGGGTCTCTTCCATTCTAAG
>Pleurocorallium_secundum_MT669851
CCCGATATGGCCTTTCCCAGATTAAACAATATTAGTTTTTGGTTATTACCGCCTTCTCTTATACTACTGACTGGTTCTATGTTTGTGGAGCAAGGGGCAGGTACAGGTTGGACCGTTTATCCCCCATTAGCAAGTGTACAGGCCCATTCAGGGGGAGCCGTGGACATGGCCATATTCAGTTTACATCTAGCTGGGGTCTCTTCCATTCTAAG
>Pleurocorallium_secundum_MT669852
CCCGATATGGCCTTTCCCAGATTAAACAATATTAGTTTTTGGTTATTACCGCCTTCTCTTATACTACTGACTGGTTCTATGTTTGTGGAGCAAGGGGCAGGTACAGGTTGGACCGTTTATCCCCCATTAGCAAGTGTACAGGCCCATTCAGGGGGAGCCGTGGACATGGCCATATTCAGTTTACATCTAGCTGGGGTCTCTTCCATTCTAAG
>Pleurocorallium_porcellanum_MT669853
CCCGATATGGCCTTTCCCAGATTAAACAATATTAGTTTTTGGTTATTACCGCCTTCTCTTATACTACTGACTGGTTCTATGTTTGTGGAGCAAGGGGCAGGTACAGGTTGGACCGTTTATCCCCCATTAGCAAGTGTACAGGCCCATTCAGGGGGAGCCGTGGACATGGCCATATTCAGTTTACATCTAGCTGGGGTCTCTTCCATTCTAAG
>Coralliidae_sp._MT669862
CCCGATATGGCCTTTCCCAGATTAAACAATATTAGTTTTTGGTTATTACCGCCTTCTCTTATACTACTGACTGGTTCTATGTTTGTGGAGCAAGGGGCAGGTACAGGTTGGACCGTTTATCCCCCATTAGCAAGTGTACAGGCCCATTCAGGGGGAGCCGTGGACATGGCCATATTCAGTTTACATCTAGCTGGGGTCTCTTCCATTCTAAG
>Paracorallium_sp._JX472232
CCCGATATGGCCTTTCCCAGATTAAACAATATTAGTTTTTGGTTATTACCGCCTTCTCTTATACTACTGACTGGTTCTATGTTTGTGGAGCAAGGGGCAGGTACAGGTTGGACCGTTTATCCCCCATTAGCAAGTGTACAGGCCCATTCAGGGGGAGCCGTGGACATGGCCATATTCAGTTTACATCTAGCTGGGGTCTCTTCCATTCTAAG
>Pleurocorallium_niveum_MT669854
CCCGATATGGCCTTTCCCAGATTAAACAATATTAGTTTTTGGTTATTACCGCCTTCTCTTATACTACTGACTGGTTCTATGTTTGTGGAGCAAGGGGCAGGTACAGGTTGGACCGTTTATCCCCCATTAGCAAGTGTACAGGCCCATTCAGGGGGAGCCGTGGACATGGCCATATTCAGTTTACATCTAGCTGGGGTCTCTTCCATTCTAAG
>Pleurocorallium_niveum_MT669855
CCCGATATGGCCTTTCCCAGATTAAACAATATTAGTTTTTGGTTATTACCGCCTTCTCTTATACTACTGACTGGTTCTATGTTTGTGGAGCAAGGGGCAGGTACAGGTTGGACCGTTTATCCCCCATTAGCAAGTGTACAGGCCCATTCAGGGGGAGCCGTGGACATGGCCATATTCAGTTTACATCTAGCTGGGGTCTCTTCCATTCTAAG
>Pleurocorallium_secundum_MT669859
CCCGATATGGCCTTTCCCAGATTAAACAATATTAGTTTTTGGTTATTACCGCCCTCTCTTATACTACTGACTGGTTCTATGTTTGTGGAGCAAGGGGCAGGTACAGGTTGGACCGTTTATCCCCCATTAGCAAGTGTACAGGCCCATTCAGGGGGAGCCGTGGACATGGCCATATTCAGTTTACATCTAGCTGGGGTCTCTTCCATTCTAAG
>Coralliidae_sp._MT669860
CCCGATATGGCCTTTCCCAGATTAAACAATATTAGTTTTTGGTTATTACCGCCCTCTCTTATACTACTGACTGGTTCTATGTTTGTGGAGCAAGGGGCAGGTACAGGTTGGACCGTTTATCCCCCATTAGCAAGTGTACAGGCCCATTCAGGGGGAGCCGTGGACATGGCCATATTCAGTTTACATCTAGCTGGGGTCTCTTCCATTCTAAG
>Corallium_niveum_JX472199
CCCGATATGGCCTTTCCCAGATTAAACAATATTAGTTTTTGGTTATTACCGCCCTCTCTTATACTACTGACTGGTTCTATGTTTGTGGAGCAAGGGGCAGGTACAGGTTGGACCGTTTATCCCCCATTAGCAAGTGTACAGGCCCATTCAGGGGGAGCCGTGGACATGGCCATATTCAGTTTACATCTAGCTGGGGTCTCTTCCATTCTAAG
>Corallium_niveum_JX472207
CCCGATATGGCCTTTCCCAGATTAAACAATATTAGTTTTTGGTTATTACCGCCCTCTCTTATACTACTGACTGGTTCTATGTTTGTGGAGCAAGGGGCAGGTACAGGTTGGACCGTTTATCCCCCATTAGCAAGTGTACAGGCCCATTCAGGGGGAGCCGTGGACATGGCCATATTCAGTTTACATCTAGCTGGGGTCTCTTCCATTCTAAG
>Coralliidae_sp._MT669835
CCCGATATGGCCTTTCCCAGATTAAACAATATTAGTTTTTGGTTATTACCGCCTTCTCTTATACTACTGACTGGTTCTATGTTTGTGGAGCAAGGGGCAGGTACAGGTTGGACCGTTTATCCCCCATTAGCAAGTGTACAGGCCCACTCAGGGGGAGCCGTGGACATGGCCATATTCAGTTTACATCTAGCTGGGGTCTCTTCCATTCTAAG
>Pleurocorallium_secundum_MT669836
CCCGATATGGCCTTTCCCAGATTAAACAATATTAGTTTTTGGTTATTACCGCCTTCTCTTATACTACTGACTGGTTCTATGTTTGTGGAGCAAGGGGCAGGTACAGGTTGGACCGTTTATCCCCCATTAGCAAGTGTACAGGCCCACTCAGGGGGAGCCGTGGACATGGCCATATTCAGTTTACATCTAGCTGGGGTCTCTTCCATTCTAAG
>Pleurocorallium_secundum_MT669837
CCCGATATGGCCTTTCCCAGATTAAACAATATTAGTTTTTGGTTATTACCGCCTTCTCTTATACTACTGACTGGTTCTATGTTTGTGGAGCAAGGGGCAGGTACAGGTTGGACCGTTTATCCCCCATTAGCAAGTGTACAGGCCCACTCAGGGGGAGCCGTGGACATGGCCATATTCAGTTTACATCTAGCTGGGGTCTCTTCCATTCTAAG
>Pleurocorallium_secundum_MT669838
CCCGATATGGCCTTTCCCAGATTAAACAATATTAGTTTTTGGTTATTACCGCCTTCTCTTATACTACTGACTGGTTCTATGTTTGTGGAGCAAGGGGCAGGTACAGGTTGGACCGTTTATCCCCCATTAGCAAGTGTACAGGCCCACTCAGGGGGAGCCGTGGACATGGCCATATTCAGTTTACATCTAGCTGGGGTCTCTTCCATTCTAAG
>Pleurocorallium_secundum_MT669839
CCCGATATGGCCTTTCCCAGATTAAACAATATTAGTTTTTGGTTATTACCGCCTTCTCTTATACTACTGACTGGTTCTATGTTTGTGGAGCAAGGGGCAGGTACAGGTTGGACCGTTTATCCCCCATTAGCAAGTGTACAGGCCCACTCAGGGGGAGCCGTGGACATGGCCATATTCAGTTTACATCTAGCTGGGGTCTCTTCCATTCTAAG
>Pleurocorallium_secundum_MT669840
CCCGATATGGCCTTTCCCAGATTAAACAATATTAGTTTTTGGTTATTACCGCCTTCTCTTATACTACTGACTGGTTCTATGTTTGTGGAGCAAGGGGCAGGTACAGGTTGGACCGTTTATCCCCCATTAGCAAGTGTACAGGCCCACTCAGGGGGAGCCGTGGACATGGCCATATTCAGTTTACATCTAGCTGGGGTCTCTTCCATTCTAAG
>Pleurocorallium_secundum_MT669841
CCCGATATGGCCTTTCCCAGATTAAACAATATTAGTTTTTGGTTATTACCGCCTTCTCTTATACTACTGACTGGTTCTATGTTTGTGGAGCAAGGGGCAGGTACAGGTTGGACCGTTTATCCCCCATTAGCAAGTGTACAGGCCCACTCAGGGGGAGCCGTGGACATGGCCATATTCAGTTTACATCTAGCTGGGGTCTCTTCCATTCTAAG
>Pleurocorallium_secundum_MT669842
CCCGATATGGCCTTTCCCAGATTAAACAATATTAGTTTTTGGTTATTACCGCCTTCTCTTATACTACTGACTGGTTCTATGTTTGTGGAGCAAGGGGCAGGTACAGGTTGGACCGTTTATCCCCCATTAGCAAGTGTACAGGCCCACTCAGGGGGAGCCGTGGACATGGCCATATTCAGTTTACATCTAGCTGGGGTCTCTTCCATTCTAAG
>Pleurocorallium_secundum_MT669843
CCCGATATGGCCTTTCCCAGATTAAACAATATTAGTTTTTGGTTATTACCGCCTTCTCTTATACTACTGACTGGTTCTATGTTTGTGGAGCAAGGGGCAGGTACAGGTTGGACCGTTTATCCCCCATTAGCAAGTGTACAGGCCCACTCAGGGGGAGCCGTGGACATGGCCATATTCAGTTTACATCTAGCTGGGGTCTCTTCCATTCTAAG
>Pleurocorallium_secundum_MT669844
CCCGATATGGCCTTTCCCAGATTAAACAATATTAGTTTTTGGTTATTACCGCCTTCTCTTATACTACTGACTGGTTCTATGTTTGTGGAGCAAGGGGCAGGTACAGGTTGGACCGTTTATCCCCCATTAGCAAGTGTACAGGCCCACTCAGGGGGAGCCGTGGACATGGCCATATTCAGTTTACATCTAGCTGGGGTCTCTTCCATTCTAAG
>Pleurocorallium_secundum_MT669845
CCCGATATGGCCTTTCCCAGATTAAACAATATTAGTTTTTGGTTATTACCGCCTTCTCTTATACTACTGACTGGTTCTATGTTTGTGGAGCAAGGGGCAGGTACAGGTTGGACCGTTTATCCCCCATTAGCAAGTGTACAGGCCCACTCAGGGGGAGCCGTGGACATGGCCATATTCAGTTTACATCTAGCTGGGGTCTCTTCCATTCTAAG
>Coralliidae_sp._MT669846
CCCGATATGGCCTTTCCCAGATTAAACAATATTAGTTTTTGGTTATTACCGCCTTCTCTTATACTACTGACTGGTTCTATGTTTGTGGAGCAAGGGGCAGGTACAGGTTGGACCGTTTATCCCCCATTAGCAAGTGTACAGGCCCACTCAGGGGGAGCCGTGGACATGGCCATATTCAGTTTACATCTAGCTGGGGTCTCTTCCATTCTAAG
>Coralliidae_sp._MT669847
CCCGATATGGCCTTTCCCAGATTAAACAATATTAGTTTTTGGTTATTACCGCCTTCTCTTATACTACTGACTGGTTCTATGTTTGTGGAGCAAGGGGCAGGTACAGGTTGGACCGTTTATCCCCCATTAGCAAGTGTACAGGCCCACTCAGGGGGAGCCGTGGACATGGCCATATTCAGTTTACATCTAGCTGGGGTCTCTTCCATTCTAAG
>Corallium_niveum_JX472203
CCCGATATGGCCTTTCCCAGATTAAACAATATTAGTTTTTGGTTATTACCGCCTTCTCTTATACTACTGACTGGTTCTATGTTTGTGGAGCAAGGGGCAGGTACAGGTTGGACCGTTTATCCCCCATTAGCAAGTGTACAGGCCCACTCAGGGGGAGCCGTGGACATGGCCATATTCAGTTTACATCTAGCTGGGGTCTCTTCCATTCTAAG
>Corallium_niveum_JX472200
CCCGATATGGCCTTTCCCAGATTAAACAATATTAGTTTTTGGTTATTACCGCCTTCTCTTATACTACTGACTGGTTCTATGTTTGTGGAGCAAGGGGCAGGTACAGGTTGGACCGTTTATCCCCCATTAGCAAGTGTACAGGCCCACTCAGGGGGAGCCGTGGACATGGCCATATTCAGTTTACATCTAGCTGGGGTCTCTTCCATTCTAAG
>Corallium_niveum_JX472201
CCCGATATGGCCTTTCCCAGATTAAACAATATTAGTTTTTGGTTATTACCGCCTTCTCTTATACTACTGACTGGTTCTATGTTTGTGGAGCAAGGGGCAGGTACAGGTTGGACCGTTTATCCCCCATTAGCAAGTGTACAGGCCCACTCAGGGGGAGCCGTGGACATGGCCATATTCAGTTTACATCTAGCTGGGGTCTCTTCCATTCTAAG
>Corallium_niveum_JX472202
CCCGATATGGCCTTTCCCAGATTAAACAATATTAGTTTTTGGTTATTACCGCCTTCTCTTATACTACTGACTGGTTCTATGTTTGTGGAGCAAGGGGCAGGTACAGGTTGGACCGTTTATCCCCCATTAGCAAGTGTACAGGCCCACTCAGGGGGAGCCGTGGACATGGCCATATTCAGTTTACATCTAGCTGGGGTCTCTTCCATTCTAAG
>Corallium_niveum_JX472204
CCCGATATGGCCTTTCCCAGATTAAACAATATTAGTTTTTGGTTATTACCGCCTTCTCTTATACTACTGACTGGTTCTATGTTTGTGGAGCAAGGGGCAGGTACAGGTTGGACCGTTTATCCCCCATTAGCAAGTGTACAGGCCCACTCAGGGGGAGCCGTGGACATGGCCATATTCAGTTTACATCTAGCTGGGGTCTCTTCCATTCTAAG
>Corallium_niveum_JX472205
CCCGATATGGCCTTTCCCAGATTAAACAATATTAGTTTTTGGTTATTACCGCCTTCTCTTATACTACTGACTGGTTCTATGTTTGTGGAGCAAGGGGCAGGTACAGGTTGGACCGTTTATCCCCCATTAGCAAGTGTACAGGCCCACTCAGGGGGAGCCGTGGACATGGCCATATTCAGTTTACATCTAGCTGGGGTCTCTTCCATTCTAAG
>Corallium_niveum_JX472208
CCCGATATGGCCTTTCCCAGATTAAACAATATTAGTTTTTGGTTATTACCGCCTTCTCTTATACTACTGACTGGTTCTATGTTTGTGGAGCAAGGGGCAGGTACAGGTTGGACCGTTTATCCCCCATTAGCAAGTGTACAGGCCCACTCAGGGGGAGCCGTGGACATGGCCATATTCAGTTTACATCTAGCTGGGGTCTCTTCCATTCTAAG
>Pleurocorallium_niveum_MT669861
CCCGATATGGCCTTTCCCAGATTAAACAATATTAGTTTTTGGTTATTACCGCCTTCTCTTATACTACTGACTGGTTCTATGTTTGTGGAGCAAGGGGCAGGTACAGGTTGGACCGTTTATCCCCCATTAGCAAGTGTACAGGCCCATTCAGGGGGAGCCGTGGACATGGCCATATTCAGTTTACATCTAGCTGGGGTCTCTTCCATTCTAAG
>Corallium_niveum_JX472206
CCCGATATGGCCTTTCCCAGATTAAACAATATTAGTTTTTGGTTATTACCGCCTTCTCTTATACTACTGACTGGTTCTATGTTTGTGGAGCAAGGGGCAGGTACAGGTTGGACCGTTTATCCCCCATTAGCAAGTGTACAGGCCCATTCAGGGGGAGCCGTGGACATGGCCATATTCAGTTTACATCTAGCTGGGGTCTCTTCCATTCTAAG
>Cavernularia_pusilla_MT952706
CCTGATATGGCCTTTCCTAGATTAAATAATATCAGTTTCTGGTTATTACCACCTTCTCTAATACTATTGACCGGTTCTATGTTTGTCGAACAAGGGGCAGGTACAGGTTGGACTGTTTATCCCCCATTATCAAGTATTCAAGCTCATTCAGGGGGAGCAGTGGACATGGCCATATTCAGTTTACATCTAGCTGGGGTATCTTCCATTTTAAG
>Veretillum_cynomorium_MT952707
CCTGATATGGCCTTTCCTAGATTAAATAATATCAGTTTCTGGTTATTACCACCTTCTCTAATACTATTGACCGGTTCTATGTTTGTCGAACAAGGGGCAGGTACAGGTTGGACTGTTTATCCCCCATTATCAAGTATTCAAGCTCATTCAGGGGGAGCAGTGGACATGGCCATATTCAGTTTACATCTAGCTGGGGTATCTTCCATTTTAAG
>Veretillum_cynomorium_KF369192
CCTGATATGGCCTTTCCTAGATTAAATAATATCAGTTTCTGGTTATTACCACCTTCTCTAATACTATTGACCGGTTCTATGTTTGTCGAACAAGGGGCAGGTACAGGTTGGACTGTTTATCCCCCATTATCAAGTATTCAAGCTCATTCAGGGGGAGCAGTGGACATGGCCATATTCAGTTTACATCTAGCTGGGGTATCTTCCATTTTAAG
>Cavernulina_sp._ON586721
CCTGATATGGCCTTTCCTAGATTGAATAATATCAGTTTCTGGTTATTACCTCCTTCTCTAATACTATTGACCGGTTCTATGTTTGTCGAACAAGGGGCAGGTACAGGTTGGACTATTTATCCCCCATTATCAAGTATTCAAGCTCATTCAGGGGGAGCAGTGGACATGGCCATATTCAGTTTACATCTAGCTGGGGTATCTTCCATTTTAAG
>Veretillum_sp._ON586726
CCTGATATGGCCTTTCCTAGATTGAATAATATCAGTTTCTGGTTATTACCTCCTTCTCTAATACTATTGACCGGTTCTATGTTTGTCGAACAAGGGGCAGGTACAGGTTGGACTATTTATCCCCCATTATCAAGTATTCAAGCTCATTCAGGGGGAGCAGTGGACATGGCCATATTCAGTTTACATCTAGCTGGGGTATCTTCCATTTTAAG
>Veretillum_sp._ON586699
CCTGATATGGCCTTTCCTAGATTGAATAATATCAGTTTCTGGTTATTACCTCCTTCTCTAATACTATTGACCGGTTCTATGTTTGTCGAACAAGGGGCAGGTACAGGTTGGACTATTTATCCCCCATTATCAAGTATTCAAGCTCATTCAGGGGGAGCAGTGGACATGGCCATATTCAGTTTACATCTAGCTGGGGTATCTTCCATTTTAAG
>Cavernulina_sp._ON586700
CCTGATATGGCCTTTCCTAGATTGAATAATATCAGTTTCTGGTTATTACCTCCTTCTCTAATACTATTGACCGGTTCTATGTTTGTCGAACAAGGGGCAGGTACAGGTTGGACTATTTATCCCCCATTATCAAGTATTCAAGCTCATTCAGGGGGAGCAGTGGACATGGCCATATTCAGTTTACATCTAGCTGGGGTATCTTCCATTTTAAG
>Sclerobelemnon_sp._ON586727
CCTGATATGGCCTTTCCTAGATTAAATAATATAAGTTTCTGGTTATTACCTCCTTCTCTAATACTATTAACCGGTTCTATGTTTGTAGAACAAGGGGCGGGTACAGGTTGGACTATTTATCCCCCATTATCAAGTATTCAAGCTCATTCAGGGGGAGCAGTGGACATGGCCATATTCAGTTTACATCTAGCTGGGGTATCTTCCATTTTAAG
>Halipteris_sp._MT952710
CCTGATATGGCCTTTCCTAGATTAAACAATATAAGTTTCTGGTTATTACCTCCTTCTTTAATACTATTGACCGGTTCTATGTTTGTGGAACAAGGAGCAGGTACAGGCTGGACCGTTTATCCCCCATTAGCAAGTGTTCAAGCTCATTCGGGGGGAGCAGTGGACATGGCCATATTCAGTTTACATCTAGCTGGGTTATCTTCCATTTTAAG
>Balticina_finmarchica_GQ342425
CCTGATATGGCCTTTCCTAGATTAAACAATATAAGTTTCTGGTTACTACCTCCTTCTTTAATACTATTGACCGGTTCTATGTTTGTGGAACAAGGAGCAGGTACAGGCTGGACCGTTTATCCCCCATTAGCAAGTGTTCAAGCTCATTCAGGGGGAGCAGTGGACATGGCCATATTCAGTTTACATCTAGCTGGGTTATCTTCCATTTTAAG
>Stylatula_elegans_MG934963
CCTGATATGGCCTTTCCTAGATTAAACAATATCAGTTTCTGGTTATTACCACCTTCTCTAATACTATTGACCGGTTCTATGTTTGTGGAACAAGGGGCAGGTACAGGTTGGACCGTTTATCCCCCATTAGCAAGTATTCAAGCCCATTCAGGGGGAGCAGTGGACATGGCCATATTCAGTTTACATCTAGCTGGGGTATCTTCCATTTTGAG
>Stylatula_elegans_MG935218
CCTGATATGGCCTTTCCTAGATTAAACAATATCAGTTTCTGGTTATTACCACCTTCTCTAATACTATTGACCGGTTCTATGTTTGTGGAACAAGGGGCAGGTACAGGTTGGACCGTTTATCCCCCATTAGCAAGTATTCAAGCCCATTCAGGGGGAGCAGTGGACATGGCCATATTCAGTTTACATCTAGCTGGGGTATCTTCCATTTTGAG
>Funiculina_sp._MT952709
CCTGATATGGCCTTTCCTAGATTAAACAATATCAGTTTCTGGTTATTACCGCCTTCTTTATTACTATTGACCGGTTCTATGTTTGTGGAACAAGGGGCAGGTACAGGCTGGACCGTTTATCCCCCATTAGCAAGTATTCAAGCTCATTCGGGGGGAGCAGTGGACATGGCCATATTCAGCTTACATCTAGCTGGGGTATCTTCCATTTTAAG
>Funiculina_quadrangularis_ON716037
CCTGATATGGCCTTTCCTAGATTAAACAATATCAGTTTCTGGTTATTACCGCCTTCTTTATTACTATTGACCGGTTCTATGTTTGTGGAACAAGGGGCAGGTACAGGCTGGACCGTTTATCCCCCATTAGCAAGTATTCAAGCTCATTCGGGGGGAGCAGTGGACATGGCCATATTCAGCTTACATCTAGCTGGGGTATCTTCCATTTTAAG
>Funiculina_quadrangularis_ON716009
CCTGATATGGCCTTTCCTAGATTAAACAATATCAGTTTCTGGTTATTACCGCCTTCTTTATTACTATTGACCGGTTCTATGTTTGTGGAACAAGGGGCAGGTACAGGCTGGACCGTTTATCCCCCATTAGCAAGTATTCAAGCTCATTCGGGGGGAGCAGTGGACATGGCCATATTCAGCTTACATCTAGCTGGGGTATCTTCCATTTTAAG
>Gyrophyllum_hirondellei_MT952713
CCTGATATGGCCTTTCCCAGATTAAACAATATTAGTTTCTGGTTATTACCGCCTTCTCTAATACTATTGACCGGTTCTATGTTTGTGGAACAAGGGGCAGGTACAGGCTGGACCATTTATCCCCCATTAGCAAGTATTCAAGCTCATTCAGGGGGAGCAGTGGACATGGCCATATTCAGTTTACATCTAGCTGGGCTATCTTCCATTTTAAG
>Gyrophyllum_hirondellei_OM617948
CCTGATATGGCCTTTCCCAGATTAAACAATATTAGTTTCTGGTTATTACCGCCTTCTCTAATACTATTGACCGGTTCTATGTTTGTGGAACAAGGGGCAGGTACAGGCTGGACCATTTATCCCCCATTAGCAAGTATTCAAGCTCATTCAGGGGGAGCAGTGGACATGGCCATATTCAGTTTACATCTAGCTGGGCTATCTTCCATTTTAAG
>Gyrophyllum_hirondellei_OM617949
CCTGATATGGCCTTTCCCAGATTAAACAATATTAGTTTCTGGTTATTACCGCCTTCTCTAATACTATTGACCGGTTCTATGTTTGTGGAACAAGGGGCAGGTACAGGCTGGACCATTTATCCCCCATTAGCAAGTATTCAAGCTCATTCAGGGGGAGCAGTGGACATGGCCATATTCAGTTTACATCTAGCTGGGCTATCTTCCATTTTAAG
[truncated: 1,649,080 more chars]
