# Supplementary material for: Validation of improved cytochrome c oxidase I (COI) primers for comprehensive biodiversity assessment of ascidians
Source: PeerJ. 2025 Jul 14;13:e19671. doi: 10.7717/peerj.19671 (PMC12269779; doi:10.7717/peerj.19671)
Supplement: Supplemental Information 8 [file peerj-13-19671-s008.zip › Bivalvia.fasta]

>Cerastoderma glaucum_FJ555457
CCTGACATACACTTCCCCCGGTTAAATAACATAAGATTCTGGTTTGTTCCAAATGCTCTAATCCTATTAGCATTTTCTGG---ATTCGTAGAAGGTGGCGTTGGGGCTGGTTGAACTATTTACCCGCCTTTAACTTCGATTGAATT---CTTGGGGGACCCTTCAATGGACTTGGCTATTTTCGCGCTGCACCTAGGGGGAATTTCTTCTATTGCGGC
>Cerastoderma glaucum_FJ555465
CCTGACATACACTTCCCCCGGTTAAATAACATAAGATTCTGGTTTGTTCCAAATGCTCTAATCCTATTAGCATTTTCTGG---ATTCGTAGAAGGTGGTGTTGGGGCTGGTTGAACTATTTACCCGCCTTTAACTTCTATTGAATT---CTTGGGGGACCCTTCAATGGACTTGGCTATTTTTGCGCTGCACCTAGGGGGAATTTCTTCTATTGCGGC
>Cerastoderma glaucum_FJ555463
CCTGACATACACTTCCCCCGGTTAAATAACATAAGATTCTGGTTTGTTCCAAATGCTCTAATCCTATTAGCATTTTCTGG---ATTCGTAGAAGGTGGTGTTGGGGCTGGTTGAACTATTTACCCGCCTTTAACTTCTATTGAATT---CTTGGGGGACCCTTCAATGGACTTGGCTATTTTTGCGCTGCACCTAGGGGGAATTTCTTCTATTGCGGC
>Cerastoderma glaucum_FJ555464
CCTGACATACATTTCCCCCGGTTAAATAACATAAGATTCTGGTTTGTTCCAAATGCTCTAATCCTATTAGCATTTTCTGG---ATTCGTAGAAGGTGGTGTTGGGGCTGGTTGAACTATTTACCCGCCTTTAACTTCTATTGAATT---CTTGGGGGACCCTTCAATGGACTTGGCTATTTTTGCGCTGCACCTAGGGGGAATTTCTTCTATTGCGGC
>Cerastoderma glaucum_FJ555462
CCTGACATACACTTCCCCCGGTTAAATAACATAAGATTCTGGTTTGTTCCAAATGCTCTAATCTTATTAGCATTTTCTGG---ATTCGTAGAAGGTGGTGTTGGGGCTGGTTGAACTATTTATCCGCCTTTAACTTCGATTGAATT---CTTGGGGGACCCTTCAATGGACTTGGCTATTTTTGCGCTGCACCTAGGGGGAATTTCTTCTATTGCGGC
>Cerastoderma glaucum_FJ555461
CCTGACATACACTTCCCCCGGTTAAATAACATAAGATTCTGGTTTGTTCCAAATGCTCTAATCCTATTAGCATTTTCTGG---ATTCGTAGAAGGTGGTGTTGGGGCTGGTTGAACTATTTATCCGCCTTTAACTTCGATTGAATT---CTTGGGGGACCCTTCAATGGACTTGGCTATTTTTGCGCTGCACCTAGGGGGAATTTCTTCTATTGCGGC
>Cerastoderma glaucum_FJ555453
CCTGACATACACTTCCCCCGGTTAAATAACATAAGATTCTGGTTTGTTCCAAATGCTCTAATCCTATTGGCATTTTCTGG---ATTCGTAGAAGGTGGTGTTGGGGCTGGTTGAACTATTTACCCGCCTTTAACTTCGATTGAATT---CTTGGGGGACCCTTCAATGGACTTGGCTATTTTTGCGCTGCACCTAGGGGGAATTTCTTCTATTGCGGC
>Cerastoderma glaucum_FJ555460
CCTGACATACACTTCCCCCGGTTAAATAACATAAGATTCTGGTTTGTTCCAAATGCTCTAATCCTATTAGCATTTTCTGG---ATTCGTAGAAGGTGGTGTTGGGGCTGGTTGAACTATTTACCCGCCTTTGACTTCGATTGAATT---CTTGGGGGACCCTTCAATGGACTTGGCTATTTTTGCGCTGCACCTAGGGGGAATTTCTTCTATTGCGGC
>Cerastoderma glaucum_FJ555459
CCTGACATACACTTCCCCCGGTTAAATAACATAAGATTCTGGTTTGTTCCAAATGCTCTAATCCTATTAGCATTTTCTGG---ATTCGTAGAAGGTGGTGTTGGGGCTGGTTGAACTATTTACCCGCCTTTAACTTCGATTGAATT---TTTGGGGGACCCTTCAATGGACTTGGCTATTTTTGCGCTGCACCTAGGGGGAATTTCTTCTATTGCGGC
>Cerastoderma glaucum_FJ555458
CCTGACATACACTTCCCCCGGTTAAATAATATAAGATTCTGGTTTGTTCCAAATGCTCTAATCCTATTAGCATTTTCTGG---ATTCGTAGAAGGTGGTGTTGGGGCTGGTTGAACTATTTACCCGCCTTTAACTTCGATTGAATT---CTTGGGGGACCCTTCAATGGACTTGGCTATTTTTGCGCTGCACCTAGGGGGAATTTCTTCTATTGCGGC
>Cerastoderma glaucum_FJ555454
CCTGACATACACTTCCCCCGGTTAAATAACATAAGATTCTGGTTTGTTCCAAATGCTCTAATCCTATTAGCATTTTCTGG---ATTCGTAGAAGGTGGTGTTGGGGCTGGTTGAACTATTTACCCGCCTTTAACTTCGATTGAATT---CTTGGGAGACCCTTCAATGGACTTGGCTATTTTTGCGCTGCACCTAGGGGGAATTTCTTCTATTGCGGC
>Cerastoderma glaucum_FJ555456
CCTGACATACACTTCCCCCGGTTAAATAACATAAGATTCTGGTTTGTTCCAAATGCTCTAATCCTATTAGCATTTTCTGG---ATTCGTAGAAGGTGGTGTTGGGGCTGGTTGAACTATTTACCCGCCTTTAACTTCGATTGAATT---CTTGGGGGACCCTTCAATGGACTTGGCTATTTTTGCGCTGCACCTAGGGGGAATTTCTTCTATTGCGGC
>Cerastoderma glaucum_FJ555455
CCTGACATACACTTCCCCCGGTTAAATAACATAAGATTCTGGTTTGTTCCAAATGCTCTAATCCTATTAGCATTTTCTGG---ATTCGTAGAAGGTGGTGTTGGGGCTGGTTGAACTATTTACCCGCCTTTAACTTCGATTGAATT---CTTGGGGGACCCTTCAATGGACTTGGCTATTTTTGCGCTGCACCTAGGGGGAATTTCTTCTATTGCGGC
>Cerastoderma glaucum_FJ555452
CCTGACATACACTTCCCCCGGTTAAATAACATAAGATTCTGGTTTGTTCCAAATGCTCTAATCCTATTAGCATTTTCTGG---ATTCGTAGAAGGTGGTGTTGGGGCTGGTTGAACTATTTACCCGCCTTTAACTTCGATTGAATT---CTTGGGGGACCCTTCAATGGACTTGGCTATTTTTGCGCTGCACCTAGGGGGAATTTCTTCTATTGCGGC
>Cerastoderma glaucum_FJ555451
CCTGACATACACTTCCCCCGGTTAAATAACATAAGATTCTGGTTTGTTCCAAATGCTCTAATCCTATTAGCATTTTCTGG---ATTCGTAGAAGGTGGTGTTGGGGCTGGTTGAACTATTTACCCGCCTTTAACTTCGATTGAATT---CTTGGGGGACCCTTCAATGGACTTGGCTATTTTTGCGCTGCACCTAGGGGGAATTTCTTCTATTGCGGC
>Cerastoderma glaucum_FJ555450
CCTGACATACACTTCCCCCGGTTAAATAACATAAGATTCTGGTTTGTTCCAAATGCTCTAATCCTATTAGCATTTTCTGG---ATTCGTAGAAGGTGGTGTTGGGGCTGGTTGAACTATTTACCCGCCTTTAACTTCGATTGAATT---CTTGGGGGACCCTTCAATGGACTTGGCTATTTTTGCGCTGCACCTAGGGGGAATTTCTTCTATTGCGGC
>Cerastoderma glaucum_FJ555435
CCTGATATACATTTCCCTCGGTTGAACAATATAAGATTTTGGTTTGTTCCAAATGCTCTAATCCTATTAGCATTTTCTGG---ATTCGTAGAAGGTGGCGTTGGGGCTGGTTGAACTATTTACCCCCCTTTAACTTCGATTGAATT---CTTGGGGGACCCTTCAATAGACTTGGCTATTTTTGCGCTACACCTAGGGGGAATCTCTTCTATTGCAGC
>Cerastoderma glaucum_FJ555440
CCTGATATACATTTCCCTCGGTTGAACAATATAAGATTTTGGTTTGTTCCAAATGCTTTGATCCTGTTAGCATTTTCTGG---ATTCGTAGAAGGTGGTGTTGGGGCTGGTTGAACTATTTATCCCCCTTTAACTTCGATTGAATT---CTTGGGGGACCCTTCAATAGACTTGGCTATTTTTGCGCTACACCTAGGGGGAATCTCTTCTATTGCAGC
>Cerastoderma glaucum_FJ555439
CCTGATATACATTTCCCTCGGTTGAACAATATAAGATTTTGGTTTGTTCCAAATGCTTTAATCCTGTTAGCATTTTCTGG---ATTCGTAGAAGGTGGTGTTGGGGCTGGTTGAACTATTTATCCCCCTTTAACTTCGATTGAATT---CTTGGGGGACCCTTCAATAGACTTGGCTATTTTTGCGCTACACCTAGGGGGAATCTCTTCTATTGCAGC
>Cerastoderma glaucum_FJ555412
CCTGATATACATTTCCCTCGGTTGAACAATATAAGATTCTGGTTTGTTCCAAATGCTCTAATCCTGTTAGCATTTTCTGG---ATTCGTAGAAGGTGGTGTTGGGGCTGGTTGAACTATTTATCCCCCTTTAACTTCGATTGAATT---CTTGGGGGACCCTTCAATAGACTTGGCTATTTTTGCGCTACACCTAGGGGGAATCTCTTCTATTGCAGC
>Cerastoderma glaucum_FJ555393
CCTGATATACATTTCCCTCGGTTGAACAATATAAGATTTTGGTTTGTTCCAAATGCTCTAATCCTGTTAGCATTTTCTGG---ATTCGTAGAAGGTGGTGTTGGGGCTGGCTGAACTATTTATCCCCCTTTAACTTCGATTGAATT---CTTGGGGGACCCTTCAATAGACTTGGCTATTTTTGCGCTACACCTAGGGGGAATCTCTTCTATTGCAGC
>Cerastoderma glaucum_FJ555431
CCTGATATACATTTCCCTCGGTTGAACAATATAAGATTTTGGTTTGTTCCAAATGCTCTAATCCTATTAGCATTTTCTGG---ATTCGTAGAAGGTGGTGTTGGGGCTGGTTGAACTATTTATCCCCCTTTAACTTCGATTGAATT---CTTGGGGGACCCTTCAATAGACTTGGCTATTTTTGCGCTACACCTAGGGGGAATCTCTTCTATTGCAGC
>Cerastoderma glaucum_FJ555403
CCTGATATACATTTCCCTCGGTTGAACAATATAAGATTTTGGTTTGTTCCAAATGCTCTAATCCTGTTAGCATTTTCTGG---ATTCGTAGAAGGTGGTGTTGGGGCTGGTTGAACTATTTATCCCCCCTTAACTTCGATTGAATT---CTTGGGGGACCCTTCAATAGACTTGGCTATTTTTGCGCTACACCTAGGGGGAATCTCTTCTATTGCAGC
>Cerastoderma glaucum_FJ555408
CCTGATATACATTTCCCTCGGTTGAACAATATAAGATTTTGGTTTGTTCCAAATGCTCTAATCCTGTTAGCATTTTCTGG---ATTCGTAGAAGGTGGTGTTGGGGCTGGTTGAACTATTTATCCCCCTTTAACTTCGATTGAATT---CTTGGGGGACCCTTCAATAGACTTGGCTATTTTTGCGCTACACCTGGGGGGAATCTCTTCTATTGCAGC
>Cerastoderma glaucum_FJ555407
CCTGATATACATTTCCCTCGGTTGAACAATATAAGATTTTGGTTTGTTCCAAATGCTCTAATCCTGTTAGCATTTTCTGG---GTTCGTAGAAGGTGGTGTTGGGGCTGGTTGAACTATTTATCCCCCTTTAACTTCGATTGAATT---CTTGGGGGACCCTTCAATAGACTTGGCTATTTTTGCGCTACACCTAGGGGGAATCTCTTCTATTGCAGC
>Cerastoderma glaucum_FJ555406
CCTGATATACATTTCCCTCGGTTGAACAATATAAGATTTTGGTTTGTTCCAAATGCTCTAATCCTGTTAGCATTTTCTGG---ATTCGTAGAAGGTGGTGTTGGGGCTGGTTGAACTATTTATCCCCCTTTAACTTCGATTGAATT---CTTGGGGGACCCTTCAATGGACTTGGCTATTTTTGCGCTACACCTAGGGGGAATCTCTTCTATTGCAGC
>Cerastoderma glaucum_FJ555405
CCCGATATACATTTCCCTCGGTTGAACAATATAAGATTTTGGTTTGTTCCAAATGCTCTAATCCTGTTAGCATTTTCTGG---ATTCGTAGAAGGTGGTGTTGGGGCTGGTTGAACTATTTATCCCCCTTTAACTTCGATTGAATT---CTTGGGGGACCCTTCAATAGACTTGGCTATTTTTGCGCTACACCTAGGGGGAATCTCTTCTATTGCAGC
>Cerastoderma glaucum_FJ555391
CCTGATATACATTTCCCTCGGTTGAACAATATAAGATTTTGGTTTGTTCCAAATGCCCTAATCCTGTTAGCATTTTCTGG---ATTCGTAGAAGGTGGTGTTGGGGCTGGTTGAACTATTTATCCCCCTTTAACTTCGATTGAATT---CTTGGGGGACCCTTCAATAGACTTGGCTATTTTTGCGCTACACCTAGGGGGAATCTCTTCTATTGCAGC
>Cerastoderma glaucum_FJ555396
CCTGATATACATTTCCCTCGGTTGAACAATATAAGATTTTGGTTTGTTCCAAATGCTCTAATCCTGTTAGCATTTTCTGG---ATTCGTAGAAGGTGGTGTTGGGGCTGGTTGAACTATTTATCCCCCTTTAACTTCGATTGAATT---CTTGGGGGACCCTTCAATAGACTTGGCTATTTTTGCGCTACACCTAGGGGGAATCTCTTCTATTGCAGC
>Cerastoderma glaucum_FJ555397
CCTGATATACATTTCCCTCGGTTGAACAATATAAGATTTTGGTTTGTTCCAAATGCTCTAATCCTGTTAGCATTTTCTGG---ATTCGTAGAAGGTGGTGTTGGGGCTGGTTGAACTATTTATCCCCCTTTAACTTCGATTGAATT---CTTGGGGGACCCTTCAATAGACTTGGCTATTTTTGCGCTACACCTAGGGGGAATCTCTTCTATTGCAGC
>Cerastoderma glaucum_FJ555395
CCTGATATACATTTCCCTCGGTTGAACAATATAAGATTTTGGTTTGTTCCAAATGCTCTAATCCTGTTAGCATTTTCTGG---ATTCGTAGAAGGTGGTGTTGGGGCTGGTTGAACTATTTATCCCCCTTTAACTTCGATTGAATT---CTTGGGGGACCCTTCAATAGACTTGGCTATTTTTGCGCTACACCTAGGGGGAATCTCTTCTATTGCAGC
>Cerastoderma glaucum_FJ555394
CCTGATATACATTTCCCTCGGTTGAACAATATAAGATTTTGGTTTGTTCCAAATGCTCTAATCCTGTTAGCATTTTCTGG---ATTCGTAGAAGGTGGTGTTGGGGCTGGTTGAACTATTTATCCCCCTTTAACTTCGATTGAATT---CTTGGGGGACCCTTCAATAGACTTGGCTATTTTTGCGCTACACCTAGGGGGAATCTCTTCTATTGCAGC
>Cerastoderma glaucum_FJ555392
CCTGATATACATTTCCCTCGGTTGAACAATATAAGATTTTGGTTTGTTCCAAATGCTCTAATCCTGTTAGCATTTTCTGG---ATTCGTAGAAGGTGGTGTTGGGGCTGGTTGAACTATTTATCCCCCTTTAACTTCGATTGAATT---CTTGGGGGACCCTTCAATAGACTTGGCTATTTTTGCGCTACACCTAGGGGGAATCTCTTCTATTGCAGC
>Cerastoderma glaucum_FJ555413
CCTGATATACATTTCCCTCGGTTGAACAATATAAGATTTTGGTTTGTTCCAAATGCTCTAATCCTGTTAGCATTTTCTGG---ATTCGTAGAAGGTGGTGTTGGGGCTGGTTGAACTATTTATCCCCCTTTAACTTCGATTGAATT---CTTGGGGGACCCTTCAATAGACTTGGCTATTTTTGCGCTACACCTAGGGGGAATCTCTTCTATTGCAGC
>Cerastoderma glaucum_FJ555398
CCTGATATACATTTCCCTCGGTTGAACAATATAAGATTTTGGTTTGTTCCAAATGCTCTAATCCTGTTAGCATTTTCTGG---ATTCGTAGAAGGTGGTGTTGGGGCTGGTTGAACTATTTATCCCCCTTTAACTTCGATTGAATT---CTTGGGGGACCCTTCAATAGACTTGGCTATTTTTGCGCTACACCTAGGGGGAATCTCTTCTATTGCAGC
>Cerastoderma glaucum_FJ555402
CCTGATATACATTTCCCTCGGTTGAACAATATAAGATTTTGGTTTGTTCCAAATGCTCTAATCCTGTTAGCATTTTCTGG---ATTCGTAGAAGGTGGTGTTGGGGCTGGTTGAACTATTTATCCCCCTTTAACTTCGATTGAATT---CTTGGGGGACCCTTCAATAGACTTGGCTATTTTTGCGCTACACCTAGGGGGAATCTCTTCTATTGCAGC
>Cerastoderma glaucum_FJ555411
CCTGATATACATTTCCCTCGGTTGAACAATATAAGATTTTGGTTTGTTCCAAATGCTCTAATCCTGTTAGCATTTTCTGG---ATTCGTAGAAGGTGGTGTTGGGGCTGGTTGAACTATTTATCCCCCTTTAACTTCGATTGAATT---CTTGGGGGACCCTTCAATAGACTTGGCTATTTTTGCGCTACACCTAGGGGGAATCTCTTCTATTGCAGC
>Cerastoderma glaucum_FJ555404
CCTGATATACATTTCCCTCGGTTGAACAATATAAGATTTTGGTTTGTTCCAAATGCTCTAATCCTGTTAGCATTTTCTGG---ATTCGTAGAAGGTGGTGTTGGGGCTGGTTGAACTATTTATCCCCCTTTAACTTCGATTGAATT---CTTGGGGGACCCTTCAATAGACTTGGCTATTTTTGCGCTACACCTAGGGGGAATCTCTTCTATTGCAGC
>Cerastoderma glaucum_FJ555390
CCTGATATACATTTCCCTCGGTTGAACAATATAAGATTTTGGTTTGTTCCAAATGCTCTAATCCTGTTAGCATTTTCTGG---ATTCGTAGAAGGTGGTGTTGGGGCTGGTTGAACTATTTATCCCCCTTTAACTTCGATTGAATT---CTTGGGGGACCCTTCAATAGACTTGGCTATTTTTGCGCTACACCTAGGGGGAATCTCTTCTATTGCAGC
>Cerastoderma glaucum_FJ555389
CCTGATATACATTTCCCTCGGTTGAACAATATAAGATTTTGGTTTGTTCCAAATGCTCTAATCCTGTTAGCATTTTCTGG---ATTCGTAGAAGGTGGTGTTGGGGCTGGTTGAACTATTTATCCCCCTTTAACTTCGATTGAATT---CTTGGGGGACCCTTCAATAGACTTGGCTATTTTTGCGCTACACCTAGGGGGAATCTCTTCTATTGCAGC
>Cerastoderma glaucum_FJ555410
CCTGATATACATTTCCCTCGGTTGAACAATATAAGATTTTGGTTTGTTCCAAATGCTCTAATCCTGTTAGCATTTTCTGG---ATTCGTAGAAGGTGGTGTTGGGGCTGGTTGAACTATTTATCCCCCTTTAACTTCGATTGAATT---CTTGGGGGACCCTTCAATAGACTTGGCTATTTTTGCGCTACACCTAGGGGGAATCTCTTCTATTGCAGC
>Cerastoderma glaucum_FJ555409
CCTGATATACATTTCCCTCGGTTGAACAATATAAGATTTTGGTTTGTTCCAAATGCTCTAATCCTGTTAGCATTTTCTGG---ATTCGTAGAAGGTGGTGTTGGGGCTGGTTGAACTATTTATCCCCCTTTAACTTCGATTGAATT---CTTGGGGGACCCTTCAATAGACTTGGCTATTTTTGCGCTACACCTAGGGGGAATCTCTTCTATTGCAGC
>Cerastoderma glaucum_FJ555388
CCTGATATACATTTCCCTCGGTTGAACAATATAAGATTTTGGTTTGTTCCAAATGCTCTAATCCTGTTAGCATTTTCTGG---ATTCGTAGAAGGTGGTGTTGGGGCTGGTTGAACTATTTATCCCCCTTTAACTTCGATTGAATT---CTTGGGGGACCCTTCAATAGACTTGGCTATTTTTGCGCTACACCTAGGGGGAATCTCTTCTATTGCAGC
>Cerastoderma glaucum_FJ555443
CCTGATATACATTTTCCCCGGTTGAACAATATAAGATTTTGGTTTGTTCCAAATGCTCTAATCCTGTTAGCATTTTCTGG---ATTCGTAGAAGGTGGTGTTGGGGCTGGTTGAACTATTTATCCCCCTTTAACTTCGATTGAATT---TTTGGGGGACCCTTCAATAGACTTGGCTATTTTTGCGCTACACCTAGGGGGAATCTCTTCTATTGCAGC
>Cerastoderma glaucum_FJ555444
CCTGATATACATTTTCCCCGGTTGAACAATATAAGATTTTGGTTTGTTCCAAATGCTCTAATCCTGTTAGCATTTTCTGG---ATTCGTAGAAGGTGGTGTTGGGGCTGGTTGAACTATTTATCCCCCTTTAACTTCGATTGAATT---TTTGGGGGACCCTTCAATAGACCTGGCTATTTTTGCGCTACACCTAGGGGGAATCTCTTCTATTGCAGC
>Cerastoderma glaucum_FJ555400
CCTGATATACATTTCCCCCGGTTGAACAATATAAGATTTTGGTTTGTTCCAAATGCTCTAATCCTGTTAGCATTTTCTGG---ATTTGTAGAAGGTGGTGTTGGGGCTGGTTGAACTATTTATCCCCCTTTAACTTCGATTGAATT---CTTGGGGGACCCTTCAATAGACTTGGCTATTTTTGCGCTACACCTAGGGGGAATCTCTTCTATTGCAGC
>Cerastoderma glaucum_FJ555401
CCTGATATACATTTCCCCCGGTTGAACAATATAAGATTTTGGTTTGTTCCAAATGCTCTAATCCTGTTAGCATTTTCTGG---ATTCGTAGAAGGTGGTGTTGGGGCTGGTTGAACTATTTATCCCCCTTTAACTTCGATTGAATT---CTTGGGGGACCCTTCAATAGACTTGGCTATTTTTGCGCTACACCTAGGGGGAATCTCTTCTATTGCAGC
>Cerastoderma glaucum_FJ555399
CCTGATATACATTTCCCCCGGTTGAACAATATAAGATTTTGGTTTGTTCCAAATGCTCTAATCCTGTTAGCATTTTCTGG---ATTCGTAGAAGGTGGTGTTGGGGCTGGTTGAACTATTTATCCCCCTTTAACTTCGATTGAATT---CTTGGGGGACCCTTCAATAGACTTGGCTATTTTTGCGCTACACCTAGGGGGAATCTCTTCTATTGCAGC
>Cerastoderma glaucum_FJ555445
CCTGATATACATTTCCCCCGGTTGAACAATATAAGATTTTGGTTTGTTCCAAATGCTCTAATCCTGTTAGCATTTTCTGG---ATTCGTAGAAGGTGGTGTTGGGGCTGGTTGAACTATTTATCCCCCTTTAACTTCGATTGAATT---TTTGGGGGACCCCTCAATAGACTTGGCTATTTTTGCGCTACACCTAGGGGGAATCTCTTCTATTGCAGC
>Cerastoderma glaucum_FJ555446
CCTGATATACATTTCCCCCGGTTGAACAATATAAGATTTTGGTTTGTTCCAAATGCTCTAATCCTGTTAGCATTTTCTGG---ATTCGTAGAAGGTGGTGTTGGGGCTGGTTGAACTATTTACCCCCCTTTAACTTCGATTGAATT---TTTGGGGGACCCTTCAATAGACTTGGCTATTTTTGCGCTACACCTAGGGGGAATCTCTTCTATTGCAGC
>Cerastoderma glaucum_FJ555447
CCTGATATACATTTCCCCCGGTTGAACAATATAAGATTTTGGTTTGTTCCAAATGCTCTAATCCTGTTAGCATTTTCTGG---ATTCGTAGAAGGTGGTGTTGGGGCTGGTTGAACTATTTATCCCCCTTTAACTTCGATTGAATT---TTTGGGGGACCCTTCAATAGACTTGGCTATTTTTGCGCTACACCTAGGGGGAATCTCTTCTATTGCAGC
>Cerastoderma glaucum_FJ555449
CCTGATATACATTTCCCCCGGTTGAACAATATAAGATTTTGGTTTGTTCCAAATGCTCTAATCCTGTTAGCATTTTCTGG---ATTCGTAGAAGGTGGTGTTGGGGCTGGTTGAACTATTTATCCCCCTTTAACTTCGATTGAATT---TTTGGGGGACCCTTCAATAGACTTGGCTATTTTTGCGCTACACCTAGGGGGAATCTCTTCTATTGCAGC
>Cerastoderma glaucum_FJ555448
CCTGATATACATTTCCCCCGGTTGAACAATATAAGATTTTGGTTTGTTCCAAATGCTCTAATCCTGTTAGCATTTTCTGG---ATTCGTAGAAGGTGGTGTTGGGGCTGGTTGAACTATTTATCCCCCTTTAACTTCGATTGAATT---TTTGGGGGACCCTTCAATAGACTTGGCTATTTTTGCGCTACACCTAGGGGGAATCTCTTCTATTGCAGC
>Cerastoderma glaucum_FJ555437
CCTGATATACATTTTCCCCGGTTGAACAATATAAGATTTTGGTTTGTTCCAAATGCTTTAATCCTGTTAGCATTTTCTGG---ATTCGTAGAAGGTGGTGTTGGGGCTGGTTGAACTATTTATCCCCCTTTAACTTCGATTGAATT---CTTGGGGGACCCTTCAATAGACTTGGCTATTTTTGCGCTACACCTAGGGGGAATCTCTTCTATTGCAGC
>Cerastoderma glaucum_FJ555438
CCTGATATACATTTTCCCCGGTTGAACAATATAAGATTTTGGTTTGTTCCAAATGCTTTAATCCTGTTAGCATTTTCTGG---ATTCGTAGAAGGTGGTGTTGGGGCTGGTTGAACTATTTATCCCCCTTTAACTTCGATTGAATT---CTTGGGGGACCCTTCAATAGACTTGGCTATTTTTGCGCTACACCTAGGGGGAATCTCTTCTATTGCAGC
>Cerastoderma glaucum_FJ555423
CCTGATATACATTTTCCCCGGTTGAACAATATAAGATTTTGGTTTGTTCCAAATGCTTTAATCCTGTTAGCATTTTCTGG---ATTCGTAGAAGGTGGTGTCGGGGCTGGTTGAACTATTTACCCCCCTTTAACTTCGATTGAATT---CTTGGGGGACCCTTCAATAGACTTGGCTATTTTTGCGCTACATCTAGGTGGAATCTCTTCTATTGCAGC
>Cerastoderma glaucum_FJ555425
CCTGATATACATTTTCCCCGGTTGAACAATATAAGATTTTGGTTTGTTCCAAATGCTTTAATCCTGTTAGCATTTTCTGG---ATTCGTAGAAGGTGGTGTTGGGGCTGGTTGAACTATTTACCCCCCTCTAACTTCGATTGAATT---CTTGGGGGACCCTTCAATAGACTTGGCTATTTTTGCGCTACATCTAGGTGGAATCTCTTCTATTGCAGC
>Cerastoderma glaucum_FJ555422
CCTGATATACATTTTCCCCGGTTGAACAATATAAGATTTTGGTTTGTTCCAAATGCTTTAATCCTGTTAGCATTTTCTGG---ATTCGTAGAAGGTGGTGTTGGGGCTGGTTGGACTATTTACCCCCCTTTAACTTCGATTGAATT---CTTGGGGGACCCTTCAATAGACTTGGCTATTTTTGCGCTACATCTAGGTGGAATCTCTTCTATTGCAGC
>Cerastoderma glaucum_FJ555420
CCTGATATACATTTTCCCCGGTTGAACAATATAAGATTTTGGTTTGTTCCAAATGCTTTAATCCTGTTAGCATTTTCTGG---ATTCGTAGAAGGTGGTGTTGGGGCTGGTTGAACTATTTACCCCCCTTTAACTTCGATTGAATT---CTTGGGGGACCCTTCAATAGACTTGGCTATTTTTGCGTTACATCTAGGTGGAATCTCTTCTATTGCAGC
>Cerastoderma glaucum_FJ555418
CCTGATATACATTTTCCCCGGTTGAACAATATAAGATTTTGGTTTGTTCCAAATGCTTTAATCCTGTTAGCATTTTCTGG---ATTCGTAGAAGGTGGTGTTGGGGCTGGTTGAACTATTTATCCCCCTTTAACTTCGATTGAATT---CTTGGGGGACCCTTCAATAGACTTGGCTATTTTTGCGCTACATCTAGGTGGAATCTCTTCTATTGCAGC
>Cerastoderma glaucum_FJ555416
CCTGATATACATTTTCCCCGGTTGAACAATATAAGATTTTGGTTTGTTCCAAATGCTTTAATCCTGTTAGCATTTTCTGG---ATTCGTAGAAGGTGGTGTTGGGGCTGGTTGAACTATTTACCCTCCTTTAACTTCGATTGAATT---CTTGGGGGACCCTTCAATAGACTTGGCTATTTTTGCGCTACATCTAGGTGGAATCTCTTCTATTGCAGC
>Cerastoderma glaucum_FJ555415
CCTGATATACATTTTCCCCGGTTGAACAATATAAGATTTTGGTTTGTTCCAAATGCTTTAATCCTGTTAGCATTTTCTGG---ATTCGTAGAAGGTGGTGTTGGGGCTGGTTGAACTATTTACCCTCCTTTAACTTCGATTGAATT---CTTGGGGGACCCTTCAATAGACTTGGCTATTTTTGCGCTACATCTAGGTGGAATCTCTTCTATTGCAGC
>Cerastoderma glaucum_FJ555424
CCTGATATACATTTTCCCCGGTTGAACAATATAAGATTTTGGTTTGTTCCAAATGCTTTAATCCTGTTAGCATTTTCTGG---ATTCGTAGAAGGTGGTGTTGGGGCTGGTTGAACTATTTACCCCCCTTTAACTTCGATTGAATT---CTTGGGGGACCCTTCAATAGACTTGGCTATTTTTGCGCTACATCTAGGTGGAATCTCTTCTATTGCAGC
>Cerastoderma glaucum_FJ555417
CCTGATATACATTTTCCCCGGTTGAACAATATAAGATTTTGGTTTGTTCCAAATGCTTTAATCCTGTTAGCATTTTCTGG---ATTCGTAGAAGGTGGTGTTGGGGCTGGTTGAACTATTTACCCCCCTTTAACTTCGATTGAATT---CTTGGGGGACCCTTCAATAGACTTGGCTATTTTTGCGCTACATCTAGGTGGAATCTCTTCTATTGCAGC
>Cerastoderma glaucum_FJ555426
CCTGATATACATTTTCCCCGGTTGAACAATATAAGATTTTGGTTTGTTCCAAATGCTTTAATCCTGTTAGCATTTTCTGG---ATTCGTAGAAGGTGGTGTTGGGGCTGGTTGAACTATTTACCCCCCTTTAACTTCGATTGAATT---CTTGGGGGACCCTTCAATAGACTTGGCTATTTTTGCGCTACATCTAGGTGGAATCTCTTCTATTGCAGC
>Cerastoderma glaucum_FJ555421
CCTGATATACATTTTCCCCGGTTGAACAATATAAGATTTTGGTTTGTTCCAAATGCTTTAATCCTGTTAGCATTTTCTGG---ATTCGTAGAAGGTGGTGTTGGGGCTGGTTGAACTATTTACCCCCCTTTAACTTCGATTGAATT---CTTGGGGGACCCTTCAATAGACTTGGCTATTTTTGCGCTACATCTAGGTGGAATCTCTTCTATTGCAGC
>Cerastoderma glaucum_FJ555419
CCTGATATACATTTTCCCCGGTTGAACAATATAAGATTTTGGTTTGTTCCAAATGCTTTAATCCTGTTAGCATTTTCTGG---ATTCGTAGAAGGTGGTGTTGGGGCTGGTTGAACTATTTACCCCCCTTTAACTTCGATTGAATT---CTTGGGGGACCCTTCAATAGACTTGGCTATTTTTGCGCTACATCTAGGTGGAATCTCTTCTATTGCAGC
>Cerastoderma glaucum_FJ555414
CCTGATATACATTTTCCCCGGTTGAACAATATAAGATTTTGGTTTGTTCCAAATGCTTTAATCCTGTTAGCATTTTCTGG---ATTCGTAGAAGGTGGTGTTGGGGCTGGTTGAACTATTTACCCCCCTTTAACTTCGATTGAATT---CTTGGGGGACCCTTCAATAGACTTGGCTATTTTTGCGCTACATCTAGGTGGAATCTCTTCTATTGCAGC
>Cerastoderma glaucum_FJ555433
CCTGATATACATTTTCCCCGGTTGAACAATATAAGATTTTGGTTTGTTCCAAATGCTCTAATCCTATTAGCATTTTCTGG---ATTCGTAGAAGGTGGTGTTGGGGCTGGTTGAACTATTTACCCTCCTTTAACTTCGATTGAATT---CTTGGGGGACCCTTCAATAGACTTGGCTATTTTTGCGCTACACCTAGGGGGAATCTCTTCTATTGCAGC
>Cerastoderma glaucum_FJ555432
CCTGATATACATTTCCCCCGGTTGAACAATATAAGATTTTGGTTTGTTCCAAATGCTCTAATCCTATTAGCATTTTCTGG---ATTCGTAGAAGGTGGTGTTGGGGCTGGTTGAACTATTTACCCTCCTTTAACTTCGATTGAATT---CTTGGGGGACCCTTCAATAGACTTGGCTATTTTTGCGCTACACCTAGGGGGAATCTCTTCTATTGCAGC
>Cerastoderma glaucum_FJ555434
CCTGATATACATTTCCCCCGGTTGAACAATATAAGATTTTGGTTTGTTCCAAATGCTCTAATCCTATTAGCATTTTCTGG---ATTCGTAGAAGGTGGTGTTGGGGCTGGTTGAACTATTTACCCTCCTTTAACTTCGATTGAATT---CTTGGGGGACCCTTCAATAGACTTGGCTATTTTTGCGCTACACCTAGGGGGAATCTCTTCTATTGCAGC
>Cerastoderma glaucum_FJ555436
CCTGATATACATTTTCCCCGGTTGAACAATATAAGATTTTGGTTTGTTCCAAATGCTCTAATCCTATTAGCATTTTCTGG---ATTCGTAGAAGGTGGTGTTGGGGCTGGTTGAACTATTTACCCCCCTTTAACTTCGATTGAATT---CTTGGGGGACCCTTCAATAGACTTGGCTATTTTTGCGCTACACCTAGGGGGAATCTCTTCTATTGCAGC
>Cerastoderma glaucum_FJ555427
CCTGATATACATTTTCCCCGGTTGAACAATATAAGATTTTGGTTTGTTCCAAATGCTCTAATCCTATTAGCATTTTCTGG---ATTCGTAGAAGGTGGTGTTGGGGCTGGTTGAACTATTTACCCCCCTTTAACTTCGATTGAATT---CTTGGGGGACCCTTCAATAGACTTGGCTATTTTTGCGCTACACCTAGGGGGAATCTCTTCTATTGCAGC
>Cerastoderma glaucum_FJ555428
CCTGATATACATTTTCCCCGGTTGAACAATATAAGATTTTGGTTTGTTCCAAATGCTCTAATCCTATTAGCATTTTCTGG---ATTCGTAGAAGGTGGTGTTGGGGCTGGTTGAACTATTTACCCCCCTTTAACTTCGATTGAATT---CTTGGGGGACCCTTCAATAGACTTGGCTATTTTTGCGCTACACCTAGGGGGAATCTCTTCTATTGCAGC
>Cerastoderma glaucum_FJ555430
CCTGATATACATTTCCCCCGGTTGAACAATATAAGATTTTGGTTTGTTCCAAATGCTCTAATCCTATTAGCATTTTCTGG---ATTCGTAGAAGGTGGTGTTGGGGCTGGTTGAACTATTTACCCCCCTTTAACTTCGATTGAATT---CTTGGGGGACCCTTCGATAGACTTGGCTATTTTTGCGCTACACCTAGGGGGAATCTCTTCTATTGCAGC
>Cerastoderma glaucum_FJ555429
CCTGATATACATTTCCCCCGGTTGAACAATATAAGATTTTGGTTTGTTCCAAATGCTCTAATCCTATTAGCATTTTCTGG---ATTCGTAGAAGGTGGTGTTGGGGCTGGTTGAACTATTTACCCCCCTTTAACTTCGATTGAATT---CTTGGGGGACCCTTCAATAGACTTGGCTATTTTTGCGCTACACCTAGGGGGAATCTCTTCTATTGCAGC
>Cerastoderma edule_MF459610
CCTGACATACATTTTCCCCGTTTAAATAATATAAGATTTTGGTTCGTTCCAAATGCTCTTATTTTACTAGCGTTTTCGGG---CTTCGTGGAAGGGGGGGTAGGCGCTGGTTGAACCATTTACCCACCACTCACTTCAATTGAATT---TTTGGGTGACCCGTCCATGGATTTGGCTATTTTTGCCTTACATCTAGGGGGTATTTCTTCTATTGCGGA
>Cerastoderma edule_MF459609
CCTGACATACATTTTCCCCGTTTAAATAATATAAGATTTTGGTTCGTTCCAAATGCTCTTATTTTACTAGCGTTTTCGGG---CTTCGTGGAAGGGGGGGTAGGCGCTGGTTGAACCATTTACCCACCACTCACTTCAATTGAATT---TTTGGGTGACCCGTCCATGGATTTGGCTATTTTTGCCTTACATCTAGGGGGTATTTCTTCTATTGCGGC
>Cerastoderma edule_MF459571
CCTGACATACATTTTCCCCGTTTAAATAATATAAGATTTTGGTTCGTTCCAAATGCTCTTATTTTACTAGCGTTTTCGGG---CTTTGTGGAAGGGGGGGTAGGCGCTGGTTGAACCATTTACCCACCACTCACTTCAATTGAATT---TTTGGGTGACCCGTCCATGGATTTGGCTATTTTTGCCTTACATCTAGGGGGTATTTCTTCCATTGCGGC
>Cerastoderma edule_MF459575
CCTGACATACATTTTCCCCGTTTAAATAATATAAGATTTTGGTTCGTTCCAAATGCTCTTATTTTACTAGCGTTTTCGGG---CTTTGTGGAAGGGGGGGTAGGCGCTGGTTGAACCATTTATCCACCACTCACTTCAATTGAATT---TTTGGGTGACCCGTCCATGGATTTGGCTATTTTTGCCTTACATCTAGGGGGTATTTCTTCTATTGCGGC
>Cerastoderma edule_MF459580
CCTGACATACATTTTCCCCGTTTAAATAATATAAGATTTTGGTTCGTTCCAAATGCTCTTATTTTACTAGCGTTTTCGGG---CTTTGTGGAAGGGGGGGTAGGCGCTGGTTGAACCATTTATCCACCACTCACTTCAATTGAATT---TTTGGGTGACCCGTCCATGGATTTGGCTATTTTTGCCTTACATCTAGGGGGTATTTCTTCTATTGCGGC
>Cerastoderma edule_MF459598
CCTGACATACATTTCCCCCGTTTAAATAATATAAGATTTTGGTTCGTTCCAAATGCTCTTATTTTACTAGCGTTTTCGGG---CTTTGTGGAAGGGGGGGTAGGCGCTGGTTGAACCATTTACCCACCACTCACTTCAATTGAATT---TTTGGGTGACCCGTCCATGGATTTGGCTATTTTTGCCTTACATCTAGGGGGTATTTCTTCTATTGCGGC
>Cerastoderma edule_MF459603
CCTGACATACATTTTCCCCGTTTAAATAATATAAGATTTTGGTTCGTTCCAAATGCTCTTATTTTACTAGCGTTTTCGGG---CTTTGTGGAAGGAGGGGTAGGCGCTGGTTGAACCATTTACCCACCACTCACTTCAATTGAATT---TTTGGGTGACCCGTCCATGGATTTGGCTATTTTTGCCTTACATCTAGGGGGTATTTCTTCTATTGCGGC
>Cerastoderma edule_MF459600
CCTGACATACATTTTCCCCGTTTAAATAATATAAGATTTTGGTTCGTTCCAAATGCTCTTATTTTACTAGCGTTTTCGGG---CTTTGTGGAAGGGGGGGTAGGCGCTGGTTGAACCATTTACCCACCACTCACTTCAATTGAATT---TTTGGGTGACCCATCCATGGATTTGGCTATTTTTGCCTTACATCTAGGGGGTATTTCTTCTATTGCGGC
>Cerastoderma edule_MF459592
CCTGACATACATTTTCCCCGTTTAAATAATATAAGATTTTGGTTCGTTCCAAATGCTCTTATTTTACTAGCATTTTCGGG---CTTTGTGGAAGGGGGGGTAGGCGCTGGTTGAACCATTTACCCACCACTCACTTCAATTGAATT---TTTGGGTGACCCGTCCATGGATTTGGCTATTTTTGCCTTACATCTAGGGGGTATTTCTTCTATTGCGGC
>Cerastoderma edule_MF459573
CCTGACATACATTTTCCCCGTTTAAATAATATAAGATTTTGGTTCGTTCCAAATGCTCTTATTTTACTAGCGTTTTCGGG---CTTTGTGGAAGGGGGGGTAGGCGCTGGTTGGACCATTTACCCACCACTCACTTCAATTGAATT---TTTGGGTGACCCGTCCATGGATTTGGCTATTTTTGCCTTACATCTAGGGGGTATTTCTTCTATTGCGGC
>Cerastoderma edule_MF459591
CCTGACATACATTTTCCCCGTTTAAATAATATAAGATTTTGGTTCGTTCCAAATGCTCTTATTTTACTAGCGTTTTCGGG---CTTTGTGGAAGGGGGGGTAGGCGCTGGTTGAACCATTTACCCACCACTCACTTCAATTGAATT---TTTGGGTGACCCGTCCATGGATTTGGCTATTTTTGCCTTACATCTAGGAGGTATTTCTTCTATTGCGGC
>Cerastoderma edule_MF459608
CCTGACATACATTTTCCCCGTTTAAATAATATAAGATTTTGGTTCGTTCCAAATGCTCTTATTTTACTAGCGTTTTCGGG---CTTTGTGGAAGGGGGGGTAGGCGCTGGTTGAACCATTTACCCACCACTCACTTCAATTGAATT---TTTGGGTGACCCGTCCATGGATTTGGCTATTTTTGCCTTACATCTAGGGGGTATTTCTTCTATTGCGGC
>Cerastoderma edule_MF459595
CCTGACATACATTTTCCCCGTTTAAATAATATAAGATTTTGGTTCGTTCCAAATGCTCTTATTTTACTAGCGTTTTCGGG---CTTTGTGGAAGGGGGGGTAGGCGCTGGTTGAACCATTTACCCACCACTCACTTCAATTGAATT---TTTGGGTGACCCGTCCATGGATTTGGCTATTTTTGCCTTACATCTAGGGGGTATTTCTTCTATTGCGGC
>Cerastoderma edule_MF459593
CCTGACATACATTTTCCCCGTTTAAATAATATAAGATTTTGGTTCGTTCCAAATGCTCTTATTTTACTAGCGTTTTCGGG---CTTTGTGGAAGGGGGGGTAGGCGCTGGTTGAACCATTTACCCACCACTCACTTCAATTGAATT---TTTGGGTGACCCGTCCATGGATTTGGCTATTTTTGCCTTACATCTAGGGGGTATTTCTTCTATTGCGGC
>Cerastoderma edule_MF459590
CCTGACATACATTTTCCCCGTTTAAATAATATAAGATTTTGGTTCGTTCCAAATGCTCTTATTTTACTAGCGTTTTCGGG---CTTTGTGGAAGGGGGGGTAGGCGCTGGTTGAACCATTTACCCACCACTCACTTCAATTGAATT---TTTGGGTGACCCGTCCATGGATTTGGCTATTTTTGCCTTACATCTAGGGGGTATTTCTTCTATTGCGGC
>Cerastoderma edule_MF459594
CCTGACATACATTTTCCCCGTTTAAATAATATAAGATTTTGGTTCGTTCCAAATGCTCTTATTTTACTAGCGTTTTCGGG---CTTTGTGGAAGGGGGGGTAGGCGCTGGTTGAACCATTTACCCACCACTCACTTCAATTGAATT---TTTGGGTGACCCGTCCATGGATTTGGCTATTTTTGCCTTACATCTAGGGGGTATTTCTTCTATTGCGGC
>Cerastoderma edule_MF459585
CCTGACATACATTTTCCCCGTTTAAATAATATAAGATTTTGGTTCGTTCCAAATGCTCTTATTTTACTAGCGTTTTCGGG---CTTTGTGGAAGGGGGGGTAGGCGCTGGTTGAACCATTTACCCACCACTCACTTCAATTGAATT---TTTGGGTGACCCGTCCATGGATTTGGCTATTTTTGCCTTACATCTAGGGGGTATTTCTTCTATTGCGGC
>Cerastoderma edule_MF459570
CCTGACATACATTTTCCCCGTTTAAATAATATAAGATTTTGGTTCGTTCCAAATGCTCTTATTTTACTAGCGTTTTCGGG---CTTTGTGGAAGGGGGGGTAGGCGCTGGTTGAACCATTTACCCACCACTCACTTCAATTGAATT---TTTGGGTGACCCGTCCATGGATTTGGCTATTTTTGCCTTACATCTAGGGGGTATTTCTTCTATTGCGGC
>Cerastoderma edule_MF459582
CCTGACATACATTTTCCCCGTTTAAATAATATAAGATTTTGGTTCGTTCCAAATGCTCTTATTTTACTAGCGTTTTCGGG---CTTTGTGGAAGGGGGGGTAGGCGCTGGTTGAACCATTTACCCACCACTCACTTCAATTGAATT---TTTGGGTGACCCGTCCATGGATTTGGCTATTTTTGCCTTACATCTAGGGGGTATTTCTTCTATTGCGGC
>Cerastoderma edule_MF459607
CCTGACATACATTTTCCCCGTTTAAATAATATAAGATTTTGGTTCGTTCCAAATGCTCTTATTTTACTAGCGTTTTCGGG---CTTTGTGGAAGGGGGGGTAGGCGCTGGTTGAACCATTTACCCACCACTCACTTCAATTGAATT---TTTGGGTGACCCGTCCATGGATTTGGCTATTTTTGCCTTACATCTAGGGGGTATTTCTTCTATTGCGGC
>Cerastoderma edule_MF459606
CCTGACATACATTTTCCCCGTTTAAATAATATAAGATTTTGGTTCGTTCCAAATGCTCTTATTTTACTAGCGTTTTCGGG---CTTTGTGGAAGGGGGGGTAGGCGCTGGTTGAACCATTTACCCACCACTCACTTCAATTGAATT---TTTGGGTGACCCGTCCATGGATTTGGCTATTTTTGCCTTACATCTAGGGGGTATTTCTTCTATTGCGGC
>Cerastoderma edule_MF459602
CCTGACATACATTTTCCCCGTTTAAATAATATAAGATTTTGGTTCGTTCCAAATGCTCTTATTTTACTAGCGTTTTCGGG---CTTTGTGGAAGGGGGGGTAGGCGCTGGTTGAACCATTTACCCACCACTCACTTCAATTGAATT---TTTGGGTGACCCGTCCATGGATTTGGCTATTTTTGCCTTACATCTAGGGGGTATTTCTTCTATTGCGGC
>Cerastoderma edule_MF459588
CCTGACATACATTTTCCCCGTTTAAATAATATAAGATTTTGGTTCGTTCCAAATGCTCTTATTTTACTAGCGTTTTCGGG---CTTTGTGGAAGGGGGGGTAGGCGCTGGTTGAACCATTTACCCACCACTCACTTCAATTGAATT---TTTGGGTGACCCGTCCATGGATTTGGCTATTTTTGCCTTACATCTAGGGGGTATTTCTTCTATTGCGGC
>Cerastoderma edule_MF459586
CCTGACATACATTTTCCCCGTTTAAATAATATAAGATTTTGGTTCGTTCCAAATGCTCTTATTTTACTAGCGTTTTCGGG---CTTTGTGGAAGGGGGGGTAGGCGCTGGTTGAACCATTTACCCACCACTCACTTCAATTGAATT---TTTGGGTGACCCGTCCATGGATTTGGCTATTTTTGCCTTACATCTAGGGGGTATTTCTTCTATTGCGGC
>Cerastoderma edule_MF459572
CCTGACATACATTTTCCCCGTTTAAATAATATAAGATTTTGGTTCGTTCCAAATGCTCTTATTTTACTAGCGTTTTCGGG---CTTTGTGGAAGGGGGGGTAGGCGCTGGTTGAACCATTTACCCACCACTCACTTCAATTGAATT---TTTGGGTGACCCGTCCATGGATTTGGCTATTTTTGCCTTACATCTAGGGGGTATTTCTTCTATTGCGGC
>Cerastoderma edule_MF459612
CCTGACATACATTTTCCCCGTTTAAATAATATAAGATTTTGGTTCGTTCCAAATGCTCTTATTTTACTAGCGTTTTCGGG---CTTTGTGGAAGGGGGGGTAGGCGCTGGTTGAACCATTTACCCACCACTCACTTCAATTGAATT---TTTGGGTGACCCGTCCATGGATTTGGCTATTTTTGCCTTACATCTAGGGGGTATTTCTTCTATTGCGGC
>Cerastoderma edule_MF459613
CCTGACATACATTTTCCCCGTTTAAATAATATAAGATTTTGGTTCGTTCCAAATGCTCTTATTTTACTAGCGTTTTCGGG---CTTTGTGGAAGGGGGGGTAGGCGCTGGTTGAACCATTTACCCACCACTCACTTCAATTGAATT---TTTGGGTGACCCGTCCATGGATTTGGCTATTTTTGCCTTACATCTAGGGGGTATTTCTTCTATTGCGGC
>Cerastoderma edule_MF459596
CCTGACATACATTTTCCCCGTTTAAATAATATAAGATTTTGGTTCGTTCCAAATGCTCTTATTTTACTAGCGTTTTCGGG---CTTTGTGGAAGGGGGGGTAGGCGCTGGTTGAACCATTTACCCACCACTCACTTCAATTGAATT---TTTGGGTGACCCGTCCATGGATTTGGCTATTTTTGCCTTACATCTAGGGGGTATTTCTTCTATTGCGGC
>Cerastoderma edule_MF459576
CCTGACATACATTTTCCCCGTTTAAATAATATAAGATTTTGGTTCGTTCCAAATGCTCTTATTTTACTAGCGTTTTCGGG---CTTTGTGGAAGGGGGGGTAGGCGCTGGTTGAACCATTTACCCACCACTCACTTCAATTGAATT---TTTGGGTGACCCGTCCATGGATTTGGCTATTTTTGCCTTACATCTAGGGGGTATTTCTTCTATTGCGGC
>Cerastoderma edule_KX018548
CCTGACATACATTTTCCCCGTTTAAATAATATAAGATTTTGGTTCGTTCCAAATGCTCTTATTTTACTAGCGTTTTCGGG---CTTTGTGGAAGGGGGGGTAGGCGCTGGTTGAACCATTTACCCACCACTCACTTCAATTGAATT---TTTGGGTGACCCGTCCATGGATTTGGCTATTTTTGCCTTACATCTAGGGGGTATTTCTTCTATTGCGGC
>Cerastoderma edule_KX018550
CCTGACATACATTTTCCCCGTTTAAATAATATAAGATTTTGGTTCGTTCCAAATGCTCTTATTTTACTAGCGTTTTCGGG---CTTTGTGGAAGGGGGGGTAGGCGCTGGTTGAACCATTTACCCACCACTCACTTCAATTGAATT---TTTGGGTGACCCGTCCATGGATTTGGCTATTTTTGCCTTACATCTAGGGGGTATTTCTTCTATTGCGGC
>Cerastoderma edule_MF459611
CCTGACATACATTTTCCCCGTTTAAATAATATAAGATTTTGGTTCGTCCCAAATGCTCTTATTTTACTAGCGTTTTCGGG---CTTTGTGGAAGGGGGGGTAGGCGCTGGTTGAACCATTTACCCACCACTCACTTCAATTGAATT---TTTGGGTGACCCGTCCATGGATTTGGCTATTTTTGCCTTACATTTAGGGGGTATTTCTTCTATTGCGGC
>Cerastoderma edule_MF459577
CCTGACATACATTTTCCCCGTTTAAATAATATAAGATTTTGGTTCGTCCCAAATGCTCTTATTTTACTAGCGTTTTCGGG---CTTTGTGGAAGGGGGGGTAGGCGCTGGTTGAACCATTTACCCACCACTCACTTCAATTGAATT---TTTGGGTGACCCGTCCATGGATTTGGCTATTTTTGCCTTACATCTAGGGGGTATTTCTTCTATTGCGGC
>Cerastoderma edule_MF459601
CCTGACATACATTTTCCCCGTTTAAATAATATAAGATTTTGGTTCGTCCCAAATGCTCTTATTTTACTAGCGTTTTCGGG---CTTTGTGGAAGGGGGGGTAGGCGCTGGTTGAACCATTTACCCACCACTCACTTCAATTGAATT---TTTGGGTGACCCGTCCATGGATTTGGCTATTTTTGCCTTACATCTAGGGGGTATTTCTTCTATTGCGGC
>Cerastoderma edule_MF459567
CCTGACATACATTTTCCCCGTTTAAATAATATAAGATTTTGGTTCGTCCCAAATGCTCTTATTTTACTAGCGTTTTCGGG---CTTTGTGGAAGGGGGGGTAGGCGCTGGTTGAACCATTTACCCACCACTCACTTCAATTGAATT---TTTGGGTGACCCGTCCATGGATTTGGCTATTTTTGCCTTACATCTAGGGGGTATTTCTTCTATTGCGGC
>Cerastoderma edule_MF459605
CCTGACATACATTTTCCCCGTTTAAATAATATAAGATTTTGGTTCGTCCCAAATGCTCTTATTTTACTAGCGTTTTCCGG---CTTTGTGGAAGGGGGGGTAGGCGCTGGTTGAACCATTTACCCACCACTCACTTCAATTGAATT---TTTGGGTGATCCGTCCATGGATTTGGCTATTTTTGCCTTACATCTAGGGGGTATTTCTTCTATTGCGGC
>Cerastoderma edule_MF459589
CCTGACATACATTTTCCCCGTTTAAATAATATAAGATTTTGGTTCGTCCCAAATGCTCTTATTTTACTAGCGTTTTCCGG---CTTTGTGGAAGGGGGGGTAGGCGCTGGTTGAACCATTTACCCACCACTCACTTCAATTGAATT---TTTGGGTGACCCGTCCATGGATTTGGCTATTTTTGCCTTACATCTAGGGGGTATTTCTTCTATTGCGGC
>Cerastoderma edule_MF459578
CCTGACATACATTTTCCCCGTTTAAATAATATAAGATTTTGGTTCGTCCCAAATGCTCTTATTTTACTAGCGTTTTCCGG---CTTTGTGGAAGGGGGGGTAGGCGCTGGTTGAACCATTTACCCACCACTCACTTCAATTGAATT---TTTGGGTGACCCGTCCATGGATTTGGCTATTTTTGCCTTACATCTAGGGGGTATTTCTTCTATTGCGGC
>Cerastoderma edule_MF459581
CCTGATATACATTTTCCCCGTTTAAATAATATAAGATTTTGGTTCGTTCCAAATGCTCTTATTTTACTAGCGTTTTCGGG---CTTTGTGGAAGGGGGGGTAGGCGCTGGTTGAACCATTTATCCGCCACTCACTTCAATTGAATT---TTTGGGTGACCCGTCCATGGATTTGGCTATTTTTGCCTTACATCTAGGGGGTATTTCTTCTATTGCGGC
>Cerastoderma edule_KX018546
CCTGACATACATTTTCCCCGTTTAAATAATATAAGATTTTGGTTCGTTCCAAATGCTCTTATTTTACTAGCGTTTTCCGG---CTTTGTGGAAGGGGGGGTAGGCGCTGGTTGAACCATTTATCCACCACTCACTTCAATTGAATT---TTTGGGTGACCCGTCCATGGATTTGGCTATTTTTGCCTTACATTTAGGGGGTATTTCTTCTATTGCGGC
>Cerastoderma edule_KX018547
CCTGACATACATTTTCCCCGTTTAAATAATATAAGATTTTGGTTCGTTCCAAATGCTCTTATTTTACTAGCGTTTTCCGG---CTTTGTGGAAGGGGGGGTAGGCGCTGGTTGAACCATTTACCCACCACTCACTTCAATTGAATT---TTTGGGTGACCCGTCCATGGATTTGGCTATTTTTGCCTTACATTTAGGGGGTATTTCTTCTATTGCGGC
>Cerastoderma edule_MF459604
CCTGATATACATTTTCCCCGTTTAAATAATATAAGATTTTGGTTCGTTCCAAATGCTCTTATTTTACTAGCGTTTTCGGG---CTTTGTGGAAGGGGGGGTAGGCGCTGGTTGAACCATTTACCCACCACTCACTTCAATTGAATT---TTTGGGTGACCCGTCCATGGATTTGGCTATTTTTGCCTTACATCTAGGGGGTATTTCTTCTATTGCGGC
>Cerastoderma edule_MF459579
CCTGATATACATTTTCCCCGTTTAAATAATATAAGATTTTGGTTCGTTCCAAATGCTCTTATTTTACTAGCGTTTTCGGG---CTTTGTGGAAGGGGGGGTAGGCGCTGGTTGAACCATTTACCCACCACTCACTTCAATTGAATT---TTTGGGTGACCCGTCCATGGATTTGGCTATTTTTGCCTTACATCTAGGGGGTATTTCTTCTATTGCGGC
>Cerastoderma edule_MF459574
CCTGATATACATTTTCCCCGTTTAAATAATATAAGATTTTGGTTCGTTCCAAATGCTCTTATTTTACTAGCGTTTTCGGG---CTTTGTGGAAGGGGGGGTAGGCGCTGGTTGAACCATTTACCCACCACTCACTTCAATTGAATT---TTTGGGTGACCCGTCCATGGATTTGGCTATTTTTGCCTTACATCTAGGGGGTATTTCTTCTATTGCGGC
>Cerastoderma edule_KX018549
CCTGATATACATTTTCCCCGTTTAAATAATATAAGATTTTGGTTCGTTCCAAATGCTCTTATTTTACTAGCGTTTTCCGG---CTTTGTGGAAGGGGGGGTAGGCGCTGGTTGAACCATTTACCCACCACTCACTTCAATTGAATT---TTTGGGTGACCCGTCCATGGATTTGGCTATTTTTGCCTTACATCTAGGGGGTATTTCTTCTATTGCGGC
>Cerastoderma edule_KX018545
CCTGACATACATTTTCCCCGTTTAAATAATATAAGATTTTGGTTCGTTCCAAATGCTCTTATTTTACTAGCGTTTTCCGG---CTTTGTGGAAGGGGGGGTAGGCGCTGGTTGAACCATTTACCCACCACTCACTTCAATTGAATT---TTTGGGTGACCCGTCCATGGATCTGGCTATTTTTGCCTTACATCTAGGGGGTATTTCTTCTATTGCGGC
>Cerastoderma edule_MF459599
CCTGACATACATTTTCCCCGTTTAAATAATATAAGATTTTGGTTCGTTCCAAATGCTCTTATTTTACTAGCGTTTTCCGG---CTTTGTGGAAGGGGGGGTAGGTGCTGGTTGAACCATTTACCCACCACTCACTTCAATTGAATT---TTTGGGTGACCCGTCCATGGATTTGGCTATTTTTGCCTTACATCTAGGGGGTATTTCTTCTATTGCGGC
>Cerastoderma edule_MF459568
CCTGACATACATTTTCCCCGTTTAAATAATATAAGATTTTGGTTCGTTCCAAATGCTCTTATTTTACTAGCGTTTTCCGG---CTTTGTGGAAGGGGGGGTAGGCGCTGGTTGAACCATTTACCCACCACTCACTTCAATTGAATT---TTTGGGTGACCCGTCCATGGATTTGGCTATTTTTGCCTTACATCTAGGGGGTATTTCTTCTATTGCGGC
>Cerastoderma edule_MF459583
CCTGACATACATTTTCCCCGTTTAAATAATATAAGATTTTGGTTCGTTCCAAATGCTCTTATTTTACTAGCGTTTTCCGG---CTTTGTGGAAGGGGGGGTAGGCGCTGGTTGAACCATTTACCCACCACTCACTTCAATTGAATT---TTTGGGTGACCCGTCCATGGATTTGGCTATTTTTGCCTTACATCTAGGGGGTATTTCTTCTATTGCGGC
>Cerastoderma edule_MF459584
CCTGACATACATTTTCCCCGTTTAAATAATATAAGATTTTGGTTCGTTCCAAATGCTCTTATTTTACTAGCGTTTTCCGG---CTTTGTGGAAGGGGGGGTAGGCGCTGGTTGAACCATTTACCCACCACTCACTTCAATTGAATT---TTTGGGTGACCCGTCCATGGATTTGGCTATTTTTGCCTTACATCTAGGGGGTATTTCTTCTATTGCGGC
>Cerastoderma edule_KX018551
CCTGACATACATTTTCCCCGTTTAAATAATATAAGATTTTGGTTCGTTCCAAATGCTCTTATTTTACTAGCGTTTTCCGG---CTTTGTGGAAGGGGGGGTAGGCGCTGGTTGAACCATTTACCCACCACTCACTTCAATTGAATT---TTTGGGTGACCCGTCCATGGATTTGGCTATTTTTGCCTTACATCTAGGGGGTATTTCTTCTATTGCGGC
>Cerastoderma edule_KC429134
CCTGACATACATTTTCCCCGTTTAAATAATATAAGATTTTGGTTCGTTCCAAATGCTCTTATTTTACTAGCGTTTTCCGG---CTTTGTGGAAGGGGGGGTAGGCGCTGGTTGAACCATTTACCCACCACTCACTTCAATTGAATT---TTTGGGTGACCCGTCCATGGATTTGGCTATTTTTGCCTTACATCTAGGGGGTATTTCTTCTATTGCGGC
>Cerastoderma edule_KX018544
CCTGACATACATTTTCCCCGTTTAAATAATATAAGATTTTGGTTCGTTCCAAATGCTCTTATTTTACTAGCGTTTTCCGG---CTTTGTGGAAGGGGGGGTAGGCGCTGGTTGAACCATTTACCCACCACTCACTTCAATTGAATT---TTTGGGTGACCCGTCCATGGATTTGGCTATTTTTGCCTTACATCTAGGGGGTATTTCTTCTATTGCGGC
>Cerastoderma edule_MF459587
CCTGACATACATTTTCCCCGTTTAAATAATATAAGATTTTGGTTCGTTCCAAATGCTCTTATTTTACTAGCGTTTTCCGG---CTTTGTGGAAGGGGGGGTAGGCGCTGGTTGAACCATTTACCCACCACTCACTTCAATTGAATT---TTTGGGTGACCCGTCCATGGATTTGGCTATTTTTGCCTTACATCTAGGGGGTATTTCTTCTATTGCGGC
>Cerastoderma edule_MF459597
CCTGACATACATTTTCCCCGTTTAAATAATATAAGATTTTGGTTCGTTCCAAATGCTCTTATTTTACTAGCGTTTTCCGG---CTTTGTGGAAGGGGGGGTAGGCGCTGGTTGAACCATTTACCCACCACTCACTTCAATTGAATT---TTTGGGTGACCCGTCCATGGATTTGGCTATTTTTGCCTTACATCTAGGGGGTATTTCTTCTATTGCGGC
>Cerastoderma edule_MF459569
CCTGACATACATTTTCCCCGTTTAAATAATATAAGATTTTGGTTCGTTCCAAATGCTCTTATTTTACTAGCGTTTTCCGG---CTTTGTGGAAGGGGGGGTAGGCGCTGGTTGAACCATTTACCCACCACTCACTTCAATTGAATT---TTTGGGTGACCCGTCCATGGATTTGGCTATTTTTGCCTTACATCTAGGGGGTATTTCTTCTATTGCGGC
>Vasticardium flavum_MN608304
CCTGACATGCAATTTCCGCGTTTAAATAATATAAGATTTTGGTTCGTTCCTAACGCCTTGACATTATTAGCTATGTCAGG---GTTTGTAGAGGGTGGGGTGGGAGCTGGTTGAACTATCTACCCCCCACTTACCTCTATCGAGTT---TTTAAGGGACGCATCAATGGATATAGCCATTTTTTCCTTACACTTAGGTGGTGTATCTTCTATTGCGGC
>Vasticardium flavum_MN608303
CCTGACATGCAATTTCCGCGTTTAAATAATATAAGATTTTGGTTCGTTCCTAACGCCTTGACATTATTAGCTATGTCAGG---GTTTGTAGAGGGTGGGGTGGGAGCTGGTTGAACTATCTACCCCCCACTTACCTCTATCGAGTT---CTTAAGGGACGCATCAATGGATATGGCCATTTTTTCCTTACACTTAGGTGGTGTGTCTTCTATCGCGGC
>Vasticardium flavum_MN608305
CCTGACATGCAATTTCCGCGTTTAAATAATATAAGATTTTGGTTCGTTCCTAACGCCTTGACATTATTAGCTATGTCAGG---GTTTGTAGAGGGTGGGGTGGGAGCTGGTTGAACTATCTACCCCCCACTTACCTCTATCGAGTT---CCTAAGGGACGCATCAATGGATATGGCCATTTTTTCCTTACACTTAGGTGGTGTATCTTCTATTGCGGC
>Vasticardium flavum_MN608306
CCTGACATGCAATTTCCACGTTTAAATAATATAAGATTTTGGTTCGTCCCTAACGCCTTGACATTATTAGCTATGTCAGG---GTTTGTAGAGGGTGGGGTGGGAGCTGGTTGAACTATCTACCCCCCACTTACCTCTATCGAGTT---CTTAAGGGACGCATCAATGGATATGGCCATTTTTTCCTTACACTTAGGTGGTGTATCTTCTATTGCGGC
>Keenocardium californiense_MN119670
CCCGATATGCAGTTTCCCCGCCTAAACAATATGAGGTTTTGGTTTGTTCCTAATGCCTTAATGTTGTTAGCTATATCAGG---GTTTGTGGAAAGGGGGGTAGGAGCTGGGTGAACTATTTATCCCCCTTTAACGTCCATTGAGTT---TTTAAGGGACCCCTCTATGGATATAGCTATCTTCTCCTTGCATCTGGGTGGTGTATCCTCTATTGCGGC
>Clinocardium nuttallii_PQ303425
CCAGATATACAATTTCCCCGTCTCAATAATATGAGATTCTGATTTGTTCCTAATGCGTTAATATTATTAGGTATATCAGG---TTTTGTGGAGAGAGGAGTAGGAGCTGGGTGAACTATTTATCCTCCTCTAACCTCTATTGAATT---TTTAAGGGACCCTTCTATGGATATAGCTATTTTTCT-TTGCATTTAGGGGGAGTTTCTTCCATTGCAGC
>Clinocardium nuttallii_PQ316313
CCGGATATACAATTTCCCCATCTCAATAATATGAGATTCTGATTTGTTCCTAATGCGTTAATATTATTAGGTATATCAGG---TTTTGTGGAGAGAGGAGTAGGAGCTGGGTGAACTATTTATCCTCCTCTAACCTCTATTGAATT---TTTAAGGGTCCCTTCTATGGATATAGCTATTTTTTCTTTGCATTTAGGGGGAGTTTCTTCCATTGCAGC
>Clinocardium nuttallii_PQ303431
CCGGATATACAATTTCCCCATCTCAATAATATGAGATTCTGATTTGTTCCTAATGCGTTAATATTATTAGGTATATCAGG---TTTTGTGGAGAGAGGAGTAGGAGCTGGGTGAACTATTTATCCTCCTCTAACCTCTATTGAATT---TTTAAGGGTCCCTTCTATGGATATAGCTATTTTTTCTTTGCATTTAGGGGGAGTTTCTTCCGTTGCAGC
>Clinocardium nuttallii_PQ316312
CCAGATATACAATTTCCCCGTCTCAATAATATGAGATTCTGATTTGTTCCTAATGCGTTAATATTATTAGGTATATCAGG---TTTTGTGGAGAGAGGAGTAGGAGCTGGGTGAACTATTTATCCTCCTCTAACCTCTATTGAATT---TTTAAGGGGCCCTTCTATGGATATAGCTATTTTTTCTTTGCATTTAGGGGGAGTTTCTTCCATTGCAGC
>Clinocardium nuttallii_PQ303433
CCGGATATACAATTTCCCCGTCTCAATAATATGAGATTCTGATTTGTTCCTAATGCGTTAATATTATTAGGTATATCAGG---TTTTGTGGAGAGAGGAGTAGGAGCTGGGTGAACTATTTATCCTCCTCTAACCTCTATTGAATT---TTTAAGGGACCCTTCTATGGATATAGCTATTTTTTCTTTGCATTTAGGGGGAGTTTCTTCTATTGCAGC
>Clinocardium nuttallii_PQ303429
CCGGATATACAATTTCCCCGTCTCAATAATATGAGATTCTGATTTGTTCCTAATGCGTTAATATTATTAGGTATATCAGG---TTTTGTGGAGAGAGGAGTAGGAGCTGGGTGAACTATTTATCCTCCTCTAACCTCTATTGAATT---TTTAAGGGACCCTTCTATGGATATAGCTATTTTTTCTTTGCATTTAGGGGGAGTTTCTTCTATTGCAGC
>Clinocardium nuttallii_PQ303430
CCGGATATACAATTTCCCCGTCTCAATAATATGAGATTCTGATTTGTTCCTAATGCGTTAATATTATTAGGTATATCAGG---TTTTGTGGAGAGAGGAGTAGGAGCTGGGTGAACTATTTATCCTCCTCTAACCTCTATTGAATT---TTTAAGGGACCCTTCTATGGATATAGCTATTTTTTCTTTGCATTTAGGGGGAGTTTCTTCCATTGCAGC
>Clinocardium nuttallii_PQ303434
CCGGATATACAATTTCCCCGTCTCAATAATATGAGATTCTGATTTGTTCCTAATGCGTTAATATTATTAGGTATATCAGG---TTTTGTGGAGAGAGGAGTAGGAGCTGGGTGAACTATTTATCCTCCTCTAACCTCTATTGAATT---TTTAAGGGACCCTTCTATGGATATAGCTATTTTTTCTTTGCATTTAGGGGGAGTTTCTTCCATTGCAGC
>Tridacna derasa_GQ166591
CCTGATATACATTTCCCTCGTTTAAATAATTTAAGGTTTTGATTAGTTCCTAATGCATTCTTTTTGCTTGGAGTTTCTGG---GTTTGTAGAGGGAGGTATAGGCGCAGGTTGAACGATCTATCCTCCATTGACTTCAATTGACTT---CTTAAGGGATCCGTCTATAGATCTTGCTATTTTTTCTTTACATTTAGGTGGTGCTTCTTCTATTGCGGC
>Parvicardium exiguum_AF120664
CCCGACATACATTTTCCACGGCTGAATAATATAAGGTTCTGGCTAGTTCCCAACGCTCTCGGGTTATTGGCTTACTCAGG---GTTTGTAGAGAGGGGGGTTGGAGCTGGGTGGACTATTTATCCTCCTCTCACTAGATATGAGTT---TCTTGCGGACCCCTCTATGGATTTAGCCATTTTCTCTCTTCATTTAGGGGGTGTTTCATCCATCGCAGC
>Fragum erugatum_FJ745354
CCCGACATACAATTCCCACGTCTAAACAATATAAGATTTTGATTCGTACCTAATGCACTCATTCTTTTAGCTTTTTCAGG---GTTCGTAGAAAGAGGAGTGGGAGCTGGTTGGACCATTTATCCACCCTTAAGCGCTAGTGATTA---TTTACCAGATCCTTCTATAGACCTTGCTATTTTTTCTTTACATTTGGGGGGTGTCTCATCTATTGCCGC
>Fragum erugatum_FJ745355
CCCGACATACAATTCCCACGTCTAAACAATATAAGATTTTGATTCGTACCTAATGCACTCATTCTTTTAGCTTTTTCAGG---GTTCGTAGAAAGAGGGGTGGGAGCTGGTTGGACCATTTATCCACCCTTAAGCGCTAGTGATTA---TTTACCAGATCCTTCTATAGACCTTGCTATTTTTTCTTTACATTTGGGGGGTGTCTCATCTATTGCCGC
>Fragum sueziense_FJ745356
CCGGATATACAGTTCCCACGGTTAAATAATATGAGATTTTGATTTGTACCAAACGCCTTCATCCTTCTAGCTTTCTCAGG---ATTTGTAGAGAGGGGGATGGGAGCTGGCTGAACAATTTATCCACCACTAAGAGCCATAGAATA---TTTGCCTGACCCGTCTATAGACCTTGCTATCTTCTCTTTACATTTAGGAGGTGTCTCTTCTATTGCCGC
>Fragum sueziense_FJ745357
CCGGATATACAGTTCCCACGATTAAATAATATGAGATTTTGATTTGTACCAAACGCCCTCATCCTTCTAGCTTTCTCAGG---GTTCGTAGAGAGAGGGGTGGGAGCTGGCTGAACAATTTATCCACCACTAAGCGCCATAGAGTA---TTTACCTGACCCATCTATAGACCTTGCCATCTTCTCTTTACATTTAGGAGGTATCTCTTCTATTGCCGC
>Fragum sueziense_FJ745301
CCGGATATACAGTTCCCACGATTAAATAATATGAGATTTTGATTTGTACCAAACGCCCTCATCCTTCTAGCTTTCTCAGG---GTTCGTAGAGAGAGGGGTGGGAGCTGGCTGAACAATTTATCCACCACTAAGCGCCATAGAGTA---TTTACCTGACCCATCTATAGACCTTGCTATCTTCTCTTTACATTTAGGAGGTATCTCTTCTATTGCCGC
>Fragum sueziense_FJ745302
CCGGATATACAGTTCCCACGATTAAATAATATGAGATTTTGATTTGTACCAAACGCCCTCATCCTTCTAGCTTTCTCAGG---GTTCGTAGAGAGAGGGGTGGGAGCTGGCTGAACAATTTACCCACCACTAAGCGCCATAGAGTA---TTTACCTGACCCATCTATAGACCTTGCTATCTTCTCTTTACATTTAGGAGGCATCTCTTCTATTGCCGC
>Fragum sueziense_FJ745303
CCGGATATACAGTTCCCACGATTAAATAATATGAGATTTTGATTTGTACCAAACGCCCTCATCCTTCTAGCTTTCTCAGG---GTTCGTAGAGAGAGGGGTGGGAGCTGGCTGAACAATTTACCCACCACTAAGCGCCATAGAGTA---TTTACCTGACCCATCTATAGACCTTGCTATCTTCTCTTTACATTTAGGAGGCATCTCTTCTATTGCCGC
>Fragum sueziense_FJ745358
CCGGATATACAGTTCCCACGATTAAATAATATGAGATTTTGATTTGTACCAAACGCCCTCATCCTTCTAGCTTTCTCAGG---GTTCGTAGAGAGAGGGGTGGGAGCTGGCTGAACAATTTACCCACCACTAAGCGCCATAGAGTA---TTTACCTGACCCATCTATAGACCTTGCTATCTTCTCTTTACATTTAGGAGGTATCTCTTCTATTGCCGC
>Fragum sueziense_FJ745304
CCGGATATACAGTTCCCACGATTAAATAATATGAGATTTTGATTTGTACCAAACGCCCTCATCCTTCTAGCTTTCTCAGG---GTTCGTAGAGAGAGGGGTGGGAGCTGGCTGAACAATTTACCCACCACTAAGCGCCATAGAGTA---TTTACCTGACCCATCTATAGACCTTGCTATCTTCTCTTTACATTTAGGAGGTATCTCTTCTATTGCCGC
>Fragum scruposum_FJ745306
CCTGACATGCAGTTCCCTCGGTTGAATAATATAAGGTTTTGGTTTGTGCCCAACGCAATAGGGCTACTAGCCATGTCAGG---TTTTGTAGAGAGTGGGGTTGGAGCTGGGTGAACCATTTATCCACCTCTAACAGCTATCGAGTA---TTTGAGAGACCCCTCTATGGATCTTGCAATTTTTTCATTGCATTTAGGAGGGGTCTCATCTATTGCTGC
>Fragum scruposum_FJ745309
CCCGACATGCAGTTCCCCCGGTTGAATAATATAAGGTTTTGGTTTGTGCCCAACGCAATAGGGCTACTAGCCATGTCAGG---TTTTGTAGAGAGTGGGGTTGGAGCTGGGTGGACTATTTACCCACCTCTAACAGCTATCGAGTA---TTTGAGAGACCCCTCTATGGACCTTGCAATTTTTTCATTGCATTTAGGGGGGGTCTCATCTATTGCTGC
>Fragum scruposum_FJ745308
CCCGACATGCAGTTCCCCCGGTTGAATAATATAAGGTTTTGGTTTGTGCCCAACGCAATAGGGCTACTAGCCATGTCAGG---TTTTGTAGAGAGTGGGGTTGGAGCTGGGTGAACTATTTATCCACCTCTAACAGCTATCGAGTA---TTTGAGAGACCCCTCTATGGACCTTGCAATTTTTTCATTGCATCTAGGAGGGGTCTCATCTATTGCTGC
>Fragum scruposum_FJ745310
CCCGACATGCAGTTCCCCCGGTTGAATAATATAAGGTTTTGGTTTGTGCCCAACGCAATAGGGCTACTAGCCATGTCAGG---TTTTGTAGAGAGTGGGGTTGGAGCTGGGTGAACTATTTATCCACCTCTAACAGCTATCGAGTA---TTTGAGAGACCCCTCTATGGACCTTGCAATTTTTTCATTGCATTTAGGAGGGGTCTCATCTATTGCTGC
>Fragum loochooanum_FJ745322
CCCGACATGCAATTTCCTCGGTTGAATAATATAAGGTTTTGGTTTGTGCCTAACGCAATAGGCTTATTAGCCATATCAGG---TTTTGTGGAGAGAGGGGTCGGAGCTGGGTGAACTATTTACCCGCCTCTCACGGCTATTGAGTA---TTTGAGAGACCCTTCTATGGATCTTGCAATTTTTTCATTACATTTAGGAGGGGTTTCATCCATCGCTGC
>Fragum loochooanum_FJ745320
CCCGACATGCAATTTCCTCGGTTGAATAATATAAGGTTTTGGTTTGTGCCTAACGCAATAGGCTTATTAGCCATATCAGG---TTTTGTGGAGAGAGGGGTCGGAGCTGGGTGAACTATTTACCCGCCTCTCACGGCTATTGAGTA---TTTGAGAGACCCTTCTATGGATCTTGCAATTTTTTCATTACATTTAGGAGGGGTTTCATCCATCGCTGC
>Fragum loochooanum_FJ745311
CCCGACATGCAATTTCCTCGGTTGAACAATATAAGGTTTTGGTTTGTGCCTAACGCAATAGGTTTATTAGCCATATCAGG---TTTTGTGGAGAGAGGGGTCGGAGCTGGGTGAACTATTTACCCGCCTCTCACGGCTATTGAGTA---TTTGAGAGACCCTTCTATGGATCTTGCAATTTTTTCATTACATTTAGGAGGGGTTTCATCCATCGCTGC
>Fragum loochooanum_FJ745315
CCCGACATGCAATTTCCTCGGTTGAATAATATAAGGTTTTGGTTTGTGCCTAACGCAATAGGTTTATTAGCCATATCAGG---TTTTGTGGAGAGAGGGGTCGGAGCTGGGTGAACTATTTACCCGCCTCTCACGGCTATTGAGTA---TTTGAGAGACCCTTCTATGGATCTTGCAATTTTTTCATTGCATTTAGGAGGGGTTTCATCCATCGCTGC
>Fragum loochooanum_FJ745317
CCCGACATGCAATTTCCTCGGTTGAATAATATAAGGTTTTGGTTTGTGCCTAACGCAATAGGTTTATTAGCCATATCAGG---TTTTGTGGAGAGAGGGGTCGGAGCTGGGTGAACTATTTACCCGCCTCTCACGGCTATTGAGTA---TTTGAGAGACCCTTCTATGGATCTTGCAATTTTTTCATTGCATTTAGGAGGGGTTTCATCCATCGCTGC
>Fragum loochooanum_FJ745312
CCCGACATGCAATTTCCTCGGTTGAATAATATAAGGTTTTGGTTTGTGCCTAACGCAATAGGTTTATTAGCCATATCAGG---TTTTGTGGAGAGAGGGGTCGGAGCTGGGTGAACTATTTACCCGCCTCTCACGGCTATTGAGTA---TTTGAGAGACCCTTCTATGGATCTTGCAATTTTTTCATTACATTTAGGAGGGGTTTCATCCATCGCTGC
>Fragum loochooanum_FJ745314
CCCGACATGCAATTTCCTCGGTTGAATAATATAAGGTTTTGGTTTGTGCCTAACGCAATAGGTTTATTAGCCATATCAGG---TTTTGTGGAGAGAGGGGTCGGAGCTGGGTGAACTATTTACCCGCCTCTCACGGCTATTGAGTA---TTTGAGAGACCCTTCTATGGATCTTGCAATTTTTTCATTACATTTAGGAGGGGTTTCATCCATCGCTGC
>Fragum loochooanum_FJ745316
CCCGACATGCAATTTCCTCGGTTGAATAATATAAGGTTTTGGTTTGTGCCTAACGCAATAGGTTTATTAGCCATATCAGG---TTTTGTGGAGAGAGGGGTCGGAGCTGGGTGAACTATTTACCCGCCTCTCACGGCTATTGAGTA---TTTGAGAGACCCTTCTATGGATCTTGCAATTTTTTCATTACATTTAGGAGGGGTTTCATCCATCGCTGC
>Fragum loochooanum_FJ745321
CCCGACATGCAATTTCCTCGGTTGAATAATATAAGGTTTTGGTTTGTGCCTAACGCAATAGGTTTATTAGCCATATCAGG---TTTTGTGGAGAGAGGGGTCGGAGCTGGGTGAACTATTTACCCGCCTCTCACGGCTATTGAGTA---TTTGAGAGACCCTTCTATGGATCTTGCAATTTTTTCATTACATTTAGGAGGGGTTTCATCCATCGCTGC
>Fragum loochooanum_FJ745318
CCCGACATGCAATTTCCTCGGTTGAATAACATAAGGTTTTGGTTTGTGCCTAACGCAATAGGGCTACTAGCCATGTCAGG---TTTTGTAGAGAGAGGGGTTGGAGCTGGGTGAACCATTTACCCGCCTCTCACGGCTATTGAGTA---TTTGAGAGACCCTTCTATGGACCTTGCAATTTTCTCATTGCATTTAGGAGGGGTTTCATCTATCGCTGC
>Fragum loochooanum_FJ745319
CCCGACATGCAATTTCCTCGGTTGAATAACATAAGGTTTTGGTTTGTGCCTAACGCAATAGGGCTACTAGCCATGTCAGG---TTTTGTAGAGAGAGGGGTTGGAGCTGGGTGAACCATTTACCCGCCTCTCACGGCTATTGAGTA---TTTGAGAGACCCTTCTATGGACCTTGCAATTTTCTCATTGCATTTAGGAGGGGTTTCATCTATCGCTGC
>Fragum loochooanum_FJ745313
CCGGACATGCAATTTCCTCGTTTGAATAACATAAGGTTTTGGTTTGTGCCTAACGCAATAGGGCTATTAGCTATGTCAGG---TTTTGTAGAGAGGGGGGTTGGAGCTGGATGAACCATTTACCCGCCCCTCACGGCCATTGAGTA---TTTGAGAGATCCTTCTATGGACCTTGCAATTTTCTCATTGCATTTAGGAGGGGTTTCATCCATCGCTGC
>Fragum carinatum_FJ745305
CCAGATATACAGTTTCCCCGCCTGAACAATATAAGTTTTTGGTTTGTTCCAAATGCTATAGCTCTCTTAGCTTTCTCGGG---CTTTGTAGAGGGGGGGGTAGGAGCAGGTTGGACAATTTACCCACCTCTAACTGCTATCGATTA---TTTAAGAGATCCTTCAATAGACCTTGCAATTTTTTCACTTCATTTGGGGGGGGTTTCCTCCATCGCCGC
>Corculum cardissa_FJ745338
CCAGACATGCAATTTCCTCGGCTTAATAATATGAGGTTCTGGTTTGTTCCGAATGCAATAGTTTTGCTTGCTATGTCTGG---ATTTGTAAAGAGAGGTGTGGGGGCTGGGTGGACCATTTACCCGCCTTTAACTGCTATTGATTA---TTTAAGGGACCCCTCTATAGACTTAGCTATTTTTTCTTTACATTTAGGGGGTGTTTCTTCTATTGCGGC
>Corculum cardissa_FJ745341
CCCGACATGCAATTTCCTCGACTCAATAATATGAGATTCTGATTTGTCCCTAATGCAATAGTTTTACTTGCCATGTCTGG---GTTTGTAAAAAGAGGTGTGGGGGCTGGGTGGACGATTTATCCACCTCTAACTGCTATTGATTA---TCTAAGGGACCCCTCTATAGACTTAGCTATTTTTTCTTTACACTTAGGGGGTGTTTCTTCTATTGCGGC
>Corculum cardissa_FJ745335
CCCGACATGCAATTTCCTCGACTCAATAATATGAGATTCTGATTTGTCCCTAATGCAATAGTTTTACTTGCCATGTCTGG---GTTTGTAAAGAGAGGTGTGGGGGCTGGGTGGACAATTTATCCACCTCTAACTGCTATTGATTA---TCTAAGGGACCCCTCTATAGACTTAGCTATTTTTTCTTTACACTTAGGGGGTGTTTCTTCTATTGCGGC
>Corculum cardissa_FJ745334
CCCGACATGCAATTTCCTCGACTCAATAATATGAGATTCTGATTTGTCCCTAATGCAATAGTTTTACTTGCCATGTCTGG---GTTTGTAAAGAGAGGTGTGGGGGCTGGGTGGACAATTTATCCACCTCTAACTGCTATTGATTA---TCTAAGGGACCCCTCTATAGACTTAGCTATTTTTTCTTTACACTTAGGGGGTGTTTCTTCTATTGCGGC
>Corculum cardissa_FJ745336
CCCGACATGCAATTTCCTCGACTCAATAATATGAGATTCTGATTTGTCCCTAATGCAATAGTTTTACTTGCCATGTCTGG---GTTTGTAAAGAGAGGTGTGGGGGCTGGGTGGACAATTTATCCACCTCTAACTGCTATTGATTA---TCTAAGGGACCCCTCTATAGACTTAGCTATTTTTTCTTTACACTTAGGGGGTGTTTCTTCTATTGCGGC
>Corculum cardissa_FJ745337
CCCGACATGCAATTTCCTCGACTCAATAATATGAGATTCTGATTTGTCCCTAATGCAATAGTTTTACTTGCCATGTCTGG---GTTTGTAAAGAGAGGTGTGGGGGCTGGGTGGACAATTTATCCACCTCTAACTGCTATTGATTA---TCTAAGGGACCCCTCTATAGACTTAGCTATTTTTTCTTTACACTTAGGGGGTGTTTCTTCTATTGCGGC
>Corculum cardissa_FJ745343
CCCGACATGCAATTTCCTCGACTCAATAATATGAGATTCTGATTTGTCCCTAATGCAATAGTTTTACTTGCCATGTCTGG---GTTTGTAAAGAGAGGTGTGGGGGCTGGGTGGACGATCTATCCACCTCTAACTGCTATTGATTA---TCTAAGGGACCCCTCTATAGACTTAGCTATTTTTTCTTTACACTTAGGGGGTGTTTCTTCTATTGCGGC
>Corculum cardissa_FJ745339
CCCGACATGCAATTTCCTCGACTCAATAATATGAGATTCTGATTTGTCCCTAATGCAATAGTTTTACTTGCCATGTCTGG---GTTTGTAAAGAGAGGTGTGGGGGCTGGGTGGACGATTTATCCACCTCTAACTGCTATTGATTA---TCTAAGGGACCCTTCTATAGACTTAGCTATTTTTTCTTTACACTTAGGGGGTGTTTCTTCTATTGCGGC
>Corculum cardissa_FJ745342
CCCGACATGCAATTTCCTCGACTCAATAATATGAGATTCTGATTTGTCCCTAATGCAATAGTTTTACTTGCCATGTCTGG---GTTTGTAAAGAGAGGTGTGGGGGCTGGGTGGACGATTTATCCACCTCTAACTGCTATTGATTA---TCTAAGGGACCCTTCTATAGACTTAGCTATTTTTTCTTTACACTTAGGGGGTGTTTCTTCTATTGCGGC
>Corculum cardissa_FJ745346
CCCGACATGCAATTTCCTCGACTCAATAATATGAGATTCTGATTTGTCCCTAATGCAATAGTTTTACTTGCCATGTCTGG---GTTTGTAAAGAGAGGTGTGGGGGCTGGGTGGACGATTTATCCACCTCTAACTGCTATTGATTA---TCTAAGGGACCCTTCTATAGACTTAGCTATTTTTTCTTTACACTTAGGGGGTGTTTCTTCTATTGCGGC
>Corculum cardissa_FJ745345
CCCGACATGCAATTTCCTCGACTCAATAATATGAGATTCTGATTTGTCCCTAATGCAATAGTTTTACTTGCCATGTCTGG---GTTTGTAAAGAGAGGTGTGGGGGCTGGGTGGACGATTTATCCACCTCTAACTGCTATTGATTA---TCTAAGGGACCCCTCTATAGACTTAGCTATTTTTTCTTTACACTTAGGGGGTGTTTCTTCTATTGCGGC
>Corculum cardissa_FJ745340
CCCGACATGCAATTTCCTCGACTCAATAATATGAGATTCTGATTTGTCCCTAATGCAATAGTTTTACTTGCCATGTCTGG---GTTTGTAAAGAGAGGTGTGGGGGCTGGGTGGACGATTTATCCACCTCTAACTGCTATTGATTA---TCTAAGGGACCCCTCTATAGACTTAGCTATTTTTTCTTTACACTTAGGGGGTGTTTCTTCTATTGCGGC
>Corculum cardissa_FJ745344
CCCGACATGCAATTTCCTCGACTCAATAATATGAGATTCTGATTTGTCCCTAATGCAATAGTTTTACTTGCCATGTCTGG---GTTTGTAAAGAGAGGTGTGGGGGCTGGGTGGACGATTTATCCACCTCTAACTGCTATTGATTA---TCTAAGGGACCCCTCTATAGACTTAGCTATTTTTTCTTTACACTTAGGGGGTGTTTCTTCTATTGCGGC
>Fragum aff. mundum _FJ745307
CCTGATATACAGTTTCCTCGACTAAACAATATAAGTTTCTGATTTGTTCCAAATGCCATGGTGTTATTAGCTATATCTGG---GTTTGTAGAGAGAGGGGTGGGAGCAGGGTGGACTATCTATCCTCCTCTTACCGCAATTGATTA---TTTAAGTGACCCTTCTATAGACTTGGCTATCTTTTCATTACATCTGGGGGGGGTGTCTTCAATTGCTGC
>Fragum sp._MW343492
CCTGATATACAGTTTCCTCGACTAAACAATATAAGTTTCTGATTTGTTCCAAATGCCATGGTGTTATTAGCTATATCTGG---GTTTGTAGAGAGAGGGGTGGGAGCAGGGTGGACTATCTATCCTCCTCTTACCGCAATTGATTA---TTTAAGTGACCCTTCTATAGACTTGGCTATCTTTTCATTACATCTGGGGGGGGTGTCTTCAATTGCTGC
>Fragum mundum_FJ745351
CCAGATATACAGTTTCCTCGGCTTAACAATATAAGATTTTGATTTGTCCCAAATGCTATAGTGCTATTGGCTATGTCTGG---GTTTGTGGAGAGAGGCGTGGGGGCCGGGTGAACTATCTATCCCCCCCTAACTGCCATTGATTA---TTTAAGAGACCCTTCAATAGATTTAGCAATTTTTTCTTTACATTTGGGGGGTGTTTCTTCTATTGCTGC
>Fragum mundum_FJ745350
CCAGATATACAGTTTCCTCGTCTTAACAATATAAGATTTTGGTTTGTCCCAAATGCTATAGCGTTATTGGCAATATCTGG---GTTTGTGGAGAGAGGTGTGGGGGCTGGGTGAACTATTTACCCTCCCCTAACTGCTATTGATTA---TTTAAGAGACCCTTCGATAGATTTAGCAATTTTTTCTTTACATTTGGGGGGTGTTTCTTCTATTGCGGC
>Fragum mundum_FJ745348
CCAGATATACAGTTTCCTCGTCTTAACAATATAAGATTCTGGTTTGTCCCAAATGCTATAGTGCTATTGGCAATATCTGG---GTTTGTGGAGAGAGGTGTGGGGGCTGGGTGAACTATTTACCCTCCCCTAACTGCCATTGATTA---TTTAAGAGACCCTTCGATAGATTTAGCAATTTTTTCTTTACATTTGGGGGGTGTTTCTTCTATTGCGGC
>Fragum mundum_FJ745347
CCAGATATACAGTTTCCTCGTCTTAACAATATAAGATTCTGGTTTGTCCCAAATGCTATAGTGCTATTGGCAATATCTGG---GTTTGTGGAGAGAGGTGTGGGGGCTGGGTGAACTATTTACCCTCCCCTAACTGCCATTGATTA---TTTAAGAGACCCTTCGATAGATTTAGCAATTTTTTCTTTACATTTGGGGGGTGTTTCTTCTATTGCGGC
>Fragum mundum_FJ745349
CCAGATATACAGTTCCCTCGTCTTAACAATATAAGATTCTGGTTTGTCCCAAATGCTATAGTGCTATTGGCAATATCTGG---GTTTGTGGAGAGAGGTGTGGGGGCTGGGTGAACTATTTACCCTCCCCTAACTGCCATTGATTA---TTTAAGAGACCCTTCGATAGATTTAGCAATTTTTTCTTTACATTTGGGGGGTGTTTCTTCTATTGCGGC
>Lunulicardia hemicardium_FJ745352
CCCGATATACAGTTTCCGCGCCTTAATAATATAAGGTTTTGATTTGTTCCAAATGCTATAGCCCTACTGGCTATATCAGG---TTTTGTCAAGAGGGGGGTAGGAGCGGGGTGGACAATTTACCCGCCCTTAACTGCTATTGACTA---CTTAAGGGACCCCTCTATAGATTTGGCTATTTTTTCTTTACATTTGGGGGGGGTTTCTTCTATTGCTGC
>Lunulicardia retusa_FJ745353
CCAGATATGCAGTTTCCTCGGCTCAATAATATGAGGTTTTGGTTTGTTCCTAATGCTATGGCTTTGTTGGCCATATCTGG---TTTTGTGGAGAGGGGTGTAGGAGCGGGCTGAACAATTTACCCGCCTTTAACTGCTATCGATTA---CTTGAGGGATCCTTCTATGGACTTGGCTATTTTTTCTTTACATTTGGGGGGGGTGTCGTCTATTGCTGC
>Fragum fragum_FJ745331
CCTGATATACAGTTTCCTCGTTTAAACAATATGAGCTTTTGATTTGTGCCAAATGCAATGGCTCTCTTAGCTATGTCGGG---TTTTGTGGAGAGAGGTGTGGGTGCTGGGTGAACGATTTACCCGCCCTTAACAGCTATTGATTA---TTTAAGAGACCCCTCAATGGATCTGGCTATTTTCTCTTTGCATTTGGGGGGTGTTTCTTCTATTGCGGC
>Fragum fragum_FJ745330
CCTGATATACAGTTCCCTCGCTTAAATAATATGAGCTTTTGATTTGTGCCAAATGCAATGGCTCTTTTACCTATATCTGG---TTTTGTGGAGAGAGGTGTGGGTGCTGGGTGAACGATTTACCCCCCCTTAACAGCTATTGATTA---TTTGAGGGACCCCTCAATGGATCTGGCTATTTTCTCTTTGCATTTGGGGGGTGTTTCTTCTATTGCGGC
>Fragum fragum_FJ745333
CCTGATATACAGTTCCCTCGCTTAAATAATATGAGCTTTTGATTTGTGCCAAATGCAATGGCTCTTTTAGCTATATCGGG---TTTTGTGGAGAGAGGTGTGGGTGCTGGGTGAACGATTTACCCCCCCTTAACAGCTATTGATTA---TTTGAGGGACCCCTCAATGGATCTGGCTATTTTCTCTTTGCATTTGGGGGGTGTTTCTTCTATTGCGGC
>Fragum fragum_FJ745328
CCTGATATACAGTTCCCTCGCTTAAATAATATGAGCTTTTGATTTGTGCCAAATGCAATGGCTCTTTTAGCTATATCGGG---TTTTGTGGAGAGAGGTGTGGGTGCTGGGTGAACGATTTACCCCCCCTTAACAGCTATTGATTA---TTTGAGGGACCCCTCAATGGATCTGGCTATTTTCTCTTTGCATTTGGGGGGTGTTTCTTCTATTGCGGC
>Fragum fragum_FJ745332
CCTGATATACAGTTCCCTCGCTTAAATAATATGAGCTTTTGATTTGTGCCAAATGCAATGGCTCTTTTAGCTATATCGGG---TTTTGTGGAGAGAGGTGTGGGTGCTGGGTGAACGATTTACCCCCCCTTAACAGCTATTGATTA---TTTGAGGGACCCCTCAATGGATCTGGCTATTTTCTCTTTGCATTTGGGGGGTGTTTCTTCTATTGCGGC
>Fragum fragum_FJ745329
CCTGATATACAGTTCCCTCGCTTAAATAATATGAGCTTTTGATTTGTGCCAAATGCAATGGCTCTTTTAGCTATATCGGG---TTTTGTGGAGAGAGGTGTGGGTGCTGGGTGAACGATTTACCCTCCCTTAACAGCTATTGATTA---TTTGAGGGACCCCTCAATGGATCTGGCTATTTTCTCTTTGCATTTGGGGGGTGTTTCTTCTATTGCGGC
>Fragum unedo_KC429135
CCTGATATGCAGTTTCCACGGCTGAATAATATGAGCTTTTGATTTGTTCCCAATGCTATAGCATTGCTGGCTATATCAGG---CTTTGTAGAGAGAGGTGTGGGAGCTGGTTGAACTATCTACCCTCCTCTAACTGCCATTGATTA---TTTAAGAGATCCTTCTATGGATTTAGCTATTTTTTCTCTTCATTTAGGAGGTGTTTCTTCTATTGCTGC
>Fragum unedo_FJ745325
CCTGATATGCAGTTTCCACGGCTGAATAATATGAGCTTTTGATTTGTTCCCAATGCTATAGCATTGCTGGCTATATCAGG---TTTTGTAGAGAGAGGTGTGGGAGCTGGTTGAACCATCTACCCTCCTCTAACTGCTATTGACTA---TTTAAGAGATCCTTCTATGGATTTAGCTATTTTCTCTCTTCATTTAGGAGGTGTTTCTTCTATTGCTGC
>Fragum unedo_FJ745326
CCTGATATGCAGTTTCCACGGCTGAATAATATGAGCTTTTGATTTGTTCCCAATGCTATAGCATTGCTGGCTATATCAGG---TTTTGTAGAGAGAGGTGTGGGAGCTGGTTGAACCATCTACCCTCCTCTAACTGCTATTGATTA---TTTAAGAGATCCTTCTATGGATTTAGCTATTTTCTCTCTTCATTTAGGAGGTGTTTCTTCTATTGCTGC
>Fragum unedo_FJ745327
CCGGATATACAGTTTCCTCGATTGAACAATATGAGTTTTTGATTTGTTCCTAACGCTATGGCTTTGCTGGCTATATCAGG---TTTTGTAGAGAGGGGTGTGGGAGCCGGTTGGACTATCTACCCTCCTCTAACTGCTATTGATTA---TTTAAGAGACCCTTCTATGGATCTGGCTATTTTCTCTCTTCATTTAGGAGGTGTTTCTTCTATTGCTGC
>Fragum unedo_FJ745323
CCTGATATGCAGTTTCCACGGTTGAACAACATGAGTTTTTGATTTGTCCCTAATGCTATAGCTTTGCTGGCTATATCAGG---TTTTGTAGAGAGGGGTGTGGGAGCTGGTTGAACTATTTACCCCCCTCTAACTGCTATTGATTA---TTTAAGAGACCCCTCTATGGATTTGGCTATTTTCTCTCTTCATTTGGGAGGTGTTTCTTCTATTGCTGC
>Fragum unedo_FJ745324
CCTGATATGCAGTTTCCACGGTTGAACAACATGAGTTTTTGATTTGTCCCTAATGCTATAGCCTTGCTGGCTATATCAGG---TTTTGTAGAGAGGGGTGTGGGAGCTGGTTGAACTATTTACCCCCCTCTAACTGCTATTGATTA---TTTAAGAGACCCCTCTATGGATTTGGCTATTTTCTCTCTTCATTTGGGAGGTGTTTCTTCTATTGCTGC
>Donax trunculus_KC429143
CCTGATATGGTTTTTGCGCGGCTGAACAATCTAAGGTTCTGATTACTTCCGGCCGCAACTGTTTTCCTACTTATGTCTAA---CGAAGTGGAAGAGGGTGTTGGGACTGGGTGAACTCTTTACCCTCCGCTATCGGCTTGGCTTGG---ACACCCCGCGCCCGCGATGGAATTCATGATTTTAGGGCTTCATATTGCAGGATTATCATCTATTTTTGC
>Semele scabra_MN608312
CCTGACATGGTTTTTGCGCGCTTAAATAATCTAAGGTTTTGGTTGCTTCCTGCCGCCACAGTTCTACTGTTAATATCTAA---TGAAGTGGAAGATGGGGTTGGTACTGGTTGGACTTTGTACCCGCCTTTATCTGGGTGATTAGG---GCATCCGGCTCCTGCTATGGAGTTTTTGATTTTAGGTTTACATATTGCTGGGATATCATCTATTTTTGC
>Semele scabra_MN608313
CCTGACATGGTTTTTGCGCGCTTAAATAATCTAAGGTTTTGGTTGCTTCCTGCCGCCACAGTTCTACTGTTAATATCTAA---TGAAGTGGAAGATGGGGTTGGTACTGGTTGGACTTTGTACCCGCCTTTATCTGGGTGATTAGG---GCATCCGGCTCCTGCTATGGAGTTTTTGATTTTAGGTTTACATATTGCTGGGATATCATCTATTTTTGC
>Macoma balthica_AY162263
CCTGATATAGTTTTTGCTCGTCTTAATAATCTTAGCTTTTGGTTACTTCCTGCGGCTACTATTTTATTGCTAATATCTAA---TGAAGTGGAGGAAGGAGTTGGGACGGGTTGAACACTTTACCCCCCTTTATCTGCTTGATTAGG---TCATCCTGCCCCAGCGATGGAGTTTATGATTTTAGGGCTACATATTGCTGGAATATCTTCTATTTTTGC
>Macoma balthica_AY162261
CCTGATATAGTTTTTGCTCGTCTTAATAATCTTAGCTTTTGGTTACTTCCTGCGGCTACTATTTTATTGCTAATATCTAA---TGAAGTGGAGGAAGGAGTTGGGACGGGTTGAACACTTTACCCCCCTTTATCTGCTTGATTAGG---TCATCCTGCCCCAGCGATGGAGTTTATAATTTTAGGGCTACATATTGCTGGAATATCTTCTATTTTTGC
>Macoma balthica_OM972714
CCTGATATAGTTTTTGCTCGTCTTAATAATCTTAGCTTTTGGTTACTTCCTGCGGCTACTATTTTATTGCTAATATCTAA---TGAAGTGGAGGAAGGAGTTGGGACGGGTTGAACACTTTACCCTCCTTTATCTGCTTGATTAGG---TCATCCTGCTCCAGCGATGGAGTTTATAATTTTAGGGCTACATATTGCTGGAATATCTTCTATTTTTGC
>Macoma balthica_AY162262
CCTGATATAGTTTTTGCTCGTCTTAATAATCTTAGCTTTTGGTTACTTCCTGCGGCTACTATTTTATTGCTAATATCTAA---TGAAGTGGAGGAAGGAGTTGGGACGGGTTGAACACTTTACCCCCCTTTATCTGCTTGATTAGG---TCATCCTGCTCCAGCGATGGAGTTTATAATTTTAGGGCTACATATTGCTGGAATATCTTCTATTTTTGC
>Macoma balthica_AY162260
CCTGATATAGTTTTTGCTCGTCTTAATAATCTTAGCTTTTGGTTACTTCCTGCGGCTACTATTTTATTGCTAATATCTAA---TGAAGTGGAGGAAGGAGTTGGGACGGGTTGAACACTTTACCCCCCTTTATCTGCTTGATTAGG---TCATCCTGCTCCAGCGATGGAGTTTATAATTTTAGGGCTACATATTGCTGGAATATCTTCTATTTTTGC
>Macoma balthica_OM855770
CCTGATATGGTTTTTGCTCGTCTTAACAATCTTAGCTTCTGGTTACTTCCTGCAGCTACTATCTTATTACTAATATCTAA---TGAAGTGGAGGAAGGGGTTGGGACAGGTTGAACACTTTACCCCCCTTTATCTGCTTGGTTAGG---TCATCCTGCCCCAGCGATGGAGTTTATGATTTTAGGTTTACATATTGCTGGGATATCTTCTATTTTCGC
>Macoma balthica_OM855634
CCTGATATGGTTTTTGCTCGTCTTAACAATCTTAGCTTCTGGTTACTTCCTGCAGCTACTATCTTATTACTAATATCTAA---TGAAGTGGAGGAAGGGGTTGGGACAGGTTGAACACTTTACCCCCCTTTATCTGCTTGGTTAGG---TCATCCTGCCCCAGCGATGGAGTTTATGATTTTGGGTTTACATATTGCTGGAATATCTTCTATTTTCGC
>Macoma balthica_AY162256
CCTGATATGGTTTTTGCTCGTCTTAACAATCTTAGCTTCTGGTTACTTCCTGCAGCTACTATTTTATTACTAATATCTAA---TGAAGTGGAGGAAGGGGTTGGGACAGGTTGAACACTTTACCCCCCTTTATCTGCTTGGTTAGG---TCATCCTGCCCCAGCGATGGAGTTTATGATTTTAGGTTTACATATTGCTGGAATATCTTCTATTTTCGC
>Macoma balthica_OM855886
CCTGATATGGTTTTTGCTCGTCTTAACAATCTTAGCTTCTGGTTACTTCCTGCAGCTACTATCTTATTACTAATATCTAA---TGAAGTGGAGGAAGGGGTTGGGACAGGTTGAACACTTTACCCCCCTTTATCTGCTTGGTTAGG---TCATCCTGCCCCAGCGATGGAGTTTATGATTTTAGGTTTACATATTGCTGGAATATCTTCTATTTTCGC
>Macoma balthica_OM855619
CCTGATATGGTTTTTGCTCGTCTTAACAATCTTAGCTTCTGGTTACTTCCTGCAGCTACTATCTTATTACTAATATCTAA---TGAAGTGGAGGAAGGGGTTGGGACAGGTTGAACACTTTACCCCCCTTTATCTGCTTGGTTAGG---TCATCCTGCCCCAGCGATGGAGTTTATGATTTTAGGTTTACATATTGCTGGAATATCTTCTATTTTCGC
>Macoma balthica_OM855639
CCTGATATGGTTTTTGCTCGTCTTAACAATCTTAGCTTCTGGTTACTTCCTGCAGCTACTATCTTATTACTAATATCTAA---TGAAGTGGAGGAAGGGGTTGGGACAGGTTGAACACTTTACCCCCCTTTATCTGCTTGGTTAGG---TCATCCTGCCCCAGCGATGGAGTTTATGATTTTAGGTTTACATATTGCTGGAATATCTTCTATTTTCGC
>Macoma balthica_OM855687
CCTGATATGGTTTTTGCTCGTCTTAACAATCTTAGCTTCTGGTTACTTCCTGCAGCTACTATCTTATTACTAATATCTAA---TGAAGTGGAGGAAGGGGTTGGGACAGGTTGAACACTTTACCCCCCTTTATCTGCTTGGTTAGG---TCATCCTGCCCCAGCGATGGAGTTTATGATTTTAGGTTTACATATTGCTGGAATATCTTCTATTTTCGC
>Macoma balthica_OM855760
CCTGATATGGTTTTTGCTCGTCTTAACAATCTTAGCTTCTGGTTACTTCCTGCAGCTACTATCTTATTACTAATATCTAA---TGAAGTGGAGGAAGGGGTTGGGACAGGTTGAACACTTTACCCCCCTTTATCTGCTTGGTTAGG---TCATCCTGCCCCAGCGATGGAGTTTATGATTTTAGGTTTACATATTGCTGGAATATCTTCTATTTTCGC
>Macoma balthica_OM855834
CCTGATATGGTTTTTGCTCGTCTTAACAATCTTAGCTTCTGGTTACTTCCTGCAGCTACTATCTTATTACTAATATCTAA---TGAAGTGGAGGAAGGGGTTGGGACAGGTTGAACACTTTACCCCCCTTTATCTGCTTGGTTAGG---TCATCCTGCCCCAGCGATGGAGTTTATGATTTTAGGTTTACATATTGCTGGAATATCTTCTATTTTCGC
>Macoma balthica_OM855880
CCTGATATGGTTTTTGCTCGTCTTAACAATCTTAGCTTCTGGTTACTTCCTGCAGCTACTATCTTATTACTAATATCTAA---TGAAGTGGAGGAAGGGGTTGGGACAGGTTGAACACTTTACCCCCCTTTATCTGCTTGGTTAGG---TCATCCTGCCCCAGCGATGGAGTTTATGATTTTAGGTTTACATATTGCTGGAATATCTTCTATTTTCGC
>Macoma balthica_OM855885
CCTGATATGGTTTTTGCTCGTCTTAACAATCTTAGCTTCTGGTTACTTCCTGCAGCTACTATCTTATTACTAATATCTAA---TGAAGTGGAGGAAGGGGTTGGGACAGGTTGAACACTTTACCCCCCTTTATCTGCTTGGTTAGG---TCATCCTGCCCCAGCGATGGAGTTTATGATTTTAGGTTTACATATTGCTGGAATATCTTCTATTTTCGC
>Macoma balthica_OM855830
CCTGATATGGTTTTTGCTCGTCTTAACAATCTTAGCTTCTGGTTACTTCCTGCAGCTACTATCTTATTACTAATATCTAA---TGAAGTGGAGGAAGGGGTTGGGACAGGTTGAACACTTTACCCCCCTTTATCTGCTTGGTTAGG---TCATCCTGCCCCAGCGATGGAGTTTATGATTTTAGGTTTACATATTGCTGGAATATCTTCTATTTTCGC
>Macoma balthica_OM855664
CCTGATATGGTTTTTGCTCGTCTTAACAATCTTAGCTTCTGGTTACTTCCTGCAGCTACTATCTTATTACTAATATCTAA---TGAAGTGGAGGAAGGGGTTGGGACAGGTTGAACACTTTACCCCCCTTTATCTGCTTGGTTAGG---TCATCCTGCCCCAGCGATGGAGTTTATGATTTTAGGTTTACATATTGCTGGAATATCTTCTATTTTCGC
>Macoma balthica_OM855665
CCTGATATGGTTTTTGCTCGTCTTAACAATCTTAGCTTCTGGTTACTTCCTGCAGCTACTATCTTATTACTAATATCTAA---TGAAGTGGAGGAAGGGGTTGGGACAGGTTGAACACTTTACCCCCCTTTATCTGCTTGGTTAGG---TCATCCTGCCCCAGCGATGGAGTTTATGATTTTAGGTTTACATATTGCTGGAATATCTTCTATTTTCGC
>Macoma balthica_OM855838
CCTGATATGGTTTTTGCTCGTCTTAACAATCTTAGCTTCTGGTTACTTCCTGCAGCTACTATCTTATTACTAATATCTAA---TGAAGTGGAGGAAGGGGTTGGGACAGGTTGAACACTTTACCCCCCTTTATCTGCTTGGTTAGG---TCATCCTGCCCCAGCGATGGAGTTTATGATTTTAGGTTTACATATTGCTGGAATATCTTCTATTTTCGC
>Macoma balthica_OM855767
CCTGATATGGTTTTTGCTCGTCTTAACAATCTTAGCTTCTGGTTACTTCCTGCAGCTACTATCTTATTACTAATATCTAA---TGAAGTGGAGGAAGGGGTTGGGACAGGTTGAACACTTTACCCCCCTTTATCTGCTTGGTTAGG---TCATCCTGCCCCAGCGATGGAGTTTATGATTTTAGGTTTACATATTGCTGGAATATCTTCTATTTTCGC
>Macoma balthica_OM855756
CCTGATATGGTTTTTGCTCGTCTTAACAATCTTAGCTTCTGGTTACTTCCTGCAGCTACTATCTTATTACTAATATCTAA---TGAAGTGGAGGAAGGGGTTGGGACAGGTTGAACACTTTACCCCCCTTTATCTGCTTGGTTAGG---TCATCCTGCCCCAGCGATGGAGTTTATGATTTTAGGTTTACATATTGCTGGAATATCTTCTATTTTCGC
>Macoma balthica_OM855667
CCTGATATGGTTTTTGCTCGTCTTAACAATCTTAGCTTCTGGTTACTTCCTGCAGCTACTATCTTATTACTAATATCTAA---TGAAGTGGAGGAAGGGGTTGGGACAGGTTGAACACTTTACCCCCCTTTATCTGCTTGGTTAGG---TCATCCTGCCCCAGCGATGGAGTTTATGATTTTAGGTTTACATATTGCTGGAATATCTTCTATTTTCGC
>Macoma balthica_OM855638
CCTGATATGGTTTTTGCTCGTCTTAACAATCTTAGCTTCTGGTTACTTCCTGCAGCTACTATCTTATTACTAATATCTAA---TGAAGTGGAGGAAGGGGTTGGGACAGGTTGAACACTTTACCCCCCTTTATCTGCTTGGTTAGG---TCATCCTGCCCCAGCGATGGAGTTTATGATTTTAGGTTTACATATTGCTGGAATATCTTCTATTTTCGC
>Macoma balthica_OM855816
CCTGATATGGTTTTTGCTCGTCTTAACAATCTTAGCTTCTGGTTACTTCCTGCAGCTACTATCTTATTACTAATATCTAA---TGAAGTGGAGGAAGGGGTTGGGACAGGTTGAACACTTTACCCCCCTTTATCTGCTTGGTTAGG---TCATCCTGCCCCAGCGATGGAGTTTATGATTTTAGGTTTACATATTGCTGGAATATCTTCTATTTTCGC
>Macoma balthica_OM855617
CCTGATATGGTTTTTGCTCGTCTTAACAATCTTAGCTTCTGGTTACTTCCTGCAGCTACTATCTTATTACTAATATCTAA---TGAAGTGGAGGAAGGGGTTGGGACAGGTTGAACACTTTACCCCCCTTTATCTGCTTGGTTAGG---TCATCCTGCCCCAGCGATGGAGTTTATGATTTTAGGTTTACATATTGCTGGAATATCTTCTATTTTCGC
>Macoma balthica_OM855620
CCTGATATGGTTTTTGCTCGTCTTAACAATCTTAGCTTCTGGTTACTTCCTGCAGCTACTATCTTATTACTAATATCTAA---TGAAGTGGAGGAAGGGGTTGGGACAGGTTGAACACTTTACCCCCCTTTATCTGCTTGGTTAGG---TCATCCTGCCCCAGCGATGGAGTTTATGATTTTAGGTTTACATATTGCTGGAATATCTTCTATTTTCGC
>Macoma balthica_OM855621
CCTGATATGGTTTTTGCTCGTCTTAACAATCTTAGCTTCTGGTTACTTCCTGCAGCTACTATCTTATTACTAATATCTAA---TGAAGTGGAGGAAGGGGTTGGGACAGGTTGAACACTTTACCCCCCTTTATCTGCTTGGTTAGG---TCATCCTGCCCCAGCGATGGAGTTTATGATTTTAGGTTTACATATTGCTGGAATATCTTCTATTTTCGC
>Macoma balthica_OM855622
CCTGATATGGTTTTTGCTCGTCTTAACAATCTTAGCTTCTGGTTACTTCCTGCAGCTACTATCTTATTACTAATATCTAA---TGAAGTGGAGGAAGGGGTTGGGACAGGTTGAACACTTTACCCCCCTTTATCTGCTTGGTTAGG---TCATCCTGCCCCAGCGATGGAGTTTATGATTTTAGGTTTACATATTGCTGGAATATCTTCTATTTTCGC
>Macoma balthica_OM855623
CCTGATATGGTTTTTGCTCGTCTTAACAATCTTAGCTTCTGGTTACTTCCTGCAGCTACTATCTTATTACTAATATCTAA---TGAAGTGGAGGAAGGGGTTGGGACAGGTTGAACACTTTACCCCCCTTTATCTGCTTGGTTAGG---TCATCCTGCCCCAGCGATGGAGTTTATGATTTTAGGTTTACATATTGCTGGAATATCTTCTATTTTCGC
>Macoma balthica_OM855624
CCTGATATGGTTTTTGCTCGTCTTAACAATCTTAGCTTCTGGTTACTTCCTGCAGCTACTATCTTATTACTAATATCTAA---TGAAGTGGAGGAAGGGGTTGGGACAGGTTGAACACTTTACCCCCCTTTATCTGCTTGGTTAGG---TCATCCTGCCCCAGCGATGGAGTTTATGATTTTAGGTTTACATATTGCTGGAATATCTTCTATTTTCGC
>Macoma balthica_OM855625
CCTGATATGGTTTTTGCTCGTCTTAACAATCTTAGCTTCTGGTTACTTCCTGCAGCTACTATCTTATTACTAATATCTAA---TGAAGTGGAGGAAGGGGTTGGGACAGGTTGAACACTTTACCCCCCTTTATCTGCTTGGTTAGG---TCATCCTGCCCCAGCGATGGAGTTTATGATTTTAGGTTTACATATTGCTGGAATATCTTCTATTTTCGC
>Macoma balthica_OM855626
CCTGATATGGTTTTTGCTCGTCTTAACAATCTTAGCTTCTGGTTACTTCCTGCAGCTACTATCTTATTACTAATATCTAA---TGAAGTGGAGGAAGGGGTTGGGACAGGTTGAACACTTTACCCCCCTTTATCTGCTTGGTTAGG---TCATCCTGCCCCAGCGATGGAGTTTATGATTTTAGGTTTACATATTGCTGGAATATCTTCTATTTTCGC
>Macoma balthica_OM855627
CCTGATATGGTTTTTGCTCGTCTTAACAATCTTAGCTTCTGGTTACTTCCTGCAGCTACTATCTTATTACTAATATCTAA---TGAAGTGGAGGAAGGGGTTGGGACAGGTTGAACACTTTACCCCCCTTTATCTGCTTGGTTAGG---TCATCCTGCCCCAGCGATGGAGTTTATGATTTTAGGTTTACATATTGCTGGAATATCTTCTATTTTCGC
>Macoma balthica_OM855628
CCTGATATGGTTTTTGCTCGTCTTAACAATCTTAGCTTCTGGTTACTTCCTGCAGCTACTATCTTATTACTAATATCTAA---TGAAGTGGAGGAAGGGGTTGGGACAGGTTGAACACTTTACCCCCCTTTATCTGCTTGGTTAGG---TCATCCTGCCCCAGCGATGGAGTTTATGATTTTAGGTTTACATATTGCTGGAATATCTTCTATTTTCGC
>Macoma balthica_OM855629
CCTGATATGGTTTTTGCTCGTCTTAACAATCTTAGCTTCTGGTTACTTCCTGCAGCTACTATCTTATTACTAATATCTAA---TGAAGTGGAGGAAGGGGTTGGGACAGGTTGAACACTTTACCCCCCTTTATCTGCTTGGTTAGG---TCATCCTGCCCCAGCGATGGAGTTTATGATTTTAGGTTTACATATTGCTGGAATATCTTCTATTTTCGC
>Macoma balthica_OM855630
CCTGATATGGTTTTTGCTCGTCTTAACAATCTTAGCTTCTGGTTACTTCCTGCAGCTACTATCTTATTACTAATATCTAA---TGAAGTGGAGGAAGGGGTTGGGACAGGTTGAACACTTTACCCCCCTTTATCTGCTTGGTTAGG---TCATCCTGCCCCAGCGATGGAGTTTATGATTTTAGGTTTACATATTGCTGGAATATCTTCTATTTTCGC
>Macoma balthica_OM855632
CCTGATATGGTTTTTGCTCGTCTTAACAATCTTAGCTTCTGGTTACTTCCTGCAGCTACTATCTTATTACTAATATCTAA---TGAAGTGGAGGAAGGGGTTGGGACAGGTTGAACACTTTACCCCCCTTTATCTGCTTGGTTAGG---TCATCCTGCCCCAGCGATGGAGTTTATGATTTTAGGTTTACATATTGCTGGAATATCTTCTATTTTCGC
>Macoma balthica_OM855633
CCTGATATGGTTTTTGCTCGTCTTAACAATCTTAGCTTCTGGTTACTTCCTGCAGCTACTATCTTATTACTAATATCTAA---TGAAGTGGAGGAAGGGGTTGGGACAGGTTGAACACTTTACCCCCCTTTATCTGCTTGGTTAGG---TCATCCTGCCCCAGCGATGGAGTTTATGATTTTAGGTTTACATATTGCTGGAATATCTTCTATTTTCGC
>Macoma balthica_OM855636
CCTGATATGGTTTTTGCTCGTCTTAACAATCTTAGCTTCTGGTTACTTCCTGCAGCTACTATCTTATTACTAATATCTAA---TGAAGTGGAGGAAGGGGTTGGGACAGGTTGAACACTTTACCCCCCTTTATCTGCTTGGTTAGG---TCATCCTGCCCCAGCGATGGAGTTTATGATTTTAGGTTTACATATTGCTGGAATATCTTCTATTTTCGC
>Macoma balthica_OM855637
CCTGATATGGTTTTTGCTCGTCTTAACAATCTTAGCTTCTGGTTACTTCCTGCAGCTACTATCTTATTACTAATATCTAA---TGAAGTGGAGGAAGGGGTTGGGACAGGTTGAACACTTTACCCCCCTTTATCTGCTTGGTTAGG---TCATCCTGCCCCAGCGATGGAGTTTATGATTTTAGGTTTACATATTGCTGGAATATCTTCTATTTTCGC
>Macoma balthica_OM855640
CCTGATATGGTTTTTGCTCGTCTTAACAATCTTAGCTTCTGGTTACTTCCTGCAGCTACTATCTTATTACTAATATCTAA---TGAAGTGGAGGAAGGGGTTGGGACAGGTTGAACACTTTACCCCCCTTTATCTGCTTGGTTAGG---TCATCCTGCCCCAGCGATGGAGTTTATGATTTTAGGTTTACATATTGCTGGAATATCTTCTATTTTCGC
>Macoma balthica_OM855641
CCTGATATGGTTTTTGCTCGTCTTAACAATCTTAGCTTCTGGTTACTTCCTGCAGCTACTATCTTATTACTAATATCTAA---TGAAGTGGAGGAAGGGGTTGGGACAGGTTGAACACTTTACCCCCCTTTATCTGCTTGGTTAGG---TCATCCTGCCCCAGCGATGGAGTTTATGATTTTAGGTTTACATATTGCTGGAATATCTTCTATTTTCGC
>Macoma balthica_OM855642
CCTGATATGGTTTTTGCTCGTCTTAACAATCTTAGCTTCTGGTTACTTCCTGCAGCTACTATCTTATTACTAATATCTAA---TGAAGTGGAGGAAGGGGTTGGGACAGGTTGAACACTTTACCCCCCTTTATCTGCTTGGTTAGG---TCATCCTGCCCCAGCGATGGAGTTTATGATTTTAGGTTTACATATTGCTGGAATATCTTCTATTTTCGC
>Macoma balthica_OM855644
CCTGATATGGTTTTTGCTCGTCTTAACAATCTTAGCTTCTGGTTACTTCCTGCAGCTACTATCTTATTACTAATATCTAA---TGAAGTGGAGGAAGGGGTTGGGACAGGTTGAACACTTTACCCCCCTTTATCTGCTTGGTTAGG---TCATCCTGCCCCAGCGATGGAGTTTATGATTTTAGGTTTACATATTGCTGGAATATCTTCTATTTTCGC
>Macoma balthica_OM855646
CCTGATATGGTTTTTGCTCGTCTTAACAATCTTAGCTTCTGGTTACTTCCTGCAGCTACTATCTTATTACTAATATCTAA---TGAAGTGGAGGAAGGGGTTGGGACAGGTTGAACACTTTACCCCCCTTTATCTGCTTGGTTAGG---TCATCCTGCCCCAGCGATGGAGTTTATGATTTTAGGTTTACATATTGCTGGAATATCTTCTATTTTCGC
>Macoma balthica_OM855649
CCTGATATGGTTTTTGCTCGTCTTAACAATCTTAGCTTCTGGTTACTTCCTGCAGCTACTATCTTATTACTAATATCTAA---TGAAGTGGAGGAAGGGGTTGGGACAGGTTGAACACTTTACCCCCCTTTATCTGCTTGGTTAGG---TCATCCTGCCCCAGCGATGGAGTTTATGATTTTAGGTTTACATATTGCTGGAATATCTTCTATTTTCGC
>Macoma balthica_OM855651
CCTGATATGGTTTTTGCTCGTCTTAACAATCTTAGCTTCTGGTTACTTCCTGCAGCTACTATCTTATTACTAATATCTAA---TGAAGTGGAGGAAGGGGTTGGGACAGGTTGAACACTTTACCCCCCTTTATCTGCTTGGTTAGG---TCATCCTGCCCCAGCGATGGAGTTTATGATTTTAGGTTTACATATTGCTGGAATATCTTCTATTTTCGC
>Macoma balthica_OM855652
CCTGATATGGTTTTTGCTCGTCTTAACAATCTTAGCTTCTGGTTACTTCCTGCAGCTACTATCTTATTACTAATATCTAA---TGAAGTGGAGGAAGGGGTTGGGACAGGTTGAACACTTTACCCCCCTTTATCTGCTTGGTTAGG---TCATCCTGCCCCAGCGATGGAGTTTATGATTTTAGGTTTACATATTGCTGGAATATCTTCTATTTTCGC
>Macoma balthica_OM855653
CCTGATATGGTTTTTGCTCGTCTTAACAATCTTAGCTTCTGGTTACTTCCTGCAGCTACTATCTTATTACTAATATCTAA---TGAAGTGGAGGAAGGGGTTGGGACAGGTTGAACACTTTACCCCCCTTTATCTGCTTGGTTAGG---TCATCCTGCCCCAGCGATGGAGTTTATGATTTTAGGTTTACATATTGCTGGAATATCTTCTATTTTCGC
>Macoma balthica_OM855654
CCTGATATGGTTTTTGCTCGTCTTAACAATCTTAGCTTCTGGTTACTTCCTGCAGCTACTATCTTATTACTAATATCTAA---TGAAGTGGAGGAAGGGGTTGGGACAGGTTGAACACTTTACCCCCCTTTATCTGCTTGGTTAGG---TCATCCTGCCCCAGCGATGGAGTTTATGATTTTAGGTTTACATATTGCTGGAATATCTTCTATTTTCGC
>Macoma balthica_OM855655
CCTGATATGGTTTTTGCTCGTCTTAACAATCTTAGCTTCTGGTTACTTCCTGCAGCTACTATCTTATTACTAATATCTAA---TGAAGTGGAGGAAGGGGTTGGGACAGGTTGAACACTTTACCCCCCTTTATCTGCTTGGTTAGG---TCATCCTGCCCCAGCGATGGAGTTTATGATTTTAGGTTTACATATTGCTGGAATATCTTCTATTTTCGC
>Macoma balthica_OM855657
CCTGATATGGTTTTTGCTCGTCTTAACAATCTTAGCTTCTGGTTACTTCCTGCAGCTACTATCTTATTACTAATATCTAA---TGAAGTGGAGGAAGGGGTTGGGACAGGTTGAACACTTTACCCCCCTTTATCTGCTTGGTTAGG---TCATCCTGCCCCAGCGATGGAGTTTATGATTTTAGGTTTACATATTGCTGGAATATCTTCTATTTTCGC
>Macoma balthica_OM855659
CCTGATATGGTTTTTGCTCGTCTTAACAATCTTAGCTTCTGGTTACTTCCTGCAGCTACTATCTTATTACTAATATCTAA---TGAAGTGGAGGAAGGGGTTGGGACAGGTTGAACACTTTACCCCCCTTTATCTGCTTGGTTAGG---TCATCCTGCCCCAGCGATGGAGTTTATGATTTTAGGTTTACATATTGCTGGAATATCTTCTATTTTCGC
>Macoma balthica_OM855662
CCTGATATGGTTTTTGCTCGTCTTAACAATCTTAGCTTCTGGTTACTTCCTGCAGCTACTATCTTATTACTAATATCTAA---TGAAGTGGAGGAAGGGGTTGGGACAGGTTGAACACTTTACCCCCCTTTATCTGCTTGGTTAGG---TCATCCTGCCCCAGCGATGGAGTTTATGATTTTAGGTTTACATATTGCTGGAATATCTTCTATTTTCGC
>Macoma balthica_OM855663
CCTGATATGGTTTTTGCTCGTCTTAACAATCTTAGCTTCTGGTTACTTCCTGCAGCTACTATCTTATTACTAATATCTAA---TGAAGTGGAGGAAGGGGTTGGGACAGGTTGAACACTTTACCCCCCTTTATCTGCTTGGTTAGG---TCATCCTGCCCCAGCGATGGAGTTTATGATTTTAGGTTTACATATTGCTGGAATATCTTCTATTTTCGC
>Macoma balthica_OM855666
CCTGATATGGTTTTTGCTCGTCTTAACAATCTTAGCTTCTGGTTACTTCCTGCAGCTACTATCTTATTACTAATATCTAA---TGAAGTGGAGGAAGGGGTTGGGACAGGTTGAACACTTTACCCCCCTTTATCTGCTTGGTTAGG---TCATCCTGCCCCAGCGATGGAGTTTATGATTTTAGGTTTACATATTGCTGGAATATCTTCTATTTTCGC
>Macoma balthica_OM855670
CCTGATATGGTTTTTGCTCGTCTTAACAATCTTAGCTTCTGGTTACTTCCTGCAGCTACTATCTTATTACTAATATCTAA---TGAAGTGGAGGAAGGGGTTGGGACAGGTTGAACACTTTACCCCCCTTTATCTGCTTGGTTAGG---TCATCCTGCCCCAGCGATGGAGTTTATGATTTTAGGTTTACATATTGCTGGAATATCTTCTATTTTCGC
>Macoma balthica_OM855672
CCTGATATGGTTTTTGCTCGTCTTAACAATCTTAGCTTCTGGTTACTTCCTGCAGCTACTATCTTATTACTAATATCTAA---TGAAGTGGAGGAAGGGGTTGGGACAGGTTGAACACTTTACCCCCCTTTATCTGCTTGGTTAGG---TCATCCTGCCCCAGCGATGGAGTTTATGATTTTAGGTTTACATATTGCTGGAATATCTTCTATTTTCGC
>Macoma balthica_OM855673
CCTGATATGGTTTTTGCTCGTCTTAACAATCTTAGCTTCTGGTTACTTCCTGCAGCTACTATCTTATTACTAATATCTAA---TGAAGTGGAGGAAGGGGTTGGGACAGGTTGAACACTTTACCCCCCTTTATCTGCTTGGTTAGG---TCATCCTGCCCCAGCGATGGAGTTTATGATTTTAGGTTTACATATTGCTGGAATATCTTCTATTTTCGC
>Macoma balthica_OM855674
CCTGATATGGTTTTTGCTCGTCTTAACAATCTTAGCTTCTGGTTACTTCCTGCAGCTACTATCTTATTACTAATATCTAA---TGAAGTGGAGGAAGGGGTTGGGACAGGTTGAACACTTTACCCCCCTTTATCTGCTTGGTTAGG---TCATCCTGCCCCAGCGATGGAGTTTATGATTTTAGGTTTACATATTGCTGGAATATCTTCTATTTTCGC
>Macoma balthica_OM855675
CCTGATATGGTTTTTGCTCGTCTTAACAATCTTAGCTTCTGGTTACTTCCTGCAGCTACTATCTTATTACTAATATCTAA---TGAAGTGGAGGAAGGGGTTGGGACAGGTTGAACACTTTACCCCCCTTTATCTGCTTGGTTAGG---TCATCCTGCCCCAGCGATGGAGTTTATGATTTTAGGTTTACATATTGCTGGAATATCTTCTATTTTCGC
>Macoma balthica_OM855678
CCTGATATGGTTTTTGCTCGTCTTAACAATCTTAGCTTCTGGTTACTTCCTGCAGCTACTATCTTATTACTAATATCTAA---TGAAGTGGAGGAAGGGGTTGGGACAGGTTGAACACTTTACCCCCCTTTATCTGCTTGGTTAGG---TCATCCTGCCCCAGCGATGGAGTTTATGATTTTAGGTTTACATATTGCTGGAATATCTTCTATTTTCGC
>Macoma balthica_OM855679
CCTGATATGGTTTTTGCTCGTCTTAACAATCTTAGCTTCTGGTTACTTCCTGCAGCTACTATCTTATTACTAATATCTAA---TGAAGTGGAGGAAGGGGTTGGGACAGGTTGAACACTTTACCCCCCTTTATCTGCTTGGTTAGG---TCATCCTGCCCCAGCGATGGAGTTTATGATTTTAGGTTTACATATTGCTGGAATATCTTCTATTTTCGC
>Macoma balthica_OM855680
CCTGATATGGTTTTTGCTCGTCTTAACAATCTTAGCTTCTGGTTACTTCCTGCAGCTACTATCTTATTACTAATATCTAA---TGAAGTGGAGGAAGGGGTTGGGACAGGTTGAACACTTTACCCCCCTTTATCTGCTTGGTTAGG---TCATCCTGCCCCAGCGATGGAGTTTATGATTTTAGGTTTACATATTGCTGGAATATCTTCTATTTTCGC
>Macoma balthica_OM855683
CCTGATATGGTTTTTGCTCGTCTTAACAATCTTAGCTTCTGGTTACTTCCTGCAGCTACTATCTTATTACTAATATCTAA---TGAAGTGGAGGAAGGGGTTGGGACAGGTTGAACACTTTACCCCCCTTTATCTGCTTGGTTAGG---TCATCCTGCCCCAGCGATGGAGTTTATGATTTTAGGTTTACATATTGCTGGAATATCTTCTATTTTCGC
>Macoma balthica_OM855684
CCTGATATGGTTTTTGCTCGTCTTAACAATCTTAGCTTCTGGTTACTTCCTGCAGCTACTATCTTATTACTAATATCTAA---TGAAGTGGAGGAAGGGGTTGGGACAGGTTGAACACTTTACCCCCCTTTATCTGCTTGGTTAGG---TCATCCTGCCCCAGCGATGGAGTTTATGATTTTAGGTTTACATATTGCTGGAATATCTTCTATTTTCGC
>Macoma balthica_OM855685
CCTGATATGGTTTTTGCTCGTCTTAACAATCTTAGCTTCTGGTTACTTCCTGCAGCTACTATCTTATTACTAATATCTAA---TGAAGTGGAGGAAGGGGTTGGGACAGGTTGAACACTTTACCCCCCTTTATCTGCTTGGTTAGG---TCATCCTGCCCCAGCGATGGAGTTTATGATTTTAGGTTTACATATTGCTGGAATATCTTCTATTTTCGC
>Macoma balthica_OM855688
CCTGATATGGTTTTTGCTCGTCTTAACAATCTTAGCTTCTGGTTACTTCCTGCAGCTACTATCTTATTACTAATATCTAA---TGAAGTGGAGGAAGGGGTTGGGACAGGTTGAACACTTTACCCCCCTTTATCTGCTTGGTTAGG---TCATCCTGCCCCAGCGATGGAGTTTATGATTTTAGGTTTACATATTGCTGGAATATCTTCTATTTTCGC
>Macoma balthica_OM855708
CCTGATATGGTTTTTGCTCGTCTTAACAATCTTAGCTTCTGGTTACTTCCTGCAGCTACTATCTTATTACTAATATCTAA---TGAAGTGGAGGAAGGGGTTGGGACAGGTTGAACACTTTACCCCCCTTTATCTGCTTGGTTAGG---TCATCCTGCCCCAGCGATGGAGTTTATGATTTTAGGTTTACATATTGCTGGAATATCTTCTATTTTCGC
>Macoma balthica_OM855729
CCTGATATGGTTTTTGCTCGTCTTAACAATCTTAGCTTCTGGTTACTTCCTGCAGCTACTATCTTATTACTAATATCTAA---TGAAGTGGAGGAAGGGGTTGGGACAGGTTGAACACTTTACCCCCCTTTATCTGCTTGGTTAGG---TCATCCTGCCCCAGCGATGGAGTTTATGATTTTAGGTTTACATATTGCTGGAATATCTTCTATTTTCGC
>Macoma balthica_OM855745
CCTGATATGGTTTTTGCTCGTCTTAACAATCTTAGCTTCTGGTTACTTCCTGCAGCTACTATCTTATTACTAATATCTAA---TGAAGTGGAGGAAGGGGTTGGGACAGGTTGAACACTTTACCCCCCTTTATCTGCTTGGTTAGG---TCATCCTGCCCCAGCGATGGAGTTTATGATTTTAGGTTTACATATTGCTGGAATATCTTCTATTTTCGC
>Macoma balthica_OM855747
CCTGATATGGTTTTTGCTCGTCTTAACAATCTTAGCTTCTGGTTACTTCCTGCAGCTACTATCTTATTACTAATATCTAA---TGAAGTGGAGGAAGGGGTTGGGACAGGTTGAACACTTTACCCCCCTTTATCTGCTTGGTTAGG---TCATCCTGCCCCAGCGATGGAGTTTATGATTTTAGGTTTACATATTGCTGGAATATCTTCTATTTTCGC
>Macoma balthica_OM855748
CCTGATATGGTTTTTGCTCGTCTTAACAATCTTAGCTTCTGGTTACTTCCTGCAGCTACTATCTTATTACTAATATCTAA---TGAAGTGGAGGAAGGGGTTGGGACAGGTTGAACACTTTACCCCCCTTTATCTGCTTGGTTAGG---TCATCCTGCCCCAGCGATGGAGTTTATGATTTTAGGTTTACATATTGCTGGAATATCTTCTATTTTCGC
>Macoma balthica_OM855749
CCTGATATGGTTTTTGCTCGTCTTAACAATCTTAGCTTCTGGTTACTTCCTGCAGCTACTATCTTATTACTAATATCTAA---TGAAGTGGAGGAAGGGGTTGGGACAGGTTGAACACTTTACCCCCCTTTATCTGCTTGGTTAGG---TCATCCTGCCCCAGCGATGGAGTTTATGATTTTAGGTTTACATATTGCTGGAATATCTTCTATTTTCGC
>Macoma balthica_OM855750
CCTGATATGGTTTTTGCTCGTCTTAACAATCTTAGCTTCTGGTTACTTCCTGCAGCTACTATCTTATTACTAATATCTAA---TGAAGTGGAGGAAGGGGTTGGGACAGGTTGAACACTTTACCCCCCTTTATCTGCTTGGTTAGG---TCATCCTGCCCCAGCGATGGAGTTTATGATTTTAGGTTTACATATTGCTGGAATATCTTCTATTTTCGC
>Macoma balthica_OM855752
CCTGATATGGTTTTTGCTCGTCTTAACAATCTTAGCTTCTGGTTACTTCCTGCAGCTACTATCTTATTACTAATATCTAA---TGAAGTGGAGGAAGGGGTTGGGACAGGTTGAACACTTTACCCCCCTTTATCTGCTTGGTTAGG---TCATCCTGCCCCAGCGATGGAGTTTATGATTTTAGGTTTACATATTGCTGGAATATCTTCTATTTTCGC
>Macoma balthica_OM855753
CCTGATATGGTTTTTGCTCGTCTTAACAATCTTAGCTTCTGGTTACTTCCTGCAGCTACTATCTTATTACTAATATCTAA---TGAAGTGGAGGAAGGGGTTGGGACAGGTTGAACACTTTACCCCCCTTTATCTGCTTGGTTAGG---TCATCCTGCCCCAGCGATGGAGTTTATGATTTTAGGTTTACATATTGCTGGAATATCTTCTATTTTCGC
>Macoma balthica_OM855754
CCTGATATGGTTTTTGCTCGTCTTAACAATCTTAGCTTCTGGTTACTTCCTGCAGCTACTATCTTATTACTAATATCTAA---TGAAGTGGAGGAAGGGGTTGGGACAGGTTGAACACTTTACCCCCCTTTATCTGCTTGGTTAGG---TCATCCTGCCCCAGCGATGGAGTTTATGATTTTAGGTTTACATATTGCTGGAATATCTTCTATTTTCGC
>Macoma balthica_OM855755
CCTGATATGGTTTTTGCTCGTCTTAACAATCTTAGCTTCTGGTTACTTCCTGCAGCTACTATCTTATTACTAATATCTAA---TGAAGTGGAGGAAGGGGTTGGGACAGGTTGAACACTTTACCCCCCTTTATCTGCTTGGTTAGG---TCATCCTGCCCCAGCGATGGAGTTTATGATTTTAGGTTTACATATTGCTGGAATATCTTCTATTTTCGC
>Macoma balthica_OM855757
CCTGATATGGTTTTTGCTCGTCTTAACAATCTTAGCTTCTGGTTACTTCCTGCAGCTACTATCTTATTACTAATATCTAA---TGAAGTGGAGGAAGGGGTTGGGACAGGTTGAACACTTTACCCCCCTTTATCTGCTTGGTTAGG---TCATCCTGCCCCAGCGATGGAGTTTATGATTTTAGGTTTACATATTGCTGGAATATCTTCTATTTTCGC
>Macoma balthica_OM855758
CCTGATATGGTTTTTGCTCGTCTTAACAATCTTAGCTTCTGGTTACTTCCTGCAGCTACTATCTTATTACTAATATCTAA---TGAAGTGGAGGAAGGGGTTGGGACAGGTTGAACACTTTACCCCCCTTTATCTGCTTGGTTAGG---TCATCCTGCCCCAGCGATGGAGTTTATGATTTTAGGTTTACATATTGCTGGAATATCTTCTATTTTCGC
>Macoma balthica_OM855759
CCTGATATGGTTTTTGCTCGTCTTAACAATCTTAGCTTCTGGTTACTTCCTGCAGCTACTATCTTATTACTAATATCTAA---TGAAGTGGAGGAAGGGGTTGGGACAGGTTGAACACTTTACCCCCCTTTATCTGCTTGGTTAGG---TCATCCTGCCCCAGCGATGGAGTTTATGATTTTAGGTTTACATATTGCTGGAATATCTTCTATTTTCGC
>Macoma balthica_OM855761
CCTGATATGGTTTTTGCTCGTCTTAACAATCTTAGCTTCTGGTTACTTCCTGCAGCTACTATCTTATTACTAATATCTAA---TGAAGTGGAGGAAGGGGTTGGGACAGGTTGAACACTTTACCCCCCTTTATCTGCTTGGTTAGG---TCATCCTGCCCCAGCGATGGAGTTTATGATTTTAGGTTTACATATTGCTGGAATATCTTCTATTTTCGC
>Macoma balthica_OM855764
CCTGATATGGTTTTTGCTCGTCTTAACAATCTTAGCTTCTGGTTACTTCCTGCAGCTACTATCTTATTACTAATATCTAA---TGAAGTGGAGGAAGGGGTTGGGACAGGTTGAACACTTTACCCCCCTTTATCTGCTTGGTTAGG---TCATCCTGCCCCAGCGATGGAGTTTATGATTTTAGGTTTACATATTGCTGGAATATCTTCTATTTTCGC
>Macoma balthica_OM855765
CCTGATATGGTTTTTGCTCGTCTTAACAATCTTAGCTTCTGGTTACTTCCTGCAGCTACTATCTTATTACTAATATCTAA---TGAAGTGGAGGAAGGGGTTGGGACAGGTTGAACACTTTACCCCCCTTTATCTGCTTGGTTAGG---TCATCCTGCCCCAGCGATGGAGTTTATGATTTTAGGTTTACATATTGCTGGAATATCTTCTATTTTCGC
>Macoma balthica_OM855768
CCTGATATGGTTTTTGCTCGTCTTAACAATCTTAGCTTCTGGTTACTTCCTGCAGCTACTATCTTATTACTAATATCTAA---TGAAGTGGAGGAAGGGGTTGGGACAGGTTGAACACTTTACCCCCCTTTATCTGCTTGGTTAGG---TCATCCTGCCCCAGCGATGGAGTTTATGATTTTAGGTTTACATATTGCTGGAATATCTTCTATTTTCGC
>Macoma balthica_OM855771
CCTGATATGGTTTTTGCTCGTCTTAACAATCTTAGCTTCTGGTTACTTCCTGCAGCTACTATCTTATTACTAATATCTAA---TGAAGTGGAGGAAGGGGTTGGGACAGGTTGAACACTTTACCCCCCTTTATCTGCTTGGTTAGG---TCATCCTGCCCCAGCGATGGAGTTTATGATTTTAGGTTTACATATTGCTGGAATATCTTCTATTTTCGC
>Macoma balthica_OM855772
CCTGATATGGTTTTTGCTCGTCTTAACAATCTTAGCTTCTGGTTACTTCCTGCAGCTACTATCTTATTACTAATATCTAA---TGAAGTGGAGGAAGGGGTTGGGACAGGTTGAACACTTTACCCCCCTTTATCTGCTTGGTTAGG---TCATCCTGCCCCAGCGATGGAGTTTATGATTTTAGGTTTACATATTGCTGGAATATCTTCTATTTTCGC
>Macoma balthica_OM855773
CCTGATATGGTTTTTGCTCGTCTTAACAATCTTAGCTTCTGGTTACTTCCTGCAGCTACTATCTTATTACTAATATCTAA---TGAAGTGGAGGAAGGGGTTGGGACAGGTTGAACACTTTACCCCCCTTTATCTGCTTGGTTAGG---TCATCCTGCCCCAGCGATGGAGTTTATGATTTTAGGTTTACATATTGCTGGAATATCTTCTATTTTCGC
>Macoma balthica_OM855774
CCTGATATGGTTTTTGCTCGTCTTAACAATCTTAGCTTCTGGTTACTTCCTGCAGCTACTATCTTATTACTAATATCTAA---TGAAGTGGAGGAAGGGGTTGGGACAGGTTGAACACTTTACCCCCCTTTATCTGCTTGGTTAGG---TCATCCTGCCCCAGCGATGGAGTTTATGATTTTAGGTTTACATATTGCTGGAATATCTTCTATTTTCGC
>Macoma balthica_OM855775
CCTGATATGGTTTTTGCTCGTCTTAACAATCTTAGCTTCTGGTTACTTCCTGCAGCTACTATCTTATTACTAATATCTAA---TGAAGTGGAGGAAGGGGTTGGGACAGGTTGAACACTTTACCCCCCTTTATCTGCTTGGTTAGG---TCATCCTGCCCCAGCGATGGAGTTTATGATTTTAGGTTTACATATTGCTGGAATATCTTCTATTTTCGC
>Macoma balthica_OM855776
CCTGATATGGTTTTTGCTCGTCTTAACAATCTTAGCTTCTGGTTACTTCCTGCAGCTACTATCTTATTACTAATATCTAA---TGAAGTGGAGGAAGGGGTTGGGACAGGTTGAACACTTTACCCCCCTTTATCTGCTTGGTTAGG---TCATCCTGCCCCAGCGATGGAGTTTATGATTTTAGGTTTACATATTGCTGGAATATCTTCTATTTTCGC
>Macoma balthica_OM855815
CCTGATATGGTTTTTGCTCGTCTTAACAATCTTAGCTTCTGGTTACTTCCTGCAGCTACTATCTTATTACTAATATCTAA---TGAAGTGGAGGAAGGGGTTGGGACAGGTTGAACACTTTACCCCCCTTTATCTGCTTGGTTAGG---TCATCCTGCCCCAGCGATGGAGTTTATGATTTTAGGTTTACATATTGCTGGAATATCTTCTATTTTCGC
>Macoma balthica_OM855817
CCTGATATGGTTTTTGCTCGTCTTAACAATCTTAGCTTCTGGTTACTTCCTGCAGCTACTATCTTATTACTAATATCTAA---TGAAGTGGAGGAAGGGGTTGGGACAGGTTGAACACTTTACCCCCCTTTATCTGCTTGGTTAGG---TCATCCTGCCCCAGCGATGGAGTTTATGATTTTAGGTTTACATATTGCTGGAATATCTTCTATTTTCGC
>Macoma balthica_OM855818
CCTGATATGGTTTTTGCTCGTCTTAACAATCTTAGCTTCTGGTTACTTCCTGCAGCTACTATCTTATTACTAATATCTAA---TGAAGTGGAGGAAGGGGTTGGGACAGGTTGAACACTTTACCCCCCTTTATCTGCTTGGTTAGG---TCATCCTGCCCCAGCGATGGAGTTTATGATTTTAGGTTTACATATTGCTGGAATATCTTCTATTTTCGC
>Macoma balthica_OM855819
CCTGATATGGTTTTTGCTCGTCTTAACAATCTTAGCTTCTGGTTACTTCCTGCAGCTACTATCTTATTACTAATATCTAA---TGAAGTGGAGGAAGGGGTTGGGACAGGTTGAACACTTTACCCCCCTTTATCTGCTTGGTTAGG---TCATCCTGCCCCAGCGATGGAGTTTATGATTTTAGGTTTACATATTGCTGGAATATCTTCTATTTTCGC
>Macoma balthica_OM855820
CCTGATATGGTTTTTGCTCGTCTTAACAATCTTAGCTTCTGGTTACTTCCTGCAGCTACTATCTTATTACTAATATCTAA---TGAAGTGGAGGAAGGGGTTGGGACAGGTTGAACACTTTACCCCCCTTTATCTGCTTGGTTAGG---TCATCCTGCCCCAGCGATGGAGTTTATGATTTTAGGTTTACATATTGCTGGAATATCTTCTATTTTCGC
>Macoma balthica_OM855821
CCTGATATGGTTTTTGCTCGTCTTAACAATCTTAGCTTCTGGTTACTTCCTGCAGCTACTATCTTATTACTAATATCTAA---TGAAGTGGAGGAAGGGGTTGGGACAGGTTGAACACTTTACCCCCCTTTATCTGCTTGGTTAGG---TCATCCTGCCCCAGCGATGGAGTTTATGATTTTAGGTTTACATATTGCTGGAATATCTTCTATTTTCGC
>Macoma balthica_OM855822
CCTGATATGGTTTTTGCTCGTCTTAACAATCTTAGCTTCTGGTTACTTCCTGCAGCTACTATCTTATTACTAATATCTAA---TGAAGTGGAGGAAGGGGTTGGGACAGGTTGAACACTTTACCCCCCTTTATCTGCTTGGTTAGG---TCATCCTGCCCCAGCGATGGAGTTTATGATTTTAGGTTTACATATTGCTGGAATATCTTCTATTTTCGC
>Macoma balthica_OM855823
CCTGATATGGTTTTTGCTCGTCTTAACAATCTTAGCTTCTGGTTACTTCCTGCAGCTACTATCTTATTACTAATATCTAA---TGAAGTGGAGGAAGGGGTTGGGACAGGTTGAACACTTTACCCCCCTTTATCTGCTTGGTTAGG---TCATCCTGCCCCAGCGATGGAGTTTATGATTTTAGGTTTACATATTGCTGGAATATCTTCTATTTTCGC
>Macoma balthica_OM855824
CCTGATATGGTTTTTGCTCGTCTTAACAATCTTAGCTTCTGGTTACTTCCTGCAGCTACTATCTTATTACTAATATCTAA---TGAAGTGGAGGAAGGGGTTGGGACAGGTTGAACACTTTACCCCCCTTTATCTGCTTGGTTAGG---TCATCCTGCCCCAGCGATGGAGTTTATGATTTTAGGTTTACATATTGCTGGAATATCTTCTATTTTCGC
>Macoma balthica_OM855825
CCTGATATGGTTTTTGCTCGTCTTAACAATCTTAGCTTCTGGTTACTTCCTGCAGCTACTATCTTATTACTAATATCTAA---TGAAGTGGAGGAAGGGGTTGGGACAGGTTGAACACTTTACCCCCCTTTATCTGCTTGGTTAGG---TCATCCTGCCCCAGCGATGGAGTTTATGATTTTAGGTTTACATATTGCTGGAATATCTTCTATTTTCGC
>Macoma balthica_OM855826
CCTGATATGGTTTTTGCTCGTCTTAACAATCTTAGCTTCTGGTTACTTCCTGCAGCTACTATCTTATTACTAATATCTAA---TGAAGTGGAGGAAGGGGTTGGGACAGGTTGAACACTTTACCCCCCTTTATCTGCTTGGTTAGG---TCATCCTGCCCCAGCGATGGAGTTTATGATTTTAGGTTTACATATTGCTGGAATATCTTCTATTTTCGC
>Macoma balthica_OM855827
CCTGATATGGTTTTTGCTCGTCTTAACAATCTTAGCTTCTGGTTACTTCCTGCAGCTACTATCTTATTACTAATATCTAA---TGAAGTGGAGGAAGGGGTTGGGACAGGTTGAACACTTTACCCCCCTTTATCTGCTTGGTTAGG---TCATCCTGCCCCAGCGATGGAGTTTATGATTTTAGGTTTACATATTGCTGGAATATCTTCTATTTTCGC
>Macoma balthica_OM855828
CCTGATATGGTTTTTGCTCGTCTTAACAATCTTAGCTTCTGGTTACTTCCTGCAGCTACTATCTTATTACTAATATCTAA---TGAAGTGGAGGAAGGGGTTGGGACAGGTTGAACACTTTACCCCCCTTTATCTGCTTGGTTAGG---TCATCCTGCCCCAGCGATGGAGTTTATGATTTTAGGTTTACATATTGCTGGAATATCTTCTATTTTCGC
>Macoma balthica_OM855829
CCTGATATGGTTTTTGCTCGTCTTAACAATCTTAGCTTCTGGTTACTTCCTGCAGCTACTATCTTATTACTAATATCTAA---TGAAGTGGAGGAAGGGGTTGGGACAGGTTGAACACTTTACCCCCCTTTATCTGCTTGGTTAGG---TCATCCTGCCCCAGCGATGGAGTTTATGATTTTAGGTTTACATATTGCTGGAATATCTTCTATTTTCGC
>Macoma balthica_OM855832
CCTGATATGGTTTTTGCTCGTCTTAACAATCTTAGCTTCTGGTTACTTCCTGCAGCTACTATCTTATTACTAATATCTAA---TGAAGTGGAGGAAGGGGTTGGGACAGGTTGAACACTTTACCCCCCTTTATCTGCTTGGTTAGG---TCATCCTGCCCCAGCGATGGAGTTTATGATTTTAGGTTTACATATTGCTGGAATATCTTCTATTTTCGC
>Macoma balthica_OM855833
CCTGATATGGTTTTTGCTCGTCTTAACAATCTTAGCTTCTGGTTACTTCCTGCAGCTACTATCTTATTACTAATATCTAA---TGAAGTGGAGGAAGGGGTTGGGACAGGTTGAACACTTTACCCCCCTTTATCTGCTTGGTTAGG---TCATCCTGCCCCAGCGATGGAGTTTATGATTTTAGGTTTACATATTGCTGGAATATCTTCTATTTTCGC
>Macoma balthica_OM855836
CCTGATATGGTTTTTGCTCGTCTTAACAATCTTAGCTTCTGGTTACTTCCTGCAGCTACTATCTTATTACTAATATCTAA---TGAAGTGGAGGAAGGGGTTGGGACAGGTTGAACACTTTACCCCCCTTTATCTGCTTGGTTAGG---TCATCCTGCCCCAGCGATGGAGTTTATGATTTTAGGTTTACATATTGCTGGAATATCTTCTATTTTCGC
>Macoma balthica_OM855837
CCTGATATGGTTTTTGCTCGTCTTAACAATCTTAGCTTCTGGTTACTTCCTGCAGCTACTATCTTATTACTAATATCTAA---TGAAGTGGAGGAAGGGGTTGGGACAGGTTGAACACTTTACCCCCCTTTATCTGCTTGGTTAGG---TCATCCTGCCCCAGCGATGGAGTTTATGATTTTAGGTTTACATATTGCTGGAATATCTTCTATTTTCGC
>Macoma balthica_OM855839
CCTGATATGGTTTTTGCTCGTCTTAACAATCTTAGCTTCTGGTTACTTCCTGCAGCTACTATCTTATTACTAATATCTAA---TGAAGTGGAGGAAGGGGTTGGGACAGGTTGAACACTTTACCCCCCTTTATCTGCTTGGTTAGG---TCATCCTGCCCCAGCGATGGAGTTTATGATTTTAGGTTTACATATTGCTGGAATATCTTCTATTTTCGC
>Macoma balthica_OM855840
CCTGATATGGTTTTTGCTCGTCTTAACAATCTTAGCTTCTGGTTACTTCCTGCAGCTACTATCTTATTACTAATATCTAA---TGAAGTGGAGGAAGGGGTTGGGACAGGTTGAACACTTTACCCCCCTTTATCTGCTTGGTTAGG---TCATCCTGCCCCAGCGATGGAGTTTATGATTTTAGGTTTACATATTGCTGGAATATCTTCTATTTTCGC
>Macoma balthica_OM855841
CCTGATATGGTTTTTGCTCGTCTTAACAATCTTAGCTTCTGGTTACTTCCTGCAGCTACTATCTTATTACTAATATCTAA---TGAAGTGGAGGAAGGGGTTGGGACAGGTTGAACACTTTACCCCCCTTTATCTGCTTGGTTAGG---TCATCCTGCCCCAGCGATGGAGTTTATGATTTTAGGTTTACATATTGCTGGAATATCTTCTATTTTCGC
>Macoma balthica_OM855842
CCTGATATGGTTTTTGCTCGTCTTAACAATCTTAGCTTCTGGTTACTTCCTGCAGCTACTATCTTATTACTAATATCTAA---TGAAGTGGAGGAAGGGGTTGGGACAGGTTGAACACTTTACCCCCCTTTATCTGCTTGGTTAGG---TCATCCTGCCCCAGCGATGGAGTTTATGATTTTAGGTTTACATATTGCTGGAATATCTTCTATTTTCGC
>Macoma balthica_OM855843
CCTGATATGGTTTTTGCTCGTCTTAACAATCTTAGCTTCTGGTTACTTCCTGCAGCTACTATCTTATTACTAATATCTAA---TGAAGTGGAGGAAGGGGTTGGGACAGGTTGAACACTTTACCCCCCTTTATCTGCTTGGTTAGG---TCATCCTGCCCCAGCGATGGAGTTTATGATTTTAGGTTTACATATTGCTGGAATATCTTCTATTTTCGC
>Macoma balthica_OM855844
CCTGATATGGTTTTTGCTCGTCTTAACAATCTTAGCTTCTGGTTACTTCCTGCAGCTACTATCTTATTACTAATATCTAA---TGAAGTGGAGGAAGGGGTTGGGACAGGTTGAACACTTTACCCCCCTTTATCTGCTTGGTTAGG---TCATCCTGCCCCAGCGATGGAGTTTATGATTTTAGGTTTACATATTGCTGGAATATCTTCTATTTTCGC
>Macoma balthica_OM855879
CCTGATATGGTTTTTGCTCGTCTTAACAATCTTAGCTTCTGGTTACTTCCTGCAGCTACTATCTTATTACTAATATCTAA---TGAAGTGGAGGAAGGGGTTGGGACAGGTTGAACACTTTACCCCCCTTTATCTGCTTGGTTAGG---TCATCCTGCCCCAGCGATGGAGTTTATGATTTTAGGTTTACATATTGCTGGAATATCTTCTATTTTCGC
>Macoma balthica_OM855881
CCTGATATGGTTTTTGCTCGTCTTAACAATCTTAGCTTCTGGTTACTTCCTGCAGCTACTATCTTATTACTAATATCTAA---TGAAGTGGAGGAAGGGGTTGGGACAGGTTGAACACTTTACCCCCCTTTATCTGCTTGGTTAGG---TCATCCTGCCCCAGCGATGGAGTTTATGATTTTAGGTTTACATATTGCTGGAATATCTTCTATTTTCGC
>Macoma balthica_OM855883
CCTGATATGGTTTTTGCTCGTCTTAACAATCTTAGCTTCTGGTTACTTCCTGCAGCTACTATCTTATTACTAATATCTAA---TGAAGTGGAGGAAGGGGTTGGGACAGGTTGAACACTTTACCCCCCTTTATCTGCTTGGTTAGG---TCATCCTGCCCCAGCGATGGAGTTTATGATTTTAGGTTTACATATTGCTGGAATATCTTCTATTTTCGC
>Macoma balthica_OM855884
CCTGATATGGTTTTTGCTCGTCTTAACAATCTTAGCTTCTGGTTACTTCCTGCAGCTACTATCTTATTACTAATATCTAA---TGAAGTGGAGGAAGGGGTTGGGACAGGTTGAACACTTTACCCCCCTTTATCTGCTTGGTTAGG---TCATCCTGCCCCAGCGATGGAGTTTATGATTTTAGGTTTACATATTGCTGGAATATCTTCTATTTTCGC
>Macoma balthica_OM855896
CCTGATATGGTTTTTGCTCGTCTTAACAATCTTAGCTTCTGGTTACTTCCTGCAGCTACTATCTTATTACTAATATCTAA---TGAAGTGGAGGAAGGGGTTGGGACAGGTTGAACACTTTACCCCCCTTTATCTGCTTGGTTAGG---TCATCCTGCCCCAGCGATGGAGTTTATGATTTTAGGTTTACATATTGCTGGAATATCTTCTATTTTCGC
>Macoma balthica_AY162257
CCTGATATGGTTTTTGCTCGTCTTAACAATCTTAGCTTCTGGTTACTTCCTGCAGCTACTATCTTATTACTAATATCTAA---TGAAGTGGAGGAAGGGGTTGGGACAGGTTGAACACTTTACCCCCCTTTATCTGCTTGGTTAGG---TCATCCTGCCCCAGCGATGGAGTTTATGATTTTAGGTTTACATATTGCTGGAATATCTTCTATTTTCGC
>Macoma balthica_AF443219
CCTGATATGGTTTTTGCTCGTCTTAATAATCTCAGCTTCTGGTTACTTCCTGCAGCTACTATCTTGTTACTAATATCTAA---TGAAGTGGAGGAAGGGGTTGGGACAGGTTGAACACTTTACCCCCCTTTATCTGCTTGGTTAGG---TCATCCTGCCCCAGCGATGGAGTTTATGATTTTAGGTTTACATATTGCTGGAATATCTTCTATTTTCGC
>Macoma balthica_AF443218
CCTGATATGGTTTTTGCTCGTCTTAATAATCTTAGCTTCTGGTTACTTCCCGCAGCTACTATCTTGTTACTAATATCTAA---TGAAGTGGAGGAAGGGGTTGGGACAGGTTGAACACTTTACCCCCCTTTATCTGCTTGGTTAGG---TCATCCTGCCCCAGCGATGGAGTTTATGATTTTAGGTTTACATATTGCTGGAATATCTTCTATTTTCGC
>Macoma balthica_KC429141
CCTGATATGGTTTTTGCTCGTCTTAATAATCTTAGCTTCTGGTTACTTCCTGCAGCTACTATCTTGTTACTAATATCTAA---TGAAGTGGAGGAAGGGGTTGGGACAGGTTGAACACTTTACCCCCCTTTATCTGCTTGGTTAGG---TCATCCTGCCCCAGCGATGGAGTTTATGATTTTAGGTTTACATATTGCTGGAATATCTTCTATTTTCGC
>Macoma balthica_AF443217
CCTGATATGGTTTTTGCTCGTCTTAATAATCTTAGCTTCTGGTTACTTCCTGCAGCTACTATCTTGTTACTAATATCTAA---TGAAGTGGAGGAAGGGGTTGGGACAGGTTGAACACTTTACCCCCCTTTATCTGCTTGGTTAGG---TCATCCTGCCCCAGCGATGGAGTTTATGATTTTAGGTTTACATATTGCTGGAATATCTTCTATTTTCGC
>Macoma balthica_AY162259
CCTGATATGGTTTTTGCTCGTCTTAATAACCTTAGCTTCTGGTTACTTCCTGCAGCTACTATCTTATTACTAATATCTAA---TGAAGTGGAGGAAGGGGTTGGGACAGGTTGAACACTTTATCCCCCTTTATCTGCTTGGTTAGG---TCATCCTGCCCCAGCGATGGAGTTTATGATTTTAGGTTTACATATTGCTGGAATATCTTCTATTTTCGC
>Macoma balthica_OM855739
CCTGATATGGTTTTTGCTCGTCTTAACAACCTTAGCTTCTGGTTACTTCCTGCAGCTACTATCTTATTACTAATATCTAA---TGAAGTGGAGGAAGGGGTTGGGACAGGTTGAACACTTTACCCCCCTTTATCTGCTTGGTTAGG---TCATCCTGCCCCAGCGATGGAGTTTATGATTTTAGGTTTACATATTGCTGGAATATCTTCTATTTTCGC
>Macoma balthica_OM855751
CCTGATATGGTTTTTGCTCGTCTTAACAACCTTAGCTTCTGGTTACTTCCTGCAGCTACTATCTTATTACTAATATCTAA---TGAAGTGGAGGAAGGGGTTGGGACAGGTTGAACACTTTACCCCCCTTTATCTGCTTGGTTAGG---TCATCCTGCCCCAGCGATGGAGTTTATGATTTTAGGTTTACATATTGCTGGAATATCTTCTATTTTCGC
>Macoma balthica_OM855618
CCTGATATGGTTTTTGCTCGTCTTAATAACCTTAGCTTCTGGTTACTTCCTGCAGCTACTATCTTATTACTAATATCTAA---TGAAGTGGAGGAAGGGGTTGGGACAGGTTGAACACTTTACCCCCCTTTATCTGCTTGGTTAGG---TCATCCTGCCCCAGCGATGGAGTTTATGATTTTAGGTTTACATATTGCTGGAATATCTTCTATTTTCGC
>Macoma balthica_OM855631
CCTGATATGGTTTTTGCTCGTCTTAATAACCTTAGCTTCTGGTTACTTCCTGCAGCTACTATCTTATTACTAATATCTAA---TGAAGTGGAGGAAGGGGTTGGGACAGGTTGAACACTTTACCCCCCTTTATCTGCTTGGTTAGG---TCATCCTGCCCCAGCGATGGAGTTTATGATTTTAGGTTTACATATTGCTGGAATATCTTCTATTTTCGC
>Macoma balthica_OM855635
CCTGATATGGTTTTTGCTCGTCTTAATAACCTTAGCTTCTGGTTACTTCCTGCAGCTACTATCTTATTACTAATATCTAA---TGAAGTGGAGGAAGGGGTTGGGACAGGTTGAACACTTTACCCCCCTTTATCTGCTTGGTTAGG---TCATCCTGCCCCAGCGATGGAGTTTATGATTTTAGGTTTACATATTGCTGGAATATCTTCTATTTTCGC
>Macoma balthica_OM855643
CCTGATATGGTTTTTGCTCGTCTTAATAACCTTAGCTTCTGGTTACTTCCTGCAGCTACTATCTTATTACTAATATCTAA---TGAAGTGGAGGAAGGGGTTGGGACAGGTTGAACACTTTACCCCCCTTTATCTGCTTGGTTAGG---TCATCCTGCCCCAGCGATGGAGTTTATGATTTTAGGTTTACATATTGCTGGAATATCTTCTATTTTCGC
>Macoma balthica_OM855645
CCTGATATGGTTTTTGCTCGTCTTAATAACCTTAGCTTCTGGTTACTTCCTGCAGCTACTATCTTATTACTAATATCTAA---TGAAGTGGAGGAAGGGGTTGGGACAGGTTGAACACTTTACCCCCCTTTATCTGCTTGGTTAGG---TCATCCTGCCCCAGCGATGGAGTTTATGATTTTAGGTTTACATATTGCTGGAATATCTTCTATTTTCGC
>Macoma balthica_OM855647
CCTGATATGGTTTTTGCTCGTCTTAATAACCTTAGCTTCTGGTTACTTCCTGCAGCTACTATCTTATTACTAATATCTAA---TGAAGTGGAGGAAGGGGTTGGGACAGGTTGAACACTTTACCCCCCTTTATCTGCTTGGTTAGG---TCATCCTGCCCCAGCGATGGAGTTTATGATTTTAGGTTTACATATTGCTGGAATATCTTCTATTTTCGC
>Macoma balthica_OM855648
CCTGATATGGTTTTTGCTCGTCTTAATAACCTTAGCTTCTGGTTACTTCCTGCAGCTACTATCTTATTACTAATATCTAA---TGAAGTGGAGGAAGGGGTTGGGACAGGTTGAACACTTTACCCCCCTTTATCTGCTTGGTTAGG---TCATCCTGCCCCAGCGATGGAGTTTATGATTTTAGGTTTACATATTGCTGGAATATCTTCTATTTTCGC
>Macoma balthica_OM855650
CCTGATATGGTTTTTGCTCGTCTTAATAACCTTAGCTTCTGGTTACTTCCTGCAGCTACTATCTTATTACTAATATCTAA---TGAAGTGGAGGAAGGGGTTGGGACAGGTTGAACACTTTACCCCCCTTTATCTGCTTGGTTAGG---TCATCCTGCCCCAGCGATGGAGTTTATGATTTTAGGTTTACATATTGCTGGAATATCTTCTATTTTCGC
>Macoma balthica_OM855656
CCTGATATGGTTTTTGCTCGTCTTAATAACCTTAGCTTCTGGTTACTTCCTGCAGCTACTATCTTATTACTAATATCTAA---TGAAGTGGAGGAAGGGGTTGGGACAGGTTGAACACTTTACCCCCCTTTATCTGCTTGGTTAGG---TCATCCTGCCCCAGCGATGGAGTTTATGATTTTAGGTTTACATATTGCTGGAATATCTTCTATTTTCGC
>Macoma balthica_OM855660
CCTGATATGGTTTTTGCTCGTCTTAATAACCTTAGCTTCTGGTTACTTCCTGCAGCTACTATCTTATTACTAATATCTAA---TGAAGTGGAGGAAGGGGTTGGGACAGGTTGAACACTTTACCCCCCTTTATCTGCTTGGTTAGG---TCATCCTGCCCCAGCGATGGAGTTTATGATTTTAGGTTTACATATTGCTGGAATATCTTCTATTTTCGC
>Macoma balthica_OM855661
CCTGATATGGTTTTTGCTCGTCTTAATAACCTTAGCTTCTGGTTACTTCCTGCAGCTACTATCTTATTACTAATATCTAA---TGAAGTGGAGGAAGGGGTTGGGACAGGTTGAACACTTTACCCCCCTTTATCTGCTTGGTTAGG---TCATCCTGCCCCAGCGATGGAGTTTATGATTTTAGGTTTACATATTGCTGGAATATCTTCTATTTTCGC
>Macoma balthica_OM855671
CCTGATATGGTTTTTGCTCGTCTTAATAACCTTAGCTTCTGGTTACTTCCTGCAGCTACTATCTTATTACTAATATCTAA---TGAAGTGGAGGAAGGGGTTGGGACAGGTTGAACACTTTACCCCCCTTTATCTGCTTGGTTAGG---TCATCCTGCCCCAGCGATGGAGTTTATGATTTTAGGTTTACATATTGCTGGAATATCTTCTATTTTCGC
>Macoma balthica_OM855677
CCTGATATGGTTTTTGCTCGTCTTAATAACCTTAGCTTCTGGTTACTTCCTGCAGCTACTATCTTATTACTAATATCTAA---TGAAGTGGAGGAAGGGGTTGGGACAGGTTGAACACTTTACCCCCCTTTATCTGCTTGGTTAGG---TCATCCTGCCCCAGCGATGGAGTTTATGATTTTAGGTTTACATATTGCTGGAATATCTTCTATTTTCGC
>Macoma balthica_OM855682
CCTGATATGGTTTTTGCTCGTCTTAATAACCTTAGCTTCTGGTTACTTCCTGCAGCTACTATCTTATTACTAATATCTAA---TGAAGTGGAGGAAGGGGTTGGGACAGGTTGAACACTTTACCCCCCTTTATCTGCTTGGTTAGG---TCATCCTGCCCCAGCGATGGAGTTTATGATTTTAGGTTTACATATTGCTGGAATATCTTCTATTTTCGC
>Macoma balthica_OM855762
CCTGATATGGTTTTTGCTCGTCTTAATAACCTTAGCTTCTGGTTACTTCCTGCAGCTACTATCTTATTACTAATATCTAA---TGAAGTGGAGGAAGGGGTTGGGACAGGTTGAACACTTTACCCCCCTTTATCTGCTTGGTTAGG---TCATCCTGCCCCAGCGATGGAGTTTATGATTTTAGGTTTACATATTGCTGGAATATCTTCTATTTTCGC
>Macoma balthica_OM855763
CCTGATATGGTTTTTGCTCGTCTTAATAACCTTAGCTTCTGGTTACTTCCTGCAGCTACTATCTTATTACTAATATCTAA---TGAAGTGGAGGAAGGGGTTGGGACAGGTTGAACACTTTACCCCCCTTTATCTGCTTGGTTAGG---TCATCCTGCCCCAGCGATGGAGTTTATGATTTTAGGTTTACATATTGCTGGAATATCTTCTATTTTCGC
>Macoma balthica_OM855766
CCTGATATGGTTTTTGCTCGTCTTAATAACCTTAGCTTCTGGTTACTTCCTGCAGCTACTATCTTATTACTAATATCTAA---TGAAGTGGAGGAAGGGGTTGGGACAGGTTGAACACTTTACCCCCCTTTATCTGCTTGGTTAGG---TCATCCTGCCCCAGCGATGGAGTTTATGATTTTAGGTTTACATATTGCTGGAATATCTTCTATTTTCGC
>Macoma balthica_OM855769
CCTGATATGGTTTTTGCTCGTCTTAATAACCTTAGCTTCTGGTTACTTCCTGCAGCTACTATCTTATTACTAATATCTAA---TGAAGTGGAGGAAGGGGTTGGGACAGGTTGAACACTTTACCCCCCTTTATCTGCTTGGTTAGG---TCATCCTGCCCCAGCGATGGAGTTTATGATTTTAGGTTTACATATTGCTGGAATATCTTCTATTTTCGC
>Macoma balthica_OM855831
CCTGATATGGTTTTTGCTCGTCTTAATAACCTTAGCTTCTGGTTACTTCCTGCAGCTACTATCTTATTACTAATATCTAA---TGAAGTGGAGGAAGGGGTTGGGACAGGTTGAACACTTTACCCCCCTTTATCTGCTTGGTTAGG---TCATCCTGCCCCAGCGATGGAGTTTATGATTTTAGGTTTACATATTGCTGGAATATCTTCTATTTTCGC
>Macoma balthica_OM855835
CCTGATATGGTTTTTGCTCGTCTTAATAACCTTAGCTTCTGGTTACTTCCTGCAGCTACTATCTTATTACTAATATCTAA---TGAAGTGGAGGAAGGGGTTGGGACAGGTTGAACACTTTACCCCCCTTTATCTGCTTGGTTAGG---TCATCCTGCCCCAGCGATGGAGTTTATGATTTTAGGTTTACATATTGCTGGAATATCTTCTATTTTCGC
>Macoma balthica_AY162258
CCTGATATGGTTTTTGCTCGTCTTAATAACCTTAGCTTCTGGTTACTTCCTGCAGCTACTATCTTATTACTAATATCTAA---TGAAGTGGAGGAAGGGGTTGGGACAGGTTGAACACTTTACCCCCCTTTATCTGCTTGGTTAGG---TCATCCTGCCCCAGCGATGGAGTTTATGATTTTAGGTTTACATATTGCTGGAATATCTTCTATTTTCGC
>Macoma balthica_AF443222
CCTGATATGGTTTTTGCTCGTCTTAATAATCTTAGCTTCTGGTTACTTCCTGCAGCTACTATCTTATTACTAATATCTAA---TGAAGTGGAGGAAGGGGTTGGGACAGGTTGAACACTTTACCCCCCTCTATCTGCTTGGTTAGG---TCATCCTGCCCCAGCGATGGAGTTTATGATTTTAGGTTTACATATTGCTGGAATATCTTCTATTTTCGC
>Macoma balthica_AF443221
CCTGATATGGTTTTTGCTCGTCTTAATAATCTTAGCTTCTGGTTACTTCCTGCAGCTACTATCTTATTATTAATATCTAA---TGAAGTGGAGGAAGGGGTTGGGACAGGTTGAACACTTTACCCCCCTTTATCTGCTTGGTTAGG---TCATCCTGCCCCAGCGATGGAGTTTATGATTTTAGGTTTACATATTGCTGGAATATCTTCTATTTTCGC
>Macoma balthica_AF443220
CCTGATATGGTTTTTGCTCGTCTTAATAATCTTAGCTTCTGGTTACTTCCTGCAGCTACTATCTTATTACTAATATCTAA---TGAAGTGGAGGAAGGGGTTGGGACAGGTTGAACACTTTACCCCCCTTTATCTGCTTGGTTAGG---TCATCCTGCCCCAGCGATGGAGTTTATGATTTTAGGTTTACATATTGCTGGAATATCTTCTATTTTCGC
>Macoma balthica_AY162255
CCTGATATGGTTTTTGCTCGTCTTAATAATCTTAGCTTCTGGTTACTTCCTGCAGCTACTATCTTATTACTAATATCTAA---TGAAGTGGAGGAAGGGGTTGGGACAGGTTGAACACTTTACCCCCCTTTATCTGCTTGGTTAGG---TCATCCTGCCCCAGCGATGGAGTTTATGATTTTAGGTTTACATATTGCTGGAATATCTTCTATTTTCGC
>Macoma balthica_OM855798
CCTGATATGGTTTTTGCTCGTCTTAATAATCTTAGCTTCTGGTTACTTCCTGCAGCTACTATCTTATTACTAATATCTAA---TGAAGTGGAGGAAGGGGTTGGGACAGGTTGAACACTTTACCCCCCTTTATCTGCTTGGTTAGG---TCATCCTGCCCCAGCGATGGAGTTTATGATTTTAGGTTTACATATTGCTGGAATATCTTCTATTTTCGC
>Macoma balthica_OM855789
CCTGATATGGTTTTTGCTCGTCTTAATAATCTTAGCTTCTGGTTACTTCCTGCAGCTACTATCTTATTACTAATATCTAA---TGAAGTGGAGGAAGGGGTTGGGACAGGTTGAACACTTTACCCCCCTTTATCTGCTTGGTTAGG---TCATCCTGCCCCAGCGATGGAGTTTATGATTTTAGGTTTACATATTGCTGGAATATCTTCTATTTTCGC
>Macoma balthica_OM855801
CCTGATATGGTTTTTGCTCGTCTTAATAATCTTAGCTTCTGGTTACTTCCTGCAGCTACTATCTTATTACTAATATCTAA---TGAAGTGGAGGAAGGGGTTGGGACAGGTTGAACACTTTACCCCCCTTTATCTGCTTGGTTAGG---TCATCCTGCCCCAGCGATGGAGTTTATGATTTTAGGTTTACATATTGCTGGAATATCTTCTATTTTCGC
>Macoma balthica_OM855718
CCTGATATGGTTTTTGCTCGTCTTAATAATCTTAGCTTCTGGTTACTTCCTGCAGCTACTATCTTATTACTAATATCTAA---TGAAGTGGAGGAAGGGGTTGGGACAGGTTGAACACTTTACCCCCCTTTATCTGCTTGGTTAGG---TCATCCTGCCCCAGCGATGGAGTTTATGATTTTAGGTTTACATATTGCTGGAATATCTTCTATTTTCGC
>Macoma balthica_OM855676
CCTGATATGGTTTTTGCTCGTCTTAATAATCTTAGCTTCTGGTTACTTCCTGCAGCTACTATCTTATTACTAATATCTAA---TGAAGTGGAGGAAGGGGTTGGGACAGGTTGAACACTTTACCCCCCTTTATCTGCTTGGTTAGG---TCATCCTGCCCCAGCGATGGAGTTTATGATTTTAGGTTTACATATTGCTGGAATATCTTCTATTTTCGC
>Macoma balthica_OM855721
CCTGATATGGTTTTTGCTCGTCTTAATAATCTTAGCTTCTGGTTACTTCCTGCAGCTACTATCTTATTACTAATATCTAA---TGAAGTGGAGGAAGGGGTTGGGACAGGTTGAACACTTTACCCCCCTTTATCTGCTTGGTTAGG---TCATCCTGCCCCAGCGATGGAGTTTATGATTTTAGGTTTACATATTGCTGGAATATCTTCTATTTTCGC
>Macoma balthica_OM855669
CCTGATATGGTTTTTGCTCGTCTTAATAATCTTAGCTTCTGGTTACTTCCTGCAGCTACTATCTTATTACTAATATCTAA---TGAAGTGGAGGAAGGGGTTGGGACAGGTTGAACACTTTACCCCCCTTTATCTGCTTGGTTAGG---TCATCCTGCCCCAGCGATGGAGTTTATGATTTTAGGTTTACATATTGCTGGAATATCTTCTATTTTCGC
>Macoma balthica_OM855894
CCTGATATGGTTTTTGCTCGTCTTAATAATCTTAGCTTCTGGTTACTTCCTGCAGCTACTATCTTATTACTAATATCTAA---TGAAGTGGAGGAAGGGGTTGGGACAGGTTGAACACTTTACCCCCCTTTATCTGCTTGGTTAGG---TCATCCTGCCCCAGCGATGGAGTTTATGATTTTAGGTTTACATATTGCTGGAATATCTTCTATTTTCGC
>Macoma balthica_OM855658
CCTGATATGGTTTTTGCTCGTCTTAATAATCTTAGCTTCTGGTTACTTCCTGCAGCTACTATCTTATTACTAATATCTAA---TGAAGTGGAGGAAGGGGTTGGGACAGGTTGAACACTTTACCCCCCTTTATCTGCTTGGTTAGG---TCATCCTGCCCCAGCGATGGAGTTTATGATTTTAGGTTTACATATTGCTGGAATATCTTCTATTTTCGC
>Macoma balthica_OM855668
CCTGATATGGTTTTTGCTCGTCTTAATAATCTTAGCTTCTGGTTACTTCCTGCAGCTACTATCTTATTACTAATATCTAA---TGAAGTGGAGGAAGGGGTTGGGACAGGTTGAACACTTTACCCCCCTTTATCTGCTTGGTTAGG---TCATCCTGCCCCAGCGATGGAGTTTATGATTTTAGGTTTACATATTGCTGGAATATCTTCTATTTTCGC
>Macoma balthica_OM855681
CCTGATATGGTTTTTGCTCGTCTTAATAATCTTAGCTTCTGGTTACTTCCTGCAGCTACTATCTTATTACTAATATCTAA---TGAAGTGGAGGAAGGGGTTGGGACAGGTTGAACACTTTACCCCCCTTTATCTGCTTGGTTAGG---TCATCCTGCCCCAGCGATGGAGTTTATGATTTTAGGTTTACATATTGCTGGAATATCTTCTATTTTCGC
>Macoma balthica_OM855686
CCTGATATGGTTTTTGCTCGTCTTAATAATCTTAGCTTCTGGTTACTTCCTGCAGCTACTATCTTATTACTAATATCTAA---TGAAGTGGAGGAAGGGGTTGGGACAGGTTGAACACTTTACCCCCCTTTATCTGCTTGGTTAGG---TCATCCTGCCCCAGCGATGGAGTTTATGATTTTAGGTTTACATATTGCTGGAATATCTTCTATTTTCGC
>Macoma balthica_OM855689
CCTGATATGGTTTTTGCTCGTCTTAATAATCTTAGCTTCTGGTTACTTCCTGCAGCTACTATCTTATTACTAATATCTAA---TGAAGTGGAGGAAGGGGTTGGGACAGGTTGAACACTTTACCCCCCTTTATCTGCTTGGTTAGG---TCATCCTGCCCCAGCGATGGAGTTTATGATTTTAGGTTTACATATTGCTGGAATATCTTCTATTTTCGC
>Macoma balthica_OM855691
CCTGATATGGTTTTTGCTCGTCTTAATAATCTTAGCTTCTGGTTACTTCCTGCAGCTACTATCTTATTACTAATATCTAA---TGAAGTGGAGGAAGGGGTTGGGACAGGTTGAACACTTTACCCCCCTTTATCTGCTTGGTTAGG---TCATCCTGCCCCAGCGATGGAGTTTATGATTTTAGGTTTACATATTGCTGGAATATCTTCTATTTTCGC
>Macoma balthica_OM855694
CCTGATATGGTTTTTGCTCGTCTTAATAATCTTAGCTTCTGGTTACTTCCTGCAGCTACTATCTTATTACTAATATCTAA---TGAAGTGGAGGAAGGGGTTGGGACAGGTTGAACACTTTACCCCCCTTTATCTGCTTGGTTAGG---TCATCCTGCCCCAGCGATGGAGTTTATGATTTTAGGTTTACATATTGCTGGAATATCTTCTATTTTCGC
>Macoma balthica_OM855697
CCTGATATGGTTTTTGCTCGTCTTAATAATCTTAGCTTCTGGTTACTTCCTGCAGCTACTATCTTATTACTAATATCTAA---TGAAGTGGAGGAAGGGGTTGGGACAGGTTGAACACTTTACCCCCCTTTATCTGCTTGGTTAGG---TCATCCTGCCCCAGCGATGGAGTTTATGATTTTAGGTTTACATATTGCTGGAATATCTTCTATTTTCGC
>Macoma balthica_OM855698
CCTGATATGGTTTTTGCTCGTCTTAATAATCTTAGCTTCTGGTTACTTCCTGCAGCTACTATCTTATTACTAATATCTAA---TGAAGTGGAGGAAGGGGTTGGGACAGGTTGAACACTTTACCCCCCTTTATCTGCTTGGTTAGG---TCATCCTGCCCCAGCGATGGAGTTTATGATTTTAGGTTTACATATTGCTGGAATATCTTCTATTTTCGC
>Macoma balthica_OM855701
CCTGATATGGTTTTTGCTCGTCTTAATAATCTTAGCTTCTGGTTACTTCCTGCAGCTACTATCTTATTACTAATATCTAA---TGAAGTGGAGGAAGGGGTTGGGACAGGTTGAACACTTTACCCCCCTTTATCTGCTTGGTTAGG---TCATCCTGCCCCAGCGATGGAGTTTATGATTTTAGGTTTACATATTGCTGGAATATCTTCTATTTTCGC
>Macoma balthica_OM855704
CCTGATATGGTTTTTGCTCGTCTTAATAATCTTAGCTTCTGGTTACTTCCTGCAGCTACTATCTTATTACTAATATCTAA---TGAAGTGGAGGAAGGGGTTGGGACAGGTTGAACACTTTACCCCCCTTTATCTGCTTGGTTAGG---TCATCCTGCCCCAGCGATGGAGTTTATGATTTTAGGTTTACATATTGCTGGAATATCTTCTATTTTCGC
>Macoma balthica_OM855706
CCTGATATGGTTTTTGCTCGTCTTAATAATCTTAGCTTCTGGTTACTTCCTGCAGCTACTATCTTATTACTAATATCTAA---TGAAGTGGAGGAAGGGGTTGGGACAGGTTGAACACTTTACCCCCCTTTATCTGCTTGGTTAGG---TCATCCTGCCCCAGCGATGGAGTTTATGATTTTAGGTTTACATATTGCTGGAATATCTTCTATTTTCGC
>Macoma balthica_OM855707
CCTGATATGGTTTTTGCTCGTCTTAATAATCTTAGCTTCTGGTTACTTCCTGCAGCTACTATCTTATTACTAATATCTAA---TGAAGTGGAGGAAGGGGTTGGGACAGGTTGAACACTTTACCCCCCTTTATCTGCTTGGTTAGG---TCATCCTGCCCCAGCGATGGAGTTTATGATTTTAGGTTTACATATTGCTGGAATATCTTCTATTTTCGC
>Macoma balthica_OM855711
CCTGATATGGTTTTTGCTCGTCTTAATAATCTTAGCTTCTGGTTACTTCCTGCAGCTACTATCTTATTACTAATATCTAA---TGAAGTGGAGGAAGGGGTTGGGACAGGTTGAACACTTTACCCCCCTTTATCTGCTTGGTTAGG---TCATCCTGCCCCAGCGATGGAGTTTATGATTTTAGGTTTACATATTGCTGGAATATCTTCTATTTTCGC
>Macoma balthica_OM855715
CCTGATATGGTTTTTGCTCGTCTTAATAATCTTAGCTTCTGGTTACTTCCTGCAGCTACTATCTTATTACTAATATCTAA---TGAAGTGGAGGAAGGGGTTGGGACAGGTTGAACACTTTACCCCCCTTTATCTGCTTGGTTAGG---TCATCCTGCCCCAGCGATGGAGTTTATGATTTTAGGTTTACATATTGCTGGAATATCTTCTATTTTCGC
>Macoma balthica_OM855719
CCTGATATGGTTTTTGCTCGTCTTAATAATCTTAGCTTCTGGTTACTTCCTGCAGCTACTATCTTATTACTAATATCTAA---TGAAGTGGAGGAAGGGGTTGGGACAGGTTGAACACTTTACCCCCCTTTATCTGCTTGGTTAGG---TCATCCTGCCCCAGCGATGGAGTTTATGATTTTAGGTTTACATATTGCTGGAATATCTTCTATTTTCGC
>Macoma balthica_OM855720
CCTGATATGGTTTTTGCTCGTCTTAATAATCTTAGCTTCTGGTTACTTCCTGCAGCTACTATCTTATTACTAATATCTAA---TGAAGTGGAGGAAGGGGTTGGGACAGGTTGAACACTTTACCCCCCTTTATCTGCTTGGTTAGG---TCATCCTGCCCCAGCGATGGAGTTTATGATTTTAGGTTTACATATTGCTGGAATATCTTCTATTTTCGC
>Macoma balthica_OM855722
CCTGATATGGTTTTTGCTCGTCTTAATAATCTTAGCTTCTGGTTACTTCCTGCAGCTACTATCTTATTACTAATATCTAA---TGAAGTGGAGGAAGGGGTTGGGACAGGTTGAACACTTTACCCCCCTTTATCTGCTTGGTTAGG---TCATCCTGCCCCAGCGATGGAGTTTATGATTTTAGGTTTACATATTGCTGGAATATCTTCTATTTTCGC
>Macoma balthica_OM855724
CCTGATATGGTTTTTGCTCGTCTTAATAATCTTAGCTTCTGGTTACTTCCTGCAGCTACTATCTTATTACTAATATCTAA---TGAAGTGGAGGAAGGGGTTGGGACAGGTTGAACACTTTACCCCCCTTTATCTGCTTGGTTAGG---TCATCCTGCCCCAGCGATGGAGTTTATGATTTTAGGTTTACATATTGCTGGAATATCTTCTATTTTCGC
>Macoma balthica_OM855725
CCTGATATGGTTTTTGCTCGTCTTAATAATCTTAGCTTCTGGTTACTTCCTGCAGCTACTATCTTATTACTAATATCTAA---TGAAGTGGAGGAAGGGGTTGGGACAGGTTGAACACTTTACCCCCCTTTATCTGCTTGGTTAGG---TCATCCTGCCCCAGCGATGGAGTTTATGATTTTAGGTTTACATATTGCTGGAATATCTTCTATTTTCGC
>Macoma balthica_OM855727
CCTGATATGGTTTTTGCTCGTCTTAATAATCTTAGCTTCTGGTTACTTCCTGCAGCTACTATCTTATTACTAATATCTAA---TGAAGTGGAGGAAGGGGTTGGGACAGGTTGAACACTTTACCCCCCTTTATCTGCTTGGTTAGG---TCATCCTGCCCCAGCGATGGAGTTTATGATTTTAGGTTTACATATTGCTGGAATATCTTCTATTTTCGC
>Macoma balthica_OM855728
CCTGATATGGTTTTTGCTCGTCTTAATAATCTTAGCTTCTGGTTACTTCCTGCAGCTACTATCTTATTACTAATATCTAA---TGAAGTGGAGGAAGGGGTTGGGACAGGTTGAACACTTTACCCCCCTTTATCTGCTTGGTTAGG---TCATCCTGCCCCAGCGATGGAGTTTATGATTTTAGGTTTACATATTGCTGGAATATCTTCTATTTTCGC
>Macoma balthica_OM855732
CCTGATATGGTTTTTGCTCGTCTTAATAATCTTAGCTTCTGGTTACTTCCTGCAGCTACTATCTTATTACTAATATCTAA---TGAAGTGGAGGAAGGGGTTGGGACAGGTTGAACACTTTACCCCCCTTTATCTGCTTGGTTAGG---TCATCCTGCCCCAGCGATGGAGTTTATGATTTTAGGTTTACATATTGCTGGAATATCTTCTATTTTCGC
>Macoma balthica_OM855733
CCTGATATGGTTTTTGCTCGTCTTAATAATCTTAGCTTCTGGTTACTTCCTGCAGCTACTATCTTATTACTAATATCTAA---TGAAGTGGAGGAAGGGGTTGGGACAGGTTGAACACTTTACCCCCCTTTATCTGCTTGGTTAGG---TCATCCTGCCCCAGCGATGGAGTTTATGATTTTAGGTTTACATATTGCTGGAATATCTTCTATTTTCGC
>Macoma balthica_OM855734
CCTGATATGGTTTTTGCTCGTCTTAATAATCTTAGCTTCTGGTTACTTCCTGCAGCTACTATCTTATTACTAATATCTAA---TGAAGTGGAGGAAGGGGTTGGGACAGGTTGAACACTTTACCCCCCTTTATCTGCTTGGTTAGG---TCATCCTGCCCCAGCGATGGAGTTTATGATTTTAGGTTTACATATTGCTGGAATATCTTCTATTTTCGC
>Macoma balthica_OM855735
CCTGATATGGTTTTTGCTCGTCTTAATAATCTTAGCTTCTGGTTACTTCCTGCAGCTACTATCTTATTACTAATATCTAA---TGAAGTGGAGGAAGGGGTTGGGACAGGTTGAACACTTTACCCCCCTTTATCTGCTTGGTTAGG---TCATCCTGCCCCAGCGATGGAGTTTATGATTTTAGGTTTACATATTGCTGGAATATCTTCTATTTTCGC
>Macoma balthica_OM855737
CCTGATATGGTTTTTGCTCGTCTTAATAATCTTAGCTTCTGGTTACTTCCTGCAGCTACTATCTTATTACTAATATCTAA---TGAAGTGGAGGAAGGGGTTGGGACAGGTTGAACACTTTACCCCCCTTTATCTGCTTGGTTAGG---TCATCCTGCCCCAGCGATGGAGTTTATGATTTTAGGTTTACATATTGCTGGAATATCTTCTATTTTCGC
>Macoma balthica_OM855738
CCTGATATGGTTTTTGCTCGTCTTAATAATCTTAGCTTCTGGTTACTTCCTGCAGCTACTATCTTATTACTAATATCTAA---TGAAGTGGAGGAAGGGGTTGGGACAGGTTGAACACTTTACCCCCCTTTATCTGCTTGGTTAGG---TCATCCTGCCCCAGCGATGGAGTTTATGATTTTAGGTTTACATATTGCTGGAATATCTTCTATTTTCGC
>Macoma balthica_OM855740
CCTGATATGGTTTTTGCTCGTCTTAATAATCTTAGCTTCTGGTTACTTCCTGCAGCTACTATCTTATTACTAATATCTAA---TGAAGTGGAGGAAGGGGTTGGGACAGGTTGAACACTTTACCCCCCTTTATCTGCTTGGTTAGG---TCATCCTGCCCCAGCGATGGAGTTTATGATTTTAGGTTTACATATTGCTGGAATATCTTCTATTTTCGC
>Macoma balthica_OM855741
CCTGATATGGTTTTTGCTCGTCTTAATAATCTTAGCTTCTGGTTACTTCCTGCAGCTACTATCTTATTACTAATATCTAA---TGAAGTGGAGGAAGGGGTTGGGACAGGTTGAACACTTTACCCCCCTTTATCTGCTTGGTTAGG---TCATCCTGCCCCAGCGATGGAGTTTATGATTTTAGGTTTACATATTGCTGGAATATCTTCTATTTTCGC
>Macoma balthica_OM855742
CCTGATATGGTTTTTGCTCGTCTTAATAATCTTAGCTTCTGGTTACTTCCTGCAGCTACTATCTTATTACTAATATCTAA---TGAAGTGGAGGAAGGGGTTGGGACAGGTTGAACACTTTACCCCCCTTTATCTGCTTGGTTAGG---TCATCCTGCCCCAGCGATGGAGTTTATGATTTTAGGTTTACATATTGCTGGAATATCTTCTATTTTCGC
>Macoma balthica_OM855743
CCTGATATGGTTTTTGCTCGTCTTAATAATCTTAGCTTCTGGTTACTTCCTGCAGCTACTATCTTATTACTAATATCTAA---TGAAGTGGAGGAAGGGGTTGGGACAGGTTGAACACTTTACCCCCCTTTATCTGCTTGGTTAGG---TCATCCTGCCCCAGCGATGGAGTTTATGATTTTAGGTTTACATATTGCTGGAATATCTTCTATTTTCGC
>Macoma balthica_OM855746
CCTGATATGGTTTTTGCTCGTCTTAATAATCTTAGCTTCTGGTTACTTCCTGCAGCTACTATCTTATTACTAATATCTAA---TGAAGTGGAGGAAGGGGTTGGGACAGGTTGAACACTTTACCCCCCTTTATCTGCTTGGTTAGG---TCATCCTGCCCCAGCGATGGAGTTTATGATTTTAGGTTTACATATTGCTGGAATATCTTCTATTTTCGC
>Macoma balthica_OM855779
CCTGATATGGTTTTTGCTCGTCTTAATAATCTTAGCTTCTGGTTACTTCCTGCAGCTACTATCTTATTACTAATATCTAA---TGAAGTGGAGGAAGGGGTTGGGACAGGTTGAACACTTTACCCCCCTTTATCTGCTTGGTTAGG---TCATCCTGCCCCAGCGATGGAGTTTATGATTTTAGGTTTACATATTGCTGGAATATCTTCTATTTTCGC
>Macoma balthica_OM855783
CCTGATATGGTTTTTGCTCGTCTTAATAATCTTAGCTTCTGGTTACTTCCTGCAGCTACTATCTTATTACTAATATCTAA---TGAAGTGGAGGAAGGGGTTGGGACAGGTTGAACACTTTACCCCCCTTTATCTGCTTGGTTAGG---TCATCCTGCCCCAGCGATGGAGTTTATGATTTTAGGTTTACATATTGCTGGAATATCTTCTATTTTCGC
>Macoma balthica_OM855785
CCTGATATGGTTTTTGCTCGTCTTAATAATCTTAGCTTCTGGTTACTTCCTGCAGCTACTATCTTATTACTAATATCTAA---TGAAGTGGAGGAAGGGGTTGGGACAGGTTGAACACTTTACCCCCCTTTATCTGCTTGGTTAGG---TCATCCTGCCCCAGCGATGGAGTTTATGATTTTAGGTTTACATATTGCTGGAATATCTTCTATTTTCGC
>Macoma balthica_OM855786
CCTGATATGGTTTTTGCTCGTCTTAATAATCTTAGCTTCTGGTTACTTCCTGCAGCTACTATCTTATTACTAATATCTAA---TGAAGTGGAGGAAGGGGTTGGGACAGGTTGAACACTTTACCCCCCTTTATCTGCTTGGTTAGG---TCATCCTGCCCCAGCGATGGAGTTTATGATTTTAGGTTTACATATTGCTGGAATATCTTCTATTTTCGC
>Macoma balthica_OM855788
CCTGATATGGTTTTTGCTCGTCTTAATAATCTTAGCTTCTGGTTACTTCCTGCAGCTACTATCTTATTACTAATATCTAA---TGAAGTGGAGGAAGGGGTTGGGACAGGTTGAACACTTTACCCCCCTTTATCTGCTTGGTTAGG---TCATCCTGCCCCAGCGATGGAGTTTATGATTTTAGGTTTACATATTGCTGGAATATCTTCTATTTTCGC
>Macoma balthica_OM855792
CCTGATATGGTTTTTGCTCGTCTTAATAATCTTAGCTTCTGGTTACTTCCTGCAGCTACTATCTTATTACTAATATCTAA---TGAAGTGGAGGAAGGGGTTGGGACAGGTTGAACACTTTACCCCCCTTTATCTGCTTGGTTAGG---TCATCCTGCCCCAGCGATGGAGTTTATGATTTTAGGTTTACATATTGCTGGAATATCTTCTATTTTCGC
>Macoma balthica_OM855793
CCTGATATGGTTTTTGCTCGTCTTAATAATCTTAGCTTCTGGTTACTTCCTGCAGCTACTATCTTATTACTAATATCTAA---TGAAGTGGAGGAAGGGGTTGGGACAGGTTGAACACTTTACCCCCCTTTATCTGCTTGGTTAGG---TCATCCTGCCCCAGCGATGGAGTTTATGATTTTAGGTTTACATATTGCTGGAATATCTTCTATTTTCGC
>Macoma balthica_OM855794
CCTGATATGGTTTTTGCTCGTCTTAATAATCTTAGCTTCTGGTTACTTCCTGCAGCTACTATCTTATTACTAATATCTAA---TGAAGTGGAGGAAGGGGTTGGGACAGGTTGAACACTTTACCCCCCTTTATCTGCTTGGTTAGG---TCATCCTGCCCCAGCGATGGAGTTTATGATTTTAGGTTTACATATTGCTGGAATATCTTCTATTTTCGC
>Macoma balthica_OM855795
CCTGATATGGTTTTTGCTCGTCTTAATAATCTTAGCTTCTGGTTACTTCCTGCAGCTACTATCTTATTACTAATATCTAA---TGAAGTGGAGGAAGGGGTTGGGACAGGTTGAACACTTTACCCCCCTTTATCTGCTTGGTTAGG---TCATCCTGCCCCAGCGATGGAGTTTATGATTTTAGGTTTACATATTGCTGGAATATCTTCTATTTTCGC
>Macoma balthica_OM855796
CCTGATATGGTTTTTGCTCGTCTTAATAATCTTAGCTTCTGGTTACTTCCTGCAGCTACTATCTTATTACTAATATCTAA---TGAAGTGGAGGAAGGGGTTGGGACAGGTTGAACACTTTACCCCCCTTTATCTGCTTGGTTAGG---TCATCCTGCCCCAGCGATGGAGTTTATGATTTTAGGTTTACATATTGCTGGAATATCTTCTATTTTCGC
>Macoma balthica_OM855797
CCTGATATGGTTTTTGCTCGTCTTAATAATCTTAGCTTCTGGTTACTTCCTGCAGCTACTATCTTATTACTAATATCTAA---TGAAGTGGAGGAAGGGGTTGGGACAGGTTGAACACTTTACCCCCCTTTATCTGCTTGGTTAGG---TCATCCTGCCCCAGCGATGGAGTTTATGATTTTAGGTTTACATATTGCTGGAATATCTTCTATTTTCGC
>Macoma balthica_OM855800
CCTGATATGGTTTTTGCTCGTCTTAATAATCTTAGCTTCTGGTTACTTCCTGCAGCTACTATCTTATTACTAATATCTAA---TGAAGTGGAGGAAGGGGTTGGGACAGGTTGAACACTTTACCCCCCTTTATCTGCTTGGTTAGG---TCATCCTGCCCCAGCGATGGAGTTTATGATTTTAGGTTTACATATTGCTGGAATATCTTCTATTTTCGC
>Macoma balthica_OM855802
CCTGATATGGTTTTTGCTCGTCTTAATAATCTTAGCTTCTGGTTACTTCCTGCAGCTACTATCTTATTACTAATATCTAA---TGAAGTGGAGGAAGGGGTTGGGACAGGTTGAACACTTTACCCCCCTTTATCTGCTTGGTTAGG---TCATCCTGCCCCAGCGATGGAGTTTATGATTTTAGGTTTACATATTGCTGGAATATCTTCTATTTTCGC
>Macoma balthica_OM855805
CCTGATATGGTTTTTGCTCGTCTTAATAATCTTAGCTTCTGGTTACTTCCTGCAGCTACTATCTTATTACTAATATCTAA---TGAAGTGGAGGAAGGGGTTGGGACAGGTTGAACACTTTACCCCCCTTTATCTGCTTGGTTAGG---TCATCCTGCCCCAGCGATGGAGTTTATGATTTTAGGTTTACATATTGCTGGAATATCTTCTATTTTCGC
>Nuttallia olivacea_MN119628
CCTGACATATGTTTTGCACGACTAAACAATTTAAGATTTTGGTTATTACCCCCTGCTATTGCCATAGTATTAATATCTAA---TACTATTGAAGAAGGAGTGGGAACAGGGTGGACTCTATACCCTCCTCTTGCTGCTTGGGCTGG---CCATCCAGCCCCTGCTATGGAATTTATAATTTTAGGTTTACATATTGCGGGTATATCCTCAATTTTTGG
>Scrobicularia plana_JN176811
CCTGATATAGTATTTGCTCGGTTGAACAATCTTAGCTTTTGATTATTACCAGCAGCAACTGTTCTACTACTTATATCTAA---TGAAGTTGAGGAAGGTGTTGGTACGGGTTGAACTCTTTATCCACCTCTTTCTGCTTGGTTAGG---TCATCCTGCACCTGCTCTTGAATTTATAATTCTTGGATTACATATTGCTGGTATATCTTCAATTTTTGC
>Scrobicularia plana_JN176815
CCTGATATAGTATTTGCTCGGTTGAACAATCTTAGCTTTTGATTATTACCAGCAGCAACTGTTTTACTACTTATATCTAA---TGAAGTTGAGGAAGGTGTTGGTACGGGTTGAACTCTTTATCCACCTCTTTCTGCTTGGTTAGG---TCACCCTGCGCCTGCTCTTGAATTTATAATTCTTGGATTACATATTGCTGGTATATCTTCAATTTTTGC
>Scrobicularia plana_JN176814
CCTGATATAGTATTTGCTCGGTTGAACAATCTTAGCTTTTGATTATTACCAGCAGCAACTGTTTTACTACTTATATCTAA---TGAAGTTGAGGAAGGTGTTGGTACGGGTTGAACTCTTTATCCACCTCTTTCTGCTTGGTTAGG---TCACCCTGCACCTGCTCTTGAATTTATAATTCTTGGATTACATATTGCTGGTATATCTTCAATTTTTGC
>Scrobicularia plana_JN176831
CCTGATATAGTATTTGCTCGGTTGAATAATCTTAGCTTTTGATTATTACCAGCAGCAACTGTTTTACTACTTATATCTAA---TGAAGTTGAGGAAGGTGTTGGTACGGGTTGAACTCTTTATCCACCTCTTTCTGCTTGGTTAGG---TCACCCTGCACCTGCTCTTGAATTTATAATTCTTGGATTACATATTGCTGGCATATCTTCAATTTTTGC
>Scrobicularia plana_JN176810
CCTGATATAGTATTTGCTCGGTTGAATAATCTTAGCTTTTGATTATTACCAGCAGCAACTGTTTTACTACTTATATCTAA---TGAAGTTGAGGAAGGTGTTGGTACGGGTTGAACTCTTTATCCACCTCTTTCTGCTTGGTTAGG---TCACCCTGCACCTGCACTTGAATTTATAATTCTTGGATTACATATTGCTGGTATATCTTCAATTTTTGC
>Scrobicularia plana_JN176844
CCTGATATAGTATTTGCTCGGTTGAATAATCTTAGCTTTTGATTATTACCAGCAGCAACTGTTTTACTACTTATATCTAA---TGAAGTTGAGGAAGGTGTTGGTACGGGTTGAACTCTTTATCCACCTCTTTCTGCTTGGTTAGG---TCACCCTGCACCTGCACTTGAATTTATAATTCTTGGATTACATATTGCTGGTATATCTTCAATTTTTGC
>Scrobicularia plana_JN176854
CCTGATATAGTATTTGCTCGGTTGAATAATCTTAGCTTTTGATTATTACCAGCAGCAACTGTTTTACTACTTATATCTAA---TGAAGTTGAGGAAGGTGTTGGTACGGGTTGAACTCTTTATCCACCTCTTTCTGCTTGGTTAGG---TCACCCTGCACCTGCACTTGAATTTATAATTCTTGGATTACATATTGCTGGCATATCTTCAATTTTTGC
>Scrobicularia plana_JN176868
CCTGATATAGTATTTGCTCGCTTGAATAATCTTAGCTTTTGATTATTACCAGCAGCAACTGTTTTACTACTTATATCTAA---TGAAGTTGAGGAAGGTGTTGGTACGGGTTGAACTCTTTATCCACCTCTTTCTGCTTGGTTAGG---TCACCCTGCACCTGCTCTTGAATTTATAATTCTTGGATTACATATTGCTGGTATATCTTCAATTTTTGC
>Scrobicularia plana_JN176852
CCTGATATAGTATTTGCTCGATTGAATAATCTTAGCTTTTGATTATTACCAGCAGCAACTGTTTTACTACTTATATCTAA---TGAAGTTGAGGAAGGTGTTGGTACGGGTTGAACTCTTTATCCACCTCTTTCTGCTTGGTTAGG---TCACCCTGCACCTGCTCTTGAATTTATAATTCTTGGATTACATATTGCTGGTATATCTTCAATTTTTGC
>Scrobicularia plana_JN176860
CCTGATATAGTATTTGCTCGGTTGAATAATCTTAGCTTTTGATTATTACCAGCAGCAACTGTTTTACTACTTATATCTAA---TGAAGTTGAGGAAGGTGTTGGTACGGGTTGAACTCTTTATCCACCTCTTTCTGCTTGGTTAGG---TCACCCTGCACCTGCTCTTGAATTCATAATTCTTGGATTACATATTGCTGGTATATCTTCAATTTTTGC
>Scrobicularia plana_JN176858
CCTGATATAGTATTTGCTCGGTTGAATAATCTTAGCTTTTGATTATTACCAGCAGCAACTGTTTTACTACTTATATCTAA---TGAAGTTGAGGAAGGTGTTGGTACGGGTTGAACTCTTTATCCACCTCTTTCTGCTTGGTTAGG---TCACCCTGCACCTGCTCTTGAATTCATAATTCTTGGATTACATATTGCTGGTATATCTTCAATTTTTGC
>Scrobicularia plana_JN176853
CCTGATATAGTATTTGCTCGGTTGAATAATCTTAGCTTTTGATTATTACCAGCAGCAACTGTTTTACTACTTATATCTAA---TGAAGTTGAGGAAGGTGTTGGTACGGGTTGAACTCTTTATCCACCTCTTTCTGTTTGGTTAGG---TCACCCTGCACCTGCTCTTGAATTTATAATTCTTGGATTACATATTGCTGGTATATCTTCAATTTTTGC
>Scrobicularia plana_JN176864
CCTGATATAGTATTTGCTCGGTTGAATAATCTTAGCTTTTGATTATTACCAGCAGCAACTGTTTTACTACTCATATCTAA---TGAAGTTGAGGAAGGTGTTGGTACGGGTTGAACTCTTTATCCACCTCTTTCTGCTTGGTTAGG---TCACCCTGCACCTGCTCTTGAATTTATAATTCTTGGATTACATATTGCTGGTATATCTTCAATTTTTGC
>Scrobicularia plana_JN176848
CCTGATATAGTATTTGCTCGGTTGAATAATCTTAGCTTTTGATTATTACCAGCAGCAACTGTTTTACTACTCATATCTAA---TGAAGTTGAGGAAGGTGTTGGTACGGGTTGAACTCTTTATCCACCTCTTTCTGCTTGGTTAGG---TCACCCTGCACCTGCTCTTGAATTTATAATTCTTGGATTACATATTGCTGGTATATCTTCAATTTTTGC
>Scrobicularia plana_JN176817
CCTGATATAGTATTTGCTCGGTTGAATAATCTTAGCTTTTGATTATTACCAGCAGCAACTGTTTTACTACTTATATCTAA---TGAAGTTGAGGAAGGTGTTGGTACGGGTTGAACTCTTTATCCACCTCTTTCTGCTTGGTTAGG---TCACCCTGCACCTGCTCTTGAATTTATAATTCTTGGGTTACATATTGCTGGTATATCTTCAATTTTTGC
>Scrobicularia plana_JN176869
CCTGATATAGTATTTGCTCGGTTGAATAATCTTAGCTTTTGATTATTACCAGCAGCAACTGTTTTACTACTTATATCTAA---TGAAGTTGAGGAAGGCGTTGGTACGGGTTGAACTCTTTATCCACCTCTTTCTGCTTGGTTAGG---TCACCCTGCACCTGCTCTTGAATTTATAATTCTTGGATTACATATTGCTGGTATATCTTCAATTTTTGC
>Scrobicularia plana_JN176849
CCTGATATAGTATTTGCTCGGTTGAATAATCTTAGCTTTTGATTATTACCAGCAGCAACTGTTTTACTTCTTATATCTAA---TGAAGTTGAGGAAGGTGTTGGTACGGGTTGAACTCTTTATCCACCTCTTTCTGCTTGGTTAGG---TCACCCTGCACCTGCTCTTGAATTTATAATTCTTGGATTACATATTGCTGGTATATCTTCAATTTTTGC
>Scrobicularia plana_JN176847
CCTGATATAGTATTTGCTCGGTTGAATAATCTTAGCTTTTGATTATTACCAGCAGCAACTGTTTTATTACTTATATCTAA---TGAAGTTGAGGAAGGTGTTGGTACGGGTTGAACTCTTTATCCACCTCTTTCTGCTTGGTTAGG---TCACCCTGCACCTGCTCTTGAATTTATAATTCTTGGATTACATATTGCTGGTATATCTTCAATTTTTGC
>Scrobicularia plana_JN176842
CCTGATATAGTATTCGCTCGGTTGAATAATCTTAGCTTTTGATTATTACCAGCAGCAACTGTTTTACTACTTATATCTAA---TGAAGTTGAGGAAGGTGTTGGTACGGGTTGAACTCTTTATCCACCTCTTTCTGCTTGGTTAGG---TCACCCTGCACCTGCTCTTGAATTTATAATTCTTGGATTACATATTGCTGGTATATCTTCAATTTTTGC
>Scrobicularia plana_JN176840
CCTGATATAGTATTTGCTCGGTTGAATAATCTTAGCTTTTGATTATTACCTGCAGCAACTGTTTTACTACTTATATCTAA---TGAAGTTGAGGAAGGTGTTGGTACGGGTTGAACTCTTTATCCACCTCTTTCTGCTTGGTTAGG---TCACCCTGCACCTGCTCTTGAATTTATAATTCTTGGATTACATATTGCTGGTATATCTTCAATTTTTGC
>Scrobicularia plana_JN176834
CCTGATATAGTATTTGCTCGGTTGAATAATCTTAGCTTTTGGTTATTACCAGCAGCAACTGTTTTACTACTTATATCTAA---TGAAGTTGAGGAAGGTGTTGGTACGGGTTGAACTCTTTATCCACCTCTTTCTGCTTGGTTAGG---TCACCCTGCACCTGCTCTTGAATTTATAATTCTTGGATTACATATTGCTGGTATATCTTCAATTTTTGC
>Scrobicularia plana_JN176833
CCTGATATAGTATTTGCTCGGTTGAATAATCTTAGCTTTTGATTATTACCAGCAGCAACTGTTTTACTACTTATGTCTAA---TGAAGTTGAGGAAGGTGTTGGTACGGGTTGAACTCTTTATCCACCTCTTTCTGCTTGGTTAGG---TCACCCTGCACCTGCTCTTGAATTTATAATTCTTGGATTACATATTGCTGGTATATCTTCAATTTTTGC
>Scrobicularia plana_JN176828
CCTGATATAGTATTTGCTCGGTTGAATAATCTTAGCTTTTGATTATTACCAGCAGCAACTGTTTTACTACTTATATCTAA---TGAAGTTGAGGAAGGTGTTGGTACGGGTTGAACTCTTTATCCACCTCTTTCTGCTTGGTTAGG---CCACCCTGCACCTGCTCTTGAATTTATAATTCTTGGATTACATATTGCTGGTATATCTTCAATTTTTGC
>Scrobicularia plana_JN176827
CCTGATATAGTATTTGCTCGGTTGAATAATCTTAGCTTTTGATTATTACCAGCAGCGACTGTTTTACTACTTATATCTAA---TGAAGTTGAGGAAGGTGTTGGTACGGGTTGAACTCTTTATCCACCTCTTTCTGCTTGGTTAGG---TCACCCTGCACCTGCTCTTGAATTTATAATTCTTGGATTACATATTGCTGGTATATCTTCAATTTTTGC
>Scrobicularia plana_JN176826
CCTGATATAGTATTTGCTCGGTTAAATAATCTTAGCTTTTGATTATTACCAGCAGCAACTGTTTTACTACTTATATCTAA---TGAAGTTGAGGAAGGTGTTGGTACGGGTTGAACTCTTTATCCACCTCTTTCTGCTTGGTTAGG---TCACCCTGCACCTGCTCTTGAATTTATAATTCTTGGATTACATATTGCTGGTATATCTTCAATTTTTGC
>Scrobicularia plana_JN176832
CCTGATATAGTATTTGCTCGGTTGAATAATCTTAGTTTTTGATTATTACCAGCAGCAACTGTTTTACTACTTATATCTAA---TGAAGTTGAGGAAGGTGTTGGTACGGGTTGAACTCTTTATCCACCTCTTTCTGCTTGGTTAGG---TCACCCTGCACCTGCTCTTGAATTTATAATTCTTGGATTACATATTGCTGGTATATCTTCAATTTTTGC
>Scrobicularia plana_JN176819
CCTGATATAGTATTTGCTCGGTTGAATAATCTTAGGTTTTGATTATTACCAGCAGCAACTGTTTTACTACTTATATCTAA---TGAAGTTGAGGAAGGTGTTGGTACGGGTTGAACTCTTTATCCACCTCTTTCTGCTTGGTTAGG---TCACCCTGCACCTGCTCTTGAATTTATAATTCTTGGATTACATATTGCTGGTATATCTTCAATTTTTGC
>Scrobicularia plana_JN176816
CCTGATATAGTATTTGCTCGGTTGAATAATCTTAGCTTTTGATTATTACCAGCAGCAACTGTTTTACTACTTATATCTAA---TGAAGTTGAGGAAGGTGTTGGTACGGGTTGAACTCTTTATCCACCTCTTTCTGCTTGGTTAGG---TCACCCTGCACCTGCTCTTGAATTTATAATTCTTGGATTACATATTGCTGGTATATCTTCAATTTTTGC
>Scrobicularia plana_JN176865
CCTGATATAGTATTTGCTCGGTTGAATAATCTTAGCTTTTGATTATTACCAGCAGCAACTGTTTTACTACTTATATCTAA---TGAAGTTGAGGAAGGTGTTGGTACGGGTTGAACTCTTTATCCACCTCTTTCTGCTTGGTTAGG---TCACCCTGCACCTGCTCTTGAATTTATAATTCTTGGATTACATATTGCTGGTATATCTTCAATTTTTGC
>Scrobicularia plana_JN176807
CCTGATATAGTATTTGCTCGGTTGAATAATCTTAGCTTTTGATTATTACCAGCAGCAACTGTTTTACTACTTATATCTAA---TGAAGTTGAGGAAGGTGTTGGTACGGGTTGAACTCTTTATCCACCTCTTTCTGCTTGGTTAGG---TCACCCTGCACCTGCTCTTGAATTTATAATTCTTGGATTACATATTGCTGGTATATCTTCAATTTTTGC
>Scrobicularia plana_JN176808
CCTGATATAGTATTTGCTCGGTTGAATAATCTTAGCTTTTGATTATTACCAGCAGCAACTGTTTTACTACTTATATCTAA---TGAAGTTGAGGAAGGTGTTGGTACGGGTTGAACTCTTTATCCACCTCTTTCTGCTTGGTTAGG---TCACCCTGCACCTGCTCTTGAATTTATAATTCTTGGATTACATATTGCTGGTATATCTTCAATTTTTGC
>Scrobicularia plana_JN176824
CCTGATATAGTATTTGCTCGGTTGAATAATCTTAGCTTTTGATTATTACCAGCAGCAACTGTTTTACTACTTATATCTAA---TGAAGTTGAGGAAGGTGTTGGTACGGGTTGAACTCTTTATCCACCTCTTTCTGCTTGGTTAGG---TCACCCTGCACCTGCTCTTGAATTTATAATTCTTGGATTACATATTGCTGGTATATCTTCAATTTTTGC
>Scrobicularia plana_JN176818
CCTGATATAGTATTTGCTCGGTTGAATAATCTTAGCTTTTGATTATTACCAGCAGCAACTGTTTTACTACTTATATCTAA---TGAAGTTGAGGAAGGTGTTGGTACGGGTTGAACTCTTTATCCACCTCTTTCTGCTTGGTTAGG---TCACCCTGCACCTGCTCTTGAATTTATAATTCTTGGATTACATATTGCTGGTATATCTTCAATTTTTGC
>Scrobicularia plana_JN176823
CCTGATATAGTATTTGCTCGGTTGAATAATCTTAGCTTTTGATTATTACCAGCAGCAACTGTTTTACTACTTATATCTAA---TGAAGTTGAGGAAGGTGTTGGTACGGGTTGAACTCTTTATCCACCTCTTTCTGCTTGGTTAGG---TCACCCTGCACCTGCTCTTGAATTTATAATTCTTGGATTACATATTGCTGGTATATCTTCAATTTTTGC
>Scrobicularia plana_JN176851
CCTGATATAGTATTTGCTCGGTTGAATAATCTTAGCTTTTGATTATTACCAGCAGCAACTGTTTTACTACTTATATCTAA---TGAAGTTGAGGAAGGTGTTGGTACGGGTTGAACTCTTTATCCACCTCTTTCTGCTTGGTTAGG---TCACCCTGCACCTGCTCTTGAATTTATAATTCTTGGATTACATATTGCTGGTATATCTTCAATTTTTGC
>Scrobicularia plana_JN176843
CCTGATATAGTATTTGCTCGGTTGAATAATCTTAGCTTTTGATTATTACCAGCAGCAACTGTTTTACTACTTATATCTAA---TGAAGTTGAGGAAGGTGTTGGTACGGGTTGAACTCTTTATCCACCTCTTTCTGCTTGGTTAGG---TCACCCTGCACCTGCTCTTGAATTTATAATTCTTGGATTACATATTGCTGGTATATCTTCAATTTTTGC
>Scrobicularia plana_JN176845
CCTGATATAGTATTTGCTCGGTTGAATAATCTTAGCTTTTGATTATTACCAGCAGCAACTGTTTTACTACTTATATCTAA---TGAAGTTGAGGAAGGTGTTGGTACGGGTTGAACTCTTTATCCACCTCTTTCTGCTTGGTTAGG---TCACCCTGCACCTGCTCTTGAATTTATAATTCTTGGATTACATATTGCTGGTATATCTTCAATTTTTGC
>Scrobicularia plana_JN176857
CCTGATATAGTATTTGCTCGGTTGAATAATCTTAGCTTTTGATTATTACCAGCAGCAACTGTTTTACTACTTATATCTAA---TGAAGTTGAGGAAGGTGTTGGTACGGGTTGAACTCTTTATCCACCTCTTTCTGCTTGGTTAGG---TCACCCTGCACCTGCTCTTGAATTTATAATTCTTGGATTACATATTGCTGGTATATCTTCAATTTTTGC
>Scrobicularia plana_JN176825
CCTGATATAGTATTTGCTCGGTTGAATAATCTTAGCTTTTGATTATTACCAGCAGCAACTGTTTTACTACTTATATCTAA---TGAAGTTGAGGAAGGTGTTGGTACGGGTTGAACTCTTTATCCACCTCTTTCTGCTTGGTTAGG---TCACCCTGCACCTGCTCTTGAATTTATAATTCTTGGATTACATATTGCTGGTATATCTTCAATTTTTGC
>Scrobicularia plana_JN176867
CCTGATATAGTATTTGCTCGGTTGAATAATCTTAGCTTTTGATTATTACCAGCAGCAACTGTTTTACTACTTATATCTAA---TGAAGTTGAGGAAGGTGTTGGTACGGGTTGAACTCTTTATCCACCTCTTTCTGCTTGGTTAGG---TCACCCTGCACCTGCTCTTGAATTTATAATTCTTGGATTACATATTGCTGGTATATCTTCAATTTTTGC
>Scrobicularia plana_JN176863
CCTGATATAGTATTTGCTCGGTTGAATAATCTTAGCTTTTGATTATTACCAGCAGCAACTGTTTTACTACTTATATCTAA---TGAAGTTGAGGAAGGTGTTGGTACGGGTTGAACTCTTTATCCACCTCTTTCTGCTTGGTTAGG---TCACCCTGCACCTGCTCTTGAATTTATAATTCTTGGATTACATATTGCTGGTATATCTTCAATTTTTGC
>Scrobicularia plana_JN176862
CCTGATATAGTATTTGCTCGGTTGAATAATCTTAGCTTTTGATTATTACCAGCAGCAACTGTTTTACTACTTATATCTAA---TGAAGTTGAGGAAGGTGTTGGTACGGGTTGAACTCTTTATCCACCTCTTTCTGCTTGGTTAGG---TCACCCTGCACCTGCTCTTGAATTTATAATTCTTGGATTACATATTGCTGGTATATCTTCAATTTTTGC
>Scrobicularia plana_JN176861
CCTGATATAGTATTTGCTCGGTTGAATAATCTTAGCTTTTGATTATTACCAGCAGCAACTGTTTTACTACTTATATCTAA---TGAAGTTGAGGAAGGTGTTGGTACGGGTTGAACTCTTTATCCACCTCTTTCTGCTTGGTTAGG---TCACCCTGCACCTGCTCTTGAATTTATAATTCTTGGATTACATATTGCTGGTATATCTTCAATTTTTGC
>Scrobicularia plana_JN176859
CCTGATATAGTATTTGCTCGGTTGAATAATCTTAGCTTTTGATTATTACCAGCAGCAACTGTTTTACTACTTATATCTAA---TGAAGTTGAGGAAGGTGTTGGTACGGGTTGAACTCTTTATCCACCTCTTTCTGCTTGGTTAGG---TCACCCTGCACCTGCTCTTGAATTTATAATTCTTGGATTACATATTGCTGGTATATCTTCAATTTTTGC
>Scrobicularia plana_JN176838
CCTGATATAGTATTTGCTCGGTTGAATAATCTTAGCTTTTGATTATTACCAGCAGCAACTGTTTTACTACTTATATCTAA---TGAAGTTGAGGAAGGTGTTGGTACGGGTTGAACTCTTTATCCACCTCTTTCTGCTTGGTTAGG---TCACCCTGCACCTGCTCTTGAATTTATAATTCTTGGATTACATATTGCTGGTATATCTTCAATTTTTGC
>Scrobicularia plana_JN176837
CCTGATATAGTATTTGCTCGGTTGAATAATCTTAGCTTTTGATTATTACCAGCAGCAACTGTTTTACTACTTATATCTAA---TGAAGTTGAGGAAGGTGTTGGTACGGGTTGAACTCTTTATCCACCTCTTTCTGCTTGGTTAGG---TCACCCTGCACCTGCTCTTGAATTTATAATTCTTGGATTACATATTGCTGGTATATCTTCAATTTTTGC
>Scrobicularia plana_JN176809
CCTGATATAGTATTTGCTCGGTTGAATAATCTTAGCTTTTGATTATTACCAGCAGCAACTGTTTTACTACTTATATCTAA---TGAAGTTGAGGAAGGTGTTGGTACGGGTTGAACTCTTTATCCACCTCTTTCTGCTTGGTTAGG---TCACCCTGCACCTGCTCTTGAATTTATAATTCTTGGATTACATATTGCTGGTATATCTTCAATTTTTGC
>Scrobicularia plana_JN176841
CCTGATATAGTATTTGCTCGGTTGAATAATCTTAGCTTTTGATTATTACCAGCAGCAACTGTTTTACTACTTATATCTAA---TGAAGTTGAGGAAGGTGTTGGTACGGGTTGAACTCTTTATCCACCTCTTTCTGCTTGGTTAGG---TCACCCTGCACCTGCTCTTGAATTTATAATTCTTGGATTACATATTGCTGGTATATCTTCAATTTTTGC
>Scrobicularia plana_JN176839
CCTGATATAGTATTTGCTCGGTTGAATAATCTTAGCTTTTGATTATTACCAGCAGCAACTGTTTTACTACTTATATCTAA---TGAAGTTGAGGAAGGTGTTGGTACGGGTTGAACTCTTTATCCACCTCTTTCTGCTTGGTTAGG---TCACCCTGCACCTGCTCTTGAATTTATAATTCTTGGATTACATATTGCTGGTATATCTTCAATTTTTGC
>Scrobicularia plana_JN176829
CCTGATATAGTATTTGCTCGGTTGAATAATCTTAGCTTTTGATTATTACCAGCAGCAACTGTTTTACTACTTATATCTAA---TGAAGTTGAGGAAGGTGTTGGTACGGGTTGAACTCTTTATCCACCTCTTTCTGCTTGGTTAGG---TCACCCTGCACCTGCTCTTGAATTTATAATTCTTGGATTACATATTGCTGGTATATCTTCAATTTTTGC
>Scrobicularia plana_JN176846
CCTGATATAGTATTTGCTCGGTTGAATAATCTTAGCTTTTGATTATTACCAGCAGCAACTGTTTTACTACTTATATCTAA---TGAAGTTGAGGAAGGTGTTGGTACGGGTTGAACTCTTTATCCACCTCTTTCTGCTTGGTTAGG---TCACCCTGCACCTGCTCTTGAATTTATAATTCTTGGATTACATATTGCTGGTATATCTTCAATTTTTGC
>Scrobicularia plana_JN176855
CCTGATATAGTATTTGCTCGGTTGAATAATCTTAGCTTTTGATTATTACCAGCAGCAACTGTTTTACTACTTATATCTAA---TGAAGTTGAGGAAGGTGTTGGTACGGGTTGAACTCTTTATCCACCTCTTTCTGCTTGGTTAGG---TCACCCTGCACCTGCTCTTGAATTTATAATTCTTGGATTACATATTGCTGGTATATCTTCAATTTTTGC
>Scrobicularia plana_JN176806
CCTGATATAGTATTTGCTCGGTTGAATAATCTTAGCTTTTGATTATTACCAGCAGCAACTGTTTTACTACTTATATCTAA---TGAAGTTGAGGAAGGTGTTGGTACGGGTTGAACTCTTTATCCACCTCTTTCTGCTTGGTTAGG---TCACCCTGCACCTGCTCTTGAATTTATAATTCTTGGATTACATATTGCTGGTATATCTTCAATTTTTGC
>Scrobicularia plana_JN176850
CCTGATATAGTATTTGCTCGGTTGAATAATCTTAGCTTTTGATTATTACCAGCAGCAACTGTTTTACTACTTATATCTAA---TGAAGTTGAGGAAGGTGTTGGTACGGGTTGAACTCTTTATCCACCTCTTTCTGCTTGGTTAGG---TCACCCTGCACCTGCTCTTGAATTTATAATTCTTGGATTACATATTGCTGGTATATCTTCAATTTTTGC
>Scrobicularia plana_JN176835
CCTGATATAGTATTTGCTCGGTTGAATAATCTTAGCTTTTGATTATTACCAGCAGCAACTGTTTTACTACTTATATCTAA---TGAAGTTGAGGAAGGTGTTGGTACGGGTTGAACTCTTTATCCACCTCTTTCTGCTTGGTTAGG---TCACCCTGCACCTGCTCTTGAATTTATAATTCTTGGATTACATATTGCTGGTATATCTTCAATTTTTGC
>Scrobicularia plana_JN176821
CCTGATATAGTATTTGCTCGGTTGAATAATCTTAGCTTTTGATTATTACCAGCAGCAACTGTTTTACTACTTATATCTAA---TGAAGTTGAGGAAGGTGTTGGTACGGGTTGAACTCTTTATCCACCTCTTTCTGCTTGGTTAGG---TCACCCTGCACCTGCTCTTGAATTTATAATTCTTGGATTACATATTGCTGGTATATCTTCAATTTTTGC
>Scrobicularia plana_JN176820
CCTGATATAGTATTTGCTCGGTTGAATAATCTTAGCTTTTGATTATTACCAGCAGCAACTGTTTTACTACTTATATCTAA---TGAAGTTGAGGAAGGTGTTGGTACGGGTTGAACTCTTTATCCACCTCTTTCTGCTTGGTTAGG---TCACCCTGCACCTGCTCTTGAATTTATAATTCTTGGATTACATATTGCTGGTATATCTTCAATTTTTGC
>Scrobicularia plana_JN176866
CCTGATATAGTATTTGCTCGGTTGAATAATCTTAGCTTTTGATTATTACCAGCAGCAACTGTTTTACTACTTATATCTAA---TGAAGTTGAGGAAGGTGTTGGTACGGGTTGAACTCTTTATCCACCTCTTTCTGCTTGGTTAGG---TCACCCTGCACCTGCTCTTGAATTTATAATTCTTGGATTACATATTGCTGGTATATCTTCAATTTTTGC
>Scrobicularia plana_JN176856
CCTGATATAGTATTTGCTCGGTTGAATAATCTTAGCTTTTGATTATTACCAGCAGCAACTGTTTTACTACTTATATCTAA---TGAAGTTGAGGAAGGTGTTGGTACGGGTTGAACTCTTTATCCACCTCTTTCTGCTTGGTTAGG---TCACCCTGCACCTGCTCTTGAATTTATAATTCTTGGATTACATATTGCTGGTATATCTTCAATTTTTGC
>Scrobicularia plana_JN176836
CCTGATATAGTATTTGCTCGGTTGAATAATCTTAGCTTTTGATTATTACCAGCAGCAACTGTTTTACTACTTATATCTAA---TGAAGTTGAGGAAGGTGTTGGTACGGGTTGAACTCTTTATCCACCTCTTTCTGCTTGGTTAGG---TCACCCTGCACCTGCTCTTGAATTTATAATTCTTGGATTACATATTGCTGGTATATCTTCAATTTTTGC
>Scrobicularia plana_JN176830
CCTGATATAGTATTTGCTCGGTTGAATAATCTTAGCTTTTGATTATTACCAGCAGCAACTGTTTTACTACTTATATCTAA---TGAAGTTGAGGAAGGTGTTGGTACGGGTTGAACTCTTTATCCACCTCTTTCTGCTTGGTTAGG---TCACCCTGCACCTGCTCTTGAATTTATAATTCTTGGATTACATATTGCTGGTATATCTTCAATTTTTGC
>Scrobicularia plana_JN176822
CCTGATATAGTATTTGCTCGGTTGAATAATCTTAGCTTTTGATTATTACCAGCAGCAACTGTTTTACTACTTATATCTAA---TGAAGTTGAGGAAGGTGTTGGTACGGGTTGAACTCTTTATCCACCTCTTTCTGCTTGGTTAGG---TCACCCTGCACCTGCTCTTGAATTTATAATTCTTGGATTACATATTGCTGGTATATCTTCAATTTTTGC
>Scrobicularia plana_JN176813
CCTGATATAGTATTTGCTCGGTTGAATAATCTTAGCTTTTGATTATTACCAGCAGCAACTGTTTTACTACTTATATCTAA---TGAAGTTGAGGAAGGTGTTGGTACGGGTTGAACTCTTTATCCACCTCTTTCTGCTTGGTTAGG---TCACCCTGCACCTGCTCTTGAATTTATAATTCTTGGATTACATATTGCTGGTATATCTTCAATTTTTGC
>Scrobicularia plana_JN176812
CCTGATATAGTATTTGCTCGGTTGAATAATCTTAGCTTTTGATTATTACCAGCAGCAACTGTTTTACTACTTATATCTAA---TGAAGTTGAGGAAGGTGTTGGTACGGGTTGAACTCTTTATCCACCTCTTTCTGCTTGGTTAGG---TCACCCTGCACCTGCTCTTGAATTTATAATTCTTGGATTACATATTGCTGGTATATCTTCAATTTTTGC
>Scrobicularia plana_JN176805
CCTGATATAGTATTTGCTCGGTTGAATAATCTTAGCTTTTGATTATTACCAGCAGCAACTGTTTTACTACTTATATCTAA---TGAAGTTGAGGAAGGTGTTGGTACGGGTTGAACTCTTTATCCACCTCTTTCTGCTTGGTTAGG---TCACCCTGCACCTGCTCTTGAATTTATAATTCTTGGATTACATATTGCTGGTATATCTTCAATTTTTGC
>Donax variabilis_MW628297
CCAGACATAGTTTTCGCTCGTTTAAACAATTTAAGATTTTGATTACTTCCAGCAGCTACTGTGCTACTTTTAATATCAAA---TGAGGTTGAAGAGGGTGTGGGTACAGGTTGAACATTATACCCCCCCCTTTCTGCTTGGTTAGG---ACATCCTGCACCCGCTATAGAGTTCCTAATTTTAGGTTTACACATTGCTGGGCTTTCTTCTATTTTTGC
>Donax variabilis_MW628288
CCAGACATAGTTTTCGCTCGTTTAAACAATTTAAGATTTTGATTACTTCCAGCAGCTACTGTGCTACTTTTAATATCAAA---TGAGGTTGAAGAGGGTGTGGGTACAGGTTGAACATTATACCCCCCTCTTTCTGCTTGGTTAGG---ACATCCTGCACCCGCTATAGAGTTCCTAATTTTAGGTTTACACATTGCTGGGCTTTCTTCTATTTTTGC
>Donax variabilis_MW628289
CCAGACATAGTTTTCGCTCGTTTAAACAATTTAAGATTTTGATTACTTCCAGCAGCTACTGTGCTACTTTTAATATCAAA---TGAGGTTGAAGAGGGTGTGGGTACAGGTTGAACATTATACCCCCCTCTTTCTGCTTGGTTAGG---ACATCCTGCACCCGCTATAGAGTTCCTAATTTTAGGTTTACACATTGCTGGGCTTTCTTCTATTTTTGC
>Donax variabilis_MW628294
CCAGACATAGTTTTCGCTCGTTTAAACAATTTAAGATTTTGATTACTTCCAGCAGCTACTGTGCTACTTTTAATATCAAA---TGAGGTTGAAGAGGGTGTGGGTACAGGTTGAACATTATACCCCCCTCTTTCTGCTTGGTTAGG---ACATCCTGCACCCGCTATAGAGTTCCTAATTTTAGGTTTACACATTGCTGGGCTTTCTTCTATTTTTGC
>Donax variabilis_MW628304
CCAGACATAGTTTTCGCTCGTTTAAACAATTTAAGATTTTGATTACTTCCAGCAGCTACTGTGCTACTTTTAATATCAAA---TGAGGTTGAAGAGGGTGTGGGTACAGGTTGAACATTATACCCCCCTCTTTCTGCTTGGTTAGG---ACATCCTGCACCCGCTATAGAGTTCCTAATTTTAGGTTTACACATTGCTGGGCTTTCTTCTATTTTTGC
>Donax variabilis_MW628293
CCAGACATAGTTTTCGCTCGTTTAAACAATTTAAGATTTTGGTTACTTCCAGCAGCTACTGTGCTACTTTTAATATCAAA---TGAGGTTGAAGAGGGTGTGGGTACGGGTTGAACATTATACCCCCCTCTTTCTGCTTGGTTAGG---ACATCCTGCACCCGCTATAGAGTTCCTAATTTTAGGTTTACACATTGCTGGGCTTTCTTCTATTTTTGC
>Donax variabilis_MW628305
CCAGACATAGTTTTCGCTCGTTTAAACAATTTAAGATTTTGGTTACTTCCAGCAGCTACTGTGCTACTTTTAATATCAAA---TGAGGTTGAAGAGGGTGTGGGTACAGGTTGAACATTATACCCCCCTCTTTCTGCTTGGTTAGG---ACATCCTGCACCCGCTATAGAGTTCCTAATTTTAGGTTTACACATTGCTGGGCTTTCTTCTATTTTTGC
>Donax variabilis_MW628296
CCAGACATAGTTTTCGCTCGTTTAAACAATTTAAGATTTTGGTTACTTCCAGCAGCTACTGTGCTACTTTTAATATCAAA---TGAGGTTGAAGAGGGTGTGGGTACAGGTTGAACATTATACCCCCCTCTTTCTGCTTGGTTAGG---ACATCCTGCACCCGCTATAGAGTTCCTAATTTTAGGTTTACACATTGCTGGGCTTTCTTCTATTTTTGC
>Donax fossor_MW628257
CCAGATATAGTGTTTGCTCGTTTAAATAATCTCAGATTTTGATTGCTTCCTGCAGCTACAGTACTTCTTTTAATGTCTAA---TGAAGTAGAAGAGGGTGTTGGTACAGGGTGAACATTATATCCACCTCTTTCTGCTTGACTAGG---TCATCCAGCACCAGCTATAGAATTTTTAATTCTTGGTTTACATATTGCTGGATTATCTTCAATTTTTGC
>Donax fossor_MW628249
CCAGATATAGTGTTTGCTCGTTTAAATAATCTCAGATTTTGATTACTTCCTGCAGCTACAGTACTTCTTTTAATGTCTAA---TGAAGTAGAAGAGGGTGTTGGTACGGGGTGAACATTATATCCACCTCTTTCTGCTTGACTAGG---TCATCCAGCACCAGCTATAGAATTTTTAATTCTTGGTTTACATATTGCTGGATTATCCTCAATTTTTGC
>Donax fossor_MW628248
CCAGATATAGTGTTTGCTCGTTTAAATAATCTGAGATTTTGATTACTTCCTGCAGCTACAGTACTTCTTTTAATGTCTAA---TGAAGTAGAAGAGGGTGTTGGTACGGGGTGAACATTATATCCACCTCTTTCTGCTTGACTAGG---TCATCCAGCACCAGCTATAGAATTTTTAATTCTTGGTTTACATATTGCTGGATTATCTTCAATTTTTGC
>Donax fossor_MW628275
CCAGATATAGTGTTTGCTCGTTTAAATAATCTCAGATTTTGATTACTTCCTGCAGCTACAGTACTTCTTTTAATGTCTAA---TGAAGTAGAAGAGGGTGTTGGTACGGGGTGAACATTATATCCACCTCTTTCTGCTTGACTAGG---TCATCCAGCACCAGCTATAGAATTTTTAATTCTTGGTTTACATATTGCTGGATTATCTTCAATTTTTGC
>Donax fossor_MW628250
CCAGATATAGTGTTTGCTCGTTTAAATAATCTCAGATTTTGATTACTTCCTGCAGCTACAGTACTTCTTTTAATGTCTAA---TGAAGTAGAAGAGGGTGTTGGTACGGGGTGAACATTATATCCACCTCTTTCTGCTTGACTAGG---TCATCCAGCACCAGCTATAGAATTTTTAATTCTTGGTTTACATATTGCTGGATTATCTTCAATTTTTGC
>Donax fossor_MW628254
CCAGATATAGTGTTTGCTCGTTTAAATAATCTCAGATTTTGATTACTTCCTGCAGCTACAGTACTTCTTTTAATGTCTAA---TGAAGTAGAAGAGGGTGTTGGTACGGGGTGAACATTATATCCACCTCTTTCTGCTTGACTAGG---TCATCCAGCACCAGCTATAGAATTTTTAATTCTTGGTTTACATATTGCTGGATTATCTTCAATTTTTGC
>Donax fossor_MW628244
CCAGATATAGTGTTTGCTCGTTTAAATAATCTCAGATTTTGATTACTTCCTGCAGCTACAGTACTTCTTTTAATGTCTAA---TGAAGTAGAAGAGGGTGTTGGTACGGGGTGAACATTATATCCACCTCTTTCTGCTTGACTAGG---TCATCCAGCACCAGCTATAGAATTTTTAATTCTTGGTTTACATATTGCTGGATTATCTTCAATTTTTGC
>Donax fossor_MW628280
CCAGATATAGTGTTTGCTCGTTTAAATAATCTCAGATTTTGATTACTTCCTGCAGCTACAGTACTTCTTTTAATGTCTAA---TGAAGTAGAAGAGGGTGTTGGTACGGGGTGAACATTATATCCACCTCTTTCTGCTTGACTAGG---TCATCCAGCACCAGCTATAGAATTTTTAATTCTTGGTTTACATATTGCTGGATTATCTTCAATTTTTGC
>Donax fossor_MW628283
CCAGATATAGTGTTTGCTCGTTTAAATAATCTCAGATTTTGATTACTTCCTGCAGCTACAGTTCTTCTTTTAATGTCTAA---TGAAGTAGAAGAGGGTGTTGGTACGGGGTGAACACTATATCCACCTCTTTCTGCTTGATTAGG---TCATCCAGCACCAGCTATAGAATTTTTAATTCTTGGTTTACATATTGCTGGTTTATCTTCAATTTTTGC
>Donax fossor_MW628256
CCAGATATAGTGTTTGCTCGTTTAAATAATCTCAGATTTTGATTACTTCCTGCAGCTACAGTTCTTCTTTTAATGTCTAA---TGAAGTAGAAGAGGGTGTTGGTACGGGGTGAACACTATATCCACCTCTTTCTGCTTGACTAGG---TCATCCAGCACCAGCTATAGAATTTTTAATTCTTGGTTTACATATTGCTGGTTTATCTTCAATTTTTGC
>Donax fossor_MW628258
CCAGATATAGTGTTTGCTCGTTTAAATAATCTCAGATTTTGATTACTTCCTGCAGCTACAGTTCTTCTTTTAATGTCTAA---TGAAGTAGAAGAGGGTGTTGGTACGGGGTGAACACTATATCCACCTCTTTCTGCTTGACTAGG---TCATCCAGCACCAGCTATAGAATTTTTAATTCTTGGTTTACATATTGCTGGTTTATCTTCAATTTTTGC
>Donax fossor_MW628251
CCAGATATAGTGTTTGCTCGTTTAAATAATCTCAGATTTTGATTACTTCCTGCAGCTACAGTTCTTCTTTTAATGTCTAA---TGAAGTAGAAGAGGGTGTTGGTACGGGGTGAACACTATATCCACCTCTTTCTGCTTGACTAGG---TCATCCAGCACCAGCTATAGAATTTTTAATTCTTGGTTTACATATTGCTGGTTTATCTTCAATTTTTGC
>Donax fossor_MW628274
CCAGATATAGTGTTTGCTCGTTTAAATAATCTCAGATTTTGATTACTTCCTGCAGCTACAGTTCTTCTTTTAATGTCTAA---TGAAGTAGAAGAGGGTGTTGGTACGGGGTGAACACTATATCCACCTCTTTCTGCTTGACTAGG---TCATCCAGCACCAGCTATAGAATTTTTAATTCTTGGTTTACATATTGCTGGTTTATCTTCAATTTTTGC
>Donax fossor_MW628279
CCAGATATAGTGTTTGCTCGTTTAAATAATCTCAGATTTTGATTACTTCCTGCAGCTACAGTACTTCTTTTAATGTCTAA---TGAAGTAGAAGAGGGTGTTGGTACGGGGTGAACACTATATCCACCTCTTTCTGCTTGACTAGG---TCATCCAGCACCAGCTATAGAATTTTTAATTCTTGGTTTACATATTGCYGGTTTATCTTCAATTTTTGC
>Donax fossor_MW628246
CCAGATATAGTGTTTGCTCGTTTAAATAATCTCAGATTTTGGTTACTTCCTGCAGCTACAGTACTTCTTTTAATGTCTAA---TGAAGTAGAAGAGGGTGTTGGTACGGGGTGAACACTATATCCACCTCTTTCTGCTTGACTAGG---TCATCCAGCACCAGCTATAGAATTTTTAATTCTTGGTTTACATATTGCTGGTTTATCTTCAATTTTTGC
>Donax fossor_MW628247
CCAGATATAGTGTTTGCTCGTTTAAATAATCTCAGATTTTGATTACTTCCTGCAGCTACAGTACTTCTTTTAATGTCTAA---TGAAGTAGAAGAGGGTGTTGGTACGGGGTGAACACTATACCCACCTCTTTCTGCTTGACTAGG---TCATCCAGCACCAGCTATAGAATTTTTAATTCTTGGTTTACATATTGCTGGTTTATCTTCAATTTTTGC
>Donax fossor_MW628241
CCAGATATAGTGTTTGCTCGTTTAAATAATCTCAGATTTTGATTACTTCCTGCAGCTACAGTACTTCTTTTAATGTCTAA---TGAAGTAGAAGAGGGTGTTGGTACGGGGTGAACACTATACCCACCTCTTTCTGCTTGACTAGG---TCATCCAGCACCAGCTATAGAATTTTTAATTCTTGGTTTACATATTGCTGGTTTATCTTCAATTTTTGC
>Donax fossor_MW628278
CCAGATATAGTGTTTGCTCGTTTAAATAATCTCAGATTTTGATTACTTCCTGCAGCTACAGTACTTCTTTTAATGTCTAA---TGAAGTAGAAGAGGGTGTTGGTACGGGGTGAACACTATACCCACCTCTTTCTGCTTGACTAGG---TCATCCAGCACCAGCTATAGAATTTTTAATTCTTGGTTTACATATTGCTGGTTTATCTTCAATTTTTGC
>Donax fossor_MW628276
CCAGATATAGTGTTTGCTCGTTTAAATAATCTCAGATTTTGATTACTTCCTGCAGCTACAGTACTTCTTTTAATGTCTAA---TGAAGTAGAAGAGGGTGTTGGTACGGGGTGAACACTATATCCACCTCTTTCTGCTTGACTAGG---TCATCCAGCACCAGCTATAGAATTTTTAATTCTTGGTTTACATATTGCTGGTTTATCTTCAATTTTTGC
>Donax fossor_MW628286
CCAGATATAGTGTTTGCTCGTTTAAATAATCTCAGATTTTGATTACTTCCTGCAGCTACAGTACTTCTTTTAATGTCTAA---TGAAGTAGAAGAGGGTGTTGGTACGGGGTGAACACTATATCCACCTCTTTCTGCTTGACTAGG---TCATCCAGCACCAGCTATAGAATTTTTAATTCTTGGTTTACATATTGCTGGTTTATCTTCAATTTTTGC
>Donax fossor_MW628242
CCAGATATAGTGTTTGCTCGTTTAAATAATCTCAGATTTTGATTACTTCCTGCAGCTACAGTACTTCTTTTAATGTCTAA---TGAAGTAGAAGAGGGTGTTGGTACGGGGTGAACACTATATCCACCTCTTTCTGCTTGACTAGG---TCATCCAGCACCAGCTATAGAATTTTTAATTCTTGGTTTACATATTGCTGGTTTATCTTCAATTTTTGC
>Donax fossor_MW628255
CCAGATATAGTGTTTGCTCGTTTAAATAATCTCAGATTTTGATTACTTCCTGCAGCTACAGTACTTCTTTTAATGTCTAA---TGAAGTAGAAGAGGGTGTTGGTACGGGGTGAACACTATATCCACCTCTTTCTGCTTGACTAGG---TCATCCAGCACCAGCTATAGAATTTTTAATTCTTGGTTTACATATTGCTGGTTTATCTTCAATTTTTGC
>Donax fossor_MW628259
CCAGATATAGTGTTTGCTCGTTTAAATAATCTCAGATTTTGATTACTTCCTGCAGCTACAGTACTTCTTTTAATGTCTAA---TGAAGTAGAAGAGGGTGTTGGTACGGGGTGAACACTATATCCACCTCTTTCTGCTTGACTAGG---TCATCCAGCACCAGCTATAGAATTTTTAATTCTTGGTTTACATATTGCTGGTTTATCTTCAATTTTTGC
>Donax fossor_MW628273
CCAGATATAGTGTTTGCTCGCTTAAATAATCTCAGATTTTGATTACTTCCTGCAGCTACAGTACTTCTTTTGATGTCTAA---TGAAGTAGAAGAGGGTGTTGGTACGGGGTGAACACTATATCCACCTCTTTCTGCTTGACTAGG---TCATCCAGCACCCGCTATAGAATTTTTAATTCTTGGTTTACATATTGCTGGATTATCTTCAATTTTTGC
>Donax fossor_MW628277
CCAGATATAGTGTTTGCTCGCTTAAATAATCTCAGATTTTGATTACTTCCTGCAGCTACAGTACTTCTTTTGATGTCTAA---TGAAGTAGAAGAGGGTGTTGGTACGGGGTGAACACTATATCCACCTCTTTCTGCTTGACTAGG---TCATCCAGCACCAGCTATAGAATTTTTAATTCTTGGTTTACATATTGCTGGATTATCTTCAATTTTTGC
>Donax fossor_MW628281
CCAGATATAGTGTTTGCTCGTTTAAATAATCTWAGATTTTGATTACTTCCTGCAGCTACAGTACTTCTTTWAATGTCTAA---TGAAGTAGAAGAGGGTGTTGGTACGGGGTGAACACTATATCCACCTCTTTCTGCTTGACTAGG---TCATCCAGCACCAGCTATAGAATTTTTAATTCTTGGTTTACATATTGCTGGATTATCTTCAATTTTTGC
>Donax fossor_MW628287
CCAGATATAGTGTTTGCTCGTTTAAATAATCTCAGATTTTGATTACTTCCTGCAGCTACAGTACTTCTTTTAATGTCTAA---TGAAGTAGAAGAGGGTGTKGGTACGGGGTGAACACTATATCCACCTCTTTCTGCTTGACTAGG---TCATCCAGCACCAGCTATAGAATTTTTAATTCTTGGTTTACATATTGCTGGATTATCTTCAATTTTTGC
>Donax fossor_MW628285
CCAGATATAGTGTTTGCTCGTTTAAATAATCTCAGATTTTGATTACTTCCTGCAGCTACAGTACTTCTTTTAATGTCTAA---TGAAGTAGAAGAGGGTGTTGGTACGGGGTGAACACTATATCCSCCTCTTTCTGCTTGACTAGG---TCATCCAGCACCAGCTATAGAATTTTTAATTCTTGGTTTACATATTGCTGGATTATCTTCAATTTTTGC
>Donax fossor_MW628260
CCAGATATAGTGTTTGCTCGTTTAAATAATCTCAGATTTTGATTACTTCCTGCAGCTACAGTACTTCTTTTAATGTCTAA---TGAAGTAGAAGAGGGTGTTGGTACGGGGTGGACACTATATCCACCTCTTTCTGCTTGACTAGG---TCATCCAGCACCAGCTATAGAATTTTTAATTCTTGGTTTACATATTGCTGGATTATCTTCAATTTTTGC
>Donax fossor_MW628253
CCAGATATAGTGTTTGCTCGTTTAAATAATCTCAGATTTTGATTACTTCCTGCAGCTACAGTACTTCTTTTAATGTCTAA---TGAAGTAGAAGAGGGTGTTGGTACGGGGTGAACACTATATCCACCTCTTTCTGCTTGACTAGG---TCATCCAGCACCAGCTATAGAATTTTTAATTCTTGGTTTACATATTGCTGGATTATCTTCAATTTTTGC
>Donax fossor_MW628243
CCAGATATAGTGTTTGCTCGTTTAAATAATCTCAGATTTTGATTACTTCCTGCAGCTACAGTACTTCTTTTAATGTCTAA---TGAAGTAGAAGAGGGTGTTGGTACGGGGTGAACACTATATCCACCTCTTTCTGCTTGACTAGG---TCATCCAGCACCAGCTATAGAATTTTTAATTCTTGGTTTACATATTGCTGGATTATCTTCAATTTTTGC
>Donax fossor_MW628284
CCAGATATAGTGTTTGCTCGTTTAAATAATCTCAGATTTTGATTACTTCCTGCAGCTACAGTACTTCTTTTAATGTCTAA---TGAAGTAGAAGAGGGTGTTGGTACGGGGTGAACACTATATCCACCTCTTTCTGCTTGACTAGG---TCATCCAGCACCAGCTATAGAATTTTTAATTCTTGGTTTACATATTGCTGGATTATCTTCAATTTTTGC
>Donax fossor_MW628245
CCAGATATAGTGTTTGCTCGTTTAAATAATCTCAGATTTTGATTACTTCCTGCAGCTACAGTACTTCTTTTAATGTCTAA---TGAAGTAGAAGAGGGTGTTGGTACGGGGTGAACACTATATCCACCTCTTTCTGCTTGACTAGG---TCATCCAGCACCAGCTATAGAATTTTTAATTCTTGGTTTACATATTGCTGGATTATCTTCAATTTTTGC
>Galatea schwabi_MW000252
CCTGATATAGTGTTTGCGCGGCTTAATAATTTAAGGTTTTGGTTATTACCAGCGGCTACTGTTCTTTTACTAATGTCCAA---CGAGGTTGAGGAAGGTGTAGGTACCGGTTGGACTTTGTATCCACCGCTTTCTACTTGGTTGGG---CCATCCTGCCCCGGCTATAGAGTTTATAATTCTGGGTCTTCATATTGCGGGGGCATCTTCAATTTTTGC
>Galatea schwabi_MW000253
CCTGATATAGTATTTGCGCGGCTTAATAATTTAAGGTTTTGGTTATTGCCAGCGGCTACTGTTCTTTTACTAATGTCTAA---CGAGGTTGAGGAAGGTGTAGGTACCGGTTGGACGTTGTATCCCCCGCTTTCTACTTGGTTGGG---TCATCCTGCCCCGGCTATAGAGTTTATAATTCTGGGTCTTCATATTGCGGGGGCATCTTCAATTTTTGC
>Galatea schwabi_MW000251
CCTGATATAGTATTTGCGCGGCTTAATAATTTAAGGTTTTGGTTATTACCAGCGGCTACTGTTCTTTTACTAATGTCTAA---CGAGGTTGAGGAAGGTGTAGGTACCGGTTGGACGTTGTATCCCCCGCTTTCTACTTGGTTGGG---TCATCCTGCCCCGGCTATAGAGTTTATAATTCTAGGTCTTCATATTGCGGGGGCATCTTCAATTTTTGC
>Galatea schwabi_MW000254
CCTGATATAGTATTTGCGCGGCTTAATAATTTAAGGTTTTGGTTATTACCAGCGGCTACTGTTCTTTTACTAATGTCTAA---CGAGGTTGAGGAAGGTGTAGGTACCGGTTGGACGTTGTATCCCCCGCTTTCTACTTGGTTGGG---TCATCCTGCCCCGGCTATAGAGTTTATAATTCTGGGTCTTCATATTGCGGGGGCATCTTCAATTTTTGC
>Azorinus minutus_AB714905
CCAGATATAGTATTTGCACGGTTAAATAATTTAAGATTTTGACTTTTACCAGCAGCCACTGTTTTGCTTTTAATATCAAA---CGAAGTAGAAGAAGGTGTAGGTACTGGGTGGACTCTCTACCCTCCTTTATCTGCCTGGTTAGG---GCACCCTGCACCTGCTATAGAGTTTATGATTTTGGGGCTACATATTGCTGGTTTATCTTCAATTTTTGC
>Serratina capsoides_MN608307
CCGGACATAGTTTTTCCTCGTTTAAATAATTTAAGGTTTTGACTATTGCCAGCAGCTACAGTACTATTATTAATGTCAAA---TGAGGTGGAAGAAGGGGTAGGTACTGGTTGAACTCTATATCCGCCGCTATCTGCTTGGTTAGG---TCACCCTGCTCCAGCGATAGAGTTTATGATTTTGGGTTTACATATTGCTGGTATATCTTCAATTTTTGC
>Serratina capsoides_MN608308
CCGGACATAGTTTTTCCTCGTTTAAATAATTTAAGGTTTTGACTATTGCCAGCAGCTACAGTACTATTATTAATGTCAAA---TGAGGTGGAAGAAGGGGTAGGTACTGGTTGAACTCTATATCCGCCGCTATCTGCTTGGTTAGG---TCACCCTGCTCCAGCGATAGAGTTTATGATTTTGGGTTTACATATTGCTGGTATATCTTCAATTTTTGC
>Scissula similis_KC429142
CCTGACATAGTTTTTGCGCGTTTGAATAACCTAAGGTTCTGGTTTTTACCCGCTTCTACTGTTTTGTTATTAATGTCTAA---TGAAGTCGAAGAAGGTGTTGGTACAGGGTGAACTTTATACCCTCCCCTTTCGGCATGATTGGG---ACATCCAGCGCCAGCTATGGAGTTTATGATTTTGGGACTGCATATTGCCGGTGCTTCTTCTATTTTTGC
>Gari maculosa_MN608327
CCTGATATAGTTTTTGCTCGTTTAAATAATTTAAGGTTTTGGCTTCTTCCGGCTGCTACCGTTTTATTATTAATATCTAA---TGAGGTAGAAGAGGGTGTAGGTACAGGTTGGACTTTATACCCTCCACTATCTGCTTGGTTGGG---GCATCCTGCTCCTGCCATGGAGTTTATAATCTTGGGTCTACATATTGCTGGTGCTTCTTCTATTTTTGC
>Gari maculosa_MN608326
CCTGATATAGTTTTTGCTCGTTTAAATAATTTAAGGTTTTGGCTTCTTCCGGCTGCTACCGTTTTATTATTAATATCTAA---TGAGGTAGAAGAGGGTGTAGGTACAGGTTGGACTTTATACCCTCCACTATCTGCTTGGTTGGG---GCATCCTGCTCCTGCCATGGAGTTTATAATCTTGGGTCTACATATTGCTGGTGCTTCTTCTATTTTTGC
>Gari maculosa_MN608325
CCTGATATAGTTTTTGCTCGTTTAAATAATTTAAGGTTTTGGCTTCTTCCGGCTGCTACCGTTTTATTATTAATATCTAA---TGAGGTAGAAGAGGGTGTAGGTACAGGTTGGACTTTATACCCTCCACTATCTGCTTGGTTGGG---GCATCCTGCTCCTGCCATGGAGTTTATAATCTTGGGTCTACATATTGCTGGTGCTTCTTCTATTTTTGC
>Semele crenulata_MN608315
CCGGATATGGTTTTTGCACGCTTGAATAATTTAAGGTTTTGATTACTACCGGCGGCAACCGTGTTGTTATTAATGTCTAA---TGAGGTGGAGGATGGGGTTGGGACTGGGTGGACCCTATACCCTCCTTTGTCTGCTTGGCTTGG---GCACCCGGCGCCTGCTATGGAGTTTTTGATTTTAGGCTTACATATCGCTGGGATGTCATCGATTTTTGC
>Semele crenulata_MN608314
CCGGATATGGTTTTTGCACGCTTGAATAATTTAAGGTTTTGATTACTACCGGCGGCAACCGTGTTGTTATTAATGTCTAA---TGAGGTGGAGGATGGGGTTGGGACTGGGTGGACCCTATACCCTCCTTTGTCTGCTTGGCTTGG---GCACCCGGCGCCTGCTATGGAGTTTTTGATTTTAGGCTTACATATCGCTGGGATGTCATCGATTTTTGC
>Semele crenulata_MN608317
CCGGATATGGTTTTTGCACGCTTGAATAATTTAAGGTTTTGATTACTACCGGCGGCAACCGTGTTGTTATTAATGTCTAA---TGAGGTGGAGGATGGGGTTGGGACTGGGTGGACCCTATACCCTCCTTTGTCTGCTTGGCTTGG---GCACCCGGCGCCTGCTATGGAGTTTTTGATTTTAGGCTTACATATCGCTGGGATGTCATCGATTTTTGC
>Semele crenulata_MN608316
CCGGATATGGTTTTTGCACGCTTGAATAATTTAAGGTTTTGATTACTACCGGCGGCAACCGTGTTGTTATTAATGTCTAA---TGAGGTGGAGGATGGGGTTGGGACTGGGTGGACCCTATACCCTCCTTTGTCTGCTTGGCTTGG---GCACCCGGCGCCTGCTATGGAGTTTTTGATTTTAGGCTTACATATCGCTGGGATGTCATCGATTTTTGC
>Semele crenulata_MN608318
CCGGATATGGTTTTTGCACGCTTGAATAATTTAAGGTTTTGATTACTACCGGCGGCAACCGTGTTGTTATTAATGTCTAA---TGAGGTGGAGGATGGGGTTGGGACTGGGTGGACCCTATACCCTCCTTTGTCTGCTTGGCTTGG---GCACCCGGCGCCTGCTATGGAGTTTTTGATTTTAGGCTTACATATCGCTGGGATGTCATCGATTTTTGC
>Megangulus venulosus_MN119646
CCCGACATGGTTTTTGCTCGGTTAAATAACTTAAGGTTTTGGTTATTACCTGCTGCTACGGTATTGTTGTTAATATCAAA---TGAAGTTGAAGAGGGTGTTGGGACTGGTTGAACTCTTTACCCTCCTCTTTCTGCTTGGTTGGG---GCATCCGGCCCCTGCTATGGAGTTCTTGATTTTGGGGTTACATATCGCTGGGGCATCTTCTATTTTTGC
>Gari elongata_MN608321
CCTGATATGGTTTTTCCTCGGCTTAACAATCTAAGATTTTGATTATTACCTGCTGCTACTGTTTTATTGTTAATGTCTAA---TGAAGTAGAGGAGGGGGTAGGAACTGGATGAACTTTATATCCGCCACTTTCTGCTTGATTAGG---ACATCCTGCGCCTGCAATGGAATTTATAATTTTAGGTTTACATATTGCGGGTATATCATCTATTTTTGC
>Gari elongata_MN608323
CCTGATATGGTTTTTCCTCGGCTTAACAATCTAAGATTTTGATTATTACCTGCTGCTACTGTTTTATTGTTAATGTCTAA---TGAAGTAGAGGAGGGGGTAGGAACTGGATGAACTTTATATCCGCCACTTTCTGCTTGATTAGG---ACATCCTGCGCCTGCAATGGAATTTATAATTTTAGGTTTACATATTGCGGGTATATCATCTATTTTTGC
>Gari elongata_MN608322
CCTGATATGGTTTTTCCTCGGCTTAACAATCTAAGATTTTGATTATTACCTGCTGCTACTGTTTTATTGTTAATGTCTAA---TGAAGTAGAGGAGGGGGTAGGAACTGGATGAACTTTATATCCGCCACTTTCTGCTTGATTAGG---ACACCCTGCGCCTGCAATGGAATTTATAATTTTAGGTTTACATATTGCGGGTATATCATCTATTTTTGC
>Gari elongata_MN608324
CCTGATATGGTTTTTCCTCGGCTTAACAATCTAAGATTTTGATTATTACCTGCTGCTACTGTTTTATTGTTAATGTCTAA---TGAAGTAGAGGAGGGGGTAGGAACTGGATGAACTTTATATCCGCCACTTTCTGCTTGATTAGG---ACACCCTGCGCCTGCAATGGAATTTATAATTTTAGGTTTACATATTGCGGGTATATCATCTATTTTTGC
>Quidnipagus palatam_MN608309
CCAGATATGGTCTTTCCGCGCTTAAATAATTTAAGATTTTGACTATTACCAGCAGCTACGGTGTTATTATTAATATCAAA---TGAGGTAGAGGAGGGGGTAGGTACAGGTTGGACACTTTATCCTCCTCTGTCTGCTTGATTGGG---ACATCCCGCACCTGCTATAGAATTTATAATTCTAGGGCTACATATTGCTGGGATGTCTTCTATTTTTGC
>Quidnipagus palatam_MN608310
CCAGATATGGTCTTTCCGCGTTTAAATAATTTAAGATTTTGACTATTACCAGCAGCTACGGTGTTATTATTAATATCAAA---TGAGGTAGAGGAGGGGGTAGGTACAGGTTGGACACTTTATCCTCCTCTGTCTGCTTGATTGGG---ACATCCCGCACCTGCTATAGAATTTATAATTCTAGGGCTACATATTGCTGGGATGTCTTCTATTTTTGC
>Quidnipagus palatam_MN608311
CCAGATATGGTCTTTCCGCGTTTAAATAATTTAAGATTTTGACTATTACCAGCAGCTACGGTGTTATTATTAATATCAAA---TGAGGTAGAGGAGGGGGTAGGTACAGGTTGGACACTTTATCCTCCTCTGTCTGCTTGATTGGG---ACATCCCGCACCTGCTATAGAATTTATAATTCTAGGGCTACATATTGCTGGGATGTCTTCTATTTTTGC
>Hiatula acuta_MN608319
CCAGATATGGTATTTCCTCGATTGAATAATTTGAGGTTCTGATTATTGCCAGCTGCTACAGTTTTACTTTTAATGTCTAA---TGAGGTTGAAGAGGGTGTGGGTACAGGTTGGACGTTATATCCTCCTCTTTCTGCGTGATTGGG---ACATCCTGCTCCTGCTATAGAGTTCATGATTTTAGGGCTTCATATTGCAGGAATATCTTCTATTTTTGC
>Hiatula acuta_MN608320
CCAGATATGGTATTTCCTCGATTGAATAATTTGAGGTTCTGATTATTGCCAGCTGCTACAGTTTTACTTTTAATGTCTAA---TGAGGTTGAAGAGGGTGTGGGTACAGGTTGGACGTTATATCCTCCTCTTTCTGCGTGATTGGG---ACATCCTGCTCCTGCTATAGAGTTCATGATTTTAGGGCTTCATATTGCAGGAATATCTTCTATTTTTGC
>Asaphis deflorata_KC429144
CCTGATATGGTATTTGCTCGTTTAAATAATTTAAGTTTTTGGTTGTTGCCGGCTGCTACGGTGTTACTCTTAATGTCAAA---TGAGGTGGAAGAAGGGGTTGGAACTGGTTGGACCCTATATCCTCCTCTTTCTGCTTGATTGGG---GCACCCTGCGCCTGCTATGGAATTTATGATTTTAGGTCTACACATTGCTGGAATGTCTTCTATTTTTGC
>Asaphis violascens_MN608328
CCTGATATGGTGTTTGCTCGGTTGAATAACTTAAGGTTTTGGTTGTTGCCGGCTGCTACTGTATTGTTGTTAATGTCGAA---CGAAGTGGAGGAAGGGGTTGGTACGGGGTGGACCTTGTATCCTCCGCTTTCTGCTTGGTTGGG---ACATCCTGCTCCTGCAATGGAGTTTATGATTTTAGGTTTACACATTGCTGGGATGTCATCTATTTTTGC
>Asaphis violascens_MN608329
CCTGATATGGTGTTTGCTCGGTTGAATAACTTAAGGTTTTGGTTGTTGCCGGCTGCTACTGTATTGTTGTTAATGTCGAA---CGAAGTGGAGGAAGGGGTTGGTACGGGGTGGACCTTGTATCCTCCGCTTTCTGCTTGGTTGGG---ACATCCTGCTCCTGCAATGGAGTTTATGATTTTAGGTTTACACATTGCTGGGATGTCATCTATTTTTGC
>Macoma balthica_OM856223
CCTGATCTGTGTTTTGGTCGTGTGAATAGTTTCAGGTTTTGGCTTATACCCTGGGCTTTAGTTTTGGTTTTAATATCTAA---TTGCGTAGAGGATGGTGTTGGAACTGGATGAACTTTATACCCCCCCCTGTCTGGGTGGTGGGG---GCACCCGGCCCCTGCTATAGAATTTATAATTTTTGGGTTACATATAGCGGGTGTTTCGTCTATTTTTGG
>Macoma balthica_OM856219
CCTGATCTGTGTTTTGGTCGTGTGAATAGTTTCAGGTTTTGGCTTATACCCTGGGCTTTAGTTTTGGTTTTAATATCTAA---TTGCGTAGAGGATGGTGTTGGAACTGGATGAACTTTATACCCCCCCCTGTCTGGGTGGTGGGG---GCACCCGGCCCCTGCTATAGAATTTATAATTTTTGGGTTACATATAGCGGGTGTTTCGTCTATTTTTGG
>Macoma balthica_OM856220
CCTGATCTGTGTTTTGGTCGTGTGAATAGTTTCAGGTTTTGGCTTATACCCTGGGCTTTAGTTTTGGTTTTAATATCTAA---TTGCGTAGAGGATGGTGTTGGAACTGGATGAACTTTATACCCCCCCCTGTCTGGGTGGTGGGG---GCACCCGGCCCCTGCTATAGAATTTATAATTTTTGGGTTACATATAGCGGGTGTTTCGTCTATTTTTGG
>Macoma balthica_OM856222
CCTGATCTGTGTTTTGGTCGTGTGAATAGTTTCAGGTTTTGGCTTATACCCTGGGCTTTAGTTTTGGTTTTAATATCTAA---TTGCGTAGAGGATGGTGTTGGAACTGGATGAACTTTATACCCCCCCCTGTCTGGGTGGTGGGG---GCACCCGGCCCCTGCTATAGAATTTATAATTTTTGGGTTACATATAGCGGGTGTTTCGTCTATTTTTGG
>Macoma balthica_OM856224
CCTGATCTGTGTTTTGGTCGTGTGAATAGTTTCAGGTTTTGGCTTATACCCTGGGCTTTAGTTTTGGTTTTAATATCTAA---TTGCGTAGAGGATGGTGTTGGAACTGGATGAACTTTATACCCCCCCCTGTCTGGGTGGTGGGG---GCACCCGGCCCCTGCTATAGAATTTATAATTTTTGGGTTACATATAGCGGGTGTTTCGTCTATTTTTGG
>Macoma balthica_OM856256
CCTGATCTGTGTTTTGGTCGTGTGAATAGTTTCAGGTTTTGGCTTATACCCTGGGCTTTAGTTTTGGTTTTAATATCTAA---TTGCGTAGAGGATGGTGTTGGAACTGGATGAACTTTATACCCCCCCCTGTCTGGGTGGTGGGG---GCACCCGGCCCCTGCTATAGAATTTATAATTTTTGGGTTACATATAGCGGGTGTTTCGTCTATTTTTGG
>Macoma balthica_OM856305
CCTGATCTGTGTTTTGGTCGTGTGAATAGTTTCAGGTTTTGGCTTATACCCTGGGCTTTAGTTTTGGTTTTAATATCTAA---TTGCGTAGAGGATGGTGTTGGAACTGGATGAACTTTATACCCCCCCCTGTCTGGGTGGTGGGG---GCACCCGGCCCCTGCTATAGAATTTATAATTTTTGGGTTACATATAGCGGGTGTTTCGTCTATTTTTGG
>Macoma balthica_OM856190
CCTGATCTGTGTTTTGGTCGTGTGAATAGTTTCAGGTTTTGGCTTATACCCTGGGCTTTAGTTTTGGTTTTAATATCTAA---TTGCGTAGAGGATGGTGTTGGAACTGGATGAACTTTGTACCCTCCCCTGTCTGGGTGGTGGGG---GCACCCGGCCCCTGCTATAGAATTTATAATTTTTGGGTTACATATAGCGGGTGTTTCGTCTATTTTTGG
>Macoma balthica_OM856221
CCTGATCTGTGTTTTGGTCGTGTGAATAGTTTCAGGTTTTGGCTTATACCCTGGGCTTTAGTTTTGGTTTTAATATCTAA---TTGCGTAGAGGATGGTGTTGGAACTGGATGAACTTTGTACCCTCCCCTGTCTGGGTGGTGGGG---GCACCCGGCCCCTGCTATAGAATTTATAATTTTTGGGTTACATATAGCGGGTGTTTCGTCTATTTTTGG
>Macoma balthica_OM856255
CCTGATCTGTGTTTTGGTCGTGTGAATAGTTTCAGGTTTTGGCTTATACCCTGGGCTTTAGTTTTGGTTTTAATATCTAA---TTGCGTAGAGGATGGTGTTGGAACTGGATGAACTTTATACCCTCCCCTGTCTGGGTGGTGGGG---GCACCCGGCCCCTGCTATAGAATTTATAATTTTTGGGTTACATATAGCGGGTGTTTCGTCTATTTTTGG
>Macoma balthica_OM856078
CCTGATCTGTGTTTTGGTCGTGTGAATAGTTTCAGGTTTTGGCTTATACCTTGGGCTTTAGTTTTGGTTCTAATGTCTAA---TTGCGTAGAGGATGGTGTTGGAACTGGATGAACTTTGTACCCGCCCCTGTCTGGGTGATGGGG---GCACCCGGCCCCTGCTATAGAATTTATAATTTTTGGGCTACATATAGCGGGTGTTTCGTCTATTTTTGG
>Macoma balthica_OM856304
CCTGATCTGTGTTTTGGTCGTGTGAATAGTTTCAGGTTTTGGCTTATACCTTGGGCTTTAGTTTTGGTTCTAATGTCTAA---TTGCGTAGAGGATGGTGTTGGAACTGGATGAACTTTGTACCCGCCCCTGTCTGGGTGATGGGG---GCACCCGGCCCCTGCTATAGAATTTATAATTTTTGGGCTACATATAGCGGGTGTTTCGTCTATTTTTGG
>Macoma balthica_OM856193
CCTGATCTGTGTTTTGGTCGTGTGAATAGTTTCAGGTTTTGGCTTATACCTTGGGCTTTAGTTTTGGTTCTAATGTCTAA---TTGCGTAGAGGATGGTGTTGGAACTGGATGAACTTTGTACCCCCCCCTGTCTGGGTGATGGGG---GCACCCGGCCCCTGCTATAGAATTTATAATTTTTGGGCTACATATAGCGGGTGTTTCGTCTATTTTTGG
>Macoma balthica_OM856155
CCTGATCTGTGTTTTGGTCGTGTGAATAGTTTCAGGTTTTGGCTTATACCTTGGGCTTTAGTTTTGGTTCTAATGTCTAA---TTGCGTAGAGGATGGTGTTGGAACTGGATGAACTTTGTACCCCCCCCTGTCTGGGTGATGGGG---GCACCCGGCCCCTGCTATAGAATTTATAATCTTTGGGTTACATATAGCGGGTGTTTCGTCTATTTTTGG
>Macoma balthica_OM856332
CCTGATCTGTGTTTTGGTCGTGTGAATAGTTTCAGGTTTTGGCTTATACCCTGGGCTTTAGTTTTGGTTCTAATGTCTAA---TTGCGTAGAGGATGGTGTTGGAACTGGATGAACTTTGTACCCCCCCCTGTCTGGGTGATGGGG---GCACCCGGCCCCTGCTATAGAATTTATAATTTTTGGGTTACATATAGCGGGTGTTTCGTCTATTTTTGG
>Macoma balthica_OM856149
CCTGATCTGTGTTTTGGTCGTGTGAATAGTTTCAGGTTTTGGCTTATACCTTGGGCTTTAGTTTTGGTTCTAATGTCTAA---TTGCGTAGAGGATGGTGTTGGAACTGGATGGACTTTGTACCCCCCCCTGTCTGGGTGATGGGG---GCACCCGGCCCCTGCTATAGAATTTATAATTTTTGGGTTACATATAGCGGGTGTTTCGTCTATTTTTGG
>Macoma balthica_OM856206
CCTGATCTGTGTTTTGGTCGTGTGAATAGTTTCAGGTTTTGGCTTATACCTTGGGCTTTAGTTTTGGTTCTAATGTCTAA---TTGCGTAGAGGATGGTGTTGGAACTGGATGAACTTTGTACCCCCCCCTGTCTGGGTGATGGGG---GCACCCGGCCCCTGCTATAGAATTTATAATTTTTGGGTTACATATAGCGGGTGTTTCGTCTATTTTTGG
>Macoma balthica_OM856338
CCTGATCTGTGTTTTGGTCGTGTGAATAGTTTCAGGTTTTGGCTTATACCTTGGGCTTTAGTTTTGGTTCTAATGTCTAA---TTGCGTAGAGGATGGTGTTGGAACTGGATGAACTTTGTACCCCCCCCTGTCTGGGTGATGGGG---GCACCCGGCCCCTGCTATAGAATTTATAATTTTTGGGTTACATATAGCGGGTGTTTCGTCTATTTTTGG
>Macoma balthica_OM856307
CCTGATCTGTGTTTTGGTCGTGTGAATAGTTTCAGGTTTTGGCTTATACCTTGGGCTTTAGTTTTGGTTCTAATGTCTAA---TTGCGTAGAGGATGGTGTTGGAACTGGATGAACTTTGTACCCCCCCCTGTCTGGGTGATGGGG---GCACCCGGCCCCTGCTATAGAATTTATAATTTTTGGGTTACATATAGCGGGTGTTTCGTCTATTTTTGG
>Macoma balthica_OM856139
CCTGATCTGTGTTTTGGTCGTGTGAATAGTTTCAGGTTTTGGCTTATACCTTGGGCTTTAGTTTTGGTTCTAATGTCTAA---TTGCGTAGAGGATGGTGTTGGAACTGGATGAACTTTGTACCCCCCCCTGTCTGGGTGATGGGG---GCACCCGGCCCCTGCTATAGAATTTATAATTTTTGGGTTACATATAGCGGGTGTTTCGTCTATTTTTGG
>Macoma balthica_OM856136
CCTGATCTGTGTTTTGGTCGTGTGAATAGTTTCAGGTTTTGGCTTATACCTTGGGCTTTAGTTTTGGTTCTAATGTCTAA---TTGCGTAGAGGATGGTGTTGGAACTGGATGAACTTTGTACCCCCCCCTGTCTGGGTGATGGGG---GCACCCGGCCCCTGCTATAGAATTTATAATTTTTGGGTTACATATAGCGGGTGTTTCGTCTATTTTTGG
>Macoma balthica_OM856300
CCTGATCTGTGTTTTGGTCGTGTGAATAGTTTCAGGTTTTGGCTTATACCTTGGGCTTTAGTTTTGGTTCTAATGTCTAA---TTGCGTAGAGGATGGTGTTGGAACTGGATGAACTTTGTACCCCCCCCTGTCTGGGTGATGGGG---GCACCCGGCCCCTGCTATAGAATTTATAATTTTTGGGTTACATATAGCGGGTGTTTCGTCTATTTTTGG
>Macoma balthica_OM856331
CCTGATCTGTGTTTTGGTCGTGTGAATAGTTTCAGGTTTTGGCTTATACCTTGGGCTTTAGTTTTGGTTCTAATGTCTAA---TTGCGTAGAGGATGGTGTTGGAACTGGATGAACTTTGTACCCCCCCCTGTCTGGGTGATGGGG---GCACCCGGCCCCTGCTATAGAATTTATAATTTTTGGGTTACATATAGCGGGTGTTTCGTCTATTTTTGG
>Macoma balthica_OM856129
CCTGATCTGTGTTTTGGTCGTGTGAATAGTTTCAGGTTTTGGCTTATACCTTGGGCTTTAGTTTTGGTTCTAATGTCTAA---TTGCGTAGAGGATGGTGTTGGAACTGGATGAACTTTGTACCCCCCCCTGTCTGGGTGATGGGG---GCACCCGGCCCCTGCTATAGAATTTATAATTTTTGGGTTACATATAGCGGGTGTTTCGTCTATTTTTGG
>Macoma balthica_OM856130
CCTGATCTGTGTTTTGGTCGTGTGAATAGTTTCAGGTTTTGGCTTATACCTTGGGCTTTAGTTTTGGTTCTAATGTCTAA---TTGCGTAGAGGATGGTGTTGGAACTGGATGAACTTTGTACCCCCCCCTGTCTGGGTGATGGGG---GCACCCGGCCCCTGCTATAGAATTTATAATTTTTGGGTTACATATAGCGGGTGTTTCGTCTATTTTTGG
>Macoma balthica_OM856131
CCTGATCTGTGTTTTGGTCGTGTGAATAGTTTCAGGTTTTGGCTTATACCTTGGGCTTTAGTTTTGGTTCTAATGTCTAA---TTGCGTAGAGGATGGTGTTGGAACTGGATGAACTTTGTACCCCCCCCTGTCTGGGTGATGGGG---GCACCCGGCCCCTGCTATAGAATTTATAATTTTTGGGTTACATATAGCGGGTGTTTCGTCTATTTTTGG
>Macoma balthica_OM856134
CCTGATCTGTGTTTTGGTCGTGTGAATAGTTTCAGGTTTTGGCTTATACCTTGGGCTTTAGTTTTGGTTCTAATGTCTAA---TTGCGTAGAGGATGGTGTTGGAACTGGATGAACTTTGTACCCCCCCCTGTCTGGGTGATGGGG---GCACCCGGCCCCTGCTATAGAATTTATAATTTTTGGGTTACATATAGCGGGTGTTTCGTCTATTTTTGG
>Macoma balthica_OM856137
CCTGATCTGTGTTTTGGTCGTGTGAATAGTTTCAGGTTTTGGCTTATACCTTGGGCTTTAGTTTTGGTTCTAATGTCTAA---TTGCGTAGAGGATGGTGTTGGAACTGGATGAACTTTGTACCCCCCCCTGTCTGGGTGATGGGG---GCACCCGGCCCCTGCTATAGAATTTATAATTTTTGGGTTACATATAGCGGGTGTTTCGTCTATTTTTGG
>Macoma balthica_OM856144
CCTGATCTGTGTTTTGGTCGTGTGAATAGTTTCAGGTTTTGGCTTATACCTTGGGCTTTAGTTTTGGTTCTAATGTCTAA---TTGCGTAGAGGATGGTGTTGGAACTGGATGAACTTTGTACCCCCCCCTGTCTGGGTGATGGGG---GCACCCGGCCCCTGCTATAGAATTTATAATTTTTGGGTTACATATAGCGGGTGTTTCGTCTATTTTTGG
>Macoma balthica_OM856148
CCTGATCTGTGTTTTGGTCGTGTGAATAGTTTCAGGTTTTGGCTTATACCTTGGGCTTTAGTTTTGGTTCTAATGTCTAA---TTGCGTAGAGGATGGTGTTGGAACTGGATGAACTTTGTACCCCCCCCTGTCTGGGTGATGGGG---GCACCCGGCCCCTGCTATAGAATTTATAATTTTTGGGTTACATATAGCGGGTGTTTCGTCTATTTTTGG
>Macoma balthica_OM856153
CCTGATCTGTGTTTTGGTCGTGTGAATAGTTTCAGGTTTTGGCTTATACCTTGGGCTTTAGTTTTGGTTCTAATGTCTAA---TTGCGTAGAGGATGGTGTTGGAACTGGATGAACTTTGTACCCCCCCCTGTCTGGGTGATGGGG---GCACCCGGCCCCTGCTATAGAATTTATAATTTTTGGGTTACATATAGCGGGTGTTTCGTCTATTTTTGG
>Macoma balthica_OM856191
CCTGATCTGTGTTTTGGTCGTGTGAATAGTTTCAGGTTTTGGCTTATACCTTGGGCTTTAGTTTTGGTTCTAATGTCTAA---TTGCGTAGAGGATGGTGTTGGAACTGGATGAACTTTGTACCCCCCCCTGTCTGGGTGATGGGG---GCACCCGGCCCCTGCTATAGAATTTATAATTTTTGGGTTACATATAGCGGGTGTTTCGTCTATTTTTGG
>Macoma balthica_OM856196
CCTGATCTGTGTTTTGGTCGTGTGAATAGTTTCAGGTTTTGGCTTATACCTTGGGCTTTAGTTTTGGTTCTAATGTCTAA---TTGCGTAGAGGATGGTGTTGGAACTGGATGAACTTTGTACCCCCCCCTGTCTGGGTGATGGGG---GCACCCGGCCCCTGCTATAGAATTTATAATTTTTGGGTTACATATAGCGGGTGTTTCGTCTATTTTTGG
>Macoma balthica_OM856198
CCTGATCTGTGTTTTGGTCGTGTGAATAGTTTCAGGTTTTGGCTTATACCTTGGGCTTTAGTTTTGGTTCTAATGTCTAA---TTGCGTAGAGGATGGTGTTGGAACTGGATGAACTTTGTACCCCCCCCTGTCTGGGTGATGGGG---GCACCCGGCCCCTGCTATAGAATTTATAATTTTTGGGTTACATATAGCGGGTGTTTCGTCTATTTTTGG
>Macoma balthica_OM856199
CCTGATCTGTGTTTTGGTCGTGTGAATAGTTTCAGGTTTTGGCTTATACCTTGGGCTTTAGTTTTGGTTCTAATGTCTAA---TTGCGTAGAGGATGGTGTTGGAACTGGATGAACTTTGTACCCCCCCCTGTCTGGGTGATGGGG---GCACCCGGCCCCTGCTATAGAATTTATAATTTTTGGGTTACATATAGCGGGTGTTTCGTCTATTTTTGG
>Macoma balthica_OM856212
CCTGATCTGTGTTTTGGTCGTGTGAATAGTTTCAGGTTTTGGCTTATACCTTGGGCTTTAGTTTTGGTTCTAATGTCTAA---TTGCGTAGAGGATGGTGTTGGAACTGGATGAACTTTGTACCCCCCCCTGTCTGGGTGATGGGG---GCACCCGGCCCCTGCTATAGAATTTATAATTTTTGGGTTACATATAGCGGGTGTTTCGTCTATTTTTGG
>Macoma balthica_OM856302
CCTGATCTGTGTTTTGGTCGTGTGAATAGTTTCAGGTTTTGGCTTATACCTTGGGCTTTAGTTTTGGTTCTAATGTCTAA---TTGCGTAGAGGATGGTGTTGGAACTGGATGAACTTTGTACCCCCCCCTGTCTGGGTGATGGGG---GCACCCGGCCCCTGCTATAGAATTTATAATTTTTGGGTTACATATAGCGGGTGTTTCGTCTATTTTTGG
>Macoma balthica_OM856308
CCTGATCTGTGTTTTGGTCGTGTGAATAGTTTCAGGTTTTGGCTTATACCTTGGGCTTTAGTTTTGGTTCTAATGTCTAA---TTGCGTAGAGGATGGTGTTGGAACTGGATGAACTTTGTACCCCCCCCTGTCTGGGTGATGGGG---GCACCCGGCCCCTGCTATAGAATTTATAATTTTTGGGTTACATATAGCGGGTGTTTCGTCTATTTTTGG
>Macoma balthica_OM856320
CCTGATCTGTGTTTTGGTCGTGTGAATAGTTTCAGGTTTTGGCTTATACCTTGGGCTTTAGTTTTGGTTCTAATGTCTAA---TTGCGTAGAGGATGGTGTTGGAACTGGATGAACTTTGTACCCCCCCCTGTCTGGGTGATGGGG---GCACCCGGCCCCTGCTATAGAATTTATAATTTTTGGGTTACATATAGCGGGTGTTTCGTCTATTTTTGG
>Macoma balthica_OM856322
CCTGATCTGTGTTTTGGTCGTGTGAATAGTTTCAGGTTTTGGCTTATACCTTGGGCTTTAGTTTTGGTTCTAATGTCTAA---TTGCGTAGAGGATGGTGTTGGAACTGGATGAACTTTGTACCCCCCCCTGTCTGGGTGATGGGG---GCACCCGGCCCCTGCTATAGAATTTATAATTTTTGGGTTACATATAGCGGGTGTTTCGTCTATTTTTGG
>Macoma balthica_OM856326
CCTGATCTGTGTTTTGGTCGTGTGAATAGTTTCAGGTTTTGGCTTATACCTTGGGCTTTAGTTTTGGTTCTAATGTCTAA---TTGCGTAGAGGATGGTGTTGGAACTGGATGAACTTTGTACCCCCCCCTGTCTGGGTGATGGGG---GCACCCGGCCCCTGCTATAGAATTTATAATTTTTGGGTTACATATAGCGGGTGTTTCGTCTATTTTTGG
>Macoma balthica_OM856327
CCTGATCTGTGTTTTGGTCGTGTGAATAGTTTCAGGTTTTGGCTTATACCTTGGGCTTTAGTTTTGGTTCTAATGTCTAA---TTGCGTAGAGGATGGTGTTGGAACTGGATGAACTTTGTACCCCCCCCTGTCTGGGTGATGGGG---GCACCCGGCCCCTGCTATAGAATTTATAATTTTTGGGTTACATATAGCGGGTGTTTCGTCTATTTTTGG
>Macoma balthica_OM856333
CCTGATCTGTGTTTTGGTCGTGTGAATAGTTTCAGGTTTTGGCTTATACCTTGGGCTTTAGTTTTGGTTCTAATGTCTAA---TTGCGTAGAGGATGGTGTTGGAACTGGATGAACTTTGTACCCCCCCCTGTCTGGGTGATGGGG---GCACCCGGCCCCTGCTATAGAATTTATAATTTTTGGGTTACATATAGCGGGTGTTTCGTCTATTTTTGG
>Macoma balthica_OM856334
CCTGATCTGTGTTTTGGTCGTGTGAATAGTTTCAGGTTTTGGCTTATACCTTGGGCTTTAGTTTTGGTTCTAATGTCTAA---TTGCGTAGAGGATGGTGTTGGAACTGGATGAACTTTGTACCCCCCCCTGTCTGGGTGATGGGG---GCACCCGGCCCCTGCTATAGAATTTATAATTTTTGGGTTACATATAGCGGGTGTTTCGTCTATTTTTGG
>Macoma balthica_OM856336
CCTGATCTGTGTTTTGGTCGTGTGAATAGTTTCAGGTTTTGGCTTATACCTTGGGCTTTAGTTTTGGTTCTAATGTCTAA---TTGCGTAGAGGATGGTGTTGGAACTGGATGAACTTTGTACCCCCCCCTGTCTGGGTGATGGGG---GCACCCGGCCCCTGCTATAGAATTTATAATTTTTGGGTTACATATAGCGGGTGTTTCGTCTATTTTTGG
>Macoma balthica_OM856168
CCTGATCTGTGTTTCGGTCGTGTGAATAGTTTCAGGTTTTGGCTTATACCTTGGGCTTTAGTTTTGGTTCTAATGTCCAA---TTGCGTAGAGGATGGTGTTGGAACTGGATGAACTTTGTACCCGCCCCTGTCTGGGTGATGGGG---GCACCCGGCCCCTGCTATAGAATTTATAATTTTTGGGTTACATATAGCGGGTGTTTCGTCTATTTTTGG
>Macoma balthica_OM856209
CCTGATCTGTGTTTTGGTCGTGTGAATAGTTTCAGGTTTTGGCTTATACCTTGGGCTTTAGTTTTGGTTCTAATGTCTAA---TTGCGTAGAGGATGGTGTTGGAACTGGATGAACTTTGTACCCGCCTCTGTCTGGGTGATGGGG---GCACCCGGCCCCTGCTATAGAATTTATAATTTTTGGGTTACATATAGCGGGTGTTTCGTCTATTTTTGG
>Macoma balthica_OM856289
CCTGATCTGTGTTTTGGTCGTGTGAATAGTTTCAGGTTTTGGCTTATACCTTGGGCTTTAGTTTTGGTTCTAATGTCTAA---TTGCGTAGAGGATGGTGTTGGAACTGGATGAACTTTGTACCCGCCTCTGTCTGGGTGATGGGG---GCACCCGGCCCCTGCTATAGAATTTATAATTTTTGGGTTACATATAGCGGGTGTTTCGTCTATTTTTGG
>Macoma balthica_OM856187
CCTGATCTGTGTTTTGGTCGTGTGAATAGTTTCAGGTTTTGGCTTATACCTTGGGCTTTAGTTTTGGTTCTAATGTCTAA---TTGCGTAGAGGATGGTGTTGGAACTGGATGAACTTTGTACCCGCCGCTGTCTGGGTGATGGGG---GCACCCGGCCCCTGCTATAGAATTTATAATTTTTGGGTTACATATAGCGGGTGTTTCGTCTATTTTTGG
>Macoma balthica_OM856323
CCTGATCTGTGTTTTGGTCGTGTGAATAGTTTCAGGTTTTGGCTTATACCTTGGGCTTTAGTTTTGGTTCTAATGTCTAA---TTGCGTAGAGGATGGTGTTGGAACTGGATGAACTTTGTACCCGCCCCTGTCTGGGTGATGGGG---GCACCCGGCCCCTGCTATAGAATTTATAATTTTTGGGTTACACATAGCGGGTGTTTCGTCTATTTTTGG
>Macoma balthica_OM856038
CCTGATCTGTGTTTTGGTCGTGTGAATAGTTTCAGGTTTTGGCTTATACCTTGGGCTTTAGTTTTGGTTCTAATGTCTAA---TTGCGTAGAGGATGGTGTTGGAACTGGATGAACTTTGTACCCGCCCCTGTCTGGGTGATGGGG---GCACCCGGCCCCTGCTATAGAATTTATAATCTTTGGGTTACATATAGCGGGTGTTTCGTCTATTTTTGG
>Macoma balthica_OM856116
CCTGATCTGTGTTTTGGTCGTGTGAATAGTTTCAGGTTTTGGCTTATACCTTGGGCTTTAGTTTTGGTTCTAATGTCTAA---TTGCGTAGAGGATGGTGTTGGAACTGGATGAACTTTGTACCCACCCCTGTCTGGGTGATGGGG---GCACCCGGCCCCTGCTATAGAATTTATAATTTTTGGGTTACATATAGCGGGTGTTTCGTCTATTTTTGG
>Macoma balthica_OM856154
CCTGATCTGTGTTTTGGTCGTGTGAATAGTTTCAGGTTTTGGCTTATACCTTGGGCTTTAGTTTTGGTTCTAATGTCTAA---TTGCGTAGAGGATGGTGTTGGAACTGGATGAACTTTGTACCCACCCCTGTCTGGGTGATGGGG---GCACCCGGCCCCTGCTATAGAATTTATAATTTTTGGGTTACATATAGCGGGTGTTTCGTCTATTTTTGG
>Macoma balthica_OM856218
CCTGATCTGTGTTTTGGTCGTGTGAATAGTTTCAGGTTTTGGCTTATACCTTGGGCTTTAGTCTTGGTTCTAATGTCTAA---TTGCGTAGAGGATGGTGTTGGAACTGGATGAACTTTGTACCCGCCCCTGTCTGGGTGATGGGG---GCACCCGGCCCCTGCTATAGAATTTATAATTTTTGGGTTACATATAGCGGGTGTTTCGTCTATTTTTGG
>Macoma balthica_OM856150
CCTGATCTGTGTTTTGGTCGTGTGAATAGTTTCAGGTTTTGGCTTATACCTTGGGCTTTAGTTTTGGTTCTAATGTCTAA---TTGTGTAGAGGATGGTGTTGGAACTGGATGAACTTTGTACCCGCCCCTGTCTGGGTGATGGGG---GCACCCGGCCCCTGCTATAGAATTTATAATTTTTGGGTTACATATAGCGGGTGTTTCGTCTATTTTTGG
>Macoma balthica_OM856276
CCTGACCTGTGTTTTGGTCGTGTGAATAGTTTCAGGTTTTGGCTTATACCTTGGGCTTTAGTTTTGGTTCTAATGTCTAA---TTGCGTAGAGGATGGTGTTGGAACTGGATGAACTTTGTACCCGCCCCTGTCTGGGTGATGGGG---GCACCCGGCCCCTGCTATAGAATTTATAATTTTTGGGTTACATATAGCGGGTGTTTCGTCTATTTTTGG
>Macoma balthica_OM856281
CCTGATCTGTGTTTTGGTCGTGTGAATAGTTTCAGGTTTTGGCTTATACCTTGGGCTTTAGTTTTGGTTCTAATGTCTAA---TTGCGTAGAGGATGGTGTTGGAACTGGATGAACTTTGTACCCGCCCTTGTCTGGGTGATGGGG---GCACCCGGCCCCTGCTATAGAATTTATAATTTTTGGGTTACATATAGCGGGTGTTTCGTCTATTTTTGG
>Macoma balthica_OM856250
CCTGATCTGTGTTTTGGTCGTGTGAATAGTTTCAGGTTTTGGCTTATGCCTTGGGCTTTAGTTTTGGTTCTAATGTCTAA---TTGCGTAGAGGATGGTGTTGGAACTGGATGAACTTTGTACCCGCCCCTGTCTGGGTGATGGGG---GCACCCGGCCCCTGCTATAGAATTTATAATTTTTGGGTTACATATAGCGGGTGTTTCGTCTATTTTTGG
>Macoma balthica_OM856175
CCTGATCTGTGTTTTGGTCGTGTGAATAGTTTCAGGTTTTGGCTTATACCTTGGGCTTTAGTTTTGGTTCTAATGTCTAA---TTGCGTAGAGGATGGTGTTGGAACTGGATGAACTTTGTACCCGCCCCTGTCTGGGTGATGGGG---GCACCCGGCCCCTGCTATAGAATTTATAATTTTTGGGTTACATATAGCGGGTGTTTCGTCTATCTTTGG
>Macoma balthica_OM856108
CCTGATCTGTGTTTTGGTCGTGTGAATAGTTTCAGCTTTTGGCTTATACCTTGGGCTTTAGTTTTGGTTCTAATGTCTAA---TTGCGTAGAGGATGGTGTTGGAACTGGATGAACTTTGTACCCGCCCCTGTCTGGGTGATGGGG---GCACCCGGCCCCTGCTATAGAATTTATAATTTTTGGGTTACATATAGCGGGTGTTTCGTCTATTTTTGG
>Macoma balthica_OM856091
CCTGATCTATGTTTTGGTCGTGTGAATAGTTTCAGGTTTTGGCTTATACCTTGGGCTTTAGTTTTGGTTCTAATGTCTAA---TTGCGTAGAGGATGGTGTTGGAACTGGATGAACTTTGTACCCGCCCCTGTCTGGGTGATGGGG---GCACCCGGCCCCTGCTATAGAATTTATAATTTTTGGGTTACATATAGCGGGTGTTTCGTCTATTTTTGG
>Macoma balthica_OM856073
CCTGATCTGTGTTTTGGTCGTGTGAATAGTTTCAGGTTTTGGCTTATACCTTGGGCTTTAGTTTTGGTTCTAATGTCTAA---TTGCGTAGAGGATGGCGTTGGAACTGGATGAACTTTGTACCCGCCCCTGTCTGGGTGATGGGG---GCACCCGGCCCCTGCTATAGAATTTATAATTTTTGGGTTACATATAGCGGGTGTTTCGTCTATTTTTGG
>Macoma balthica_OM856077
CCTGATCTGTGTTTTGGTCGTGTGAATAGTTTCAGGTTTTGGCTTATACCTTGGGCTTTAGTTTTGGTTCTAATGTCTAA---TTGCGTAGAGGATGGCGTTGGAACTGGATGAACTTTGTACCCGCCCCTGTCTGGGTGATGGGG---GCACCCGGCCCCTGCTATAGAATTTATAATTTTTGGGTTACATATAGCGGGTGTTTCGTCTATTTTTGG
>Macoma balthica_OM856226
CCTGATCTGTGTTTTGGTCGTGTGAATAGTTTCAGGTTTTGGCTTATACCTTGGGCTTTAGTTTTGGTTCTAATGTCTAA---TTGCGTAGAGGATGGCGTTGGAACTGGATGAACTTTGTACCCGCCCCTGTCTGGGTGATGGGG---GCACCCGGCCCCTGCTATAGAATTTATAATTTTTGGGTTACATATAGCGGGTGTTTCGTCTATTTTTGG
>Macoma balthica_OM856068
CCTGATCTGTGTTTTGGTCGTGTGAATAGTTTCAGGTTTTGGCTTATACCTTGGGCTTTAGTTTTGGTTCTGATGTCTAA---TTGCGTAGAGGATGGTGTTGGAACTGGATGAACTTTGTACCCGCCCCTGTCTGGGTGATGGGG---GCACCCGGCCCCTGCTATAGAATTTATAATTTTTGGGTTACATATAGCGGGTGTTTCGTCTATTTTTGG
>Macoma balthica_OM856074
CCTGATCTGTGTTTTGGTCGTGTGAATAGTTTCAGGTTTTGGCTTATACCTTGGGCTTTAGTTTTGGTTCTAATGTCTAA---TTGCGTAGAGGATGGTGTTGGAACTGGATGAACTTTGTACCCGCCCCTGTCTGGGTGATGGGG---GCACCCGGCCCCTGCTATAGAATTTATAATTTTTGGGTTACATATAGCGGGTGTTTCGTCTATTTTTGG
>Macoma balthica_OM856195
CCTGATCTGTGTTTTGGTCGTGTGAATAGTTTCAGGTTTTGGCTTATACCTTGGGCTTTAGTTTTGGTTCTAATGTCTAA---TTGCGTAGAGGATGGTGTTGGAACTGGATGAACTTTGTACCCGCCCCTGTCTGGGTGATGGGG---GCACCCGGCCCCTGCTATAGAATTTATAATTTTTGGGTTACATATAGCGGGTGTTTCGTCTATTTTTGG
>Macoma balthica_OM856215
CCTGATCTGTGTTTTGGTCGTGTGAATAGTTTCAGGTTTTGGCTTATACCTTGGGCTTTAGTTTTGGTTCTAATGTCTAA---TTGCGTAGAGGATGGTGTTGGAACTGGATGAACTTTGTACCCGCCCCTGTCTGGGTGATGGGG---GCACCCGGCCCCTGCTATAGAATTTATAATTTTTGGGTTACATATAGCGGGTGTTTCGTCTATTTTTGG
>Macoma balthica_OM856299
CCTGATCTGTGTTTTGGTCGTGTGAATAGTTTCAGGTTTTGGCTTATACCTTGGGCTTTAGTTTTGGTTCTAATGTCTAA---TTGCGTAGAGGATGGTGTTGGAACTGGATGAACTTTGTACCCGCCCCTGTCTGGGTGATGGGG---GCACCCGGCCCCTGCTATAGAATTTATAATTTTTGGGTTACATATAGCGGGTGTTTCGTCTATTTTTGG
>Macoma balthica_OM856301
CCTGATCTGTGTTTTGGTCGTGTGAATAGTTTCAGGTTTTGGCTTATACCTTGGGCTTTAGTTTTGGTTCTAATGTCTAA---TTGCGTAGAGGATGGTGTTGGAACTGGATGAACTTTGTACCCGCCCCTGTCTGGGTGATGGGG---GCACCCGGCCCCTGCTATAGAATTTATAATTTTTGGGTTACATATAGCGGGTGTTTCGTCTATTTTTGG
>Macoma balthica_OM856310
CCTGATCTGTGTTTTGGTCGTGTGAATAGTTTCAGGTTTTGGCTTATACCTTGGGCTTTAGTTTTGGTTCTAATGTCTAA---TTGCGTAGAGGATGGTGTTGGAACTGGATGAACTTTGTACCCGCCCCTGTCTGGGTGATGGGG---GCACCCGGCCCCTGCTATAGAATTTATAATTTTTGGGTTACATATAGCGGGTGTTTCGTCTATTTTTGG
>Macoma balthica_OM856318
CCTGATCTGTGTTTTGGTCGTGTGAATAGTTTCAGGTTTTGGCTTATACCTTGGGCTTTAGTTTTGGTTCTAATGTCTAA---TTGCGTAGAGGATGGTGTTGGAACTGGATGAACTTTGTACCCGCCCCTGTCTGGGTGATGGGG---GCACCCGGCCCCTGCTATAGAATTTATAATTTTTGGGTTACATATAGCGGGTGTTTCGTCTATTTTTGG
>Macoma balthica_OM856257
CCTGATCTGTGTTTTGGTCGTGTGAATAGTTTCAGGTTTTGGCTTATACCTTGGGCTTTAGTTTTGGTTCTAATGTCTAA---TTGCGTAGAGGATGGTGTTGGAACTGGATGAACTTTGTACCCGCCCCTGTCTGGGTGATGGGG---GCACCCGGCCCCTGCTATAGAATTTATAATTTTTGGGTTACATATAGCGGGTGTTTCGTCTATTTTTGG
>Macoma balthica_OM856207
CCTGATCTGTGTTTTGGTCGTGTGAATAGTTTCAGGTTTTGGCTTATACCTTGGGCTTTAGTTTTGGTTCTAATGTCTAA---TTGCGTAGAGGATGGTGTTGGAACTGGATGAACTTTGTACCCGCCCCTGTCTGGGTGATGGGG---GCACCCGGCCCCTGCTATAGAATTTATAATTTTTGGGTTACATATAGCGGGTGTTTCGTCTATTTTTGG
>Macoma balthica_OM856306
CCTGATCTGTGTTTTGGTCGTGTGAATAGTTTCAGGTTTTGGCTTATACCTTGGGCTTTAGTTTTGGTTCTAATGTCTAA---TTGCGTAGAGGATGGTGTTGGAACTGGATGAACTTTGTACCCGCCCCTGTCTGGGTGATGGGG---GCACCCGGCCCCTGCTATAGAATTTATAATTTTTGGGTTACATATAGCGGGTGTTTCGTCTATTTTTGG
>Macoma balthica_OM856330
CCTGATCTGTGTTTTGGTCGTGTGAATAGTTTCAGGTTTTGGCTTATACCTTGGGCTTTAGTTTTGGTTCTAATGTCTAA---TTGCGTAGAGGATGGTGTTGGAACTGGATGAACTTTGTACCCGCCCCTGTCTGGGTGATGGGG---GCACCCGGCCCCTGCTATAGAATTTATAATTTTTGGGTTACATATAGCGGGTGTTTCGTCTATTTTTGG
>Macoma balthica_OM856325
CCTGATCTGTGTTTTGGTCGTGTGAATAGTTTCAGGTTTTGGCTTATACCTTGGGCTTTAGTTTTGGTTCTAATGTCTAA---TTGCGTAGAGGATGGTGTTGGAACTGGATGAACTTTGTACCCGCCCCTGTCTGGGTGATGGGG---GCACCCGGCCCCTGCTATAGAATTTATAATTTTTGGGTTACATATAGCGGGTGTTTCGTCTATTTTTGG
>Macoma balthica_OM856201
CCTGATCTGTGTTTTGGTCGTGTGAATAGTTTCAGGTTTTGGCTTATACCTTGGGCTTTAGTTTTGGTTCTAATGTCTAA---TTGCGTAGAGGATGGTGTTGGAACTGGATGAACTTTGTACCCGCCCCTGTCTGGGTGATGGGG---GCACCCGGCCCCTGCTATAGAATTTATAATTTTTGGGTTACATATAGCGGGTGTTTCGTCTATTTTTGG
>Macoma balthica_OM856337
CCTGATCTGTGTTTTGGTCGTGTGAATAGTTTCAGGTTTTGGCTTATACCTTGGGCTTTAGTTTTGGTTCTAATGTCTAA---TTGCGTAGAGGATGGTGTTGGAACTGGATGAACTTTGTACCCGCCCCTGTCTGGGTGATGGGG---GCACCCGGCCCCTGCTATAGAATTTATAATTTTTGGGTTACATATAGCGGGTGTTTCGTCTATTTTTGG
>Macoma balthica_OM856189
CCTGATCTGTGTTTTGGTCGTGTGAATAGTTTCAGGTTTTGGCTTATACCTTGGGCTTTAGTTTTGGTTCTAATGTCTAA---TTGCGTAGAGGATGGTGTTGGAACTGGATGAACTTTGTACCCGCCCCTGTCTGGGTGATGGGG---GCACCCGGCCCCTGCTATAGAATTTATAATTTTTGGGTTACATATAGCGGGTGTTTCGTCTATTTTTGG
>Macoma balthica_OM856188
CCTGATCTGTGTTTTGGTCGTGTGAATAGTTTCAGGTTTTGGCTTATACCTTGGGCTTTAGTTTTGGTTCTAATGTCTAA---TTGCGTAGAGGATGGTGTTGGAACTGGATGAACTTTGTACCCGCCCCTGTCTGGGTGATGGGG---GCACCCGGCCCCTGCTATAGAATTTATAATTTTTGGGTTACATATAGCGGGTGTTTCGTCTATTTTTGG
>Macoma balthica_OM856143
CCTGATCTGTGTTTTGGTCGTGTGAATAGTTTCAGGTTTTGGCTTATACCTTGGGCTTTAGTTTTGGTTCTAATGTCTAA---TTGCGTAGAGGATGGTGTTGGAACTGGATGAACTTTGTACCCGCCCCTGTCTGGGTGATGGGG---GCACCCGGCCCCTGCTATAGAATTTATAATTTTTGGGTTACATATAGCGGGTGTTTCGTCTATTTTTGG
>Macoma balthica_OM856138
CCTGATCTGTGTTTTGGTCGTGTGAATAGTTTCAGGTTTTGGCTTATACCTTGGGCTTTAGTTTTGGTTCTAATGTCTAA---TTGCGTAGAGGATGGTGTTGGAACTGGATGAACTTTGTACCCGCCCCTGTCTGGGTGATGGGG---GCACCCGGCCCCTGCTATAGAATTTATAATTTTTGGGTTACATATAGCGGGTGTTTCGTCTATTTTTGG
>Macoma balthica_OM856156
CCTGATCTGTGTTTTGGTCGTGTGAATAGTTTCAGGTTTTGGCTTATACCTTGGGCTTTAGTTTTGGTTCTAATGTCTAA---TTGCGTAGAGGATGGTGTTGGAACTGGATGAACTTTGTACCCGCCCCTGTCTGGGTGATGGGG---GCACCCGGCCCCTGCTATAGAATTTATAATTTTTGGGTTACATATAGCGGGTGTTTCGTCTATTTTTGG
>Macoma balthica_OM856192
CCTGATCTGTGTTTTGGTCGTGTGAATAGTTTCAGGTTTTGGCTTATACCTTGGGCTTTAGTTTTGGTTCTAATGTCTAA---TTGCGTAGAGGATGGTGTTGGAACTGGATGAACTTTGTACCCGCCCCTGTCTGGGTGATGGGG---GCACCCGGCCCCTGCTATAGAATTTATAATTTTTGGGTTACATATAGCGGGTGTTTCGTCTATTTTTGG
>Macoma balthica_OM856133
CCTGATCTGTGTTTTGGTCGTGTGAATAGTTTCAGGTTTTGGCTTATACCTTGGGCTTTAGTTTTGGTTCTAATGTCTAA---TTGCGTAGAGGATGGTGTTGGAACTGGATGAACTTTGTACCCGCCCCTGTCTGGGTGATGGGG---GCACCCGGCCCCTGCTATAGAATTTATAATTTTTGGGTTACATATAGCGGGTGTTTCGTCTATTTTTGG
>Macoma balthica_OM856211
CCTGATCTGTGTTTTGGTCGTGTGAATAGTTTCAGGTTTTGGCTTATACCTTGGGCTTTAGTTTTGGTTCTAATGTCTAA---TTGCGTAGAGGATGGTGTTGGAACTGGATGAACTTTGTACCCGCCCCTGTCTGGGTGATGGGG---GCACCCGGCCCCTGCTATAGAATTTATAATTTTTGGGTTACATATAGCGGGTGTTTCGTCTATTTTTGG
>Macoma balthica_OM856132
CCTGATCTGTGTTTTGGTCGTGTGAATAGTTTCAGGTTTTGGCTTATACCTTGGGCTTTAGTTTTGGTTCTAATGTCTAA---TTGCGTAGAGGATGGTGTTGGAACTGGATGAACTTTGTACCCGCCCCTGTCTGGGTGATGGGG---GCACCCGGCCCCTGCTATAGAATTTATAATTTTTGGGTTACATATAGCGGGTGTTTCGTCTATTTTTGG
>Macoma balthica_OM856140
CCTGATCTGTGTTTTGGTCGTGTGAATAGTTTCAGGTTTTGGCTTATACCTTGGGCTTTAGTTTTGGTTCTAATGTCTAA---TTGCGTAGAGGATGGTGTTGGAACTGGATGAACTTTGTACCCGCCCCTGTCTGGGTGATGGGG---GCACCCGGCCCCTGCTATAGAATTTATAATTTTTGGGTTACATATAGCGGGTGTTTCGTCTATTTTTGG
>Macoma balthica_OM856142
CCTGATCTGTGTTTTGGTCGTGTGAATAGTTTCAGGTTTTGGCTTATACCTTGGGCTTTAGTTTTGGTTCTAATGTCTAA---TTGCGTAGAGGATGGTGTTGGAACTGGATGAACTTTGTACCCGCCCCTGTCTGGGTGATGGGG---GCACCCGGCCCCTGCTATAGAATTTATAATTTTTGGGTTACATATAGCGGGTGTTTCGTCTATTTTTGG
>Macoma balthica_OM856145
CCTGATCTGTGTTTTGGTCGTGTGAATAGTTTCAGGTTTTGGCTTATACCTTGGGCTTTAGTTTTGGTTCTAATGTCTAA---TTGCGTAGAGGATGGTGTTGGAACTGGATGAACTTTGTACCCGCCCCTGTCTGGGTGATGGGG---GCACCCGGCCCCTGCTATAGAATTTATAATTTTTGGGTTACATATAGCGGGTGTTTCGTCTATTTTTGG
>Macoma balthica_OM856146
CCTGATCTGTGTTTTGGTCGTGTGAATAGTTTCAGGTTTTGGCTTATACCTTGGGCTTTAGTTTTGGTTCTAATGTCTAA---TTGCGTAGAGGATGGTGTTGGAACTGGATGAACTTTGTACCCGCCCCTGTCTGGGTGATGGGG---GCACCCGGCCCCTGCTATAGAATTTATAATTTTTGGGTTACATATAGCGGGTGTTTCGTCTATTTTTGG
>Macoma balthica_OM856152
CCTGATCTGTGTTTTGGTCGTGTGAATAGTTTCAGGTTTTGGCTTATACCTTGGGCTTTAGTTTTGGTTCTAATGTCTAA---TTGCGTAGAGGATGGTGTTGGAACTGGATGAACTTTGTACCCGCCCCTGTCTGGGTGATGGGG---GCACCCGGCCCCTGCTATAGAATTTATAATTTTTGGGTTACATATAGCGGGTGTTTCGTCTATTTTTGG
>Macoma balthica_OM856194
CCTGATCTGTGTTTTGGTCGTGTGAATAGTTTCAGGTTTTGGCTTATACCTTGGGCTTTAGTTTTGGTTCTAATGTCTAA---TTGCGTAGAGGATGGTGTTGGAACTGGATGAACTTTGTACCCGCCCCTGTCTGGGTGATGGGG---GCACCCGGCCCCTGCTATAGAATTTATAATTTTTGGGTTACATATAGCGGGTGTTTCGTCTATTTTTGG
>Macoma balthica_OM856197
CCTGATCTGTGTTTTGGTCGTGTGAATAGTTTCAGGTTTTGGCTTATACCTTGGGCTTTAGTTTTGGTTCTAATGTCTAA---TTGCGTAGAGGATGGTGTTGGAACTGGATGAACTTTGTACCCGCCCCTGTCTGGGTGATGGGG---GCACCCGGCCCCTGCTATAGAATTTATAATTTTTGGGTTACATATAGCGGGTGTTTCGTCTATTTTTGG
>Macoma balthica_OM856200
CCTGATCTGTGTTTTGGTCGTGTGAATAGTTTCAGGTTTTGGCTTATACCTTGGGCTTTAGTTTTGGTTCTAATGTCTAA---TTGCGTAGAGGATGGTGTTGGAACTGGATGAACTTTGTACCCGCCCCTGTCTGGGTGATGGGG---GCACCCGGCCCCTGCTATAGAATTTATAATTTTTGGGTTACATATAGCGGGTGTTTCGTCTATTTTTGG
>Macoma balthica_OM856202
CCTGATCTGTGTTTTGGTCGTGTGAATAGTTTCAGGTTTTGGCTTATACCTTGGGCTTTAGTTTTGGTTCTAATGTCTAA---TTGCGTAGAGGATGGTGTTGGAACTGGATGAACTTTGTACCCGCCCCTGTCTGGGTGATGGGG---GCACCCGGCCCCTGCTATAGAATTTATAATTTTTGGGTTACATATAGCGGGTGTTTCGTCTATTTTTGG
>Macoma balthica_OM856203
CCTGATCTGTGTTTTGGTCGTGTGAATAGTTTCAGGTTTTGGCTTATACCTTGGGCTTTAGTTTTGGTTCTAATGTCTAA---TTGCGTAGAGGATGGTGTTGGAACTGGATGAACTTTGTACCCGCCCCTGTCTGGGTGATGGGG---GCACCCGGCCCCTGCTATAGAATTTATAATTTTTGGGTTACATATAGCGGGTGTTTCGTCTATTTTTGG
>Macoma balthica_OM856204
CCTGATCTGTGTTTTGGTCGTGTGAATAGTTTCAGGTTTTGGCTTATACCTTGGGCTTTAGTTTTGGTTCTAATGTCTAA---TTGCGTAGAGGATGGTGTTGGAACTGGATGAACTTTGTACCCGCCCCTGTCTGGGTGATGGGG---GCACCCGGCCCCTGCTATAGAATTTATAATTTTTGGGTTACATATAGCGGGTGTTTCGTCTATTTTTGG
>Macoma balthica_OM856205
CCTGATCTGTGTTTTGGTCGTGTGAATAGTTTCAGGTTTTGGCTTATACCTTGGGCTTTAGTTTTGGTTCTAATGTCTAA---TTGCGTAGAGGATGGTGTTGGAACTGGATGAACTTTGTACCCGCCCCTGTCTGGGTGATGGGG---GCACCCGGCCCCTGCTATAGAATTTATAATTTTTGGGTTACATATAGCGGGTGTTTCGTCTATTTTTGG
>Macoma balthica_OM856208
CCTGATCTGTGTTTTGGTCGTGTGAATAGTTTCAGGTTTTGGCTTATACCTTGGGCTTTAGTTTTGGTTCTAATGTCTAA---TTGCGTAGAGGATGGTGTTGGAACTGGATGAACTTTGTACCCGCCCCTGTCTGGGTGATGGGG---GCACCCGGCCCCTGCTATAGAATTTATAATTTTTGGGTTACATATAGCGGGTGTTTCGTCTATTTTTGG
>Macoma balthica_OM856210
CCTGATCTGTGTTTTGGTCGTGTGAATAGTTTCAGGTTTTGGCTTATACCTTGGGCTTTAGTTTTGGTTCTAATGTCTAA---TTGCGTAGAGGATGGTGTTGGAACTGGATGAACTTTGTACCCGCCCCTGTCTGGGTGATGGGG---GCACCCGGCCCCTGCTATAGAATTTATAATTTTTGGGTTACATATAGCGGGTGTTTCGTCTATTTTTGG
>Macoma balthica_OM856214
CCTGATCTGTGTTTTGGTCGTGTGAATAGTTTCAGGTTTTGGCTTATACCTTGGGCTTTAGTTTTGGTTCTAATGTCTAA---TTGCGTAGAGGATGGTGTTGGAACTGGATGAACTTTGTACCCGCCCCTGTCTGGGTGATGGGG---GCACCCGGCCCCTGCTATAGAATTTATAATTTTTGGGTTACATATAGCGGGTGTTTCGTCTATTTTTGG
>Macoma balthica_OM856216
CCTGATCTGTGTTTTGGTCGTGTGAATAGTTTCAGGTTTTGGCTTATACCTTGGGCTTTAGTTTTGGTTCTAATGTCTAA---TTGCGTAGAGGATGGTGTTGGAACTGGATGAACTTTGTACCCGCCCCTGTCTGGGTGATGGGG---GCACCCGGCCCCTGCTATAGAATTTATAATTTTTGGGTTACATATAGCGGGTGTTTCGTCTATTTTTGG
>Macoma balthica_OM856217
CCTGATCTGTGTTTTGGTCGTGTGAATAGTTTCAGGTTTTGGCTTATACCTTGGGCTTTAGTTTTGGTTCTAATGTCTAA---TTGCGTAGAGGATGGTGTTGGAACTGGATGAACTTTGTACCCGCCCCTGTCTGGGTGATGGGG---GCACCCGGCCCCTGCTATAGAATTTATAATTTTTGGGTTACATATAGCGGGTGTTTCGTCTATTTTTGG
>Macoma balthica_OM856297
CCTGATCTGTGTTTTGGTCGTGTGAATAGTTTCAGGTTTTGGCTTATACCTTGGGCTTTAGTTTTGGTTCTAATGTCTAA---TTGCGTAGAGGATGGTGTTGGAACTGGATGAACTTTGTACCCGCCCCTGTCTGGGTGATGGGG---GCACCCGGCCCCTGCTATAGAATTTATAATTTTTGGGTTACATATAGCGGGTGTTTCGTCTATTTTTGG
>Macoma balthica_OM856298
CCTGATCTGTGTTTTGGTCGTGTGAATAGTTTCAGGTTTTGGCTTATACCTTGGGCTTTAGTTTTGGTTCTAATGTCTAA---TTGCGTAGAGGATGGTGTTGGAACTGGATGAACTTTGTACCCGCCCCTGTCTGGGTGATGGGG---GCACCCGGCCCCTGCTATAGAATTTATAATTTTTGGGTTACATATAGCGGGTGTTTCGTCTATTTTTGG
>Macoma balthica_OM856309
CCTGATCTGTGTTTTGGTCGTGTGAATAGTTTCAGGTTTTGGCTTATACCTTGGGCTTTAGTTTTGGTTCTAATGTCTAA---TTGCGTAGAGGATGGTGTTGGAACTGGATGAACTTTGTACCCGCCCCTGTCTGGGTGATGGGG---GCACCCGGCCCCTGCTATAGAATTTATAATTTTTGGGTTACATATAGCGGGTGTTTCGTCTATTTTTGG
>Macoma balthica_OM856311
CCTGATCTGTGTTTTGGTCGTGTGAATAGTTTCAGGTTTTGGCTTATACCTTGGGCTTTAGTTTTGGTTCTAATGTCTAA---TTGCGTAGAGGATGGTGTTGGAACTGGATGAACTTTGTACCCGCCCCTGTCTGGGTGATGGGG---GCACCCGGCCCCTGCTATAGAATTTATAATTTTTGGGTTACATATAGCGGGTGTTTCGTCTATTTTTGG
>Macoma balthica_OM856312
CCTGATCTGTGTTTTGGTCGTGTGAATAGTTTCAGGTTTTGGCTTATACCTTGGGCTTTAGTTTTGGTTCTAATGTCTAA---TTGCGTAGAGGATGGTGTTGGAACTGGATGAACTTTGTACCCGCCCCTGTCTGGGTGATGGGG---GCACCCGGCCCCTGCTATAGAATTTATAATTTTTGGGTTACATATAGCGGGTGTTTCGTCTATTTTTGG
>Macoma balthica_OM856313
CCTGATCTGTGTTTTGGTCGTGTGAATAGTTTCAGGTTTTGGCTTATACCTTGGGCTTTAGTTTTGGTTCTAATGTCTAA---TTGCGTAGAGGATGGTGTTGGAACTGGATGAACTTTGTACCCGCCCCTGTCTGGGTGATGGGG---GCACCCGGCCCCTGCTATAGAATTTATAATTTTTGGGTTACATATAGCGGGTGTTTCGTCTATTTTTGG
>Macoma balthica_OM856314
CCTGATCTGTGTTTTGGTCGTGTGAATAGTTTCAGGTTTTGGCTTATACCTTGGGCTTTAGTTTTGGTTCTAATGTCTAA---TTGCGTAGAGGATGGTGTTGGAACTGGATGAACTTTGTACCCGCCCCTGTCTGGGTGATGGGG---GCACCCGGCCCCTGCTATAGAATTTATAATTTTTGGGTTACATATAGCGGGTGTTTCGTCTATTTTTGG
>Macoma balthica_OM856316
CCTGATCTGTGTTTTGGTCGTGTGAATAGTTTCAGGTTTTGGCTTATACCTTGGGCTTTAGTTTTGGTTCTAATGTCTAA---TTGCGTAGAGGATGGTGTTGGAACTGGATGAACTTTGTACCCGCCCCTGTCTGGGTGATGGGG---GCACCCGGCCCCTGCTATAGAATTTATAATTTTTGGGTTACATATAGCGGGTGTTTCGTCTATTTTTGG
>Macoma balthica_OM856317
CCTGATCTGTGTTTTGGTCGTGTGAATAGTTTCAGGTTTTGGCTTATACCTTGGGCTTTAGTTTTGGTTCTAATGTCTAA---TTGCGTAGAGGATGGTGTTGGAACTGGATGAACTTTGTACCCGCCCCTGTCTGGGTGATGGGG---GCACCCGGCCCCTGCTATAGAATTTATAATTTTTGGGTTACATATAGCGGGTGTTTCGTCTATTTTTGG
>Macoma balthica_OM856319
CCTGATCTGTGTTTTGGTCGTGTGAATAGTTTCAGGTTTTGGCTTATACCTTGGGCTTTAGTTTTGGTTCTAATGTCTAA---TTGCGTAGAGGATGGTGTTGGAACTGGATGAACTTTGTACCCGCCCCTGTCTGGGTGATGGGG---GCACCCGGCCCCTGCTATAGAATTTATAATTTTTGGGTTACATATAGCGGGTGTTTCGTCTATTTTTGG
>Macoma balthica_OM856321
CCTGATCTGTGTTTTGGTCGTGTGAATAGTTTCAGGTTTTGGCTTATACCTTGGGCTTTAGTTTTGGTTCTAATGTCTAA---TTGCGTAGAGGATGGTGTTGGAACTGGATGAACTTTGTACCCGCCCCTGTCTGGGTGATGGGG---GCACCCGGCCCCTGCTATAGAATTTATAATTTTTGGGTTACATATAGCGGGTGTTTCGTCTATTTTTGG
>Macoma balthica_OM856324
CCTGATCTGTGTTTTGGTCGTGTGAATAGTTTCAGGTTTTGGCTTATACCTTGGGCTTTAGTTTTGGTTCTAATGTCTAA---TTGCGTAGAGGATGGTGTTGGAACTGGATGAACTTTGTACCCGCCCCTGTCTGGGTGATGGGG---GCACCCGGCCCCTGCTATAGAATTTATAATTTTTGGGTTACATATAGCGGGTGTTTCGTCTATTTTTGG
>Macoma balthica_OM856328
CCTGATCTGTGTTTTGGTCGTGTGAATAGTTTCAGGTTTTGGCTTATACCTTGGGCTTTAGTTTTGGTTCTAATGTCTAA---TTGCGTAGAGGATGGTGTTGGAACTGGATGAACTTTGTACCCGCCCCTGTCTGGGTGATGGGG---GCACCCGGCCCCTGCTATAGAATTTATAATTTTTGGGTTACATATAGCGGGTGTTTCGTCTATTTTTGG
>Macoma balthica_OM856329
CCTGATCTGTGTTTTGGTCGTGTGAATAGTTTCAGGTTTTGGCTTATACCTTGGGCTTTAGTTTTGGTTCTAATGTCTAA---TTGCGTAGAGGATGGTGTTGGAACTGGATGAACTTTGTACCCGCCCCTGTCTGGGTGATGGGG---GCACCCGGCCCCTGCTATAGAATTTATAATTTTTGGGTTACATATAGCGGGTGTTTCGTCTATTTTTGG
>Macoma balthica_OM856339
CCTGATCTGTGTTTTGGTCGTGTGAATAGTTTCAGGTTTTGGCTTATACCTTGGGCTTTAGTTTTGGTTCTAATGTCTAA---TTGCGTAGAGGATGGTGTTGGAACTGGATGAACTTTGTACCCGCCCCTGTCTGGGTGATGGGG---GCACCCGGCCCCTGCTATAGAATTTATAATTTTTGGGTTACATATAGCGGGTGTTTCGTCTATTTTTGG
>Macoma balthica_OM856135
CCTGATCTGTGTTTTGGTCGTGTGAATAGTTTCAGGTTTTGGCTTATACCTTGGGCTTTAGTTTTGGTTCTAATGTCTAA---TTGCGTAGAGGATGGTGTTGGAACTGGATGAACTTTGTACCCGCCCCTGTCTGGGTGATGGGG---GCACCCGGCCCCTGCTATAGAATTTATAATTTTTGGGTTACATATAGCGGGTGTTTCGTCTATTTTTGG
>Macoma balthica_OM856335
CCTGATCTGTGTTTTGGTCGTGTGAATAGTTTCAGGTTTTGGCTTATACCTTGGGCTTTAGTTTTGGTTCTAATGTCTAA---TTGCGTAGAGGATGGTGTTGGAACTGGATGAACTTTGTACCCGCCCCTGTCTGGGTGATGGGG---GCACCCGGCCCCTGCTATAGAATTTATAATTTTTGGGTTACATATAGCGGGTGTTTCGTCTATTTTTGG
>Macoma balthica_OM856315
CCTGATCTGTGTTTTGGTCGTGTGAATAGTTTCAGGTTTTGGCTTATACCTTGGGCTTTAGTTTTGGTTCTAATGTCTAA---TTGCGTAGAGGATGGTGTTGGAACTGGATGAACTTTGTACCCGCCCCTGTCTGGGTGATGGGG---GCACCCGGCCCCTGCTATAGAATTTATAATTTTTGGGTTACATATAGCGGGTGTTTCGTCTATTTTTGG
>Macoma balthica_OM856151
CCTGATCTGTGTTTTGGTCGTGTGAATAGTTTCAGGTTTTGGCTTATACCTTGGGCTTTAGTTTTGGTTCTAATGTCTAA---TTGCGTAGAGGATGGTGTTGGAACTGGATGAACTTTGTACCCGCCCCTGTCTGGGTGATGGGG---GCACCCGGCCCCTGCTATAGAATTTATAATTTTTGGGTTACATATAGCGGGTGTTTCGTCTATTTTTGG
>Macoma balthica_OM856141
CCTGATCTGTGTTTTGGTCGTGTGAATAGTTTCAGGTTTTGGCTTATACCTTGGGCTTTAGTTTTGGTTCTAATGTCTAA---TTGCGTAGAGGATGGTGTTGGAACTGGATGAACTTTGTACCCGCCCCTGTCTGGGTGATGGGG---GCACCCGGCCCCTGCTATAGAATTTATAATTTTTGGGTTACATATAGCGGGTGTTTCGTCTATTTTTGG
>Macoma balthica_OM856303
CCTGATCTGTGTTTTGGTCGTGTGAATAGTTTCAGGTTTTGGCTTATACCTTGGGCTTTAGTTTTGGTTCTAATGTCTAA---TTGCGTAGAGGATGGTGTTGGAACTGGATGAACTTTGTACCCGCCCCTGTCTGGGTGATGGGG---GCACCCGGCCCCTGCTATAGAATTTATAATTTTTGGGTTACATATAGCGGGTGTTTCGTCTATTTTTGG
>Macoma balthica_OM856213
CCTGATCTGTGTTTTGGTCGTGTGAATAGTTTCAGGTTTTGGCTTATACCTTGGGCTTTAGTTTTGGTTCTAATGTCTAA---TTGCGTAGAGGATGGTGTTGGAACTGGATGAACTTTGTACCCGCCCCTGTCTGGGTGATGGGG---GCACCCGGCCCCTGCTATAGAATTTATAATTTTTGGGTTACATATAGCGGGTGTTTCGTCTATTTTTGG
>Macoma balthica_OM856117
CCTGATCTGTGTTTTGGTCGTGTGAATAGTTTCAGGTTTTGGCTTATACCTTGGGCTTTAGTTTTGGTTCTAATGTCTAA---TTGCGTAGAGGATGGTGTTGGAACTGGATGAACTTTGTACCCGCCCCTGTCTGGGTGATGGGG---GCACCCGGCCCCTGCTATAGAATTTATAATTTTTGGGTTACATATAGCGGGTGTTTCGTCTATTTTTGG
>Macoma balthica_OM856110
CCTGATCTGTGTTTTGGTCGTGTGAATAGTTTCAGGTTTTGGCTTATACCTTGGGCTTTAGTTTTGGTTCTAATGTCTAA---TTGCGTAGAGGATGGTGTTGGAACTGGATGAACTTTGTACCCGCCCCTGTCTGGGTGATGGGG---GCACCCGGCCCCTGCTATAGAATTTATAATTTTTGGGTTACATATAGCGGGTGTTTCGTCTATTTTTGG
>Macoma balthica_OM856274
CCTGATCTGTGTTTTGGTCGTGTGAATAGTTTCAGGTTTTGGCTTATACCTTGGGCTTTAGTTTTGGTTCTAATGTCTAA---TTGCGTAGAGGATGGTGTTGGAACTGGATGAACTTTGTACCCGCCCCTGTCTGGGTGATGGGG---GCACCCGGCCCCTGCTATAGAATTTATAATTTTTGGGTTACATATAGCGGGTGTTTCGTCTATTTTTGG
>Macoma balthica_OM856177
CCTGATCTGTGTTTTGGTCGTGTGAATAGTTTCAGGTTTTGGCTTATACCTTGGGCTTTAGTTTTGGTTCTAATGTCTAA---TTGCGTAGAGGATGGTGTTGGAACTGGATGAACTTTGTACCCGCCCCTGTCTGGGTGATGGGG---GCACCCGGCCCCTGCTATAGAATTTATAATTTTTGGGTTACATATAGCGGGTGTTTCGTCTATTTTTGG
>Macoma balthica_OM856119
CCTGATCTGTGTTTTGGTCGTGTGAATAGTTTCAGGTTTTGGCTTATACCTTGGGCTTTAGTTTTGGTTCTAATGTCTAA---TTGCGTAGAGGATGGTGTTGGAACTGGATGAACTTTGTACCCGCCCCTGTCTGGGTGATGGGG---GCACCCGGCCCCTGCTATAGAATTTATAATTTTTGGGTTACATATAGCGGGTGTTTCGTCTATTTTTGG
>Macoma balthica_OM856121
CCTGATCTGTGTTTTGGTCGTGTGAATAGTTTCAGGTTTTGGCTTATACCTTGGGCTTTAGTTTTGGTTCTAATGTCTAA---TTGCGTAGAGGATGGTGTTGGAACTGGATGAACTTTGTACCCGCCCCTGTCTGGGTGATGGGG---GCACCCGGCCCCTGCTATAGAATTTATAATTTTTGGGTTACATATAGCGGGTGTTTCGTCTATTTTTGG
>Macoma balthica_OM856260
CCTGATCTGTGTTTTGGTCGTGTGAATAGTTTCAGGTTTTGGCTTATACCTTGGGCTTTAGTTTTGGTTCTAATGTCTAA---TTGCGTAGAGGATGGTGTTGGAACTGGATGAACTTTGTACCCGCCCCTGTCTGGGTGATGGGG---GCACCCGGCCCCTGCTATAGAATTTATAATTTTTGGGTTACATATAGCGGGTGTTTCGTCTATTTTTGG
>Macoma balthica_OM856259
CCTGATCTGTGTTTTGGTCGTGTGAATAGTTTCAGGTTTTGGCTTATACCTTGGGCTTTAGTTTTGGTTCTAATGTCTAA---TTGCGTAGAGGATGGTGTTGGAACTGGATGAACTTTGTACCCGCCCCTGTCTGGGTGATGGGG---GCACCCGGCCCCTGCTATAGAATTTATAATTTTTGGGTTACATATAGCGGGTGTTTCGTCTATTTTTGG
>Macoma balthica_OM856096
CCTGATCTGTGTTTTGGTCGTGTGAATAGTTTCAGGTTTTGGCTTATACCTTGGGCTTTAGTTTTGGTTCTAATGTCTAA---TTGCGTAGAGGATGGTGTTGGAACTGGATGAACTTTGTACCCGCCCCTGTCTGGGTGATGGGG---GCACCCGGCCCCTGCTATAGAATTTATAATTTTTGGGTTACATATAGCGGGTGTTTCGTCTATTTTTGG
>Macoma balthica_OM856063
CCTGATCTGTGTTTTGGTCGTGTGAATAGTTTCAGGTTTTGGCTTATACCTTGGGCTTTAGTTTTGGTTCTAATGTCTAA---TTGCGTAGAGGATGGTGTTGGAACTGGATGAACTTTGTACCCGCCCCTGTCTGGGTGATGGGG---GCACCCGGCCCCTGCTATAGAATTTATAATTTTTGGGTTACATATAGCGGGTGTTTCGTCTATTTTTGG
>Macoma balthica_OM856036
CCTGATCTGTGTTTTGGTCGTGTGAATAGTTTCAGGTTTTGGCTTATACCTTGGGCTTTAGTTTTGGTTCTAATGTCTAA---TTGCGTAGAGGATGGTGTTGGAACTGGATGAACTTTGTACCCGCCCCTGTCTGGGTGATGGGG---GCACCCGGCCCCTGCTATAGAATTTATAATTTTTGGGTTACATATAGCGGGTGTTTCGTCTATTTTTGG
>Macoma balthica_OM856039
CCTGATCTGTGTTTTGGTCGTGTGAATAGTTTCAGGTTTTGGCTTATACCTTGGGCTTTAGTTTTGGTTCTAATGTCTAA---TTGCGTAGAGGATGGTGTTGGAACTGGATGAACTTTGTACCCGCCCCTGTCTGGGTGATGGGG---GCACCCGGCCCCTGCTATAGAATTTATAATTTTTGGGTTACATATAGCGGGTGTTTCGTCTATTTTTGG
>Macoma balthica_OM856071
CCTGATCTGTGTTTTGGTCGTGTGAATAGTTTCAGGTTTTGGCTTATACCTTGGGCTTTAGTTTTGGTTCTAATGTCTAA---TTGCGTAGAGGATGGTGTTGGAACTGGATGAACTTTGTACCCGCCCCTGTCTGGGTGATGGGG---GCACCCGGCCCCTGCTATAGAATTTATAATTTTTGGGTTACATATAGCGGGTGTTTCGTCTATTTTTGG
>Macoma balthica_OM856178
CCTGATCTGTGTTTTGGTCGTGTGAATAGTTTCAGGTTTTGGCTTATACCTTGGGCTTTAGTTTTGGTTCTAATGTCTAA---TTGCGTAGAGGATGGTGTTGGAACTGGATGAACTTTGTACCCGCCCCTGTCTGGGTGATGGGG---GCACCCGGCCCCTGCTATAGAATTTATAATTTTTGGGTTACATATAGCGGGTGTTTCGTCTATTTTTGG
>Macoma balthica_OM856261
CCTGATCTGTGTTTTGGTCGTGTGAATAGTTTCAGGTTTTGGCTTATACCTTGGGCTTTAGTTTTGGTTCTAATGTCTAA---TTGCGTAGAGGATGGTGTTGGAACTGGATGAACTTTGTACCCGCCCCTGTCTGGGTGATGGGG---GCACCCGGCCCCTGCTATAGAATTTATAATTTTTGGGTTACATATAGCGGGTGTTTCGTCTATTTTTGG
>Macoma balthica_OM856249
CCTGATCTGTGTTTTGGTCGTGTGAATAGTTTCAGGTTTTGGCTTATACCTTGGGCTTTAGTTTTGGTTCTAATGTCTAA---TTGCGTAGAGGATGGTGTTGGAACTGGATGAACTTTGTACCCGCCCCTGTCTGGGTGATGGGG---GCACCCGGCCCCTGCTATAGAATTTATAATTTTTGGGTTACATATAGCGGGTGTTTCGTCTATTTTTGG
>Macoma balthica_OM856103
CCTGATCTGTGTTTTGGTCGTGTGAATAGTTTCAGGTTTTGGCTTATACCTTGGGCTTTAGTTTTGGTTCTAATGTCTAA---TTGCGTAGAGGATGGTGTTGGAACTGGATGAACTTTGTACCCGCCCCTGTCTGGGTGATGGGG---GCACCCGGCCCCTGCTATAGAATTTATAATTTTTGGGTTACATATAGCGGGTGTTTCGTCTATTTTTGG
>Macoma balthica_OM856090
CCTGATCTGTGTTTTGGTCGTGTGAATAGTTTCAGGTTTTGGCTTATACCTTGGGCTTTAGTTTTGGTTCTAATGTCTAA---TTGCGTAGAGGATGGTGTTGGAACTGGATGAACTTTGTACCCGCCCCTGTCTGGGTGATGGGG---GCACCCGGCCCCTGCTATAGAATTTATAATTTTTGGGTTACATATAGCGGGTGTTTCGTCTATTTTTGG
>Macoma balthica_OM856075
CCTGATCTGTGTTTTGGTCGTGTGAATAGTTTCAGGTTTTGGCTTATACCTTGGGCTTTAGTTTTGGTTCTAATGTCTAA---TTGCGTAGAGGATGGTGTTGGAACTGGATGAACTTTGTACCCGCCCCTGTCTGGGTGATGGGG---GCACCCGGCCCCTGCTATAGAATTTATAATTTTTGGGTTACATATAGCGGGTGTTTCGTCTATTTTTGG
>Macoma balthica_OM856065
CCTGATCTGTGTTTTGGTCGTGTGAATAGTTTCAGGTTTTGGCTTATACCTTGGGCTTTAGTTTTGGTTCTAATGTCTAA---TTGCGTAGAGGATGGTGTTGGAACTGGATGAACTTTGTACCCGCCCCTGTCTGGGTGATGGGG---GCACCCGGCCCCTGCTATAGAATTTATAATTTTTGGGTTACATATAGCGGGTGTTTCGTCTATTTTTGG
>Macoma balthica_OM856160
CCTGATCTGTGTTTTGGTCGTGTGAATAGTTTCAGGTTTTGGCTTATACCTTGGGCTTTAGTTTTGGTTCTAATGTCTAA---TTGCGTAGAGGATGGTGTTGGAACTGGATGAACTTTGTACCCGCCCCTGTCTGGGTGATGGGG---GCACCCGGCCCCTGCTATAGAATTTATAATTTTTGGGTTACATATAGCGGGTGTTTCGTCTATTTTTGG
>Macoma balthica_OM856244
CCTGATCTGTGTTTTGGTCGTGTGAATAGTTTCAGGTTTTGGCTTATACCTTGGGCTTTAGTTTTGGTTCTAATGTCTAA---TTGCGTAGAGGATGGTGTTGGAACTGGATGAACTTTGTACCCGCCCCTGTCTGGGTGATGGGG---GCACCCGGCCCCTGCTATAGAATTTATAATTTTTGGGTTACATATAGCGGGTGTTTCGTCTATTTTTGG
>Macoma balthica_OM856273
CCTGATCTGTGTTTTGGTCGTGTGAATAGTTTCAGGTTTTGGCTTATACCTTGGGCTTTAGTTTTGGTTCTAATGTCTAA---TTGCGTAGAGGATGGTGTTGGAACTGGATGAACTTTGTACCCGCCCCTGTCTGGGTGATGGGG---GCACCCGGCCCCTGCTATAGAATTTATAATTTTTGGGTTACATATAGCGGGTGTTTCGTCTATTTTTGG
>Macoma balthica_OM856283
CCTGATCTGTGTTTTGGTCGTGTGAATAGTTTCAGGTTTTGGCTTATACCTTGGGCTTTAGTTTTGGTTCTAATGTCTAA---TTGCGTAGAGGATGGTGTTGGAACTGGATGAACTTTGTACCCGCCCCTGTCTGGGTGATGGGG---GCACCCGGCCCCTGCTATAGAATTTATAATTTTTGGGTTACATATAGCGGGTGTTTCGTCTATTTTTGG
>Macoma balthica_OM856234
CCTGATCTGTGTTTTGGTCGTGTGAATAGTTTCAGGTTTTGGCTTATACCTTGGGCTTTAGTTTTGGTTCTAATGTCTAA---TTGCGTAGAGGATGGTGTTGGAACTGGATGAACTTTGTACCCGCCCCTGTCTGGGTGATGGGG---GCACCCGGCCCCTGCTATAGAATTTATAATTTTTGGGTTACATATAGCGGGTGTTTCGTCTATTTTTGG
>Macoma balthica_OM856027
CCTGATCTGTGTTTTGGTCGTGTGAATAGTTTCAGGTTTTGGCTTATACCTTGGGCTTTAGTTTTGGTTCTAATGTCTAA---TTGCGTAGAGGATGGTGTTGGAACTGGATGAACTTTGTACCCGCCCCTGTCTGGGTGATGGGG---GCACCCGGCCCCTGCTATAGAATTTATAATTTTTGGGTTACATATAGCGGGTGTTTCGTCTATTTTTGG
>Macoma balthica_OM856028
CCTGATCTGTGTTTTGGTCGTGTGAATAGTTTCAGGTTTTGGCTTATACCTTGGGCTTTAGTTTTGGTTCTAATGTCTAA---TTGCGTAGAGGATGGTGTTGGAACTGGATGAACTTTGTACCCGCCCCTGTCTGGGTGATGGGG---GCACCCGGCCCCTGCTATAGAATTTATAATTTTTGGGTTACATATAGCGGGTGTTTCGTCTATTTTTGG
>Macoma balthica_OM856032
CCTGATCTGTGTTTTGGTCGTGTGAATAGTTTCAGGTTTTGGCTTATACCTTGGGCTTTAGTTTTGGTTCTAATGTCTAA---TTGCGTAGAGGATGGTGTTGGAACTGGATGAACTTTGTACCCGCCCCTGTCTGGGTGATGGGG---GCACCCGGCCCCTGCTATAGAATTTATAATTTTTGGGTTACATATAGCGGGTGTTTCGTCTATTTTTGG
>Macoma balthica_OM856040
CCTGATCTGTGTTTTGGTCGTGTGAATAGTTTCAGGTTTTGGCTTATACCTTGGGCTTTAGTTTTGGTTCTAATGTCTAA---TTGCGTAGAGGATGGTGTTGGAACTGGATGAACTTTGTACCCGCCCCTGTCTGGGTGATGGGG---GCACCCGGCCCCTGCTATAGAATTTATAATTTTTGGGTTACATATAGCGGGTGTTTCGTCTATTTTTGG
>Macoma balthica_OM856057
CCTGATCTGTGTTTTGGTCGTGTGAATAGTTTCAGGTTTTGGCTTATACCTTGGGCTTTAGTTTTGGTTCTAATGTCTAA---TTGCGTAGAGGATGGTGTTGGAACTGGATGAACTTTGTACCCGCCCCTGTCTGGGTGATGGGG---GCACCCGGCCCCTGCTATAGAATTTATAATTTTTGGGTTACATATAGCGGGTGTTTCGTCTATTTTTGG
>Macoma balthica_OM856069
CCTGATCTGTGTTTTGGTCGTGTGAATAGTTTCAGGTTTTGGCTTATACCTTGGGCTTTAGTTTTGGTTCTAATGTCTAA---TTGCGTAGAGGATGGTGTTGGAACTGGATGAACTTTGTACCCGCCCCTGTCTGGGTGATGGGG---GCACCCGGCCCCTGCTATAGAATTTATAATTTTTGGGTTACATATAGCGGGTGTTTCGTCTATTTTTGG
>Macoma balthica_OM856179
CCTGATCTGTGTTTTGGTCGTGTGAATAGTTTCAGGTTTTGGCTTATACCTTGGGCTTTAGTTTTGGTTCTAATGTCTAA---TTGCGTAGAGGATGGTGTTGGAACTGGATGAACTTTGTACCCGCCCCTGTCTGGGTGATGGGG---GCACCCGGCCCCTGCTATAGAATTTATAATTTTTGGGTTACATATAGCGGGTGTTTCGTCTATTTTTGG
>Macoma balthica_OM856111
CCTGATCTGTGTTTTGGTCGTGTGAATAGTTTCAGGTTTTGGCTTATACCTTGGGCTTTAGTTTTGGTTCTAATGTCTAA---TTGCGTAGAGGATGGTGTTGGAACTGGATGAACTTTGTACCCGCCCCTGTCTGGGTGATGGGG---GCACCCGGCCCCTGCTATAGAATTTATAATTTTTGGGTTACATATAGCGGGTGTTTCGTCTATTTTTGG
>Macoma balthica_OM856184
CCTGATCTGTGTTTTGGTCGTGTGAATAGTTTCAGGTTTTGGCTTATACCTTGGGCTTTAGTTTTGGTTCTAATGTCTAA---TTGCGTAGAGGATGGTGTTGGAACTGGATGAACTTTGTACCCGCCCCTGTCTGGGTGATGGGG---GCACCCGGCCCCTGCTATAGAATTTATAATTTTTGGGTTACATATAGCGGGTGTTTCGTCTATTTTTGG
>Macoma balthica_OM856254
CCTGATCTGTGTTTTGGTCGTGTGAATAGTTTCAGGTTTTGGCTTATACCTTGGGCTTTAGTTTTGGTTCTAATGTCTAA---TTGCGTAGAGGATGGTGTTGGAACTGGATGAACTTTGTACCCGCCCCTGTCTGGGTGATGGGG---GCACCCGGCCCCTGCTATAGAATTTATAATTTTTGGGTTACATATAGCGGGTGTTTCGTCTATTTTTGG
>Macoma balthica_OM856029
CCTGATCTGTGTTTTGGTCGTGTGAATAGTTTCAGGTTTTGGCTTATACCTTGGGCTTTAGTTTTGGTTCTAATGTCTAA---TTGCGTAGAGGATGGTGTTGGAACTGGATGAACTTTGTACCCGCCCCTGTCTGGGTGATGGGG---GCACCCGGCCCCTGCTATAGAATTTATAATTTTTGGGTTACATATAGCGGGTGTTTCGTCTATTTTTGG
>Macoma balthica_OM856030
CCTGATCTGTGTTTTGGTCGTGTGAATAGTTTCAGGTTTTGGCTTATACCTTGGGCTTTAGTTTTGGTTCTAATGTCTAA---TTGCGTAGAGGATGGTGTTGGAACTGGATGAACTTTGTACCCGCCCCTGTCTGGGTGATGGGG---GCACCCGGCCCCTGCTATAGAATTTATAATTTTTGGGTTACATATAGCGGGTGTTTCGTCTATTTTTGG
>Macoma balthica_OM856031
CCTGATCTGTGTTTTGGTCGTGTGAATAGTTTCAGGTTTTGGCTTATACCTTGGGCTTTAGTTTTGGTTCTAATGTCTAA---TTGCGTAGAGGATGGTGTTGGAACTGGATGAACTTTGTACCCGCCCCTGTCTGGGTGATGGGG---GCACCCGGCCCCTGCTATAGAATTTATAATTTTTGGGTTACATATAGCGGGTGTTTCGTCTATTTTTGG
>Macoma balthica_OM856033
CCTGATCTGTGTTTTGGTCGTGTGAATAGTTTCAGGTTTTGGCTTATACCTTGGGCTTTAGTTTTGGTTCTAATGTCTAA---TTGCGTAGAGGATGGTGTTGGAACTGGATGAACTTTGTACCCGCCCCTGTCTGGGTGATGGGG---GCACCCGGCCCCTGCTATAGAATTTATAATTTTTGGGTTACATATAGCGGGTGTTTCGTCTATTTTTGG
>Macoma balthica_OM856034
CCTGATCTGTGTTTTGGTCGTGTGAATAGTTTCAGGTTTTGGCTTATACCTTGGGCTTTAGTTTTGGTTCTAATGTCTAA---TTGCGTAGAGGATGGTGTTGGAACTGGATGAACTTTGTACCCGCCCCTGTCTGGGTGATGGGG---GCACCCGGCCCCTGCTATAGAATTTATAATTTTTGGGTTACATATAGCGGGTGTTTCGTCTATTTTTGG
>Macoma balthica_OM856035
CCTGATCTGTGTTTTGGTCGTGTGAATAGTTTCAGGTTTTGGCTTATACCTTGGGCTTTAGTTTTGGTTCTAATGTCTAA---TTGCGTAGAGGATGGTGTTGGAACTGGATGAACTTTGTACCCGCCCCTGTCTGGGTGATGGGG---GCACCCGGCCCCTGCTATAGAATTTATAATTTTTGGGTTACATATAGCGGGTGTTTCGTCTATTTTTGG
>Macoma balthica_OM856037
CCTGATCTGTGTTTTGGTCGTGTGAATAGTTTCAGGTTTTGGCTTATACCTTGGGCTTTAGTTTTGGTTCTAATGTCTAA---TTGCGTAGAGGATGGTGTTGGAACTGGATGAACTTTGTACCCGCCCCTGTCTGGGTGATGGGG---GCACCCGGCCCCTGCTATAGAATTTATAATTTTTGGGTTACATATAGCGGGTGTTTCGTCTATTTTTGG
>Macoma balthica_OM856041
CCTGATCTGTGTTTTGGTCGTGTGAATAGTTTCAGGTTTTGGCTTATACCTTGGGCTTTAGTTTTGGTTCTAATGTCTAA---TTGCGTAGAGGATGGTGTTGGAACTGGATGAACTTTGTACCCGCCCCTGTCTGGGTGATGGGG---GCACCCGGCCCCTGCTATAGAATTTATAATTTTTGGGTTACATATAGCGGGTGTTTCGTCTATTTTTGG
>Macoma balthica_OM856042
CCTGATCTGTGTTTTGGTCGTGTGAATAGTTTCAGGTTTTGGCTTATACCTTGGGCTTTAGTTTTGGTTCTAATGTCTAA---TTGCGTAGAGGATGGTGTTGGAACTGGATGAACTTTGTACCCGCCCCTGTCTGGGTGATGGGG---GCACCCGGCCCCTGCTATAGAATTTATAATTTTTGGGTTACATATAGCGGGTGTTTCGTCTATTTTTGG
>Macoma balthica_OM856043
CCTGATCTGTGTTTTGGTCGTGTGAATAGTTTCAGGTTTTGGCTTATACCTTGGGCTTTAGTTTTGGTTCTAATGTCTAA---TTGCGTAGAGGATGGTGTTGGAACTGGATGAACTTTGTACCCGCCCCTGTCTGGGTGATGGGG---GCACCCGGCCCCTGCTATAGAATTTATAATTTTTGGGTTACATATAGCGGGTGTTTCGTCTATTTTTGG
>Macoma balthica_OM856044
CCTGATCTGTGTTTTGGTCGTGTGAATAGTTTCAGGTTTTGGCTTATACCTTGGGCTTTAGTTTTGGTTCTAATGTCTAA---TTGCGTAGAGGATGGTGTTGGAACTGGATGAACTTTGTACCCGCCCCTGTCTGGGTGATGGGG---GCACCCGGCCCCTGCTATAGAATTTATAATTTTTGGGTTACATATAGCGGGTGTTTCGTCTATTTTTGG
>Macoma balthica_OM856045
CCTGATCTGTGTTTTGGTCGTGTGAATAGTTTCAGGTTTTGGCTTATACCTTGGGCTTTAGTTTTGGTTCTAATGTCTAA---TTGCGTAGAGGATGGTGTTGGAACTGGATGAACTTTGTACCCGCCCCTGTCTGGGTGATGGGG---GCACCCGGCCCCTGCTATAGAATTTATAATTTTTGGGTTACATATAGCGGGTGTTTCGTCTATTTTTGG
>Macoma balthica_OM856046
CCTGATCTGTGTTTTGGTCGTGTGAATAGTTTCAGGTTTTGGCTTATACCTTGGGCTTTAGTTTTGGTTCTAATGTCTAA---TTGCGTAGAGGATGGTGTTGGAACTGGATGAACTTTGTACCCGCCCCTGTCTGGGTGATGGGG---GCACCCGGCCCCTGCTATAGAATTTATAATTTTTGGGTTACATATAGCGGGTGTTTCGTCTATTTTTGG
>Macoma balthica_OM856047
CCTGATCTGTGTTTTGGTCGTGTGAATAGTTTCAGGTTTTGGCTTATACCTTGGGCTTTAGTTTTGGTTCTAATGTCTAA---TTGCGTAGAGGATGGTGTTGGAACTGGATGAACTTTGTACCCGCCCCTGTCTGGGTGATGGGG---GCACCCGGCCCCTGCTATAGAATTTATAATTTTTGGGTTACATATAGCGGGTGTTTCGTCTATTTTTGG
>Macoma balthica_OM856048
CCTGATCTGTGTTTTGGTCGTGTGAATAGTTTCAGGTTTTGGCTTATACCTTGGGCTTTAGTTTTGGTTCTAATGTCTAA---TTGCGTAGAGGATGGTGTTGGAACTGGATGAACTTTGTACCCGCCCCTGTCTGGGTGATGGGG---GCACCCGGCCCCTGCTATAGAATTTATAATTTTTGGGTTACATATAGCGGGTGTTTCGTCTATTTTTGG
>Macoma balthica_OM856049
CCTGATCTGTGTTTTGGTCGTGTGAATAGTTTCAGGTTTTGGCTTATACCTTGGGCTTTAGTTTTGGTTCTAATGTCTAA---TTGCGTAGAGGATGGTGTTGGAACTGGATGAACTTTGTACCCGCCCCTGTCTGGGTGATGGGG---GCACCCGGCCCCTGCTATAGAATTTATAATTTTTGGGTTACATATAGCGGGTGTTTCGTCTATTTTTGG
>Macoma balthica_OM856050
CCTGATCTGTGTTTTGGTCGTGTGAATAGTTTCAGGTTTTGGCTTATACCTTGGGCTTTAGTTTTGGTTCTAATGTCTAA---TTGCGTAGAGGATGGTGTTGGAACTGGATGAACTTTGTACCCGCCCCTGTCTGGGTGATGGGG---GCACCCGGCCCCTGCTATAGAATTTATAATTTTTGGGTTACATATAGCGGGTGTTTCGTCTATTTTTGG
>Macoma balthica_OM856051
CCTGATCTGTGTTTTGGTCGTGTGAATAGTTTCAGGTTTTGGCTTATACCTTGGGCTTTAGTTTTGGTTCTAATGTCTAA---TTGCGTAGAGGATGGTGTTGGAACTGGATGAACTTTGTACCCGCCCCTGTCTGGGTGATGGGG---GCACCCGGCCCCTGCTATAGAATTTATAATTTTTGGGTTACATATAGCGGGTGTTTCGTCTATTTTTGG
>Macoma balthica_OM856052
CCTGATCTGTGTTTTGGTCGTGTGAATAGTTTCAGGTTTTGGCTTATACCTTGGGCTTTAGTTTTGGTTCTAATGTCTAA---TTGCGTAGAGGATGGTGTTGGAACTGGATGAACTTTGTACCCGCCCCTGTCTGGGTGATGGGG---GCACCCGGCCCCTGCTATAGAATTTATAATTTTTGGGTTACATATAGCGGGTGTTTCGTCTATTTTTGG
>Macoma balthica_OM856053
CCTGATCTGTGTTTTGGTCGTGTGAATAGTTTCAGGTTTTGGCTTATACCTTGGGCTTTAGTTTTGGTTCTAATGTCTAA---TTGCGTAGAGGATGGTGTTGGAACTGGATGAACTTTGTACCCGCCCCTGTCTGGGTGATGGGG---GCACCCGGCCCCTGCTATAGAATTTATAATTTTTGGGTTACATATAGCGGGTGTTTCGTCTATTTTTGG
>Macoma balthica_OM856054
CCTGATCTGTGTTTTGGTCGTGTGAATAGTTTCAGGTTTTGGCTTATACCTTGGGCTTTAGTTTTGGTTCTAATGTCTAA---TTGCGTAGAGGATGGTGTTGGAACTGGATGAACTTTGTACCCGCCCCTGTCTGGGTGATGGGG---GCACCCGGCCCCTGCTATAGAATTTATAATTTTTGGGTTACATATAGCGGGTGTTTCGTCTATTTTTGG
>Macoma balthica_OM856055
CCTGATCTGTGTTTTGGTCGTGTGAATAGTTTCAGGTTTTGGCTTATACCTTGGGCTTTAGTTTTGGTTCTAATGTCTAA---TTGCGTAGAGGATGGTGTTGGAACTGGATGAACTTTGTACCCGCCCCTGTCTGGGTGATGGGG---GCACCCGGCCCCTGCTATAGAATTTATAATTTTTGGGTTACATATAGCGGGTGTTTCGTCTATTTTTGG
>Macoma balthica_OM856056
CCTGATCTGTGTTTTGGTCGTGTGAATAGTTTCAGGTTTTGGCTTATACCTTGGGCTTTAGTTTTGGTTCTAATGTCTAA---TTGCGTAGAGGATGGTGTTGGAACTGGATGAACTTTGTACCCGCCCCTGTCTGGGTGATGGGG---GCACCCGGCCCCTGCTATAGAATTTATAATTTTTGGGTTACATATAGCGGGTGTTTCGTCTATTTTTGG
>Macoma balthica_OM856058
CCTGATCTGTGTTTTGGTCGTGTGAATAGTTTCAGGTTTTGGCTTATACCTTGGGCTTTAGTTTTGGTTCTAATGTCTAA---TTGCGTAGAGGATGGTGTTGGAACTGGATGAACTTTGTACCCGCCCCTGTCTGGGTGATGGGG---GCACCCGGCCCCTGCTATAGAATTTATAATTTTTGGGTTACATATAGCGGGTGTTTCGTCTATTTTTGG
>Macoma balthica_OM856059
CCTGATCTGTGTTTTGGTCGTGTGAATAGTTTCAGGTTTTGGCTTATACCTTGGGCTTTAGTTTTGGTTCTAATGTCTAA---TTGCGTAGAGGATGGTGTTGGAACTGGATGAACTTTGTACCCGCCCCTGTCTGGGTGATGGGG---GCACCCGGCCCCTGCTATAGAATTTATAATTTTTGGGTTACATATAGCGGGTGTTTCGTCTATTTTTGG
>Macoma balthica_OM856060
CCTGATCTGTGTTTTGGTCGTGTGAATAGTTTCAGGTTTTGGCTTATACCTTGGGCTTTAGTTTTGGTTCTAATGTCTAA---TTGCGTAGAGGATGGTGTTGGAACTGGATGAACTTTGTACCCGCCCCTGTCTGGGTGATGGGG---GCACCCGGCCCCTGCTATAGAATTTATAATTTTTGGGTTACATATAGCGGGTGTTTCGTCTATTTTTGG
>Macoma balthica_OM856061
CCTGATCTGTGTTTTGGTCGTGTGAATAGTTTCAGGTTTTGGCTTATACCTTGGGCTTTAGTTTTGGTTCTAATGTCTAA---TTGCGTAGAGGATGGTGTTGGAACTGGATGAACTTTGTACCCGCCCCTGTCTGGGTGATGGGG---GCACCCGGCCCCTGCTATAGAATTTATAATTTTTGGGTTACATATAGCGGGTGTTTCGTCTATTTTTGG
>Macoma balthica_OM856062
CCTGATCTGTGTTTTGGTCGTGTGAATAGTTTCAGGTTTTGGCTTATACCTTGGGCTTTAGTTTTGGTTCTAATGTCTAA---TTGCGTAGAGGATGGTGTTGGAACTGGATGAACTTTGTACCCGCCCCTGTCTGGGTGATGGGG---GCACCCGGCCCCTGCTATAGAATTTATAATTTTTGGGTTACATATAGCGGGTGTTTCGTCTATTTTTGG
>Macoma balthica_OM856064
CCTGATCTGTGTTTTGGTCGTGTGAATAGTTTCAGGTTTTGGCTTATACCTTGGGCTTTAGTTTTGGTTCTAATGTCTAA---TTGCGTAGAGGATGGTGTTGGAACTGGATGAACTTTGTACCCGCCCCTGTCTGGGTGATGGGG---GCACCCGGCCCCTGCTATAGAATTTATAATTTTTGGGTTACATATAGCGGGTGTTTCGTCTATTTTTGG
>Macoma balthica_OM856066
CCTGATCTGTGTTTTGGTCGTGTGAATAGTTTCAGGTTTTGGCTTATACCTTGGGCTTTAGTTTTGGTTCTAATGTCTAA---TTGCGTAGAGGATGGTGTTGGAACTGGATGAACTTTGTACCCGCCCCTGTCTGGGTGATGGGG---GCACCCGGCCCCTGCTATAGAATTTATAATTTTTGGGTTACATATAGCGGGTGTTTCGTCTATTTTTGG
>Macoma balthica_OM856067
CCTGATCTGTGTTTTGGTCGTGTGAATAGTTTCAGGTTTTGGCTTATACCTTGGGCTTTAGTTTTGGTTCTAATGTCTAA---TTGCGTAGAGGATGGTGTTGGAACTGGATGAACTTTGTACCCGCCCCTGTCTGGGTGATGGGG---GCACCCGGCCCCTGCTATAGAATTTATAATTTTTGGGTTACATATAGCGGGTGTTTCGTCTATTTTTGG
>Macoma balthica_OM856070
CCTGATCTGTGTTTTGGTCGTGTGAATAGTTTCAGGTTTTGGCTTATACCTTGGGCTTTAGTTTTGGTTCTAATGTCTAA---TTGCGTAGAGGATGGTGTTGGAACTGGATGAACTTTGTACCCGCCCCTGTCTGGGTGATGGGG---GCACCCGGCCCCTGCTATAGAATTTATAATTTTTGGGTTACATATAGCGGGTGTTTCGTCTATTTTTGG
>Macoma balthica_OM856072
CCTGATCTGTGTTTTGGTCGTGTGAATAGTTTCAGGTTTTGGCTTATACCTTGGGCTTTAGTTTTGGTTCTAATGTCTAA---TTGCGTAGAGGATGGTGTTGGAACTGGATGAACTTTGTACCCGCCCCTGTCTGGGTGATGGGG---GCACCCGGCCCCTGCTATAGAATTTATAATTTTTGGGTTACATATAGCGGGTGTTTCGTCTATTTTTGG
>Macoma balthica_OM856076
CCTGATCTGTGTTTTGGTCGTGTGAATAGTTTCAGGTTTTGGCTTATACCTTGGGCTTTAGTTTTGGTTCTAATGTCTAA---TTGCGTAGAGGATGGTGTTGGAACTGGATGAACTTTGTACCCGCCCCTGTCTGGGTGATGGGG---GCACCCGGCCCCTGCTATAGAATTTATAATTTTTGGGTTACATATAGCGGGTGTTTCGTCTATTTTTGG
>Macoma balthica_OM856079
CCTGATCTGTGTTTTGGTCGTGTGAATAGTTTCAGGTTTTGGCTTATACCTTGGGCTTTAGTTTTGGTTCTAATGTCTAA---TTGCGTAGAGGATGGTGTTGGAACTGGATGAACTTTGTACCCGCCCCTGTCTGGGTGATGGGG---GCACCCGGCCCCTGCTATAGAATTTATAATTTTTGGGTTACATATAGCGGGTGTTTCGTCTATTTTTGG
>Macoma balthica_OM856080
CCTGATCTGTGTTTTGGTCGTGTGAATAGTTTCAGGTTTTGGCTTATACCTTGGGCTTTAGTTTTGGTTCTAATGTCTAA---TTGCGTAGAGGATGGTGTTGGAACTGGATGAACTTTGTACCCGCCCCTGTCTGGGTGATGGGG---GCACCCGGCCCCTGCTATAGAATTTATAATTTTTGGGTTACATATAGCGGGTGTTTCGTCTATTTTTGG
>Macoma balthica_OM856081
CCTGATCTGTGTTTTGGTCGTGTGAATAGTTTCAGGTTTTGGCTTATACCTTGGGCTTTAGTTTTGGTTCTAATGTCTAA---TTGCGTAGAGGATGGTGTTGGAACTGGATGAACTTTGTACCCGCCCCTGTCTGGGTGATGGGG---GCACCCGGCCCCTGCTATAGAATTTATAATTTTTGGGTTACATATAGCGGGTGTTTCGTCTATTTTTGG
>Macoma balthica_OM856082
CCTGATCTGTGTTTTGGTCGTGTGAATAGTTTCAGGTTTTGGCTTATACCTTGGGCTTTAGTTTTGGTTCTAATGTCTAA---TTGCGTAGAGGATGGTGTTGGAACTGGATGAACTTTGTACCCGCCCCTGTCTGGGTGATGGGG---GCACCCGGCCCCTGCTATAGAATTTATAATTTTTGGGTTACATATAGCGGGTGTTTCGTCTATTTTTGG
>Macoma balthica_OM856083
CCTGATCTGTGTTTTGGTCGTGTGAATAGTTTCAGGTTTTGGCTTATACCTTGGGCTTTAGTTTTGGTTCTAATGTCTAA---TTGCGTAGAGGATGGTGTTGGAACTGGATGAACTTTGTACCCGCCCCTGTCTGGGTGATGGGG---GCACCCGGCCCCTGCTATAGAATTTATAATTTTTGGGTTACATATAGCGGGTGTTTCGTCTATTTTTGG
>Macoma balthica_OM856084
CCTGATCTGTGTTTTGGTCGTGTGAATAGTTTCAGGTTTTGGCTTATACCTTGGGCTTTAGTTTTGGTTCTAATGTCTAA---TTGCGTAGAGGATGGTGTTGGAACTGGATGAACTTTGTACCCGCCCCTGTCTGGGTGATGGGG---GCACCCGGCCCCTGCTATAGAATTTATAATTTTTGGGTTACATATAGCGGGTGTTTCGTCTATTTTTGG
>Macoma balthica_OM856085
CCTGATCTGTGTTTTGGTCGTGTGAATAGTTTCAGGTTTTGGCTTATACCTTGGGCTTTAGTTTTGGTTCTAATGTCTAA---TTGCGTAGAGGATGGTGTTGGAACTGGATGAACTTTGTACCCGCCCCTGTCTGGGTGATGGGG---GCACCCGGCCCCTGCTATAGAATTTATAATTTTTGGGTTACATATAGCGGGTGTTTCGTCTATTTTTGG
>Macoma balthica_OM856086
CCTGATCTGTGTTTTGGTCGTGTGAATAGTTTCAGGTTTTGGCTTATACCTTGGGCTTTAGTTTTGGTTCTAATGTCTAA---TTGCGTAGAGGATGGTGTTGGAACTGGATGAACTTTGTACCCGCCCCTGTCTGGGTGATGGGG---GCACCCGGCCCCTGCTATAGAATTTATAATTTTTGGGTTACATATAGCGGGTGTTTCGTCTATTTTTGG
>Macoma balthica_OM856087
CCTGATCTGTGTTTTGGTCGTGTGAATAGTTTCAGGTTTTGGCTTATACCTTGGGCTTTAGTTTTGGTTCTAATGTCTAA---TTGCGTAGAGGATGGTGTTGGAACTGGATGAACTTTGTACCCGCCCCTGTCTGGGTGATGGGG---GCACCCGGCCCCTGCTATAGAATTTATAATTTTTGGGTTACATATAGCGGGTGTTTCGTCTATTTTTGG
>Macoma balthica_OM856088
CCTGATCTGTGTTTTGGTCGTGTGAATAGTTTCAGGTTTTGGCTTATACCTTGGGCTTTAGTTTTGGTTCTAATGTCTAA---TTGCGTAGAGGATGGTGTTGGAACTGGATGAACTTTGTACCCGCCCCTGTCTGGGTGATGGGG---GCACCCGGCCCCTGCTATAGAATTTATAATTTTTGGGTTACATATAGCGGGTGTTTCGTCTATTTTTGG
>Macoma balthica_OM856089
CCTGATCTGTGTTTTGGTCGTGTGAATAGTTTCAGGTTTTGGCTTATACCTTGGGCTTTAGTTTTGGTTCTAATGTCTAA---TTGCGTAGAGGATGGTGTTGGAACTGGATGAACTTTGTACCCGCCCCTGTCTGGGTGATGGGG---GCACCCGGCCCCTGCTATAGAATTTATAATTTTTGGGTTACATATAGCGGGTGTTTCGTCTATTTTTGG
>Macoma balthica_OM856092
CCTGATCTGTGTTTTGGTCGTGTGAATAGTTTCAGGTTTTGGCTTATACCTTGGGCTTTAGTTTTGGTTCTAATGTCTAA---TTGCGTAGAGGATGGTGTTGGAACTGGATGAACTTTGTACCCGCCCCTGTCTGGGTGATGGGG---GCACCCGGCCCCTGCTATAGAATTTATAATTTTTGGGTTACATATAGCGGGTGTTTCGTCTATTTTTGG
>Macoma balthica_OM856093
CCTGATCTGTGTTTTGGTCGTGTGAATAGTTTCAGGTTTTGGCTTATACCTTGGGCTTTAGTTTTGGTTCTAATGTCTAA---TTGCGTAGAGGATGGTGTTGGAACTGGATGAACTTTGTACCCGCCCCTGTCTGGGTGATGGGG---GCACCCGGCCCCTGCTATAGAATTTATAATTTTTGGGTTACATATAGCGGGTGTTTCGTCTATTTTTGG
>Macoma balthica_OM856094
CCTGATCTGTGTTTTGGTCGTGTGAATAGTTTCAGGTTTTGGCTTATACCTTGGGCTTTAGTTTTGGTTCTAATGTCTAA---TTGCGTAGAGGATGGTGTTGGAACTGGATGAACTTTGTACCCGCCCCTGTCTGGGTGATGGGG---GCACCCGGCCCCTGCTATAGAATTTATAATTTTTGGGTTACATATAGCGGGTGTTTCGTCTATTTTTGG
>Macoma balthica_OM856095
CCTGATCTGTGTTTTGGTCGTGTGAATAGTTTCAGGTTTTGGCTTATACCTTGGGCTTTAGTTTTGGTTCTAATGTCTAA---TTGCGTAGAGGATGGTGTTGGAACTGGATGAACTTTGTACCCGCCCCTGTCTGGGTGATGGGG---GCACCCGGCCCCTGCTATAGAATTTATAATTTTTGGGTTACATATAGCGGGTGTTTCGTCTATTTTTGG
>Macoma balthica_OM856097
CCTGATCTGTGTTTTGGTCGTGTGAATAGTTTCAGGTTTTGGCTTATACCTTGGGCTTTAGTTTTGGTTCTAATGTCTAA---TTGCGTAGAGGATGGTGTTGGAACTGGATGAACTTTGTACCCGCCCCTGTCTGGGTGATGGGG---GCACCCGGCCCCTGCTATAGAATTTATAATTTTTGGGTTACATATAGCGGGTGTTTCGTCTATTTTTGG
>Macoma balthica_OM856098
CCTGATCTGTGTTTTGGTCGTGTGAATAGTTTCAGGTTTTGGCTTATACCTTGGGCTTTAGTTTTGGTTCTAATGTCTAA---TTGCGTAGAGGATGGTGTTGGAACTGGATGAACTTTGTACCCGCCCCTGTCTGGGTGATGGGG---GCACCCGGCCCCTGCTATAGAATTTATAATTTTTGGGTTACATATAGCGGGTGTTTCGTCTATTTTTGG
>Macoma balthica_OM856099
CCTGATCTGTGTTTTGGTCGTGTGAATAGTTTCAGGTTTTGGCTTATACCTTGGGCTTTAGTTTTGGTTCTAATGTCTAA---TTGCGTAGAGGATGGTGTTGGAACTGGATGAACTTTGTACCCGCCCCTGTCTGGGTGATGGGG---GCACCCGGCCCCTGCTATAGAATTTATAATTTTTGGGTTACATATAGCGGGTGTTTCGTCTATTTTTGG
>Macoma balthica_OM856100
CCTGATCTGTGTTTTGGTCGTGTGAATAGTTTCAGGTTTTGGCTTATACCTTGGGCTTTAGTTTTGGTTCTAATGTCTAA---TTGCGTAGAGGATGGTGTTGGAACTGGATGAACTTTGTACCCGCCCCTGTCTGGGTGATGGGG---GCACCCGGCCCCTGCTATAGAATTTATAATTTTTGGGTTACATATAGCGGGTGTTTCGTCTATTTTTGG
>Macoma balthica_OM856101
CCTGATCTGTGTTTTGGTCGTGTGAATAGTTTCAGGTTTTGGCTTATACCTTGGGCTTTAGTTTTGGTTCTAATGTCTAA---TTGCGTAGAGGATGGTGTTGGAACTGGATGAACTTTGTACCCGCCCCTGTCTGGGTGATGGGG---GCACCCGGCCCCTGCTATAGAATTTATAATTTTTGGGTTACATATAGCGGGTGTTTCGTCTATTTTTGG
>Macoma balthica_OM856102
CCTGATCTGTGTTTTGGTCGTGTGAATAGTTTCAGGTTTTGGCTTATACCTTGGGCTTTAGTTTTGGTTCTAATGTCTAA---TTGCGTAGAGGATGGTGTTGGAACTGGATGAACTTTGTACCCGCCCCTGTCTGGGTGATGGGG---GCACCCGGCCCCTGCTATAGAATTTATAATTTTTGGGTTACATATAGCGGGTGTTTCGTCTATTTTTGG
>Macoma balthica_OM856104
CCTGATCTGTGTTTTGGTCGTGTGAATAGTTTCAGGTTTTGGCTTATACCTTGGGCTTTAGTTTTGGTTCTAATGTCTAA---TTGCGTAGAGGATGGTGTTGGAACTGGATGAACTTTGTACCCGCCCCTGTCTGGGTGATGGGG---GCACCCGGCCCCTGCTATAGAATTTATAATTTTTGGGTTACATATAGCGGGTGTTTCGTCTATTTTTGG
>Macoma balthica_OM856105
CCTGATCTGTGTTTTGGTCGTGTGAATAGTTTCAGGTTTTGGCTTATACCTTGGGCTTTAGTTTTGGTTCTAATGTCTAA---TTGCGTAGAGGATGGTGTTGGAACTGGATGAACTTTGTACCCGCCCCTGTCTGGGTGATGGGG---GCACCCGGCCCCTGCTATAGAATTTATAATTTTTGGGTTACATATAGCGGGTGTTTCGTCTATTTTTGG
>Macoma balthica_OM856106
CCTGATCTGTGTTTTGGTCGTGTGAATAGTTTCAGGTTTTGGCTTATACCTTGGGCTTTAGTTTTGGTTCTAATGTCTAA---TTGCGTAGAGGATGGTGTTGGAACTGGATGAACTTTGTACCCGCCCCTGTCTGGGTGATGGGG---GCACCCGGCCCCTGCTATAGAATTTATAATTTTTGGGTTACATATAGCGGGTGTTTCGTCTATTTTTGG
>Macoma balthica_OM856107
CCTGATCTGTGTTTTGGTCGTGTGAATAGTTTCAGGTTTTGGCTTATACCTTGGGCTTTAGTTTTGGTTCTAATGTCTAA---TTGCGTAGAGGATGGTGTTGGAACTGGATGAACTTTGTACCCGCCCCTGTCTGGGTGATGGGG---GCACCCGGCCCCTGCTATAGAATTTATAATTTTTGGGTTACATATAGCGGGTGTTTCGTCTATTTTTGG
>Macoma balthica_OM856109
CCTGATCTGTGTTTTGGTCGTGTGAATAGTTTCAGGTTTTGGCTTATACCTTGGGCTTTAGTTTTGGTTCTAATGTCTAA---TTGCGTAGAGGATGGTGTTGGAACTGGATGAACTTTGTACCCGCCCCTGTCTGGGTGATGGGG---GCACCCGGCCCCTGCTATAGAATTTATAATTTTTGGGTTACATATAGCGGGTGTTTCGTCTATTTTTGG
>Macoma balthica_OM856112
CCTGATCTGTGTTTTGGTCGTGTGAATAGTTTCAGGTTTTGGCTTATACCTTGGGCTTTAGTTTTGGTTCTAATGTCTAA---TTGCGTAGAGGATGGTGTTGGAACTGGATGAACTTTGTACCCGCCCCTGTCTGGGTGATGGGG---GCACCCGGCCCCTGCTATAGAATTTATAATTTTTGGGTTACATATAGCGGGTGTTTCGTCTATTTTTGG
>Macoma balthica_OM856113
CCTGATCTGTGTTTTGGTCGTGTGAATAGTTTCAGGTTTTGGCTTATACCTTGGGCTTTAGTTTTGGTTCTAATGTCTAA---TTGCGTAGAGGATGGTGTTGGAACTGGATGAACTTTGTACCCGCCCCTGTCTGGGTGATGGGG---GCACCCGGCCCCTGCTATAGAATTTATAATTTTTGGGTTACATATAGCGGGTGTTTCGTCTATTTTTGG
>Macoma balthica_OM856114
CCTGATCTGTGTTTTGGTCGTGTGAATAGTTTCAGGTTTTGGCTTATACCTTGGGCTTTAGTTTTGGTTCTAATGTCTAA---TTGCGTAGAGGATGGTGTTGGAACTGGATGAACTTTGTACCCGCCCCTGTCTGGGTGATGGGG---GCACCCGGCCCCTGCTATAGAATTTATAATTTTTGGGTTACATATAGCGGGTGTTTCGTCTATTTTTGG
>Macoma balthica_OM856115
CCTGATCTGTGTTTTGGTCGTGTGAATAGTTTCAGGTTTTGGCTTATACCTTGGGCTTTAGTTTTGGTTCTAATGTCTAA---TTGCGTAGAGGATGGTGTTGGAACTGGATGAACTTTGTACCCGCCCCTGTCTGGGTGATGGGG---GCACCCGGCCCCTGCTATAGAATTTATAATTTTTGGGTTACATATAGCGGGTGTTTCGTCTATTTTTGG
>Macoma balthica_OM856118
CCTGATCTGTGTTTTGGTCGTGTGAATAGTTTCAGGTTTTGGCTTATACCTTGGGCTTTAGTTTTGGTTCTAATGTCTAA---TTGCGTAGAGGATGGTGTTGGAACTGGATGAACTTTGTACCCGCCCCTGTCTGGGTGATGGGG---GCACCCGGCCCCTGCTATAGAATTTATAATTTTTGGGTTACATATAGCGGGTGTTTCGTCTATTTTTGG
>Macoma balthica_OM856120
CCTGATCTGTGTTTTGGTCGTGTGAATAGTTTCAGGTTTTGGCTTATACCTTGGGCTTTAGTTTTGGTTCTAATGTCTAA---TTGCGTAGAGGATGGTGTTGGAACTGGATGAACTTTGTACCCGCCCCTGTCTGGGTGATGGGG---GCACCCGGCCCCTGCTATAGAATTTATAATTTTTGGGTTACATATAGCGGGTGTTTCGTCTATTTTTGG
>Macoma balthica_OM856122
CCTGATCTGTGTTTTGGTCGTGTGAATAGTTTCAGGTTTTGGCTTATACCTTGGGCTTTAGTTTTGGTTCTAATGTCTAA---TTGCGTAGAGGATGGTGTTGGAACTGGATGAACTTTGTACCCGCCCCTGTCTGGGTGATGGGG---GCACCCGGCCCCTGCTATAGAATTTATAATTTTTGGGTTACATATAGCGGGTGTTTCGTCTATTTTTGG
>Macoma balthica_OM856123
CCTGATCTGTGTTTTGGTCGTGTGAATAGTTTCAGGTTTTGGCTTATACCTTGGGCTTTAGTTTTGGTTCTAATGTCTAA---TTGCGTAGAGGATGGTGTTGGAACTGGATGAACTTTGTACCCGCCCCTGTCTGGGTGATGGGG---GCACCCGGCCCCTGCTATAGAATTTATAATTTTTGGGTTACATATAGCGGGTGTTTCGTCTATTTTTGG
>Macoma balthica_OM856124
CCTGATCTGTGTTTTGGTCGTGTGAATAGTTTCAGGTTTTGGCTTATACCTTGGGCTTTAGTTTTGGTTCTAATGTCTAA---TTGCGTAGAGGATGGTGTTGGAACTGGATGAACTTTGTACCCGCCCCTGTCTGGGTGATGGGG---GCACCCGGCCCCTGCTATAGAATTTATAATTTTTGGGTTACATATAGCGGGTGTTTCGTCTATTTTTGG
>Macoma balthica_OM856125
CCTGATCTGTGTTTTGGTCGTGTGAATAGTTTCAGGTTTTGGCTTATACCTTGGGCTTTAGTTTTGGTTCTAATGTCTAA---TTGCGTAGAGGATGGTGTTGGAACTGGATGAACTTTGTACCCGCCCCTGTCTGGGTGATGGGG---GCACCCGGCCCCTGCTATAGAATTTATAATTTTTGGGTTACATATAGCGGGTGTTTCGTCTATTTTTGG
>Macoma balthica_OM856126
CCTGATCTGTGTTTTGGTCGTGTGAATAGTTTCAGGTTTTGGCTTATACCTTGGGCTTTAGTTTTGGTTCTAATGTCTAA---TTGCGTAGAGGATGGTGTTGGAACTGGATGAACTTTGTACCCGCCCCTGTCTGGGTGATGGGG---GCACCCGGCCCCTGCTATAGAATTTATAATTTTTGGGTTACATATAGCGGGTGTTTCGTCTATTTTTGG
>Macoma balthica_OM856127
CCTGATCTGTGTTTTGGTCGTGTGAATAGTTTCAGGTTTTGGCTTATACCTTGGGCTTTAGTTTTGGTTCTAATGTCTAA---TTGCGTAGAGGATGGTGTTGGAACTGGATGAACTTTGTACCCGCCCCTGTCTGGGTGATGGGG---GCACCCGGCCCCTGCTATAGAATTTATAATTTTTGGGTTACATATAGCGGGTGTTTCGTCTATTTTTGG
>Macoma balthica_OM856128
CCTGATCTGTGTTTTGGTCGTGTGAATAGTTTCAGGTTTTGGCTTATACCTTGGGCTTTAGTTTTGGTTCTAATGTCTAA---TTGCGTAGAGGATGGTGTTGGAACTGGATGAACTTTGTACCCGCCCCTGTCTGGGTGATGGGG---GCACCCGGCCCCTGCTATAGAATTTATAATTTTTGGGTTACATATAGCGGGTGTTTCGTCTATTTTTGG
>Macoma balthica_OM856147
CCTGATCTGTGTTTTGGTCGTGTGAATAGTTTCAGGTTTTGGCTTATACCTTGGGCTTTAGTTTTGGTTCTAATGTCTAA---TTGCGTAGAGGATGGTGTTGGAACTGGATGAACTTTGTACCCGCCCCTGTCTGGGTGATGGGG---GCACCCGGCCCCTGCTATAGAATTTATAATTTTTGGGTTACATATAGCGGGTGTTTCGTCTATTTTTGG
>Macoma balthica_OM856157
CCTGATCTGTGTTTTGGTCGTGTGAATAGTTTCAGGTTTTGGCTTATACCTTGGGCTTTAGTTTTGGTTCTAATGTCTAA---TTGCGTAGAGGATGGTGTTGGAACTGGATGAACTTTGTACCCGCCCCTGTCTGGGTGATGGGG---GCACCCGGCCCCTGCTATAGAATTTATAATTTTTGGGTTACATATAGCGGGTGTTTCGTCTATTTTTGG
>Macoma balthica_OM856158
CCTGATCTGTGTTTTGGTCGTGTGAATAGTTTCAGGTTTTGGCTTATACCTTGGGCTTTAGTTTTGGTTCTAATGTCTAA---TTGCGTAGAGGATGGTGTTGGAACTGGATGAACTTTGTACCCGCCCCTGTCTGGGTGATGGGG---GCACCCGGCCCCTGCTATAGAATTTATAATTTTTGGGTTACATATAGCGGGTGTTTCGTCTATTTTTGG
>Macoma balthica_OM856159
CCTGATCTGTGTTTTGGTCGTGTGAATAGTTTCAGGTTTTGGCTTATACCTTGGGCTTTAGTTTTGGTTCTAATGTCTAA---TTGCGTAGAGGATGGTGTTGGAACTGGATGAACTTTGTACCCGCCCCTGTCTGGGTGATGGGG---GCACCCGGCCCCTGCTATAGAATTTATAATTTTTGGGTTACATATAGCGGGTGTTTCGTCTATTTTTGG
>Macoma balthica_OM856161
CCTGATCTGTGTTTTGGTCGTGTGAATAGTTTCAGGTTTTGGCTTATACCTTGGGCTTTAGTTTTGGTTCTAATGTCTAA---TTGCGTAGAGGATGGTGTTGGAACTGGATGAACTTTGTACCCGCCCCTGTCTGGGTGATGGGG---GCACCCGGCCCCTGCTATAGAATTTATAATTTTTGGGTTACATATAGCGGGTGTTTCGTCTATTTTTGG
>Macoma balthica_OM856162
CCTGATCTGTGTTTTGGTCGTGTGAATAGTTTCAGGTTTTGGCTTATACCTTGGGCTTTAGTTTTGGTTCTAATGTCTAA---TTGCGTAGAGGATGGTGTTGGAACTGGATGAACTTTGTACCCGCCCCTGTCTGGGTGATGGGG---GCACCCGGCCCCTGCTATAGAATTTATAATTTTTGGGTTACATATAGCGGGTGTTTCGTCTATTTTTGG
>Macoma balthica_OM856163
CCTGATCTGTGTTTTGGTCGTGTGAATAGTTTCAGGTTTTGGCTTATACCTTGGGCTTTAGTTTTGGTTCTAATGTCTAA---TTGCGTAGAGGATGGTGTTGGAACTGGATGAACTTTGTACCCGCCCCTGTCTGGGTGATGGGG---GCACCCGGCCCCTGCTATAGAATTTATAATTTTTGGGTTACATATAGCGGGTGTTTCGTCTATTTTTGG
>Macoma balthica_OM856164
CCTGATCTGTGTTTTGGTCGTGTGAATAGTTTCAGGTTTTGGCTTATACCTTGGGCTTTAGTTTTGGTTCTAATGTCTAA---TTGCGTAGAGGATGGTGTTGGAACTGGATGAACTTTGTACCCGCCCCTGTCTGGGTGATGGGG---GCACCCGGCCCCTGCTATAGAATTTATAATTTTTGGGTTACATATAGCGGGTGTTTCGTCTATTTTTGG
>Macoma balthica_OM856165
CCTGATCTGTGTTTTGGTCGTGTGAATAGTTTCAGGTTTTGGCTTATACCTTGGGCTTTAGTTTTGGTTCTAATGTCTAA---TTGCGTAGAGGATGGTGTTGGAACTGGATGAACTTTGTACCCGCCCCTGTCTGGGTGATGGGG---GCACCCGGCCCCTGCTATAGAATTTATAATTTTTGGGTTACATATAGCGGGTGTTTCGTCTATTTTTGG
>Macoma balthica_OM856166
CCTGATCTGTGTTTTGGTCGTGTGAATAGTTTCAGGTTTTGGCTTATACCTTGGGCTTTAGTTTTGGTTCTAATGTCTAA---TTGCGTAGAGGATGGTGTTGGAACTGGATGAACTTTGTACCCGCCCCTGTCTGGGTGATGGGG---GCACCCGGCCCCTGCTATAGAATTTATAATTTTTGGGTTACATATAGCGGGTGTTTCGTCTATTTTTGG
>Macoma balthica_OM856167
CCTGATCTGTGTTTTGGTCGTGTGAATAGTTTCAGGTTTTGGCTTATACCTTGGGCTTTAGTTTTGGTTCTAATGTCTAA---TTGCGTAGAGGATGGTGTTGGAACTGGATGAACTTTGTACCCGCCCCTGTCTGGGTGATGGGG---GCACCCGGCCCCTGCTATAGAATTTATAATTTTTGGGTTACATATAGCGGGTGTTTCGTCTATTTTTGG
>Macoma balthica_OM856169
CCTGATCTGTGTTTTGGTCGTGTGAATAGTTTCAGGTTTTGGCTTATACCTTGGGCTTTAGTTTTGGTTCTAATGTCTAA---TTGCGTAGAGGATGGTGTTGGAACTGGATGAACTTTGTACCCGCCCCTGTCTGGGTGATGGGG---GCACCCGGCCCCTGCTATAGAATTTATAATTTTTGGGTTACATATAGCGGGTGTTTCGTCTATTTTTGG
>Macoma balthica_OM856170
CCTGATCTGTGTTTTGGTCGTGTGAATAGTTTCAGGTTTTGGCTTATACCTTGGGCTTTAGTTTTGGTTCTAATGTCTAA---TTGCGTAGAGGATGGTGTTGGAACTGGATGAACTTTGTACCCGCCCCTGTCTGGGTGATGGGG---GCACCCGGCCCCTGCTATAGAATTTATAATTTTTGGGTTACATATAGCGGGTGTTTCGTCTATTTTTGG
>Macoma balthica_OM856171
CCTGATCTGTGTTTTGGTCGTGTGAATAGTTTCAGGTTTTGGCTTATACCTTGGGCTTTAGTTTTGGTTCTAATGTCTAA---TTGCGTAGAGGATGGTGTTGGAACTGGATGAACTTTGTACCCGCCCCTGTCTGGGTGATGGGG---GCACCCGGCCCCTGCTATAGAATTTATAATTTTTGGGTTACATATAGCGGGTGTTTCGTCTATTTTTGG
>Macoma balthica_OM856172
CCTGATCTGTGTTTTGGTCGTGTGAATAGTTTCAGGTTTTGGCTTATACCTTGGGCTTTAGTTTTGGTTCTAATGTCTAA---TTGCGTAGAGGATGGTGTTGGAACTGGATGAACTTTGTACCCGCCCCTGTCTGGGTGATGGGG---GCACCCGGCCCCTGCTATAGAATTTATAATTTTTGGGTTACATATAGCGGGTGTTTCGTCTATTTTTGG
>Macoma balthica_OM856173
CCTGATCTGTGTTTTGGTCGTGTGAATAGTTTCAGGTTTTGGCTTATACCTTGGGCTTTAGTTTTGGTTCTAATGTCTAA---TTGCGTAGAGGATGGTGTTGGAACTGGATGAACTTTGTACCCGCCCCTGTCTGGGTGATGGGG---GCACCCGGCCCCTGCTATAGAATTTATAATTTTTGGGTTACATATAGCGGGTGTTTCGTCTATTTTTGG
>Macoma balthica_OM856174
CCTGATCTGTGTTTTGGTCGTGTGAATAGTTTCAGGTTTTGGCTTATACCTTGGGCTTTAGTTTTGGTTCTAATGTCTAA---TTGCGTAGAGGATGGTGTTGGAACTGGATGAACTTTGTACCCGCCCCTGTCTGGGTGATGGGG---GCACCCGGCCCCTGCTATAGAATTTATAATTTTTGGGTTACATATAGCGGGTGTTTCGTCTATTTTTGG
>Macoma balthica_OM856176
CCTGATCTGTGTTTTGGTCGTGTGAATAGTTTCAGGTTTTGGCTTATACCTTGGGCTTTAGTTTTGGTTCTAATGTCTAA---TTGCGTAGAGGATGGTGTTGGAACTGGATGAACTTTGTACCCGCCCCTGTCTGGGTGATGGGG---GCACCCGGCCCCTGCTATAGAATTTATAATTTTTGGGTTACATATAGCGGGTGTTTCGTCTATTTTTGG
>Macoma balthica_OM856180
CCTGATCTGTGTTTTGGTCGTGTGAATAGTTTCAGGTTTTGGCTTATACCTTGGGCTTTAGTTTTGGTTCTAATGTCTAA---TTGCGTAGAGGATGGTGTTGGAACTGGATGAACTTTGTACCCGCCCCTGTCTGGGTGATGGGG---GCACCCGGCCCCTGCTATAGAATTTATAATTTTTGGGTTACATATAGCGGGTGTTTCGTCTATTTTTGG
>Macoma balthica_OM856181
CCTGATCTGTGTTTTGGTCGTGTGAATAGTTTCAGGTTTTGGCTTATACCTTGGGCTTTAGTTTTGGTTCTAATGTCTAA---TTGCGTAGAGGATGGTGTTGGAACTGGATGAACTTTGTACCCGCCCCTGTCTGGGTGATGGGG---GCACCCGGCCCCTGCTATAGAATTTATAATTTTTGGGTTACATATAGCGGGTGTTTCGTCTATTTTTGG
>Macoma balthica_OM856182
CCTGATCTGTGTTTTGGTCGTGTGAATAGTTTCAGGTTTTGGCTTATACCTTGGGCTTTAGTTTTGGTTCTAATGTCTAA---TTGCGTAGAGGATGGTGTTGGAACTGGATGAACTTTGTACCCGCCCCTGTCTGGGTGATGGGG---GCACCCGGCCCCTGCTATAGAATTTATAATTTTTGGGTTACATATAGCGGGTGTTTCGTCTATTTTTGG
>Macoma balthica_OM856183
CCTGATCTGTGTTTTGGTCGTGTGAATAGTTTCAGGTTTTGGCTTATACCTTGGGCTTTAGTTTTGGTTCTAATGTCTAA---TTGCGTAGAGGATGGTGTTGGAACTGGATGAACTTTGTACCCGCCCCTGTCTGGGTGATGGGG---GCACCCGGCCCCTGCTATAGAATTTATAATTTTTGGGTTACATATAGCGGGTGTTTCGTCTATTTTTGG
>Macoma balthica_OM856185
CCTGATCTGTGTTTTGGTCGTGTGAATAGTTTCAGGTTTTGGCTTATACCTTGGGCTTTAGTTTTGGTTCTAATGTCTAA---TTGCGTAGAGGATGGTGTTGGAACTGGATGAACTTTGTACCCGCCCCTGTCTGGGTGATGGGG---GCACCCGGCCCCTGCTATAGAATTTATAATTTTTGGGTTACATATAGCGGGTGTTTCGTCTATTTTTGG
>Macoma balthica_OM856186
CCTGATCTGTGTTTTGGTCGTGTGAATAGTTTCAGGTTTTGGCTTATACCTTGGGCTTTAGTTTTGGTTCTAATGTCTAA---TTGCGTAGAGGATGGTGTTGGAACTGGATGAACTTTGTACCCGCCCCTGTCTGGGTGATGGGG---GCACCCGGCCCCTGCTATAGAATTTATAATTTTTGGGTTACATATAGCGGGTGTTTCGTCTATTTTTGG
>Macoma balthica_OM856225
CCTGATCTGTGTTTTGGTCGTGTGAATAGTTTCAGGTTTTGGCTTATACCTTGGGCTTTAGTTTTGGTTCTAATGTCTAA---TTGCGTAGAGGATGGTGTTGGAACTGGATGAACTTTGTACCCGCCCCTGTCTGGGTGATGGGG---GCACCCGGCCCCTGCTATAGAATTTATAATTTTTGGGTTACATATAGCGGGTGTTTCGTCTATTTTTGG
>Macoma balthica_OM856227
CCTGATCTGTGTTTTGGTCGTGTGAATAGTTTCAGGTTTTGGCTTATACCTTGGGCTTTAGTTTTGGTTCTAATGTCTAA---TTGCGTAGAGGATGGTGTTGGAACTGGATGAACTTTGTACCCGCCCCTGTCTGGGTGATGGGG---GCACCCGGCCCCTGCTATAGAATTTATAATTTTTGGGTTACATATAGCGGGTGTTTCGTCTATTTTTGG
>Macoma balthica_OM856228
CCTGATCTGTGTTTTGGTCGTGTGAATAGTTTCAGGTTTTGGCTTATACCTTGGGCTTTAGTTTTGGTTCTAATGTCTAA---TTGCGTAGAGGATGGTGTTGGAACTGGATGAACTTTGTACCCGCCCCTGTCTGGGTGATGGGG---GCACCCGGCCCCTGCTATAGAATTTATAATTTTTGGGTTACATATAGCGGGTGTTTCGTCTATTTTTGG
>Macoma balthica_OM856229
CCTGATCTGTGTTTTGGTCGTGTGAATAGTTTCAGGTTTTGGCTTATACCTTGGGCTTTAGTTTTGGTTCTAATGTCTAA---TTGCGTAGAGGATGGTGTTGGAACTGGATGAACTTTGTACCCGCCCCTGTCTGGGTGATGGGG---GCACCCGGCCCCTGCTATAGAATTTATAATTTTTGGGTTACATATAGCGGGTGTTTCGTCTATTTTTGG
>Macoma balthica_OM856230
CCTGATCTGTGTTTTGGTCGTGTGAATAGTTTCAGGTTTTGGCTTATACCTTGGGCTTTAGTTTTGGTTCTAATGTCTAA---TTGCGTAGAGGATGGTGTTGGAACTGGATGAACTTTGTACCCGCCCCTGTCTGGGTGATGGGG---GCACCCGGCCCCTGCTATAGAATTTATAATTTTTGGGTTACATATAGCGGGTGTTTCGTCTATTTTTGG
>Macoma balthica_OM856231
CCTGATCTGTGTTTTGGTCGTGTGAATAGTTTCAGGTTTTGGCTTATACCTTGGGCTTTAGTTTTGGTTCTAATGTCTAA---TTGCGTAGAGGATGGTGTTGGAACTGGATGAACTTTGTACCCGCCCCTGTCTGGGTGATGGGG---GCACCCGGCCCCTGCTATAGAATTTATAATTTTTGGGTTACATATAGCGGGTGTTTCGTCTATTTTTGG
>Macoma balthica_OM856232
CCTGATCTGTGTTTTGGTCGTGTGAATAGTTTCAGGTTTTGGCTTATACCTTGGGCTTTAGTTTTGGTTCTAATGTCTAA---TTGCGTAGAGGATGGTGTTGGAACTGGATGAACTTTGTACCCGCCCCTGTCTGGGTGATGGGG---GCACCCGGCCCCTGCTATAGAATTTATAATTTTTGGGTTACATATAGCGGGTGTTTCGTCTATTTTTGG
>Macoma balthica_OM856233
CCTGATCTGTGTTTTGGTCGTGTGAATAGTTTCAGGTTTTGGCTTATACCTTGGGCTTTAGTTTTGGTTCTAATGTCTAA---TTGCGTAGAGGATGGTGTTGGAACTGGATGAACTTTGTACCCGCCCCTGTCTGGGTGATGGGG---GCACCCGGCCCCTGCTATAGAATTTATAATTTTTGGGTTACATATAGCGGGTGTTTCGTCTATTTTTGG
>Macoma balthica_OM856235
CCTGATCTGTGTTTTGGTCGTGTGAATAGTTTCAGGTTTTGGCTTATACCTTGGGCTTTAGTTTTGGTTCTAATGTCTAA---TTGCGTAGAGGATGGTGTTGGAACTGGATGAACTTTGTACCCGCCCCTGTCTGGGTGATGGGG---GCACCCGGCCCCTGCTATAGAATTTATAATTTTTGGGTTACATATAGCGGGTGTTTCGTCTATTTTTGG
>Macoma balthica_OM856236
CCTGATCTGTGTTTTGGTCGTGTGAATAGTTTCAGGTTTTGGCTTATACCTTGGGCTTTAGTTTTGGTTCTAATGTCTAA---TTGCGTAGAGGATGGTGTTGGAACTGGATGAACTTTGTACCCGCCCCTGTCTGGGTGATGGGG---GCACCCGGCCCCTGCTATAGAATTTATAATTTTTGGGTTACATATAGCGGGTGTTTCGTCTATTTTTGG
>Macoma balthica_OM856237
CCTGATCTGTGTTTTGGTCGTGTGAATAGTTTCAGGTTTTGGCTTATACCTTGGGCTTTAGTTTTGGTTCTAATGTCTAA---TTGCGTAGAGGATGGTGTTGGAACTGGATGAACTTTGTACCCGCCCCTGTCTGGGTGATGGGG---GCACCCGGCCCCTGCTATAGAATTTATAATTTTTGGGTTACATATAGCGGGTGTTTCGTCTATTTTTGG
>Macoma balthica_OM856238
CCTGATCTGTGTTTTGGTCGTGTGAATAGTTTCAGGTTTTGGCTTATACCTTGGGCTTTAGTTTTGGTTCTAATGTCTAA---TTGCGTAGAGGATGGTGTTGGAACTGGATGAACTTTGTACCCGCCCCTGTCTGGGTGATGGGG---GCACCCGGCCCCTGCTATAGAATTTATAATTTTTGGGTTACATATAGCGGGTGTTTCGTCTATTTTTGG
>Macoma balthica_OM856239
CCTGATCTGTGTTTTGGTCGTGTGAATAGTTTCAGGTTTTGGCTTATACCTTGGGCTTTAGTTTTGGTTCTAATGTCTAA---TTGCGTAGAGGATGGTGTTGGAACTGGATGAACTTTGTACCCGCCCCTGTCTGGGTGATGGGG---GCACCCGGCCCCTGCTATAGAATTTATAATTTTTGGGTTACATATAGCGGGTGTTTCGTCTATTTTTGG
>Macoma balthica_OM856240
CCTGATCTGTGTTTTGGTCGTGTGAATAGTTTCAGGTTTTGGCTTATACCTTGGGCTTTAGTTTTGGTTCTAATGTCTAA---TTGCGTAGAGGATGGTGTTGGAACTGGATGAACTTTGTACCCGCCCCTGTCTGGGTGATGGGG---GCACCCGGCCCCTGCTATAGAATTTATAATTTTTGGGTTACATATAGCGGGTGTTTCGTCTATTTTTGG
>Macoma balthica_OM856241
CCTGATCTGTGTTTTGGTCGTGTGAATAGTTTCAGGTTTTGGCTTATACCTTGGGCTTTAGTTTTGGTTCTAATGTCTAA---TTGCGTAGAGGATGGTGTTGGAACTGGATGAACTTTGTACCCGCCCCTGTCTGGGTGATGGGG---GCACCCGGCCCCTGCTATAGAATTTATAATTTTTGGGTTACATATAGCGGGTGTTTCGTCTATTTTTGG
>Macoma balthica_OM856242
CCTGATCTGTGTTTTGGTCGTGTGAATAGTTTCAGGTTTTGGCTTATACCTTGGGCTTTAGTTTTGGTTCTAATGTCTAA---TTGCGTAGAGGATGGTGTTGGAACTGGATGAACTTTGTACCCGCCCCTGTCTGGGTGATGGGG---GCACCCGGCCCCTGCTATAGAATTTATAATTTTTGGGTTACATATAGCGGGTGTTTCGTCTATTTTTGG
>Macoma balthica_OM856243
CCTGATCTGTGTTTTGGTCGTGTGAATAGTTTCAGGTTTTGGCTTATACCTTGGGCTTTAGTTTTGGTTCTAATGTCTAA---TTGCGTAGAGGATGGTGTTGGAACTGGATGAACTTTGTACCCGCCCCTGTCTGGGTGATGGGG---GCACCCGGCCCCTGCTATAGAATTTATAATTTTTGGGTTACATATAGCGGGTGTTTCGTCTATTTTTGG
>Macoma balthica_OM856245
CCTGATCTGTGTTTTGGTCGTGTGAATAGTTTCAGGTTTTGGCTTATACCTTGGGCTTTAGTTTTGGTTCTAATGTCTAA---TTGCGTAGAGGATGGTGTTGGAACTGGATGAACTTTGTACCCGCCCCTGTCTGGGTGATGGGG---GCACCCGGCCCCTGCTATAGAATTTATAATTTTTGGGTTACATATAGCGGGTGTTTCGTCTATTTTTGG
>Macoma balthica_OM856246
CCTGATCTGTGTTTTGGTCGTGTGAATAGTTTCAGGTTTTGGCTTATACCTTGGGCTTTAGTTTTGGTTCTAATGTCTAA---TTGCGTAGAGGATGGTGTTGGAACTGGATGAACTTTGTACCCGCCCCTGTCTGGGTGATGGGG---GCACCCGGCCCCTGCTATAGAATTTATAATTTTTGGGTTACATATAGCGGGTGTTTCGTCTATTTTTGG
>Macoma balthica_OM856247
CCTGATCTGTGTTTTGGTCGTGTGAATAGTTTCAGGTTTTGGCTTATACCTTGGGCTTTAGTTTTGGTTCTAATGTCTAA---TTGCGTAGAGGATGGTGTTGGAACTGGATGAACTTTGTACCCGCCCCTGTCTGGGTGATGGGG---GCACCCGGCCCCTGCTATAGAATTTATAATTTTTGGGTTACATATAGCGGGTGTTTCGTCTATTTTTGG
>Macoma balthica_OM856248
CCTGATCTGTGTTTTGGTCGTGTGAATAGTTTCAGGTTTTGGCTTATACCTTGGGCTTTAGTTTTGGTTCTAATGTCTAA---TTGCGTAGAGGATGGTGTTGGAACTGGATGAACTTTGTACCCGCCCCTGTCTGGGTGATGGGG---GCACCCGGCCCCTGCTATAGAATTTATAATTTTTGGGTTACATATAGCGGGTGTTTCGTCTATTTTTGG
>Macoma balthica_OM856251
CCTGATCTGTGTTTTGGTCGTGTGAATAGTTTCAGGTTTTGGCTTATACCTTGGGCTTTAGTTTTGGTTCTAATGTCTAA---TTGCGTAGAGGATGGTGTTGGAACTGGATGAACTTTGTACCCGCCCCTGTCTGGGTGATGGGG---GCACCCGGCCCCTGCTATAGAATTTATAATTTTTGGGTTACATATAGCGGGTGTTTCGTCTATTTTTGG
>Macoma balthica_OM856252
CCTGATCTGTGTTTTGGTCGTGTGAATAGTTTCAGGTTTTGGCTTATACCTTGGGCTTTAGTTTTGGTTCTAATGTCTAA---TTGCGTAGAGGATGGTGTTGGAACTGGATGAACTTTGTACCCGCCCCTGTCTGGGTGATGGGG---GCACCCGGCCCCTGCTATAGAATTTATAATTTTTGGGTTACATATAGCGGGTGTTTCGTCTATTTTTGG
>Macoma balthica_OM856253
CCTGATCTGTGTTTTGGTCGTGTGAATAGTTTCAGGTTTTGGCTTATACCTTGGGCTTTAGTTTTGGTTCTAATGTCTAA---TTGCGTAGAGGATGGTGTTGGAACTGGATGAACTTTGTACCCGCCCCTGTCTGGGTGATGGGG---GCACCCGGCCCCTGCTATAGAATTTATAATTTTTGGGTTACATATAGCGGGTGTTTCGTCTATTTTTGG
>Macoma balthica_OM856258
CCTGATCTGTGTTTTGGTCGTGTGAATAGTTTCAGGTTTTGGCTTATACCTTGGGCTTTAGTTTTGGTTCTAATGTCTAA---TTGCGTAGAGGATGGTGTTGGAACTGGATGAACTTTGTACCCGCCCCTGTCTGGGTGATGGGG---GCACCCGGCCCCTGCTATAGAATTTATAATTTTTGGGTTACATATAGCGGGTGTTTCGTCTATTTTTGG
>Macoma balthica_OM856262
CCTGATCTGTGTTTTGGTCGTGTGAATAGTTTCAGGTTTTGGCTTATACCTTGGGCTTTAGTTTTGGTTCTAATGTCTAA---TTGCGTAGAGGATGGTGTTGGAACTGGATGAACTTTGTACCCGCCCCTGTCTGGGTGATGGGG---GCACCCGGCCCCTGCTATAGAATTTATAATTTTTGGGTTACATATAGCGGGTGTTTCGTCTATTTTTGG
>Macoma balthica_OM856263
CCTGATCTGTGTTTTGGTCGTGTGAATAGTTTCAGGTTTTGGCTTATACCTTGGGCTTTAGTTTTGGTTCTAATGTCTAA---TTGCGTAGAGGATGGTGTTGGAACTGGATGAACTTTGTACCCGCCCCTGTCTGGGTGATGGGG---GCACCCGGCCCCTGCTATAGAATTTATAATTTTTGGGTTACATATAGCGGGTGTTTCGTCTATTTTTGG
>Macoma balthica_OM856264
CCTGATCTGTGTTTTGGTCGTGTGAATAGTTTCAGGTTTTGGCTTATACCTTGGGCTTTAGTTTTGGTTCTAATGTCTAA---TTGCGTAGAGGATGGTGTTGGAACTGGATGAACTTTGTACCCGCCCCTGTCTGGGTGATGGGG---GCACCCGGCCCCTGCTATAGAATTTATAATTTTTGGGTTACATATAGCGGGTGTTTCGTCTATTTTTGG
>Macoma balthica_OM856265
CCTGATCTGTGTTTTGGTCGTGTGAATAGTTTCAGGTTTTGGCTTATACCTTGGGCTTTAGTTTTGGTTCTAATGTCTAA---TTGCGTAGAGGATGGTGTTGGAACTGGATGAACTTTGTACCCGCCCCTGTCTGGGTGATGGGG---GCACCCGGCCCCTGCTATAGAATTTATAATTTTTGGGTTACATATAGCGGGTGTTTCGTCTATTTTTGG
>Macoma balthica_OM856266
CCTGATCTGTGTTTTGGTCGTGTGAATAGTTTCAGGTTTTGGCTTATACCTTGGGCTTTAGTTTTGGTTCTAATGTCTAA---TTGCGTAGAGGATGGTGTTGGAACTGGATGAACTTTGTACCCGCCCCTGTCTGGGTGATGGGG---GCACCCGGCCCCTGCTATAGAATTTATAATTTTTGGGTTACATATAGCGGGTGTTTCGTCTATTTTTGG
>Macoma balthica_OM856267
CCTGATCTGTGTTTTGGTCGTGTGAATAGTTTCAGGTTTTGGCTTATACCTTGGGCTTTAGTTTTGGTTCTAATGTCTAA---TTGCGTAGAGGATGGTGTTGGAACTGGATGAACTTTGTACCCGCCCCTGTCTGGGTGATGGGG---GCACCCGGCCCCTGCTATAGAATTTATAATTTTTGGGTTACATATAGCGGGTGTTTCGTCTATTTTTGG
>Macoma balthica_OM856268
CCTGATCTGTGTTTTGGTCGTGTGAATAGTTTCAGGTTTTGGCTTATACCTTGGGCTTTAGTTTTGGTTCTAATGTCTAA---TTGCGTAGAGGATGGTGTTGGAACTGGATGAACTTTGTACCCGCCCCTGTCTGGGTGATGGGG---GCACCCGGCCCCTGCTATAGAATTTATAATTTTTGGGTTACATATAGCGGGTGTTTCGTCTATTTTTGG
>Macoma balthica_OM856269
CCTGATCTGTGTTTTGGTCGTGTGAATAGTTTCAGGTTTTGGCTTATACCTTGGGCTTTAGTTTTGGTTCTAATGTCTAA---TTGCGTAGAGGATGGTGTTGGAACTGGATGAACTTTGTACCCGCCCCTGTCTGGGTGATGGGG---GCACCCGGCCCCTGCTATAGAATTTATAATTTTTGGGTTACATATAGCGGGTGTTTCGTCTATTTTTGG
>Macoma balthica_OM856270
CCTGATCTGTGTTTTGGTCGTGTGAATAGTTTCAGGTTTTGGCTTATACCTTGGGCTTTAGTTTTGGTTCTAATGTCTAA---TTGCGTAGAGGATGGTGTTGGAACTGGATGAACTTTGTACCCGCCCCTGTCTGGGTGATGGGG---GCACCCGGCCCCTGCTATAGAATTTATAATTTTTGGGTTACATATAGCGGGTGTTTCGTCTATTTTTGG
>Macoma balthica_OM856271
CCTGATCTGTGTTTTGGTCGTGTGAATAGTTTCAGGTTTTGGCTTATACCTTGGGCTTTAGTTTTGGTTCTAATGTCTAA---TTGCGTAGAGGATGGTGTTGGAACTGGATGAACTTTGTACCCGCCCCTGTCTGGGTGATGGGG---GCACCCGGCCCCTGCTATAGAATTTATAATTTTTGGGTTACATATAGCGGGTGTTTCGTCTATTTTTGG
>Macoma balthica_OM856272
CCTGATCTGTGTTTTGGTCGTGTGAATAGTTTCAGGTTTTGGCTTATACCTTGGGCTTTAGTTTTGGTTCTAATGTCTAA---TTGCGTAGAGGATGGTGTTGGAACTGGATGAACTTTGTACCCGCCCCTGTCTGGGTGATGGGG---GCACCCGGCCCCTGCTATAGAATTTATAATTTTTGGGTTACATATAGCGGGTGTTTCGTCTATTTTTGG
>Macoma balthica_OM856275
CCTGATCTGTGTTTTGGTCGTGTGAATAGTTTCAGGTTTTGGCTTATACCTTGGGCTTTAGTTTTGGTTCTAATGTCTAA---TTGCGTAGAGGATGGTGTTGGAACTGGATGAACTTTGTACCCGCCCCTGTCTGGGTGATGGGG---GCACCCGGCCCCTGCTATAGAATTTATAATTTTTGGGTTACATATAGCGGGTGTTTCGTCTATTTTTGG
>Macoma balthica_OM856277
CCTGATCTGTGTTTTGGTCGTGTGAATAGTTTCAGGTTTTGGCTTATACCTTGGGCTTTAGTTTTGGTTCTAATGTCTAA---TTGCGTAGAGGATGGTGTTGGAACTGGATGAACTTTGTACCCGCCCCTGTCTGGGTGATGGGG---GCACCCGGCCCCTGCTATAGAATTTATAATTTTTGGGTTACATATAGCGGGTGTTTCGTCTATTTTTGG
>Macoma balthica_OM856278
CCTGATCTGTGTTTTGGTCGTGTGAATAGTTTCAGGTTTTGGCTTATACCTTGGGCTTTAGTTTTGGTTCTAATGTCTAA---TTGCGTAGAGGATGGTGTTGGAACTGGATGAACTTTGTACCCGCCCCTGTCTGGGTGATGGGG---GCACCCGGCCCCTGCTATAGAATTTATAATTTTTGGGTTACATATAGCGGGTGTTTCGTCTATTTTTGG
>Macoma balthica_OM856279
CCTGATCTGTGTTTTGGTCGTGTGAATAGTTTCAGGTTTTGGCTTATACCTTGGGCTTTAGTTTTGGTTCTAATGTCTAA---TTGCGTAGAGGATGGTGTTGGAACTGGATGAACTTTGTACCCGCCCCTGTCTGGGTGATGGGG---GCACCCGGCCCCTGCTATAGAATTTATAATTTTTGGGTTACATATAGCGGGTGTTTCGTCTATTTTTGG
>Macoma balthica_OM856280
CCTGATCTGTGTTTTGGTCGTGTGAATAGTTTCAGGTTTTGGCTTATACCTTGGGCTTTAGTTTTGGTTCTAATGTCTAA---TTGCGTAGAGGATGGTGTTGGAACTGGATGAACTTTGTACCCGCCCCTGTCTGGGTGATGGGG---GCACCCGGCCCCTGCTATAGAATTTATAATTTTTGGGTTACATATAGCGGGTGTTTCGTCTATTTTTGG
>Macoma balthica_OM856282
CCTGATCTGTGTTTTGGTCGTGTGAATAGTTTCAGGTTTTGGCTTATACCTTGGGCTTTAGTTTTGGTTCTAATGTCTAA---TTGCGTAGAGGATGGTGTTGGAACTGGATGAACTTTGTACCCGCCCCTGTCTGGGTGATGGGG---GCACCCGGCCCCTGCTATAGAATTTATAATTTTTGGGTTACATATAGCGGGTGTTTCGTCTATTTTTGG
>Macoma balthica_OM856284
CCTGATCTGTGTTTTGGTCGTGTGAATAGTTTCAGGTTTTGGCTTATACCTTGGGCTTTAGTTTTGGTTCTAATGTCTAA---TTGCGTAGAGGATGGTGTTGGAACTGGATGAACTTTGTACCCGCCCCTGTCTGGGTGATGGGG---GCACCCGGCCCCTGCTATAGAATTTATAATTTTTGGGTTACATATAGCGGGTGTTTCGTCTATTTTTGG
>Macoma balthica_OM856285
CCTGATCTGTGTTTTGGTCGTGTGAATAGTTTCAGGTTTTGGCTTATACCTTGGGCTTTAGTTTTGGTTCTAATGTCTAA---TTGCGTAGAGGATGGTGTTGGAACTGGATGAACTTTGTACCCGCCCCTGTCTGGGTGATGGGG---GCACCCGGCCCCTGCTATAGAATTTATAATTTTTGGGTTACATATAGCGGGTGTTTCGTCTATTTTTGG
>Macoma balthica_OM856286
CCTGATCTGTGTTTTGGTCGTGTGAATAGTTTCAGGTTTTGGCTTATACCTTGGGCTTTAGTTTTGGTTCTAATGTCTAA---TTGCGTAGAGGATGGTGTTGGAACTGGATGAACTTTGTACCCGCCCCTGTCTGGGTGATGGGG---GCACCCGGCCCCTGCTATAGAATTTATAATTTTTGGGTTACATATAGCGGGTGTTTCGTCTATTTTTGG
>Macoma balthica_OM856287
CCTGATCTGTGTTTTGGTCGTGTGAATAGTTTCAGGTTTTGGCTTATACCTTGGGCTTTAGTTTTGGTTCTAATGTCTAA---TTGCGTAGAGGATGGTGTTGGAACTGGATGAACTTTGTACCCGCCCCTGTCTGGGTGATGGGG---GCACCCGGCCCCTGCTATAGAATTTATAATTTTTGGGTTACATATAGCGGGTGTTTCGTCTATTTTTGG
>Macoma balthica_OM856288
CCTGATCTGTGTTTTGGTCGTGTGAATAGTTTCAGGTTTTGGCTTATACCTTGGGCTTTAGTTTTGGTTCTAATGTCTAA---TTGCGTAGAGGATGGTGTTGGAACTGGATGAACTTTGTACCCGCCCCTGTCTGGGTGATGGGG---GCACCCGGCCCCTGCTATAGAATTTATAATTTTTGGGTTACATATAGCGGGTGTTTCGTCTATTTTTGG
>Macoma balthica_OM856290
CCTGATCTGTGTTTTGGTCGTGTGAATAGTTTCAGGTTTTGGCTTATACCTTGGGCTTTAGTTTTGGTTCTAATGTCTAA---TTGCGTAGAGGATGGTGTTGGAACTGGATGAACTTTGTACCCGCCCCTGTCTGGGTGATGGGG---GCACCCGGCCCCTGCTATAGAATTTATAATTTTTGGGTTACATATAGCGGGTGTTTCGTCTATTTTTGG
>Macoma balthica_OM856291
CCTGATCTGTGTTTTGGTCGTGTGAATAGTTTCAGGTTTTGGCTTATACCTTGGGCTTTAGTTTTGGTTCTAATGTCTAA---TTGCGTAGAGGATGGTGTTGGAACTGGATGAACTTTGTACCCGCCCCTGTCTGGGTGATGGGG---GCACCCGGCCCCTGCTATAGAATTTATAATTTTTGGGTTACATATAGCGGGTGTTTCGTCTATTTTTGG
>Macoma balthica_OM856292
CCTGATCTGTGTTTTGGTCGTGTGAATAGTTTCAGGTTTTGGCTTATACCTTGGGCTTTAGTTTTGGTTCTAATGTCTAA---TTGCGTAGAGGATGGTGTTGGAACTGGATGAACTTTGTACCCGCCCCTGTCTGGGTGATGGGG---GCACCCGGCCCCTGCTATAGAATTTATAATTTTTGGGTTACATATAGCGGGTGTTTCGTCTATTTTTGG
>Macoma balthica_OM856293
CCTGATCTGTGTTTTGGTCGTGTGAATAGTTTCAGGTTTTGGCTTATACCTTGGGCTTTAGTTTTGGTTCTAATGTCTAA---TTGCGTAGAGGATGGTGTTGGAACTGGATGAACTTTGTACCCGCCCCTGTCTGGGTGATGGGG---GCACCCGGCCCCTGCTATAGAATTTATAATTTTTGGGTTACATATAGCGGGTGTTTCGTCTATTTTTGG
>Macoma balthica_OM856294
CCTGATCTGTGTTTTGGTCGTGTGAATAGTTTCAGGTTTTGGCTTATACCTTGGGCTTTAGTTTTGGTTCTAATGTCTAA---TTGCGTAGAGGATGGTGTTGGAACTGGATGAACTTTGTACCCGCCCCTGTCTGGGTGATGGGG---GCACCCGGCCCCTGCTATAGAATTTATAATTTTTGGGTTACATATAGCGGGTGTTTCGTCTATTTTTGG
>Macoma balthica_OM856295
CCTGATCTGTGTTTTGGTCGTGTGAATAGTTTCAGGTTTTGGCTTATACCTTGGGCTTTAGTTTTGGTTCTAATGTCTAA---TTGCGTAGAGGATGGTGTTGGAACTGGATGAACTTTGTACCCGCCCCTGTCTGGGTGATGGGG---GCACCCGGCCCCTGCTATAGAATTTATAATTTTTGGGTTACATATAGCGGGTGTTTCGTCTATTTTTGG
>Macoma balthica_OM856296
CCTGATCTGTGTTTTGGTCGTGTGAATAGTTTCAGGTTTTGGCTTATACCTTGGGCTTTAGTTTTGGTTCTAATGTCTAA---TTGCGTAGAGGATGGTGTTGGAACTGGATGAACTTTGTACCCGCCCCTGTCTGGGTGATGGGG---GCACCCGGCCCCTGCTATAGAATTTATAATTTTTGGGTTACATATAGCGGGTGTTTCGTCTATTTTTGG
>Crenomytilus grayanus_MN119655
AAGGACATAATCTACCCCCGTATGAACAACTTGAGGTATTGACTTTCCCCTAATGCATTGTATTTACTAATGTTGTCTTT---TAGAACAGATAAAGGAGTGGGGGCTGGTTGGACTATTTATCCTCCGCTGTCAGTGTACCCCTA---TCATAGAGGGCCAAGGATAGACGTACTGATTGTTTCTTTACATTTAGCAGGGTTAAGGTCCTTGGTTGG
>Crenomytilus grayanus_MN119672
AAGGACATAATCTACCCCCGTATGAACAACTTGAGGTATTGACTTTCCCCTAATGCATTGTATTTACTAATGTTGTCTTT---TAGAACAGATAAAGGAGTGGGGGCTGGTTGGACTATTTATCCTCCGCTGTCAGTGTACCCCTA---TCATAGAGGGCCAAGGATAGACGTACTGATTGTTTCTTTACATTTAGCAGGGTTAAGGTCCTTGGTTGG
>Mytilus unguiculatus_MN119636
AAAGACATAATCTATCCACGTATAAACAATCTTAGATATTGACTGTCGCCGAATGCTCTATATTTATTGATATTATCTTT---TAGGACAGATAAAGGAGTGGGGGCAGGGTGAACGATTTATCCCCCTCTATCTGTGTACCCCTA---TCATAGAGGGCCCAGAATGGATGTTCTTATTGTGTCTCTTCATCTGGCAGGACTCAGGTCTTTAGTGGG
>Mytilus trossulus_MN546842
AAAGATATAATTTACCCGCGAATAAATAACTTAAGCTATTGACTATCTCCTAATGCACTATATTTACTAATACTGGCCTT---TAGAACAGACAAAGGAGTTGGTGCTGGATGAACTATTTACCCCCCTTTATCTGTGTACCCCTA---TCATAGGGGCCCTAGGATAGATGTTCTTATTGTGTCATTACATCTAGCTGGGCTCAGCTCTCTAGTGGG
>Mytilus trossulus_MN546835
AAAGATATAATTTACCCGCGAATAAATAACTTAAGCTATTGACTATCTCCTAATGCACTATATTTACTAATACTGTCCTT---TAGAACAGACAAAGGAGTTGGTGCTGGATGAACTATTTACCCCCCTTTATCTGTGTACCCCCA---TCATAGGGGTCCTAGGATAGATGTTCTTATTGTGTCACTACATCTAGCTGGGCTCAGCTCTCTAGTGGG
>Mytilus trossulus_MN546833
AAAGATATAATTTACCCGCGAATAAATAACTTAAGCTATTGACTATCTCCTAATGCACTATATTTACTAATACTGTCCTT---TAGAACAGACAAAGGAGTTGGTGCTGGATGAACTATTTACCCCCCTTTATCTGTGTACCCCCA---TCATAGGGGTCCTAGGATAGATGTTCTTATTGTGTCACTACATCTAGCTGGGCTCAGCTCTCTAGTGGG
>Mytilus trossulus_MN546832
AAAGATATAATTTACCCGCGAATAAATAACTTAAGCTATTGACTATCTCCTAATGCACTATATTTACTAATACTGTCCTT---TAGAACAGACAAAGGAGTTGGTGCTGGATGAACTATTTACCCCCCTTTATCTGTGTACCCCCA---TCATAGGGGTCCTAGGATAGATGTTCTTATTGTGTCACTACATCTAGCTGGGCTCAGCTCTCTAGTGGG
>Mytilus trossulus_MN546834
AAAGATATAATTTACCCGCGAATAAATAACTTAAGCTATTGACTATCTCCTAATGCACTATATTTACTAATACTGTCCTT---TAGAACAGACAAAGGAGTTGGTGCTGGATGAACTATTTACCCCCCTTTATCTGTGTACCCCCA---TCATAGGGGTCCTAGGATAGATGTTCTTATTGTGTCACTACATCTAGCTGGGCTCAGCTCTCTAGTGGG
>Mytilus trossulus_MT857958
AAAGATATAATTTATCCGCGAATAAATAACTTAAGCTATTGACTATCTCCCAATGCACTATATTTACTAATACTGTCCTT---TAGAACGGACAAAGGAGTTGGTGCTGGATGAACTATTTACCCCCCTTTATCTGTGTACCCCTA---TCATAGGGGCCCTAGGATAGATGTTCTTATTGTGTCACTACATCTAGCTGGGCTCAGCTCTCTAGTGGG
>Mytilus trossulus_MZ724669
AAAGATATAATTTATCCGCGAATAAATAACTTAAGCTATTGACTATCTCCCAATGCACTATATTTACTAATACTGTCCTT---TAGAACGGACAAAGGAGTTGGTGCTGGATGAACTATTTACCCCCCTTTATCTGTGTACCCCTA---TCATAGGGGCCCTAGGATAGATGTTCTTATTGTGTCACTACATCTAGCTGGGCTCAGCTCTCTAGTGGG
>Mytilus trossulus_MT857959
AAAGATATAATTTACCCGCGAATAAATAACTTAAGCTATTGACTATCTCCTAATGCACTATATTTACTAATACTGTCCTT---TAGAACGGACAAAGGAGTTGGTGCTGGATGAACTATTTACCCCCCTTTATCTGTGTACCCCTA---TCATAGGGGCCCTAGGATAGATGTTTTTATTGTGTCACTACATCTAGCTGGGCTCAGCTCTCTAGTGGG
>Mytilus trossulus_MZ724670
AAAGATATAATTTACCCGCGAATAAATAACTTAAGCTATTGACTATCTCCTAATGCACTATATTTACTAATACTGTCCTT---TAGAACGGACAAAGGAGTTGGTGCTGGATGAACTATTTACCCCCCTTTATCTGTGTACCCCTA---TCATAGGGGCCCTAGGATAGATGTTTTTATTGTGTCACTACATCTAGCTGGGCTCAGCTCTCTAGTGGG
>Mytilus trossulus_MZ724676
AAAGATATAATTTACCCGCGAATAAATAACTTAAGCTATTGACTATCTCCTAATGCACTATATTTACTAATACTGTCCTT---TAGAACGGACAAAGGAGTTGGTGCTGGATGAACTATTTACCCCCCTTTATCTGTGTACCCCTA---TCATAGGGGCCCTAGGATAGATGTTCTTATTGTGTCACTACATCTAGCTGGGCTCAGCTCTCTAGTGGG
>Mytilus trossulus_MZ724668
AAAGATATAATTTACCCGCGAATAAATAACTTAAGTTATTGACTATCTCCTAATGCACTATACTTACTAATACTGTCCTT---TAGAACGGATAAAGGAGTTGGTGCTGGATGAACTATTTACCCCCCTTTATCTGTGTACCCCTA---TCATAGGGGCCCTAGGATAGATGTTCTTATTATGTCACTACATCTAGCTGGGCTCAGCTCTCTAGTGGG
>Mytilus trossulus_KX018528
AAAGATATAATTTACCCGCGAATAAATAACTTAAGTTATTGACTATCTCCTAATGCACTATACTTACTAATACTGTCCTT---TAGAACGGATAAAGGAGTTGGTGCTGGATGAACTATTTACCCCCCTTTATCTGTGTACCCCTA---TCATAGGGGCCCTAGGATAGATGTTCTTATTATGTCACTACATCTAGCTGGGCTCAGCTCTCTAGTGGG
>Mytilus trossulus_MN546852
AAAGATATAATTTACCCGCGAATAAATAACTTAAGTTATTGACTATCTCCTAATGCACTATACTTACTAATACTGTCCTT---TAGAACGGATAAAGGAGTTGGTGCTGGATGAACTATTTACCCCCCTTTATCTGTGTACCCCTA---TCATAGGGGCCCTAGGATAGATGTTCTTATTATGTCACTACATCTAGCTGGGCTCAGCTCTCTAGTGGG
>Mytilus trossulus_MT857963
AAAGATATAATTTACCCGCGAATAAATAACTTAAGTTATTGACTATCTCCTAATGCACTATACTTACTAATACTGTCCTT---TAGAACGGATAAAGGAGTTGGTGCTGGATGAACTATTTACCCCCCTTTATCTGTGTACCCCTA---TCATAGGGGCCCTAGGATAGATGTTCTTATTGTGTCACTACATCTAGCTGGGCTCAGCTCTCTAGTGGG
>Mytilus trossulus_MZ724672
AAAGATATAATTTACCCGCGAATAAATAACTTAAGTTATTGACTATCTCCTAATGCACTATACTTACTAATACTGTCCTT---TAGAACGGATAAAGGAGTTGGTGCTGGATGAACTATTTACCCCCCTTTATCTGTGTACCCCTA---TCATAGGGGCCCTAGGATAGATGTTCTTATTGTGTCACTACATCTAGCTGGGCTCAGCTCTCTAGTGGG
>Mytilus trossulus_KX018527
AAAGATATAATTTACCCGCGAATAAATAACTTAAGTTATTGACTATCTCCTAATGCACTATACTTACTAATACTGTCCTT---TAGAACGGATAAAGGAGTTGGTGCTGGATGAACTATTTACCCCCCTTTATCTGTGTACCCCTA---TCATAGGGGCCCTAGGATAGATGTTCTTATTGTGTCACTACATCTAGCTGGGCTCAGCTCTCTAGTGGG
>Mytilus trossulus_MW191713
AAAGATATAATTTACCCGCGAATAAATAACTTAAGTTATTGACTATCTCCTAATGCACTATACTTACTAATACTGTCCTT---TAGAACGGATAAAGGAGTTGGTGCTGGATGAACTATTTACCCCCCTTTATCTGTGTACCCCTA---TCATAGGGGCCCTAGGATAGATGTTCTTATTGTGTCACTACATCTAGCTGGGCTCAGCTCTCTAGTGGG
>Mytilus trossulus_MW191716
AAAGATATAATTTACCCGCGAATAAATAACTTAAGTTATTGACTATCTCCTAATGCACTATACTTACTAATACTGTCCTT---TAGAACGGATAAAGGAGTTGGTGCTGGATGAACTATTTACCCCCCTTTATCTGTGTACCCCTA---TCATAGGGGCCCTAGGATAGATGTTCTTATTGTGTCACTACATCTAGCTGGGCTCAGCTCTCTAGTGGG
>Mytilus trossulus_KX018522
AAAGATATAATTTACCCGCGAATAAATAACTTAAGTTATTGACTATCTCCTAATGCCCTATATTTACTAATACTGTCCTT---TAGAACGGATAAAGGAGTTGGTGCTGGATGAACTATTTACCCCCCTTTATCTGTGTACCCCTA---TCATAGGGGCCCTAGGATAGATGTTCTTATTGTGTCACTACATCTAGCTGGGCTCAGCTCTCTAGTGGG
>Mytilus trossulus_KX018523
AAAGATATAATTTACCCGCGAATAAATAACTTAAGTTATTGACTATCTCCTAATGCCCTATATTTACTAATACTGTCCTT---TAGAACGGATAAAGGAGTTGGTGCTGGATGAACTATTTACCCCCCTTTATCTGTGTACCCCTA---TCATAGGGGCCCTAGGATAGATGTTCTTATTGTGTCACTACATCTAGCTGGGCTCAGCTCTCTAGTGGG
>Mytilus trossulus_MW191705
AAAGATATAATTTACCCGCGAATAAATAACTTAAGTTATTGACTATCTCCTAATGCACTATATTTACTAATACTGTCCTT---TAGAACGGATAAAGGAGTTGGTGCTGGATGAACTATTTACCCCCCTTTATCTGTGTACCCCTA---TCATAGGGGCCCTAGGATAGATGTTCTTATTGTGTCACTACATCTAGCTGGGCTCAGGTCTCTAGTGGG
>Mytilus trossulus_MW191718
AAAGATATAATTTACCCGCGAATAAATAACTTAAGTTATTGACTATCTCCTAATGCACTATATTTACTAATACTGTCTTT---TAGAACGGATAAAGGAGTTGGTGCTGGATGAACTATTTACCCCCCTTTATCTGTGTACCCCTA---TCATAGGGGCCCTAGGATAGATGTTCTTATTGTGTCACTACATCTAGCTGGGCTCAGCTCTCTAGTGGG
>Mytilus trossulus_KX018524
AAAGATATAATTTACCCGCGAATAAATAACTTAAGTTATTGACTATCTCCTAATGCACTATATTTACTAATACTGTCCTT---TAGAACGGATAAAGGAGTTGGTGCTGGATGAACTATTTACCCCCCTTTATCTGTGTACCCGTA---TCATAGGGGCCCTAGGATAGATGTTCTTATTGTGTCACTACATCTAGCTGGGCTCAGCTCTCTAGTGGG
>Mytilus trossulus_MT857962
AAAGATATAATTTACCCGCGAATAAATAACTTAAGTTATTGACTATCTCCTAATGCACTATATTTACTAATACTGTCCTT---TAGAACGGATAAAGGAGTTGGTGCTGGATGAACTATTTACCCCCCTTTATCTGTGTACCCCTA---TCATAGGGGCCCCAGGATAGATGTTCTTATTGTGTCACTACATCTAGCTGGGCTCAGCTCTCTAGTGGG
>Mytilus trossulus_MW191704
AAAGATATAATTTACCCGCGAATAAATAACTTAAGTTATTGACTATCTCCTAATGCACTATATTTGCTAATACTGTCCTT---TAGAACGGATAAAGGAGTTGGTGCTGGATGAACTATTTACCCCCCTTTATCTGTGTACCCCTA---TCATAGGGGCCCTAGGATAGATGTTCTTATTGTGTCACTACATCTAGCTGGGCTCAGCTCTCTAGTGGG
>Mytilus trossulus_MW191706
AAAGATATAATTTACCCGCGAATAAATAACTTAAGTTATTGACTATCTCCTAATGCACTATATTTGCTAATACTGTCCTT---TAGAACGGATAAAGGAGTTGGTGCTGGATGAACTATTTACCCCCCTTTATCTGTGTACCCCTA---TCATAGGGGCCCTAGGATAGATGTTCTTATTGTGTCACTACATCTAGCTGGGCTCAGCTCTCTAGTGGG
>Mytilus trossulus_MW191710
AAAGATATAATTTACCCGCGAATAAATAACTTAAGTTATTGACTATCTCCTAATGCACTATATTTGCTAATACTGTCCTT---TAGAACGGATAAAGGAGTTGGTGCTGGATGAACTATTTACCCCCCTTTATCTGTGTACCCCTA---TCATAGGGGCCCTAGGATAGATGTTCTTATTGTGTCACTACATCTAGCTGGGCTCAGCTCTCTAGTGGG
>Mytilus trossulus_MW191712
AAAGATATAATTTACCCGCGAATAAATAACTTAAGTTATTGACTATCTCCTAATGCACTATATTTGCTAATACTGTCCTT---TAGAACGGATAAAGGAGTTGGTGCTGGATGAACTATTTACCCCCCTTTATCTGTGTACCCCTA---TCATAGGGGCCCTAGGATAGATGTTCTTATTGTGTCACTACATCTAGCTGGGCTCAGCTCTCTAGTGGG
>Mytilus trossulus_MZ724677
AAAGATATAATTTACCCGCGAATAAATAACTTAAGTTATTGACTATCTCCTAATGCACTATATTTGCTAATACTGTCCTT---TAGAACGGATAAAGGAGTTGGTGCTGGATGAACTATTTACCCCCCTTTATCTGTGTACCCCTA---TCATAGGGGCCCTAGGATAGATGTTCTTATTGTGTCACTACATCTAGCTGGGCTCAGCTCTCTAGTGGG
>Mytilus trossulus_KX018526
AAAGATATAATTTACCCGCGAATAAATAATTTAAGTTATTGACTATCTCCTAATGCACTATATTTACTAATACTGTCCTT---TAGAACGGATAAAGGAGTTGGTGCTGGATGAACTATTTACCCCCCTTTATCTGTGTACCCCTA---TCATAGGGGCCCTAGGATAGATGTTCTTATTGTGTCACTACATCTAGCTGGGCTCAGCTCTCTAGTGGG
>Mytilus trossulus_MZ724679
AAAGATATAATTTACCCGCGAATAAATAACTTAAGTTATTGACTATCTCCTAATGCACTATATTTACTAATACTGTCCTT---TAGAACGGATAAAGGAGTTGGTGCTGGATGAACTATTTACCCCCCTTTATCTGTGTACCCCTA---TCATAGGGGCCCTAGGATAGATGTTCTTATTGTGTCACTACATCTAGCTGGGCTCAGCTCTCTAGTGGG
>Mytilus trossulus_MW150800
AAAGATATAATTTACCCGCGAATAAATAACTTAAGTTATTGACTATCTCCTAATGCACTATATTTACTAATACTGTCCTT---TAGAACGGATAAAGGAGTTGGTGCTGGATGAACTATTTACCCCCCTTTATCTGTGTACCCCTA---TCATAGGGGCCCTAGGATAGATGTTCTTATTGTGTCACTACATCTAGCTGGGCTCAGCTCTCTAGTGGG
>Mytilus trossulus_MW191708
AAAGATATAATTTACCCGCGAATAAATAACTTAAGTTATTGACTATCTCCTAATGCACTATATTTACTAATACTGTCCTT---TAGAACGGATAAAGGAGTTGGTGCTGGATGAACTATTTACCCCCCTTTATCTGTGTACCCCTA---TCATAGGGGCCCTAGGATAGATGTTCTTATTGTGTCACTACATCTAGCTGGGCTCAGCTCTCTAGTGGG
>Mytilus trossulus_MZ724673
AAAGATATAATTTACCCGCGAATAAATAACTTAAGTTATTGACTATCTCCTAATGCACTATATTTACTAATACTGTCCTT---TAGAACGGATAAAGGAGTTGGTGCTGGATGAACTATTTACCCCCCTTTATCTGTGTACCCCTA---TCATAGGGGCCCTAGGATAGATGTTCTTATTGTGTCACTACATCTAGCTGGGCTCAGCTCTCTAGTGGG
>Mytilus trossulus_MW191714
AAAGATATAATTTACCCGCGAATAAATAACTTAAGTTATTGACTATCTCCTAATGCACTATATTTACTAATACTGTCCTT---TAGAACGGATAAAGGAGTTGGTGCTGGATGAACTATTTACCCCCCTTTATCTGTGTACCCCTA---TCATAGGGGCCCTAGGATAGATGTTCTTATTGTGTCACTACATCTAGCTGGGCTCAGCTCTCTAGTGGG
>Mytilus trossulus_MW150801
AAAGATATAATTTACCCGCGAATAAATAACTTAAGTTATTGACTATCTCCTAATGCACTATATTTACTAATACTGTCCTT---TAGAACGGATAAAGGAGTTGGTGCTGGATGAACTATTTACCCCCCTTTATCTGTGTACCCCTA---TCATAGGGGCCCTAGGATAGATGTTCTTATTGTGTCACTACATCTAGCTGGGCTCAGCTCTCTAGTGGG
>Mytilus trossulus_MT857960
AAAGATATAATTTACCCGCGAATAAATAACTTAAGTTATTGACTATCTCCTAATGCACTATATTTACTAATACTGTCCTT---TAGAACGGATAAAGGAGTTGGTGCTGGATGAACTATTTACCCCCCTTTATCTGTGTACCCCTA---TCATAGGGGCCCTAGGATAGATGTTCTTATTGTGTCACTACATCTAGCTGGGCTCAGCTCTCTAGTGGG
>Mytilus trossulus_KX018521
AAAGATATAATTTACCCGCGAATAAATAACTTAAGTTATTGACTATCTCCTAATGCACTATATTTACTAATACTGTCCTT---TAGAACGGATAAAGGAGTTGGTGCTGGATGAACTATTTACCCCCCTTTATCTGTGTACCCCTA---TCATAGGGGCCCTAGGATAGATGTTCTTATTGTGTCACTACATCTAGCTGGGCTCAGCTCTCTAGTGGG
>Mytilus trossulus_MW191707
AAAGATATAATTTACCCGCGAATAAATAACTTAAGTTATTGACTATCTCCTAATGCACTATATTTACTAATACTGTCCTT---TAGAACGGATAAAGGAGTTGGTGCTGGATGAACTATTTACCCCCCTTTATCTGTGTACCCCTA---TCATAGGGGCCCTAGGATAGATGTTCTTATTGTGTCACTACATCTAGCTGGGCTCAGCTCTCTAGTGGG
>Mytilus trossulus_MW191711
AAAGATATAATTTACCCGCGAATAAATAACTTAAGTTATTGACTATCTCCTAATGCACTATATTTACTAATACTGTCCTT---TAGAACGGATAAAGGAGTTGGTGCTGGATGAACTATTTACCCCCCTTTATCTGTGTACCCCTA---TCATAGGGGCCCTAGGATAGATGTTCTTATTGTGTCACTACATCTAGCTGGGCTCAGCTCTCTAGTGGG
>Mytilus trossulus_MW191715
AAAGATATAATTTACCCGCGAATAAATAACTTAAGTTATTGACTATCTCCTAATGCACTATATTTACTAATACTGTCCTT---TAGAACGGATAAAGGAGTTGGTGCTGGATGAACTATTTACCCCCCTTTATCTGTGTACCCCTA---TCATAGGGGCCCTAGGATAGATGTTCTTATTGTGTCACTACATCTAGCTGGGCTCAGCTCTCTAGTGGG
>Mytilus trossulus_MN119673
AAAGATATAATTTACCCGCGAATAAATAACTTAAGTTATTGACTATCTCCTAATGCACTATATTTACTAATACTGTCCTT---TAGAACGGATAAAGGAGTTGGTGCTGGATGAACTATTTACCCCCCTTTATCTGTGTACCCCTA---TCATAGGGGCCCTAGGATAGATGTTCTTATTGTGTCACTACATCTAGCTGGGCTCAGCTCTCTAGTGGG
>Mytilus trossulus_KX018525
AAAGATATAATTTACCCGCGAATAAATAACTTAAGTTATTGACTATCTCCTAATGCACTATATTTACTAATACTGTCCTT---TAGAACGGATAAAGGAGTTGGTGCTGGATGAACTATTTACCCCCCTTTATCTGTGTACCCCTA---TCATAGGGGCCCTAGGATAGATGTTCTTATTGTGTCACTACATCTAGCTGGGCTCAGCTCTCTAGTGGG
>Mytilus trossulus_MT857961
AAAGATATAATTTACCCGCGAATAAATAACTTAAGTTATTGACTATCTCCTAATGCACTATATTTACTAATACTGTCCTT---TAGAACGGATAAAGGAGTTGGTGCTGGATGAACTATTTACCCCCCTTTATCTGTGTACCCCTA---TCATAGGGGCCCTAGGATAGATGTTCTTATTGTGTCACTACATCTAGCTGGGCTCAGCTCTCTAGTGGG
>Mytilus trossulus_MZ724671
AAAGATATAATTTACCCGCGAATAAATAACTTAAGTTATTGACTATCTCCTAATGCACTATATTTACTAATACTGTCCTT---TAGAACGGATAAAGGAGTTGGTGCTGGATGAACTATTTACCCCCCTTTATCTGTGTACCCCTA---TCATAGGGGCCCTAGGATAGATGTTCTTATTGTGTCACTACATCTAGCTGGGCTCAGCTCTCTAGTGGG
>Mytilus trossulus_MW191703
AAAGATATAATTTACCCGCGAATAAATAACTTAAGTTATTGACTATCTCCTAATGCACTATATTTACTAATACTGTCCTT---TAGAACGGATAAAGGAGTTGGTGCTGGATGAACTATTTACCCCCCTTTATCTGTGTACCCCTA---TCATAGGGGCCCTAGGATAGATGTTCTTATTGTGTCACTACATCTAGCTGGGCTCAGCTCTCTAGTGGG
>Mytilus trossulus_MW191717
AAAGATATAATTTACCCGCGAATAAATAACTTAAGTTATTGACTATCTCCTAATGCACTATATTTACTAATACTGTCCTT---TAGAACGGATAAAGGAGTTGGTGCTGGATGAACTATTTACCCCCCTTTATCTGTGTACCCCTA---TCATAGGGGCCCTAGGATAGATGTTCTTATTGTGTCACTACATCTAGCTGGGCTCAGCTCTCTAGTGGG
>Mytilus trossulus_MW191719
AAAGATATAATTTACCCGCGAATAAATAACTTAAGTTATTGACTATCTCCTAATGCACTATATTTACTAATACTGTCCTT---TAGAACGGATAAAGGAGTTGGTGCTGGATGAACTATTTACCCCCCTTTATCTGTGTACCCCTA---TCATAGGGGCCCTAGGATAGATGTTCTTATTGTGTCACTACATCTAGCTGGGCTCAGCTCTCTAGTGGG
>Mytilus trossulus_MZ724674
AAAGATATAATTTACCCGCGAATAAACAACTTAAGTTATTGACTATCTCCTAACGCACTATATTTACTAATACTGTCTTT---TAGAACGGATAAAGGAGTTGGTGCTGGATGAACTATTTACCCCCCTTTATCTGTGTACCCCTA---TCATAGGGGCCCTAGGATGGATGTTCTTATTGTGTCACTACATCTAGCTGGGCTCAGCTCTCTAGTGGG
>Mytilus trossulus_MW191709
AAAGATATAATTTACCCGCGAATAAACAACTTAAGTTATTGACTATCTCCTAATGCACTATATTTACTAATACTGTCCTT---TAGAACGGATAAAGGAGTTGGTGCTGGATGAACTATTTACCCCCCTTTATCTGTGTACCCCTA---TCATAGGGGCCCTAGGATGGATGTTCTTATTGTGTCACTACATCTAGCTGGGCTCAGCTCTCTAGTGGG
>Mytilus trossulus_MW191702
AAAGATATAATTTACCCGCGAATAAACAACTTAAGTTATTGACTATCTCCTAATGCACTATATTTACTAATACTGTCCTT---TAGAACGGATAAAGGAGTTGGTGCTGGATGAACTATTTACCCCCCTTTATCTGTGTACCCCTA---TCATAGGGGCCCTAGGATGGATGTTCTTATTGTGTCACTACATCTAGCTGGGCTCAGCTCTCTAGTGGG
>Mytilus trossulus_MZ724678
AAAGATATAATTTACCCGCGAATAAACAACTTAAGTTATTGACTATCTCCTAATGCACTATATTTACTAATACTGTCCTT---TAGAACGGATAAAGGAGTTGGTGCTGGATGAACTATTTACCCCCCTTTATCTGTGTACCCCTA---TCATAGGGGCCCTAGGATGGATGTTCTTATTGTGTCACTACATCTAGCTGGGCTCAGCTCTCTAGTGGG
>Mytilus trossulus_MZ724675
AAAGATATAATTTACCCGCGAATAAACAACTTAAGTTATTGACTATCTCCTAATGCACTATATTTACTAATACTGTCCTT---CAGAACGGATAAAGGAGTTGGTGCTGGATGAACTATTTACCCCCCTTTATCTGTGTACCCCTA---TCATAGGGGCCCTAGGATGGATGTTCTTATTGTGTCACTACATCTAGCTGGGCTCAGCTCTCTAGTGGG
>Mytilus trossulus_AF527535
AAAGATATAATTTATCCGCGGATAAACAATTTGAGTTATTGGTTATCTCCTAATGCGCTATACTTACTTATATTATCTTT---TAGAGCGGATAAAGGAGTAGGTGCTGGATGGACTATTTACCCGCCATTGTCTGTATATCCTTA---TCATAGTGGGCCGAGGATAGATGTTCTTATTGTGTCCTTGCACTTAGCTGGGTTAAGTTCTTTGGTGGG
>Mytilus trossulus_MN546848
AAAGATATAATTTATCCGCGGATAAATAATTTGAGTTATTGGCTATCTCCTAACGCGCTATATTTACTTATGCTATCTTT---TAGAACGGATAAAGGAGTGGGTGCTGGATGGACTATTTACCCGCCATTGTCTGTATACCCTTA---CCATAGCGGGCCGAGGATAGATGTTCTTATTGTGTCCTTGCATTTAGCTGGGTTAAGTTCTTTGGTGGG
>Mytilus edulis_KC429095
AAAGATATAATTTATCCGCGGATAAATAATTTGAGTTATTGGTTATCTCCTAATGCGCTATATTTACTTATATTATCTTT---TAGAACGGATAAAGGGGTAGGTGCTGGATGGACTATTTACCCGCCATTGTCTGTATACCCTTA---TCATAGCGGGCCGAGGATAGATGTTCTTATTGTGTCCTTGCATTTAGCTGGGTTAAGTTCTTTGGTGGG
>Lunarca ovalis_GQ166571
GGGGATATGAGGCATCCCCGGTTAAACGCTTTCAGTTATTGGGTGTTGCCCGGCGCTTTATTTTTGGTTGTTATGTCTGC---TTTGGTTGAGGGTGGTGCTGGAAGGGGATGAACCCTATACCCGCCTTTATCTACTTGAATCTT---TCACTCAACTCCGGCTATAGATATAGTAATTTTGGCTTTGCATATTGCTGGATTTGGTTCTATAATAAG
>Tegillarca granosa_MN119638
GGTGATATAAGTCACCCTCGTTTAAATAACTTTAGTTATTGAGCTATTCCTGGTGCGTTGTTTATGGTATTTATATCAGC---CTTGATTGAGGGGGGTGCGGGGACTGGATGAACCCTTTATCCTCCTCTTTCCGGTTGAATTTA---TCATAGAAGTCCGGCGTTGGACATAGTCATTCTTTCATTACATATTGCTGGGTTTGGGTCAATGATAAG
>Tegillarca granosa_MN608203
GGGGATATAAGACACCCACGTTTAAATAATTTTAGTTACTGAGCCATTCCTGGTGCTTTATTCATAGTTTTCATGTCAGC---ATTGATTGAGGGTGGGGCCGGTACTGGATGAACTCTTTACCCTCCCCTTTCTGGTTGGATCTA---TCATAGAAGTCCGGCGCTGGATATGGTTATTCTTTCGTTGCATATTGCTGGGTTTGGCTCAATAATAAG
>Tegillarca granosa_MN119654
GGGGATATAAGACACCCACGTTTAAATAATTTTAGTTACTGAGCCATTCCTGGTGCTTTATTCATAGTTTTCATGTCAGC---ATTGATTGAGGGTGGGGCCGGTACTGGATGAACTCTTTACCCTCCCCTTTCTGGTTGGATCTA---TCATAGAAGTCCGGCGCTGGATATGGTTATTCTTTCGTTACATATTGCTGGGTTTGGCTCAATAATAAG
>Anadara jousseaumei_MN608193
GGGGATATGAGGCACCCCCGCTTAAATAATTTAAGTTACTGGGTGCTACCTGGTGCTTTGTTTATAGTGGTTGTTTCTTC---TTTAATTGAAGGAGGGGTTGGTACGGGATGGACTTTATACCCCCCTCTTTCTGCTTGGATATT---TCATAGAAGTCCGGCAATAGATATGGTGATTCTTTCCCTTCATATCGCTGGGTTTGGGTCAATGATAAG
>Anadara globosa_MN119653
AGAGATATAAGACATCCTCGGTTAAATAACTTCAGATATTGGGTTTTGCCTGGTGCTTTATTCATGGTGATTATGTCTGC---ATTAATTGAGGGAGGGGTGGGGACTGGTTGGACTCTTTACCCACCGCTCTCTAGGTGAATTTT---TCACAGGAGACCTGCATTGGATATGGTTATTTTTTCTCTTCATATTGCTGGATTTGGGTCTATAATGAG
>Anadara globosa_MN608195
GGTGATATAAGGCATCCTCGATTAAATAATTTTAGATATTGGGTTTTACCAGGTGCTTTATTTATAGTAATTATGTCTGC---TCTTATTGAGGGTGGGGTAGGTACAGGTTGGACTCTTTATCCTCCTCTTTCTAGATGAATTTT---TCATAGGAGTCCTGCTTTAGATATGGTAATTTTTTCTCTTCATATCGCTGGGTTTGGGTCTATAATAAG
>Anadara globosa_MN608196
GGTGATATAAGGCATCCTCGATTAAATAATTTTAGATATTGGGTTTTACCAGGTGCTTTATTTATAGTAATTATGTCTGC---TCTTATTGAGGGTGGGGTAGGTACAGGTTGGACTCTTTATCCTCCTCTTTCTAGATGAATTTT---TCATAGGAGTCCTGCTTTAGATATGGTAATTTTTTCTCTTCATATCGCTGGGTTTGGGTCTATAATAAG
>Anadara cornea_MN608188
GGGGATATATCTCATCCTCGGCTTAACAATTTTAGATACTGGATTTTACCTGGTGCTTTGTTAATGGTAATTATTTCTGC---CCTAATTGAAGGGGGGGTGGGGACTGGTTGGACATTATACCCCCCATTATCAAGATGAATTTT---TCATAAAAGTCCAGCTTTAAATATAGTAATTCTCTCTTTACATATCGCAGGGTTTGGGTCAATAATAAG
>Anadara cornea_MN608185
GGGGATATATCTCATCCTCGGCTTAACAATTTTAGATACTGGATTTTACCTGGTGCTTTGTTAATGGTAATTATTTCTGC---CCTAATTGAAGGGGGGGTGGGGACTGGTTGGACATTATACCCCCCATTATCAAGATGAATTTT---TCATAGAAGTCCAGCTTTAGATATAGTAATTCTCTCTTTACATATCGCAGGGTTTGGGTCAATAATAAG
>Anadara cornea_MN608186
GGGGATATATCTCATCCTCGGCTTAACAATTTTAGATACTGGATTTTACCTGGTGCTTTGTTAATGGTAATTATTTCTGC---CCTAATTGAAGGGGGGGTGGGGACTGGTTGGACATTATACCCCCCATTATCAAGATGAATTTT---TCATAGAAGTCCAGCTTTAGATATAGTAATTCTCTCTTTACATATCGCAGGGTTTGGGTCAATAATAAG
>Anadara cornea_MN608187
GGGGATATATCTCATCCTCGGCTTAACAATTTTAGATACTGGATTTTACCTGGTGCTTTGTTAATGGTAATTATTTCTGC---CCTAATTGAAGGGGGGGTGGGGACTGGTTGGACATTATACCCCCCATTATCAAGATGAATTTT---TCATAGAAGTCCAGCTTTAGATATAGTAATTCTCTCTTTACATATCGCAGGGTTTGGGTCAATAATAAG
>Anadara cornea_MN608190
GGGGATATATCTCATCCTCGGCTTAACAATTTTAGATACTGGATTTTACCTGGTGCTTTGTTAATGGTAATTATTTCTGC---CCTAATTGAAGGGGGGGTGGGGACTGGTTGGACATTATACCCCCCATTATCAAGATGAATTTT---TCATAAAAGTCCAGCTTTAGATATAGTAATTCTCTCTTTACATATCGCAGGGTTTGGGTCAATAATAAG
>Anadara inaequivalvis_MN608194
GGGGATATATCCCATCCGCGGTTAAATAATTTCAGTTACTGAATTTTACCAGGCGCTTTATTTATAGTAATAATATCTGC---CTTAATCGAGGGGGGGGTGGGTACTGGCTGGACGTTATATCCTCCTTTATCAAGGTGAATTTT---TCATAGAAGTCCAGCTTTAGATATAGTAATTCTTTCTCTTCACATTGCAGGATTTGGGTCAATAATAAG
>Anadara broughtonii_MN119665
AGGGATATATCACACCCTCGTTTAAATAATTTTAGATATTGAATTTTACCAGGTGCTTTATTTATGGTAATAATATCTGC---TTTAATTGAGGGGGGAGTTGGAACTGGTTGAACATTGTATCCACCTTTATCAAGATGGATTTT---CCATAGAAGTCCTGCTTTAGATATGGTAGTTCTTTCTCTTCATATTGCTGGACTTGGGTCAATAATAAG
>Anadara kagoshimensis_MN608191
AGGGACATATCTCATCCTCGTTTGAATAATTTTAGGTATTGAATTTTGCCAGGAGCTTTATTTATAGTAATTATATCTGC---TTTAATTGAGGGAGGGGTTGGAACTGGTTGAACATTGTATCCACCCCTATCAAGCTGAATTTT---TCATAAAAGTCCTGCTTTAAATATGGTAGTTCTTTCCCTTCATATCGCAGGATTTGGGTCGATAATAAG
>Anadara kagoshimensis_MN608192
AGGGACATATCTCATCCTCGTTTGAATAATTTTAGGTATTGAATTTTGCCAGGAGCTTTATTTATAGTAATTATATCTGC---TTTAATTGAGGGAGGGGTTGGAACTGGTTGAACATTGTATCCACCCCTATCAAGCTGAATTTT---TCATAAAAGTCCTGCTTTAAATATGGTAGTTCTTTCCCTTCATATCGCAGGATTTGGGTCGATAATAAG
>Acar plicata_FJ480455
CCAGATATGGCATTTCCACGATTGAATAACTTAAGGTATTGGTTATTACCAGGTCCTTTAGTGAGGGTGATTCTGTCAGG---TTTGGTGGAGGGGGGGGTAGGAACCGGGTGGACTATTTATCCACCGTTGTCTAGAGGGGAGTA---CCACCCGACCCCGGCAATAGATATAGTGGCTTTTGCTCTTCATGTTGCTGGGTTTAGCTCTATCATGGG
>Acar plicata_FJ480462
CCAGATATGGCATTTCCACGATTGAATAACTTAAGGTATTGGTTATTACCAGGTCCTTTAGTGAGGGTGATTCTGTCAGG---TTTGGTGGAGGGGGGGGTAGGAACCGGGTGGACTATTTATCCACCGTTGTCTAGAGGGGAGTA---CCACCCGACCCCGGCAATAGATATAGTGGCTTTTGCTCTTCATGTTGCTGGGTTTAGCTCTATCATGGG
>Acar plicata_FJ480463
CCAGATATGGCATTTCCACGATTGAATAACTTAAGGTATTGGTTATTACCAGGTCCTTTAGTGAGGGTGATTCTGTCAGG---TTTGGTGGAGGGGGGGGTAGGAACCGGGTGGACTATTTATCCACCGTTGTCTAGAGGGGAGTA---CCACCCGACCCCGGCAATAGATATAGTGGCTTTTGCTCTTCATGTTGCTGGGTTTAGCTCTATCATGGG
>Arca ventricosa_MN608198
CCAGATATGGCATTTCCACGATTGAATAACTTAAGGTATTGGTTATTACCAGGTCCTTTAGTGAGGGTGATTCTGTCAGG---TTTGGTGGAGGGGGGGGTAGGAACCGGGTGGACTATTTATCCACCGTTGTCTAGAGGGGAGTA---CCACCCGACCCCGGCAATAGATATAGTGGCTTTTGCTCTTCATGTTGCTGGGTTTAGCTCTATCATGGG
>Arca noae_KC429090
CCGGACATGGCTTTTCCGCGGCTTAATAATCTTAGGTATTGATTGCTACCGGGGCCCTTAGTAAGAGTGATCCTTTCAGG---ACTGGTAGAAGGAGGGGTAGGAACAGGGTGGACTATCTACCCTCCGTTATCGAGAGGGGAGTA---CCACCCGACTCCGGCAATAGACATAGTTGCTTTTGCTTTACATGTTGCTGGGTTTAGGTCCATTATGGG
>Arca imbricata_FJ480683
TCTGAAATAGGTTTTCCCCGTTTAAATAACTTGAGCTACTGATTATTACCCGGCCCTTTAATTAGGGTGGTGATGTCTGG---GTTAATTGAAGGTGGTGTTGGAACAGGATGAACCATGTATCCTCCGTTATCTGGTTGATCGTA---TCATCCCACCCCCGCTGTTGACATTGTTGTTTTTGCGCTGCATGCGGCCGGTATTAGGTCTATTGTGAG
>Acar gradata_FJ480541
AGCGATTTGTTACTTCCGCGTGTGAATAATATAAGGTATTGGCTTGTTTTAGGCCCATTGGTGATGGTGGTGATGTCTGG---TTTGGTAGAGGGAGGTGCTGGAACTGGTTGAACTATTTATCCTCCTTTATCTATGTATACTTT---TCATCCCACTCCTGCTGTGGATTTGGTAATTTTTTCTCTACACGTTGCCGGGTTTGGTTCTATTATGAG
>Acar bailyi_FJ480451
GCTGATATGGCGTATCCGCGGGTGAATAATATAAGGTATTGGCTTTTGTTGGGGCCTTTGGCGATGTTATTAATGTCTGG---GTTGGTGGAGGGGGGTGCTGGTACCGGATGGACTTTGTATCCTCCTTTGTCTATGTATATGTA---TCACCCAACACCAGCCGTTGATTTGGTCGTTCTTTCTTTGCATGTAGCAGGGTTTGGGTCTATTATAAG
>Acar bailyi_FJ480452
GCTGATATGGCGTATCCGCGGGTGAATAATATAAGGTATTGGCTTTTGTTGGGGCCTTTGGCGATGTTATTAATGTCTGG---GTTGGTGGAGGGGGGTGCTGGTACCGGATGGACTTTGTATCCTCCTTTGTCTATGTATATGTA---TCACCCAACACCAGCCGTTGATTTGGTCGTTCTTTCTTTGCATGTAGCAGGGTTTGGGTCTATTATAAG
>Acar plicata_FJ480453
AAGGATATGGTTTTTCCTCGGGTGAATAATATGAGGTATTGGCTGTTACCCGGGCCGTTGGTGATGGTGGCTATGTCGGG---GATGGTGGAGGGTGGGGCGGGAACGGGTTGAACGCTCTATCCGCCTCTGTCTAGGTATATTTA---CCATCCGACTCCAGCCGTCGATTTAGTTGTTTTTTCATTGCATGTGGCTGGGTTTGGGTCTATCATAAG
>Barbatia domingensis_FJ480617
TATGATATGGTTTTCCCCCGGGTGAATAATATAAGGTATTGGGTGTTACCTGGCCCGTTGGTTATATTGTTAATGTCTGG---TATAGTGGAGGGTGGGGCTGGGACTGGATGGACGTTGTATCCTCCCCTTTCGTCTTATATGTA---TCACCCAACCCCCGCCGTGGATATGGTAGTGTTTTCTTTGCATGTTGCCGGGTTTGGTTCCATCATGAG
>Barbatia domingensis_FJ480618
TATGATATGGTTTTCCCTCGGGTGAATAATATAAGGTATTGGGTGTTACCTGGCCCTTTGGTTATATTGTTAATGTCTGG---TATAGTGGAGGGTGGGGCTGGGACTGGATGGACGTTGTATCCTCCCCTTTCGTCTTATATGTA---TCACCCAACCCCCGCCGTGGATATGGTAGTGTTTTCTTTGCATGTTGCCGGGTTTGGTTCCATCATGAG
>Barbatia domingensis_FJ480610
TATGATATGGTTTTCCCTCGGGTGAATAATATAAGGTATTGGGTGTTACCTGGCCCGTTGGTTATATTGTTAATGTCTGG---TATAGTGGAGGGTGGGGCTGGGACTGGGTGGACGTTGTATCCTCCCCTTTCGTCTTATATGTA---TCACCCAACCCCCGCCGTGGATATGGTAGTGTTTTCTTTACATGTTGCCGGGTTTGGTTCCATCATGAG
>Barbatia domingensis_FJ480611
TATGATATGGTTTTCCCTCGGGTGAATAATATAAGGTATTGGGTGTTACCTGGCCCGTTGGTTATATTGTTAATGTCTGG---TATAGTGGAGGGTGGGGCTGGGACTGGGTGGACGTTGTATCCTCCCCTTTCGTCTTATATGTA---TCACCCAACCCCCGCCGTGGATATGGTAGTGTTTTCTTTACATGTTGCCGGGTTTGGTTCCATCATGAG
>Barbatia domingensis_FJ480612
TATGATATGGTTTTCCCTCGGGTGAATAATATAAGGTATTGGGTGTTACCTGGCCCGTTGGTTATATTGTTAATGTCTGG---TATAGTGGAGGGTGGGGCTGGGACTGGGTGGACGTTGTATCCTCCCCTTTCGTCTTATATGTA---TCACCCAACCCCCGCCGTGGATATGGTAGTGTTTTCTTTACATGTTGCCGGGTTTGGTTCCATCATGAG
>Barbatia domingensis_FJ480613
TATGATATGGTTTTCCCTCGGGTGAATAATATAAGGTATTGGGTGTTACCTGGCCCGTTGGTTATATTGTTAATGTCTGG---TATAGTGGAGGGTGGGGCTGGGACTGGGTGGACGTTGTATCCTCCCCTTTCGTCTTATATGTA---TCACCCAACCCCCGCCGTGGATATGGTAGTGTTTTCTTTACATGTTGCCGGGTTTGGTTCCATCATGAG
>Barbatia domingensis_FJ480614
TATGATATGGTTTTCCCTCGGGTGAATAATATAAGGTATTGGGTGTTACCTGGCCCGTTGGTTATATTGTTAATGTCTGG---TATAGTGGAGGGTGGGGCTGGGACTGGGTGGACGTTGTATCCTCCCCTTTCGTCTTATATGTA---TCACCCAACCCCCGCCGTGGATATGGTAGTGTTTTCTTTACATGTTGCCGGGTTTGGTTCCATCATGAG
>Barbatia domingensis_FJ480615
TATGATATGGTTTTCCCTCGGGTGAATAATATAAGGTATTGGGTGTTACCTGGCCCGTTGGTTATATTGTTAATGTCTGG---TATAGTGGAGGGTGGGGCTGGGACTGGGTGGACGTTGTATCCTCCCCTTTCGTCTTATATGTA---TCACCCAACCCCCGCCGTGGATATGGTAGTGTTTTCTTTACATGTTGCCGGGTTTGGTTCCATCATGAG
>Barbatia domingensis_FJ480616
TATGATATGGTTTTCCCTCGGGTGAATAATATAAGGTATTGGGTGTTACCTGGCCCGTTGGTTATATTGTTAATGTCTGG---TATAGTGGAGGGTGGGGCTGGGACTGGGTGGACGTTGTATCCTCCCCTTTCGTCTTATATGTA---TCACCCAACCCCCGCCGTGGATATGGTAGTGTTTTCTTTACATGTTGCCGGGTTTGGTTCCATCATGAG
>Barbatia domingensis_FJ480677
TATGATATAGTTTTCCCTCGGGTGAATAATATAAGGTATTGGGTGTTACCTGGCCCGTTGGTTATGTTGTTAATGTCTGG---TATAGTGGAGGGCGGGGCTGGGACTGGGTGGACATTGTATCCTCCCCTTTCGTCTTACACGTA---TCATCCCACTCCCGCTGTGGATATGGTAGTGTTTTCTTTGCATGTTGCTGGGTTTGGTTCCATCATAAG
>Barbatia domingensis_FJ480679
TATGATATAGTTTTCCCTCGGGTGAATAATATAAGGTATTGGGTTTTACCTGGCCCGTTGGTTATGCTGTTAATGTCTGG---TATAGTGGAGGGCGGGGCTGGGACTGGATGGACATTGTACCCTCCCCTTTCGTCCTACACGTA---TCATCCCACTCCTGCTGTGGATATGGTAGTGTTTTCTTTGCATGTTGCTGGGTTTGGTTCCATCATGAG
>Barbatia domingensis_FJ480678
TATGATATAGTTTTCCCTCGGGTGAATAATATAAGGTATTGGGTTTTACCTGGCCCGTTGGTTATGCTGTTAATGTCTGG---TATAGTGGAGGGCGGGGCTGGGACTGGATGGACATTGTACCCTCCCCTTTCGTCCTACACGTA---TCATCCCACTCCTGCTGTGGATATGGTAGTGTTTTCTTTGCATGTTGCTGGGTTTGGTTCCATCATGAG
>Barbatia domingensis_FJ480673
TATGATATAGTTTTCCCTCGGGTGAATAATATAAGGTATTGGGTTTTACCTGGCCCGTTGGTTATGCTGTTAATGTCTGG---TATAGTGGAGGGCGGGGCTGGGACTGGATGGACATTGTACCCTCCCCTTTCGTCCTACACGTA---TCATCCCACTCCTGCTGTGGATATGGTAGTGTTTTCTTTGCATGTTGCTGGGTTTGGTTCCATCATGAG
>Barbatia domingensis_FJ480676
TATGATATAGTTTTCCCTCGGGTGAATAATATAAGGTATTGGGTTTTACCTGGCCCGTTGGTTATGCTGTTAATGTCTGG---TATAGTGGAGGGCGGGGCTGGGACTGGATGGACATTGTACCCTCCCCTTTCGTCCTACACGTA---TCATCCCACTCCTGCTGTGGATATGGTAGTGTTTTCTTTGCATGTTGCTGGGTTTGGTTCCATCATGAG
>Barbatia domingensis_FJ480674
TATGATATAGTTTTCCCTCGGGTGAATAATATAAGGTATTGGGTGTTACCTGGCCCGTTGGTTATGCTGTTAATGTCTGG---TATAGTGGAGGGCGGGGCTGGGACTGGATGGACATTGTACCCTCCCCTTTCGTCCTACACGTA---TCATCCCACTCCCGCTGTGGATATGGTAGTGTTTTCTTTGCATGTTGCTGGGTTTGGTTCCATCATGAG
>Barbatia domingensis_FJ480681
TATGATATAGTTTTCCCTCGGGTGAATAATATAAGGTATTGGGTGTTACCTGGCCCGTTGGTTATGCTGTTAATGTCTGG---TATAGTGGAGGGCGGGGCTGGGACTGGATGGACATTGTACCCTCCCCTTTCGTCCTACACGTA---TCATCCCACTCCCGCTGTGGATATGGTAGTGTTTTCTTTGCATGTTGCTGGGTTTGGTTCCATCATGAG
>Barbatia domingensis_FJ480661
TATGATATAGTTTTCCCTCGGGTGAATAATATAAGGTATTGGGTTTTACCTGGCCCGTTGGTTATGCTGTTAATGTCTGG---TATAGTGGAGGGCGGGGCTGGGACTGGATGGACATTGTACCCTCCCCTTTCGTCCTACACGTA---TCATCCCACTCCCGCTGTGGATATGGTAGTGTTTTCTTTGCATGTTGCTGGGTTTGGTTCCATCATGAG
>Barbatia domingensis_FJ480660
TATGATATAGTTTTCCCTCGGGTGAATAATATAAGGTATTGGGTTTTACCTGGCCCGTTGGTTATGCTGTTAATGTCTGG---TATAGTGGAGGGCGGGGCTGGGACTGGATGGACATTGTACCCTCCCCTTTCGTCCTACACGTA---TCATCCCACTCCCGCTGTGGATATGGTAGTGTTTTCTTTGCATGTTGCTGGGTTTGGTTCCATCATGAG
>Barbatia domingensis_FJ480667
TATGATATAGTTTTCCCTCGGGTGAATAATATAAGGTATTGGGTTTTACCTGGCCCGTTGGTTATGCTGTTAATGTCTGG---TATAGTGGAGGGCGGGGCTGGGACTGGATGGACATTGTACCCTCCCCTTTCGTCCTACACGTA---TCATCCCACTCCCGCTGTGGATATGGTAGTGTTTTCTTTGCATGTTGCTGGGTTTGGTTCCATCATGAG
>Barbatia domingensis_FJ480668
TATGATATAGTTTTCCCTCGGGTGAATAATATAAGGTATTGGGTTTTACCTGGCCCGTTGGTTATGCTGTTAATGTCTGG---TATAGTGGAGGGCGGGGCTGGGACTGGATGGACATTGTACCCTCCCCTTTCGTCCTACACGTA---TCATCCCACTCCCGCTGTGGATATGGTAGTGTTTTCTTTGCATGTTGCTGGGTTTGGTTCCATCATGAG
>Barbatia domingensis_FJ480669
TATGATATAGTTTTCCCTCGGGTGAATAATATAAGGTATTGGGTTTTACCTGGCCCGTTGGTTATGCTGTTAATGTCTGG---TATAGTGGAGGGCGGGGCTGGGACTGGATGGACATTGTACCCTCCCCTTTCGTCCTACACGTA---TCATCCCACTCCCGCTGTGGATATGGTAGTGTTTTCTTTGCATGTTGCTGGGTTTGGTTCCATCATGAG
>Barbatia domingensis_FJ480670
TATGATATAGTTTTCCCTCGGGTGAATAATATAAGGTATTGGGTTTTACCTGGCCCGTTGGTTATGCTGTTAATGTCTGG---TATAGTGGAGGGCGGGGCTGGGACTGGATGGACATTGTACCCTCCCCTTTCGTCCTACACGTA---TCATCCCACTCCCGCTGTGGATATGGTAGTGTTTTCTTTGCATGTTGCTGGGTTTGGTTCCATCATGAG
>Barbatia domingensis_FJ480671
TATGATATAGTTTTCCCTCGGGTGAATAATATAAGGTATTGGGTTTTACCTGGCCCGTTGGTTATGCTGTTAATGTCTGG---TATAGTGGAGGGCGGGGCTGGGACTGGATGGACATTGTACCCTCCCCTTTCGTCCTACACGTA---TCATCCCACTCCCGCTGTGGATATGGTAGTGTTTTCTTTGCATGTTGCTGGGTTTGGTTCCATCATGAG
>Barbatia domingensis_FJ480672
TATGATATAGTTTTCCCTCGGGTGAATAATATAAGGTATTGGGTTTTACCTGGCCCGTTGGTTATGCTGTTAATGTCTGG---TATAGTGGAGGGCGGGGCTGGGACTGGATGGACATTGTACCCTCCCCTTTCGTCCTACACGTA---TCATCCCACTCCCGCTGTGGATATGGTAGTGTTTTCTTTGCATGTTGCTGGGTTTGGTTCCATCATGAG
>Barbatia domingensis_FJ480682
TATGATATAGTTTTCCCTCGGGTGAATAATATAAGGTATTGGGTTTTACCTGGCCCGTTGGTTATGCTGTTAATGTCTGG---TATAGTGGAGGGCGGGGCTGGGACTGGATGGACATTGTACCCTCCCCTTTCGTCCTACACGTA---TCATCCCACTCCCGCTGTGGATATGGTAGTGTTTTCTTTGCATGTTGCTGGGTTTGGTTCCATCATGAG
>Barbatia domingensis_FJ480630
TATGATATAGTTTTCCCTCGGGTGAATAATATGAGGTATTGGGTGCTACCTGGCCCACTGGTCATACTGTTAATGTCTGG---TATAGTGGAGGGTGGGGCTGGGACTGGATGGACGTTGTATCCTCCCCTTTCGTCTTACACATA---CCACCCCACCCCAGCCGTAGATATGGTAGTGTTTTCCTTGCATGTTGCTGGGTTTGGTTCAATCATGAG
>Acar gradata_FJ480579
TATGATATGGTTTTCCCTCGGGTGAATAATATAAGGTATTGGGTGCTACCTGGCCCATTGGTTATATTACTAATGTCTGG---AATGGTGGAGGGTGGGGCTGGGACTGGATGGACGTTGTACCCTCCCCTTTCGTCTTACACGTA---TCACCCCACCCCCGCGGTAGATATGGTAGTGTTTTCCTTACATGTTGCTGGGTTTGGCTCCATTATGAG
>Acar gradata_FJ480577
TATGATATGGTTTTTCCTCGGGTGAATAATATAAGGTATTGGGTGCTACCTGGCCCATTGGTTATATTACTAATGTCTGG---AATGGTGGAGGGTGGGGCTGGGACTGGATGGACGTTGTACCCTCCCCTTTCGTCTTACACGTA---TCACCCCACCCCCGCTGTAGATATGGTAGTGTTTTCCTTACATGTTGCTGGGTTTGGCTCCATTATGAG
>Acar gradata_FJ480585
TATGATATGGTTTTCCCTCGGGTGAATAATATAAGGTATTGGGTGCTACCTGGCCCATTGGTTATATTACTAATGTCTGG---TATGGTGGAGGGTGGGGCTGGGACTGGATGGACGTTGTACCCTCCCCTTTCGTCTTACACGTA---TCACCCCACCCCCGCTGTAGATATGGTAGTGTTTTCCTTACATGTTGCTGGGTTTGGCTCCATTATGAG
>Acar gradata_FJ480587
TATGATATGGTTTTCCCTCGGGTGAATAATATAAGGTATTGGGTGCTACCTGGCCCATTGGTTATATTACTAATGTCTGG---TATGGTGGAGGGTGGGGCTGGGACTGGATGGACGTTGTACCCTCCCCTTTCGTCTTACACGTA---TCACCCCACCCCCGCTGTAGATATGGTAGTGTTTTCCTTACATGTTGCTGGGTTTGGCTCCATTATGAG
>Acar gradata_FJ480589
TATGATATGGTTTTCCCTCGGGTGAATAATATAAGGTATTGGGTGCTACCTGGCCCATTGGTTATATTACTAATGTCTGG---TATGGTGGAGGGTGGGGCTGGGACTGGATGGACGTTGTACCCTCCCCTTTCGTCTTACACGTA---TCACCCCACCCCCGCTGTAGATATGGTAGTGTTTTCCTTACATGTTGCTGGGTTTGGCTCCATTATGAG
>Barbatia domingensis_FJ480680
TATGATATAGTTTTCCCTCGGGTGAATAATATGAGGTATTGGGTGCTACCTGGTCCATTGGTTATACTGTTAATGTCTGG---TATAGTGGAGGGTGGGGCTGGTACTGGATGGACGTTGTATCCTCCCCTTTCGTCTTATACGTA---TCATCCCACTCCTGCTGTAGATATGGTGGTGTTTTCTTTGCATGTTGCTGGGTTTGGCTCTATCATGAG
>Acar gradata_FJ480580
TATGATATAGTTTCCCCTCGGGTGAATAATATGAGGTATTGGGTGCTACCTGGTCCATTGGTTATACTATTAATGTCTGG---TATGGTGGAGGGTGGGGCTGGGACTGGATGGACGTTGTATCCCCCTCTTTCGTCTTACACGTA---TCATCCCACTCCCGCTGTAGACATGGTAGTGTTTTCCTTGCATGTTGCTGGGTTTGGATCCATTATGAG
>Acar gradata_FJ480582
TATGATATAGTTTTCCCTCGGGTGAATAATATGAGGTATTGGGTGCTACCTGGTCCATTGGTTATACTATTAATGTCTGG---TATGGTGGAGGGTGGGGCTGGGACTGGATGGACGTTGTATCCCCCTCTTTCGTCTTACACGTA---TCATCCCACTCCCGCTGTAGACATGGWAGTGTTTTCCTTGCATGTTGCTGGGTTTGGATCCATTATGAG
>Acar gradata_FJ480581
TATGATATAGTTTTCCCTCGGGTGAATAATATGAGGTATTGGGTGCTACCTGGTCCATTGGTTATACTATTAATGTCTGG---TATGGTGGAGGGTGGGGCTGGRACTGGATGGACGTTGTATCCCCCTCTTTCGTCTTACACGTA---TCATCCCACTCCCGCTGTAGACATGGTAGTGTTTTCCTTGCATGTTGCTGGGTTTGGATCCATTATGAG
>Acar gradata_FJ480576
TATGATATAGTTTTCCCTCGGGTGAATAATATGAGGTATTGGGTGCTACCTGGTCCATTGGTTATACTATTAATGTCTGG---TATGGTGGAGGGTGGGGCTGGGACTGGATGGACGTTGTATCCCCCTCTTTCGTCTTACACGTA---TCATCCCACTCCCGCTGTAGACATGGTAGTGTTTTCCTTGCATGTTGCTGGGTTTGGATCCATTATGAG
>Acar gradata_FJ480590
TATGATATAGTTTTCCCTCGGGTGAATAATATGAGGTATTGGGTGCTACCTGGTCCATTGGTTATACTATTAATGTCTGG---TATGGTGGAGGGTGGGGCTGGGACTGGATGGACGTTGTATCCCCCTCTTTCGTCTTACACGTA---TCATCCCACTCCCGCTGTAGACATGGTAGTGTTTTCCTTGCATGTTGCTGGGTTTGGATCCATTATGAG
>Acar gradata_FJ480578
TATGATATAGTTTTCCCTCGGGTGAATAATATGAGGTATTGGGTGCTACCTGGTCCATTGGTTATACTATTAATGTCTGG---TATGGTGGAGGGTGGGGCTGGGACTGGATGGACGTTGTATCCCCCTCTTTCGTCTTACACGTA---TCATCCCACTCCCGCTGTAGACATGGTAGTGTTTTCCTTGCATGTTGCTGGGTTTGGATCCATTATGAG
>Acar gradata_FJ480575
TATGATATAGTTTTCCCTCGGGTGAATAATATGAGGTATTGGGTGCTACCTGGTCCATTGGTTATACTATTAATGTCTGG---TATGGTGGAGGGTGGGGCTGGGACTGGATGGACGTTGTATCCCCCTCTTTCGTCTTACACGTA---TCATCCCACTCCCGCTGTAGACATGGTAGTGTTTTCCTTGCATGTTGCTGGGTTTGGATCCATTATGAG
>Acar gradata_FJ480513
TATGATATAGTTTTCCCTCGGGTGAATAATATGAGGTATTGGGTGCTACCTGGTCCATTGGTTATACTATTAATGTCTGG---TATGGTGGAGGGTGGGGCTGGGACTGGATGGACGTTGTATCCCCCTCTTTCGTCTTACACGTA---TCATCCCACTCCCGCTGTAGACATGGTAGTGTTTTCCTTGCATGTTGCTGGGTTTGGATCCATTATGAG
>Acar gradata_FJ480583
TATGATATAGTTTTCCCTCGGGTGAATAATATGAGGTATTGGGTGCTACCTGGTCCATTGGTTATACTATTAATGTCTGG---TATGGTGGAGGGTGGGGCTGGGACTGGATGGACGTTGTATCCCCCTCTTTCGTCTTACACGTA---TCATCCCACTCCCGCTGTAGACATGGTAGTGTTTTCCTTGCATGTTGCTGGGTTTGGATCCATTATGAG
>Acar gradata_FJ480584
TATGATATAGTTTTCCCTCGGGTGAATAATATGAGGTATTGGGTGCTACCTGGTCCATTGGTTATACTATTAATGTCTGG---TATGGTGGAGGGTGGGGCTGGGACTGGATGGACGTTGTATCCCCCTCTTTCGTCTTACACGTA---TCATCCCACTCCCGCTGTAGACATGGTAGTGTTTTCCTTGCATGTTGCTGGGTTTGGATCCATTATGAG
>Acar gradata_FJ480586
TATGATATAGTTTTCCCTCGGGTGAATAATATGAGGTATTGGGTGCTACCTGGTCCATTGGTTATACTATTAATGTCTGG---TATGGTGGAGGGTGGGGCTGGGACTGGATGGACGTTGTATCCCCCTCTTTCGTCTTACACGTA---TCATCCCACTCCCGCTGTAGACATGGTAGTGTTTTCCTTGCATGTTGCTGGGTTTGGATCCATTATGAG
>Acar gradata_FJ480588
TATGATATAGTTTTCCCTCGGGTGAATAATATGAGGTATTGGGTGCTACCTGGTCCATTGGTTATACTATTAATGTCTGG---TATGGTGGAGGGTGGGGCTGGGACTGGATGGACGTTGTATCCCCCTCTTTCGTCTTACACGTA---TCATCCCACTCCCGCTGTAGACATGGTAGTGTTTTCCTTGCATGTTGCTGGGTTTGGATCCATTATGAG
>Acar gradata_FJ480512
TATGATATAGTTTTCCCTCGGGTGAATAATATGAGGTATTGGGTGCTACCTGGTCCATTGGTTATACTATTAATGTCTGG---TATGGTGGAGGGTGGGGCTGGGACTGGATGGACGTTGTATCCCCCTCTTTCGTCTTACACGTA---TCATCCCACTCCCGCTGTAGACATGGTAGTGTTTTCCTTGCATGTTGCTGGGTTTGGATCCATTATGAG
>Barbatia amygdalumtostum_MN608210
CCAGATATGTTATTTCCTCGTCTTAATAATTTAAGGTATTGACTTTTATTAGGTCCGTTAGTTATATTAATAGTATCTGG---TATAGTTGAGGGTGGAGCCGGAACTGGGTGGACTTTATATCCACCATTGTCAAGAATTGAGTT---TCATTCTTCTCCGGCTGTAGATTTGGTTATTTTTTCTCTTCATATTGCTGGTTTAGCGTCAATTTTTAG
>Barbatia amygdalumtostum_MN608211
CCAGATATGTTATTTCCTCGTCTTAATAATTTAAGGTATTGACTTTTATTAGGTCCGTTAGTTATATTAATAGTATCTGG---TATAGTTGAGGGTGGAGCCGGAACTGGGTGGACTTTATATCCACCATTGTCAAGAATTGAGTT---TCATTCTTCTCCGGCTGTAGATTTGGTTATTTTTTCTCTTCATATTGCTGGTTTAGCGTCAATTTTTAG
>Barbatia amygdalumtostum_MN608209
CCAGATATGTTATTTCCTCGTCTTAATAATTTAAGGTATTGACTTTTATTAGGTCCGTTAGTTATATTAATAGTATCTGG---TATAGTTGAGGGTGGAGCCGGAACTGGGTGGACTTTATATCCACCATTGTCAAGAATTGAGTT---TCATTCTTCTCCGGCTGTAAATTTGGTTATTTTTTCTCTTCATATTGCTGGTTTAGCGTCAATTTTTAG
>Arcopsis solida_FJ480510
CCTGACCTTATTTTTGCTCGAGTTAATAATATGAGTTATTGGTTATTGCCTGGTCCTTTAGTGATGCTTATTAGTTCAGC---AGGAATTGAAGGGGGGGCTGGGTCTGGGTGGACTGTATATCCTCCTCTTTCTAGAAGGGAGTT---TCATCCAACACCTGCAATAGATTTAGTTATTTTTTCTTTACATATTGCTGGGTTTGGGTCTATGATAAG
>Arcopsis adamsi_FJ480629
CCGGATCTTATCTTTGCGCGGGTTAATAATATAAGTTATTGGTTATTGCCTGGTCCTTTAGTGATGCTTATTAGGTCAGC---AGGGATTGAGGGGGGGGCCGGTTCTGGATGGACAGTATACCCTCCTCTTTCTAGGAGAGAATT---TCATCCAACCCCAGCAATGGATTTAGTTATTTTTTCTTTACATATTGCTGGATTTGGGTCTATAATGAG
>Arcopsis adamsi_FJ480657
CCGGATCTTATCTTTGCGCGGGTTAATAATATAAGTTATTGGTTATTGCCTGGTCCTTTAGTGATGCTTATTAGGTCAGC---AGGGATTGAGGGGGGGGCCGGTTCTGGATGGACAGTATACCCTCCTCTTTCTAGGAGAGAGTT---TCATCCAACCCCAGCAATGGATTTAGTTATTTTTTCTTTACATATTGCTGGATTTGGGTCTATAATGAG
>Barbatia foliata_MN608216
CCAGACATGGCTTTTCCTCGGCTTAACAACATGAGGTTTTGACTTCTTCCTGGGCCTTTGTTTTTGTTGTTAGTGTCGGG---GTTAATTGAGGGAGGTGCTGGATCTGGATGGACTCTGTATCCTCCTCTTTCAAGGGCTATGTT---TCATCCGACTCCGGCTATGGACATGGTAATTTTCTCACTTCATGTGGCTGGGTTAGGGTCAATTATAAG
>Barbatia foliata_MN608213
CCAGACATGGCTTTTCCTCGGCTTAACAACATGAGGTTTTGACTTCTTCCTGGGCCTTTGTTTTTGTTGTTAGTGTCGGG---GTTAATTGAGGGAGGTGCTGGATCTGGATGGACTCTGTATCCTCCTCTTTCAAGGGCTATGTT---TCATCCGACTCCGGCTATGGACATGGTAATTTTCTCACTTCATGTGGCTGGGTTAGGGTCAATTATAAG
>Barbatia foliata_MN608212
CCAGACATGGCTTTTCCTCGGCTTAACAACATGAGGTTTTGACTTCTTCCTGGGCCTTTGTTTTTGTTGTTAGTGTCGGG---GTTAATTGAGGGAGGTGCTGGATCTGGATGGACTCTGTATCCTCCTCTTTCAAGGGCTATGTT---TCATCCGACTCCGGCTATGGACATGGTAATTTTCTCACTTCATGTGGCTGGGTTAGGGTCAATTATAAG
>Barbatia foliata_MN608214
CCAGACATGGCTTTTCCTCGGCTTAACAACATGAGGTTTTGACTTCTTCCTGGGCCTTTGTTTTTGTTGTTAGTGTCGGG---GTTAATTGAGGGAGGTGCTGGATCTGGATGGACTCTGTATCCTCCTCTTTCAAGGGCTATGTT---TCATCCGACTCCGGCTATGGACATGGTAATTTTCTCACTTCATGTGGCTGGGTTAGGGTCAATTATAAG
>Barbatia foliata_MN608215
CCAGACATGGCTTTTCCTCGGCTTAATAACATGAGGTTTTGGCTTCTTCCTGGGCCTTTGTTTTTGTTGTTAGTGTCGGG---GTTAATTGAGGGAGGTGCTGGATCTGGATGGACTCTGTATCCTCCTCTTTCAAGGGCTATGTT---TCATCCGACTCCGGCTATGGACATGGTAATTTTCTCACTTCATGTGGCTGGGTTAGGGTCAATTATAAG
>Barbatia barbata_KC429091
CCTGATATAATATTTCCCCGTTTAAACAATATGAGATATTGGTTTTTACCTGGACCTATAATTATATTGTTGGCTTCTGG---GTTAGTAGAGGGTGGTGCTGGGACAGGGTGGACTCTTTATCCCCCTCTTTCTAGATCAGAGTT---TCATTCGAGACCTGCTGTTGATTTAGTGGTTTTTTCTTTACATGTTGCCGGAATGGGCTCAATTATAAG
>Barbatia barbata_AF120645
CCTGATATAATATTTCCCCGTTTAAACAATATGAGATATTGGTTTTTACCTGGACCTATAATTATATTGTTGGCTTCTGG---GTTAGTAGAGGGTGGTGCTGGGACAGGGTGGACTCTTTATCCCCCTCTTTCTAGATCAGAGTT---TCATTCGAGACCTGCTGTTGATTTAGTGGTTTTTTCTTTACATGTTGCCGGAATGGGCTCAATTATAAG
>Bathyarca glacialis_KP976038
CCAGATATAATTTTTCCACGGCTTAATAATATAAGGTTTTGGCTAATTCCGGGTCCCATGTTTATGCTGTTAGTTTCTGG---TTTGATTGAGGGCGGAGCCGGTAGGGGTTGAACCCTTTATCCGCCGCTTTCTTCTGTTGGTTT---TCACTCTTCACCGGCTATAGATTTAGTTATTTTTTCGTTGCATGTAGCAGGTTTTGGCTCTATTATAAG
>Bathyarca glacialis_KP976041
CCAGATATAATTTTTCCACGGCTTAATAATATAAGGTTTTGGCTAATTCCGGGTCCCATGTTTATGCTGTTAGTTTCTGG---TTTGATTGAGGGCGGAGCCGGTAGGGGTTGAACCCTTTATCCGCCGCTTTCTTCTGTTGGTTT---TCACTCTTCACCGGCTATAGATTTAGTTATTTTTTCGTTGCATGTAGCAGGTTTTGGCTCTATTATAAG
>Bathyarca glacialis_KP976044
CCAGATATGATTTTTCCACGGCTTAATAACATAAGGTTTTGGCTAATTCCGGGTCCCATGTTTATGCTGTTAGTTTCTGG---TTTGATTGAGGGCGGAGCCGGTAGGGGTTGAACCCTTTATCCGCCGCTTTCTTCTGTTGGTTT---TCACTCTTCACCGGCTATAGATTTAGTTATTTTTTCGTTGCATGTAGCAGGTTTTGGCTCTATTATAAG
>Bathyarca glacialis_KP976043
CCAGATATAATTTTTCCACGGCTTAATAACATAAGGTTTTGGCTAATTCCGGGTCCCATGTTTATGCTGTTAGTTTCTGG---TTTGATTGAGGGCGGAGCCGGTAGGGGTTGAACCCTTTATCCGCCGCTTTCTTCTGTTGGTTT---TCACTCTTCACCGGCTATAGATTTAGTTATTTTTTCGTTGCATGTAGCAGGTTTTGGCTCTATTATAAG
>Bathyarca glacialis_KP976042
CCAGATATAATTTTTCCACGGCTTAATAACATAAGGTTTTGGCTAATTCCGGGTCCCATGTTTATGCTGTTAGTTTCTGG---TTTGATTGAGGGCGGAGCCGGTAGGGGTTGAACCCTTTATCCGCCGCTTTCTTCTGTTGGTTT---TCACTCTTCACCGGCTATAGATTTAGTTATTTTTTCGTTGCATGTAGCAGGTTTTGGCTCTATTATAAG
>Bathyarca glacialis_KP976039
CCAGATATAATTTTTCCACGGCTTAATAACATAAGGTTTTGGCTAATTCCGGGTCCCATGTTTATGCTGTTAGTTTCTGG---TTTGATTGAGGGCGGAGCCGGTAGGGGTTGAACCCTTTATCCGCCGCTTTCTTCTGTTGGTTT---TCACTCTTCACCGGCTATAGATTTAGTTATTTTTTCGTTGCATGTAGCAGGTTTTGGCTCTATTATAAG
>Bathyarca glacialis_KP976040
CCAGATATAATTTTTCCACGGCTTAATAACATAAGGTTTTGGCTAATTCCGGGTCCCATGTTTATGCTGTTAGTTTCTGG---TTTGATTGAGGGCGGAGCCGGTAGGGGTTGAACCCTTTATCCGCCGCTTTCTTCTGTTGGTTT---TCACTCTTCACCGGCTATAGATTTAGTTATTTTTTCGTTGCATGTAGCAGGTTTTGGCTCTATTATAAG
>Lissarca notorcadensis_KF612432
CCTGATATAGGGCATCCTCGATTAAATAATATAAGATATTGATTATTACCTGGTCCTTTAGTTATACTCCTTATTTCTGG---ATTAATTGAAGGAGGTGCTGGAACAGGGTGGACTCTTTATCCCCCCCTTTCATCAAGAATATT---TCATCCCACACCAGCAGTGGATTTAGTTATTTTTTCTATTCATGTTGTGGGATTTGGGTCAATTATAAG
>Lissarca notorcadensis_KF612433
CCTGATATAGGGCATCCTCGATTAAATAATATAAGATATTGATTATTACCTGGTCCTTTAGTTATACTCCTTATTTCTGG---ATTAATTGAAGGAGGTGCTGGAACAGGGTGGACTCTTTATCCCCCCCTTTCATCAAGAATATT---TCATCCCACACCAGCAGTGGATTTAGTTATTTTTTCTATTCATGTTGTGGGATTTGGGTCAATTATAAG
>Lissarca notorcadensis_KF612438
CCTGATATAGGGCATCCTCGATTAAATAATATAAGATATTGATTATTACCTGGTCCTTTAGTTATACTCCTTATTTCTGG---ATTAATTGAAGGAGGTGCTGGAACAGGGTGGACTCTTTATCCCCCCCTTTCATCAAGAATATT---TCATCCCACACCAGCAGTGGATTTAGTTATTTTTTCTATTCATGTTGTGGGATTTGGGTCAATTATAAG
>Lissarca notorcadensis_KF612439
CCTGATATAGGGCATCCTCGATTAAATAATATAAGATATTGATTATTACCTGGTCCTTTAGTTATACTCCTTATTTCTGG---ATTAATTGAAGGAGGTGCTGGAACAGGGTGGACTCTTTATCCCCCCCTTTCATCAAGAATATT---TCATCCCACACCAGCAGTGGATTTAGTTATTTTTTCTATTCATGTTGTGGGATTTGGGTCAATTATAAG
>Lissarca notorcadensis_KF612458
GCTGATATAGGTCATCCCCGATTAAATAATATAAGATATTGATTATTACCAGGTCCTTTAGTTATACTTCTTATTTCTGG---ATTAATTGAAGGAGGTGCTGGAACAGGATGAACTCTTTACCCTCCTCTTTCATCAAGAATATT---TCATCCTACGCCAGCAGTAGATTTAGTTATTTTTTCTCTTCATATTGCAGGATTTGGATCAATTATAAG
>Lissarca notorcadensis_KF612456
GCTGATATAGGTCATCCCCGATTAAATAATATAAGATATTGATTATTACCCGGTCCTTTAGTTATACTTCTTATTTCTGG---ATTAATTGAAGGAGGTGCTGGAACAGGATGAACTCTTTACCCTCCTCTTTCATCAAGAATATT---TCATCCTACGCCAGCAGTAGATTTAGTTATTTTTTCTCTTCATATTGCAGGATTTGGATCAATTATAAG
>Lissarca notorcadensis_KF612450
GCTGATATAGGTCATCCCCGATTAAATAATATAAGATATTGATTATTACCCGGTCCTTTAGTTATACTTCTTATTTCTGG---ATTAATTGAAGGAGGTGCTGGAACAGGATGAACTCTTTACCCTCCTCTTTCATCAAGAATATT---TCATCCTACGCCAGCAGTAGATTTAGTTATTTTTTCTCTTCATATTGCAGGATTTGGATCAATTATAAG
>Lissarca notorcadensis_KF612446
GCTGATATAGGTCATCCCCGATTAAATAATATAAGATATTGATTATTACCCGGTCCTTTAGTTATACTTCTTATTTCTGG---ATTAATTGAAGGAGGTGCTGGAACAGGATGAACTCTTTACCCTCCTCTTTCATCAAGAATATT---TCATCCTACGCCAGCAGTAGATTTAGTTATTTTTTCTCTTCATATTGCAGGATTTGGATCAATTATAAG
>Lissarca notorcadensis_KF612442
GCTGATATAGGTCATCCCCGATTAAATAATATAAGATATTGATTATTACCCGGTCCTTTAGTTATACTTCTTATTTCTGG---ATTAATTGAAGGAGGTGCTGGAACAGGATGAACTCTTTACCCTCCTCTTTCATCAAGAATATT---TCATCCTACGCCAGCAGTAGATTTAGTTATTTTTTCTCTTCATATTGCAGGATTTGGATCAATTATAAG
>Lissarca notorcadensis_KF612441
GCTGATATAGGTCATCCCCGATTAAATAATATAAGATATTGATTATTACCCGGTCCTTTAGTTATACTTCTTATTTCTGG---ATTAATTGAAGGAGGTGCTGGAACAGGATGAACTCTTTACCCTCCTCTTTCATCAAGAATATT---TCATCCTACGCCAGCAGTAGATTTAGTTATTTTTTCTCTTCATATTGCAGGATTTGGATCAATTATAAG
>Lissarca notorcadensis_KF612443
GCTGATATAGGTCATCCCCGATTAAATAATATAAGATATTGATTATTACCCGGTCCTTTAGTTATACTTCTTATTTCTGG---ATTAATTGAAGGAGGTGCTGGAACAGGATGAACTCTTTACCCTCCTCTTTCATCAAGAATATT---TCATCCTACGCCAGCAGTAGATTTAGTTATTTTTTCTCTTCATATTGCAGGATTTGGATCAATTATAAG
>Lissarca notorcadensis_KF612444
GCTGATATAGGTCATCCCCGATTAAATAATATAAGATATTGATTATTACCCGGTCCTTTAGTTATACTTCTTATTTCTGG---ATTAATTGAAGGAGGTGCTGGAACAGGATGAACTCTTTACCCTCCTCTTTCATCAAGAATATT---TCATCCTACGCCAGCAGTAGATTTAGTTATTTTTTCTCTTCATATTGCAGGATTTGGATCAATTATAAG
>Lissarca notorcadensis_KF612445
GCTGATATAGGTCATCCCCGATTAAATAATATAAGATATTGATTATTACCCGGTCCTTTAGTTATACTTCTTATTTCTGG---ATTAATTGAAGGAGGTGCTGGAACAGGATGAACTCTTTACCCTCCTCTTTCATCAAGAATATT---TCATCCTACGCCAGCAGTAGATTTAGTTATTTTTTCTCTTCATATTGCAGGATTTGGATCAATTATAAG
>Lissarca notorcadensis_KF612447
GCTGATATAGGTCATCCCCGATTAAATAATATAAGATATTGATTATTACCCGGTCCTTTAGTTATACTTCTTATTTCTGG---ATTAATTGAAGGAGGTGCTGGAACAGGATGAACTCTTTACCCTCCTCTTTCATCAAGAATATT---TCATCCTACGCCAGCAGTAGATTTAGTTATTTTTTCTCTTCATATTGCAGGATTTGGATCAATTATAAG
>Lissarca notorcadensis_KF612448
GCTGATATAGGTCATCCCCGATTAAATAATATAAGATATTGATTATTACCCGGTCCTTTAGTTATACTTCTTATTTCTGG---ATTAATTGAAGGAGGTGCTGGAACAGGATGAACTCTTTACCCTCCTCTTTCATCAAGAATATT---TCATCCTACGCCAGCAGTAGATTTAGTTATTTTTTCTCTTCATATTGCAGGATTTGGATCAATTATAAG
>Lissarca notorcadensis_KF612449
GCTGATATAGGTCATCCCCGATTAAATAATATAAGATATTGATTATTACCCGGTCCTTTAGTTATACTTCTTATTTCTGG---ATTAATTGAAGGAGGTGCTGGAACAGGATGAACTCTTTACCCTCCTCTTTCATCAAGAATATT---TCATCCTACGCCAGCAGTAGATTTAGTTATTTTTTCTCTTCATATTGCAGGATTTGGATCAATTATAAG
>Lissarca notorcadensis_KF612451
GCTGATATAGGTCATCCCCGATTAAATAATATAAGATATTGATTATTACCCGGTCCTTTAGTTATACTTCTTATTTCTGG---ATTAATTGAAGGAGGTGCTGGAACAGGATGAACTCTTTACCCTCCTCTTTCATCAAGAATATT---TCATCCTACGCCAGCAGTAGATTTAGTTATTTTTTCTCTTCATATTGCAGGATTTGGATCAATTATAAG
>Lissarca notorcadensis_KF612452
GCTGATATAGGTCATCCCCGATTAAATAATATAAGATATTGATTATTACCCGGTCCTTTAGTTATACTTCTTATTTCTGG---ATTAATTGAAGGAGGTGCTGGAACAGGATGAACTCTTTACCCTCCTCTTTCATCAAGAATATT---TCATCCTACGCCAGCAGTAGATTTAGTTATTTTTTCTCTTCATATTGCAGGATTTGGATCAATTATAAG
>Lissarca notorcadensis_KF612453
GCTGATATAGGTCATCCCCGATTAAATAATATAAGATATTGATTATTACCCGGTCCTTTAGTTATACTTCTTATTTCTGG---ATTAATTGAAGGAGGTGCTGGAACAGGATGAACTCTTTACCCTCCTCTTTCATCAAGAATATT---TCATCCTACGCCAGCAGTAGATTTAGTTATTTTTTCTCTTCATATTGCAGGATTTGGATCAATTATAAG
>Lissarca notorcadensis_KF612454
GCTGATATAGGTCATCCCCGATTAAATAATATAAGATATTGATTATTACCCGGTCCTTTAGTTATACTTCTTATTTCTGG---ATTAATTGAAGGAGGTGCTGGAACAGGATGAACTCTTTACCCTCCTCTTTCATCAAGAATATT---TCATCCTACGCCAGCAGTAGATTTAGTTATTTTTTCTCTTCATATTGCAGGATTTGGATCAATTATAAG
>Lissarca notorcadensis_KF612455
GCTGATATAGGTCATCCCCGATTAAATAATATAAGATATTGATTATTACCCGGTCCTTTAGTTATACTTCTTATTTCTGG---ATTAATTGAAGGAGGTGCTGGAACAGGATGAACTCTTTACCCTCCTCTTTCATCAAGAATATT---TCATCCTACGCCAGCAGTAGATTTAGTTATTTTTTCTCTTCATATTGCAGGATTTGGATCAATTATAAG
>Lissarca notorcadensis_KF612457
GCTGATATAGGTCATCCCCGATTAAATAATATAAGATATTGATTATTACCCGGTCCTTTAGTTATACTTCTTATTTCTGG---ATTAATTGAAGGAGGTGCTGGAACAGGATGAACTCTTTACCCTCCTCTTTCATCAAGAATATT---TCATCCTACGCCAGCAGTAGATTTAGTTATTTTTTCTCTTCATATTGCAGGATTTGGATCAATTATAAG
>Lissarca notorcadensis_KF612425
CCTGATATAGGTCATCCTCGATTAAATAATATAAGATATTGGTTATTACCTGGTCCTTTAATTATACTTCTTATTTCTGG---ATTAATTGAAGGAGGTGCTGGAACAGGGTGAACTCTCTACCCTCCCCTCTCATCAAGAATATT---TCATCCTACGCCAGCAGTAGATTTAGTTATTTTTTCTCTTCATATTGCAGGATTTGGGTCAATTATAAG
>Lissarca notorcadensis_KF612422
CCTGATATAGGTCATCCTCGATTAAATAATATAAGATATTGGTTATTACCTGGTCCTTTAATTATACTTCTTATTTCTGG---ATTAATTGAAGGAGGTGCTGGAACAGGGTGAACTCTCTACCCTCCCCTTTCATCAAGAATATT---TCATCCTACGCCAGCAGTAGATTTAGTTATTTTTTCTCTTCATATTGCAGGATTTGGGTCAATTATAAG
>Lissarca notorcadensis_KF612424
CCTGATATAGGTCATCCTCGATTAAATAATATAAGATATTGGTTATTACCTGGTCCTTTAATTATACTTCTTATTTCTGG---ATTAATTGAAGGAGGTGCTGGAACAGGGTGAACTCTCTACCCTCCCCTTTCATCAAGAATATT---TCATCCTACGCCAGCAGTAGATTTAGTTATTTTTTCTCTTCATATTGCAGGATTTGGGTCAATTATAAG
>Lissarca notorcadensis_KF612405
CCTGATATAGGTCATCCTCGATTAAATAATATAAGATATTGGTTATTACCTGGTCCTTTAATTATACTTCTTATTTCTGG---ATTAATTGAAGGAGGTGCTGGAACAGGGTGAACTCTCTACCCTCCCCTTTCATCAAGAATATT---TCATCCTACGCCAGCAGTAGATTTAGTTATTTTTTCTCTTCATATTGCAGGATTTGGGTCAATTATAAG
>Lissarca notorcadensis_KF612402
CCTGATATAGGTCATCCTCGATTAAATAATATAAGATATTGGTTATTACCTGGTCCTTTAATTATACTTCTTATTTCTGG---ATTAATTGAAGGAGGTGCTGGAACAGGGTGAACTCTCTACCCTCCCCTTTCATCAAGAATATT---TCATCCTACGCCAGCAGTAGATTTAGTTATTTTTTCTCTTCATATTGCAGGATTTGGGTCAATTATAAG
>Lissarca notorcadensis_KF612403
CCTGATATAGGTCATCCTCGATTAAATAATATAAGATATTGGTTATTACCTGGTCCTTTAATTATACTTCTTATTTCTGG---ATTAATTGAAGGAGGTGCTGGAACAGGGTGAACTCTCTACCCTCCCCTTTCATCAAGAATATT---TCATCCTACGCCAGCAGTAGATTTAGTTATTTTTTCTCTTCATATTGCAGGATTTGGGTCAATTATAAG
>Lissarca notorcadensis_KF612404
CCTGATATAGGTCATCCTCGATTAAATAATATAAGATATTGGTTATTACCTGGTCCTTTAATTATACTTCTTATTTCTGG---ATTAATTGAAGGAGGTGCTGGAACAGGGTGAACTCTCTACCCTCCCCTTTCATCAAGAATATT---TCATCCTACGCCAGCAGTAGATTTAGTTATTTTTTCTCTTCATATTGCAGGATTTGGGTCAATTATAAG
>Lissarca notorcadensis_KF612416
CCTGATATAGGTCATCCTCGATTAAATAATATAAGATATTGGTTATTACCTGGTCCTTTAATTATACTTCTTATTTCTGG---ATTAATTGAAGGAGGTGCTGGAACAGGGTGAACTCTCTACCCTCCCCTTTCATCAAGAATATT---TCATCCTACGCCAGCAGTAGATTTAGTTATTTTTTCTCTTCATATTGCAGGATTTGGGTCAATTATAAG
>Lissarca notorcadensis_KF612417
CCTGATATAGGTCATCCTCGATTAAATAATATAAGATATTGGTTATTACCTGGTCCTTTAATTATACTTCTTATTTCTGG---ATTAATTGAAGGAGGTGCTGGAACAGGGTGAACTCTCTACCCTCCCCTTTCATCAAGAATATT---TCATCCTACGCCAGCAGTAGATTTAGTTATTTTTTCTCTTCATATTGCAGGATTTGGGTCAATTATAAG
>Lissarca notorcadensis_KF612418
CCTGATATAGGTCATCCTCGATTAAATAATATAAGATATTGGTTATTACCTGGTCCTTTAATTATACTTCTTATTTCTGG---ATTAATTGAAGGAGGTGCTGGAACAGGGTGAACTCTCTACCCTCCCCTTTCATCAAGAATATT---TCATCCTACGCCAGCAGTAGATTTAGTTATTTTTTCTCTTCATATTGCAGGATTTGGGTCAATTATAAG
>Lissarca notorcadensis_KF612419
CCTGATATAGGTCATCCTCGATTAAATAATATAAGATATTGGTTATTACCTGGTCCTTTAATTATACTTCTTATTTCTGG---ATTAATTGAAGGAGGTGCTGGAACAGGGTGAACTCTCTACCCTCCCCTTTCATCAAGAATATT---TCATCCTACGCCAGCAGTAGATTTAGTTATTTTTTCTCTTCATATTGCAGGATTTGGGTCAATTATAAG
>Lissarca notorcadensis_KF612420
CCTGATATAGGTCATCCTCGATTAAATAATATAAGATATTGGTTATTACCTGGTCCTTTAATTATACTTCTTATTTCTGG---ATTAATTGAAGGAGGTGCTGGAACAGGGTGAACTCTCTACCCTCCCCTTTCATCAAGAATATT---TCATCCTACGCCAGCAGTAGATTTAGTTATTTTTTCTCTTCATATTGCAGGATTTGGGTCAATTATAAG
>Lissarca notorcadensis_KF612421
CCTGATATAGGTCATCCTCGATTAAATAATATAAGATATTGGTTATTACCTGGTCCTTTAATTATACTTCTTATTTCTGG---ATTAATTGAAGGAGGTGCTGGAACAGGGTGAACTCTCTACCCTCCCCTTTCATCAAGAATATT---TCATCCTACGCCAGCAGTAGATTTAGTTATTTTTTCTCTTCATATTGCAGGATTTGGGTCAATTATAAG
>Lissarca notorcadensis_KF612423
CCTGATATAGGTCATCCTCGATTAAATAATATAAGATATTGGTTATTACCTGGTCCTTTAATTATACTTCTTATTTCTGG---ATTAATTGAAGGAGGTGCTGGAACAGGGTGAACTCTCTACCCTCCCCTTTCATCAAGAATATT---TCATCCTACGCCAGCAGTAGATTTAGTTATTTTTTCTCTTCATATTGCAGGATTTGGGTCAATTATAAG
>Lissarca notorcadensis_KF612426
CCTGATATAGGTCATCCTCGATTAAATAATATAAGATATTGGTTATTACCTGGTCCTTTAATTATACTTCTTATTTCTGG---ATTAATTGAAGGAGGTGCTGGAACAGGGTGAACTCTCTACCCTCCCCTTTCATCAAGAATATT---TCATCCTACGCCAGCAGTAGATTTAGTTATTTTTTCTCTTCATATTGCAGGATTTGGGTCAATTATAAG
>Lissarca notorcadensis_KF612427
CCTGATATAGGTCATCCTCGATTAAATAATATAAGATATTGGTTATTACCTGGTCCTTTAATTATACTTCTTATTTCTGG---ATTAATTGAAGGAGGTGCTGGAACAGGGTGAACTCTCTACCCTCCCCTTTCATCAAGAATATT---TCATCCTACGCCAGCAGTAGATTTAGTTATTTTTTCTCTTCATATTGCAGGATTTGGGTCAATTATAAG
>Lissarca notorcadensis_KF612428
CCTGATATAGGTCATCCTCGATTAAATAATATAAGATATTGGTTATTACCTGGTCCTTTAATTATACTTCTTATTTCTGG---ATTAATTGAAGGAGGTGCTGGAACAGGGTGAACTCTCTACCCTCCCCTTTCATCAAGAATATT---TCATCCTACGCCAGCAGTAGATTTAGTTATTTTTTCTCTTCATATTGCAGGATTTGGGTCAATTATAAG
>Lissarca notorcadensis_KF612429
CCTGATATAGGTCATCCTCGATTAAATAATATAAGATATTGGTTATTACCTGGTCCTTTAATTATACTTCTTATTTCTGG---ATTAATTGAAGGAGGTGCTGGAACAGGGTGAACTCTCTACCCTCCCCTTTCATCAAGAATATT---TCATCCTACGCCAGCAGTAGATTTAGTTATTTTTTCTCTTCATATTGCAGGATTTGGGTCAATTATAAG
>Lissarca notorcadensis_KF612434
CCTGATATAGGTCATCCTCGATTAAATAATATAAGATATTGGTTATTACCTGGTCCTTTAATTATACTTCTTATTTCTGG---ATTAATTGAAGGAGGTGCTGGAACAGGGTGAACTCTCTACCCTCCCCTTTCATCAAGAATATT---TCATCCTACGCCAGCAGTAGATTTAGTTATTTTTTCTCTTCATATTGCAGGATTTGGGTCAATTATAAG
>Lissarca notorcadensis_KF612435
CCTGATATAGGTCATCCTCGATTAAATAATATAAGATATTGGTTATTACCTGGTCCTTTAATTATACTTCTTATTTCTGG---ATTAATTGAAGGAGGTGCTGGAACAGGGTGAACTCTCTACCCTCCCCTTTCATCAAGAATATT---TCATCCTACGCCAGCAGTAGATTTAGTTATTTTTTCTCTTCATATTGCAGGATTTGGGTCAATTATAAG
>Lissarca notorcadensis_KF612437
CCTGATATAGGTCATCCTCGATTAAATAATATAAGATATTGGTTATTACCTGGTCCTTTAATTATACTTCTTATTTCTGG---ATTAATTGAAGGAGGTGCTGGAACAGGGTGAACTCTCTACCCTCCCCTTTCATCAAGAATATT---TCATCCTACGCCAGCAGTAGATTTAGTTATTTTTTCTCTTCATATTGCAGGATTTGGGTCAATTATAAG
>Lissarca notorcadensis_KF612459
CCTGATATAGGTCATCCTCGATTAAATAATATAAGATATTGGTTATTACCTGGTCCTTTAATTATACTTCTTATTTCTGG---ATTAATTGAAGGAGGTGCTGGAACAGGGTGAACTCTCTACCCTCCCCTTTCATCAAGAATATT---TCATCCTACGCCAGCAGTAGATTTAGTTATTTTTTCTCTTCATATTGCAGGATTTGGGTCAATTATAAG
>Lissarca notorcadensis_KF612460
CCTGATATAGGTCATCCTCGATTAAATAATATAAGATATTGGTTATTACCTGGTCCTTTAATTATACTTCTTATTTCTGG---ATTAATTGAAGGAGGTGCTGGAACAGGGTGAACTCTCTACCCTCCCCTTTCATCAAGAATATT---TCATCCTACGCCAGCAGTAGATTTAGTTATTTTTTCTCTTCATATTGCAGGATTTGGGTCAATTATAAG
>Lissarca notorcadensis_KF612461
CCTGATATAGGTCATCCTCGATTAAATAATATAAGATATTGGTTATTACCTGGTCCTTTAATTATACTTCTTATTTCTGG---ATTAATTGAAGGAGGTGCTGGAACAGGGTGAACTCTCTACCCTCCCCTTTCATCAAGAATATT---TCATCCTACGCCAGCAGTAGATTTAGTTATTTTTTCTCTTCATATTGCAGGATTTGGGTCAATTATAAG
>Lissarca notorcadensis_KF612431
CCTGATATAGGTCATCCTCGATTAAATAATATAAGATATTGATTATTACCTGGTCCTTTAATTATACTTCTTATTTCTGG---ATTAATTGAAGGAGGTGCTGGAACAGGGTGAACTCTCTACCCTCCACTTTCATCAAGAATATT---TCATCCTACGCCAGCAGTAGATTTAGTTATTTTTTCTCTTCATATTGCAGGATTTGGGTCAATTATAAG
>Lissarca notorcadensis_KF612415
CCTGATATAGGTCATCCTCGATTAAATAATATAAGATATTGATTATTACCTGGTCCTTTAATTATACTTCTTATTTCTGG---ATTAATTGAAGGAGGTGCTGGAACAGGGTGAACTCTCTACCCTCCCCTTTCATCAAGAATATT---TCATCCTACGCCAGCAGTAGATTTAGTTATTTTTTCTCTTCATATTGCAGGATTTGGGTCAATTATAAG
>Lissarca notorcadensis_KF612406
CCTGATATAGGTCATCCTCGATTAAATAATATAAGATATTGATTATTACCTGGTCCTTTAATTATACTTCTTATTTCTGG---ATTAATTGAAGGAGGTGCTGGAACAGGGTGAACTCTCTACCCTCCCCTTTCATCAAGAATATT---TCATCCTACGCCAGCAGTAGATTTAGTTATTTTTTCTCTTCATATTGCAGGATTTGGGTCAATTATAAG
>Lissarca notorcadensis_KF612407
CCTGATATAGGTCATCCTCGATTAAATAATATAAGATATTGATTATTACCTGGTCCTTTAATTATACTTCTTATTTCTGG---ATTAATTGAAGGAGGTGCTGGAACAGGGTGAACTCTCTACCCTCCCCTTTCATCAAGAATATT---TCATCCTACGCCAGCAGTAGATTTAGTTATTTTTTCTCTTCATATTGCAGGATTTGGGTCAATTATAAG
>Lissarca notorcadensis_KF612408
CCTGATATAGGTCATCCTCGATTAAATAATATAAGATATTGATTATTACCTGGTCCTTTAATTATACTTCTTATTTCTGG---ATTAATTGAAGGAGGTGCTGGAACAGGGTGAACTCTCTACCCTCCCCTTTCATCAAGAATATT---TCATCCTACGCCAGCAGTAGATTTAGTTATTTTTTCTCTTCATATTGCAGGATTTGGGTCAATTATAAG
>Lissarca notorcadensis_KF612409
CCTGATATAGGTCATCCTCGATTAAATAATATAAGATATTGATTATTACCTGGTCCTTTAATTATACTTCTTATTTCTGG---ATTAATTGAAGGAGGTGCTGGAACAGGGTGAACTCTCTACCCTCCCCTTTCATCAAGAATATT---TCATCCTACGCCAGCAGTAGATTTAGTTATTTTTTCTCTTCATATTGCAGGATTTGGGTCAATTATAAG
>Lissarca notorcadensis_KF612410
CCTGATATAGGTCATCCTCGATTAAATAATATAAGATATTGATTATTACCTGGTCCTTTAATTATACTTCTTATTTCTGG---ATTAATTGAAGGAGGTGCTGGAACAGGGTGAACTCTCTACCCTCCCCTTTCATCAAGAATATT---TCATCCTACGCCAGCAGTAGATTTAGTTATTTTTTCTCTTCATATTGCAGGATTTGGGTCAATTATAAG
>Lissarca notorcadensis_KF612411
CCTGATATAGGTCATCCTCGATTAAATAATATAAGATATTGATTATTACCTGGTCCTTTAATTATACTTCTTATTTCTGG---ATTAATTGAAGGAGGTGCTGGAACAGGGTGAACTCTCTACCCTCCCCTTTCATCAAGAATATT---TCATCCTACGCCAGCAGTAGATTTAGTTATTTTTTCTCTTCATATTGCAGGATTTGGGTCAATTATAAG
>Lissarca notorcadensis_KF612412
CCTGATATAGGTCATCCTCGATTAAATAATATAAGATATTGATTATTACCTGGTCCTTTAATTATACTTCTTATTTCTGG---ATTAATTGAAGGAGGTGCTGGAACAGGGTGAACTCTCTACCCTCCCCTTTCATCAAGAATATT---TCATCCTACGCCAGCAGTAGATTTAGTTATTTTTTCTCTTCATATTGCAGGATTTGGGTCAATTATAAG
>Lissarca notorcadensis_KF612413
CCTGATATAGGTCATCCTCGATTAAATAATATAAGATATTGATTATTACCTGGTCCTTTAATTATACTTCTTATTTCTGG---ATTAATTGAAGGAGGTGCTGGAACAGGGTGAACTCTCTACCCTCCCCTTTCATCAAGAATATT---TCATCCTACGCCAGCAGTAGATTTAGTTATTTTTTCTCTTCATATTGCAGGATTTGGGTCAATTATAAG
>Lissarca notorcadensis_KF612414
CCTGATATAGGTCATCCTCGATTAAATAATATAAGATATTGATTATTACCTGGTCCTTTAATTATACTTCTTATTTCTGG---ATTAATTGAAGGAGGTGCTGGAACAGGGTGAACTCTCTACCCTCCCCTTTCATCAAGAATATT---TCATCCTACGCCAGCAGTAGATTTAGTTATTTTTTCTCTTCATATTGCAGGATTTGGGTCAATTATAAG
>Lissarca notorcadensis_KF612430
CCTGATATAGGTCATCCTCGATTAAATAATATAAGATATTGATTATTACCTGGTCCTTTAATTATACTTCTTATTTCTGG---ATTAATTGAAGGAGGTGCTGGAACAGGGTGAACTCTCTACCCTCCCCTTTCATCAAGAATATT---TCATCCTACGCCAGCAGTAGATTTAGTTATTTTTTCTCTTCATATTGCAGGATTTGGGTCAATTATAAG
>Lissarca notorcadensis_KF612436
CCTGATATAGGTCATCCTCGATTAAATAATATAAGATATTGATTATTACCTGGTCCTTTAATTATACTTCTTATTTCTGG---ATTAATTGAAGGAGGTGCTGGAACAGGGTGAACTCTCTACCCTCCCCTTTCATCAAGAATATT---TCATCCTACGCCAGCAGTAGATTTAGTTATTTTTTCTCTTCATATTGCAGGATTTGGGTCAATTATAAG
>Lissarca notorcadensis_KF612440
CCTGATATAGGTCATCCTCGATTAAATAATATAAGATATTGATTATTACCTGGTCCTTTAATTATACTTCTTATTTCTGG---ATTAATTGAAGGAGGTGCTGGAACAGGGTGAACTCTCTACCCTCCCCTTTCATCAAGAATATT---TCATCCTACGCCAGCAGTAGATTTAGTTATTTTTTCTCTTCATATTGCAGGATTTGGGTCAATTATAAG
>Barbatia parva_GQ166575
CGTGACCTAGTCTTTCCTCGTGTAAATAATATGAGGTATTGGTTTTTACCTGGGCCGTTGTTTATATTGCTTTTTTCTGG---TTTAGTGGAAGGGGGGGCTGGTACTGGTTGGACTATCTATCCTCCGTTGTCGAGGTTTTTGTT---TCACTCCACTCCGGCTGTAGACTTGTTGATTTTTTCATTGCATATTGCAGGGTTTGGGTCTATTATAAG
>Barbatia obliquata_MN608217
CGTGATTTAGTATTTCCTCGTGTCAATAATATGAGATATTGGCTATTGCCTGGGCCTTTGTTTATGTTGTTGTTTTCGGG---GTTGGTTGAAGGGGGGGCTGGAACGGGGTGAACTATTTACCCACCACTATCTAGTTTTGTTTT---TCACTCGACGCCTGCTATGGATTTGTTAATTTTGTCATTGCATGTTGCTGGGTTTGGGTCTATTATAAG
>Arca boucardi_MN119669
CCGGATATGGTGTTTCCCCGGCTGAACAATATAAGTTATTGGGTTTTGCCCGGGCCTTTGTTGTTAGTCTTAGTTTCTGG---GTTGATTGAGGGTGGTGCAGGGTCGGGTTGGACGTTGTACCCTCCTTTATCTAGGTTTAGGTT---TCACTCTACGCCCGCTATAGATATGGTAATTTTTTCTTTGCATATTGCGGGGTTTGGCTCTATTATGAG
>Asperarca secreta_JF496765
TCGGATATGATTTTTCCACGGTTAAATAACATGAGATATTGATTGTTGTTAGGTCCTTTATTTATGTTGTTGATTTCTGG---GACTATTGAGGGGGGTGCAGGGACGGGTTGGACCATGTATCCCCCACTTTCATCTGGGGGGTT---CCATCCGACGCCAGCTGTTGATTTGGTTATTTTTTCTCTTCATATTGCAGGTGTTAGTTCGATGATGAG
>Cucullaea labiata_MN608221
TCTGATATGGTTTTCCCTCGATTAAATAATATAAGGTTTTGGTTGCTCCCTGGACCTTTATTTATATTACTGGTTTCAGG---TTTGATTGAGGGGGGTGCTGGTTCAGGGTGGACATTATATCCACCATTGTCAAGTTATAGGTT---TCATTCGACTCCTGCTATGGATTTAGTTATTTTCTCTTTACATGTAGCTGGTTTTGGTTCTATTATAAG
>Striarca lactea_AF120646
TCTGATTTAATTTTTCCGCGTGTGAATAATATGAGTTATTGATTGTTACCCGGCCCTTTGCTTATGTTAATTTTTTCTGG---GCTTGTTGAGGGGGGGGCTGGTTCTGGGTGGACCTTGTATCCTCCTCTTTCTGCATTAACATT---TCATCCGAGCCCGGCCATGGATTTGGTTATTTTTTCTCTACATGTAGCAGGGTTTGGTTCAATTATAAG
>Glycymeris yessoensis_MN119667
CCGGATATGTGTTTTCCACGAGCTAATAATATAAGGTATTGATTGGTTCCAGGGCCTTTGATTATATTAATTATCTCTGG---AACAGTTGAAGGTGGGGCTGGTACGGGTTGGACTTTATACCCTCCCTTGTCTTCCAGGATGTA---TCATCCAACTCCTGCTATAGATTTAGTAATTTTTTCTTTGCATGTTGCTGGTTTTGGTTCTATTATAAG
>Trisidos semitorta_MN608197
CGTGATTTAATTTTTCCTCGTGTTAATAATATGAGTTATTGGGTGTTGCCGGGCCCTTTGTTTATAATTTTGGTTTCTGG---TCTTATTGAGGGTGGGGCTGGTACTGGATGAACTTTGTACCCTCCACTATCCGGTGTGGTTTT---TCACTCTAGTCCTAGGGTGGATTTGGTGATTTTTTCTTTACATATTGCTGGGTTTGGTTCGATTATAAG
>Glycymeris glycymeris_KC429093
CCAGATATGGCGTTTCCCCGCCTTAATAATATAAGGTATTGATTATTGCCAGGTCCTTTATTTATGTTGCTTGTTTCTGG---TCTTATTGAGGGGGGGGCTGGTAGGGGTTGAACTTTATACCCGCCTCTATCTACTGTTACATT---TCATCCAACCCCTGCTATAGACTTGGTTATTTTTTCGCTTCATATTGCTGGGTTTGGCTCTATCATGAG
>Striarca symmetrica_MN608218
CCAGATATAATTTTTCCTCGAGTTAATAATATAAGATTTTGATTGTTACCGGGTCCTTTGTTTATGTTGATTTTTTCTGG---GTTGATTGAAGGGGGGGCTGGCACGGGATGGACTTTATACCCCCCACTGTCTTCGGGTAGTTT---TCATCCTACTCCAGCTGTAGATTTGGTGATTTTTTCTTTACATATGGCTGGGTTTGGTTCTATTATAAG
>Striarca symmetrica_MN608220
CCAGATATAATTTTTCCTCGAGTTAATAATATAAGATTTTGATTGTTACCGGGTCCTTTGTTTATGTTGATTTTTTCTGG---GCTGATTGAAGGGGGGGCTGGGACGGGATGGACTTTATACCCTCCACTGTCTTCGGGTAGTTT---TCATCCTACTCCAGCTGTAGATTTGGTGATTTTTTCTTTACATATGGCTGGGTTTGGTTCTATTATAAG
>Striarca symmetrica_MN608219
CCAGATATAATTTTTCCTCGAGTTAATAATATAAGATTTTGATTGTTACCGGGTCCTTTGTTTATGTTGATTTTTTCTGG---GCTGATTGAAGGGGGGGCTGGGACGGGATGGACTTTATACCCTCCACTGTCTTCGGGTAGTTT---TCATCCTACTCCAGCTGTAGATTTGGTGATTTTTTCTTTACATATGGCTGGGTTTGGTTCTATTATAAG
>Arcopsis adamsi_KC429092
TCCGATTTAATTTTTGCGCGAGTGAATAACATAAGTTATTGATTGTTACCCGGTCCTTTGGTCATACTCATTAGGTCATT---AGGGATTGAGGGTGGTGCGGGCTCTGGATGGACCCTGTATCCCCCCTTATCTGCTAGAGAGTT---TCATCCCTCACCAGCCATGGATTTGGTTATTTTTTCTTTACACGTTGCTGGGTTTGGGTCTTTAATAAG
>Acar plicata_FJ480466
AGAGACCTTCTTCTTCCGCGGGTTAATAATATAAGGTATTGGTTACTGTTGGGTCCGCTGGCGATGGTGGTAGTTTCTGG---CCTTGTGGAGGGTGGTGCGGGAACCGGGTGAACTTTGTATCCTCCTTTGTCTATGTACACGTT---CCATCCGACCCCGGCAGTAGATTTGGTAATTTTTTCCCTTCATGCGGCAGGTTTCGGGTCTATTATGAG
>Acar plicata_FJ480467
AAAAACCTTCTTCTTCCGCGGGTTAATAATATAAGGTATTGGTTACTGTTGGGTCCGCTGGCGATGGTGGTAGTTTCTGG---GCTTGTGGAGGGTGGTGCGGGAACCGGGTGAACTTTGTATCCTCCTTTGTCTATGTACACGTT---CCATCCGACCCCGGCAGTAGATTTGGTAAATTTTTCCCTTCATGCGGCAGGTTTCGGGTTTATTATGAG
>Acar plicata_FJ480461
GGGGATCTCCTCCTACCACGCGTAAATAATATAAGATATTGGTTACTACTGGGCCCGCTTATTATGGTAGTAGTCTCTGG---GCTTGTGGAGGGGGGCGCCGGTACGGGGTGGACCCTGTCCCCACCACTGTCAATGTACACCTT---TCACCCCTCCCCAGCGGTTGACTTAGTAGTATTTTCGCTGCACGTGGCTGGTTTTGGGTCTATCATGAG
>Acar plicata_FJ480459
GGGGATCTCCTCCTACCACGCGTAAATAATATAAGATATTGGTTACTACTGGGCCCGCTTATTATGGTAGTAGTCTCTGG---GCTTGTGGAGGGGGGCGCCGGTACGGGGTGGACCCTGTACCCACCACTGTCAATGTACACCTT---TCACCCCTCTCCAGCGGTTGACTTAGTAGTATTTTCGCTGCACGTGGCTGGTTTTGGGTCTATCATGAG
>Acar plicata_FJ480460
GGGGATCTCCTCCTACCACGCGTAAATAATATAAGATATTGGTTACTACTGGGCCCGCTTATTATGGTAGTAGTCTCTGG---GCTTGTGGAGGGGGGCGCCGGTACGGGGTGGACCCTGTACCCACCACTGTCAATGTACACCTT---TCACCCCTCTCCAGCGGTTGACTTAGTAGTATTTTCGCTGCACGTGGCTGGTTTTGGGTCTATCATGAG
>Acar plicata_FJ480458
GGGGATCTCCTCCTACCACGCGTAAATAATATAAGATATTGGTTACTACTGGGCCCGCTTATTATGGTAGTAGTCTCTGG---GCTTGTGGAGGGGGGCGCCGGTACGGGGTGGACCCTGTACCCACCATTGTCAATGTACACCTT---TCACCCCTCTCCAGCGGTTGACTTAGTAGTATTTTCGCTGCACGTGGCTGGTTTTGGGTCTATCATGAG
>Acar plicata_FJ480464
GGTGACCTCATTCTCCCCCGCGTTAATAACATAAGGTATTGGTTATTAATAGGCCCATTGATTATGGTGCTGACGTCGGG---TTTTGTGGAGGGCGGTTCAGGTACGGGGTGGACCCTATACCCCCCTCTGTCCATGTATACCTT---TCATCCCACTCCGGCAGTGGACTTAGTAGCTTTCTCTTTGCATGTGGCAGGTTTTGGTTCTATTATAAG
>Acar plicata_FJ480465
GGTGACCTCATTCTCCCCCGCGTTAATAACATAAGGTATTGGTTATTAATAGGCCCATTGATTATGGTGCTGACGTCGGG---TTTTGTGGAGGGCGGTTCAGGTACGGGGTGGACCCTATACCCCCCTCTGTCCATGTATACCTT---TCATCCCACTCCGGCAGTGGACTTAGTAGCTTTCTCTTTGCATGTGGCAGGTTTTGGTTCTATTATAAG
>Acar plicata_FJ480473
GGTGACCTCATTCTCCCCCGCGTTAATAACATAAGGTATTGGTTATTAATAGGCCCATTGATTATGGTGCTGACGTCGGG---TTTTGTGGAGGGCGGTTCAGGTACGGGGTGGACCCTATACCCCCCTCTGTCCATGTATACCTT---TCATCCCACTCCGGCAGTGGACTTAGTAGCTTTCTCTTTGCATGTGGCAGGTTTTGGTTCTATTATAAG
>Acar plicata_MN608199
GGTGACCTCATTCTCCCCCGCGTTAATAACATAAGGTATTGGTTATTAATAGGCCCATTGATTATGGTGCTGACGTCGGG---TTTTGTGGAGGGCGGTTCAGGTACGGGGTGGACCCTATACCCCCCTCTGTCCATGTATACCTT---TCATCCCACTCCGGCAGTGGACTTAGTAGCTTTCTCTTTGCATGTGGCAGGTTTTGGTTCTATTATAAG
>Acar plicata_FJ480456
GGGGACCTTATTTTGCCACGTGTTAATAACATGAGATTTTGGTTGTTAATGGGGCCTTTAATTATGGTGGTATCGTCAGG---TTTTGTGGAGGGCGGTGCGGGGACGGGGTGGACGTTATATCCGCCGCTGTCTATGTATATGTT---CCACCCCACCCCCGCGGTGGATTTAGTGGTCTTTTCTCTACATGTTGCTGGTTTTGGGTCTATTATAAG
>Acar plicata_FJ480457
GGGGACCTTATCTTGCCTCGTGTCAATAATATGAGGTTCTGGTTATTGATGGGGCCCTTAATTATGGTGGTGGCGTCGGG---TTTAGTGGAGGGTGGCGCGGGGACTGGGTGGACGTTATATCCTCCGCTATCCATGTACCTTTT---TCACCCCACTCCTGCTGTAGATTTAGTGGTTTTTTCGCTTCATGTGGCGGGTTTTGGGTCTATTATAAG
>Acar plicata_FJ480454
AAGGATATGGTTTTTCCTCGGGTGAATAATATGAGGTATTGGCTGTTACCCTGGCCGTTGGTGATGGTGGCTATGTCGGG---GATGGTGGAGGGTGGGGCGGRAACGGGTTGAACGCTCTATCCGCCCCTGTCTAGGTATATTTA---CCACCCGACTCCAGCCGTAGATTTAGTTGTTTTTTCATTGCATGTGGCTGGGTTTGGGTCTATCATAAG
>Barbatia domingensis_FJ480675
AGGGATTTATTGCTTCAGCGTGTTAATAATATGAGTTATTGGTTTGTTTTAGGGCCTTTAGTGATTGTGGTGGTTTCTGG---GTTGGTGGAGGGTGGTGCTGGTATTGGGTGGACTATGTACCCCCCATTATCTATATATCTGTT---CCACCCCTCTCCGGCAGTGGATTTAGTGGTTTTTTCCCTTCATCTGGCCGGGTTTGGCTCTATTATAAR
>Barbatia domingensis_FJ480635
GGGGACTTATTGCTTCCTCGTGTTAATAATATGAGGTATTGGTTAGTTTTAGGTCCGCTGGTTATGGTTGTGGCATCGGG---GTTGGTTGAGGGGGGCGCCGGAACTGGGTGGACTATTTATCCCCCCTTATCTATGTACACGTT---TCACCCTACCCCTGCTGTGGATTTGGTGATTTTTTCTTTGCATGTAGCGGGGTTTGGTTCCATTATAAG
>Barbatia domingensis_FJ480633
GGGGACTTATTACTTCCCCGTGTTAATAATATGAGGTATTGGTTAGTTTTAGGTCCGCTGGTTATGGTTGTGGCATCGGG---GTTGGTTGAGGGTGGCGCCGGAACTGGATGGACTATTTATCCTCCTTTATCTATGTATACGTT---TCACCCGACCCCTGCTGTGGATTTGGTGATTTTTTCTTTGCATGTAGCGGGGTTTGGTTCTATTATAAG
>Barbatia domingensis_FJ480634
GGGGACTTATTACTTCCTCGTGTTAATAATATGAGGTATTGGTTAGTTTTAGGTCCGCTGGTTATGGTTGTGGCATCGGG---GTTGGTTGAGGGGGGGGCCGGAACTGGATGGACTATTTATCCCCCCTTATCTATGTATACGTT---TCACCCGACCCCTGCTGTGGATTTGGTGATTTTTTCTTTGCATGTAGCGGGGTTTGGTTCTATTATAAG
>Acar gradata_FJ480548
GGCGATTTGTCTCTCCCGCGGGTGAATAATATAAGGTATTGGCTTTTGTTAGGTCCGTTGGTTATAGTAGTGGTGTCTGG---GTTGGTTGAAGGGGGTGCAGGGACCGGGTGGACTTTATATCCACCGCTTTCTATATATACTTT---TCACCCCACCCCGGCCGTTGGTAACTTAGTTTTTTCGCTACACGTAGCTGGGTTTGGGTCTATCATAAG
>Acar gradata_FJ480474
GGCGATTTGTCTCTCCCGCGGGTGAATAATATAAGGTATTGGCTTTTGTTAGGTCCGTTGGTTATAGTAGTGGTGTCTGG---GTTGGTTGAAGGGGGTGCAGGGACCGGGTGGACTTTATATCCACCGCTTTCTATATATACTTT---TCACCCCACCCCGGCTGTTGACCTAGTGGTTTTTTCGCTACACGTANCTGGGTTTGGGTCTATCATAAG
>Acar gradata_FJ480547
GGCGATTTGTCTCTCCCGCGGGTGAATAATATAAGGTATTGGCTTTTGTTAGGTCCGTTGGTTATAGTAGTGGTGTCTGG---GTTGGTTGAAGGGGGTGCAGGGACCGGGTGGACTTTATATCCACCGCTTTCTATATATACTTT---TCACCCCACCCCGGCTGTTGACTTAATGGTTTTTTCGCTACACGTAGCTGGGTTTGGGTCTATCATAAG
>Acar gradata_FJ480487
GGCGATTTGTCTCTCCCGCGGGTGAATAATATAAGGTATTGGCTTTTGTTAGGTCCGTTGGTTATAGTAGTGGTGTCTGG---GTTGGTTGAAGGGGGTGCAGGGACCGGGTGGACTTTATATCCACCGCTTTCTATATATACTTT---TCACCCCACCCCGGCTGTTGACCTAGTGGTTTTTTCGCTACACGTAGCTGGGTTTGGGTCTATCATAAG
>Acar gradata_FJ480493
GGCGATTTGTCTCTCCCGCGGGTGAATAATATAAGGTATTGGCTTTTGTTAGGTCCGTTGGTTATAGTAGTGGTGTCTGG---GTTGGTTGAAGGGGGTGCAGGGACCGGGTGGACTTTATATCCACCGCTTTCTATATATACTTT---TCACCCCACCCCGGCTGTTGACCTAGTGGTTTTTTCGCTACACGTAGCTGGGTTTGGGTCTATCATAAG
>Acar gradata_FJ480477
GGCGATTTGTCTCTCCCGCGGGTGAATAATATAAGGTATTGGCTTTTGTTAGGTCCGTTGGTTATAGTAGTGGTGTCTGG---GTTGGTTGAAGGGGGTGCAGGGACCGGGTGGACTTTATATCCACCGCTTTCTATATATACTTT---TCACCCCACCCCGGCTGTTGACCTAGTGGTTTTTTCGCTACACGTAGCTGGGTTTGGGTCTATCATAAG
>Acar gradata_FJ480491
GGCGATTTGTCTCTCCCGCGGGTGAATAATATAAGGTATTGGCTTTTGTTAGGTCCGTTGGTTATAGTAGTGGTGTCTGG---GTTGGTTGAAGGGGGTGCAGGGACCGGGTGGACTTTATATCCACCGCTTTCTATATATACTTT---TCACCCCACCCCGGCTGTTGACCTAGTGGTTTTTTCGCTACACGTAGCTGGGTTTGGGTCTATCATAAG
>Acar gradata_FJ480496
GGCGATTTGTCTCTCCCGCGGGTGAATAATATAAGGTATTGGCTTTTGTTAGGTCCGTTGGTTATAGTAGTGGTGTCTGG---GTTGGTTGAAGGGGGTGCAGGGACCGGGTGGACTTTATATCCACCGCTTTCTATATATACTTT---TCACCCCACCCCGGCTGTTGACCTAGTGGTTTTTTCGCTACACGTAGCTGGGTTTGGGTCTATCATAAG
>Acar gradata_FJ480516
GGCGATTTGTCTCTCCCGCGGGTGAATAATATAAGGTATTGGCTTTTGTTAGGTCCGTTGGTTATAGTAGTGGTGTCTGG---GTTGGTTGAAGGGGGTGCAGGGACCGGGTGGACTTTATATCCACCGCTTTCTATATATACTTT---TCACCCCACCCCGGCTGTTGACCTAGTGGTTTTTTCGCTACACGTAGCTGGGTTTGGGTCTATCATAAG
>Acar gradata_FJ480518
GGCGATTTGTCTCTCCCGCGGGTGAATAATATAAGGTATTGGCTTTTGTTAGGTCCGTTGGTTATAGTAGTGGTGTCTGG---GTTGGTTGAAGGGGGTGCAGGGACCGGGTGGACTTTATATCCACCGCTTTCTATATATACTTT---TCACCCCACCCCGGCTGTTGACCTAGTGGTTTTTTCGCTACACGTAGCTGGGTTTGGGTCTATCATAAG
>Acar gradata_FJ480591
GGCGATTTGTCTCTCCCGCGGGTGAATAATATAAGGTATTGGCTTTTGTTAGGTCCGTTGGTTATAGTAGTGGTGTCTGG---GTTGGTTGAAGGGGGTGCAGGGACTGGGTGGACTTTATATCCACCGCTTTCTATATATACTTT---TCACCCCACCCCGGCTGTTGACTTAGTGGTTTTTTCGCTACACGTAGCTGGGTTTGGGTCTATCATAAG
>Acar gradata_FJ480483
GGCGATTTGTCTCTTCCGCGGGTGAATAATATAAGGTATTGGCTTTTGTTAGGTCCGTTGGTTATAGTAGTGGTGTCTGG---GTTGGTTGAAGGGGGTGCAGGGACCGGGTGGACTTTATATCCACCGCTTTCTATATATACTTT---TCACCCCACCCCGGCTGTTGACTTAGTGGTTTTTTCGCTACACGTAGCTGGGTTTGGGTCTATCATAAG
>Acar gradata_FJ480475
GGCGATTTGTCTCTCCCGCGGGTGAATAATATAAGGTATTGGCTTTTGTTAGGTCCGTTGGTTATAGTAGTGGTGTCTGG---GTTGGTTGAAGGGGGTGCAGGGACCGGGTGGACTTTATATCCACCGCTTTCTATATATACTTT---TCACCCCACCCCGGCTGTTGATTTAGTGGTTTTTTCGCTACACGTAGCTGGGTTTGGGTCTATCATAAG
>Acar gradata_FJ480508
GGCGATTTGTCTCTCCCGCGGGTGAATAATATAAGGTATTGGCTTTTGTTAGGTCCGTTGGTTATAGTAGTGGTGTCTGG---GTTGGTTGAAGGGGGTGCAGGGACCGGGTGGACTTTATATCCACCGCTTTCTATATATACTTT---TCACCCCACCCCGGCTGTTGACTTAGTGGTTTTTTCGCTACACGTAGCTGGGTTTGGGTCTATCATAAG
>Acar gradata_FJ480515
GGCGATTTGTCTCTCCCGCGGGTGAATAATATAAGGTATTGGCTTTTGTTAGGTCCGTTGGTTATAGTAGTGGTGTCTGG---GTTGGTTGAAGGGGGTGCAGGGACCGGGTGGACTTTATATCCACCGCTTTCTATATATACTTT---TCACCCCACCCCGGCTGTTGACTTAGTGGTTTTTTCGCTACACGTAGCTGGGTTTGGGTCTATCATAAG
>Acar gradata_FJ480501
GGCGATTTGTCTCTCCCGCGGGTGAATAATATAAGGTATTGGCTTTTGTTAGGTCCGTTGGTTATAGTAGTGGTGTCTGG---GTTGGTTGAAGGGGGTGCAGGGACCGGGTGGACTTTATATCCACCGCTTTCTATATATACTTT---TCACCCCACCCCGGCTGTTGACTTAGTGGTTTTTTCGCTACACGTAGCTGGGTTTGGGTCTATCATAAG
>Acar gradata_FJ480479
GGCGATTTGTCTCTCCCGCGGGTGAATAATATAAGGTATTGGCTTTTGTTAGGTCCGTTGGTTATAGTAGTGGTGTCTGG---GTTGGTTGAAGGGGGTGCAGGGACCGGGTGGACTTTATATCCACCGCTTTCTATATATACTTT---TCACCCCACCCCGGCTGTTGACTTAGTGGTTTTTTCGCTACACGTAGCTGGGTTTGGGTCTATCATAAG
>Acar gradata_FJ480488
GGCGATTTGTCTCTCCCGCGGGTGAATAATATAAGGTATTGGCTTTTGTTAGGTCCGTTGGTTATAGTAGTGGTGTCTGG---GTTGGTTGAAGGGGGTGCAGGGACCGGGTGGACTTTATATCCACCGCTTTCTATATATACTTT---TCACCCCACCCCGGCTGTTGACTTAGTGGTTTTTTCGCTACACGTAGCTGGGTTTGGGTCTATCATAAG
>Acar gradata_FJ480503
GGCGATTTGTCTCTCCCGCGGGTGAATAATATAAGGTATTGGCTTTTGTTAGGTCCGTTGGTTATAGTAGTGGTGTCTGG---GTTGGTTGAAGGGGGTGCAGGGACCGGGTGGACTTTATATCCACCGCTTTCTATATATACTTT---TCACCCCACCCCGGCTGTTGACTTAGTGGTTTTTTCGCTACACGTAGCTGGGTTTGGGTCTATCATAAG
>Acar gradata_FJ480539
GGCGATTTGTCTCTCCCGCGGGTGAATAATATAAGGTATTGGCTTTTGTTAGGTCCGTTGGTTATAGTAGTGGTGTCTGG---GTTGGTTGAAGGGGGTGCAGGGACCGGGTGGACTTTATATCCACCGCTTTCTATATATACTTT---TCACCCCACCCCGGCTGTTGACTTAGTGGTTTTTTCGCTACACGTAGCTGGGTTTGGGTCTATCATAAG
>Acar gradata_FJ480526
GGCGATTTGTCTCTCCCGCGGGTGAATAATATAAGGTATTGGCTTTTGTTAGGTCCGTTGGTTATAGTAGTGGTGTCTGG---GTTGGTTGAAGGGGGTGCAGGGACCGGGTGGACTTTATATCCACCGCTTTCTATATATACTTT---TCACCCCACCCCGGCTGTTGACTTAGTGGTTTTTTCGCTACACGTAGCTGGGTTTGGGTCTATCATAAG
>Acar gradata_FJ480476
GGCGATTTGTCTCTCCCGCGGGTGAATAATATAAGGTATTGGCTTTTGTTAGGTCCGTTGGTTATAGTAGTGGTGTCTGG---GTTGGTTGAAGGGGGTGCAGGGACCGGGTGGACTTTATATCCACCGCTTTCTATATATACTTT---TCACCCCACCCCGGCTGTTGACTTAGTGGTTTTTTCGCTACACGTAGCTGGGTTTGGGTCTATCATAAG
>Acar gradata_FJ480478
GGCGATTTGTCTCTCCCGCGGGTGAATAATATAAGGTATTGGCTTTTGTTAGGTCCGTTGGTTATAGTAGTGGTGTCTGG---GTTGGTTGAAGGGGGTGCAGGGACCGGGTGGACTTTATATCCACCGCTTTCTATATATACTTT---TCACCCCACCCCGGCTGTTGACTTAGTGGTTTTTTCGCTACACGTAGCTGGGTTTGGGTCTATCATAAG
>Acar gradata_FJ480480
GGCGATTTGTCTCTCCCGCGGGTGAATAATATAAGGTATTGGCTTTTGTTAGGTCCGTTGGTTATAGTAGTGGTGTCTGG---GTTGGTTGAAGGGGGTGCAGGGACCGGGTGGACTTTATATCCACCGCTTTCTATATATACTTT---TCACCCCACCCCGGCTGTTGACTTAGTGGTTTTTTCGCTACACGTAGCTGGGTTTGGGTCTATCATAAG
>Acar gradata_FJ480484
GGCGATTTGTCTCTCCCGCGGGTGAATAATATAAGGTATTGGCTTTTGTTAGGTCCGTTGGTTATAGTAGTGGTGTCTGG---GTTGGTTGAAGGGGGTGCAGGGACCGGGTGGACTTTATATCCACCGCTTTCTATATATACTTT---TCACCCCACCCCGGCTGTTGACTTAGTGGTTTTTTCGCTACACGTAGCTGGGTTTGGGTCTATCATAAG
>Acar gradata_FJ480485
GGCGATTTGTCTCTCCCGCGGGTGAATAATATAAGGTATTGGCTTTTGTTAGGTCCGTTGGTTATAGTAGTGGTGTCTGG---GTTGGTTGAAGGGGGTGCAGGGACCGGGTGGACTTTATATCCACCGCTTTCTATATATACTTT---TCACCCCACCCCGGCTGTTGACTTAGTGGTTTTTTCGCTACACGTAGCTGGGTTTGGGTCTATCATAAG
>Acar gradata_FJ480486
GGCGATTTGTCTCTCCCGCGGGTGAATAATATAAGGTATTGGCTTTTGTTAGGTCCGTTGGTTATAGTAGTGGTGTCTGG---GTTGGTTGAAGGGGGTGCAGGGACCGGGTGGACTTTATATCCACCGCTTTCTATATATACTTT---TCACCCCACCCCGGCTGTTGACTTAGTGGTTTTTTCGCTACACGTAGCTGGGTTTGGGTCTATCATAAG
>Acar gradata_FJ480489
GGCGATTTGTCTCTCCCGCGGGTGAATAATATAAGGTATTGGCTTTTGTTAGGTCCGTTGGTTATAGTAGTGGTGTCTGG---GTTGGTTGAAGGGGGTGCAGGGACCGGGTGGACTTTATATCCACCGCTTTCTATATATACTTT---TCACCCCACCCCGGCTGTTGACTTAGTGGTTTTTTCGCTACACGTAGCTGGGTTTGGGTCTATCATAAG
>Acar gradata_FJ480490
GGCGATTTGTCTCTCCCGCGGGTGAATAATATAAGGTATTGGCTTTTGTTAGGTCCGTTGGTTATAGTAGTGGTGTCTGG---GTTGGTTGAAGGGGGTGCAGGGACCGGGTGGACTTTATATCCACCGCTTTCTATATATACTTT---TCACCCCACCCCGGCTGTTGACTTAGTGGTTTTTTCGCTACACGTAGCTGGGTTTGGGTCTATCATAAG
>Acar gradata_FJ480492
GGCGATTTGTCTCTCCCGCGGGTGAATAATATAAGGTATTGGCTTTTGTTAGGTCCGTTGGTTATAGTAGTGGTGTCTGG---GTTGGTTGAAGGGGGTGCAGGGACCGGGTGGACTTTATATCCACCGCTTTCTATATATACTTT---TCACCCCACCCCGGCTGTTGACTTAGTGGTTTTTTCGCTACACGTAGCTGGGTTTGGGTCTATCATAAG
>Acar gradata_FJ480494
GGCGATTTGTCTCTCCCGCGGGTGAATAATATAAGGTATTGGCTTTTGTTAGGTCCGTTGGTTATAGTAGTGGTGTCTGG---GTTGGTTGAAGGGGGTGCAGGGACCGGGTGGACTTTATATCCACCGCTTTCTATATATACTTT---TCACCCCACCCCGGCTGTTGACTTAGTGGTTTTTTCGCTACACGTAGCTGGGTTTGGGTCTATCATAAG
>Acar gradata_FJ480495
GGCGATTTGTCTCTCCCGCGGGTGAATAATATAAGGTATTGGCTTTTGTTAGGTCCGTTGGTTATAGTAGTGGTGTCTGG---GTTGGTTGAAGGGGGTGCAGGGACCGGGTGGACTTTATATCCACCGCTTTCTATATATACTTT---TCACCCCACCCCGGCTGTTGACTTAGTGGTTTTTTCGCTACACGTAGCTGGGTTTGGGTCTATCATAAG
>Acar gradata_FJ480500
GGCGATTTGTCTCTCCCGCGGGTGAATAATATAAGGTATTGGCTTTTGTTAGGTCCGTTGGTTATAGTAGTGGTGTCTGG---GTTGGTTGAAGGGGGTGCAGGGACCGGGTGGACTTTATATCCACCGCTTTCTATATATACTTT---TCACCCCACCCCGGCTGTTGACTTAGTGGTTTTTTCGCTACACGTAGCTGGGTTTGGGTCTATCATAAG
>Acar gradata_FJ480502
GGCGATTTGTCTCTCCCGCGGGTGAATAATATAAGGTATTGGCTTTTGTTAGGTCCGTTGGTTATAGTAGTGGTGTCTGG---GTTGGTTGAAGGGGGTGCAGGGACCGGGTGGACTTTATATCCACCGCTTTCTATATATACTTT---TCACCCCACCCCGGCTGTTGACTTAGTGGTTTTTTCGCTACACGTAGCTGGGTTTGGGTCTATCATAAG
>Acar gradata_FJ480511
GGCGATTTGTCTCTCCCGCGGGTGAATAATATAAGGTATTGGCTTTTGTTAGGTCCGTTGGTTATAGTAGTGGTGTCTGG---GTTGGTTGAAGGGGGTGCAGGGACCGGGTGGACTTTATATCCACCGCTTTCTATATATACTTT---TCACCCCACCCCGGCTGTTGACTTAGTGGTTTTTTCGCTACACGTAGCTGGGTTTGGGTCTATCATAAG
>Acar gradata_FJ480514
GGCGATTTGTCTCTCCCGCGGGTGAATAATATAAGGTATTGGCTTTTGTTAGGTCCGTTGGTTATAGTAGTGGTGTCTGG---GTTGGTTGAAGGGGGTGCAGGGACCGGGTGGACTTTATATCCACCGCTTTCTATATATACTTT---TCACCCCACCCCGGCTGTTGACTTAGTGGTTTTTTCGCTACACGTAGCTGGGTTTGGGTCTATCATAAG
>Acar gradata_FJ480517
GGCGATTTGTCTCTCCCGCGGGTGAATAATATAAGGTATTGGCTTTTGTTAGGTCCGTTGGTTATAGTAGTGGTGTCTGG---GTTGGTTGAAGGGGGTGCAGGGACCGGGTGGACTTTATATCCACCGCTTTCTATATATACTTT---TCACCCCACCCCGGCTGTTGACTTAGTGGTTTTTTCGCTACACGTAGCTGGGTTTGGGTCTATCATAAG
>Acar gradata_FJ480521
GGCGATTTGTCTCTCCCGCGGGTGAATAATATAAGGTATTGGCTTTTGTTAGGTCCGTTGGTTATAGTAGTGGTGTCTGG---GTTGGTTGAAGGGGGTGCAGGGACCGGGTGGACTTTATATCCACCGCTTTCTATATATACTTT---TCACCCCACCCCGGCTGTTGACTTAGTGGTTTTTTCGCTACACGTAGCTGGGTTTGGGTCTATCATAAG
>Acar gradata_FJ480542
GGCGATTTGTCTCTCCCGCGGGTGAATAATATAAGGTATTGGCTTTTGTTAGGTCCGTTGGTTATAGTAGTGGTGTCTGG---GTTGGTTGAAGGGGGTGCAGGGACCGGGTGGACTTTATATCCACCGCTTTCTATATATACTTT---TCACCCCACCCCGGCTGTTGACTTAGTGGTTTTTTCGCTACACGTAGCTGGGTTTGGGTCTATCATAAG
>Acar gradata_FJ480543
GGCGATTTGTCTCTCCCGCGGGTGAATAATATAAGGTATTGGCTTTTGTTAGGTCCGTTGGTTATAGTAGTGGTGTCTGG---GTTGGTTGAAGGGGGTGCAGGGACCGGGTGGACTTTATATCCACCGCTTTCTATATATACTTT---TCACCCCACCCCGGCTGTTGACTTAGTGGTTTTTTCGCTACACGTAGCTGGGTTTGGGTCTATCATAAG
>Acar gradata_FJ480544
GGCGATTTGTCTCTCCCGCGGGTGAATAATATAAGGTATTGGCTTTTGTTAGGTCCGTTGGTTATAGTAGTGGTGTCTGG---GTTGGTTGAAGGGGGTGCAGGGACCGGGTGGACTTTATATCCACCGCTTTCTATATATACTTT---TCACCCCACCCCGGCTGTTGACTTAGTGGTTTTTTCGCTACACGTAGCTGGGTTTGGGTCTATCATAAG
>Acar gradata_FJ480545
GGCGATTTGTCTCTCCCGCGGGTGAATAATATAAGGTATTGGCTTTTGTTAGGTCCGTTGGTTATAGTAGTGGTGTCTGG---GTTGGTTGAAGGGGGTGCAGGGACCGGGTGGACTTTATATCCACCGCTTTCTATATATACTTT---TCACCCCACCCCGGCTGTTGACTTAGTGGTTTTTTCGCTACACGTAGCTGGGTTTGGGTCTATCATAAG
>Acar gradata_FJ480546
GGCGATTTGTCTCTCCCGCGGGTGAATAATATAAGGTATTGGCTTTTGTTAGGTCCGTTGGTTATAGTAGTGGTGTCTGG---GTTGGTTGAAGGGGGTGCAGGGACCGGGTGGACTTTATATCCACCGCTTTCTATATATACTTT---TCACCCCACCCCGGCTGTTGACTTAGTGGTTTTTTCGCTACACGTAGCTGGGTTTGGGTCTATCATAAG
>Barbatia domingensis_FJ480627
GGCGATTTGTTGCTTCCGCGGGTAAATAATATAAGGTATTGGTTATTGTTGGGCCCGTTAGTGATGGTGGTCGTATCTGG---ATTGGTGGAGGGAGGCGCCGGGACGGGTTGGACACTGTATCCACCTCTTTCTATATATACTTA---TCACCCAAGTCCGGCGGTTGATTTAGTAGTATTCTCTTTACACGTAGCGGGTTTTGGTTCTATTATAAG
>Barbatia domingensis_FJ480628
GGCGATTTGTTGCTTCCGCGGGTAAATAATATAAGGTATTGGTTATTGTTGGGCCCGTTAGTGATGGTGGTCGTATCTGG---ATTGGTGGAGGGAGGCGCCGGGACGGGTTGGACACTGTATCCACCTCTTTCTATATATACTTA---TCACCCAAGTCCGGCGGTTGATTTAGTAGTATTCTCTTTACACGTAGCGGGTTTTGGTTCTATTATAAG
>Barbatia domingensis_FJ480631
GGCGATTTGTTGCTTCCGCGGGTAAATAATATAAGGTATTGGTTATTGTTGGGCCCGTTAGTGATGGTGGTCGTATCTGG---ATTGGTGGAGGGAGGCGCCGGGACGGGTTGGACACTGTATCCACCTCTTTCTATATATACTTA---TCACCCAAGTCCGGCGGTTGATTTAGTAGTATTCTCTTTACACGTAGCGGGTTTTGGTTCTATTATAAG
>Barbatia domingensis_FJ480632
GGCGATTTGTTGCTTCCGCGGGTAAATAATATAAGGTATTGGTTATTGTTGGGCCCGTTAGTGATGGTGGTCGTATCTGG---ATTGGTGGAGGGAGGCGCCGGGACGGGTTGGACACTGTATCCACCTCTTTCTATATATACTTA---TCACCCAAGTCCGGCGGTTGATTTAGTAGTATTCTCTTTACACGTAGCGGGTTTTGGTTCTATTATAAG
>Barbatia domingensis_FJ480621
GGCGATTTGTTGCTTCCGCGGGTAAATAATATAAGGTATTGGTTATTGTTGGGCCCGTTAGTGATGGTGGTCGTATCTGG---ATTGGTGGAGGGAGGCGCCGGGACGGGTTGGACACTGTATCCACCTCTTTCTATATATACTTA---TCACCCAAGTCCGGCGGTTGATTTAGTAGTATTCTCTTTACACGTAGCGGGTTTTGGTTCTATTATAAG
>Barbatia domingensis_FJ480600
GGCGATTTGTTGCTTCCGCGGGTAAATAATATAAGGTATTGGTTATTGTTGGGCCCGTTAGTGATGGTGGTCGTATCTGG---ATTGGTGGAGGGAGGCGCCGGGACGGGTTGGACACTGTATCCACCTCTTTCTATATATACTTA---TCACCCAAGTCCGGCGGTTGATTTAGTAGTATTCTCTTTACACGTAGCGGGTTTTGGTTCTATTATAAG
>Barbatia domingensis_FJ480595
GGCGATTTGTTGCTTCCGCGGGTAAATAATATAAGGTATTGGTTATTGTTGGGCCCGTTAGTGATGGTGGTCGTATCTGG---ATTGGTGGAGGGAGGCGCCGGGACGGGTTGGACACTGTATCCACCTCTTTCTATATATACTTA---TCACCCAAGTCCGGCGGTTGATTTAGTAGTATTCTCTTTACACGTAGCGGGTTTTGGTTCTATTATAAG
>Barbatia domingensis_FJ480596
GGCGATTTGTTGCTTCCGCGGGTAAATAATATAAGGTATTGGTTATTGTTGGGCCCGTTAGTGATGGTGGTCGTATCTGG---ATTGGTGGAGGGAGGCGCCGGGACGGGTTGGACACTGTATCCACCTCTTTCTATATATACTTA---TCACCCAAGTCCGGCGGTTGATTTAGTAGTATTCTCTTTACACGTAGCGGGTTTTGGTTCTATTATAAG
>Barbatia domingensis_FJ480597
GGCGATTTGTTGCTTCCGCGGGTAAATAATATAAGGTATTGGTTATTGTTGGGCCCGTTAGTGATGGTGGTCGTATCTGG---ATTGGTGGAGGGAGGCGCCGGGACGGGTTGGACACTGTATCCACCTCTTTCTATATATACTTA---TCACCCAAGTCCGGCGGTTGATTTAGTAGTATTCTCTTTACACGTAGCGGGTTTTGGTTCTATTATAAG
>Barbatia domingensis_FJ480598
GGCGATTTGTTGCTTCCGCGGGTAAATAATATAAGGTATTGGTTATTGTTGGGCCCGTTAGTGATGGTGGTCGTATCTGG---ATTGGTGGAGGGAGGCGCCGGGACGGGTTGGACACTGTATCCACCTCTTTCTATATATACTTA---TCACCCAAGTCCGGCGGTTGATTTAGTAGTATTCTCTTTACACGTAGCGGGTTTTGGTTCTATTATAAG
>Barbatia domingensis_FJ480599
GGCGATTTGTTGCTTCCGCGGGTAAATAATATAAGGTATTGGTTATTGTTGGGCCCGTTAGTGATGGTGGTCGTATCTGG---ATTGGTGGAGGGAGGCGCCGGGACGGGTTGGACACTGTATCCACCTCTTTCTATATATACTTA---TCACCCAAGTCCGGCGGTTGATTTAGTAGTATTCTCTTTACACGTAGCGGGTTTTGGTTCTATTATAAG
>Barbatia domingensis_FJ480601
GGCGATTTGTTGCTTCCGCGGGTAAATAATATAAGGTATTGGTTATTGTTGGGCCCGTTAGTGATGGTGGTCGTATCTGG---ATTGGTGGAGGGAGGCGCCGGGACGGGTTGGACACTGTATCCACCTCTTTCTATATATACTTA---TCACCCAAGTCCGGCGGTTGATTTAGTAGTATTCTCTTTACACGTAGCGGGTTTTGGTTCTATTATAAG
>Barbatia domingensis_FJ480602
GGCGATTTGTTGCTTCCGCGGGTAAATAATATAAGGTATTGGTTATTGTTGGGCCCGTTAGTGATGGTGGTCGTATCTGG---ATTGGTGGAGGGAGGCGCCGGGACGGGTTGGACACTGTATCCACCTCTTTCTATATATACTTA---TCACCCAAGTCCGGCGGTTGATTTAGTAGTATTCTCTTTACACGTAGCGGGTTTTGGTTCTATTATAAG
>Barbatia domingensis_FJ480594
GGCGATTTGTTGCTTCCGCGGGTAAATAATATAAGGTATTGGTTATTGTTGGGCCCGTTAGTGATGGTGGTCGTATCTGG---ATTGGTGGAGGGAGGCGCCGGGACGGGTTGGACACTGTATCCACCTCTTTCTATATATACTTA---TCACCCAAGTCCGGCGGTTGATTTAGTAGTATTCTCTTTACACGTAGCGGGTTTTGGTTCTATTATAAG
>Barbatia domingensis_FJ480593
GGCGATTTGTTGCTTCCGCGGGTAAATAATATAAGGTATTGGTTATTGTTGGGCCCGTTAGTGATGGTGGTCGTATCTGG---ATTGGTGGAGGGAGGCGCCGGGACGGGTTGGACACTGTATCCACCTCTTTCTATATATACTTA---TCACCCAAGTCCGGCGGTTGATTTAGTAGTATTCTCTTTACACGTAGCGGGTTTTGGTTCTATTATAAG
>Barbatia domingensis_FJ480603
GGCGATTTGTTGCTTCCGCGGGTAAATAATATAAGGTATTGGTTATTGTTGGGCCCGTTAGTGATGGTGGTCGTATCTGG---ATTGGTGGAGGGAGGCGCCGGGACGGGTTGGACACTGTATCCACCTCTTTCTATATATACTTA---TCACCCAAGTCCGGCGGTTGATTTAGTAGTATTCTCTTTACACGTAGCGGGTTTTGGTTCTATTATAAG
>Barbatia domingensis_FJ480604
GGCGATTTGTTGCTTCCGCGGGTAAATAATATAAGGTATTGGTTATTGTTGGGCCCGTTAGTGATGGTGGTCGTATCTGG---ATTGGTGGAGGGAGGCGCCGGGACGGGTTGGACACTGTATCCACCTCTTTCTATATATACTTA---TCACCCAAGTCCGGCGGTTGATTTAGTAGTATTCTCTTTACACGTAGCGGGTTTTGGTTCTATTATAAG
>Barbatia domingensis_FJ480605
GGCGATTTGTTGCTTCCGCGGGTAAATAATATAAGGTATTGGTTATTGTTGGGCCCGTTAGTGATGGTGGTCGTATCTGG---ATTGGTGGAGGGAGGCGCCGGGACGGGTTGGACACTGTATCCACCTCTTTCTATATATACTTA---TCACCCAAGTCCGGCGGTTGATTTAGTAGTATTCTCTTTACACGTAGCGGGTTTTGGTTCTATTATAAG
>Barbatia domingensis_FJ480606
GGCGATTTGTTGCTTCCGCGGGTAAATAATATAAGGTATTGGTTATTGTTGGGCCCGTTAGTGATGGTGGTCGTATCTGG---ATTGGTGGAGGGAGGCGCCGGGACGGGTTGGACACTGTATCCACCTCTTTCTATATATACTTA---TCACCCAAGTCCGGCGGTTGATTTAGTAGTATTCTCTTTACACGTAGCGGGTTTTGGTTCTATTATAAG
>Barbatia domingensis_FJ480607
GGCGATTTGTTGCTTCCGCGGGTAAATAATATAAGGTATTGGTTATTGTTGGGCCCGTTAGTGATGGTGGTCGTATCTGG---ATTGGTGGAGGGAGGCGCCGGGACGGGTTGGACACTGTATCCACCTCTTTCTATATATACTTA---TCACCCAAGTCCGGCGGTTGATTTAGTAGTATTCTCTTTACACGTAGCGGGTTTTGGTTCTATTATAAG
>Barbatia domingensis_FJ480608
GGCGATTTGTTGCTTCCGCGGGTAAATAATATAAGGTATTGGTTATTGTTGGGCCCGTTAGTGATGGTGGTCGTATCTGG---ATTGGTGGAGGGAGGCGCCGGGACGGGTTGGACACTGTATCCACCTCTTTCTATATATACTTA---TCACCCAAGTCCGGCGGTTGATTTAGTAGTATTCTCTTTACACGTAGCGGGTTTTGGTTCTATTATAAG
>Barbatia domingensis_FJ480609
GGCGATTTGTTGCTTCCGCGGGTAAATAATATAAGGTATTGGTTATTGTTGGGCCCGTTAGTGATGGTGGTCGTATCTGG---ATTGGTGGAGGGAGGCGCCGGGACGGGTTGGACACTGTATCCACCTCTTTCTATATATACTTA---TCACCCAAGTCCGGCGGTTGATTTAGTAGTATTCTCTTTACACGTAGCGGGTTTTGGTTCTATTATAAG
>Barbatia domingensis_FJ480619
GGCGATTTGTTGCTTCCGCGGGTAAATAATATAAGGTATTGGTTATTGTTGGGCCCGTTAGTGATGGTGGTCGTATCTGG---ATTGGTGGAGGGAGGCGCCGGGACGGGTTGGACACTGTATCCACCTCTTTCTATATATACTTA---TCACCCAAGTCCGGCGGTTGATTTAGTAGTATTCTCTTTACACGTAGCGGGTTTTGGTTCTATTATAAG
>Barbatia domingensis_FJ480620
GGCGATTTGTTGCTTCCGCGGGTAAATAATATAAGGTATTGGTTATTGTTGGGCCCGTTAGTGATGGTGGTCGTATCTGG---ATTGGTGGAGGGAGGCGCCGGGACGGGTTGGACACTGTATCCACCTCTTTCTATATATACTTA---TCACCCAAGTCCGGCGGTTGATTTAGTAGTATTCTCTTTACACGTAGCGGGTTTTGGTTCTATTATAAG
>Barbatia domingensis_FJ480622
GGCGATTTGTTGCTTCCGCGGGTAAATAATATAAGGTATTGGTTATTGTTGGGCCCGTTAGTGATGGTGGTCGTATCTGG---ATTGGTGGAGGGAGGCGCCGGGACGGGTTGGACACTGTATCCACCTCTTTCTATATATACTTA---TCACCCAAGTCCGGCGGTTGATTTAGTAGTATTCTCTTTACACGTAGCGGGTTTTGGTTCTATTATAAG
>Barbatia domingensis_FJ480623
GGCGATTTGTTGCTTCCGCGGGTAAATAATATAAGGTATTGGTTATTGTTGGGCCCGTTAGTGATGGTGGTCGTATCTGG---ATTGGTGGAGGGAGGCGCCGGGACGGGTTGGACACTGTATCCACCTCTTTCTATATATACTTA---TCACCCAAGTCCGGCGGTTGATTTAGTAGTATTCTCTTTACACGTAGCGGGTTTTGGTTCTATTATAAG
>Barbatia domingensis_FJ480624
GGCGATTTGTTGCTTCCGCGGGTAAATAATATAAGGTATTGGTTATTGTTGGGCCCGTTAGTGATGGTGGTCGTATCTGG---ATTGGTGGAGGGAGGCGCCGGGACGGGTTGGACACTGTATCCACCTCTTTCTATATATACTTA---TCACCCAAGTCCGGCGGTTGATTTAGTAGTATTCTCTTTACACGTAGCGGGTTTTGGTTCTATTATAAG
>Barbatia domingensis_FJ480625
GGCGATTTGTTGCTTCCGCGGGTAAATAATATAAGGTATTGGTTATTGTTGGGCCCGTTAGTGATGGTGGTCGTATCTGG---ATTGGTGGAGGGAGGCGCCGGGACGGGTTGGACACTGTATCCACCTCTTTCTATATATACTTA---TCACCCAAGTCCGGCGGTTGATTTAGTAGTATTCTCTTTACACGTAGCGGGTTTTGGTTCTATTATAAG
>Barbatia domingensis_FJ480626
GGCGATTTGTTGCTTCCGCGGGTAAATAATATAAGGTATTGGTTATTGTTGGGCCCGTTAGTGATGGTGGTCGTATCTGG---ATTGGTGGAGGGAGGCGCCGGGACGGGTTGGACACTGTATCCACCTCTTTCTATATATACTTA---TCACCCAAGTCCGGCGGTTGATTTAGTAGTATTCTCTTTACACGTAGCGGGTTTTGGTTCTATTATAAG
>Barbatia domingensis_FJ480663
GGCGATTTGTTGCTTCCGCGGGTAAATAATATAAGGTATTGGTTATTGTTGGGCCCGTTAGTGATGGTGGTCGTATCTGG---ATTGGTGGAGGGAGGCGCCGGGACGGGTTGGACACTGTATCCACCTCTTTCTATATATACTTA---CCACCCAAGTCCGGCGGTTGACTTAGTAGTATTCTCTTTACACGTAGCGGGTTTTGGTTCTATTATAAG
>Barbatia domingensis_FJ480664
GGCGATTTGTTGCTTCCGCGGGTAAATAATATAAGGTATTGGTTATTGTTGGGCCCGTTAGTGATGGTGGTCGTATCTGG---ATTGGTGGAGGGAGGCGCCGGGACGGGTTGGACACTGTATCCACCTCTTTCTATATATACTTA---CCACCCAAGTCCGGCGGTTGATTTAGTAGTATTCTCTTTACACGTAGCGGGTTTTGGTTCTATTATAAG
>Barbatia domingensis_FJ480666
GGCGATTTGTTGCTTCCGCGGGTAAATAATATAAGGTATTGGTTATTGTTGGGCCCGTTAGTGATGGTGGTCGTATCTGG---ATTGGTGGAGGGAGGCGCCGGGACGGGTTGGACACTGTATCCACCTCTTTCTATATATACTTA---CCACCCAAGTCCGGCGGTTGATTTAGTAGTATTCTCTTTACACGTAGCGGGTTTTGGTTCTATTATAAG
>Barbatia domingensis_FJ480665
GGCGATTTGTTGCTTCCGCGGGTAAATAATATAAGGTATTGGTTATTGTTGGGCCCGTTAGTGATGGTGGTCGTATCTGG---ATTGGTGGAGGGAGGCGCCGGGACGGGTTGGACACTGTATCCACCTCTTTCTATATATACTTA---CCACCCAAGTCCGGCGGTTGATTTAGTAGTATTCTCTTTACACGTAGCGGGTTTTGGTTCTATTATAAG
>Barbatia domingensis_FJ480662
GGCGATTTGTTGCTTCCGCGGGTAAATAATATAAGGTATTGGTTATTGTTGGGCCCGTTAGTGATGGTGGTCGTATCTGG---ATTGGTGGAGGGAGGCGCCGGGACGGGTTGGACACTGTATCCACCTCTTTCTATATATACTTA---CCACCCAAGTCCGGCGGTTGATTTAGTAGTATTCTCTTTACACGTAGCGGGTTTTGGTTCTATTATAAG
>Acar gradata_FJ480549
GGTGATTTATTACTTCCGCGGGTTAATAATATAAGGTACTGATTGTTGTTGGGCCCGTTGGTAATGGTGGTCGTATCTGG---GTTGGTAGAAGGGGGTGCTGGGACAGGTTGGACGCTGTACCCGCCGCTTTCTATATATACTTT---CCATCCGAGGCCGGCGGTGGATTTGGTGGTGTTCTCTCTACAGGTAGCCGGGGTTGGGTCTATTATAAG
>Acar gradata_FJ480555
GGTGATTTATTACTTCCGCGGGATAATAATATAAGGTACTGATTGTTGTTGGGCCCGTTGGTAATGGTGGTCGTATCTGG---GTTGGTAGAAGGGGGTGCTGGGACAGGTTGGACGCTGTACCCGCCGCTTTCTATATATACTTT---CCATCCGAGGCCGGCGGTGGATTTGGTGGTGTTCTCTCTACATGTAGCGGGGTTTGGGTCTATTATAAG
>Acar gradata_FJ480552
GGTGATTTATTACTTCCGCGGGTTAATAATATAAGGTACTGATTGTTGTTGGGCCCGTTGGTAATGGTGGCCGTATCTGG---GTTGGTAGAAGGGGGTGCTGGGACAGGTTGGACGCTGTACCCGCCGCTTTCTATATATACTTT---CCATCCGAGGCCGGCGGTGGATTTGGTGGTGTTCTCTCTACATGTAGCGGGGTTTGGGTCTATTATAAG
>Acar gradata_FJ480556
GGTGATTTATTACTTCCGCGGGTTAATAATATAAGGTACTGATTGCTGTTGGGCCCGTTGGTAATGGTGGTCGTATCTGG---GTTGGTAGAAGGGGGTGCTGGGACAGGTTGGACGCTGTACCCGCCGCTTTCTATATATACTTT---CCATCCGAGGCCGGCGGTGGATTTGGTGGTGTTCTCTCTACATGTAGCGGGGTTTGGGTCTATTATAAG
>Acar gradata_FJ480553
GGTGATTTATTACTTCCGCGGGTTAATAATATAAGGTACTGATTGTTGCTGGGCCCGTTGGTAATGGTGGTCGTATCTGG---GTTGGTAGAAGGGGGTGCTGGGACAGGTTGGACGCTGTACCCGCCGCTTTCTATATATACTTT---CCATCCGAGGCCGGCGGTGGATTTGGTGGTGTTCTCTCTACATGTAGCGGGGTTTGGGTCTATTATAAG
>Acar gradata_FJ480592
GGTGATTTATTACTTCCGCGGGTTAATAATATAAGGTACTGATTGTTGTTGGGCCCGTTGGTAATGGTGGTCGTATCTGG---GTTGGTAGAAGGGGGTGCTGGGACAGGTTGGACGCTGTACCCGCCGCTTTCTATATATACTTT---CCATCCGAGGCCGGCGGTGGATTTGGTGGTGTTCTCTCTACATGTAGCGGGGTTTGGGTCTATTATAAG
>Acar gradata_FJ480540
GGTGATTTATTACTTCCGCGGGTTAATAATATAAGGTACTGATTGTTGTTGGGCCCGTTGGTAATGGTGGTCGTATCTGG---GTTGGTAGAAGGGGGTGCTGGGACAGGTTGGACGCTGTACCCGCCGCTTTCTATATATACTTT---CCATCCGAGGCCGGCGGTGGATTTGGTGGTGTTCTCTCTACATGTAGCGGGGTTTGGGTCTATTATAAG
>Acar gradata_FJ480550
GGTGATTTATTACTTCCGCGGGTTAATAATATAAGGTACTGATTGTTGTTGGGCCCGTTGGTAATGGTGGTCGTATCTGG---GTTGGTAGAAGGGGGTGCTGGGACAGGTTGGACGCTGTACCCGCCGCTTTCTATATATACTTT---CCATCCGAGGCCGGCGGTGGATTTGGTGGTGTTCTCTCTACATGTAGCGGGGTTTGGGTCTATTATAAG
>Acar gradata_FJ480551
GGTGATTTATTACTTCCGCGGGTTAATAATATAAGGTACTGATTGTTGTTGGGCCCGTTGGTAATGGTGGTCGTATCTGG---GTTGGTAGAAGGGGGTGCTGGGACAGGTTGGACGCTGTACCCGCCGCTTTCTATATATACTTT---CCATCCGAGGCCGGCGGTGGATTTGGTGGTGTTCTCTCTACATGTAGCGGGGTTTGGGTCTATTATAAG
>Acar gradata_FJ480554
GGTGATTTATTACTTCCGCGGGTTAATAATATAAGGTACTGATTGTTGTTGGGCCCGTTGGTAATGGTGGTCGTATCTGG---GTTGGTAGAAGGGGGTGCTGGGACAGGTTGGACGCTGTACCCGCCGCTTTCTATATATACTTT---CCATCCGAGGCCGGCGGTGGATTTGGTGGTGTTCTCTCTACATGTAGCGGGGTTTGGGTCTATTATAAG
>Acar gradata_FJ480557
GGTGATTTATTACTTCCGCGGGTTAATAATATAAGGTACTGATTGTTGTTGGGCCCGTTGGTAATGGTGGTCGTATCTGG---GTTGGTAGAAGGGGGTGCTGGGACAGGTTGGACGCTGTACCCGCCGCTTTCTATATATACTTT---CCATCCGAGGCCGGCGGTGGATTTGGTGGTGTTCTCTCTACATGTAGCGGGGTTTGGGTCTATTATAAG
>Acar gradata_FJ480558
GGTGATTTATTACTTCCGCGGGTTAATAATATAAGGTACTGATTGTTGTTGGGCCCGTTGGTAATGGTGGTCGTATCTGG---GTTGGTAGAAGGGGGTGCTGGGACAGGTTGGACGCTGTACCCGCCGCTTTCTATATATACTTT---CCATCCGAGGCCGGCGGTGGATTTGGTGGTGTTCTCTCTACATGTAGCGGGGTTTGGGTCTATTATAAG
>Barbatia domingensis_FJ480636
GGTGATTTATTACTTCCGCGGGTTAATAATATAAGGTACTGATTGCTGTTAGGGCCATTAGTGATGGTGGTTGTATCTGG---GATGGTGGAAGGGGGCGCCGGAACAGGTTGGACGCTATATCCACCGCTCTCTATGTATACCTT---CCATCCAAGGCCGGCGGTAGACTTGGTGGTATTTTCTTTGCATGTAGCGGGGTTTGGGTCTATTATAAG
>Barbatia domingensis_FJ480646
GGTGATTTATTACTTCCGCGGGTTAATAATATAAGGTACTGATTGCTGTTAGGGCCATTAGTGATGGTGGTTGTATCTGG---GTTGGTGGAAGGGGGCGCCGGAACCGGTTGGACGCTATATCCACCGCTCTCTATGTATACCTT---CCATCCAAGGCCGGCGGTAGACTTGGTGGTATTTTCTTTGCATGTAGCGGGGTTTGGGTCTATTATAAG
>Barbatia domingensis_FJ480640
GGTGATTTATTACTTCCGCGGGTTAATAATATAAGGTACTGATTGCTGTTAGGGCCATTAGTGATGGTGGTTGTATCTGG---GTTGGTGGAAGGGGGCGCCGGAACAGGTTGGACGCTATATCCACCGCTCTCTATGTATACCTT---CCATCCAAGGCCGGCGGTAGACTTGGTGGTATTTTCTTTGCATGTAGCGGGGTTTGGGTCTATTATAAG
>Barbatia domingensis_FJ480638
GGTGATTTATTACTTCCGCGGGTTAATAATATAAGGTACTGATTGCTGTTAGGGCCATTAGTGATGGTGGTTGTATCTGG---GTTGGTGGAAGGGGGCGCCGGAACAGGTTGGACGCTATATCCACCGCTCTCTATGTATACCTT---CCATCCAAGGCCGGCGGTAGACTTGGTGGTATTTTCTTTGCATGTAGCGGGGTTTGGGTCTATTATAAG
>Barbatia domingensis_FJ480653
GGTGATTTATTACTTCCGCGGGTTAATAATATAAGGTACTGATTGCTGTTAGGGCCATTAGTGATGGTGGTTGTATCTGG---GTTGGTGGAAGGGGGCGCCGGAACAGGTTGGACGCTATATCCACCGCTCTCTATGTATACCTT---CCATCCAAGGCCGGCGGTAGACTTGGTGGTATTTTCTTTGCATGTAGCGGGGTTTGGGTCTATTATAAG
>Barbatia domingensis_FJ480654
GGTGATTTATTACTTCCGCGGGTTAATAATATAAGGTACTGATTGCTGTTAGGGCCATTAGTGATGGTGGTTGTATCTGG---GTTGGTGGAAGGGGGCGCCGGAACAGGTTGGACGCTATATCCACCGCTCTCTATGTATACCTT---CCATCCAAGGCCGGCGGTAGACTTGGTGGTATTTTCTTTGCATGTAGCGGGGTTTGGGTCTATTATAAG
>Barbatia domingensis_FJ480655
GGTGATTTATTACTTCCGCGGGTTAATAATATAAGGTACTGATTGCTGTTAGGGCCATTAGTGATGGTGGTTGTATCTGG---GTTGGTGGAAGGGGGCGCCGGAACAGGTTGGACGCTATATCCACCGCTCTCTATGTATACCTT---CCATCCAAGGCCGGCGGTAGACTTGGTGGTATTTTCTTTGCATGTAGCGGGGTTTGGGTCTATTATAAG
>Barbatia domingensis_FJ480656
GGTGATTTATTACTTCCGCGGGTTAATAATATAAGGTACTGATTGCTGTTAGGGCCATTAGTGATGGTGGTTGTATCTGG---GTTGGTGGAAGGGGGCGCCGGAACAGGTTGGACGCTATATCCACCGCTCTCTATGTATACCTT---CCATCCAAGGCCGGCGGTAGACTTGGTGGTATTTTCTTTGCATGTAGCGGGGTTTGGGTCTATTATAAG
>Barbatia domingensis_FJ480644
GGTGATTTATTACTTCCGCGGGTTAATAATATAAGGTACTGATTGCTGTTAGGGCCATTAGTGATGGTGGTTGTATCTGG---GTTGGTGGAAGGGGGCGCCGGAACAGGTTGGACGCTATATCCACCGCTCTCTATGTATACCTT---CCATCCAAGGCCGGCGGTAGACTTGGTGGTATTTTCTTTGCATGTAGCGGGGTTTGGGTCTATTATAAG
>Barbatia domingensis_FJ480639
GGTGATTTATTACTTCCGCGGGTTAATAATATAAGGTACTGATTGCTGTTAGGGCCATTAGTGATGGTGGTTGTATCTGG---GTTGGTGGAAGGGGGCGCCGGAACAGGTTGGACGCTATATCCACCGCTCTCTATGTATACCTT---CCATCCAAGGCCGGCGGTAGACTTGGTGGTATTTTCTTTGCATGTAGCGGGGTTTGGGTCTATTATAAG
>Barbatia domingensis_FJ480641
GGTGATTTATTACTTCCGCGGGTTAATAATATAAGGTACTGATTGCTGTTAGGGCCATTAGTGATGGTGGTTGTATCTGG---GTTGGTGGAAGGGGGCGCCGGAACAGGTTGGACGCTATATCCACCGCTCTCTATGTATACCTT---CCATCCAAGGCCGGCGGTAGACTTGGTGGTATTTTCTTTGCATGTAGCGGGGTTTGGGTCTATTATAAG
>Barbatia domingensis_FJ480642
GGTGATTTATTACTTCCGCGGGTTAATAATATAAGGTACTGATTGCTGTTAGGGCCATTAGTGATGGTGGTTGTATCTGG---GTTGGTGGAAGGGGGCGCCGGAACAGGTTGGACGCTATATCCACCGCTCTCTATGTATACCTT---CCATCCAAGGCCGGCGGTAGACTTGGTGGTATTTTCTTTGCATGTAGCGGGGTTTGGGTCTATTATAAG
>Barbatia domingensis_FJ480643
GGTGATTTATTACTTCCGCGGGTTAATAATATAAGGTACTGATTGCTGTTAGGGCCATTAGTGATGGTGGTTGTATCTGG---GTTGGTGGAAGGGGGCGCCGGAACAGGTTGGACGCTATATCCACCGCTCTCTATGTATACCTT---CCATCCAAGGCCGGCGGTAGACTTGGTGGTATTTTCTTTGCATGTAGCGGGGTTTGGGTCTATTATAAG
>Barbatia domingensis_FJ480648
GGTGATTTATTACTTCCGCGGGTTAATAATATAAGGTACTGATTGCTGTTAGGGCCATTAGTGATGGTGGTTGTATCTGG---GTTGGTGGAAGGGGGCGCCGGAACAGGTTGGACGCTATATCCACCGCTCTCTATGTATACCTT---CCATCCAAGGCCGGCGGTAGACTTGGTGGTATTTTCTTTGCATGTAGCGGGGTTTGGGTCTATTATAAG
>Barbatia domingensis_FJ480637
GGTGATTTATTACTTCCGCGGGTTAATAATATAAGGTACTGATTGCTGTTAGGGCCATTAGTGATGGTGGTTGTATCTGG---GTTGGTGGAAGGGGGCGCCGGAACAGGTTGGACGCTATATCCACCGCTCTCTATGTATACCTT---CCATCCAAGGCCGGCGGTAGACTTGGTGGTATTTTCTTTGCATGTAGCGGGGTTTGGGTCTATTATAAG
>Barbatia domingensis_FJ480647
GGTGATTTATTACTTCCGCGGGTTAATAATATAAGGTACTGATTGCTGTTAGGGCCATTAGTGATGGTGGTTGTATCTGG---GTTGGTGGAAGGGGGCGCCGGAACAGGTTGGACGCTATATCCACCGCTCTCTATGTATACCTT---CCATCCAAGGCCGGCGGTAGACTTGGTGGTATTTTCTTTGCATGTAGCGGGGTTTGGGTCTATTATAAG
>Barbatia domingensis_FJ480649
GGTGATTTATTACTTCCGCGGGTTAATAATATAAGGTACTGATTGCTGTTAGGGCCATTAGTGATGGTGGTTGTATCTGG---GTTGGTGGAAGGGGGCGCCGGAACAGGTTGGACGCTATATCCACCGCTCTCTATGTATACCTT---CCATCCAAGGCCGGCGGTAGACTTGGTGGTATTTTCTTTGCATGTAGCGGGGTTTGGGTCTATTATAAG
>Barbatia domingensis_FJ480650
GGTGATTTATTACTTCCGCGGGTTAATAATATAAGGTACTGATTGCTGTTAGGGCCATTAGTGATGGTGGTTGTATCTGG---GTTGGTGGAAGGGGGCGCCGGAACAGGTTGGACGCTATATCCACCGCTCTCTATGTATACCTT---CCATCCAAGGCCGGCGGTAGACTTGGTGGTATTTTCTTTGCATGTAGCGGGGTTTGGGTCTATTATAAG
>Barbatia domingensis_FJ480651
GGTGATTTATTACTTCCGCGGGTTAATAATATAAGGTACTGATTGCTGTTAGGGCCATTAGTGATGGTGGTTGTATCTGG---GTTGGTGGAAGGGGGCGCCGGAACAGGTTGGACGCTATATCCACCGCTCTCTATGTATACCTT---CCATCCAAGGCCGGCGGTAGACTTGGTGGTATTTTCTTTGCATGTAGCGGGGTTTGGGTCTATTATAAG
>Barbatia domingensis_FJ480652
GGTGATTTATTACTTCCGCGGGTTAATAATATAAGGTACTGATTGCTGTTAGGGCCATTAGTGATGGTGGTTGTATCTGG---GTTGGTGGAAGGGGGCGCCGGAACAGGTTGGACGCTATATCCACCGCTCTCTATGTATACCTT---CCATCCAAGGCCGGCGGTAGACTTGGTGGTATTTTCTTTGCATGTAGCGGGGTTTGGGTCTATTATAAG
>Barbatia domingensis_FJ480645
GGTGATTTATTACTTCCGCGGGTTAATAATATAAGGTACTGATTGCTGTTAGGGCCATTAGTGATGGTGGTTGTATCTGG---GTTGGTGGAAGGGGGCGCCGGAACAGGTTGGACGCTATATCCACCGCTCTCTATGTATACCTT---CCATCCAAGGCCGGCGGTAGACTTGGTGGTATTTTCTTTGCATGTAGCGGGGTTTGGGTCTATTATAAG
>Barbatia domingensis_FJ480658
GGTGACTTATTACTTCCGCGGGTTAATAATATAAGGTACTGATTGTTGTTAGGGCCATTAGTGATGGTGGTTGTGTCTGG---GTTGGTGGAAGGGGGTGCCGGAACAGGTTGGACGTTATACCCGCCGCTTTCTATGTATACCTT---TCATCCAAGGCCGGCGGTAGACTTGGTGGTATTTTCTTTGCACGTAGCGGGGTTTGGGTCTATTATAAG
>Barbatia domingensis_FJ480659
GGTGACTTATTACTTCCGCGGGTTAATAATATAAGGTACTGATTGTTGTTAGGGCCATTAGTGATGGTGGTTGTGTCTGG---GTTGGTGGAAGGGGGTGCCGGAACAGGTTGGACGTTATACCCGCCGCTTTCTATGTATACCTT---TCATCCAAGGCCGGCGGTAGACTTGGTGGTATTTTCTTTGCACGTAGCGGGGTTTGGGTCTATTATAAG
>Acar gradata_FJ480481
GGTGATTTATTACTTCCGCGGGTTAATAATATAAGGTACTGATTTTTGTTAGGGCCGTTAGTGATGGTGGTTGTATCTGG---GTTGGTGGAAGGGGGCGCCGGAACAGGTTGGACATTATACCCCCCGCTTTCTATATATACTTT---TCACCCAAGGCCGGCGGTAGACTTGGTGGTATTTTCTTTGCATGTAGCGGGGTTTGGGTCTATTATAAG
>Acar gradata_FJ480564
GGTGATTTATTACTTCCGCGGGTTAATAATATGAGGTACTGATTGTTGTTAGGGCCGTTAGTGATGGTGGTTGTATCTGG---GTTGGTGGAAGGGGGCGCCGGAACAGGTTGGACATTATACCCGCCGCTTTCTATATATACTTT---TCATCCAAGGCCGGCGGTAGACTTGGTGGTATTTTCTTTGCATGTAGCGGGGTTTGGGTCTATTATAAG
>Acar gradata_FJ480482
GGTGATTTATTACTTCCGCGGGTTAATAATATGAGGTACTGATTGTTGTTAGGGCCGTTAGTGATGGTGGTTGTATCTGG---GTTGGTGGAAGGGGGCGCCGGAACAGGTTGGACATTATACCCGCCGCTTTCTATATATACTTT---TCATCCAAGGCCGGCGGTAGACTTGGTGGTATTTTCTTTGCATGTAGCGGGGTTTGGGTCTATTATAAG
>Acar gradata_FJ480559
GGTGATTTATTACTTCCGCGGGTTAATAATATGAGGTACTGATTGTTGTTAGGGCCGTTAGTGATGGTGGTTGTATCTGG---GTTGGTGGAAGGGGGCGCCGGAACAGGTTGGACATTATACCCGCCGCTTTCTATATATACTTT---TCATCCAAGGCCGGCGGTAGACTTGGTGGTATTTTCTTTGCATGTAGCGGGGTTTGGGTCTATTATAAG
>Acar gradata_FJ480560
GGTGATTTATTACTTCCGCGGGTTAATAATATGAGGTACTGATTGTTGTTAGGGCCGTTAGTGATGGTGGTTGTATCTGG---GTTGGTGGAAGGGGGCGCCGGAACAGGTTGGACATTATACCCGCCGCTTTCTATATATACTTT---TCATCCAAGGCCGGCGGTAGACTTGGTGGTATTTTCTTTGCATGTAGCGGGGTTTGGGTCTATTATAAG
>Acar gradata_FJ480561
GGTGATTTATTACTTCCGCGGGTTAATAATATGAGGTACTGATTGTTGTTAGGGCCGTTAGTGATGGTGGTTGTATCTGG---GTTGGTGGAAGGGGGCGCCGGAACAGGTTGGACATTATACCCGCCGCTTTCTATATATACTTT---TCATCCAAGGCCGGCGGTAGACTTGGTGGTATTTTCTTTGCATGTAGCGGGGTTTGGGTCTATTATAAG
>Acar gradata_FJ480562
GGTGATTTATTACTTCCGCGGGTTAATAATATGAGGTACTGATTGTTGTTAGGGCCGTTAGTGATGGTGGTTGTATCTGG---GTTGGTGGAAGGGGGCGCCGGAACAGGTTGGACATTATACCCGCCGCTTTCTATATATACTTT---TCATCCAAGGCCGGCGGTAGACTTGGTGGTATTTTCTTTGCATGTAGCGGGGTTTGGGTCTATTATAAG
>Acar gradata_FJ480563
GGTGATTTATTACTTCCGCGGGTTAATAATATGAGGTACTGATTGTTGTTAGGGCCGTTAGTGATGGTGGTTGTATCTGG---GTTGGTGGAAGGGGGCGCCGGAACAGGTTGGACATTATACCCGCCGCTTTCTATATATACTTT---TCATCCAAGGCCGGCGGTAGACTTGGTGGTATTTTCTTTGCATGTAGCGGGGTTTGGGTCTATTATAAG
>Acar gradata_FJ480565
GGTGATTTATTACTTCCGCGGGTTAATAATATGAGGTACTGATTGTTGTTAGGGCCGTTAGTGATGGTGGTTGTATCTGG---GTTGGTGGAAGGGGGCGCCGGAACAGGTTGGACATTATACCCGCCGCTTTCTATATATACTTT---TCATCCAAGGCCGGCGGTAGACTTGGTGGTATTTTCTTTGCATGTAGCGGGGTTTGGGTCTATTATAAG
>Acar gradata_FJ480566
GGTGATTTATTACTTCCGCGGGTTAATAATATGAGGTACTGATTGTTGTTAGGGCCGTTAGTGATGGTGGTTGTATCTGG---GTTGGTGGAAGGGGGCGCCGGAACAGGTTGGACATTATACCCGCCGCTTTCTATATATACTTT---TCATCCAAGGCCGGCGGTAGACTTGGTGGTATTTTCTTTGCATGTAGCGGGGTTTGGGTCTATTATAAG
>Acar gradata_FJ480567
GGTGATTTATTACTTCCGCGGGTTAATAATATGAGGTACTGATTGTTGTTAGGGCCGTTAGTGATGGTGGTTGTATCTGG---GTTGGTGGAAGGGGGCGCCGGAACAGGTTGGACATTATACCCGCCGCTTTCTATATATACTTT---TCATCCAAGGCCGGCGGTAGACTTGGTGGTATTTTCTTTGCATGTAGCGGGGTTTGGGTCTATTATAAG
>Acar gradata_FJ480568
GGTGATTTATTACTTCCGCGGGTTAATAATATGAGGTACTGATTGTTGTTAGGGCCGTTAGTGATGGTGGTTGTATCTGG---GTTGGTGGAAGGGGGCGCCGGAACAGGTTGGACATTATACCCGCCGCTTTCTATATATACTTT---TCATCCAAGGCCGGCGGTAGACTTGGTGGTATTTTCTTTGCATGTAGCGGGGTTTGGGTCTATTATAAG
>Acar gradata_FJ480569
GGTGATTTATTACTTCCGCGGGTTAATAATATGAGGTACTGATTGTTGTTAGGGCCGTTAGTGATGGTGGTTGTATCTGG---GTTGGTGGAAGGGGGCGCCGGAACAGGTTGGACATTATACCCGCCGCTTTCTATATATACTTT---TCATCCAAGGCCGGCGGTAGACTTGGTGGTATTTTCTTTGCATGTAGCGGGGTTTGGGTCTATTATAAG
>Acar gradata_FJ480570
GGTGATTTATTACTTCCGCGGGTTAATAATATGAGGTACTGATTGTTGTTAGGGCCGTTAGTGATGGTGGTTGTATCTGG---GTTGGTGGAAGGGGGCGCCGGAACAGGTTGGACATTATACCCGCCGCTTTCTATATATACTTT---TCATCCAAGGCCGGCGGTAGACTTGGTGGTATTTTCTTTGCATGTAGCGGGGTTTGGGTCTATTATAAG
>Acar gradata_FJ480571
GGTGATTTATTACTTCCGCGGGTTAATAATATGAGGTACTGATTGTTGTTAGGGCCGTTAGTGATGGTGGTTGTATCTGG---GTTGGTGGAAGGGGGCGCCGGAACAGGTTGGACATTATACCCGCCGCTTTCTATATATACTTT---TCATCCAAGGCCGGCGGTAGACTTGGTGGTATTTTCTTTGCATGTAGCGGGGTTTGGGTCTATTATAAG
>Acar gradata_FJ480572
GGTGATTTATTACTTCCGCGGGTTAATAATATGAGGTACTGATTGTTGTTAGGGCCGTTAGTGATGGTGGTTGTATCTGG---GTTGGTGGAAGGGGGCGCCGGAACAGGTTGGACATTATACCCGCCGCTTTCTATATATACTTT---TCATCCAAGGCCGGCGGTAGACTTGGTGGTATTTTCTTTGCATGTAGCGGGGTTTGGGTCTATTATAAG
>Acar gradata_FJ480573
GGTGATTTATTACTTCCGCGGGTTAATAATATGAGGTACTGATTGTTGTTAGGGCCGTTAGTGATGGTGGTTGTATCTGG---GTTGGTGGAAGGGGGCGCCGGAACAGGTTGGACATTATACCCGCCGCTTTCTATATATACTTT---TCATCCAAGGCCGGCGGTAGACTTGGTGGTATTTTCTTTGCATGTAGCGGGGTTTGGGTCTATTATAAG
>Acar gradata_FJ480574
GGTGATTTATTACTTCCGCGGGTTAATAATATGAGGTACTGATTGTTGTTAGGGCCGTTAGTGATGGTGGTTGTATCTGG---GTTGGTGGAAGGGGGCGCCGGAACAGGTTGGACATTATACCCGCCGCTTTCTATATATACTTT---TCATCCAAGGCCGGCGGTAGACTTGGTGGTATTTTCTTTGCATGTAGCGGGGTTTGGGTCTATTATAAG
>Acar gradata_FJ480527
GGTGATTTATTACTTCCGCGGGTTAATAATATGAGGTACTGATTGTTGTTAGGGCCGTTAGTGATGGTGGTTGTATCTGG---GTTGGTGGAAGGGGGCGCCGGAACAGGTTGGACACTATACCCGCCGCTTTCTATATATACTTT---TCATCCAAGGCCGGCGGTAGATTTGGTGGTATTTTCTTTGCATGTAGCGGGGTTTGGGTCTATTATAAG
>Acar gradata_FJ480507
GGTGATTTATTACTTCCGCGGGTTAATAATATGAGGTACTGATTGTTGTTAGGGCCGTTAGTGATGGTGGTTGTATCTGG---GTTGGTGGAAGGGGGCGCCGGAACAGGTTGGACATTATACCCGCCGCTTTCTATATATACTTT---TCATCCAAGGCCGGCGGTAGATTTGGTGGTATTTTCTTTGCATGTAGCGGGGTTTGGGTCTATTATAAG
>Acar gradata_FJ480509
GGTGATTTATTACTTCCGCGGGTTAATAATATGAGGTACTGATTGTTGTTAGGGCCGTTAGTGATGGTGGTTGTATCTGG---GTTGGTGGAAGGGGGCGCCGGAACAGGTTGGACATTATACCCGCCGCTTTCTATATATACTTT---TCATCCAAGGCCGGCGGTAGATTTGGTGGTATTTTCTTTGCATGTAGCGGGGTTTGGGTCTATTATAAG
>Acar gradata_FJ480505
GGTGATTTATTACTTCCGCGGGTTAATAATATGAGGTACTGATTGTTGTTAGGGCCGTTAGTGATGGTGGTTGTATCTGG---GTTGGTGGAAGGGGGCGCCGGAACAGGTTGGACATTATACCCGCCGCTTTCTATATATACTTT---TCATCCAAGGCCGGCGGTAGATTTGGTGGTATTTTCTTTGCATGTAGCGGGGTTTGGGTCTATTATAAG
>Acar gradata_FJ480506
GGTGATTTATTACTTCCGCGGGTTAATAATATGAGGTACTGATTGTTGTTAGGGCCGTTAGTGATGGTGGTTGTATCTGG---GTTGGTGGAAGGGGGCGCCGGAACAGGTTGGACATTATACCCGCCGCTTTCTATATATACTTT---TCATCCAAGGCCGGCGGTAGATTTGGTGGTATTTTCTTTGCATGTAGCGGGGTTTGGGTCTATTATAAG
>Acar gradata_FJ480498
GGTGATTTATTACTTCCGCGGGTTAATAATATGAGGTACTGATTGTTGTTAGGGCCGTTAGTGATGGTGGTTGTATCTGG---GTTGGTGGAAGGGGGCGCCGGAACAGGTTGGACATTATACCCGCCGCTTTCTATATATACTTT---TCATCCAAGGCCGGCGGTAGATTTGGTGGTATTTTCTTTGCATGTAGCGGGGTTTGGGTCTATTATAAG
>Acar gradata_FJ480499
GGTGATTTATTACTTCCGCGGGTTAATAATATGAGGTACTGATTGTTGTTAGGGCCGTTAGTGATGGTGGTTGTATCTGG---GTTGGTGGAAGGGGGCGCCGGAACAGGTTGGACATTATACCCGCCGCTTTCTATATATACTTT---TCATCCAAGGCCGGCGGTAGATTTGGTGGTATTTTCTTTGCATGTAGCGGGGTTTGGGTCTATTATAAG
>Acar gradata_FJ480504
GGTGATTTATTACTTCCGCGGGTTAATAATATGAGGTACTGATTGTTGTTAGGGCCGTTAGTGATGGTGGTTGTATCTGG---GTTGGTGGAAGGGGGCGCCGGAACAGGTTGGACATTATACCCGCCGCTTTCTATATATACTTT---TCATCCAAGGCCGGCGGTAGATTTGGTGGTATTTTCTTTGCATGTAGCGGGGTTTGGGTCTATTATAAG
>Acar gradata_FJ480519
GGTGATTTATTACTTCCGCGGGTTAATAATATGAGGTACTGATTGTTGTTAGGGCCGTTAGTGATGGTGGTTGTATCTGG---GTTGGTGGAAGGGGGCGCCGGAACAGGTTGGACATTATACCCGCCGCTTTCTATATATACTTT---TCATCCAAGGCCGGCGGTAGATTTGGTGGTATTTTCTTTGCATGTAGCGGGGTTTGGGTCTATTATAAG
>Acar gradata_FJ480520
GGTGATTTATTACTTCCGCGGGTTAATAATATGAGGTACTGATTGTTGTTAGGGCCGTTAGTGATGGTGGTTGTATCTGG---GTTGGTGGAAGGGGGCGCCGGAACAGGTTGGACATTATACCCGCCGCTTTCTATATATACTTT---TCATCCAAGGCCGGCGGTAGATTTGGTGGTATTTTCTTTGCATGTAGCGGGGTTTGGGTCTATTATAAG
>Acar gradata_FJ480522
GGTGATTTATTACTTCCGCGGGTTAATAATATGAGGTACTGATTGTTGTTAGGGCCGTTAGTGATGGTGGTTGTATCTGG---GTTGGTGGAAGGGGGCGCCGGAACAGGTTGGACATTATACCCGCCGCTTTCTATATATACTTT---TCATCCAAGGCCGGCGGTAGATTTGGTGGTATTTTCTTTGCATGTAGCGGGGTTTGGGTCTATTATAAG
>Acar gradata_FJ480523
GGTGATTTATTACTTCCGCGGGTTAATAATATGAGGTACTGATTGTTGTTAGGGCCGTTAGTGATGGTGGTTGTATCTGG---GTTGGTGGAAGGGGGCGCCGGAACAGGTTGGACATTATACCCGCCGCTTTCTATATATACTTT---TCATCCAAGGCCGGCGGTAGATTTGGTGGTATTTTCTTTGCATGTAGCGGGGTTTGGGTCTATTATAAG
>Acar gradata_FJ480524
GGTGATTTATTACTTCCGCGGGTTAATAATATGAGGTACTGATTGTTGTTAGGGCCGTTAGTGATGGTGGTTGTATCTGG---GTTGGTGGAAGGGGGCGCCGGAACAGGTTGGACATTATACCCGCCGCTTTCTATATATACTTT---TCATCCAAGGCCGGCGGTAGATTTGGTGGTATTTTCTTTGCATGTAGCGGGGTTTGGGTCTATTATAAG
>Acar gradata_FJ480525
GGTGATTTATTACTTCCGCGGGTTAATAATATGAGGTACTGATTGTTGTTAGGGCCGTTAGTGATGGTGGTTGTATCTGG---GTTGGTGGAAGGGGGCGCCGGAACAGGTTGGACATTATACCCGCCGCTTTCTATATATACTTT---TCATCCAAGGCCGGCGGTAGATTTGGTGGTATTTTCTTTGCATGTAGCGGGGTTTGGGTCTATTATAAG
>Acar gradata_FJ480528
GGTGATTTATTACTTCCGCGGGTTAATAATATGAGGTACTGATTGTTGTTAGGGCCGTTAGTGATGGTGGTTGTATCTGG---GTTGGTGGAAGGGGGCGCCGGAACAGGTTGGACATTATACCCGCCGCTTTCTATATATACTTT---TCATCCAAGGCCGGCGGTAGATTTGGTGGTATTTTCTTTGCATGTAGCGGGGTTTGGGTCTATTATAAG
>Acar gradata_FJ480529
GGTGATTTATTACTTCCGCGGGTTAATAATATGAGGTACTGATTGTTGTTAGGGCCGTTAGTGATGGTGGTTGTATCTGG---GTTGGTGGAAGGGGGCGCCGGAACAGGTTGGACATTATACCCGCCGCTTTCTATATATACTTT---TCATCCAAGGCCGGCGGTAGATTTGGTGGTATTTTCTTTGCATGTAGCGGGGTTTGGGTCTATTATAAG
>Acar gradata_FJ480530
GGTGATTTATTACTTCCGCGGGTTAATAATATGAGGTACTGATTGTTGTTAGGGCCGTTAGTGATGGTGGTTGTATCTGG---GTTGGTGGAAGGGGGCGCCGGAACAGGTTGGACATTATACCCGCCGCTTTCTATATATACTTT---TCATCCAAGGCCGGCGGTAGATTTGGTGGTATTTTCTTTGCATGTAGCGGGGTTTGGGTCTATTATAAG
>Acar gradata_FJ480531
GGTGATTTATTACTTCCGCGGGTTAATAATATGAGGTACTGATTGTTGTTAGGGCCGTTAGTGATGGTGGTTGTATCTGG---GTTGGTGGAAGGGGGCGCCGGAACAGGTTGGACATTATACCCGCCGCTTTCTATATATACTTT---TCATCCAAGGCCGGCGGTAGATTTGGTGGTATTTTCTTTGCATGTAGCGGGGTTTGGGTCTATTATAAG
>Acar gradata_FJ480532
GGTGATTTATTACTTCCGCGGGTTAATAATATGAGGTACTGATTGTTGTTAGGGCCGTTAGTGATGGTGGTTGTATCTGG---GTTGGTGGAAGGGGGCGCCGGAACAGGTTGGACATTATACCCGCCGCTTTCTATATATACTTT---TCATCCAAGGCCGGCGGTAGATTTGGTGGTATTTTCTTTGCATGTAGCGGGGTTTGGGTCTATTATAAG
>Acar gradata_FJ480533
GGTGATTTATTACTTCCGCGGGTTAATAATATGAGGTACTGATTGTTGTTAGGGCCGTTAGTGATGGTGGTTGTATCTGG---GTTGGTGGAAGGGGGCGCCGGAACAGGTTGGACATTATACCCGCCGCTTTCTATATATACTTT---TCATCCAAGGCCGGCGGTAGATTTGGTGGTATTTTCTTTGCATGTAGCGGGGTTTGGGTCTATTATAAG
>Acar gradata_FJ480534
GGTGATTTATTACTTCCGCGGGTTAATAATATGAGGTACTGATTGTTGTTAGGGCCGTTAGTGATGGTGGTTGTATCTGG---GTTGGTGGAAGGGGGCGCCGGAACAGGTTGGACATTATACCCGCCGCTTTCTATATATACTTT---TCATCCAAGGCCGGCGGTAGATTTGGTGGTATTTTCTTTGCATGTAGCGGGGTTTGGGTCTATTATAAG
>Acar gradata_FJ480535
GGTGATTTATTACTTCCGCGGGTTAATAATATGAGGTACTGATTGTTGTTAGGGCCGTTAGTGATGGTGGTTGTATCTGG---GTTGGTGGAAGGGGGCGCCGGAACAGGTTGGACATTATACCCGCCGCTTTCTATATATACTTT---TCATCCAAGGCCGGCGGTAGATTTGGTGGTATTTTCTTTGCATGTAGCGGGGTTTGGGTCTATTATAAG
>Acar gradata_FJ480536
GGTGATTTATTACTTCCGCGGGTTAATAATATGAGGTACTGATTGTTGTTAGGGCCGTTAGTGATGGTGGTTGTATCTGG---GTTGGTGGAAGGGGGCGCCGGAACAGGTTGGACATTATACCCGCCGCTTTCTATATATACTTT---TCATCCAAGGCCGGCGGTAGATTTGGTGGTATTTTCTTTGCATGTAGCGGGGTTTGGGTCTATTATAAG
>Acar gradata_FJ480537
GGTGATTTATTACTTCCGCGGGTTAATAATATGAGGTACTGATTGTTGTTAGGGCCGTTAGTGATGGTGGTTGTATCTGG---GTTGGTGGAAGGGGGCGCCGGAACAGGTTGGACATTATACCCGCCGCTTTCTATATATACTTT---TCATCCAAGGCCGGCGGTAGATTTGGTGGTATTTTCTTTGCATGTAGCGGGGTTTGGGTCTATTATAAG
>Acar gradata_FJ480497
GGTGATTTATTACTTCCGCGGGTTAATAATATGAGGTACTGATTGTTGTTAGGGCCGTTAGTGATGGTGGTTGTATCTGG---GTTGGTGGAAGGGGGCGCCGGAACAGGTTGGACATTATACCCGCCGCTTTCTATATATACTTT---TCATCCAAGGCCGGCGGTAGATTTGGTGGTATTTTCTTTGCATGTAGCGGGGTTTGGGTCTATTATAAG
>Acar gradata_FJ480538
GGTGATTTATTACTTCCGCGGGTTAATAATATGAGGTACTGATTGTTGTTAGGGCCGTTAGTGATGGTGGTTGTATCTGG---GTTGGTGGAAGGGGGCGCCGGAACAGGTTGGACATTATACCCGCCGCTTTCTATATATACTTT---TCATCCAAGGCCGGCGGTAGATTTGGTGGTATTTTCTTTGCATGTAGCGGGGTTTGGGTCTATTATAAG
>Acar plicata_FJ480468
AGTGATATGGTGTTTCCTCGGATAAATAATTTAAGATATTGGATGTTACCGGGTCCCATGTTTATGGTGCTTACGGCGGG---ACTTATTGAGGGCGGCGCAGGGACAGGGTGGACGTTGTATCCGCCGTTATCGTCGTGGTTGTA---TCATCCGAGGCCAGCAATGGATATGGTAGTTTTTTCTTTGCATATTGCGGGAATTGGGTCTATTTTGAG
>Acar plicata_FJ480469
AGTGATATGGTGTTTCCTCGGATAAATAATTTAAGATATTGGATGTTACCGGGTCCCATGTTTATGGTGCTTACGGCGGG---ACTTATTGAGGGCGGCGCAGGGACAGGGTGGACGTTGTATCCGCCGTTATCGTCGTGGTTGTA---TCATCCGAGGCCAGCAATGGATATGGTAGTTTTTTCTTTGCATATTGCGGGAATTGGGTCTATTTTGAG
>Acar plicata_FJ480470
AGTGATATGGTGTTTCCTCGGATAAATAATTTAAGATATTGGATGTTACCGGGTCCCATGTTTATGGTGCTTACGGCGGG---ACTTATTGAGGGCGGCGCAGGGACAGGGTGGACGTTGTATCCGCCGTTATCGTCGTGGTTGTA---TCATCCGAGGCCAGCAATGGATATGGTAGTTTTTTCTTTGCATATTGCGGGAATTGGGTCTATTTTGAG
>Acar plicata_FJ480471
AGTGATATGGTGTTTCCTCGGATAAATAATTTAAGATATTGGATGTTACCGGGTCCCATGTTTATGGTGCTTACGGCGGG---ACTTATTGAGGGCGGCGCAGGGACAGGGTGGACGTTGTATCCGCCGTTATCGTCGTGGTTGTA---TCATCCGAGGCCAGCAATGGATATGGTAGTTTTTTCTTTGCATATTGCGGGAATTGGGTCTATTTTGAG
>Acar plicata_FJ480472
AGTGATATGGTGTTTCCTCGGATAAATAATTTAAGATATTGGATGTTACCGGGTCCCATGTTTATGGTGCTTACGGCGGG---ACTTATTGAGGGCGGCGCAGGGACAGGGTGGACGTTGTATCCGCCGTTATCGTCGTGGTTGTA---TCATCCGAGGCCAGCAATGGATATGGTAGTTTTTTCTTTGCATATTGCGGGAATTGGGTCTATTTTGAG
>Arca avellana_MN608200
TCGGATATAGGATTTCCGCGGCTTAATAACTTAAGGTATTGGTTACTTCCGGGTCCCTTGGTTAGCATTCTTATGTCTGG---GGCAGTAGAGGGCGGAGTAGGAACGGGGTGGACGTTATATCCACCACTATCTAGGTGGTCTTA---TCACCCCACCCCAGCAGTGGATATTGTGGTGTTTGGGCTTCACATGGCTGGCATTAGCTCTATTGTTAG
>Arca avellana_MN608201
TCGGATATAGGATTTCCGCGGCTTAATAACTTAAGGTATTGGTTACTTCCGGGTCCCTTGGTTAGCATTCTTATGTCTGG---GGCAGTAGAGGGCGGAGTAGGAACGGGGTGGACGTTATATCCACCACTATCTAGGTGGTCTTA---TCACCCCACCCCAGCAGTGGATATTGTGGTGTTTGGGCTTCACATGGCTGGCATTAGCTCTATTGTTAG
>Arca avellana_MN608202
TCGGATATAGGATTTCCGCGGCTTAATAACTTAAGGTATTGGTTACTTCCGGGTCCCTTGGTTAGCATTCTTATGTCTGG---GGCAGTAGAGGGCGGAGTAGGAACGGGGTGGACGTTATATCCACCACTATCTAGGTGGTCTTA---TCACCCCACCCCAGCAGTGGATATTGTGGTGTTTGGGCTTCACATGGCTGGCATTAGCTCTATTGTTAG
>Anadara cornea_MN608189
GGGGATATATCTCATCCTCGGCTTAACAATTTTAAATACTGGATTTTACCTGGTGCTTTGTTAATGGTAATTATTTCTGC---CCTAATTGAAGGGGGGGGGGGGACTGGTTGGACATTATACCCCCCATTATCAAGATGAATTTT---TCATAAAAGTCCAGCTTTAAATATAGTAATTCTCTCTTTACATATCGCAGGGTTTGGGTCAATAATAAG
>Anadara antiquata_MN608184
GGAGATATTAGGCATCCGCGGCTGAATAATTTTAGTTATTGAGCGCTTCCAGGTGCTTTATTTATGATTGTGGTGTCGGG---TTTGATTGAGGGGGGAGCTGGGACGGGTTGAACGCTATATCCCCCTCTTTCTAGGTGGATCTT---CCATAAAAGTCCTGCGGTGGATATAGTCTTGTTCGCGCTTCATATCGCTGGATTTGGGTCAATGATGAG
>Anadara antiquata_MN608181
GGAGATATTAGGCATCCGCGGCTGAATAATTTTAGTTATTGAGCGCTTCCAGGTGCTTTATTTATGATTGTGGTGTCGGG---TTTGATTGAGGGGGGAGCTGGGACGGGTTGAACGCTATATCCCCCTCTTTCTAGGTGGATCTT---CCATAGAAGTCCTGCGGTGGATATAGTCTTGTTCGCGCTTCATATCGCTGGATTTGGGTCAATGATGAG
>Anadara antiquata_MN608182
GGAGATATTAGGCATCCGCGGCTGAATAATTTTAGTTATTGAGCGCTTCCAGGTGCTTTATTTATGATTGTGGTGTCGGG---TTTGATTGAGGGGGGAGCTGGGACGGGTTGAACGCTATATCCCCCTCTTTCTAGGTGGATCTT---CCATAGAAGTCCTGCGGTGGATATAGTCTTGTTCGCGCTTCATATCGCTGGATTTGGGTCAATGATGAG
>Anadara antiquata_MN608183
GGAGATATTAGGCATCCGCGGCTGAATAATTTTAGTTATTGAGCGCTTCCAGGTGCTTTATTTATGATTGTGGTGTCGGG---TTTGATTGAGGGGGGAGCTGGGACGGGTTGAACGCTATATCCCCCTCTTTCTAGGTGGATCTT---CCATAGAAGTCCTGCGGTGGATATAGTCTTGTTCGCGCTTCATATCGCTGGATTTGGGTCAATGATGAG
>Anadara antiquata_MN608180
GGAGATATTAGGCATCCGCGGCTGAATAATTTTAGTTATTGAGCGCTTCCAGGTGCTTTATTTATGATTGTGGTGTCGGG---TTTGATTGAGGGGGGAGCTGGGACGGGTTGAACGCTATATCCCCCTCTTTCTAGGTGGATCTT---CCATAGAAGTCCTGCGGTGGATATAGTCTTGTTCGCGCTTCATATCGCTGGATTTGGGTCAATGATGAG
>Anadara antiquata_MN608179
GGAGATATTAGGCATCCGCGGCTGAATAATTTTAGTTATTGAGCGCTTCCAGGTGCTTTATTTATGATTGTGGTGTCGGG---TTTGATTGAGGGGGGAGCTGGGACGGGTTGAACGCTATATCCCCCTCTTTCTAGGTGGATCTT---CCATAGAAGTCCTGCGGTGGATATAGTCTTGTTCGCGCTTCATATCGCTGGATTTGGGTCAATGATGAG
>Geloina expansa_MN608338
CCTGATATAGCGTTTCCTCGTTTGAATAATTTGAGTTTTTGGTTGTTGCCTATGGCTATGTTATTGTTAATTGGTTCTGC---TTATGTGGAGAGTGGGGCTGGTACTGGGTGGACTATTTATCCTCCTTTATCTGGTAATATTGC---TCATTCTGGTCCTTCTGTTGATTTTGTAATTTTTTCTTTACATTTAGGTGGGATTTCTTCAATTATGGC
>Cyrenoida floridana_KC429123
CCTGATATGGCTTTTCCACGGTTGAATAATTTAAGGTTTTGGTTATTACCTATGGCTATATTATTATTATGTGGTTCTGC---TTATGTAGAGAGTGGGGCTGGTACTGGTTGGACAGTTTATCCTCCTTTGTCTGGGAATATTGC---TCATGCTGGTCCTTCTGTTGATTTGGTGATTTTTTCTTTACATTTAGGGGGTCTTTCTTCTATTTTGGC
>Hiatella arctica_KC429127
CCAGATATAGCTTTTCCTCGATTAAATAATATGAGGTTTTGGTTATTACCAATGTCTATATTATTGTTATTGGCTTCAGC---TTATGTTGAAAGAGGGGCTGGTACTGGTTGAACTATTTATCCTCCATTGTCATCAAACATTGC---TCATTCTGGTCCTTCTGTGGATTTTGTTATTTTTTCTCTTCATTTAGGTGGTATTTCTTCTATTATAGC
>Glauconome rugosa_KC429140
CCAGATATAGCTTTTCCTCGATTAAATAATATGAGGTTTTGGTTATTACCAATGTCTATATTATTGTTATTGGCTTCAGC---TTATGTTGAAAGAGGGGCTGGTACTGGTTGAACTATTTATCCTCCATTGTCATCAAACATTGC---TCATTCTGGTCCTTCTGTGGATTTTGTTATTTTTTCTCTTCATTTAGGTGGTATTTCTTCTATTATAGC
>Glauconome straminea_MN608341
CCGGATATGGCTTTTCCTCGATTAAATAATATAAGTTTTTGGTTGTTACCTATATCTATATTATTGTTATTAGCGTCCGC---TTATGTTGAAGGAGGGTCGGGTACTGGGTGAACAATTTACCCTCCTCTATCAGGTAATATTGC---TCATTCTGGCCCTTCAGTAGATTTTGTTATTTTTTCTCTTCATTTGGGTGGTATTTCTTCTATTTTAGC
>Pisidium ellisi_KU376214
CCTGATATAGCTTTTCCGCGGCTTAATAATTTAAGTTTTTGACTATTGCCTGCGGCGTTAATGTTATTGTTAGGTTCTGC---TTATGTTGAGAGAGGTGCTGGAACTGGTTGAACTATTTACCCACCTCTTTCTGGTAATATTGG---GCATGCTGGACCTTCTATAGAGTTTGCTATTTTAGCGTTACATCTAGGTGGTGCTTCATCTATTGCTGC
>Pisidium cf. ellisi NP12/3_KU376213
CCAGATATGGCTTTCCCACGGTTAAATAATTTAAGTTTTTGGTTGTTACCTGCGGCGTTGATACTATTACTAGGTTCTGC---CTATGTTGAGAGAGGTGCCGGTACTGGTTGGACTATTTATCCACCATTGTCAGGTAATATTGG---GCATGCTGGACCTTCTATAGAGTTTGCTATTTTAGCATTACACCTAGGTGGTGCTTCATCTATTGCTGC
>Pisidium ellisi_KU376211
CCAGATATGGCTTTCCCACGGTTAAATAATTTAAGTTTTTGGTTGTTACCTGCGGCGTTGATACTATTACTAGGTTCTGC---CTATGTTGAGAGAGGTGCCGGTACTGGTTGGACTATTTATCCACCATTGTCAGGTAATATTGG---GCATGCTGGACCTTCTATAGAGTTTGCTATTTTAGCATTACACCTAGGTGGTGCTTCATCTATTGCTGC
>Pisidium ellisi_KU376212
CCAGATATGGCTTTCCCACGGTTAAATAATTTAAGTTTTTGGTTGTTACCTGCGGCGTTGATACTATTACTAGGTTCTGC---CTATGTTGAGAGAGGTGCCGGTACTGGTTGGACTATTTATCCACCATTGTCAGGTAATATTGG---GCATGCTGGACCTTCTATAGAGTTTGCTATTTTAGCATTACACCTAGGTGGTGCTTCATCTATTGCTGC
>Pisidium ellisi_KU376209
CCTGATATGGCTTTCCCGCGGTTAAATAATTTGAGTTTTTGATTATTACCAGCGGCGTTAATATTATTGCTAGGTTCTGC---TTATGTTGAGAGAGGTGCTGGTACGGGTTGGACTATTTATCCGCCATTGTCTGGTAATATCGG---GCATGCTGGTCCTTCTATAGAATTTGCTATTTTAGCGTTACATTTAGGTGGTGCTTCATCTATTGCTGC
>Pisidium ellisi_KU376210
CCTGATATGGCTTTCCCGCGGTTAAATAATTTGAGTTTTTGATTATTACCAGCGGCGTTAATATTATTGCTAGGTTCTGC---TTATGTTGAGAGAGGTGCTGGTACGGGTTGGACTATTTATCCGCCATTGTCTGGTAATATCGG---GCATGCTGGTCCTTCTATAGAATTTGCTATTTTAGCGTTACATTTAGGTGGTGCTTCATCTATTGCTGC
>Pisidium cf. ellisi NP15/1_KU376216
CCCGATATGGCTTTCCCGCGGTTAAATAATTTAAGTTTTTGATTATTACCAGCGGCGTTAATATTATTGTTAGGTTCTGC---TTATGTTGAGAGAGGTGCTGGTACGGGTTGGACTATTTATCCACCATTGTCTGGTAATATCGG---GCATGCTGGCCCTTCTATAGAATTTGCTATTTTAGCGTTACATTTAGGTGGTGCTTCATCTATTGCTGC
>Pisidium cf. ellisi NP16/1_KU376217
CCCGATATGGCTTTCCCGCGGTTAAATAATTTAAGTTTTTGATTATTACCCGCGGCGTTAATATTATTGTTAGGTTCTGC---TTATGTTGAGAGAGGTGCTGGTACGGGTTGGACTATTTATCCACCATTGTCTGGTAATATCGG---GCATGCTGGTCCTTCTATAGAATTTGCTATTTTAGCGTTACATTTAGGTGGTGCTTCATCTATTGCTGC
>Pisidium cf. ellisi NP14/1_KU376215
CCCGATATGGCTTTCCCGCGGTTAAATAATTTAAGTTTTTGATTATTACCCGCGGCGTTAATATTATTGTTAGGTTCTGC---TTATGTTGAGAGAGGTGCTGGTACGGGTTGGACTATTTATCCACCATTGTCTGGTAATATCGG---GCATGCTGGCCCTTCTATAGAATTTGCTATTTTAGCGTTACATTTAGGTGGTGCTTCATCTATTGCTGC
>Pisidium ellisi_KU376208
CCCGATATGGCTTTCCCGCGGTTAAATAATTTAAGTTTTTGATTATTACCCGCGGCGTTAATATTATTGTTAGGTTCTGC---TTATGTTGAGAGAGGTGCTGGTACGGGTTGGACTATTTATCCACCATTGTCTGGTAATATCGG---GCATGCTGGCCCTTCTATAGAATTTGCTATTTTAGCGTTACATTTAGGTGGTGCTTCATCTATTGCTGC
>Pisidium ellisi_KU376219
CCCGATATGGCTTTCCCGCGGTTAAATAATTTAAGTTTTTGATTATTACCCGCGGCGTTAATATTATTGTTAGGTTCTGC---TTATGTTGAGAGAGGTGCTGGTACGGGTTGGACTATTTATCCACCATTGTCTGGTAATATCGG---GCATGCTGGCCCTTCTATAGAATTTGCTATTTTAGCGTTACATTTAGGTGGTGCTTCATCTATTGCTGC
>Euglesa lilljeborgii_KF483406
CCTGATATGGCTTTTCCTCGTTTAAATAATTTAAGATTTTGGTTATTACCTTTTGCATTGTTGTTATTGCTTGGTTCTGC---TTATGTAGAAAGTGGTGCTGGGACTGGGTGGACTATTTATCCACCATTGTCTGGAAATGTTGC---TCATGCTGGACCTTCTATGGAATTTGCTATTTTATCACTGCATTTAGGTGGTGCTTCTTCTATTGCTGC
>Euglesa henslowana_KF483398
CCTGACATGGCTTTTCCTCGTTTGAATAATTTAAGTTTTTGGTTATTACCTTTTGCATTGTTGTTGTTGCTAGGTTCTGC---TTATGTAGAAAGTGGTGCTGGAACTGGTTGAACTATTTATCCACCATTGTCTGGGAATGTTGC---TCATGCTGGACCTTCTATGGAATTTGCTATTTTATCACTTCATTTAGGTGGTGCTTCTTCTATTGCTGC
>Euglesa supina_KF483388
CCTGATATGGCTTTTCCTCGCTTAAATAATTTAAGGTTTTGGTTGTTACCTTTTGCATTGTTGTTGTTGCTAGGATCTGC---TTATGTAGAAAGTGGTGCTGGAACTGGTTGAACTATTTATCCACCATTGTCTGGGAATGTTGC---TCATGCTGGCCCTTCTATGGAATTTGCTATTTTATCACTTCATTTAGGTGGTGCTTCTTCTATTGCTGC
>Euglesa personata_KF483417
CCTGATATAGCTTTTCCTCGTTTAAATAATTTAAGTTTTTGGTTGTTGCCTGTTGCATTAATATTACTTCTGGGCTCTGC---TTATGTAGAAAGTGGAGCTGGGACTGGTTGAACTGTTTATCCGCCACTGTCTGGTAATGTTGC---TCATGCAGGGCCTTCTATAGAATTTGCTATTTTATCTTTGCATTTGGGTGGTGCTTCTTCTATTGCTGC
>Euglesa personata_KF483389
CCTGATATAGCTTTTCCTCGTTTAAATAATTTAAGGTTTTGGTTGTTGCCTGTTGCATTAATATTACTTTTGGGTTCTGC---TTATGTAGAAAGTGGAGCCGGAACTGGATGAACTATTTATCCGCCATTGTCTGGTAATGTTGC---TCATGCAGGGCCTTCTATAGAATTTGCTATTTTATCTTTGCATTTGGGTGGTGCTTCCTCTATTGCTGC
>Euglesa personata_KF483401
CCTGATATAGCTTTTCCTCGTTTAAATAATTTAAGGTTTTGGTTGTTGCCTGTTGCATTAATATTACTTCTGGGCTCTGC---TTATGTAGAAAGTGGAGCTGGAACTGGTTGAACTATTTATCCGCCATTGTCTGGTAATGTTGC---TCATGCAGGGCCTTCTATAGAATTTGCTATTTTATCTTTGCATTTGGGTGGTGCTTCCTCTATTGCTGC
>Pisidium zugmayeri_KF483377
CCTGATATAGCTTTTCCTCGTCTAAATAATTTAAGGTTTTGATTGTTGCCTGTTGCTTTAATATTATTGTTAGGTTCTGC---TTATGTTGAGAGTGGTGCTGGGACTGGTTGGACTGTTTATCCACCCCTATCTGGAAATGTTTC---TCATTCTGGGCCTTCTATAGAATTTGTTATTTTATCTTTGCATTTAGGTGGTGCTTCTTCTATTGCTGC
>Pisidium zugmayeri_KF483382
CCTGATATAGCTTTTCCTCGTCTAAATAATTTAAGGTTTTGATTGTTGCCTGTTGCTTTAATATTATTGTTAGGTTCTGC---TTATGTTGAGAGTGGTGCTGGGACTGGTTGGACTGTTTATCCACCCCTATCTGGAAATGTTTC---TCATTCTGGGCCTTCTATAGAATTTGTTATTTTATCTTTGCATTTAGGTGGTGCTTCTTCTATTGCTGC
>Pisidium zugmayeri_KF483383
CCTGATATAGCTTTTCCTCGTCTAAATAATTTAAGGTTTTGATTGTTGCCTGTTGCTTTAATATTATTGTTAGGTTCTGC---TTATGTTGAGAGTGGTGCTGGGACTGGTTGGACTGTTTATCCACCCCTATCTGGAAATGTTTC---TCATTCTGGGCCTTCTATAGAATTTGTTATTTTATCTTTGCATTTAGGTGGTGCTTCTTCTATTGCTGC
>Euglesa casertana_KF483394
CCGGATATAGCTTTTCCTCGTCTAAATAATTTAAGGTTTTGGTTGTTGCCTGTTGCGTTAATATTATTGTTAGGTTCTGC---TTATGTTGAGAGTGGTGCTGGGACTGGTTGGACTGTTTATCCCCCTCTCTCTGGTAATGTATC---TCATTCGGGTCCTTCTATAGAATTTGTTATTTTATCTTTGCATTTAGGTGGTGCTTCCTCTATTGCTGC
>Pisidium cf. casertanum UGSB 10568_KF483396
CCAGATATAGCTTTTCCTCGTTTAAATAATTTAAGATTTTGATTACTTCCTGTTGCTTTAATGTTATTATTAGGTTCTGC---TTATGTTGAGAGTGGTGCTGGAACTGGGTGGACAATTTATCCACCTTTATCTGGAAATGTTGC---TCATGCAGGTCCTTCTATAGAGTTTGCTATTTTATCTTTACATTTAGGGGGTGCTTCTTCTATTGCTGC
>Pisidium cf. nitidum UGSB 9064_KF483416
CCTGATATAGCTTTTCCTCGTTTGAATAATTTGAGTTTTTGATTATTACCTGTTGCGTTAATGTTATTATTAGGTTCTGC---TTATGTTGAGAGTGGTGCTGGAACTGGTTGAACAATTTATCCGCCTTTATCTGGTAATGTTGC---TCATGCAGGTCCTTCTATAGAGTTTGCTATTTTATCTTTACATTTGGGTGGTGCTTCTTCTATTGCTGC
>Euglesa edlaueri_KF483403
CCTGATATAGCTTTTCCTCGTTTGAATAATTTGAGTTTTTGATTATTACCTGTTGCGTTGATGTTATTATTAGGTTCTGC---TTATGTTGAGAGTGGTGCTGGAACTGGTTGAACAATTTATCCACCTTTATCTGGTAATGTTGC---TCATGCAGGCCCTTCTATAGAGTTTGCTATTTTATCTTTACATTTGGGTGGTGCTTCTTCTATTGCTGC
>Euglesa nitida_KF483385
CCTGATATAGCTTTTCCTCGTTTGAATAATTTGAGTTTTTGATTATTACCTGTTGCGTTGATGCTATTATTAGGTTCTGC---TTATGTTGAGAGTGGTGCTGGAACTGGTTGAACAATTTATCCACCTTTATCTGGCAATGTTGC---TCATGCAGGTCCTTCTATAGAGTTTGCTATTTTATCTTTACATTTGGGTGGTGCTTCCTCTATTGCTGC
>Euglesa nitida_KF483384
CCTGATATAGCTTTTCCTCGTTTGAATAATTTGAGTTTTTGATTATTACCTGTTGCGTTGATGCTATTATTAGGTTCTGC---TTATGTTGAGAGTGGTGCTGGAACTGGTTGAACAATTTATCCACCTTTATCTGGTAATGTTGC---TCATGCAGGTCCTTCTATAGAGTTTGCTATTTTATCTTTACATTTGGGTGGTGCTTCCTCTATTGCTGC
>Euglesa nitida_KF483364
CCTGATATAGCTTTTCCTCGTTTGAATAATTTGAGTTTTTGATTATTACCTGTTGCGTTGATGCTATTATTAGGTTCTGC---TTATGTTGAGAGTGGTGCTGGAACAGGTTGAACAATTTATCCACCTTTATCTGGTAATGTTGC---TCATGCAGGCCCTTCTATAGAGTTTGCTATTTTATCTTTACATTTGGGTGGTGCTTCCTCTATTGCTGC
>Euglesa edlaueri_KF483404
CCTGATATAGCTTTTCCTCGTTTGAATAATTTGAGTTTTTGATTATTACCTGTTGCGTTGATGCTATTATTAGGTTCTGC---TTATGTTGAGAGTGGTGCTGGAACTGGTTGAACAATTTATCCACCTTTATCTGGTAATGTTGC---TCATGCAGGCCCTTCTATAGAGTTTGCTATTTTATCTTTACATTTGGGTGGTGCTTCCTCTATTGCTGC
>Pisidium subtruncatum_KF483395
CCAGATATAGCTTTTCCTCGCTTAAATAATTTAAGGTTTTGATTATTACCTGTTGCGTTAATGTTATTATTAGGTTCTGC---TTATGTTGAGAGTGGTGCTGGAACTGGTTGGACTATTTATCCACCATTGTCTGGTAATGTTTC---TCATGCTGGTCCTTCTATAGAATTTGCTATCTTATCTTTGCATTTAGGTGGTGCTTCTTCTATTGCTGC
>Pisidium subtruncatum_KF483402
CCAGATATAGCTTTTCCTCGCTTAAATAATTTAAGGTTTTGATTATTACCTGTTGCGTTAATGTTATTATTAGGTTCTGC---TTATGTCGAGAGTGGTGCTGGAACTGGTTGGACTATTTATCCGCCATTGTCTGGTAATGTTTC---TCATGCTGGTCCTTCTATAGAATTTGCTATCTTATCTTTGCATTTAGGTGGTGCTTCTTCTATTGCTGC
>Pisidium subtruncatum_KF483390
CCAGATATAGCTTTTCCTCGCTTAAATAATTTAAGGTTTTGATTATTACCTGTTGCGTTAATGTTATTATTAGGTTCTGC---TTATGTCGAGAGTGGTGCTGGAACTGGTTGGACTATTTATCCACCATTGTCTGGTAATGTTTC---TCATGCTGGTCCTTCTATAGAATTTGCTATCTTATCTTTGCATTTAGGTGGTGCTTCTTCTATTGCTGC
>Pisidium subtruncatum_KF483372
CCAGATATAGCTTTTCCTCGCTTAAATAATTTAAGGTTTTGGTTATTACCTGTTGCGTTAATGTTACTATTAGGTTCTGC---TTATGTTGAGAGTGGTGCTGGGACTGGTTGGACTATTTATCCACCGTTATCTGGTAATGTTGC---TCATGCTGGGCCTTCTATAGAATTTGCTATTTTATCTTTGCATTTAGGTGGTGCTTCTTCTATTGCTGC
>Pisidium subtruncatum_KF483380
CCAGATATAGCTTTTCCTCGCTTAAATAATTTAAGGTTTTGGTTATTACCTGTTGCGTTAATGTTACTATTAGGTTCTGC---TTATGTTGAGAGTGGTGCTGGGACTGGTTGGACTATTTATCCACCGTTATCTGGTAATGTTGC---TCATGCTGGGCCTTCTATAGAATTTGCTATTTTATCTTTGCATTTAGGTGGTGCTTCTTCTATTGCTGC
>Pisidium subtruncatum_KF483381
CCAGATATAGCTTTTCCTCGCTTAAATAATTTAAGGTTTTGGTTATTACCTGTTGCGTTAATGTTACTATTAGGTTCTGC---TTATGTTGAGAGTGGTGCTGGGACTGGTTGGACTATTTATCCACCGTTATCTGGTAATGTTGC---TCATGCTGGGCCTTCTATAGAATTTGCTATTTTATCTTTGCATTTAGGTGGTGCTTCTTCTATTGCTGC
>Pisidium cf. casertanum UGSB 10556_KF483399
CCAGATATAGCTTTTCCTCGTTTAAATAATTTAAGGTTTTGATTGTTACCTGTTGCGTTAATGTTGTTATTAGGTTCTGC---TTATGTTGAGAGCGGTGCTGGGACTGGTTGGACTGTTTATCCACCGTTATCTGGTAATGTTGC---TCATGCAGGTCCTTCTATAGAATTTGCTATTTTATCTTTGCATTTAGGTGGTGCTTCTTCTATTGCTGC
>Euglesa casertana_KF483418
CCAGATATAGCTTTTCCTCGTTTAAATAATTTAAGGTTTTGATTGTTACCTGTTGCGTTAATGTTGTTATTAGGTTCTGC---TTATGTTGAGAGCGGTGCTGGGACTGGTTGGACTATTTATCCACCGTTATCTGGTAATGTTGC---TCATGCAGGTCCTTCTATAGAATTTGCTATTTTATCTTTGCATTTAGGTGGTGCTTCTTCTATTGCTGC
>Pisidium costulosum_KF483422
CCTGACATAGCTTTCCCTCGTTTAAATAATTTAAGGTTTTGGTTATTACCAGTTGCGTTAATACTATTGTTAGGTTCTGC---TTACGTTGAGAGAGGTGCTGGGACTGGATGGACTATTTATCCACCGTTATCTGGTAATGTTTC---TCATGCGGGTCCTTCTATAGAATTTGCTATTTTATCTTTACATTTAGGTGGTGCTTCTTCTATTGCTGC
>Pisidium viridarium_KF483397
CCTGATATAGCTTTTCCTCGTCTTAATAATTTAAGGTTTTGGTTGTTACCTGTTGCATTAATGTTATTATTAGGTTCTGC---TTATGTTGAAAGAGGTGCTGGAACTGGGTGAACTATTTATCCNCCATTATCGGGTAATGTAGC---TCATGCAGGTCCTTCTATAGAATTTGCTATTTTGTCTTTGCATTTAGGTGGTGCATCTTCTATTGCTGC
>Euglesa globularis_KF483423
CCTGACATGGCTTTTCCTCGTTTGAATAATTTAAGGTTTTGGTTATTGCCTGTTGCGTTAATGTTATTGTTAGGTTCTGC---TTACGTTGAAAGTGGTGCTGGGACTGGGTGAACTATTTATCCCCCATTGTCTGGAAATGTCGC---TCATGCAGGTCCTTCTATGGAATTTGCTATTTTGTCTTTACATTTAGGTGGTGCTTCTTCTATTGCTGC
>Pisidium atkinsonianum_KF483413
CCTGATATAGCTTTTCCTCGTTTAAATAATTTAAGGTTCTGGTTATTACCTGTTGCGTTAATATTATTACTAGGTTCTGC---TTACGTTGAAAGTGGTGCTGGAACTGGTTGGACTATTTATCCACCGTTGTCTGGAAATGTTGC---TCATGCTGGTCCTTCTATAGAGTTTGCTATTTTATCTTTACATCTTGGTGGTGCTTCTTCTATTGCTGC
>Pisidium atkinsonianum_KU376204
CCTGATATAGCTTTTCCTCGTTTAAATAATTTAAGGTTCTGGTTATTACCTGTTGCGTTAATATTATTACTAGGTTCTGC---TTACGTTGAAAGTGGTGCTGGAACTGGTTGGACTATTTATCCACCGTTGTCTGGAAATGTTGC---TCATGCTGGTCCTTCTATAGAGTTTGCTATTTTATCTTTACATCTTGGTGGTGCTTCTTCTATTGCTGC
>Euglesa obtusalis_KF483387
CCTGATATGGCTTTTCCTCGTTTAAATAATTTAAGGTTTTGGTTATTACCTGTTGCATTAATATTATTATTAGGTTCTGC---TTATGTTGAAAGTGGTGCTGGTACTGGGTGAACTATTTATCCCCCATTATCTGGGAATGTTGC---TCATGCGGGTCCTTCTATAGAATTTGCTATTTTATCTTTACATTTAGGTGGTGCTTCTTCTATTGCTGC
>Euglesa casertana_KF483386
CCTGATATGGCTTTTCCTCGTTTAAATAATTTAAGGTTTTGATTATTACCTGTTGCATTAATGTTATTACTAGGTTCTGC---TTATGTTGAAAGAGGAGCCGGAACTGGGTGAACTATTTATCCACCGTTGTCGGGGAATGTTGC---TCATGCTGGCCCTTCTATAGAGTTTGCTATTTTATCTTTACATTTAGGTGGTGCTTCTTCTATTGCTGC
>Pisidium sp. I CN14/1_KF483365
CCTGATATGGCTTTTCCTCGTTTAAATAATTTAAGGTTTTGATTATTACCTGTTGCATTAATGTTATTACTAGGTTCTGC---TTATGTTGAAAGAGGAGCTGGAACTGGGTGAACTATTTATCCACCGTTGTCTGGGAATGTTGC---TCATGCTGGCCCTTCTATAGAGTTTGCTATTTTATCTTTACATTTAGGTGGTGCTTCTTCTATTGCTGC
>Pisidium sp. I CN14/1_KF483371
CCTGATATGGCTTTTCCTCGTTTGAATAATTTAAGGTTTTGATTGTTACCTGTTGCATTAATGTTATTACTAGGTTCTGC---TTATGTTGAAAGAGGAGCTGGAACTGGGTGAACTATTTATCCACCGTTGTCGGGGAATGTTGC---TCATGCTGGCCCTTCTATAGAGTTTGCTATTTTATCTTTACATTTAGGTGGTGCTTCTTCTATTGCTGC
>Euglesa casertana_KF483356
CCTGATATGGCTTTTCCTCGTTTAAATAATTTAAGGTTTTGATTATTACCTGTTGCATTAATGTTATTATTAGGTTCTGC---TTACGTTGAAAGAGGTGCTGGAACTGGTTGAACTATTTATCCACCGTTGTCTGGTAATGTTGC---TCATGCTGGTCCTTCTATAGAGTTTGCTATTTTGTCTTTACATTTAGGTGGTGCTTCTTCTATTGCTGC
>Euglesa casertana_KF483392
CCTGATATGGCTTTTCCTCGTTTAAATAATTTAAGGTTTTGATTATTACCTGTTGCATTAATGTTATTATTAGGTTCTGC---TTACGTTGAAAGAGGCGCTGGAACTGGTTGAACTATTTATCCACCTTTGTCTGGTAATGTTGC---TCATGCTGGTCCTTCTATAGAGTTTGCTATTTTGTCTTTACATTTAGGTGGTGCTTCTTCTATTGCTGC
>Euglesa casertana_KF483400
CCTGATATGGCTTTTCCTCGTTTAAATAATTTAAGGTTTTGATTATTACCTGTCGCGTTAATGTTATTATTAGGTTCTGC---TTATGTTGAAAGAGGTGCTGGAACTGGGTGAACTATTTATCCACCGTTGTCTGGGAATGTTGC---TCATGCTGGTCCTTCTATAGAGTTTGCTATTTTATCTTTACATTTAGGTGGTGCTTCTTCTATTGCTGC
>Pisidium atkinsonianum_KF483408
CCTGATATGGCTTTTCCTCGTTTAAATAATTTAAGGTTTTGATTATTACCTGTTGCATTAATGTTATTATTAGGTTCTGC---TTATGTTGAAAGAGGTGCTGGAACTGGGTGAACTATTTATCCACCGTTGTCTGGGAATGTTGC---TCATGCTGGTCCTTCTATAGAGTTTGCTATTTTATCTTTACATTTAGGTGGTGCTTCTTCTATTGCTGC
>Sphaerium striatinum_AF120667
CCTGATATAGCTTTTCCTCGACTTAATAATTTAAGATTTTGGTTATTACCTGTTGCTTTATTATTGTTGTTAGGATCAGC---ATATGTCGAGAGAGGTGCTGGAACTGGATGAACTATTTATCCACCATTGTCTGGAAATGTTGC---TCATGCTGGACCTTCAATGGAGTTTGCAATCTTGTCTTTGCATTTAGGTGGTGCTTCTTCTATTGCTGC
>Sphaerium nucleus_KC429133
CCTGATATAGCTTTTCCTCGTTTAAATAATTTAAGATTTTGGTTATTACCTGTTGCGTTGCTTTTATTACTAGGTTCTGC---ATATGTAGAAAGGGGTGCTGGAACTGGGTGAACTATTTATCCACCTCTATCTGGTAATGTTTC---TCATGCTGGCCCTTCAATGGAGTTTGTAATTTTGTCTTTACATTTAGGTGGTGCTTCATCTATTGCTGC
>Sphaerium sp. UGSB 4856_KF483419
CCTGATATAGCTTTCCCTCGTTTAAATAATTTAAGGTTTTGGCTATTGCCTGTTGCATTATTGTTATTATTAGGTTCTGC---ATATGTAGAAAGGGGTGCTGGGACAGGATGAACTATTTATCCTCCTTTATCTGGTAATGTTGC---TCATGCTGGACCTTCTATAGAGTTTGCAATTTTATCTTTACATTTAGGTGGTGCTTCGTCTATTGCCGC
>Musculium indicum_KF483411
CCTGATATGGCTTTTCCTCGTTTAAATAATTTAAGGTTTTGGTTATTACCTGTTGCATTATTATTGTTGTTAGGGTCAGC---TTATGTAGAAAGAGGAGCTGGAACCGGTTGAACTATTTATCCACCATTATCTGGTAATGTTTC---TCATGCTGGGCCTTCAATAGAATTTGCAATTTTATCTTTACATTTAGGTGGTGCTTCATCTATTGCTGC
>Musculium indicum_KU376201
CCTGATATGGCTTTTCCTCGTTTAAATAATTTAAGGTTTTGGTTATTACCTGTTGCATTATTATTGTTGTTAGGGTCAGC---TTATGTAGAAAGAGGAGCTGGAACCGGTTGAACTATTTATCCACCATTATCTGGTAATGTTTC---TCATGCTGGGCCTTCAATAGAATTTGCAATTTTATCTTTACATTTAGGTGGTGCTTCATCTATTGCTGC
>Musculium indicum_KU376202
CCTGATATGGCTTTTCCTCGTTTAAATAATTTAAGGTTTTGGTTATTACCTGTTGCATTATTATTGTTGTTAGGGTCAGC---TTATGTAGAAAGAGGAGCTGGAACCGGTTGAACTATTTATCCACCATTATCTGGTAATGTTTC---TCATGCTGGGCCTTCAATAGAATTTGCAATTTTATCTTTACATTTAGGTGGTGCTTCATCTATTGCTGC
>Musculium lacustre_KF483391
CCTGATATAGCTTTTCCTCGTTTAAATAATTTAAGATTTTGATTATTACCTGTTGCATTATTATTGTTATTAGGTTCTGC---ATATGTAGAAAGGGGTGCTGGAACAGGGTGAACTATTTATCCACCATTATCTGGCAATGTTGC---TCATGCTGGGCCTTCTATAGAATTTGCGATTTTGTCTTTACATTTAGGTGGTGCTTCATCTATTGCTGC
>Musculium kashmirense_KF483378
CCTGATATAGCTTTTCCTCGTTTGAATAATTTAAGATTTTGATTATTACCTGTTGCATTATTATTGTTATTGGGTTCTGC---ATATGTAGAAAGGGGTGCTGGAACAGGATGAACTATTTATCCACCCTTATCTGGAAATGTTGC---TCATGCTGGACCTTCCATAGAATTTGCGATTTTGTCTTTACATCTAGGTGGTGCTTCATCTATTGCTGC
>Musculium kashmirense_KF483368
CCTGATATAGCTTTTCCTCGTTTGAATAATTTAAGATTTTGATTATTACCTGTTGCATTATTATTGTTATTGGGTTCTGC---ATATGTAGAAAGGGGTGCTGGAACAGGATGAACTATTTATCCACCCTTATCTGGAAATGTTGC---TCATGCTGGACCTTCCATAGAATTTGCGATTTTGTCTTTACATTTAGGTGGTGCTTCATCTATTGCTGC
>Musculium kashmirense_KF483359
CCTGATATAGCTTTTCCTCGTTTGAATAATTTAAGATTTTGATTATTACCTGTTGCATTATTATTGTTATTGGGTTCTGC---ATATGTAGAAAGGGGTGCTGGAACAGGATGAACTATTTATCCACCCTTATCTGGAAATGTTGC---TCATGCTGGACCTTCCATAGAATTTGCGATTTTGTCTTTACATTTAGGTGGTGCTTCATCTATTGCTGC
>Musculium kashmirense_KF483370
CCTGATATAGCTTTTCCTCGTTTGAATAATTTAAGATTTTGATTATTACCTGTTGCATTATTATTGTTATTGGGTTCTGC---ATATGTAGAAAGGGGTGCTGGAACAGGATGAACTATTTATCCACCCTTATCTGGAAATGTTGC---TCATGCTGGACCTTCCATAGAATTTGCGATTTTGTCTTTACATTTAGGTGGTGCTTCATCTATTGCTGC
>Eupera ferruginea_KF483421
CCAGATATAGCTTTTCCACGGTTGAATAATTTGAGATTTTGATTATTGCCTGCAGCTTTAATACTTTTATTGGGGTCGGC---TTATGTAGAGAGAGGGGCTGGAACTGGGTGAACTATTTACCCTCCTTTATCTGGGAATATTGC---TCATGCTGGGCCCTCAATGGAGTTTGCTATTTTGTCTCTTCATTTGGGGGGGGCTTCTTCTATTGCTGC
>Eupera sp. UGSB 1224_KF483405
CCTGATATAGCTTTTCCACGGTTAAATAATTTAAGGTTTTGATTGTTGCCTGCAGCTTTAATACTTTTACTTGGGTCGGC---CTATGTAGAAAGGGGAGCTGGAACTGGGTGAACTATTTATCCTCCTTTGTCCGGAAATATTGC---TCATGCTGGACCTTCAATGGAGTTTGCTATTTTATCTCTTCATATAGGAGGAGCTTCTTCTATTGCTGC
>Eupera ferruginea_KF483420
CCTGATATAGCTTTTCCACGGTTAAATAATTTAAGGTTTTGATTGTTGCCTGCAGCTTTAATACTTTTACTTGGGTCGGC---CTATGTAGAAAGGGGAGCTGGAACTGGGTGAACTATTTATCCTCCTTTGTCTGGAAATATTGC---TCATGCTGGACCTTCAATGGAGTTTGCTATTTTATCTCTTCATATAGGAGGAGCTTCTTCTATTGCTGC
>Pisidium clarkeanum_KU376205
CCTGATATGGCTTTTCCTCGGCTAAATAATTTGAGTTTTTGATTATTACCAGCGGCGTTAATGTTATTGCTTGGTTCTGC---ATATGTKGAGAGGGGTGCCGGTACTGGGTGAACTATTTATCCGCCTTTGTCCGGAAATGTAGC---TCATGCNGGNCCNTCAATGGAATTTGCAATTTTGTCGCTTCATTTGGGTGGTGCTTCTTCTATTGCTGC
>Hindupisidium nevillianum_KU376206
CCTGATATAGCTTTTCCTCGGTTGAATAATTTGAGGTTCTGGTTATTGCCGGCAGCATTGATGTTGTTGCTTGGTTCTGC---ATATGTTGAAAGGGGTGCTGGTACTGGGTGAACTATTTATCCTCCTTTGTCTGGAAATGTAGC---TCATGCTGGTCCKTCWATGGAATTTGCAATTCTATCACTTCATTTGGGTGGTGCTTCTTCTATTGCTGC
>Hindupisidium nevillianum_KU376207
CCTGATATAGCTTTTCCTCGGTTGAATAATTTGAGGTTCTGGTTATTGCCGGCAGCATTGATGTTGTTGCTTGGTTCTGC---ATATGTTGAAAGGGGTGCTGGTACTGGGTGAACTATTTATCCTCCTTTGTCTGGAAATGTAGC---TCATGCTGGTCCKTCNATGGAATTTGCAATTCTATCACTTCATTTGGGTGGTGCTTCTTCTATTGCTGC
>Odhneripisidium stewarti_KF483360
CCAGACATAGCTTTCCCCCGCCTGAATAATCTTAGATTTTGGTTATTACCTGCGGCGTTGATGTTGTTGTTAGGGTCTGC---CTATGTTGAGAGAGGTGCTGGTACCGGGTGGACTATTTATCCACCTCTGTCTGGTAATGTGTC---TCATGCTGGGCCCTCTATGGAGTTTGCTATCTTGTCATTGCACCTAGGTGGTGCTTCCTCTATTGCTGC
>Odhneripisidium stewarti_KF483373
CCAGACATAGCTTTCCCCCGCCTGAATAATCTTAGATTTTGGTTATTACCTGCGGCGTTGATGTTGTTGTTAGGGTCTGC---CTATGTTGAGAGAGGTGCTGGTACCGGGTGGACTATTTATCCACCTCTGTCTGGTAATGTGTC---TCATGCTGGGCCCTCTATGGAGTTTGCTATCTTGTCATTGCACCTAGGTGGTGCTTCCTCTATTGCTGC
>Odhneripisidium stewarti_KF483362
CCAGACATGGCTTTCCCCCGCCTGAATAATCTTAGATTTTGGTTATTACCTGCGGCGTTGATGTTGTTGTTAGGGTCTGC---CTATGTTGAGAGAGGTGCTGGTACCGGGTGGACTATTTATCCACCTCTGTCTGGTAATGTGTC---TCATGCTGGGCCCTCTATGGAGTTTGCTATCTTGTCATTGCACCTAGGTGGTGCTTCCTCTATTGCTGC
>Odhneripisidium stewarti_KF483361
CCAGACATGGCTTTCCCTCGCCTGAATAATCTTAGATTTTGGTTATTACCTGCGGCGTTGATGTTGTTGTTAGGGTCTGC---TTATGTTGAGAGAGGTGCTGGTACCGGGTGGACTATTTATCCACCTTTGTCGGGTAATGTGTC---TCATGCTGGGCCCTCTATGGAGTTTGCTATCTTGTCATTGCACCTAGGTGGTGCTTCCTCTATTGCTGC
>Odhneripisidium stewarti_KF483357
CCAGACATGGCTTTCCCTCGCCTGAATAATCTTAGATTTTGGTTATTACCTGCGGCGTTGATGTTGTTGTTAGGGTCTGC---TTATGTTGAGAGAGGTGCTGGTACCGGGTGGACTATTTATCCACCTCTGTCGGGTAATGTGTC---TCATGCTGGGCCCTCTATGGAGTTTGCTATCTTGTCATTGCACCTAGGTGGTGCTTCCTCTATTGCTGC
>Odhneripisidium stewarti_KF483358
CCAGACATGGCTTTCCCTCGCCTGAATAATCTTAGATTTTGGTTATTACCTGCGGCGTTGATGTTGTTGTTAGGGTCTGC---TTATGTTGAGAGAGGTGCTGGTACCGGGTGGACTATTTATCCACCTCTGTCGGGTAATGTGTC---TCATGCTGGGCCCTCTATGGAGTTTGCTATCTTGTCATTGCACCTAGGTGGTGCTTCCTCTATTGCTGC
>Odhneripisidium stewarti_KF483363
CCAGACATGGCTTTCCCTCGCCTGAATAATCTTAGATTTTGGTTATTACCTGCGGCGTTGATGTTGTTGTTAGGGTCTGC---TTATGTTGAGAGAGGTGCTGGTACCGGGTGGACTATTTATCCACCTCTGTCGGGTAATGTGTC---TCATGCTGGGCCCTCTATGGAGTTTGCTATCTTGTCATTGCACCTAGGTGGTGCTTCCTCTATTGCTGC
>Odhneripisidium stewarti_KF483369
CCAGACATGGCTTTCCCTCGCCTGAATAATCTTAGATTTTGGTTATTACCTGCGGCGTTGATGTTGTTGTTAGGGTCTGC---TTATGTTGAGAGAGGTGCTGGTACCGGGTGGACTATTTATCCACCTCTGTCGGGTAATGTGTC---TCATGCTGGGCCCTCTATGGAGTTTGCTATCTTGTCATTGCACCTAGGTGGTGCTTCCTCTATTGCTGC
>Odhneripisidium stewarti_KF483374
CCAGACATGGCTTTCCCTCGCCTGAATAATCTTAGATTTTGGTTATTACCTGCGGCGTTGATGTTGTTGTTAGGGTCTGC---TTATGTTGAGAGAGGTGCTGGTACCGGGTGGACTATTTATCCACCTCTGTCGGGTAATGTGTC---TCATGCTGGGCCCTCTATGGAGTTTGCTATCTTGTCATTGCACCTAGGTGGTGCTTCCTCTATTGCTGC
>Odhneripisidium stewarti_KF483366
CCAGACATGGCTTTCCCTCGCCTGAATAATCTTAGATTTTGGTTATTACCTGCGGCGTTGATGTTGTTGTTAGGGTCTGC---TTATGTTGAGAGAGGTGCTGGTACCGGGTGGACTATTTACCCACCTCTGTCGGGTAATGTGTC---TCATGCTGGGCCCTCTATGGAGTTTGCTATCTTGTCATTGCACCTGGGTGGTGCTTCCTCTATTGCTGC
>Odhneripisidium stewarti_KF483367
CCAGACATGGCTTTCCCTCGCCTGAATAATCTTAGATTTTGGTTATTACCTGCGGCGTTGATGTTGTTGTTAGGGTCTGC---TTATGTTGAGAGAGGTGCTGGTACCGGGTGGACTATTTACCCACCTCTGTCGGGTAATGTGTC---TCATGCTGGGCCCTCTATGGAGTTTGCTATCTTGTCATTGCACCTGGGTGGTGCTTCCTCTATTGCTGC
>Odhneripisidium stewarti_KF483379
CCAGACATGGCTTTCCCTCGCCTGAATAATCTTAGATTTTGGTTATTACCTGCGGCGTTGATGTTGTTGTTAGGGTCTGC---TTATGTTGAGAGAGGTGCTGGTACCGGGTGGACTATTTACCCACCTCTGTCGGGTAATGTGTC---TCATGCTGGGCCCTCTATGGAGTTTGCTATCTTGTCATTGCACCTAGGTGGTGCTTCCTCTATTGCTGC
>Odhneripisidium stewarti_KF483375
CCAGACATGGCTTTCCCTCGCCTGAATAATCTTAGATTTTGGTTATTACCTGCGGCGTTGATGTTGTTGTTAGGGTCTGC---TTATGTTGAGAGAGGTGCTGGTACCGGGTGGACTATTTACCCACCTCTGTCGGGTAATGTGTC---TCATGCTGGGCCCTCTATGGAGTTTGCTATCTTGTCATTGCACCTAGGTGGTGCTTCCTCTATTGCTGC
>Odhneripisidium stewarti_KF483376
CCAGACATGGCTTTCCCTCGCCTGAATAATCTTAGATTTTGGTTATTACCTGCGGCGTTGATGTTGTTGTTAGGGTCTGC---TTATGTTGAGAGAGGTGCTGGTACCGGGTGGACTATTTACCCACCTCTGTCGGGTAATGTGTC---TCATGCTGGGCCCTCTATGGAGTTTGCTATCTTGTCATTGCACCTAGGTGGTGCTTCCTCTATTGCTGC
>Pisidium kuiperi_KF483407
CCTGATATGGCTTTTCCTCGGTTGAATAATCTTAGGTTTTGATTGTTGCCAGCGGCTTTAATGTTGTTGTTAGGGTCTGC---TTACGTGGAGAGAGGTGCTGGGACAGGGTGGACTGTTTATCCACCACTGTCTGGTAATGTTTC---TCATGCTGGACCTTCTATGGAGTTTGCTATTCTATCTTTACATTTAGGTGGTGCTTCTTCTATTGCAGC
>Pisidium kuiperi_KF483410
CCTGATATGGCTTTTCCACGGTTAAATAATCTTAGGTTTTGATTGTTGCCAGCAGCATTAATACTATTGTTAGGGTCTGC---TTACGTGGAAAGAGGTGCTGGGACAGGGTGGACTATTTATCCACCACTGTCTGGTAATGTTTC---TCATGCTGGTCCTTCTATGGAGTTTGCTATCCTATCTTTACATTTAGGTGGTGCTTCTTCTATTGCAGC
>Pisidium kuiperi_KU376218
CCTGATATGGCTTTTCCACGGTTAAATAACCTTAGGTTTTGATTGTTGCCAGCAGCATTAATGCTATTGTTAGGGTCTGC---TTACGTGGAGAGAGGTGCTGGGACAGGGTGGACTATTTATCCACCACTATCTGGTAATGTTTC---TCATGCTGGCCCTTCTATGGAGTTTGCTATCCTATCTTTACATTTGGGTGGTGCTTCGTCTATTGCAGC
>Pisidium annandalei_KF483409
CCTGATATGGCCTTTCCGCGTTTAAATAATCTTAGATTTTGGTTGTTGCCAGCGGCATTAATGTTGTTGTTGGGGTCTGC---TTATGTGGAGAGGGGGGCGGGGACTGGGTGAACTATTTATCCACCTCTATCTGGGAATGTGGC---TCATGCTGGGCCTTCTATAGAATTTGCTATTTTATCTTTGCATTTAGGGGGTGCTTCTTCTATTGCTGC
>Pisidium annandalei_KU376203
CCTGATATGGCCTTTCCGCGTTTAAATAATCTTAGATTTTGGTTGTTGCCAGCGGCATTAATGTTGTTGTTGGGGTCTGC---TTATGTGGAGAGGGGGGCGGGGACTGGGTGAACTATTTATCCACCTCTATCTGGGAATGTGGC---TCATGCTGGGCCTTCTATAGAATTTGCTATTTTATCTTTGCATTTAGGGGGTGCTTCTTCTATTGCTGC
>Pisidium annandalei_KF483415
CCTGATATGGCCTTTCCGCGTTTAAATAATCTTAGATTTTGGTTGTTGCCAGCGGCATTAATGTTGTTGTTGGGGTCTGC---TTATGTGGAGAGGGGGGCGGGGACTGGATGAACTATTTATCCACCTCTATCTGGGAATGTGGC---TCACGCTGGGCCTTCTATAGAATTTGCTATTTTATCTTTGCATTTAGGGGGTGCTTCTTCTATTGCTGC
>Pisidium sp. UGSB 10577_KF483412
CCTGATATGGCTTTCCCTCGTTTAAATAACTTGAGATTTTGGTTGTTGCCTGCAGCTTTAATATTATTGTTGGGGTCTGC---TTATGTGGAAAGTGGTGCTGGAACTGGGTGAACTATTTATCCGCCGTTGTCTGGAAATGTAGC---TCATGCTGGGCCTTCTATAGAGTTTGCCATTTTATCATTGCATTTAGGTGGTGCTTCTTCAATTGCTGC
>Pisidium sp. UGSB 10583_KF483414
CCTGATATGGCTTTCCCTCGTTTAAATAACTTGAGATTTTGGTTGTTGCCTGCAGCTTTAATATTATTGTTGGGGTCTGC---TTATGTGGAAAGTGGTGCTGGAACTGGGTGAACTATTTATCCGCCGTTGTCTGGAAATGTAGC---TCATGCTGGGCCTTCTATAGAGTTTGCCATTTTATCATTGCATTTAGGTGGTGCTTCTTCAATTGCTGC
>Pisidium cf. dammermani UGSB 10984_KF483393
CCTGATATGGCTTTTCCTCGTTTAAATAATTTGAGATTTTGGTTGTTGCCTGCGGCCTTAATGTTGTTGTTGGGGTCTGC---TTATGTGGAGAGAGGTGCTGGGACTGGGTGGACTATCTATCCGCCATTATCTGGAAATGTGGC---TCATGCTGGGCCTTCTATGGAGTTTGCCATTTTGTCATTACATTTAGGTGGTGCTTCATCTATTGCTGC
>Nucula sulcata_KC984746
CCAGATATGGCTTTCCCACGACTAAATAACATAAGATTTTGGCTACTGCCCCCATCATTAATTCTACTACTATCCTCCGC---AGCCGTAGAAAGAGGAGCAGGAACAGGGTGAACCGTCTACCCCCCACTTTCCAGTAATATAGC---CCACAGAGGGCCCTCTGTGGATCTCGCTATTTTTTCGCTACACCTCGCAGGGGCATCTTCAATTCTTGC
>Ennucula tenuis_KC984747
CCAGACATAGCATTCCCACGGCTTAACAATATAAGCTTCTGGTTACTACCACCATCCCTAATCTTATTACTCTCATCTGC---AGCGGTAGAAAGAGGAGTGGGGACAGGCTGAACAGTCTATCCGCCTCTCTCAAGAACTCTAGC---CCATAGAGGGCCCTCTGTAGACCTGGCAATTTTCTCCCTTCATTTAGCTGGTGCGTCTTCAATTTTAGC
>Ennucula cardara_KC984748
CCAGATATGGCCTTCCCCCGGCTTAACAACATAAGATTTTGATTACTGCCACCATCATTAATTTTACTGCTCTCATCTGC---AGCAGTAGAAAGCGGGGTGGGGACCGGTTGAACAGTCTACCCACCACTATCAAGAACTTTAGC---CCATAGCGGACCCTCTGTAGACCTAGCAATCTTCTCACTTCATTTAGCTGGGGCATCCTCAATTTTAGC
>Placuna placenta_KC429104
CCAGATATGGCTTTTGCTCGTTTGAATGCTTTTAGGTTTTGGTTAATGCCTGTTGCGTTATCCTTGACTGTATTTCC---TCTTTTCGTTGAGGGAGGGACTGGGTGTGGGTGAACTTTATACCCTCCGTTGGCGGGATATGTGGG---ACATCCTAGTCCAACTGTGGACTCTAGAATTCTGTCTTTACATATCGCTGGGGCGGCTTCCTTGGCTAG
>Anomia chinensis_MN608245
CCGGACATAGCTTTCGCCCGTCTAAACGCTTTCAGTTTCTGACTAATACCGGTATCCCTAACCTTAACCGTTCTTCC---CCTCTTCGTAGAAAGAGGCACTGGCTGCGGGTGGACCCTATACCCCCCGCTCTCTGGAAAAGTGGG---TCACCCCAGGCCAACAGTTGACTCAAGAATTTTATCCCTACACGTTGCTGGAGCAGCGTCCCTAGCCAG
>Lyonsia floridana_KC429113
CCCGACTTAGCCTTCCCTCGTCTTAACAATTTAAGGTTCTGGCTGGTCCCCCCCGCCCTCTGTTTGTTACTTGCAGG---GGCGATAGCCGAGGGGGGCACCGGTGCGGGTTGGACCATTTACCCTCCCCTGTCAAGGTATCCCGC---CCACACCGGCCCCGCCGTAGACTTTACAATTGTATCCCTACATGTGGCCGGCGCCTCCTCGCTCCTTGG
>Lyonsia floridana_AF120654
CCCGACTTAGCCTTCCCTCGTCTTAACAATTTAAGGTTCTGGCTGGTCCCCCCCGCCCTCTGTTTGTTACTTGCAGG---GGCGATAGCCGAGGGGGGCACCGGTGCGGGTTGGACCATTTACCCTCCCCTGTCAAGGTATCCCGC---CCACACCGGCCCCGCCGTAGACTTTACAATTGTATCCCTACATGTGGCCGGCGCCTCCTCGCTCCTTGG
>Pandora pinna_GQ166588
GTGGATTTGGCGTTTGCGCGGCTCAATAATTTAAGTGTTTGGCTGGTTGTCCCTGCATTAGGGTTGTTTGTTAGTGG---TTCTAGAGTTGAGGGGGGCACTGGCGGGGGTTGGACGCTCTACCCCCCTCTTTCTTCTTATCCGGG---CCACAGAAGGCCTTCTGTGGACTACATAATTCTTTCCATTCATGTAGCAGGAGCTTCTTCTTTGTTTGG
>Astarte sulcata_KC429111
CCAGATATAGTATTTCCTCGATTTAATAATCTTAGGTTTTGATTATTACCTTATTCATATTGCTTATTAATTCTAAGGTTATTTGTAAGTAGAGGTGGTATTGAGGCTGGGTGGACCCTATATCCACCCCTATCCGCCCATGGAG------------AAATTTCAGTCGATTATGGAATTTTATCACTACATTTAGCCGGGTTATCGTCTATATTAGG
>Astarte castanea_AF120662
CCTGATATAGTGTTTCCTCGATTTAATAACTTAAGGTTTTGGTTGCTTCCATATTCATACTGTTTATTAGTTATAAGATTATTTGTTCAAGGAGGCGGGATTGAAGCAGGATGAACCCTCTATCCCCCTTTATCAGCACAAGGTG------------AATTGTCAGTGGATTATGGGATTTTATCATTACATTTAGCTGGACTTTCTTCAATATTAGG
>Astarte moerchi_KX954354
CCGGATATAGTGTTTCCGCGGTTTAATAACCTAAGTTTTTGACTTCTTCCTTATTCGTATTGTTTGTTAATTATAAGGTTGTTTGTTCGTGGGGGGGGTATTGAGGCTGGATGAACACTTTATCCACCGTTATCTGCGCAAGGAG------------AGGTATCAGTAGACTACGGTATTTTATCATTACATTTAGCTGGTTTATCTTCTATGTTGGG
>Astarte moerchi_KX954355
CCGGATATAGTGTTTCCGCGGTTTAATAACCTAAGTTTTTGACTTCTTCCTTATTCGTATTGTTTGTTAATTATAAGGTTGTTTGTTCGTGGGGGGGGTATTGAGGCTGGATGAACACTTTATCCACCGTTATCTGCGCAAGGAG------------AGGTATCAGTAGACTACGGTATTTTATCATTACATTTAGCTGGTTTATCTTCTATGTTGGG
>Astarte moerchi_KX954356
CCGGATATAGTGTTTCCGCGGTTTAATAACCTAAGTTTTTGACTTCTTCCTTATTCGTATTGTTTGTTAATTATAAGGTTGTTTGTTCGTGGGGGGGGTATTGAGGCTGGATGAACACTTTATCCACCGTTATCTGCGCAAGGAG------------AGGTATCAGTAGACTACGGTATTTTATCATTACATTTAGCTGGTTTATCTTCTATGTTGGG
>Astarte moerchi_KX954357
CCGGATATAGTGTTTCCGCGGTTTAATAACCTAAGTTTTTGACTTCTTCCTTATTCGTATTGTTTGTTAATTATAAGGTTGTTTGTTCGTGGGGGGGGTATTGAGGCTGGATGAACACTTTATCCACCGTTATCTGCGCAAGGAG------------AGGTATCAGTAGACTACGGTATTTTATCATTACATTTAGCTGGTTTATCTTCTATGTTGGG
>Astarte moerchi_KX954358
CCGGATATAGTGTTTCCGCGGTTTAATAACCTAAGTTTTTGACTTCTTCCTTATTCGTATTGTTTGTTAATTATAAGGTTGTTTGTTCGTGGGGGGGGTATTGAGGCTGGATGAACACTTTATCCACCGTTATCTGCGCAAGGAG------------AGGTATCAGTAGACTACGGTATTTTATCATTACATTTAGCTGGTTTATCTTCTATGTTGGG
>Astarte moerchi_KX954359
CCGGATATAGTGTTTCCGCGGTTTAATAACCTAAGTTTTTGACTTCTTCCTTATTCGTATTGTTTGTTAATTATAAGGTTGTTTGTTCGTGGGGGGGGTATTGAGGCTGGATGAACACTTTATCCACCGTTATCTGCGCAAGGAG------------AGGTATCAGTAGACTACGGTATTTTATCATTACATTTAGCTGGTTTATCTTCTATGTTGGG
>Astarte moerchi_KX954360
CCGGATATAGTGTTTCCGCGGTTTAATAACCTAAGTTTTTGACTTCTTCCTTATTCGTATTGTTTGTTAATTATAAGGTTGTTTGTTCGTGGGGGGGGTATTGAGGCTGGATGAACACTTTATCCACCGTTATCTGCGCAAGGAG------------AGGTATCAGTAGACTACGGTATTTTATCATTACATTTAGCTGGTTTATCTTCTATGTTGGG
>Astarte moerchi_KX954361
CCGGATATAGTGTTTCCGCGGTTTAATAACCTAAGTTTTTGACTTCTTCCTTATTCGTATTGTTTGTTAATTATAAGGTTGTTTGTTCGTGGGGGGGGTATTGAGGCTGGATGAACACTTTATCCACCGTTATCTGCGCAAGGAG------------AGGTATCAGTAGACTACGGTATTTTATCATTACATTTAGCTGGTTTATCTTCTATGTTGGG
>Astarte moerchi_KX954366
CCGGATATAGTGTTTCCACGGTTTAATAACCTAAGTTTTTGACTTCTTCCTTATTCGTATTGCTTGTTGATTATAAGGTTGTTTGTTCGGGGTGGGGGTATTGAGGCCGGATGAACACTTTATCCCCCATTATCTGCACAAGGAG------------AGTTATCAGTAGACTACGGTATTTTATCCTTGCATTTAGCTGGTTTGTCTTCTATGTTAGG
>Astarte moerchi_KX954364
CCGGATATAGTGTTTCCACGGTTTAATAACCTAAGTTTTTGACTTCTTCCTTATTCGTATTGCTTGTTGATTATAAGGTTGTTTGTTCGGGGTGGGGGTATTGAGGCCGGATGAACACTTTATCCCCCATTATCTGCACAAGGAG------------AGTTATCAGTAGACTACGGTATTTTATCCTTGCATTTAGCTGGTTTGTCTTCTATGTTAGG
>Astarte moerchi_KX954365
CCGGATATAGTGTTTCCACGGTTTAATAACCTAAGTTTTTGACTTCTTCCTTATTCGTATTGCTTGTTGATTATAAGGTTGTTTGTTCGGGGTGGGGGTATTGAGGCCGGATGAACACTTTATCCCCCATTATCTGCACAAGGAG------------AGTTATCAGTAGACTACGGTATTTTATCCTTGCATTTAGCTGGTTTGTCTTCTATGTTAGG
>Astarte moerchi_KX954362
CCGGATATAGTGTTTCCACGGTTTAATAACCTAAGTTTTTGACTTCTTCCTTATTCGTATTGCTTGTTGATTATAAGGTTGTTTGTTCGTGGTGGGGGTATTGAGGCCGGATGAACACTTTATCCCCCATTATCTGCACAAGGAG------------AGTTATCAGTAGACTACGGTATTTTATCCTTGCATTTAGCTGGTTTGTCTTCTATGTTAGG
>Astarte moerchi_KX954363
CCGGATATAGTGTTTCCACGGTTTAATAACCTAAGTTTTTGACTTCTTCCTTATTCGTATTGCTTGTTGATTATAAGGTTGTTTGTTCGTGGTGGGGGTATTGAGGCCGGATGAACACTTTATCCCCCATTATCTGCACAAGGAG------------AGTTATCAGTAGACTACGGTATTTTATCCTTGCATTTAGCTGGTTTGTCTTCTATGTTAGG
>Astarte moerchi_KX954367
CCGGATATAGTGTTTCCACGGTTTAATAACCTAAGTTTTTGACTTCTTCCTTATTCGTATTGTTTGTTGATTATAAGGTTGTTTGTACGTGGTGGGGGTATTGAGGCCGGATGAACACTTTATCCCCCGTTATCTGCACAAGGAG------------AGTTATCAGTAGATTACGGTATTTTATCCTTGCATTTAGCTGGTTTGTCTTCTATGTTAGG
>Astarte moerchi_KX954368
CCGGATATAGTGTTTCCACGGTTTAATAACCTAAGTTTTTGACTTCTTCCTTATTCGTATTGTTTGTTGATTATAAGGTTGTTTGTACGTGGTGGGGGTATTGAGGCCGGATGAACACTTTATCCCCCGTTATCTGCACAAGGAG------------AGTTATCAGTAGACTACGGTATTTTATCCTTGCATTTAGCTGGTTTGTCTTCTATGTTAGG
>Cavatidens omissa_KC429120
CCTGATATGGCTTTCCCACGGCTGAACAATCTAAGGTTCTGACTGCTTCCAGGGTCAATAGCAATAATGATGATCTC---AATGATAACAACTCAAGGTCCGGGGACGGGATGAACCCTTTACCCTCCCCTAAGAGGTATTGTACA---ACACTGAGATCGAGGCGTCGATATGGCTATCTTCTCGCTACACCTTGCAGGCGTGTCCTCCGTGCTAGG
>Modiolus modiolus_KX452400
GAAGACATGATTTTTCCACGGCTTAATAACATAAGGTTTTGAATTTTAGGGTGTTCTTTGTTTCTTTTGTTAGGGTGTGTAATGGCCGGGAGTAGTGGTCCAGGAACAGGGTGGACGTTTTACCCTCCTTTGTCATCTTACCCGAG---CCATAGAGGATTAAGGGTAGATATAGCATTATTTTCTTTGCATTTGGCGGGCGCTTCTTCTATTGGTGC
>Yoldia limatula_KC429088
CCTGATATGTGTTATGCACGTCTAAACAATTTAAGGTTTTGGTTGGTTCCTTATGCTTTATTATGTTTATTAATATC---AGTGATGTTTGATAAAGGGGCAGGAACAGGTTGAACTATGTACCCTCCTCTTTCTAGCTATAACTA---TCATACGGGGACCAGGGTTGATCTGGCATGTGTTTCATTACACTTGTCAGGTTTATCCTCTTTATTGGG
>Yoldia limatula_AF120642
CCTGATATGTGTTATGCACGTCTAAACAATTTAAGGTTTTGGTTGGTTCCTTATGCTTTATTATGTTTATTAATATC---AGTGATGTTTGATAAAGGGGCAGGAACAGGTTGAACTATGTACCCTCCTCTTTCTAGCTATAACTA---TCATACGGGGACCAGGGTTGATCTGGCATGTGTTTCATTACACTTGTCAGGTTTATCCTCTTTATTGGG
>Yoldiella orcia_KC984728
CCAGACATAATTTATCCTCGGCTTAACAACTTGAGATTTTGGCTTGTTCCATTTGCTATTACCATGCTTATGGGTTC---AGTGTTAATAGATGCGGGCGCAGGAACAGGGTGGACGCTTTACCCCCCCTTGTCTACTGTCCAGTA---CCACAGAGGTCCGGCGGTGGATTATGCATGTTTTTCTTTGCATATGTCTGGTTTATCCTCTGCCATTGG
>Nuculana inaequisculpta_MT510944
ACAGATATAATTTACCCTCGGCTTAATAACTTAAGGTTTTGATTGGTGCCGTATGCTTTGTTATTACTGATCTACAG---GCTTTTGTTTGATGATGGTGCGGGAACGGGGTGGACTTTATATCCCCCTCTTTCCCACTCAGAGTT---TCACAGGGGGAGATCAGTTGATTTTGCATGTTTTTCTCTTCACATGTCTGGTCTCGCATCTGCAGTTGG
>Nuculana inaequisculpta_MT510936
ACAGATATAATTTACCCTCGGCTTAATAACTTAAGGTTTTGATTGGTGCCGTATGCTTTGTTATTACTGATCTACAG---GCTTTTGTTTGATGATGGTGCGGGAACGGGGTGGACTTTATATCCCCCTCTTTCCCACTCAGAGTT---TCACAGGGGGAGATCAGTTGATTTTGCATGTTTTTCTCTTCACATGTCTGGTCTCGCATCTGCAGTTGG
>Nuculana inaequisculpta_MT510960
ACAGATATAATTTACCCTCGGCTTAATAACTTAAGGTTTTGATTGGTGCCGTATGCTTTGTTATTACTGATCTACAG---GCTTTTGTTTGATGATGGTGCGGGAACGGGGTGGACTTTATATCCCCCTCTTTCCCACTCAGAGTT---TCACAGGGGGAGATCAGTTGATTTTGCATGTTTTTCTCTTCACATGTCTGGTCTCGCATCTGCAGTTGG
>Nuculana inaequisculpta_MT510940
ACAGATATAATTTACCCTCGGCTTAATAACTTAAGGTTTTGATTGGTGCCGTATGCTTTGTTATTACTGATCTACAG---GCTTTTGTTTGATGATGGTGCGGGAACGGGGTGGACTTTATATCCCCCTCTTTCCCACTCAGAGTT---TCACAGGGGGAGATCAGTTGATTTTGCATGTTTTTCTCTTCACATGTCTGGTCTCGCATCTGCAGTTGG
>Nuculana inaequisculpta_MT510934
ACAGATATAATTTACCCTCGGCTTAATAACTTAAGGTTTTGATTGGTGCCGTATGCTTTGTTATTACTGATCTACAG---GCTTTTGTTTGATGATGGTGCGGGAACGGGGTGGACTTTATATCCCCCTCTTTCCCACTCAGAGTT---TCACAGGGGGAGATCAGTTGATTTTGCATGTTTTTCTCTTCACATGTCTGGTCTCGCATCTGCAGTTGG
>Nuculana inaequisculpta_MT510953
ACAGATATAATTTACCCTCGGCTTAATAACTTAAGGTTTTGATTGGTGCCGTATGCTTTGTTATTACTGATCTACAG---GCTTTTGTTTGATGATGGTGCGGGAACGGGGTGGACTTTATATCCCCCTCTTTCCCACTCAGAGTT---TCACAGGGGGAGATCAGTTGATTTTGCATGTTTTTCTCTTCACATGTCTGGTCTCGCATCTGCAGTTGG
>Nuculana inaequisculpta_MT510956
ACAGATATAATTTACCCTCGGCTTAATAACTTAAGGTTTTGATTGGTGCCGTATGCTTTGTTATTACTGATCTACAG---GCTTTTGTTTGATGATGGTGCGGGAACGGGATGGACTTTATATCCCCCTCTTTCCCACTCAGAGTT---TCACAGGGGGAGATCAGTTGATTTTGCATGTTTTTCCCTTCACATGTCTGGTCTCGCATCTGCAGTTGG
>Nuculana inaequisculpta_MT510939
ACAGATATAATTTACCCTCGGCTTAATAACTTAAGGTTTTGATTGGTGCCGTATGCTTTGTTGTTACTGATCTACAG---GCTTTTGTTTGATGATGGTGCGGGAACGGGATGGACTTTATATCCCCCTCTTTCCCACTCAGAGTT---TCACAGGGGGAGATCAGTTGATTTTGCATGTTTTTCTCTTCACATGTCTGGTCTCGCATCTGCAGTTGG
>Nuculana inaequisculpta_MT510929
ACAGATATAATTTACCCTCGGCTTAATAACTTAAGGTTTTGATTGGTGCCGTATGCTTTGTTATTACTGATCTACAG---GCTTTTGTTTGATGATGGTGCGGGAACGGGATGGACTTTATATCCCCCTCTTTCCCACTCAGAGTT---TCACAGGGGGAGATCTGTTGATTTTGCATGTTTTTCTCTTCACATGTCTGGTCTCGCATCTGCAGTTGG
>Nuculana inaequisculpta_MT510941
ACAGATATAATTTACCCTCGGCTTAATAACTTAAGGTTTTGATTGGTGCCGTATGCTTTGTTATTACTGATCTACAG---GCTTTTGTTTGATGATGGTGCGGGAACGGGATGGACTTTATATCCCCCTCTTTCCCACTCAGAGTT---TCACAGGGGGAGATCTGTTGATTTTGCATGTTTTTCTCTTCACATGTCTGGTCTCGCATCTGCAGTTGG
>Nuculana inaequisculpta_MT510943
ACAGATATAATTTACCCTCGGCTTAATAACTTAAGGTTTTGATTGGTGCCGTATGCTTTGTTATTACTGATCTACAG---GCTTTTGTTTGATGATGGTGCGGGAACGGGATGGACTTTATATCCCCCTCTTTCCCACTCAGAGTT---TCACAGGGGGAGATCAGTTGATTTTGCATGTTTTTCTCTTCACATGTCTGGTCTCGCATCTGCAGTAGG
>Nuculana inaequisculpta_MT510950
ACAGATATAATTTACCCTCGGCTTAATAACTTAAGGTTTTGATTGGTGCCGTATGCTTTGTTATTACTGATCTACAG---GCTTTTGTTTGATGATGGTGCGGGAACGGGATGGACTTTATATCCCCCTCTTTCCCACTCAGAGTT---TCACAGGGGGAGATCAGTTGATTTTGCATGTTTTTCTCTTCACATGTCTGGTCTCGCATCTGCAGTAGG
>Nuculana inaequisculpta_MT510930
ACAGATATAATTTACCCTCGGCTTAATAACTTAAGGTTTTGATTGGTGCCGTATGCTTTGTTATTACTGATCTACAG---GCTTTTGTTTGATGATGGTGCGGGGACGGGATGGACTTTATATCCCCCTCTTTCCCACTCAGAGTT---TCACAGGGGGAGATCAGTTGATTTTGCATGTTTTTCTCTTCACATGTCTGGTCTCGCATCTGCAGTTGG
>Nuculana inaequisculpta_MT510935
ACAGATATAATTTACCCTCGGCTTAATAACTTAAGGTTTTGATTGGTGCCGTATGCTTTGTTATTACTGATCTACAG---GCTTTTGTTTGATGATGGTGCGGGGACGGGATGGACTTTATATCCCCCTCTTTCCCACTCAGAGTT---TCACAGGGGGAGATCAGTTGATTTTGCATGTTTTTCTCTTCACATGTCTGGTCTCGCATCTGCAGTTGG
>Nuculana inaequisculpta_MT510942
ACAGATATAATTTACCCTCGGCTTAATAACTTAAGGTTTTGATTGGTGCCGTATGCTTTGTTATTACTGATCTACAG---GCTTTTGTTTGATGATGGTGCGGGGACGGGATGGACTTTATATCCCCCTCTTTCCCACTCAGAGTT---TCACAGGGGGAGATCAGTTGATTTTGCATGTTTTTCTCTTCACATGTCTGGTCTCGCATCTGCAGTTGG
>Nuculana inaequisculpta_MT510925
ACAGATATAATTTACCCTCGGCTTAATAACTTAAGGTTTTGATTGGTGCCGTATGCTTTGTTATTACTGATCTACAG---GCTTTTGTTTGATGATGGTGCGGGAACGGGATGGACTTTATATCCCCCTCTTTCCCACTCAGAGTT---TCACAGGGGGAGATCAGTTGATTTTGCATGTTTTTCTCTTCACATGTCTGGTCTCGCATCTGCAGTTGG
>Nuculana inaequisculpta_MT510931
ACAGATATAATTTACCCTCGGCTTAATAACTTAAGGTTTTGATTGGTGCCGTATGCTTTGTTATTACTGATCTACAG---GCTTTTGTTTGATGATGGTGCGGGAACGGGATGGACTTTATATCCCCCTCTTTCCCACTCAGAGTT---TCACAGGGGGAGATCAGTTGATTTTGCATGTTTTTCTCTTCACATGTCTGGTCTCGCATCTGCAGTTGG
>Nuculana inaequisculpta_MT510962
ACAGATATAATTTACCCTCGGCTTAATAACTTAAGGTTTTGATTGGTGCCGTATGCTTTGTTATTACTGATCTACAG---GCTTTTGTTTGATGATGGTGCGGGAACGGGATGGACTTTATATCCCCCTCTTTCCCACTCAGAGTT---TCACAGGGGGAGATCAGTTGATTTTGCATGTTTTTCTCTTCACATGTCTGGTCTCGCATCTGCAGTTGG
>Nuculana inaequisculpta_MT510958
ACAGATATAATTTACCCTCGGCTTAATAACTTAAGGTTTTGATTGGTGCCGTATGCTTTGTTATTACTGATCTACAG---GCTTTTGTTTGATGATGGTGCGGGAACGGGATGGACTTTATATCCCCCTCTTTCCCACTCAGAGTT---TCACAGGGGGAGATCAGTTGATTTTGCATGTTTTTCTCTTCACATGTCTGGTCTCGCATCTGCAGTTGG
>Nuculana inaequisculpta_MT510954
ACAGATATAATTTACCCTCGGCTTAATAACTTAAGGTTTTGATTGGTGCCGTATGCTTTGTTATTACTGATCTACAG---GCTTTTGTTTGATGATGGTGCGGGAACGGGATGGACTTTATATCCCCCTCTTTCCCACTCAGAGTT---TCACAGGGGGAGATCAGTTGATTTTGCATGTTTTTCTCTTCACATGTCTGGTCTCGCATCTGCAGTTGG
>Nuculana inaequisculpta_MT510928
ACAGATATAATTTACCCTCGGCTTAATAACTTAAGGTTTTGATTGGTGCCGTATGCTTTGTTATTACTGATCTACAG---GCTTTTGTTTGATGATGGTGCGGGAACGGGATGGACTTTATATCCCCCTCTTTCCCACTCAGAGTT---TCACAGGGGGAGATCAGTTGATTTTGCATGTTTTTCTCTTCACATGTCTGGTCTCGCATCTGCAGTTGG
>Nuculana inaequisculpta_MT510927
ACAGATATAATTTACCCTCGGCTTAATAACTTAAGGTTTTGATTGGTGCCGTATGCTTTGTTATTACTGATCTACAG---GCTTTTGTTTGATGATGGTGCGGGAACGGGATGGACTTTATATCCCCCTCTTTCCCACTCAGAGTT---TCACAGGGGGAGATCAGTTGATTTTGCATGTTTTTCTCTTCACATGTCTGGTCTCGCATCTGCAGTTGG
>Nuculana inaequisculpta_MT510955
ACAGATATAATTTACCCTCGGCTTAATAACTTAAGGTTTTGATTGGTGCCGTATGCTTTGTTATTACTGATCTACAG---GCTTTTGTTTGATGATGGTGCGGGAACGGGATGGACTTTATATCCCCCTCTTTCCCACTCAGAGTT---TCACAGGGGGAGATCAGTTGATTTTGCATGTTTTTCTCTTCACATGTCTGGTCTCGCATCTGCAGTTGG
>Nuculana inaequisculpta_MT510924
ACAGATATAATTTACCCTCGGCTTAATAACTTAAGGTTTTGATTGGTGCCGTATGCTTTGTTATTACTGATCTACAG---GCTTTTGTTTGATGATGGTGCGGGAACGGGATGGACTTTATATCCCCCTCTTTCCCACTCAGAGTT---TCACAGGGGGAGATCAGTTGATTTTGCATGTTTTTCTCTTCACATGTCTGGTCTCGCATCTGCAGTTGG
>Nuculana inaequisculpta_MT510933
ACAGATATAATTTACCCTCGGCTTAATAACTTAAGGTTTTGATTGGTGCCGTATGCTTTGTTATTACTGATCTACAG---GCTTTTGTTTGATGATGGTGCGGGAACGGGATGGACTTTATATCCCCCTCTTTCCCACTCAGAGTT---TCACAGGGGGAGATCAGTTGATTTTGCATGTTTTTCTCTTCACATGTCTGGTCTCGCATCTGCAGTTGG
>Nuculana inaequisculpta_MT510937
ACAGATATAATTTACCCTCGGCTTAATAACTTAAGGTTTTGATTGGTGCCGTATGCTTTGTTATTACTGATCTACAG---GCTTTTGTTTGATGATGGTGCGGGAACGGGATGGACTTTATATCCCCCTCTTTCCCACTCAGAGTT---TCACAGGGGGAGATCAGTTGATTTTGCATGTTTTTCTCTTCACATGTCTGGTCTCGCATCTGCAGTTGG
>Nuculana inaequisculpta_MT510945
ACAGATATAATTTACCCTCGGCTTAATAACTTAAGGTTTTGATTGGTGCCGTATGCTTTGTTATTACTGATCTACAG---GCTTTTGTTTGATGATGGTGCGGGAACGGGATGGACTTTATATCCCCCTCTTTCCCACTCAGAGTT---TCACAGGGGGAGATCAGTTGATTTTGCATGTTTTTCTCTTCACATGTCTGGTCTCGCATCTGCAGTTGG
>Nuculana inaequisculpta_MT510946
ACAGATATAATTTACCCTCGGCTTAATAACTTAAGGTTTTGATTGGTGCCGTATGCTTTGTTATTACTGATCTACAG---GCTTTTGTTTGATGATGGTGCGGGAACGGGATGGACTTTATATCCCCCTCTTTCCCACTCAGAGTT---TCACAGGGGGAGATCAGTTGATTTTGCATGTTTTTCTCTTCACATGTCTGGTCTCGCATCTGCAGTTGG
>Nuculana inaequisculpta_MT510947
ACAGATATAATTTACCCTCGGCTTAATAACTTAAGGTTTTGATTGGTGCCGTATGCTTTGTTATTACTGATCTACAG---GCTTTTGTTTGATGATGGTGCGGGAACGGGATGGACTTTATATCCCCCTCTTTCCCACTCAGAGTT---TCACAGGGGGAGATCAGTTGATTTTGCATGTTTTTCTCTTCACATGTCTGGTCTCGCATCTGCAGTTGG
>Nuculana inaequisculpta_MT510948
ACAGATATAATTTACCCTCGGCTTAATAACTTAAGGTTTTGATTGGTGCCGTATGCTTTGTTATTACTGATCTACAG---GCTTTTGTTTGATGATGGTGCGGGAACGGGATGGACTTTATATCCCCCTCTTTCCCACTCAGAGTT---TCACAGGGGGAGATCAGTTGATTTTGCATGTTTTTCTCTTCACATGTCTGGTCTCGCATCTGCAGTTGG
>Nuculana inaequisculpta_MT510949
ACAGATATAATTTACCCTCGGCTTAATAACTTAAGGTTTTGATTGGTGCCGTATGCTTTGTTATTACTGATCTACAG---GCTTTTGTTTGATGATGGTGCGGGAACGGGATGGACTTTATATCCCCCTCTTTCCCACTCAGAGTT---TCACAGGGGGAGATCAGTTGATTTTGCATGTTTTTCTCTTCACATGTCTGGTCTCGCATCTGCAGTTGG
>Nuculana inaequisculpta_MT510951
ACAGATATAATTTACCCTCGGCTTAATAACTTAAGGTTTTGATTGGTGCCGTATGCTTTGTTATTACTGATCTACAG---GCTTTTGTTTGATGATGGTGCGGGAACGGGATGGACTTTATATCCCCCTCTTTCCCACTCAGAGTT---TCACAGGGGGAGATCAGTTGATTTTGCATGTTTTTCTCTTCACATGTCTGGTCTCGCATCTGCAGTTGG
>Nuculana inaequisculpta_MT510952
ACAGATATAATTTACCCTCGGCTTAATAACTTAAGGTTTTGATTGGTGCCGTATGCTTTGTTATTACTGATCTACAG---GCTTTTGTTTGATGATGGTGCGGGAACGGGATGGACTTTATATCCCCCTCTTTCCCACTCAGAGTT---TCACAGGGGGAGATCAGTTGATTTTGCATGTTTTTCTCTTCACATGTCTGGTCTCGCATCTGCAGTTGG
>Nuculana inaequisculpta_MT510957
ACAGATATAATTTACCCTCGGCTTAATAACTTAAGGTTTTGATTGGTGCCGTATGCTTTGTTATTACTGATCTACAG---GCTTTTGTTTGATGATGGTGCGGGAACGGGATGGACTTTATATCCCCCTCTTTCCCACTCAGAGTT---TCACAGGGGGAGATCAGTTGATTTTGCATGTTTTTCTCTTCACATGTCTGGTCTCGCATCTGCAGTTGG
>Nuculana inaequisculpta_MT510959
ACAGATATAATTTACCCTCGGCTTAATAACTTAAGGTTTTGATTGGTGCCGTATGCTTTGTTATTACTGATCTACAG---GCTTTTGTTTGATGATGGTGCGGGAACGGGATGGACTTTATATCCCCCTCTTTCCCACTCAGAGTT---TCACAGGGGGAGATCAGTTGATTTTGCATGTTTTTCTCTTCACATGTCTGGTCTCGCATCTGCAGTTGG
>Nuculana inaequisculpta_MT510961
ACAGATATAATTTACCCTCGGCTTAATAACTTAAGGTTTTGATTGGTGCCGTATGCTTTGTTATTACTGATCTACAG---GCTTTTGTTTGATGATGGTGCGGGAACGGGATGGACTTTATATCCCCCTCTTTCCCACTCAGAGTT---TCACAGGGGGAGATCAGTTGATTTTGCATGTTTTTCTCTTCACATGTCTGGTCTCGCATCTGCAGTTGG
>Nuculana inaequisculpta_MT510926
ACAGATATAATTTACCCTCGGCTTAATAACTTAAGGTTTTGATTGGTGCCGTATGCTTTGTTATTACTGATCTACAG---GCTTTTGTTTGATGATGGTGCGGGAACGGGATGGACTTTATATCCCCCTCTTTCCCACTCAGAGTT---TCACAGGGGGAGATCAGTTGATTTTGCATGTTTTTCTCTTCACATGTCTGGTCTCGCATCTGCAGTTGG
>Nuculana inaequisculpta_MT510932
ACAGATATAATTTACCCTCGGCTTAATAACTTAAGGTTTTGATTGGTGCCGTATGCTTTGTTATTACTGATCTACAG---GCTTTTGTTTGATGATGGTGCGGGAACGGGATGGACTTTATATCCCCCTCTTTCCCACTCAGAGTT---TCACAGGGGGAGATCAGTTGATTTTGCATGTTTTTCTCTTCACATGTCTGGTCTCGCATCTGCAGTTGG
>Nuculana inaequisculpta_MT510938
ACAGATATAATTTACCCTCGGCTTAATAACTTAAGGTTTTGATTGGTGCCGTATGCTTTGTTATTACTGATCTACAG---GCTTTTGTTTGATGATGGTGCGGGAACGGGATGGACTTTATATCCCCCTCTTTCCCACTCAGAGTT---TCACAGGGGGAGATCAGTTGATTTTGCATGTTTTTCTCTTCACATGTCTGGTCTCGCATCTGCAGTTGG
>Lioberus ligneus_MT755018
TTAGACATGACTTTTCCGCGTGTAAATAATTTTAGATATTGATTCGTGCCAGGTGCTATGGTCATAGCAATTGGATC---CATACAGATCGAAGGAGGTAGAGGAACGGGATGGACGATTTACCCTCCCTTATCATCAATTGAAGG---TCATAGGAGGTCGGCTGTTGATATACTTGCTTTGGGTCTTCACTTGGCTGGGGCGTCTTCTATTGCTGG
>Limaria hians_AF120650
CCAGACATGATTTTCCCTCGATTGAATAATTTCAGTTTCTGGCTATTGCCTCCGGCTTGTTTCATAGCGATTGGGTC---TATGGGAGTGGGGAGAGGAACAGGAGCAGGTTGAACTTTGTATCCCCCTTTATCAGGGCTAACTGG---AAGGTGAAGGTACAGGATTGATCTCACAATTTTCTCTCTTCACCTGGCAGGAATTTCTTCTATGTCTGG
>Ctenoides scaber_KC429100
CCGGATATGGCTTTTCCTCGGTTAAACAATTTGAGGTTCTGGCTTTTGGTTCCTGCTCTCTTTCTGGTTTTGTCTTC---TATGCGGGTTGGCGGTGGTAGGGGGTCTGGTTGGACTCTTTATCCGCCTCTTTCTGGGTTGATTGG---TGAGCACAGTTCTTGTGTGGATTATACTATTGTGAGACTTCACCTGGCTGGGCTGTCGTCTATGACTGG
>Propeamussium sp. VLG-2013_KC429103
CCAGACATGATGTTTCCTCGTCTTAATAATTTGAGGTTTTGAATTATGCCCCCGTCTTTGTATATGGTGGTGAGTTC---TTCTTTAATGGGTGACAGTTGAGGTACTGGTTGGACTCTTTACCCTCCTTTGTCTGTTACTGAAAG---GTCT------ATCGGAGTGGATTTATTGATTCTTTCTCTTCATCTTGCTGGGGTTAGGTCTACTGDGGC
>Saccostrea cucullata_MN608286
CCTGACATACAATTTCCTCGTGTCAATGCTTTTAGATTTTGGGTTTTACCTGCATCTCTTTACTTCATAGGAATCTC---TGGGTTCGTGGAAAATGGAGTTGGTGCTGGTTGAACTATTTACCCTCCGCTCTCTACTTTTTCCTA---TCAT---GGCATGTGTATGGATCTGGCCATTTTAAGGCTTCATTTGGCAGGTATCAGGTCCATTTTTAG
>Saccostrea cucullata_MN608285
CCTGACATACAATTTCCTCGTGTCAATGCTTTTAGATTTTGGGTTTTACCCGCATCTCTTTACTTCATAGGAATCTC---TGGGTTCGTGGAAAATGGAGTTGGTGCTGGTTGAACTATTTACCCTCCGCTGTCTACTTTTTCCTA---TCAT---GGCATGTGTATGGATCTGGCCATTTTAAGGCTTCATTTGGCAGGTATCAGGTCCATTTTTAG
>Saccostrea cucullata_MN608287
CCTGACATACAATTTCCTCGTGTCAATGCTTTTAGATTTTGGGTTTTACCTGCATCTCTTTACTTCATAGGAATCTC---TGGGTTCGTGGAAAATGGAGTTGGTGCTGGTTGAACTATTTACCCTCCGCTGTCTACTTTTTCCTA---TCAT---GGCATGTGTATGGATCTGGCCATTTTAAGGCTTCATTTGGCAGGTATCAGGTCCATTTTTAG
>Malleus albus_KC429097
CCTGACATGCAGTTTCCTCGAGTTAATGCTTTCAGGTTTTGAGTTTTGCCTGCATCTCTTTATTTCATGGGAATTTC---AGGGTTTGTAGAAAATGGGGTTGGTGCTGGTTGAACTATTTACCCTCCGTTATCTACTTTTTCCTA---CCAC---GGGATGTGTATAGACTTAGCTATTCTGAGGCTTCACTTGGCTGGTATTAGCTCAATTTTTAG
>Saccostrea scyphophilla_MN608288
CCTGATATGCAATTCCCACGAGTTAACGCTTTTAGGTTTTGAGTTTTGCCTGCATCTCTTTATTTTATGGGAATTTC---TGGGTTTGTAGAAAATGGAGTGGGGGCCGGTTGAACTATTTACCCTCCGTTATCAACCTTTTCTTA---TCAC---GGTATGTGTATGGACTTGGCTATTTTAAGTCTGCATTTAGCTGGGCTTAGGTCGATTTTTAG
>Saccostrea scyphophilla_MN608289
CCTGATATGCAATTCCCACGAGTTAACGCTTTTAGGTTTTGAGTTTTGCCTGCATCTCTTTATTTTATAGGAATTTC---TGGGTTTGTAGAAAATGGAGTGGGGGCCGGTTGAACTATTTACCCTCCGTTATCAACCTTTTCTTA---TCAC---GGTATGTGTATGGACTTGGCTATTTTAAGTCTGCATTTAGCTGGGCTTAGGTCGATTTTTAG
>Crassostrea virginica_KC429098
GCAGACATGCAGTTCCCTCGATTAAATGCTTTTAGATTCTGAGTATTGCCAGGGTCATTGCTGCTAATATTGATGTC---AAATATGTCTGAGAGAGGAGTTGGGTCAGGATGAACTATTTACCCTCCGCTGTCAACTTTTTCTTA---CCAT---GGAGTTTGTATGGATTTTGCCATTTTAAGGTTACACTTAGCAGGTATTAGGTCTATTTTCAG
>Magallana nippona_MN119652
GCGGATATGCAATTTCCTCGACTTAATGCATTTAGGTTCTGAGTATTACCGGGATCGCTTTATCTTATACTTATATC---TAATCTTGTAGAAAATGGGGTGGGGGCAGGATGAACAATCTACCCTCCTCTATCAACTTACTCCTA---TCAC---GGGGTTTGCATGGATCTTGCAATTTTGAGACTACATCTGGCGGGTATTAGTTCTATTTTCAG
>Magallana bilineata_MN608279
GCAGATATGCAGTTTCCTCGATTAAATGCATTTAGATTTTGGGTTTTACCAGGCTCACTTTATCTTATACTTATGTC---TAATCTTGTAGAAAATGGGGTTGGGGCTGGATGAACTATTTACCCGCCGCTATCAACTTATTCTTA---TCAT---GGCGTTTGTATAGACCTTGCTATTTTAAGGCTGCATTTGGCTGGTATTAGCTCTATTTTTAG
>Magallana bilineata_MN608280
GCAGATATGCAGTTTCCTCGATTAAATGCATTTAGATTTTGGGTTTTACCAGGCTCACTTTATCTTATACTTATGTC---TAATCTTGTAGAAAATGGGGTTGGGGCTGGATGAACTATTTACCCGCCGCTATCAACTTATTCTTA---TCAT---GGCGTTTGTATAGACCTTGCTATTTTAAGGCTGCATTTGGCTGGTATTAGCTCTATTTTTAG
>Magallana bilineata_MN608281
GCAGATATGCAGTTTCCTCGATTAAATGCATTTAGATTTTGGGTTTTACCAGGCTCACTTTATCTTATACTTATGTC---TAATCTTGTAGAAAATGGGGTTGGGGCTGGATGAACTATTTACCCGCCGCTATCAACTTATTCTTA---TCAT---GGCGTTTGTATAGACCTTGCTATTTTAAGGCTGCATTTGGCTGGTATTAGCTCTATTTTTAG
>Magallana sikamea_MN608276
GCAGATATACAATTCCCTCGGCTAAACGCATTTAGATTTTGAGTCTTGCCAGGGTCACTTTATCTTATGCTTATGTC---TAATATTGTGGAAAGGGGAGTTGGGGCAGGGTGAACAATTTACCCTCCTTTGTCGACTTACTCTTA---TCAT---GGAGTTTGCATGGACCTTGCAATTTTAAGTTTACACCTAGCTGGTATTAGCTCTATTTTCAG
>Magallana sikamea_MN608277
GCAGATATACAATTCCCTCGGCTAAACGCATTTAGATTTTGAGTCTTGCCAGGATCACTTTATCTTATGCTTATGTC---TAATATTGTGGAAAGGGGAGTTGGGGCAGGGTGAACAATTTACCCTCCTTTGTCGACTTACTCTTA---TCAT---GGAGTTTGCATGGACCTTGCAATTTTAAGTTTACACCTAGCTGGTATTAGCTCTATTTTTAG
>Magallana sikamea_MN608278
GCAGATATACAATTCCCTCGGCTAAACGCATTTAGATTTTGAGTCTTGCCAGGATCACTTTATCTTATGCTTATGTC---TAATATTGTGGAAAGGGGAGTTGGGGCAGGGTGAACAATTTACCCTCCTTTGTCGACTTACTCTTA---TCAT---GGAGTTTGCATGGACCTTGCAATTTTAAGTTTACACCTAGCTGGTATTAGCTCTATTTTTAG
>Magallana gigas_GU806120
GCAGACATGCAATTTCCTCGATTAAATGCATTTAGATTTTGAGTTTTGCCAGGGTCTCTTTATCTTATGCTTATGTC---TAACATTGTAGAAAACGGAGTTGGGGCAGGGTGAACAATTTACCCTCCTTTATCAACTTACTCTTA---TCATNNNGGAGTTTGTATAGACCTTGCAATTCTAAGCCTTCACCTTGCTGGTATTAGCTCTATTTTCAG
>Magallana gigas_GU806117
GCAGACATGCAATTTCCTCGATTAAATGCATTTAGATTTTGAGTTTTGCCAGGGTCTCTTTATCTTATGCTTATGTC---TAACATTGTAGAAAACGGAGTTGGGGCAGGGTGAACAATTTACCCTCCTTTATCAACTTACTCTTA---TCATNNNGGAGTTTGTATAGACCTTGCAATTCTAAGCCTTCACCTTGCTGGTATTAGCTCTATTTTCAG
>Magallana gigas_GU806119
GCAGACATGCAATTTCCTCGATTAAATGCATTTAGATTTTGAGTTTTGCCAGGGTCTCTTTATCTTATGCTTATGTC---TAACATTGTAGAAAACGGAGTTGGGGCAGGGTGAACAATTTACCCTCCTTTATCAACTTACTCTTA---TCATNNNGGAGTTTGTATAGACCTTGCAATTCTAAGCCTTCACCTTGCTGGTATTAGCTCTATTTTCAG
>Magallana gigas_GU806121
GCAGACATGCAATTTCCTCGATTAAATGCATTTAGATTTTGAGTTTTGCCAGGGTCTCTTTATCTTATGCTTATGTC---TAACATTGTAGAAAACGGAGTTGGGGCAGGGTGAACAATTTACCCTCCTTTATCAACTTACTCTTA---TCATNNNGGAGTTTGTATAGACCTTGCAATTCTAAGCCTTCACCTTGCTGGTATTAGCTCTATTTTCAG
>Magallana gigas_GU806122
GCAGACATGCAATTTCCTCGATTAAATGCATTTAGATTTTGAGTTTTGCCAGGGTCTCTTTATCTTATGCTTATGTC---TAACATTGTAGAAAACGGAGTTGGGGCAGGGTGAACAATTTACCCTCCTTTATCAACTTACTCTTA---TCATNNNGGAGTTTGTATAGACCTTGCAATTCTAAGCCTTCACCTTGCTGGTATTAGCTCTATTTTCAG
>Magallana gigas_GU806123
GCAGACATGCAATTTCCTCGATTAAATGCATTTAGATTTTGAGTTTTGCCAGGGTCTCTTTATCTTATGCTTATGTC---TAACATTGTAGAAAACGGAGTTGGGGCAGGGTGAACAATTTACCCTCCTTTATCAACTTACTCTTA---TCATNNNGGAGTTTGTATAGACCTTGCAATTCTAAGCCTTCACCTTGCTGGTATTAGCTCTATTTTCAG
>Magallana gigas_GU806124
GCAGACATGCAATTTCCTCGATTAAATGCATTTAGATTTTGAGTTTTGCCAGGGTCTCTTTATCTTATGCTTATGTC---TAACATTGTAGAAAACGGAGTTGGGGCAGGGTGAACAATTTACCCTCCTTTATCAACTTACTCTTA---TCATNNNGGAGTTTGTATAGACCTTGCAATTCTAAGCCTTCACCTTGCTGGTATTAGCTCTATTTTCAG
>Magallana gigas_AJ553910
GCAGACAUGCAAUUUCCUCGAUUAAAUGCAUUUAGAUUUUGAGUUUUGCCAGGGUCUCUUUAUCUUAUGCUUAUGUC---UAACAUUGUAGAAAACGGAGUUGGGGCAGGGUGAACAAUUUACCCUCCUUUAUCAACUUACUCUUA---UCA---UGGAGUUUGUAUAGACCUUGCAAUUUUAAGCCUUCACCUUGCUGGUAUUAGCUCUAUUUUCAG
>Magallana gigas_KP099050
GCAGACATGCAATTTCCTCGATTAAATGCATTTAGATTTTGAGTTTTGCCAGGGTCTCTTTATCTTATGCTTATGTC---TAACATTGTAGAAAACGGAGTTGGGGCGGGGTGAACAATTTACCCTCCTTTATCAACTTACTCTTA---TCA---TGGAGTTTGTATAGACCTTGCAATTCTAAGCCTTCACCTTGCTGGTATTAGCTCTATTTTCAG
>Magallana gigas_KP099047
GCAGACATGCAATTTCCTCGATTAAATGCATTTAGATTTTGAGTTTTGCCAGGGTCTCTTTATCTTATGCTTATGTC---TAACATTGTGGAAAACGGAGTTGGGGCAGGGTGAACAATTTACCCTCCTTTATCAACTTACTCTTA---TCA---TGGAGTTTGTATAGACCTTGCAATTCTAAGCCTTCACCTTGCTGGTATTAGCTCTATTTTCAG
>Magallana gigas_KP099034
GCAGACATGCAATTTCCTCGATTAAATGCATTTAGATTTTGAGTTTTGCCAGGGTCTCTTTATCTTATGCTTATGTC---TAACATTGTAGAAAACGGAGTTGGGGCAGGGTGAACAATTTACCCTCCTTTATCAACTTACTCTTA---TCA---TGGAGTTTGTATAGACCTTGCAATTCTAAGCCTCCACCTTGCTGGTATTAGCTCTATTTTCAG
>Magallana gigas_KP099033
GCAGACATGCAATTTCCCCGATTAAATGCATTTAGATTTTGAGTTTTGCCAGGGTCTCTTTATCTTATGCTTATGTC---TAACATTGTAGAAAACGGAGTTGGGGCAGGGTGAACAATTTACCCTCCTTTATCAACTTACTCTTA---TCA---TGGAGTTTGTATAGACCTTGCAATTCTAAGCCTTCACCTTGCTGGTATTAGCTCTATTTTCAG
>Magallana gigas_KP099029
GCAGACATGCAATTTCCTCGATTAAATGCATTTAGATTTTGAGTTTTGCCAGGGTCTCTTTATCTTATGCTTATGTC---TAACATTGTAGAAAACGGAGTCGGGGCAGGGTGAACAATTTACCCTCCTTTATCAACTTACTCTTA---TCA---TGGAGTTTGTATAGACCTTGCAATTCTAAGCCTTCACCTTGCTGGTATTAGCTCTATTTTCAG
>Magallana gigas_KP099018
GCAGACATGCAATTCCCTCGATTAAATGCATTTAGATTTTGAGTTTTGCCAGGGTCTCTTTATCTTATGCTTATGTC---TAACATTGTAGAAAACGGAGTTGGGGCAGGGTGAACAATTTACCCTCCTTTATCAACTTACTCTTA---TCA---TGGAGTTTGTATAGACCTTGCAATTCTAAGCCTTCACCTTGCTGGTATTAGCTCTATTTTCAG
>Magallana gigas_KP099015
GCAGACATGCAATTTCCTCGATTAAATGCATTTAGATTTTGAGTTTTGCCAGGGTCTCTTTATCTTATGCTTATGTC---TAACATTGTAGAAAACGGAGTTGGGGCAGGGTGAACAATTTACCCTCCCTTATCAACTTACTCTTA---TCA---TGGAGTTTGTATAGACCTTGCAATTCTAAGCCTTCACCTTGCTGGTATTAGCTCTATTTTCAG
>Magallana gigas_KP099013
GCAGACATGCAATTTCCTCGATTAAATGCATTTAGATTTTGAGTTTTGCCAGGGTCTCTTTATCTTATGCTTATGTC---TAACATTGTAGAAAACGGAGTTGGGGCAGGGTGAACAATTTACCCTCCTTTATCAACTTACTCTTA---TCA---CGGAGTTTGTATAGACCTTGCAATTCTAAGCCTTCACCTTGCTGGTATTAGCTCTATTTTCAG
>Magallana gigas_KP099012
GCAGACATGCAATTTCCTCGATTAAATGCATTTAGATTTTGAGTTTTGCCAGGGTCTCTTTATCTTATGCTTATGTC---TAACATTGTAGAAAACGGAGTTGGGGCAGGGTGAACAATTTACCCTCCTTTATCAACTTACTCTTA---TCA---TGGAGTTTGTATAGATCTTGCAATTCTAAGCCTTCACCTTGCTGGTATTAGCTCTATTTTCAG
>Magallana gigas_KP099008
GCAGACATGCAATTTCCTCGATTAAATGCATTTAGATTTTGAGTTTTGCCAGGGTCTCTTTATCTTATGCTTATGTC---TAACATTGTAGAAAACGGAGTTGGGGCAGGATGAACAATTTACCCTCCTTTATCAACTTACTCTTA---TCA---TGGAGTTTGTATAGACCTTGCAATTCTAAGCCTTCACCTTGCTGGTATTAGCTCTATTTTCAG
>Magallana gigas_KP099017
GCAGACATGCAATTTCCTCGATTAAATGCATTTAGATTTTGAGTTTTGCCAGGGTCTCTTTATCTTATGCTTATGTC---TAACATTGTAGAAAACGGGGTTGGGGCAGGGTGAACAATTTACCCTCCTTTATCAACTTATTCTTA---TCA---TGGAGTTTGTATAGACCTTGCAATTCTAAGCCTTCACCTTGCTGGTATTAGCTCTATTTTCAG
>Magallana gigas_KP099041
GCAGACATGCAATTTCCTCGATTAAATGCATTTAGATTTTGAGTTTTGCCAGGGTCTCTTTACCTTATGCTTATGTC---TAACATTGTAGAAAACGGAGTTGGGGCAGGGTGAACAATTTACCCTCCTTTATCAACTTACTCTTA---TCA---TGGAGTTTGTATAGACCTTGCAATTCTAAGCCTTCACCTTGCTGGTATTAGCTCTATTTTCAG
>Magallana gigas_AF280608
GCAGACATGCAATTTCCTCGATTAAATGCATTTAGATTTTGAGTTTTGCCAGGGTCTCTTTATCTTATGCTTATGTC---TAACATTGTAGAAAATGGAGTTGGGGCAGGGTGAACAATTTACCCTCCTTTATCAACTTACTCTTA---TCA---TGGAGTTTGTATAGACCTTGCAATTCTAAGCCTTCACCTTGCTGGTATTAGCTCTATTTTCAG
>Magallana gigas_MN862571
GCAGACATGCAATTTCCTCGATTAAATGCGTTTAGATTTTGAGTTTTGCCAGGGTCTCTTTATCTTATGCTTATGTC---TAACATTGTAGAAAACGGAGTTGGGGCAGGGTGAACAATTTACCCTCCTTTATCAACTTACTCTTA---TCA---TGGAGTTTGTATAGACCTTGCAATTCTAAGCCTTCACCTTGCTGGTATTAGCTCTATTTTCAG
>Magallana gigas_KP099020
GCAGACATGCAATTTCCTCGATTAAATGCGTTTAGATTTTGAGTTTTGCCAGGGTCTCTTTATCTTATGCTTATGTC---TAACATTGTAGAAAACGGAGTTGGGGCAGGGTGAACAATTTACCCTCCTTTATCAACTTACTCTTA---TCA---TGGAGTTTGTATAGACCTTGCAATTCTAAGCCTTCACCTTGCTGGTATTAGCTCTATTTTCAG
>Magallana gigas_MN862566
GCAGACATGCAATTTCCTCGATTAAATGCATTTAGATTTTGAGTTTTGCCAGGGTCTCTTTATCTCATGCTTATGTC---TAACATTGTAGAAAACGGAGTTGGGGCAGGGTGAACAATTTACCCTCCTTTATCAACTTACTCTTA---TCA---TGGAGTTTGTATAGACCTTGCAATTCTAAGCCTTCACCTTGCTGGTATTAGCTCTATTTTCAG
>Magallana gigas_KT317439
GCAGACATGCAATTTCCTCGATTAAATGCATTTAGATTTTGAGTTTTGCCAGGGTCTCTTTATCTTATGCTTATGTC---TAACATTGTAGAAAACGGAGTTGGGGCAGGGTGAACAATTTACCCTCCTTTATCAACTTACTCTTA---CCA---TGGAGTTTGTATAGACCTTGCAATTCTAAGCCTTCACCTTGCTGGTATTAGCTCTATTTTCAG
>Magallana gigas_KP099052
GCAGACATGCAATTTCCTCGATTAAATGCATTTAGATTTTGAGTTTTGCCAGGGTCTCTTTATCTTATGCTTATGTC---TAACATTGTAGAAAACGGAGTTGGGGCAGGGTGAACAATTTACCCTCCTTTATCAACTTACTCTTA---CCA---TGGAGTTTGTATAGACCTTGCAATTCTAAGCCTTCACCTTGCTGGTATTAGCTCTATTTTCAG
>Magallana gigas_KP099036
GCAGACATGCAATTTCCTCGATTAAATGCATTTAGATTTTGAGTTTTGCCAGGGTCTCTTTATCTTATGCTTATGTC---TAACATTGTAGAAAACGGAGTTGGGGCAGGGTGAACAATTTACCCTCCTTTATCAACTTACTCTTA---CCA---TGGAGTTTGTATAGACCTTGCAATTCTAAGCCTTCACCTTGCTGGTATTAGCTCTATTTTCAG
>Magallana gigas_KT317429
GCAGACATGCAATTTCCTCGATTAAATGCATTTAGATTTTGAGTTTTGCCAGGGTCTCTTTATCTTATGCTTATGTC---TAACATTGTAGAAAACGGAGTTGGGGCAGGGTGAACAATTTACCCTCCTTTATCAACTTACTCTTA---TCA---TGGAGTTTGTATAGACCTCGCAATTCTAAGCCTTCACCTTGCTGGTATTAGCTCTATTTTCAG
>Magallana gigas_KP099027
GCAGACATGCAATTTCCTCGATTAAATGCATTTAGATTTTGAGTTTTGCCAGGGTCTCTTTATCTTATGCTTATGTC---TAACATTGTAGAAAACGGAGTTGGGGCAGGGTGAACAATTTACCCTCCTTTATCAACTTACTCTTA---TCA---TGGAGTTTGTATAGACCTCGCAATTCTAAGCCTTCACCTTGCTGGTATTAGCTCTATTTTCAG
>Magallana gigas_KX436124
GCAGACATGCAATTTCCTCGATTAAATGCATTTAGATTTTGAGTTTTGCCAGGGTCTCTTTATCTTATGCTTATGTC---TAACATTGTAGAAAACGGAGTTGGGGCAGGGTGAACAATTTATCCTCCTTTATCAACTTACTCTTA---TCA---TGGAGTTTGTATAGACCTTGCAATTCTAAGCCTTCACCTTGCTGGTATTAGCTCTATTTTCAG
>Magallana gigas_KX436125
GCAGACATGCAATTTCCTCGATTAAATGCATTTAGATTTTGAGTTTTGCCAGGGTCTCTTTATCTTATGCTTATGTC---TAACATTGTAGAAAACGGAGTTGGGGCAGGGTGAACAATTTATCCTCCTTTATCAACTTACTCTTA---TCA---TGGAGTTTGTATAGACCTTGCAATTCTAAGCCTTCACCTTGCTGGTATTAGCTCTATTTTCAG
>Magallana gigas_KX436126
GCAGACATGCAATTTCCTCGATTAAATGCATTTAGATTTTGAGTTTTGCCAGGGTCTCTTTATCTTATGCTTATGTC---TAACATTGTAGAAAACGGAGTTGGGGCAGGGTGAACAATTTATCCTCCTTTATCAACTTACTCTTA---TCA---TGGAGTTTGTATAGACCTTGCAATTCTAAGCCTTCACCTTGCTGGTATTAGCTCTATTTTCAG
>Magallana gigas_KX436127
GCAGACATGCAATTTCCTCGATTAAATGCATTTAGATTTTGAGTTTTGCCAGGGTCTCTTTATCTTATGCTTATGTC---TAACATTGTAGAAAACGGAGTTGGGGCAGGGTGAACAATTTATCCTCCTTTATCAACTTACTCTTA---TCA---TGGAGTTTGTATAGACCTTGCAATTCTAAGCCTTCACCTTGCTGGTATTAGCTCTATTTTCAG
>Magallana gigas_KX436130
GCAGACATGCAATTTCCTCGATTAAATGCATTTAGATTTTGAGTTTTGCCAGGGTCTCTTTATCTTATGCTTATGTC---TAACATTGTAGAAAACGGAGTTGGGGCAGGGTGAACAATTTATCCTCCTTTATCAACTTACTCTTA---TCA---TGGAGTTTGTATAGACCTTGCAATTCTAAGCCTTCACCTTGCTGGTATTAGCTCTATTTTCAG
>Magallana gigas_KX436131
GCAGACATGCAATTTCCTCGATTAAATGCATTTAGATTTTGAGTTTTGCCAGGGTCTCTTTATCTTATGCTTATGTC---TAACATTGTAGAAAACGGAGTTGGGGCAGGGTGAACAATTTATCCTCCTTTATCAACTTACTCTTA---TCA---TGGAGTTTGTATAGACCTTGCAATTCTAAGCCTTCACCTTGCTGGTATTAGCTCTATTTTCAG
>Magallana gigas_KX436132
GCAGACATGCAATTTCCTCGATTAAATGCATTTAGATTTTGAGTTTTGCCAGGGTCTCTTTATCTTATGCTTATGTC---TAACATTGTAGAAAACGGAGTTGGGGCAGGGTGAACAATTTATCCTCCTTTATCAACTTACTCTTA---TCA---TGGAGTTTGTATAGACCTTGCAATTCTAAGCCTTCACCTTGCTGGTATTAGCTCTATTTTCAG
>Magallana gigas_KX436133
GCAGACATGCAATTTCCTCGATTAAATGCATTTAGATTTTGAGTTTTGCCAGGGTCTCTTTATCTTATGCTTATGTC---TAACATTGTAGAAAACGGAGTTGGGGCAGGGTGAACAATTTATCCTCCTTTATCAACTTACTCTTA---TCA---TGGAGTTTGTATAGACCTTGCAATTCTAAGCCTTCACCTTGCTGGTATTAGCTCTATTTTCAG
>Magallana gigas_KP099044
GCAGACATGCAATTTCCTCGATTAAATGCATTTAGATTTTGAGTTTTGCCAGGGTCTCTTTATCTTATGCTTATGTC---TAACATTGTAGAAAACGGAGTTGGGGCAGGGTGAACAATTTATCCTCCTTTATCAACTTACTCTTA---TCA---TGGAGTTTGTATAGACCTTGCAATTCTAAGCCTTCACCTTGCTGGTATTAGCTCTATTTTCAG
>Magallana gigas_MH160020
GCAGACATGCAATTTCCTCGATTAAATGCATTTAGATTTTGAGTTTTGCCAGGGTCTCTTTATCTTATGCTTATGTC---TAACATTGTAGAAAACGGAGTTGGGGCAGGGTGAACAATTTACCCTCCTTTATCAACTTACTCTTA---TCA---TGGGGTTTGTATAGACCTTGCAATTCTAAGCCTTCACCTTGCTGGTATTAGCTCTATTTTCAG
>Magallana gigas_MH160015
GCAGACATGCAATTTCCTCGATTAAATGCATTTAGATTTTGAGTTTTGCCAGGGTCTCTTTATCTTATGCTTATGTC---TAACATTGTAGAAAACGGAGTTGGGGCAGGGTGAACAATTTACCCTCCTTTATCAACTTACTCTTA---TCA---TGGAGTTTGTATAGACCTTGCAATTCTAAGCCTTCACCTTGCTGGTGTTAGCTCTATTTTCAG
>Magallana gigas_KT317431
GCAGACATGCAATTTCCTCGATTAAATGCATTTAGATTTTGAGTTTTGCCAGGGTCTCTTTATCTTATGCTTATGTC---TAACATTGTAGAAAACGGAGTTGGGGCAGGGTGAACAATTTACCCTCCTTTATCAACTTACTCTTA---TCA---TGGAGTTTGTATAGACCTTGCAATTCTAAGCCTTCACCTTGCTGGTGTTAGCTCTATTTTCAG
>Magallana gigas_MH160014
GCAGACATGCAATTTCCTCGATTAAATGCATTTAGATTTTGAGTTTTGCCAGGGTCTCTTTATCTTATGCTTATGTC---TAACATTGTAGAAAACGGAGTTGGGGCAGGGTGAACAATTTACCCTCCTCTATCAACTTACTCTTA---TCA---TGGAGTTTGTATAGACCTTGCAATTCTAAGCCTTCACCTTGCTGGTATTAGCTCTATTTTCAG
>Magallana gigas_AB641332
GCAGACATGCAATTTCCTCGATTAAATGCATTTAGATTTTGAGTTTTGCCAGGGTCTCTTTATCTTATGCTTATGTC---TAACATTGTAGAAAACGGAGTTGGGGCAGGGTGAACAATTTACCCTCCTTTATCAACCTACTCTTA---TCA---TGGAGTTTGTATAGACCTTGCAATTCTAAGCCTTCACCTTGCTGGTATTAGCTCTATTTTCAG
>Magallana gigas_MN862567
GCAGACATGCAATTTCCTCGATTAAATGCATTTAGATTTTGAGTTTTGCCAGGGTCTCTTTATCTTATGCTTATGTC---TAACATTGTAGAAAACGGAGTTGGGGCAGGGTGAACAATTTACCCTCCTTTATCAACCTACTCTTA---TCA---TGGAGTTTGTATAGACCTTGCAATTCTAAGCCTTCACCTTGCTGGTATTAGCTCTATTTTCAG
>Magallana gigas_KT932098
GCAGACATGCAATTTCCTCGATTAAATGCATTTAGATTTTGAGTTTTGCCAGGGTCTCTTTATCTTATGCTTATGTC---TAACATTGTAGAAAACGGAGTTGGGGCAGGGTGAACAATTTACCCTCCTTTATCAACTTACTCTTA---TCA---TGGAGTTTGTATGGACCTTGCAATTCTAAGCCTTCACCTTGCTGGTATTAGCTCTATTTTCAG
>Magallana gigas_OK021658
GCAGACATGCAATTTCCTCGATTAAATGCATTTAGATTTTGAGTTTTGCCAGGGTCTCTTTATCTTATGCTTATGTC---TAACATTGTAGAAAACGGAGTTGGGGCAGGGTGAACAATTTACCCTCCTTTATCAACTTACTCTTA---TCA---TGGAGTTTGTATGGACCTTGCAATTCTAAGCCTTCACCTTGCTGGTATTAGCTCTATTTTCAG
>Magallana gigas_KY363470
GCAGACATGCAATTTCCTCGATTAAATGCATTTAGATTTTGAGTTTTGCCAGGGTCTCTTTATCTTATGCTTATGTC---TAACATTGTAGAAAACGGAGTTGGGGCAGGGTGAACAATTTACCCTCCTTTATCAACTTACTCTTA---TCA---TGGAGTTTGTATAGACCTTGCAATTCTAAGCCTTCACCTTGCTGGTATTAGCTCTATTTTTAG
>Magallana gigas_KP099009
GCAGACATGCAATTTCCTCGATTAAATGCATTTAGATTTTGAGTTTTGCCAGGGTCTCTTTATCTTATGCTTATGTC---TAACATTGTAGAAAACGGAGTTGGGGCAGGGTGAACAATTTACCCTCCTTTATCAACTTACTCTTA---TCA---TGGAGTTTGTATAGACCTTGCAATTCTAAGCCTTCACCTTGCTGGTATTAGCTCTATTTTTAG
>Magallana gigas_KY363467
GCAGACATACAATTTCCTCGATTAAATGCATTTAGATTTTGAGTTTTGCCAGGGTCTCTTTATCTTATGCTTATGTC---TAACATTGTAGAAAACGGAGTTGGGGCAGGGTGAACAATTTACCCTCCTTTATCAACTTACTCTTA---TCA---TGGAGTTTGTATAGACCTTGCAATTCTAAGCCTTCACCTTGCTGGTATTAGCTCTATTTTCAG
>Magallana gigas_KP099043
GCAGACATACAATTTCCTCGATTAAATGCATTTAGATTTTGAGTTTTGCCAGGGTCTCTTTATCTTATGCTTATGTC---TAACATTGTAGAAAACGGAGTTGGGGCAGGGTGAACAATTTACCCTCCTTTATCAACTTACTCTTA---TCA---TGGAGTTTGTATAGACCTTGCAATTCTAAGCCTTCACCTTGCTGGTATTAGCTCTATTTTCAG
>Magallana gigas_MH160016
GCAGACATGCAATTTCCTCGATTAAATGCATTTAGATTTTGAGTTTTGCCAGGGTCTCTTTATCTTATGCTTATGTC---TAACATTGTAGAAAACGGAGTTGGGGCAGGGTGAACAATTTACCCTCCTTTATCAACTTATTCTTA---TCA---TGGAGTTTGTATAGACCTTGCAATTCTAAGCCTTCACCTTGCTGGTATTAGCTCTATTTTCAG
>Magallana gigas_KP099016
GCAGACATGCAATTTCCTCGATTAAATGCATTTAGATTTTGAGTTTTGCCAGGGTCTCTTTATCTTATGCTTATGTC---TAACATTGTAGAAAACGGAGTTGGGGCAGGGTGAACAATTTACCCTCCTTTATCAACTTACTCTTA---TCA---TGGAGTTTGTATAGACCTTGCAATTCTAAGCCTTCACCTTGCTGGTATTAGTTCTATTTTCAG
>Magallana gigas_KJ855245 - COX1 CDS
GCAGACATGCAATTTCCTCGATTAAATGCATTTAGATTTTGAGTTTTGCCAGGGTCTCTTTATCTTATGCTTATGTC---TAACATTGTAGAAAACGGAGTTGGGGCAGGGTGAACAATTTACCCTCCTTTATCAACTTACTCTTA---TCA---TGGAGTTTGTATAGACCTTGCAATTCTAAGCCTTCACCTTGCTGGTATTAGCTCTATTTTCAG
>Magallana gigas_MZ400416
GCAGACATGCAATTTCCTCGATTAAATGCATTTAGATTTTGAGTTTTGCCAGGGTCTCTTTATCTTATGCTTATGTC---TAACATTGTAGAAAACGGAGTTGGGGCAGGGTGAACAATTTACCCTCCTTTATCAACTTACTCTTA---TCA---TGGAGTTTGTATAGACCTTGCAATTCTAAGCCTTCACCTTGCTGGTATTAGCTCTATTTTCAG
>Magallana gigas_AB033687
GCAGACATGCAATTTCCTCGATTAAATGCATTTAGATTTTGAGTTTTGCCAGGGTCTCTTTATCTTATGCTTATGTC---TAACATTGTAGAAAACGGAGTTGGGGCAGGGTGAACAATTTACCCTCCTTTATCAACTTACTCTTA---TCA---TGGAGTTTGTATAGACCTTGCAATTCTAAGCCTTCACCTTGCTGGTATTAGCTCTATTTTCAG
>Magallana gigas_PQ367233
GCAGACATGCAATTTCCTCGATTAAATGCATTTAGATTTTGAGTTTTGCCAGGGTCTCTTTATCTTATGCTTATGTC---TAACATTGTAGAAAACGGAGTTGGGGCAGGGTGAACAATTTACCCTCCTTTATCAACTTACTCTTA---TCA---TGGAGTTTGTATAGACCTTGCAATTCTAAGCCTTCACCTTGCTGGTATTAGCTCTATTTTCAG
>Magallana gigas_KY363471
GCAGACATGCAATTTCCTCGATTAAATGCATTTAGATTTTGAGTTTTGCCAGGGTCTCTTTATCTTATGCTTATGTC---TAACATTGTAGAAAACGGAGTTGGGGCAGGGTGAACAATTTACCCTCCTTTATCAACTTACTCTTA---TCA---TGGAGTTTGTATAGACCTTGCAATTCTAAGCCTTCACCTTGCTGGTATTAGCTCTATTTTCAG
>Magallana gigas_LC063806
GCAGACATGCAATTTCCTCGATTAAATGCATTTAGATTTTGAGTTTTGCCAGGGTCTCTTTATCTTATGCTTATGTC---TAACATTGTAGAAAACGGAGTTGGGGCAGGGTGAACAATTTACCCTCCTTTATCAACTTACTCTTA---TCA---TGGAGTTTGTATAGACCTTGCAATTCTAAGCCTTCACCTTGCTGGTATTAGCTCTATTTTCAG
>Magallana gigas_MH160019
GCAGACATGCAATTTCCTCGATTAAATGCATTTAGATTTTGAGTTTTGCCAGGGTCTCTTTATCTTATGCTTATGTC---TAACATTGTAGAAAACGGAGTTGGGGCAGGGTGAACAATTTACCCTCCTTTATCAACTTACTCTTA---TCA---TGGAGTTTGTATAGACCTTGCAATTCTAAGCCTTCACCTTGCTGGTATTAGCTCTATTTTCAG
>Magallana gigas_OR239156
GCAGACATGCAATTTCCTCGATTAAATGCATTTAGATTTTGAGTTTTGCCAGGGTCTCTTTATCTTATGCTTATGTC---TAACATTGTAGAAAACGGAGTTGGGGCAGGGTGAACAATTTACCCTCCTTTATCAACTTACTCTTA---TCA---TGGAGTTTGTATAGACCTTGCAATTCTAAGCCTTCACCTTGCTGGTATTAGCTCTATTTTCAG
>Magallana gigas_MN185350
GCAGACATGCAATTTCCTCGATTAAATGCATTTAGATTTTGAGTTTTGCCAGGGTCTCTTTATCTTATGCTTATGTC---TAACATTGTAGAAAACGGAGTTGGGGCAGGGTGAACAATTTACCCTCCTTTATCAACTTACTCTTA---TCA---TGGAGTTTGTATAGACCTTGCAATTCTAAGCCTTCACCTTGCTGGTATTAGCTCTATTTTCAG
>Magallana gigas_KY363468
GCAGACATGCAATTTCCTCGATTAAATGCATTTAGATTTTGAGTTTTGCCAGGGTCTCTTTATCTTATGCTTATGTC---TAACATTGTAGAAAACGGAGTTGGGGCAGGGTGAACAATTTACCCTCCTTTATCAACTTACTCTTA---TCA---TGGAGTTTGTATAGACCTTGCAATTCTAAGCCTTCACCTTGCTGGTATTAGCTCTATTTTCAG
>Magallana gigas_KY363469
GCAGACATGCAATTTCCTCGATTAAATGCATTTAGATTTTGAGTTTTGCCAGGGTCTCTTTATCTTATGCTTATGTC---TAACATTGTAGAAAACGGAGTTGGGGCAGGGTGAACAATTTACCCTCCTTTATCAACTTACTCTTA---TCA---TGGAGTTTGTATAGACCTTGCAATTCTAAGCCTTCACCTTGCTGGTATTAGCTCTATTTTCAG
>Magallana gigas_OK021659
GCAGACATGCAATTTCCTCGATTAAATGCATTTAGATTTTGAGTTTTGCCAGGGTCTCTTTATCTTATGCTTATGTC---TAACATTGTAGAAAACGGAGTTGGGGCAGGGTGAACAATTTACCCTCCTTTATCAACTTACTCTTA---TCA---TGGAGTTTGTATAGACCTTGCAATTCTAAGCCTTCACCTTGCTGGTATTAGCTCTATTTTCAG
>Magallana gigas_KT932097
GCAGACATGCAATTTCCTCGATTAAATGCATTTAGATTTTGAGTTTTGCCAGGGTCTCTTTATCTTATGCTTATGTC---TAACATTGTAGAAAACGGAGTTGGGGCAGGGTGAACAATTTACCCTCCTTTATCAACTTACTCTTA---TCA---TGGAGTTTGTATAGACCTTGCAATTCTAAGCCTTCACCTTGCTGGTATTAGCTCTATTTTCAG
>Magallana gigas_OK021657
GCAGACATGCAATTTCCTCGATTAAATGCATTTAGATTTTGAGTTTTGCCAGGGTCTCTTTATCTTATGCTTATGTC---TAACATTGTAGAAAACGGAGTTGGGGCAGGGTGAACAATTTACCCTCCTTTATCAACTTACTCTTA---TCA---TGGAGTTTGTATAGACCTTGCAATTCTAAGCCTTCACCTTGCTGGTATTAGCTCTATTTTCAG
>Magallana gigas_AB641330
GCAGACATGCAATTTCCTCGATTAAATGCATTTAGATTTTGAGTTTTGCCAGGGTCTCTTTATCTTATGCTTATGTC---TAACATTGTAGAAAACGGAGTTGGGGCAGGGTGAACAATTTACCCTCCTTTATCAACTTACTCTTA---TCA---TGGAGTTTGTATAGACCTTGCAATTCTAAGCCTTCACCTTGCTGGTATTAGCTCTATTTTCAG
>Magallana gigas_AB641331
GCAGACATGCAATTTCCTCGATTAAATGCATTTAGATTTTGAGTTTTGCCAGGGTCTCTTTATCTTATGCTTATGTC---TAACATTGTAGAAAACGGAGTTGGGGCAGGGTGAACAATTTACCCTCCTTTATCAACTTACTCTTA---TCA---TGGAGTTTGTATAGACCTTGCAATTCTAAGCCTTCACCTTGCTGGTATTAGCTCTATTTTCAG
>Magallana gigas_AB641333
GCAGACATGCAATTTCCTCGATTAAATGCATTTAGATTTTGAGTTTTGCCAGGGTCTCTTTATCTTATGCTTATGTC---TAACATTGTAGAAAACGGAGTTGGGGCAGGGTGAACAATTTACCCTCCTTTATCAACTTACTCTTA---TCA---TGGAGTTTGTATAGACCTTGCAATTCTAAGCCTTCACCTTGCTGGTATTAGCTCTATTTTCAG
>Magallana gigas_OR239155
GCAGACATGCAATTTCCTCGATTAAATGCATTTAGATTTTGAGTTTTGCCAGGGTCTCTTTATCTTATGCTTATGTC---TAACATTGTAGAAAACGGAGTTGGGGCAGGGTGAACAATTTACCCTCCTTTATCAACTTACTCTTA---TCA---TGGAGTTTGTATAGACCTTGCAATTCTAAGCCTTCACCTTGCTGGTATTAGCTCTATTTTCAG
>Magallana gigas_MH160012
GCAGACATGCAATTTCCTCGATTAAATGCATTTAGATTTTGAGTTTTGCCAGGGTCTCTTTATCTTATGCTTATGTC---TAACATTGTAGAAAACGGAGTTGGGGCAGGGTGAACAATTTACCCTCCTTTATCAACTTACTCTTA---TCA---TGGAGTTTGTATAGACCTTGCAATTCTAAGCCTTCACCTTGCTGGTATTAGCTCTATTTTCAG
>Magallana gigas_MH160017
GCAGACATGCAATTTCCTCGATTAAATGCATTTAGATTTTGAGTTTTGCCAGGGTCTCTTTATCTTATGCTTATGTC---TAACATTGTAGAAAACGGAGTTGGGGCAGGGTGAACAATTTACCCTCCTTTATCAACTTACTCTTA---TCA---TGGAGTTTGTATAGACCTTGCAATTCTAAGCCTTCACCTTGCTGGTATTAGCTCTATTTTCAG
>Magallana gigas_KY363466
GCAGACATGCAATTTCCTCGATTAAATGCATTTAGATTTTGAGTTTTGCCAGGGTCTCTTTATCTTATGCTTATGTC---TAACATTGTAGAAAACGGAGTTGGGGCAGGGTGAACAATTTACCCTCCTTTATCAACTTACTCTTA---TCA---TGGAGTTTGTATAGACCTTGCAATTCTAAGCCTTCACCTTGCTGGTATTAGCTCTATTTTCAG
>Magallana gigas_DQ659370
GCAGACATGCAATTTCCTCGATTAAATGCATTTAGATTTTGAGTTTTGCCAGGGTCTCTTTATCTTATGCTTATGTC---TAACATTGTAGAAAACGGAGTTGGGGCAGGGTGAACAATTTACCCTCCTTTATCAACTTACTCTTA---TCA---TGGAGTTTGTATAGACCTTGCAATTCTAAGCCTTCACCTTGCTGGTATTAGCTCTATTTTCAG
>Magallana gigas_DQ417694
GCAGACATGCAATTTCCTCGATTAAATGCATTTAGATTTTGAGTTTTGCCAGGGTCTCTTTATCTTATGCTTATGTC---TAACATTGTAGAAAACGGAGTTGGGGCAGGGTGAACAATTTACCCTCCTTTATCAACTTACTCTTA---TCA---TGGAGTTTGTATAGACCTTGCAATTCTAAGCCTTCACCTTGCTGGTATTAGCTCTATTTTCAG
>Magallana gigas_KX345121
GCAGACATGCAATTTCCTCGATTAAATGCATTTAGATTTTGAGTTTTGCCAGGGTCTCTTTATCTTATGCTTATGTC---TAACATTGTAGAAAACGGAGTTGGGGCAGGGTGAACAATTTACCCTCCTTTATCAACTTACTCTTA---TCA---TGGAGTTTGTATAGACCTTGCAATTCTAAGCCTTCACCTTGCTGGTATTAGCTCTATTTTCAG
>Magallana gigas_KX345122
GCAGACATGCAATTTCCTCGATTAAATGCATTTAGATTTTGAGTTTTGCCAGGGTCTCTTTATCTTATGCTTATGTC---TAACATTGTAGAAAACGGAGTTGGGGCAGGGTGAACAATTTACCCTCCTTTATCAACTTACTCTTA---TCA---TGGAGTTTGTATAGACCTTGCAATTCTAAGCCTTCACCTTGCTGGTATTAGCTCTATTTTCAG
>Magallana gigas_KX345123
GCAGACATGCAATTTCCTCGATTAAATGCATTTAGATTTTGAGTTTTGCCAGGGTCTCTTTATCTTATGCTTATGTC---TAACATTGTAGAAAACGGAGTTGGGGCAGGGTGAACAATTTACCCTCCTTTATCAACTTACTCTTA---TCA---TGGAGTTTGTATAGACCTTGCAATTCTAAGCCTTCACCTTGCTGGTATTAGCTCTATTTTCAG
>Magallana gigas_KX345124
GCAGACATGCAATTTCCTCGATTAAATGCATTTAGATTTTGAGTTTTGCCAGGGTCTCTTTATCTTATGCTTATGTC---TAACATTGTAGAAAACGGAGTTGGGGCAGGGTGAACAATTTACCCTCCTTTATCAACTTACTCTTA---TCA---TGGAGTTTGTATAGACCTTGCAATTCTAAGCCTTCACCTTGCTGGTATTAGCTCTATTTTCAG
>Magallana gigas_KX345125
GCAGACATGCAATTTCCTCGATTAAATGCATTTAGATTTTGAGTTTTGCCAGGGTCTCTTTATCTTATGCTTATGTC---TAACATTGTAGAAAACGGAGTTGGGGCAGGGTGAACAATTTACCCTCCTTTATCAACTTACTCTTA---TCA---TGGAGTTTGTATAGACCTTGCAATTCTAAGCCTTCACCTTGCTGGTATTAGCTCTATTTTCAG
>Magallana gigas_KX345127
GCAGACATGCAATTTCCTCGATTAAATGCATTTAGATTTTGAGTTTTGCCAGGGTCTCTTTATCTTATGCTTATGTC---TAACATTGTAGAAAACGGAGTTGGGGCAGGGTGAACAATTTACCCTCCTTTATCAACTTACTCTTA---TCA---TGGAGTTTGTATAGACCTTGCAATTCTAAGCCTTCACCTTGCTGGTATTAGCTCTATTTTCAG
>Magallana gigas_KX345128
GCAGACATGCAATTTCCTCGATTAAATGCATTTAGATTTTGAGTTTTGCCAGGGTCTCTTTATCTTATGCTTATGTC---TAACATTGTAGAAAACGGAGTTGGGGCAGGGTGAACAATTTACCCTCCTTTATCAACTTACTCTTA---TCA---TGGAGTTTGTATAGACCTTGCAATTCTAAGCCTTCACCTTGCTGGTATTAGCTCTATTTTCAG
>Magallana gigas_DQ417692
GCAGACATGCAATTTCCTCGATTAAATGCATTTAGATTTTGAGTTTTGCCAGGGTCTCTTTATCTTATGCTTATGTC---TAACATTGTAGAAAACGGAGTTGGGGCAGGGTGAACAATTTACCCTCCTTTATCAACTTACTCTTA---TCA---TGGAGTTTGTATAGACCTTGCAATTCTAAGCCTTCACCTTGCTGGTATTAGCTCTATTTTCAG
>Magallana gigas_AB641329
GCAGACATGCAATTTCCTCGATTAAATGCATTTAGATTTTGAGTTTTGCCAGGGTCTCTTTATCTTATGCTTATGTC---TAACATTGTAGAAAACGGAGTTGGGGCAGGGTGAACAATTTACCCTCCTTTATCAACTTACTCTTA---TCA---TGGAGTTTGTATAGACCTTGCAATTCTAAGCCTTCACCTTGCTGGTATTAGCTCTATTTTCAG
>Magallana gigas_KX345748
GCAGACATGCAATTTCCTCGATTAAATGCATTTAGATTTTGAGTTTTGCCAGGGTCTCTTTATCTTATGCTTATGTC---TAACATTGTAGAAAACGGAGTTGGGGCAGGGTGAACAATTTACCCTCCTTTATCAACTTACTCTTA---TCA---TGGAGTTTGTATAGACCTTGCAATTCTAAGCCTTCACCTTGCTGGTATTAGCTCTATTTTCAG
>Magallana gigas_KX345749
GCAGACATGCAATTTCCTCGATTAAATGCATTTAGATTTTGAGTTTTGCCAGGGTCTCTTTATCTTATGCTTATGTC---TAACATTGTAGAAAACGGAGTTGGGGCAGGGTGAACAATTTACCCTCCTTTATCAACTTACTCTTA---TCA---TGGAGTTTGTATAGACCTTGCAATTCTAAGCCTTCACCTTGCTGGTATTAGCTCTATTTTCAG
>Magallana gigas_KX345750
GCAGACATGCAATTTCCTCGATTAAATGCATTTAGATTTTGAGTTTTGCCAGGGTCTCTTTATCTTATGCTTATGTC---TAACATTGTAGAAAACGGAGTTGGGGCAGGGTGAACAATTTACCCTCCTTTATCAACTTACTCTTA---TCA---TGGAGTTTGTATAGACCTTGCAATTCTAAGCCTTCACCTTGCTGGTATTAGCTCTATTTTCAG
>Magallana gigas_KX345751
GCAGACATGCAATTTCCTCGATTAAATGCATTTAGATTTTGAGTTTTGCCAGGGTCTCTTTATCTTATGCTTATGTC---TAACATTGTAGAAAACGGAGTTGGGGCAGGGTGAACAATTTACCCTCCTTTATCAACTTACTCTTA---TCA---TGGAGTTTGTATAGACCTTGCAATTCTAAGCCTTCACCTTGCTGGTATTAGCTCTATTTTCAG
>Magallana gigas_KX345752
GCAGACATGCAATTTCCTCGATTAAATGCATTTAGATTTTGAGTTTTGCCAGGGTCTCTTTATCTTATGCTTATGTC---TAACATTGTAGAAAACGGAGTTGGGGCAGGGTGAACAATTTACCCTCCTTTATCAACTTACTCTTA---TCA---TGGAGTTTGTATAGACCTTGCAATTCTAAGCCTTCACCTTGCTGGTATTAGCTCTATTTTCAG
>Magallana gigas_KX345753
GCAGACATGCAATTTCCTCGATTAAATGCATTTAGATTTTGAGTTTTGCCAGGGTCTCTTTATCTTATGCTTATGTC---TAACATTGTAGAAAACGGAGTTGGGGCAGGGTGAACAATTTACCCTCCTTTATCAACTTACTCTTA---TCA---TGGAGTTTGTATAGACCTTGCAATTCTAAGCCTTCACCTTGCTGGTATTAGCTCTATTTTCAG
>Magallana gigas_DQ417695
GCAGACATGCAATTTCCTCGATTAAATGCATTTAGATTTTGAGTTTTGCCAGGGTCTCTTTATCTTATGCTTATGTC---TAACATTGTAGAAAACGGAGTTGGGGCAGGGTGAACAATTTACCCTCCTTTATCAACTTACTCTTA---TCA---TGGAGTTTGTATAGACCTTGCAATTCTAAGCCTTCACCTTGCTGGTATTAGCTCTATTTTCAG
>Magallana gigas_DQ417696
GCAGACATGCAATTTCCTCGATTAAATGCATTTAGATTTTGAGTTTTGCCAGGGTCTCTTTATCTTATGCTTATGTC---TAACATTGTAGAAAACGGAGTTGGGGCAGGGTGAACAATTTACCCTCCTTTATCAACTTACTCTTA---TCA---TGGAGTTTGTATAGACCTTGCAATTCTAAGCCTTCACCTTGCTGGTATTAGCTCTATTTTCAG
>Magallana gigas_KT932093
GCAGACATGCAATTTCCTCGATTAAATGCATTTAGATTTTGAGTTTTGCCAGGGTCTCTTTATCTTATGCTTATGTC---TAACATTGTAGAAAACGGAGTTGGGGCAGGGTGAACAATTTACCCTCCTTTATCAACTTACTCTTA---TCA---TGGAGTTTGTATAGACCTTGCAATTCTAAGCCTTCACCTTGCTGGTATTAGCTCTATTTTCAG
>Magallana gigas_KT932094
GCAGACATGCAATTTCCTCGATTAAATGCATTTAGATTTTGAGTTTTGCCAGGGTCTCTTTATCTTATGCTTATGTC---TAACATTGTAGAAAACGGAGTTGGGGCAGGGTGAACAATTTACCCTCCTTTATCAACTTACTCTTA---TCA---TGGAGTTTGTATAGACCTTGCAATTCTAAGCCTTCACCTTGCTGGTATTAGCTCTATTTTCAG
>Magallana gigas_KT932095
GCAGACATGCAATTTCCTCGATTAAATGCATTTAGATTTTGAGTTTTGCCAGGGTCTCTTTATCTTATGCTTATGTC---TAACATTGTAGAAAACGGAGTTGGGGCAGGGTGAACAATTTACCCTCCTTTATCAACTTACTCTTA---TCA---TGGAGTTTGTATAGACCTTGCAATTCTAAGCCTTCACCTTGCTGGTATTAGCTCTATTTTCAG
>Magallana gigas_KT932099
GCAGACATGCAATTTCCTCGATTAAATGCATTTAGATTTTGAGTTTTGCCAGGGTCTCTTTATCTTATGCTTATGTC---TAACATTGTAGAAAACGGAGTTGGGGCAGGGTGAACAATTTACCCTCCTTTATCAACTTACTCTTA---TCA---TGGAGTTTGTATAGACCTTGCAATTCTAAGCCTTCACCTTGCTGGTATTAGCTCTATTTTCAG
>Magallana gigas_KT932100
GCAGACATGCAATTTCCTCGATTAAATGCATTTAGATTTTGAGTTTTGCCAGGGTCTCTTTATCTTATGCTTATGTC---TAACATTGTAGAAAACGGAGTTGGGGCAGGGTGAACAATTTACCCTCCTTTATCAACTTACTCTTA---TCA---TGGAGTTTGTATAGACCTTGCAATTCTAAGCCTTCACCTTGCTGGTATTAGCTCTATTTTCAG
>Magallana gigas_KX345126
GCAGACATGCAATTTCCTCGATTAAATGCATTTAGATTTTGAGTTTTGCCAGGGTCTCTTTATCTTATGCTTATGTC---TAACATTGTAGAAAACGGAGTTGGGGCAGGGTGAACAATTTACCCTCCTTTATCAACTTACTCTTA---TCA---TGGAGTTTGTATAGACCTTGCAATTCTAAGCCTTCACCTTGCTGGTATTAGCTCTATTTTCAG
>Magallana gigas_MH160013
GCAGACATGCAATTTCCTCGATTAAATGCATTTAGATTTTGAGTTTTGCCAGGGTCTCTTTATCTTATGCTTATGTC---TAACATTGTAGAAAACGGAGTTGGGGCAGGGTGAACAATTTACCCTCCTTTATCAACTTACTCTTA---TCA---TGGAGTTTGTATAGACCTTGCAATTCTAAGCCTTCACCTTGCTGGTATTAGCTCTATTTTCAG
>Magallana gigas_MH160021
GCAGACATGCAATTTCCTCGATTAAATGCATTTAGATTTTGAGTTTTGCCAGGGTCTCTTTATCTTATGCTTATGTC---TAACATTGTAGAAAACGGAGTTGGGGCAGGGTGAACAATTTACCCTCCTTTATCAACTTACTCTTA---TCA---TGGAGTTTGTATAGACCTTGCAATTCTAAGCCTTCACCTTGCTGGTATTAGCTCTATTTTCAG
>Magallana gigas_MT193619
GCAGACATGCAATTTCCTCGATTAAATGCATTTAGATTTTGAGTTTTGCCAGGGTCTCTTTATCTTATGCTTATGTC---TAACATTGTAGAAAACGGAGTTGGGGCAGGGTGAACAATTTACCCTCCTTTATCAACTTACTCTTA---TCA---TGGAGTTTGTATAGACCTTGCAATTCTAAGCCTTCACCTTGCTGGTATTAGCTCTATTTTCAG
>Magallana gigas_MT193620
GCAGACATGCAATTTCCTCGATTAAATGCATTTAGATTTTGAGTTTTGCCAGGGTCTCTTTATCTTATGCTTATGTC---TAACATTGTAGAAAACGGAGTTGGGGCAGGGTGAACAATTTACCCTCCTTTATCAACTTACTCTTA---TCA---TGGAGTTTGTATAGACCTTGCAATTCTAAGCCTTCACCTTGCTGGTATTAGCTCTATTTTCAG
>Magallana gigas_OK021655
GCAGACATGCAATTTCCTCGATTAAATGCATTTAGATTTTGAGTTTTGCCAGGGTCTCTTTATCTTATGCTTATGTC---TAACATTGTAGAAAACGGAGTTGGGGCAGGGTGAACAATTTACCCTCCTTTATCAACTTACTCTTA---TCA---TGGAGTTTGTATAGACCTTGCAATTCTAAGCCTTCACCTTGCTGGTATTAGCTCTATTTTCAG
>Magallana gigas_OR239147
GCAGACATGCAATTTCCTCGATTAAATGCATTTAGATTTTGAGTTTTGCCAGGGTCTCTTTATCTTATGCTTATGTC---TAACATTGTAGAAAACGGAGTTGGGGCAGGGTGAACAATTTACCCTCCTTTATCAACTTACTCTTA---TCA---TGGAGTTTGTATAGACCTTGCAATTCTAAGCCTTCACCTTGCTGGTATTAGCTCTATTTTCAG
>Magallana gigas_PP098476
GCAGACATGCAATTTCCTCGATTAAATGCATTTAGATTTTGAGTTTTGCCAGGGTCTCTTTATCTTATGCTTATGTC---TAACATTGTAGAAAACGGAGTTGGGGCAGGGTGAACAATTTACCCTCCTTTATCAACTTACTCTTA---TCA---TGGAGTTTGTATAGACCTTGCAATTCTAAGCCTTCACCTTGCTGGTATTAGCTCTATTTTCAG
>Magallana gigas_OK021656
GCAGACATGCAATTTCCTCGATTAAATGCATTTAGATTTTGAGTTTTGCCAGGGTCTCTTTATCTTATGCTTATGTC---TAACATTGTAGAAAACGGAGTTGGGGCAGGGTGAACAATTTACCCTCCTTTATCAACTTACTCTTA---TCA---TGGAGTTTGTATAGACCTTGCAATTCTAAGCCTTCACCTTGCTGGTATTAGCTCTATTTTCAG
>Magallana gigas_KT932096
GCAGACATGCAATTTCCTCGATTAAATGCATTTAGATTTTGAGTTTTGCCAGGGTCTCTTTATCTTATGCTTATGTC---TAACATTGTAGAAAACGGAGTTGGGGCAGGGTGAACAATTTACCCTCCTTTATCAACTTACTCTTA---TCA---TGGAGTTTGTATAGACCTTGCAATTCTAAGCCTTCACCTTGCTGGTATTAGCTCTATTTTCAG
>Magallana gigas_AB641334
GCAGACATGCAATTTCCTCGATTAAATGCATTTAGATTTTGAGTTTTGCCAGGGTCTCTTTATCTTATGCTTATGTC---TAACATTGTAGAAAACGGAGTTGGGGCAGGGTGAACAATTTACCCTCCTTTATCAACTTACTCTTA---TCA---TGGAGTTTGTATAGACCTTGCAATTCTAAGCCTTCACCTTGCTGGTATTAGCTCTATTTTCAG
>Magallana gigas_MH160018
GCAGACATGCAATTTCCTCGATTAAATGCATTTAGATTTTGAGTTTTGCCAGGGTCTCTTTATCTTATGCTTATGTC---TAACATTGTAGAAAACGGAGTTGGGGCAGGGTGAACAATTTACCCTCCTTTATCAACTTACTCTTA---TCA---TGGAGTTTGTATAGACCTTGCAATTCTAAGCCTTCACCTTGCTGGTATTAGCTCTATTTTCAG
>Magallana gigas_PP098475
GCAGACATGCAATTTCCTCGATTAAATGCATTTAGATTTTGAGTTTTGCCAGGGTCTCTTTATCTTATGCTTATGTC---TAACATTGTAGAAAACGGAGTTGGGGCAGGGTGAACAATTTACCCTCCTTTATCAACTTACTCTTA---TCA---TGGAGTTTGTATAGACCTTGCAATTCTAAGCCTTCACCTTGCTGGTATTAGCTCTATTTTCAG
>Magallana gigas_MF663324
GCAGACATGCAATTTCCTCGATTAAATGCATTTAGATTTTGAGTTTTGCCAGGGTCTCTTTATCTTATGCTTATGTC---TAACATTGTAGAAAACGGAGTTGGGGCAGGGTGAACAATTTACCCTCCTTTATCAACTTACTCTTA---TCA---TGGAGTTTGTATAGACCTTGCAATTCTAAGCCTTCACCTTGCTGGTATTAGCTCTATTTTCAG
>Magallana gigas_MN862565
GCAGACATGCAATTTCCTCGATTAAATGCATTTAGATTTTGAGTTTTGCCAGGGTCTCTTTATCTTATGCTTATGTC---TAACATTGTAGAAAACGGAGTTGGGGCAGGGTGAACAATTTACCCTCCTTTATCAACTTACTCTTA---TCA---TGGAGTTTGTATAGACCTTGCAATTCTAAGCCTTCACCTTGCTGGTATTAGCTCTATTTTCAG
>Magallana gigas_MN862564
GCAGACATGCAATTTCCTCGATTAAATGCATTTAGATTTTGAGTTTTGCCAGGGTCTCTTTATCTTATGCTTATGTC---TAACATTGTAGAAAACGGAGTTGGGGCAGGGTGAACAATTTACCCTCCTTTATCAACTTACTCTTA---TCA---TGGAGTTTGTATAGACCTTGCAATTCTAAGCCTTCACCTTGCTGGTATTAGCTCTATTTTCAG
>Magallana gigas_MT350632
GCAGACATGCAATTTCCTCGATTAAATGCATTTAGATTTTGAGTTTTGCCAGGGTCTCTTTATCTTATGCTTATGTC---TAACATTGTAGAAAACGGAGTTGGGGCAGGGTGAACAATTTACCCTCCTTTATCAACTTACTCTTA---TCA---TGGAGTTTGTATAGACCTTGCAATTCTAAGCCTTCACCTTGCTGGTATTAGCTCTATTTTCAG
>Magallana gigas_KT317437
GCAGACATGCAATTTCCTCGATTAAATGCATTTAGATTTTGAGTTTTGCCAGGGTCTCTTTATCTTATGCTTATGTC---TAACATTGTAGAAAACGGAGTTGGGGCAGGGTGAACAATTTACCCTCCTTTATCAACTTACTCTTA---TCA---TGGAGTTTGTATAGACCTTGCAATTCTAAGCCTTCACCTTGCTGGTATTAGCTCTATTTTCAG
>Magallana gigas_HQ718599
GCAGACATGCAATTTCCTCGATTAAATGCATTTAGATTTTGAGTTTTGCCAGGGTCTCTTTATCTTATGCTTATGTC---TAACATTGTAGAAAACGGAGTTGGGGCAGGGTGAACAATTTACCCTCCTTTATCAACTTACTCTTA---TCA---TGGAGTTTGTATAGACCTTGCAATTCTAAGCCTTCACCTTGCTGGTATTAGCTCTATTTTCAG
>Magallana gigas_MN862569
GCAGACATGCAATTTCCTCGATTAAATGCATTTAGATTTTGAGTTTTGCCAGGGTCTCTTTATCTTATGCTTATGTC---TAACATTGTAGAAAACGGAGTTGGGGCAGGGTGAACAATTTACCCTCCTTTATCAACTTACTCTTA---TCA---TGGAGTTTGTATAGACCTTGCAATTCTAAGCCTTCACCTTGCTGGTATTAGCTCTATTTTCAG
>Magallana gigas_KJ818240
GCAGACATGCAATTTCCTCGATTAAATGCATTTAGATTTTGAGTTTTGCCAGGGTCTCTTTATCTTATGCTTATGTC---TAACATTGTAGAAAACGGAGTTGGGGCAGGGTGAACAATTTACCCTCCTTTATCAACTTACTCTTA---TCA---TGGAGTTTGTATAGACCTTGCAATTCTAAGCCTTCACCTTGCTGGTATTAGCTCTATTTTCAG
>Magallana gigas_KX436128
GCAGACATGCAATTTCCTCGATTAAATGCATTTAGATTTTGAGTTTTGCCAGGGTCTCTTTATCTTATGCTTATGTC---TAACATTGTAGAAAACGGAGTTGGGGCAGGGTGAACAATTTACCCTCCTTTATCAACTTACTCTTA---TCA---TGGAGTTTGTATAGACCTTGCAATTCTAAGCCTTCACCTTGCTGGTATTAGCTCTATTTTCAG
>Magallana gigas_KX436129
GCAGACATGCAATTTCCTCGATTAAATGCATTTAGATTTTGAGTTTTGCCAGGGTCTCTTTATCTTATGCTTATGTC---TAACATTGTAGAAAACGGAGTTGGGGCAGGGTGAACAATTTACCCTCCTTTATCAACTTACTCTTA---TCA---TGGAGTTTGTATAGACCTTGCAATTCTAAGCCTTCACCTTGCTGGTATTAGCTCTATTTTCAG
>Magallana gigas_AB904889
GCAGACATGCAATTTCCTCGATTAAATGCATTTAGATTTTGAGTTTTGCCAGGGTCTCTTTATCTTATGCTTATGTC---TAACATTGTAGAAAACGGAGTTGGGGCAGGGTGAACAATTTACCCTCCTTTATCAACTTACTCTTA---TCA---TGGAGTTTGTATAGACCTTGCAATTCTAAGCCTTCACCTTGCTGGTATTAGCTCTATTTTCAG
>Magallana gigas_PQ208398
GCAGACATGCAATTTCCTCGATTAAATGCATTTAGATTTTGAGTTTTGCCAGGGTCTCTTTATCTTATGCTTATGTC---TAACATTGTAGAAAACGGAGTTGGGGCAGGGTGAACAATTTACCCTCCTTTATCAACTTACTCTTA---TCA---TGGAGTTTGTATAGACCTTGCAATTCTAAGCCTTCACCTTGCTGGTATTAGCTCTATTTTCAG
>Magallana gigas_PQ208402
GCAGACATGCAATTTCCTCGATTAAATGCATTTAGATTTTGAGTTTTGCCAGGGTCTCTTTATCTTATGCTTATGTC---TAACATTGTAGAAAACGGAGTTGGGGCAGGGTGAACAATTTACCCTCCTTTATCAACTTACTCTTA---TCA---TGGAGTTTGTATAGACCTTGCAATTCTAAGCCTTCACCTTGCTGGTATTAGCTCTATTTTCAG
>Magallana gigas_PQ208405
GCAGACATGCAATTTCCTCGATTAAATGCATTTAGATTTTGAGTTTTGCCAGGGTCTCTTTATCTTATGCTTATGTC---TAACATTGTAGAAAACGGAGTTGGGGCAGGGTGAACAATTTACCCTCCTTTATCAACTTACTCTTA---TCA---TGGAGTTTGTATAGACCTTGCAATTCTAAGCCTTCACCTTGCTGGTATTAGCTCTATTTTCAG
>Magallana gigas_KF644048
GCAGACATGCAATTTCCTCGATTAAATGCATTTAGATTTTGAGTTTTGCCAGGGTCTCTTTATCTTATGCTTATGTC---TAACATTGTAGAAAACGGAGTTGGGGCAGGGTGAACAATTTACCCTCCTTTATCAACTTACTCTTA---TCA---TGGAGTTTGTATAGACCTTGCAATTCTAAGCCTTCACCTTGCTGGTATTAGCTCTATTTTCAG
>Magallana gigas_PQ208401
GCAGACATGCAATTTCCTCGATTAAATGCATTTAGATTTTGAGTTTTGCCAGGGTCTCTTTATCTTATGCTTATGTC---TAACATTGTAGAAAACGGAGTTGGGGCAGGGTGAACAATTTACCCTCCTTTATCAACTTACTCTTA---TCA---TGGAGTTTGTATAGACCTTGCAATTCTAAGCCTTCACCTTGCTGGTATTAGCTCTATTTTCAG
>Magallana gigas_KP067893
GCAGACATGCAATTTCCTCGATTAAATGCATTTAGATTTTGAGTTTTGCCAGGGTCTCTTTATCTTATGCTTATGTC---TAACATTGTAGAAAACGGAGTTGGGGCAGGGTGAACAATTTACCCTCCTTTATCAACTTACTCTTA---TCA---TGGAGTTTGTATAGACCTTGCAATTCTAAGCCTTCACCTTGCTGGTATTAGCTCTATTTTCAG
>Magallana gigas_KP067895
GCAGACATGCAATTTCCTCGATTAAATGCATTTAGATTTTGAGTTTTGCCAGGGTCTCTTTATCTTATGCTTATGTC---TAACATTGTAGAAAACGGAGTTGGGGCAGGGTGAACAATTTACCCTCCTTTATCAACTTACTCTTA---TCA---TGGAGTTTGTATAGACCTTGCAATTCTAAGCCTTCACCTTGCTGGTATTAGCTCTATTTTCAG
>Magallana gigas_KP067896
GCAGACATGCAATTTCCTCGATTAAATGCATTTAGATTTTGAGTTTTGCCAGGGTCTCTTTATCTTATGCTTATGTC---TAACATTGTAGAAAACGGAGTTGGGGCAGGGTGAACAATTTACCCTCCTTTATCAACTTACTCTTA---TCA---TGGAGTTTGTATAGACCTTGCAATTCTAAGCCTTCACCTTGCTGGTATTAGCTCTATTTTCAG
>Magallana gigas_KR084717
GCAGACATGCAATTTCCTCGATTAAATGCATTTAGATTTTGAGTTTTGCCAGGGTCTCTTTATCTTATGCTTATGTC---TAACATTGTAGAAAACGGAGTTGGGGCAGGGTGAACAATTTACCCTCCTTTATCAACTTACTCTTA---TCA---TGGAGTTTGTATAGACCTTGCAATTCTAAGCCTTCACCTTGCTGGTATTAGCTCTATTTTCAG
>Magallana gigas_MN184707
GCAGACATGCAATTTCCTCGATTAAATGCATTTAGATTTTGAGTTTTGCCAGGGTCTCTTTATCTTATGCTTATGTC---TAACATTGTAGAAAACGGAGTTGGGGCAGGGTGAACAATTTACCCTCCTTTATCAACTTACTCTTA---TCA---TGGAGTTTGTATAGACCTTGCAATTCTAAGCCTTCACCTTGCTGGTATTAGCTCTATTTTCAG
>Magallana gigas_PQ739440
GCAGACATGCAATTTCCTCGATTAAATGCATTTAGATTTTGAGTTTTGCCAGGGTCTCTTTATCTTATGCTTATGTC---TAACATTGTAGAAAACGGAGTTGGGGCAGGGTGAACAATTTACCCTCCTTTATCAACTTACTCTTA---TCA---TGGAGTTTGTATAGACCTTGCAATTCTAAGCCTTCACCTTGCTGGTATTAGCTCTATTTTCAG
>Magallana gigas_PQ739441
GCAGACATGCAATTTCCTCGATTAAATGCATTTAGATTTTGAGTTTTGCCAGGGTCTCTTTATCTTATGCTTATGTC---TAACATTGTAGAAAACGGAGTTGGGGCAGGGTGAACAATTTACCCTCCTTTATCAACTTACTCTTA---TCA---TGGAGTTTGTATAGACCTTGCAATTCTAAGCCTTCACCTTGCTGGTATTAGCTCTATTTTCAG
>Magallana gigas_MT219482
GCAGACATGCAATTTCCTCGATTAAATGCATTTAGATTTTGAGTTTTGCCAGGGTCTCTTTATCTTATGCTTATGTC---TAACATTGTAGAAAACGGAGTTGGGGCAGGGTGAACAATTTACCCTCCTTTATCAACTTACTCTTA---TCA---TGGAGTTTGTATAGACCTTGCAATTCTAAGCCTTCACCTTGCTGGTATTAGCTCTATTTTCAG
>Magallana gigas_MT219483
GCAGACATGCAATTTCCTCGATTAAATGCATTTAGATTTTGAGTTTTGCCAGGGTCTCTTTATCTTATGCTTATGTC---TAACATTGTAGAAAACGGAGTTGGGGCAGGGTGAACAATTTACCCTCCTTTATCAACTTACTCTTA---TCA---TGGAGTTTGTATAGACCTTGCAATTCTAAGCCTTCACCTTGCTGGTATTAGCTCTATTTTCAG
>Magallana gigas_MT219488
GCAGACATGCAATTTCCTCGATTAAATGCATTTAGATTTTGAGTTTTGCCAGGGTCTCTTTATCTTATGCTTATGTC---TAACATTGTAGAAAACGGAGTTGGGGCAGGGTGAACAATTTACCCTCCTTTATCAACTTACTCTTA---TCA---TGGAGTTTGTATAGACCTTGCAATTCTAAGCCTTCACCTTGCTGGTATTAGCTCTATTTTCAG
>Magallana gigas_MN862568
GCAGACATGCAATTTCCTCGATTAAATGCATTTAGATTTTGAGTTTTGCCAGGGTCTCTTTATCTTATGCTTATGTC---TAACATTGTAGAAAACGGAGTTGGGGCAGGGTGAACAATTTACCCTCCTTTATCAACTTACTCTTA---TCA---TGGAGTTTGTATAGACCTTGCAATTCTAAGCCTTCACCTTGCTGGTATTAGCTCTATTTTCAG
>Magallana gigas_MN862570
GCAGACATGCAATTTCCTCGATTAAATGCATTTAGATTTTGAGTTTTGCCAGGGTCTCTTTATCTTATGCTTATGTC---TAACATTGTAGAAAACGGAGTTGGGGCAGGGTGAACAATTTACCCTCCTTTATCAACTTACTCTTA---TCA---TGGAGTTTGTATAGACCTTGCAATTCTAAGCCTTCACCTTGCTGGTATTAGCTCTATTTTCAG
>Magallana gigas_PQ208399
GCAGACATGCAATTTCCTCGATTAAATGCATTTAGATTTTGAGTTTTGCCAGGGTCTCTTTATCTTATGCTTATGTC---TAACATTGTAGAAAACGGAGTTGGGGCAGGGTGAACAATTTACCCTCCTTTATCAACTTACTCTTA---TCA---TGGAGTTTGTATAGACCTTGCAATTCTAAGCCTTCACCTTGCTGGTATTAGCTCTATTTTCAG
>Magallana gigas_PQ208400
GCAGACATGCAATTTCCTCGATTAAATGCATTTAGATTTTGAGTTTTGCCAGGGTCTCTTTATCTTATGCTTATGTC---TAACATTGTAGAAAACGGAGTTGGGGCAGGGTGAACAATTTACCCTCCTTTATCAACTTACTCTTA---TCA---TGGAGTTTGTATAGACCTTGCAATTCTAAGCCTTCACCTTGCTGGTATTAGCTCTATTTTCAG
>Magallana gigas_PQ208403
GCAGACATGCAATTTCCTCGATTAAATGCATTTAGATTTTGAGTTTTGCCAGGGTCTCTTTATCTTATGCTTATGTC---TAACATTGTAGAAAACGGAGTTGGGGCAGGGTGAACAATTTACCCTCCTTTATCAACTTACTCTTA---TCA---TGGAGTTTGTATAGACCTTGCAATTCTAAGCCTTCACCTTGCTGGTATTAGCTCTATTTTCAG
>Magallana gigas_PQ208404
GCAGACATGCAATTTCCTCGATTAAATGCATTTAGATTTTGAGTTTTGCCAGGGTCTCTTTATCTTATGCTTATGTC---TAACATTGTAGAAAACGGAGTTGGGGCAGGGTGAACAATTTACCCTCCTTTATCAACTTACTCTTA---TCA---TGGAGTTTGTATAGACCTTGCAATTCTAAGCCTTCACCTTGCTGGTATTAGCTCTATTTTCAG
>Magallana gigas_PQ208406
GCAGACATGCAATTTCCTCGATTAAATGCATTTAGATTTTGAGTTTTGCCAGGGTCTCTTTATCTTATGCTTATGTC---TAACATTGTAGAAAACGGAGTTGGGGCAGGGTGAACAATTTACCCTCCTTTATCAACTTACTCTTA---TCA---TGGAGTTTGTATAGACCTTGCAATTCTAAGCCTTCACCTTGCTGGTATTAGCTCTATTTTCAG
>Magallana gigas_PQ208407
GCAGACATGCAATTTCCTCGATTAAATGCATTTAGATTTTGAGTTTTGCCAGGGTCTCTTTATCTTATGCTTATGTC---TAACATTGTAGAAAACGGAGTTGGGGCAGGGTGAACAATTTACCCTCCTTTATCAACTTACTCTTA---TCA---TGGAGTTTGTATAGACCTTGCAATTCTAAGCCTTCACCTTGCTGGTATTAGCTCTATTTTCAG
>Magallana gigas_PP098478
GCAGACATGCAATTTCCTCGATTAAATGCATTTAGATTTTGAGTTTTGCCAGGGTCTCTTTATCTTATGCTTATGTC---TAACATTGTAGAAAACGGAGTTGGGGCAGGGTGAACAATTTACCCTCCTTTATCAACTTACTCTTA---TCA---TGGAGTTTGTATAGACCTTGCAATTCTAAGCCTTCACCTTGCTGGTATTAGCTCTATTTTCAG
>Magallana gigas_MT258936
GCAGACATGCAATTTCCTCGATTAAATGCATTTAGATTTTGAGTTTTGCCAGGGTCTCTTTATCTTATGCTTATGTC---TAACATTGTAGAAAACGGAGTTGGGGCAGGGTGAACAATTTACCCTCCTTTATCAACTTACTCTTA---TCA---TGGAGTTTGTATAGACCTTGCAATTCTAAGCCTTCACCTTGCTGGTATTAGCTCTATTTTCAG
>Magallana gigas_MT219484
GCAGACATGCAATTTCCTCGATTAAATGCATTTAGATTTTGAGTTTTGCCAGGGTCTCTTTATCTTATGCTTATGTC---TAACATTGTAGAAAACGGAGTTGGGGCAGGGTGAACAATTTACCCTCCTTTATCAACTTACTCTTA---TCA---TGGAGTTTGTATAGACCTTGCAATTCTAAGCCTTCACCTTGCTGGTATTAGCTCTATTTTCAG
>Magallana gigas_MT219485
GCAGACATGCAATTTCCTCGATTAAATGCATTTAGATTTTGAGTTTTGCCAGGGTCTCTTTATCTTATGCTTATGTC---TAACATTGTAGAAAACGGAGTTGGGGCAGGGTGAACAATTTACCCTCCTTTATCAACTTACTCTTA---TCA---TGGAGTTTGTATAGACCTTGCAATTCTAAGCCTTCACCTTGCTGGTATTAGCTCTATTTTCAG
>Magallana gigas_MT219486
GCAGACATGCAATTTCCTCGATTAAATGCATTTAGATTTTGAGTTTTGCCAGGGTCTCTTTATCTTATGCTTATGTC---TAACATTGTAGAAAACGGAGTTGGGGCAGGGTGAACAATTTACCCTCCTTTATCAACTTACTCTTA---TCA---TGGAGTTTGTATAGACCTTGCAATTCTAAGCCTTCACCTTGCTGGTATTAGCTCTATTTTCAG
>Magallana gigas_MT219487
GCAGACATGCAATTTCCTCGATTAAATGCATTTAGATTTTGAGTTTTGCCAGGGTCTCTTTATCTTATGCTTATGTC---TAACATTGTAGAAAACGGAGTTGGGGCAGGGTGAACAATTTACCCTCCTTTATCAACTTACTCTTA---TCA---TGGAGTTTGTATAGACCTTGCAATTCTAAGCCTTCACCTTGCTGGTATTAGCTCTATTTTCAG
>Magallana gigas_MN862563
GCAGACATGCAATTTCCTCGATTAAATGCATTTAGATTTTGAGTTTTGCCAGGGTCTCTTTATCTTATGCTTATGTC---TAACATTGTAGAAAACGGAGTTGGGGCAGGGTGAACAATTTACCCTCCTTTATCAACTTACTCTTA---TCA---TGGAGTTTGTATAGACCTTGCAATTCTAAGCCTTCACCTTGCTGGTATTAGCTCTATTTTCAG
>Magallana gigas_HQ661003
GCAGACATGCAATTTCCTCGATTAAATGCATTTAGATTTTGAGTTTTGCCAGGGTCTCTTTATCTTATGCTTATGTC---TAACATTGTAGAAAACGGAGTTGGGGCAGGGTGAACAATTTACCCTCCTTTATCAACTTACTCTTA---TCA---TGGAGTTTGTATAGACCTTGCAATTCTAAGCCTTCACCTTGCTGGTATTAGCTCTATTTTCAG
>Magallana gigas_HQ661004
GCAGACATGCAATTTCCTCGATTAAATGCATTTAGATTTTGAGTTTTGCCAGGGTCTCTTTATCTTATGCTTATGTC---TAACATTGTAGAAAACGGAGTTGGGGCAGGGTGAACAATTTACCCTCCTTTATCAACTTACTCTTA---TCA---TGGAGTTTGTATAGACCTTGCAATTCTAAGCCTTCACCTTGCTGGTATTAGCTCTATTTTCAG
>Magallana gigas_HQ661005
GCAGACATGCAATTTCCTCGATTAAATGCATTTAGATTTTGAGTTTTGCCAGGGTCTCTTTATCTTATGCTTATGTC---TAACATTGTAGAAAACGGAGTTGGGGCAGGGTGAACAATTTACCCTCCTTTATCAACTTACTCTTA---TCA---TGGAGTTTGTATAGACCTTGCAATTCTAAGCCTTCACCTTGCTGGTATTAGCTCTATTTTCAG
>Magallana gigas_HQ661006
GCAGACATGCAATTTCCTCGATTAAATGCATTTAGATTTTGAGTTTTGCCAGGGTCTCTTTATCTTATGCTTATGTC---TAACATTGTAGAAAACGGAGTTGGGGCAGGGTGAACAATTTACCCTCCTTTATCAACTTACTCTTA---TCA---TGGAGTTTGTATAGACCTTGCAATTCTAAGCCTTCACCTTGCTGGTATTAGCTCTATTTTCAG
>Magallana gigas_HQ661007
GCAGACATGCAATTTCCTCGATTAAATGCATTTAGATTTTGAGTTTTGCCAGGGTCTCTTTATCTTATGCTTATGTC---TAACATTGTAGAAAACGGAGTTGGGGCAGGGTGAACAATTTACCCTCCTTTATCAACTTACTCTTA---TCA---TGGAGTTTGTATAGACCTTGCAATTCTAAGCCTTCACCTTGCTGGTATTAGCTCTATTTTCAG
>Magallana gigas_JF700177
GCAGACATGCAATTTCCTCGATTAAATGCATTTAGATTTTGAGTTTTGCCAGGGTCTCTTTATCTTATGCTTATGTC---TAACATTGTAGAAAACGGAGTTGGGGCAGGGTGAACAATTTACCCTCCTTTATCAACTTACTCTTA---TCA---TGGAGTTTGTATAGACCTTGCAATTCTAAGCCTTCACCTTGCTGGTATTAGCTCTATTTTCAG
>Magallana gigas_KF643519
GCAGACATGCAATTTCCTCGATTAAATGCATTTAGATTTTGAGTTTTGCCAGGGTCTCTTTATCTTATGCTTATGTC---TAACATTGTAGAAAACGGAGTTGGGGCAGGGTGAACAATTTACCCTCCTTTATCAACTTACTCTTA---TCA---TGGAGTTTGTATAGACCTTGCAATTCTAAGCCTTCACCTTGCTGGTATTAGCTCTATTTTCAG
>Magallana gigas_KF643604
GCAGACATGCAATTTCCTCGATTAAATGCATTTAGATTTTGAGTTTTGCCAGGGTCTCTTTATCTTATGCTTATGTC---TAACATTGTAGAAAACGGAGTTGGGGCAGGGTGAACAATTTACCCTCCTTTATCAACTTACTCTTA---TCA---TGGAGTTTGTATAGACCTTGCAATTCTAAGCCTTCACCTTGCTGGTATTAGCTCTATTTTCAG
>Magallana gigas_KF643857
GCAGACATGCAATTTCCTCGATTAAATGCATTTAGATTTTGAGTTTTGCCAGGGTCTCTTTATCTTATGCTTATGTC---TAACATTGTAGAAAACGGAGTTGGGGCAGGGTGAACAATTTACCCTCCTTTATCAACTTACTCTTA---TCA---TGGAGTTTGTATAGACCTTGCAATTCTAAGCCTTCACCTTGCTGGTATTAGCTCTATTTTCAG
>Magallana gigas_KP067892
[truncated: 323,368 more chars]
