# Supplementary material for: Validation of improved cytochrome c oxidase I (COI) primers for comprehensive biodiversity assessment of ascidians
Source: PeerJ. 2025 Jul 14;13:e19671. doi: 10.7717/peerj.19671 (PMC12269779; doi:10.7717/peerj.19671)
Supplement: Supplemental Information 8 [file peerj-13-19671-s008.zip › Chondrichthyes.fasta]

>Etmopterus_schultzi_GU130719
CCAGATATGGCTTTTCCACGGATAAATAATATAAGCTTCTGATTGCTGCC-TCCAGCACTACTTCTGCTCTTGGCCTCTGCCGGAGTTGAAGCAGGAGCCGGAACTGGTTGAACAGTTTACCCGCCCCTTGCAGGAAATATAGCCCATGCCGGAGCATCTGTAGACTTGGCCATTTTCTCACTTCATTTAGCTGGCATCTCCTCAATTTTAGC
>Etmopterus_sp._HM998624
CCGGATATAGCTTTTCCACGAATAAATAATATAAGCTTTTGACTACTACC-ACCAGCACTACTTCTGCTTTTAGCCTCTGCCGGTGTTGAAGCAGGAGCCGGAACTGGCTGAACAGTTTACCCCCCTCTTGCAGGAAATATAGCCCATGCCGGGGCATCCGTAGACTTGGCCATTTTCTCGCTTCACTTAGCTGGCATCTCCTCAATTTTAGC
>Etmopterus_unicolor_JN311864
CCGGATATAGCTTTTCCACGAATAAATAATATAAGCTTTTGACTACTACC-ACCAGCACTACTTCTGCTTTTAGCCTCTGCCGGTGTTGAAGCAGGAGCCGGAACTGGCTGAACAGTTTACCCCCCTCTTGCAGGAAATATAGCCCATGCCGGGGCATCCGTAGACTTGGCCATTTTCTCGCTTCACTTAGCTGGCATCTCCTCAATTTTAGC
>Etmopterus_unicolor_JN640636
CCGGATATAGCTTTTCCACGAATAAATAATATAAGCTTCTGACTGCTACC-ACCAGCACTACTTCTGCTTTTAGCCTCTGCCGGTGTTGAAGCAGGAGCCGGAACTGGCTGAACAGTTTACCCCCCTCTTGCAGGAAATATAGCCCATGCCGGGGCATCCGTAGACTTGGCCATTTTCTCGCTTCACTTAGCTGGCATCTCCTCAATTTTAGC
>Etmopterus_sp._JN311858
CCGGATATAGCTTTCCCACGAATAAATAATATAAGCTTCTGACTGCTACC-ACCAGCACTACTTCTGCTTTTAGCCTCTGCCGGTGTTGAAGCAGGAGCCGGAACTGGCTGAACAGTTTACCCCCCTCTTGCAGGAAATATAGCCCATGCCGGGGCATCCGTAGACTTGGCCATTTTCTCGCTTCACTTAGCTGGTATCTCCTCAATTTTAGC
>Etmopterus_spinax_KJ083240
CCGGATATAGCTTTTCCACGAATAAATAATATAAGCTTCTGACTACTGCC-ACCAGCACTACTTCTGCTTTTAGCCTCTGCCGGTGTTGAAGCAGGAGCCGGAACTGGCTGAACAGTTTACCCCCCCCTTGCAGGAAATATAGCCCATGCCGGGGCATCCGTAGACTTGGCCATTTTCTCGCTTCACTTAGCTGGTATCTCCTCAATTTTAGC
>Etmopterus_spinax_JQ774614
CCGGATATAGCTTTTCCACGAATAAATAATATAAGCTTCTGACTACTACC-ACCAGCACTACTTCTGCTTTTAGCCTCTGCCGGTGTTGAAGCAGGAGCCGGAACTGGCTGAACAGTTTACCCCCCCCTTGCAGGAAATATAGCCCATGCCGGGGCATCCGTAGACTTGGCCATTTTCTCGCTTCACTTAGCTGGTATCTCCTCAATTTTAGC
>Etmopterus_sp._HM998651
CCGGATATAGCTTTTCCACGAATAAATAATATAAGCTTCTGACTGTTACC-ACCAGCACTACTTCTGCTTTTAGCCTCTGCCGGTGTTGAAGCAGGAGCCGGAACTGGCTGAACAGTTTACCCCCCTCTTGCAGGAAATATAGCCCATGCCGGGGCATCCGTAGACTTGGCCATTTTCTCGCTTCACTTAGCTGGTATCTCCTCAATTTTAGC
>Etmopterus_sp._HM998654
CCGGATATAGCTTTTCCACGAATAAATAATATAAGCTTCTGACTGCTACC-ACCAGCACTACTTCTGCTTTTAGCCTCTGCCGGTGTTGAAGCAGGAGCCGGAACTGGCTGAACAGTTTACCCCCCTCTTGCAGGAAATATAGCCCATGCCGGGGCATCCGTAGACTTGGCCATTTTCTCGCTTCACTTAGCTGGTATCTCATCAATTTTAGC
>Etmopterus_sp._HM998655
CCGGATATAGCTTTTCCACGAATAAATAATATAAGCTTCTGACTGCTACC-ACCAGCACTACTTCTGCTTTTAGCCTCTGCCGGTGTTGAAGCAGGAGCCGGAACTGGCTGAACAGTTTACCCCCCTCTTGCAGGAAATATAGCCCATGCCGGGGCATCCGTAGACTTGGCCATTTTCTCGCTTCACTTAGCTGGTATCTCATCAATTTTAGC
>Etmopterus_unicolor_JN640642
CCGGATATAGCTTTTCCACGAATAAATAATATAAGCTTCTGACTGCTACC-ACCAGCACTACTTCTGCTTTTAGCCTCTGCCGGTGTTGAAGCAGGAGCCGGAACTGGCTGAACAGTTTACCCCCCTCTTGCAGGAAATATAGCCCATGCCGGGGCATCCGTAGACTTGGCCATTTTCTCGCTTCACTTAGCTGGTATCTCATCAATTTTAGC
>Etmopterus_sp._JN311859
CCGGATATAGCTTTTCCACGAATAAATAATATAAGCTTCTGACTGCTACC-ACCAGCACTACTTCTGCTTTTAGCCTCTGCCGGTGTTGAAGCAGGAGCCGGAACTGGCTGAACAGTTTACCCCCCTCTTGCAGGAAATATAGCCCATGCCGGGGCATCCGTAGACTTGGCCATTTTCTCGCTTCACTTAGCTGGTATCTCATCAATTTTAGC
>Etmopterus_sp._JN311857
CCGGATATAGCTTTTCCACGAATAAATAATATAAGCTTCTGACTGCTACC-ACCAGCACTACTTCTGCTTTTAGCCTCTGCCGGTGTTGAAGCAGGAGCCGGAACTGGCTGAACAGTTTACCCCCCTCTTGCAGGAAATATAGCCCATGCCGGGGCATCCGTAGACTTGGCCATTTTCTCGCTTCACTTAGCTGGTATCTCATCAATTTTAGC
>Etmopterus_sp._JN311855
CCGGATATAGCTTTTCCACGAATAAATAATATAAGCTTCTGACTGCTACC-ACCAGCACTACTTCTGCTTTTAGCCTCTGCCGGTGTTGAAGCAGGAGCCGGAACTGGCTGAACAGTTTACCCCCCTCTTGCAGGAAATATAGCCCATGCCGGGGCATCCGTAGACTTGGCCATTTTCTCGCTTCACTTAGCTGGTATCTCATCAATTTTAGC
>Etmopterus_sp._HM998652
CCGGATATAGCTTTTCCACGAATAAATAATATAAGCTTCTGACTACTACC-ACCAGCACTACTTCTGCTTTTAGCCTCTGCCGGTGTTGAAGCAGGAGCCGGAACTGGCTGAACAGTTTACCCCCCTCTTGCAGGAAATATAGCCCATGCCGGGGCATCCGTAGACTTGGCCATTTTCTCGCTTCACTTAGCTGGTATCTCCTCAATTTTAGC
>Etmopterus_sp._HM998650
CCGGATATAGCTTTTCCACGAATAAATAATATAAGCTTCTGACTGCTACC-ACCAGCACTACTTCTGCTTTTAGCCTCTGCCGGTGTTGAAGCAGGAGCCGGAACTGGCTGAACAGTTTACCCCCCTCTTGCAGGAAATATAGCCCATGCCGGGGCATCCGTAGACTTGGCCATTTTCTCGCTTCATTTAGCTGGTATCTCCTCAATTTTAGC
>Etmopterus_sp._HM998648
CCGGATATAGCTTTTCCACGAATAAATAATATAAGCTTCTGACTGCTACC-ACCAGCACTACTTCTGCTTTTAGCCTCTGCCGGTGTTGAAGCAGGAGCCGGAACTGGCTGAACAGTTTACCCCCCTCTTGCAGGAAATATAGCCCATGCTGGGGCATCCGTAGACTTGGCCATTTTCTCGCTTCACTTAGCTGGTATCTCCTCAATCTTAGC
>Etmopterus_sp._HM998649
CCGGATATAGCTTTTCCACGAATAAATAATATAAGCTTCTGACTGCTACC-ACCAGCACTACTTCTGCTTTTAGCCTCTGCCGGTGTTGAAGCAGGAGCCGGAACTGGCTGAACAGTTTACCCCCCTCTTGCAGGAAATATAGCCCATGCTGGGGCATCCGTAGACTTGGCCATTTTCTCGCTTCACTTAGCTGGTATCTCCTCAATTTTAGC
>Etmopterus_sp._HM998645
CCGGATATAGCTTTTCCACGAATAAATAATATAAGCTTCTGACTGCTACC-ACCAGCACTACTTCTGCTTTTAGCCTCTGCCGGTGTCGAAGCAGGAGCCGGAACTGGCTGAACAGTTTACCCCCCTCTTGCAGGAAATATAGCCCATGCCGGGGCATCCGTAGACTTGGCCATTTTCTCGCTTCACTTAGCTGGTATCTCCTCAATTTTAGC
>Etmopterus_sp._HM998644
CCGGATATAGCTTTTCCACGAATAAATAATATAAGCTTCTGACTGCTACC-ACCAGCACTACTTCTGCTTTTAGCCTCTGCCGGTGTCGAAGCAGGAGCCGGAACTGGCTGAACAGTTTACCCCCCTCTTGCAGGAAATATAGCCCATGCCGGGGCATCCGTAGACTTGGCCATTTTCTCGCTTCACTTAGCTGGTATCTCCTCAATTTTAGC
>Etmopterus_sp._HM998642
CCGGATATAGCTTTTCCACGAATAAATAATATAAGCTTCTGACTGCTACC-ACCAGCACTACTTCTGCTTTTAGCCTCTGCCGGTGTTGAAGCGGGAGCCGGAACTGGCTGAACAGTTTACCCCCCTCTTGCAGGAAATATAGCCCATGCCGGGGCATCCGTAGACTTGGCCATTTTCTCGCTTCACTTAGCTGGCATCTCCTCAATTTTAGC
>Etmopterus_sp._HM998641
CCGGATATAGCTTTTCCACGAATAAATAATATAAGCTTCTGACTGCTACC-ACCAGCACTACTTCTGCTTTTAGCCTCTGCCGGTGTTGAAGCGGGAGCCGGAACTGGCTGAACAGTTTACCCCCCTCTTGCAGGAAATATAGCCCATGCCGGGGCATCCGTAGACTTGGCCATTTTCTCGCTTCACTTAGCTGGCATCTCCTCAATTTTAGC
>Etmopterus_sp._HM998647
CCGGATATAGCTTTTCCACGAATAGATAATATAAGCTTCTGACTGCTACC-ACCAGCACTACTTCTGCTTTTAGCCTCTGCCGGTGTTGAAGCAGGAGCCGGAACTGGCTGAACAGTTTACCCCCCTCTTGCAGGAAATATAGCCCATGCCGGGGCATCCGTAGACTTGGCCATTTTCTCGCTTCACTTAGCTGGTATCTCCTCAATTTTAGC
>Etmopterus_sp._HM998636
CCGGATATAGCTTTTCCACGAATAAATAATATAAGCTTCTGACTGCTACC-ACCAGCACTACTTCTGCTTTTAGCCTCTGCCGGTGTTGAAGCGGGAGCCGGAACTGGCTGAACAGTTTACCCCCCTCTTGCAGGAAATATAGCCCATGCCGGGGCATCCGTAGACTTGGCCATTTTCTCGCTTCACTTAGCTGGTATCTCCTCAATTTTAGC
>Etmopterus_sp._HM998646
CCGGATATAGCTTTTCCACGAATAAATAATATAAGCTTCTGACTGCTACC-ACCAGCACTACTTCTGCTTTTAGCCTCTGCCGGTGTTGAAGCGGGAGCCGGAACTGGCTGAACAGTTTACCCCCCTCTTGCAGGAAATATAGCCCATGCCGGGGCATCCGTAGACTTGGCCATTTTCTCGCTTCACTTAGCTGGTATCTCCTCAATTTTAGC
>Etmopterus_cf._GU130730
CCGGATATAGCTTTTCCACGAATAAATAATATAAGCTTCTGACTGCTACC-ACCAGCACTACTTCTGCTTTTAGCCTCTGCCGGTGTTGAAGCGGGAGCCGGAACTGGCTGAACAGTTTACCCCCCTCTTGCAGGAAATATAGCCCATGCCGGGGCATCCGTAGACTTGGCCATTTTCTCGCTTCACTTAGCTGGTATCTCCTCAATTTTAGC
>Etmopterus_sp._HM998628
CCGGATATAGCTTTTCCACGAATAAATAATATAAGCTTCTGACTGCTACC-ACCAGCACTACTTCTGCTTTTAGCCTCTGCCGGTGTTGAAGCAGGAGCCGGAACTGGCTGAACAGTTTACCCCCCTCTTGCAGGAAATATAGCCCATGCCGGGGCATCCGTAGACTTGGCCATTTTCTCGCTTCACTTAGCTGGTATCTCCTCAATTTTAGC
>Etmopterus_unicolor_JN640641
CCGGATATAGCTTTTCCACGAATAAATAATATAAGCTTCTGACTGCTACC-ACCAGCACTACTTCTGCTTTTAGCCTCTGCCGGTGTTGAAGCAGGAGCCGGAACTGGCTGAACAGTTTACCCCCCTCTTGCAGGAAATATAGCCCATGCCGGGGCATCCGTAGACTTGGCCATTTTCTCGCTTCACTTAGCTGGTATCTCCTCAATTTTAGC
>Etmopterus_sp._HM998635
CCGGATATAGCTTTTCCACGAATAAATAATATAAGCTTCTGACTGCTACC-ACCAGCACTACTTCTGCTTTTAGCCTCTGCCGGTGTTGAAGCAGGAGCCGGAACTGGCTGAACAGTTTACCCCCCTCTTGCAGGAAATATAGCCCATGCCGGGGCATCCGTAGACTTGGCCATTTTCTCGCTTCACTTAGCTGGTATCTCCTCAATTTTAGC
>Etmopterus_sp._HM998633
CCGGATATAGCTTTTCCACGAATAAATAATATAAGCTTCTGACTGCTACC-ACCAGCACTACTTCTGCTTTTAGCCTCTGCCGGTGTTGAAGCAGGAGCCGGAACTGGCTGAACAGTTTACCCCCCTCTTGCAGGAAATATAGCCCATGCCGGGGCATCCGTAGACTTGGCCATTTTCTCGCTTCACTTAGCTGGTATCTCCTCAATTTTAGC
>Etmopterus_sp._HM998632
CCGGATATAGCTTTTCCACGAATAAATAATATAAGCTTCTGACTGCTACC-ACCAGCACTACTTCTGCTTTTAGCCTCTGCCGGTGTTGAAGCAGGAGCCGGAACTGGCTGAACAGTTTACCCCCCTCTTGCAGGAAATATAGCCCATGCCGGGGCATCCGTAGACTTGGCCATTTTCTCGCTTCACTTAGCTGGTATCTCCTCAATTTTAGC
>Etmopterus_sp._HM998631
CCGGATATAGCTTTTCCACGAATAAATAATATAAGCTTCTGACTGCTACC-ACCAGCACTACTTCTGCTTTTAGCCTCTGCCGGTGTTGAAGCAGGAGCCGGAACTGGCTGAACAGTTTACCCCCCTCTTGCAGGAAATATAGCCCATGCCGGGGCATCCGTAGACTTGGCCATTTTCTCGCTTCACTTAGCTGGTATCTCCTCAATTTTAGC
>Etmopterus_sp._HM998640
CCGGATATAGCTTTTCCACGAATAAATAATATAAGCTTCTGACTGCTACC-ACCAGCACTACTTCTGCTTTTAGCCTCTGCCGGTGTTGAAGCAGGAGCCGGAACTGGCTGAACAGTTTACCCCCCTCTTGCAGGAAATATAGCCCATGCCGGGGCATCCGTAGACTTGGCCATTTTCTCGCTTCACTTAGCTGGTATCTCCTCAATTTTAGC
>Etmopterus_sp._HM998639
CCGGATATAGCTTTTCCACGAATAAATAATATAAGCTTCTGACTGCTACC-ACCAGCACTACTTCTGCTTTTAGCCTCTGCCGGTGTTGAAGCAGGAGCCGGAACTGGCTGAACAGTTTACCCCCCTCTTGCAGGAAATATAGCCCATGCCGGGGCATCCGTAGACTTGGCCATTTTCTCGCTTCACTTAGCTGGTATCTCCTCAATTTTAGC
>Etmopterus_sp._HM998638
CCGGATATAGCTTTTCCACGAATAAATAATATAAGCTTCTGACTGCTACC-ACCAGCACTACTTCTGCTTTTAGCCTCTGCCGGTGTTGAAGCAGGAGCCGGAACTGGCTGAACAGTTTACCCCCCTCTTGCAGGAAATATAGCCCATGCCGGGGCATCCGTAGACTTGGCCATTTTCTCGCTTCACTTAGCTGGTATCTCCTCAATTTTAGC
>Etmopterus_sp._HM998637
CCGGATATAGCTTTTCCACGAATAAATAATATAAGCTTCTGACTGCTACC-ACCAGCACTACTTCTGCTTTTAGCCTCTGCCGGTGTTGAAGCAGGAGCCGGAACTGGCTGAACAGTTTACCCCCCTCTTGCAGGAAATATAGCCCATGCCGGGGCATCCGTAGACTTGGCCATTTTCTCGCTTCACTTAGCTGGTATCTCCTCAATTTTAGC
>Etmopterus_sp._HM998634
CCGGATATAGCTTTTCCACGAATAAATAATATAAGCTTCTGACTGCTACC-ACCAGCACTACTTCTGCTTTTAGCCTCTGCCGGTGTTGAAGCAGGAGCCGGAACTGGCTGAACAGTTTACCCCCCTCTTGCAGGAAATATAGCCCATGCCGGGGCATCCGTAGACTTGGCCATTTTCTCGCTTCACTTAGCTGGTATCTCCTCAATTTTAGC
>Etmopterus_sp._HM998643
CCGGATATAGCTTTTCCACGAATAAATAATATAAGCTTCTGACTGCTACC-ACCAGCACTACTTCTGCTTTTAGCCTCTGCCGGTGTTGAAGCAGGAGCCGGAACTGGCTGAACAGTTTACCCCCCTCTTGCAGGAAATATAGCCCATGCCGGGGCATCCGTAGACTTGGCCATTTTCTCGCTTCACTTAGCTGGTATCTCCTCAATTTTAGC
>Etmopterus_sp._HM998653
CCGGATATAGCTTTTCCACGAATAAATAATATAAGCTTCTGACTGCTACC-ACCAGCACTACTTCTGCTTTTAGCCTCTGCCGGTGTTGAAGCAGGAGCCGGAACTGGCTGAACAGTTTACCCCCCTCTTGCAGGAAATATAGCCCATGCCGGGGCATCCGTAGACTTGGCCATTTTCTCGCTTCACTTAGCTGGTATCTCCTCAATTTTAGC
>Etmopterus_cf._GU130729
CCGGATATAGCTTTTCCACGAATAAATAATATAAGCTTCTGACTGCTACC-ACCAGCACTACTTCTGCTTTTAGCCTCTGCCGGTGTTGAAGCAGGAGCCGGAACTGGCTGAACAGTTTACCCCCCTCTTGCAGGAAATATAGCCCATGCCGGGGCATCCGTAGACTTGGCCATTTTCTCGCTTCACTTAGCTGGTATCTCCTCAATTTTAGC
>Etmopterus_cf._GU130728
CCGGATATAGCTTTTCCACGAATAAATAATATAAGCTTCTGACTGCTACC-ACCAGCACTACTTCTGCTTTTAGCCTCTGCCGGTGTTGAAGCAGGAGCCGGAACTGGCTGAACAGTTTACCCCCCTCTTGCAGGAAATATAGCCCATGCCGGGGCATCCGTAGACTTGGCCATTTTCTCGCTTCACTTAGCTGGTATCTCCTCAATTTTAGC
>Etmopterus_unicolor_JN640638
CCGGATATAGCTTTTCCACGAATAAATAATATAAGCTTCTGACTGCTACC-ACCAGCACTACTTCTGCTTTTAGCCTCTGCCGGTGTTGAAGCAGGAGCCGGAACTGGCTGAACAGTTTACCCCCCTCTTGCAGGAAATATAGCCCATGCCGGGGCATCCGTAGACTTGGCCATTTTCTCGCTTCACTTAGCTGGTATCTCCTCAATTTTAGC
>Etmopterus_unicolor_JN640637
CCGGATATAGCTTTTCCACGAATAAATAATATAAGCTTCTGACTGCTACC-ACCAGCACTACTTCTGCTTTTAGCCTCTGCCGGTGTTGAAGCAGGAGCCGGAACTGGCTGAACAGTTTACCCCCCTCTTGCAGGAAATATAGCCCATGCCGGGGCATCCGTAGACTTGGCCATTTTCTCGCTTCACTTAGCTGGTATCTCCTCAATTTTAGC
>Etmopterus_sp._JN311860
CCGGATATAGCTTTTCCACGAATAAATAATATAAGCTTCTGACTGCTACC-ACCAGCACTACTTCTGCTTTTAGCCTCTGCCGGTGTTGAAGCAGGAGCCGGAACTGGCTGAACAGTTTACCCCCCTCTTGCAGGAAATATAGCCCATGCCGGGGCATCCGTAGACTTGGCCATTTTCTCGCTTCACTTAGCTGGTATCTCCTCAATTTTAGC
>Etmopterus_sp._JN311856
CCGGATATAGCTTTTCCACGAATAAATAATATAAGCTTCTGACTGCTACC-ACCAGCACTACTTCTGCTTTTAGCCTCTGCCGGTGTTGAAGCAGGAGCCGGAACTGGCTGAACAGTTTACCCCCCTCTTGCAGGAAATATAGCCCATGCCGGGGCATCCGTAGACTTGGCCATTTTCTCGCTTCACTTAGCTGGTATCTCCTCAATTTTAGC
>Etmopterus_unicolor_JN640640
CCGGATATAGCTTTTCCACGAATAAATAATATAAGCTTCTGACTGCTACC-ACCAGCACTACTTCTGCTTTTAGCCTCTGCCGGTGTTGAAGCAGGAGCCGGAACTGGCTGAACAGTTTACCCCCCTCTTGCAGGAAATATAGCCCATGCCGGGGCATCCGTAGACTTGGCCATTTTCTCGCTTCACTTAGCTGGTATCTCCTCAATTTTAGC
>Etmopterus_unicolor_JN640639
CCGGATATAGCTTTTCCACGAATAAATAATATAAGCTTCTGACTGCTACC-ACCAGCACTACTTCTGCTTTTAGCCTCTGCCGGTGTTGAAGCAGGAGCCGGAACTGGCTGAACAGTTTACCCCCCTCTTGCAGGAAATATAGCCCATGCCGGGGCATCCGTAGACTTGGCCATTTTCTCGCTTCACTTAGCTGGTATCTCCTCAATTTTAGC
>Etmopterus_sp._HM998629
CCGGATATAGCTTTTCCACGAATAAATAATATAAGCTTCTGACTGCTACC-ACCAGCACTACTTCTGCTTTTAGCCTCTGCCGGTGTTGAAGCAGGAGCCGGAACTGGCTGAACAGTTTACCCCCCTCTTGCAGGAAACATAGCCCATGCCGGGGCATCCGTAGACTTGGCCATTTTCTCGCTTCACTTAGCTGGTATCTCCTCAATTTTAGC
>Etmopterus_sp._HM998630
CCGGATATAGCTTTTCCACGAATAAATAATATAAGCTTCTGACTGCTACC-ACCAGCACTACTTCTGCTTTTAGCCTCTGCCGGTGTTGAAGCAGGAGCCGGAACTGGCTGAACAGTTTACCCCCCTCTTGCAGGAAACATAGCCCATGCCGGGGCATCCGTAGACTTGGCCATTTTCTCGCTTCACTTAGCTGGTATCTCCTCAATTTTAGC
>Etmopterus_cf._GU130731
CCGGATATAGCTTTTCCACGAATAAATAATATAAGCTTCTGACTGCTACC-ACCAGCACTACTTCTGCTTTTAGCCTCTGCCGGTGTTGAAGCAGGAGCCGGAACTGGCTGAACAGTTTACCCCCCTCTTGCAGGAAACATAGCCCATGCCGGGGCATCCGTAGACTTGGCCATTTTCTCGCTTCACTTAGCTGGTATCTCCTCAATTTTAGC
>Etmopterus_cf._HM998619
CCGGATATAGCTTTCCCACGAATAAATAATATAAGCTTCTGACTATTACC-ACCAGCACTACTTCTGCTTTTAGCCTCTGCCGGTGTTGAAGCAGGAGCCGGAACTGGCTGAACAGTTTACCCTCCCCTTGCAGGAAATATAGCCCATGCCGGGGCATCTGTAGACTTGGCCATTTTCTCGCTTCACTTAGCTGGTATCTCCTCAATTTTAGC
>Etmopterus_cf._HM998620
CCGGATATAGCTTTCCCACGAATAAATAATATAAGCTTCTGATTATTACC-ACCAGCACTACTTCTGCTTTTAGCCTCTGCCGGTGTTGAAGCAGGAGCCGGAACTGGCTGAACAGTTTACCCTCCCCTTGCAGGAAATATAGCCCATGCCGGGGCATCTGTAGACTTGGCCATTTTCTCGCTTCACTTAGCTGGCATCTCCTCAATTTTAGC
>Etmopterus_cf._HQ148715
CCGGATATAGCTTTCCCACGAATAAATAATATAAGCTTCTGATTATTACC-ACCAGCACTACTTCTGCTTTTAGCCTCTGCCGGTGTTGAAGCAGGAGCCGGAACTGGCTGAACAGTTTACCCTCCCCTTGCAGGAAATATAGCCCATGCCGGGGCATCTGTAGACTTGGCCATTTTCTCGCTTCACTTAGCTGGCATCTCCTCAATTTTAGC
>Etmopterus_cf._GU130735
CCGGATATAGCTTTCCCACGAATAAATAATATAAGCTTCTGATTATTACC-ACCAGCACTACTTCTGCTTTTAGCCTCTGCCGGTGTTGAAGCAGGAGCCGGAACTGGCTGAACAGTTTACCCTCCCCTTGCAGGAAATATAGCCCATGCCGGGGCATCTGTAGACTTGGCCATTTTCTCGCTTCACTTAGCTGGCATCTCCTCAATTTTAGC
>Etmopterus_cf._GU130734
CCGGATATAGCTTTCCCACGAATAAATAATATAAGCTTCTGATTATTACC-ACCAGCACTACTTCTGCTTTTAGCCTCTGCCGGTGTTGAAGCAGGAGCCGGAACTGGCTGAACAGTTTACCCTCCCCTTGCAGGAAATATAGCCCATGCCGGGGCATCTGTAGACTTGGCCATTTTCTCGCTTCACTTAGCTGGCATCTCCTCAATTTTAGC
>Etmopterus_cf._HM998622
CCGGATATAGCTTTCCCACGAATAAATAATATAAGCTTCTGACTATTACC-ACCAGCACTACTTCTGCTTTTAGCCTCTGCCGGTGTTGAAGCAGGAGCCGGAACTGGCTGAACAGTTTACCCTCCCCTTGCAGGAAATATAGCCCATGCCGGGGCATCTGTAGACTTGGCCATTTTCTCGCTTCACTTAGCTGGCATCTCCTCAATTTTAGC
>Etmopterus_cf._HM998621
CCGGATATAGCTTTCCCACGAATAAATAATATAAGCTTCTGACTATTACC-ACCAGCACTACTTCTGCTTTTAGCCTCTGCCGGTGTTGAAGCAGGAGCCGGAACTGGCTGAACAGTTTACCCTCCCCTTGCAGGAAATATAGCCCATGCCGGGGCATCTGTAGACTTGGCCATTTTCTCGCTTCACTTAGCTGGCATCTCCTCAATTTTAGC
>Etmopterus_cf._HM998623
CCGGATATAGCTTTCCCACGAATAAATAATATAAGCTTCTGACTATTACC-ACCAGCACTACTTCTGCTTTTAGCCTCTGCCGGTGTTGAAGCAGGAGCCGGAACTGGCTGAACAGTTTACCCTCCCCTTGCAGGAAATATAGCCCATGCCGGGGCATCTGTAGACTTGGCCATTTTCTCGCTTCACTTAGCTGGCATCTCCTCAATTTTAGC
>Etmopterus_cf._HM998618
CCGGATATAGCTTTCCCACGAATAAATAATATAAGCTTCTGACTATTACC-ACCAGCACTACTTCTGCTTTTAGCCTCTGCCGGTGTTGAAGCAGGAGCCGGAACTGGCTGAACAGTTTACCCTCCCCTTGCAGGAAATATAGCCCATGCCGGGGCATCTGTAGACTTGGCCATTTTCTCGCTTCACTTAGCTGGCATCTCCTCAATTTTAGC
>Etmopterus_baxteri_JF493469
CCGGATATAGCTTTCCCACGAATAAATAATATAAGCTTCTGACTATTACC-ACCAGCACTACTTCTGCTTTTAGCCTCTGCCGGTGTTGAAGCAGGAGCCGGAACTGGCTGAACAGTTTACCCTCCCCTTGCAGGAAATATAGCCCATGCCGGGGCATCTGTAGACTTGGCCATTTTCTCGCTTCACTTAGCTGGCATCTCCTCAATTTTAGC
>Etmopterus_baxteri_JF493468
CCGGATATAGCTTTCCCACGAATAAATAATATAAGCTTCTGACTATTACC-ACCAGCACTACTTCTGCTTTTAGCCTCTGCCGGTGTTGAAGCAGGAGCCGGAACTGGCTGAACAGTTTACCCTCCCCTTGCAGGAAATATAGCCCATGCCGGGGCATCTGTAGACTTGGCCATTTTCTCGCTTCACTTAGCTGGCATCTCCTCAATTTTAGC
>Etmopterus_baxteri_JF493467
CCGGATATAGCTTTCCCACGAATAAATAATATAAGCTTCTGACTATTACC-ACCAGCACTACTTCTGCTTTTAGCCTCTGCCGGTGTTGAAGCAGGAGCCGGAACTGGCTGAACAGTTTACCCTCCCCTTGCAGGAAATATAGCCCATGCCGGGGCATCTGTAGACTTGGCCATTTTCTCGCTTCACTTAGCTGGCATCTCCTCAATTTTAGC
>Etmopterus_sp._HQ946207
CCGGATATAGCTTTTCCACGAATAAATAATATAAGCTTCTGACTACTACC-ACCAGCACTACTTCTGCTTTTAGCCTCTGCCGGTGTTGAAGCAGGAGCCGGAACTGGTTGAACAGTTTATCCCCCCCTTGCAGGAAATATAGCTCATGCCGGGGCATCCGTAGACTTAGCCATTTTCTCGCTTCACTTAGCTGGCATCTCCTCAATTTTAGC
>Etmopterus_princeps_EU148165
CCGGATATAGCTTTTCCACGAATAAATAATATAAGCTTCTGACTTCTACC-ACCAGCACTACTTCTGCTTTTAGCCTCTGCCGGTGTTGAAGCAGGAGCCGGAACTGGCTGAACAGTTTACCCCCCCCTTGCAGGAAATATAGCCCATGCCGGGGCGTCCGTAGACTTGGCCATTTTCTCACTTCACTTAGCTGGCATCTCCTCAATCTTAGC
>Etmopterus_princeps_EU148166
CCGGATATAGCTTTTCCACGAATAAATAATATAAGCTTCTGACTTCTACC-ACCAGCACTACTTCTGCTTTTAGCCTCTGCCGGTGTTGAAGCAGGAGCCGGAACTGGCTGAACAGTTTACCCCCCCCTTGCAGGAAATATAGCCCATGCCGGGGCGTCCGTAGACTTGGCCATTTTCTCACTTCACTTAGCTGGCATCTCCTCAATCTTAGC
>Etmopterus_princeps_EU148164
CCGGATATAGCTTTTCCACGAATAAATAATATAAGCTTCTGACTTCTACC-ACCAGCACTACTTCTGCTTTTAGCCTCTGCCGGTGTTGAAGCAGGAGCCGGAACTGGCTGAACAGTTTACCCCCCCCTTGCAGGAAATATAGCCCATGCCGGGGCGTCCGTAGACTTGGCCATTTTCTCACTTCACTTAGCTGGCATCTCCTCAATCTTAGC
>Etmopterus_princeps_EU148163
CCGGATATAGCTTTTCCACGAATAAATAATATAAGCTTCTGACTTCTACC-ACCAGCACTACTTCTGCTTTTAGCCTCTGCCGGTGTTGAAGCAGGAGCCGGAACTGGCTGAACAGTTTACCCCCCCCTTGCAGGAAATATAGCCCATGCCGGGGCGTCCGTAGACTTGGCCATTTTCTCACTTCACTTAGCTGGCATCTCCTCAATCTTAGC
>Etmopterus_princeps_EU148168
CCGGATATAGCTTTTCCACGAATAAATAATATAAGCTTCTGACTTCTACC-ACCAGCACTACTTCTGCTTTTAGCCTCTGCCGGTGTTGAAGCAGGAGCCGGAACTGGCTGAACAGTTTACCCCCCCCTTGCAGGAAATATAGCCCATGCCGGGGCGTCCGTAGACTTGGCCATTTTCTCACTTCACTTAGCTGGCATCTCCTCAATCTTAGC
>Etmopterus_princeps_GU130727
CCGGATATAGCTTTTCCACGAATAAATAATATAAGCTTCTGACTTCTACC-ACCAGCACTACTTCTGCTTTTAGCCTCTGCCGGTGTTGAAGCAGGAGCCGGAACTGGCTGAACAGTTTACCCCCCCCTTGCAGGAAATATAGCCCATGCCGGGGCGTCCGTAGACTTGGCCATTTTCTCACTTCACTTAGCTGGCATCTCCTCAATCTTAGC
>Etmopterus_princeps_FJ519565
CCGGATATAGCTTTTCCACGAATAAATAATATAAGCTTCTGACTTCTACC-ACCAGCACTACTTCTGCTTTTAGCCTCTGCCGGTGTTGAAGCAGGAGCCGGAACTGGCTGAACAGTTTACCCCCCCCTTGCAGGAAATATAGCCCATGCCGGGGCGTCCGTAGACTTGGCCATTTTCTCACTTCACTTAGCTGGCATCTCCTCAATCTTAGC
>Etmopterus_princeps_EU148167
CCGGATATAGCTTTTCCACGAATAAATAATATAAGCTTCTGACTTCTACC-ACCAGCACTACTTCTGCTTTTAGCCTCTGCCGGTGTTGAAGCAGGAGCCGGAACTGGCTGAACAGTTTACCCCCCCCTTGCAGGAAATATAGCCCATGCCGGGGCGTCCGTAGACTTGGCCATTTTCTCACTTCACTTAGCTGGCATCTCCTCAATCTTAGC
>Etmopterus_dianthus_GU130693
CCGGATATAGCTTTTCCACGAATAAATAATATAAGCTTCTGACTATTACC-ACCAGCACTACTTCTGCTTTTAGCCTCTGCCGGTGTTGAAGCTGGAGCCGGAACTGGCTGAACAGTTTACCCCCCCCTTGCAGGAAATATAGCCCATGCCGGGGCATCTGTAGACTTGGCCATTTTCTCGCTTCACTTAGCTGGCATCTCCTCAATTTTAGC
>Etmopterus_unicolor_GU130741
CCGGATATAGCTTTTCCACGAATAAATAATATAAGCTTCTGACTATTACC-ACCAGCACTACTTCTGCTTTTAGCCTCTGCCGGTGTTGAAGCAGGAGCCGGAACTGGCTGAACAGTTTACCCCCCCCTTGCAGGAAATATAGCCCATGCCGGGGCATCTGTAGACTTGGCCATTTTTTCGCTTCACTTAGCTGGCATCTCCTCAATTTTAGC
>Etmopterus_unicolor_GU130739
CCGGATATAGCTTTTCCACGAATAAATAATATAAGCTTCTGACTATTACC-ACCAGCACTACTTCTGCTTTTAGCCTCTGCCGGTGTTGAAGCAGGAGCCGGAACTGGCTGAACAGTTTACCCCCCCCTTGCAGGAAATATAGCCCATGCCGGGGCATCTGTAGACTTGGCCATTTTTTCGCTTCACTTAGCTGGCATCTCCTCAATTTTAGC
>Etmopterus_pusillus_GU130722
CCGGATATAGCTTTTCCACGAATAAATAATATAAGCTTCTGACTATTACC-ACCAGCACTACTTCTGCTTTTAGCCTCTGCCGGTGTTGAAGCAGGAGCCGGAACTGGCTGAACAGTTTACCCCCCCCTTGCAGGAAATATAGCCCATGCCGGGGCATCTGTAGACTTGGCCATTTTTTCGCTTCACTTAGCTGGCATCTCCTCAATTTTAGC
>Etmopterus_unicolor_GU130740
CCGGATATAGCTTTTCCACGAATAAATAATATAAGCTTCTGACTATTACC-ACCAGCACTACTTCTGCTTTTAGCCTCTGCCGGTGTTGAAGCAGGAGCCGGAACTGGCTGAACAGTTTACCCCCCCCTTGCAGGAAATATAGCCCATGCCGGGGCATCTGTAGACTTGGCCATTTTTTCGCTTCACTTAGCTGGCATCTCCTCAATTTTAGC
>Etmopterus_granulosus_HM902526
CCGGATATAGCTTTTCCACGAATAAATAATATAAGCTTCTGACTACTACC-ACCAGCACTACTTCTGCTTTTAGCCTCTGCCGGTGTTGAAGCAGGAGCCGGAACTGGCTGAACAGTTTACCCCCCCCTTGCAGGAAATATAGCCCATGCCGGGGCATCCGTAGACTTAGCCATTTTCTCGCTTCACTTAGCTGGCATCTCCTCAATTTTAGC
>Etmopterus_cf._EU398781
CCGGATATAGCTTTTCCACGAATAAATAATATAAGCTTCTGACTACTACC-ACCAGCACTACTTCTGCTTTTAGCCTCTGCCGGTGTTGAAGCAGGAGCCGGAACTGGCTGAACAGTTTACCCCCCCCTTGCAGGAAATATAGCTCATGCCGGGGCATCCGTAGACTTGGCCATTTTCTCGCTTCACTTAGCTGGCATCTCCTCAATTTTAGC
>Etmopterus_cf._EU398780
CCGGATATAGCTTTTCCACGAATAAATAATATAAGCTTCTGACTACTACC-ACCAGCACTACTTCTGCTTTTAGCCTCTGCCGGTGTTGAAGCAGGAGCCGGAACTGGCTGAACAGTTTACCCCCCCCTTGCAGGAAATATAGCTCATGCCGGGGCATCCGTAGACTTGGCCATTTTCTCGCTTCACTTAGCTGGCATCTCCTCAATTTTAGC
>Etmopterus_cf._EU398782
CCGGATATAGCTTTTCCACGAATAAATAATATAAGCTTCTGACTACTACC-ACCAGCACTACTTCTGCTTTTAGCCTCTGCCGGTGTTGAAGCAGGAGCCGGAACTGGCTGAACAGTTTACCCCCCCCTTGCAGGAAATATAGCTCATGCCGGGGCATCCGTAGACTTGGCCATTTTCTCGCTTCACTTAGCTGGCATCTCCTCAATTTTAGC
>Etmopterus_cf._EU398778
CCGGATATAGCTTTTCCACGAATAAATAATATAAGCTTCTGACTACTACC-ACCAGCACTACTTCTGCTTTTAGCCTCTGCCGGTGTTGAAGCAGGAGCCGGAACTGGCTGAACAGTTTACCCCCCCCTTGCAGGAAATATAGCTCATGCCGGGGCATCCGTAGACTTGGCCATTTTCTCGCTTCACTTAGCTGGCATCTCCTCAATTTTAGC
>Etmopterus_cf._EU398779
CCGGATATAGCTTTTCCACGAATAAATAATATAAGCTTCTGACTACTACC-ACCAGCACTACTTCTGCTTTTAGCCTCTGCCGGTGTTGAAGCAGGAGCCGGAACTGGCTGAACAGTTTACCCCCCCCTTGCAGGAAATATAGCTCATGCCGGGGCATCCGTAGACTTGGCCATTTTCTCGCTTCACTTAGCTGGCATCTCCTCAATTTTAGC
>Etmopterus_spinax_KJ083241
CCGGATATAGCTTTTCCACGAATAAATAATATAAGCTTCTGACTACTACC-ACCAGCACTACTTCTGCTTTTAGCCTCTGCCGGTGTTGAAGCAGGAGCCGGGACTGGCTGAACAGTTTACCCCCCCCTTGCAGGAAATATAGCCCATGCCGGGGCATCCGTAGACTTGGCCATTTTCTCGCTTCACTTAGCTGGCATCTCCTCAATTTTAGC
>Etmopterus_spinax_GU805527
CCGGATATAGCTTTTCCACGAATAAACAATATAAGCTTCTGACTACTACC-ACCAGCACTACTTCTGCTTTTAGCCTCTGCCGGTGTTGAAGCAGGAGCCGGAACTGGCTGAACAGTTTACCCCCCCCTTGCAGGAAATATAGCCCATGCCGGGGCATCCGTAGACTTGGCCATTTTCTCGCTTCACTTAGCTGGCATCTCCTCAATTTTAGC
>Etmopterus_spinax_JQ774615
CCGGATATAGCTTTTCCACGAATAAATAATATAAGCTTCTGACTACTACC-ACCAGCACTACTTCTGCTTTTAGCCTCTGCAGGTGTTGAAGCAGGAGCCGGAACTGGCTGAACAGTTTACCCCCCCCTTGCAGGAAATATAGCCCATGCCGGGGCATCCGTAGACTTGGCCATTTTCTCGCTTCACTTAGCTGGCATCTCCTCAATTTTAGC
>Etmopterus_spinax_JQ774532
CCGGATATAGCTTTTCCACGAATAAATAATATAAGCTTCTGATTACTACC-ACCAGCACTACTTCTGCTTTTAGCCTCTGCCGGTGTTGAAGCAGGAGCCGGAACTGGCTGAACAGTTTACCCCCCCCTTGCAGGAAATATAGCCCATGCCGGGGCATCCGTAGACTTGGCCATCTTCTCGCTTCACTTAGCTGGCATCTCCTCAATTTTAGC
>Etmopterus_spinax_KJ709759
CCGGATATAGCTTTTCCACGAATAAATAATATAAGCTTCTGATTACTACC-ACCAGCACTACTTCTGCTTTTAGCCTCTGCCGGTGTTGAAGCAGGAGCCGGAACTGGCTGAACAGTTTACCCCCCCCTTGCAGGAAATATAGCCCATGCCGGGGCATCCGTAGACTTGGCCATTTTCTCGCTTCACTTAGCTGGCATCTCCTCAATTTTAGC
>Etmopterus_spinax_KJ709757
CCGGATATAGCTTTTCCACGAATAAATAATATAAGCTTCTGACTACTACC-ACCAGCACTACTTCTGCTTTTAGCCTCTGCCGGTGTTGAAGCAGGAGCCGGAACTGGCTGAACAGTTTACCCCCCCCTTGCAGGAAATATAGCCCATGCCGGGGCATCCGTAGACTTGGCCATTTTCTCGCTTCAHTTAGCTGGCATCTCCTCAATTTTAGC
>Etmopterus_spinax_GU130691
CCGGATATAGCTTTTCCACGAATAAATAATATAAGCTTCTGACTACTACC-ACCAGCACTACTTCTGCTTTTAGCCTCTGCCGGTGTTGAAGCAGGAGCCGGAACTGGCTGAACAGTTTACCCCCCCCTTGCAGGAAATATAGCCCATGCCGGGGCGTCCGTAGACTTGGCCATTTTCTCGCTTCACTTAGCTGGCATCTCCTCAATTTTAGC
>Etmopterus_spinax_KT307219
CCGGATATAGCTTTTCCACGAATAAATAATATAAGCTTCTGACTACTACC-ACCAGCACTACTTCTGCTTTTAGCCTCTGCCGGTGTTGAAGCAGGAGCCGGAACTGGCTGAACAGTTTACCCCCCCCTTGCAGGAAATATAGCCCATGCCGGGGCATCCGTAGACTTGGCCATTTTCTCGCTTCACTTAGCTGGCATCTCCTCAATTTTAGC
>Etmopterus_sp._HM998627
CCGGATATAGCTTTTCCACGAATAAATAATATAAGCTTCTGACTACTACC-ACCAGCACTACTTCTGCTTTTAGCCTCTGCCGGTGTTGAAGCAGGAGCCGGAACTGGCTGAACAGTTTACCCCCCCCTTGCAGGAAATATAGCCCATGCCGGGGCATCCGTAGACTTGGCCATTTTCTCGCTTCACTTAGCTGGCATCTCCTCAATTTTAGC
>Etmopterus_sp._HM998626
CCGGATATAGCTTTTCCACGAATAAATAATATAAGCTTCTGACTACTACC-ACCAGCACTACTTCTGCTTTTAGCCTCTGCCGGTGTTGAAGCAGGAGCCGGAACTGGCTGAACAGTTTACCCCCCCCTTGCAGGAAATATAGCCCATGCCGGGGCATCCGTAGACTTGGCCATTTTCTCGCTTCACTTAGCTGGCATCTCCTCAATTTTAGC
>Etmopterus_spinax_GU130726
CCGGATATAGCTTTTCCACGAATAAATAATATAAGCTTCTGACTACTACC-ACCAGCACTACTTCTGCTTTTAGCCTCTGCCGGTGTTGAAGCAGGAGCCGGAACTGGCTGAACAGTTTACCCCCCCCTTGCAGGAAATATAGCCCATGCCGGGGCATCCGTAGACTTGGCCATTTTCTCGCTTCACTTAGCTGGCATCTCCTCAATTTTAGC
>Etmopterus_spinax_JQ774613
CCGGATATAGCTTTTCCACGAATAAATAATATAAGCTTCTGACTACTACC-ACCAGCACTACTTCTGCTTTTAGCCTCTGCCGGTGTTGAAGCAGGAGCCGGAACTGGCTGAACAGTTTACCCCCCCCTTGCAGGAAATATAGCCCATGCCGGGGCATCCGTAGACTTGGCCATTTTCTCGCTTCACTTAGCTGGCATCTCCTCAATTTTAGC
>Etmopterus_spinax_GU130725
CCGGATATAGCTTTTCCACGAATAAATAATATAAGCTTCTGACTACTACC-ACCAGCACTACTTCTGCTTTTAGCCTCTGCCGGTGTTGAAGCAGGAGCCGGAACTGGCTGAACAGTTTACCCCCCCCTTGCAGGAAATATAGCCCATGCCGGGGCATCCGTAGACTTGGCCATTTTCTCGCTTCACTTAGCTGGCATCTCCTCAATTTTAGC
>Etmopterus_spinax_KJ128487
CCGGATATAGCTTTTCCACGAATAAATAATATAAGCTTCTGACTACTACC-ACCAGCACTACTTCTGCTTTTAGCCTCTGCCGGTGTTGAAGCAGGAGCCGGAACTGGCTGAACAGTTTACCCCCCCCTTGCAGGAAATATAGCCCATGCCGGGGCATCCGTAGACTTGGCCATTTTCTCGCTTCACTTAGCTGGCATCTCCTCAATTTTAGC
>Etmopterus_spinax_KJ128486
CCGGATATAGCTTTTCCACGAATAAATAATATAAGCTTCTGACTACTACC-ACCAGCACTACTTCTGCTTTTAGCCTCTGCCGGTGTTGAAGCAGGAGCCGGAACTGGCTGAACAGTTTACCCCCCCCTTGCAGGAAATATAGCCCATGCCGGGGCATCCGTAGACTTGGCCATTTTCTCGCTTCACTTAGCTGGCATCTCCTCAATTTTAGC
>Etmopterus_spinax_GU805850
CCGGATATAGCTTTTCCACGAATAAATAATATAAGCTTCTGACTACTACC-ACCAGCACTACTTCTGCTTTTAGCCTCTGCCGGTGTTGAAGCAGGAGCCGGAACTGGCTGAACAGTTTACCCCCCCCTTGCAGGAAATATAGCCCATGCCGGGGCATCCGTAGACTTGGCCATTTTCTCGCTTCACTTAGCTGGCATCTCCTCAATTTTAGC
>Etmopterus_spinax_GU805876
CCGGATATAGCTTTTCCACGAATAAATAATATAAGCTTCTGACTACTACC-ACCAGCACTACTTCTGCTTTTAGCCTCTGCCGGTGTTGAAGCAGGAGCCGGAACTGGCTGAACAGTTTACCCCCCCCTTGCAGGAAATATAGCCCATGCCGGGGCATCCGTAGACTTGGCCATTTTCTCGCTTCACTTAGCTGGCATCTCCTCAATTTTAGC
>Etmopterus_spinax_GU805847
CCGGATATAGCTTTTCCACGAATAAATAATATAAGCTTCTGACTACTACC-ACCAGCACTACTTCTGCTTTTAGCCTCTGCCGGTGTTGAAGCAGGAGCCGGAACTGGCTGAACAGTTTACCCCCCCCTTGCAGGAAATATAGCCCATGCCGGGGCATCCGTAGACTTGGCCATTTTCTCGCTTCACTTAGCTGGCATCTCCTCAATTTTAGC
>Etmopterus_spinax_JQ774616
CCGGATATAGCTTTTCCACGAATAAATAATATAAGCTTCTGACTACTACC-ACCAGCACTACTTCTGCTTTTAGCCTCTGCCGGTGTTGAAGCAGGAGCCGGAACTGGCTGAACAGTTTACCCCCCCCTTGCAGGAAATATAGCCCATGCCGGGGCATCCGTAGACTTGGCCATTTTCTCGCTTCACTTAGCTGGCATCTCCTCAATTTTAGC
>Etmopterus_spinax_GU805908
CCGGATATAGCTTTTCCACGAATAAATAATATAAGCTTCTGACTACTACC-ACCAGCACTACTTCTGCTTTTAGCCTCTGCCGGTGTTGAAGCAGGAGCCGGAACTGGCTGAACAGTTTACCCCCCCCTTGCAGGAAATATAGCCCATGCCGGGGCATCCGTAGACTTGGCCATTTTCTCGCTTCACTTAGCTGGCATCTCCTCAATTTTAGC
>Etmopterus_spinax_GU805910
CCGGATATAGCTTTTCCACGAATAAATAATATAAGCTTCTGACTACTACC-ACCAGCACTACTTCTGCTTTTAGCCTCTGCCGGTGTTGAAGCAGGAGCCGGAACTGGCTGAACAGTTTACCCCCCCCTTGCAGGAAATATAGCCCATGCCGGGGCATCCGTAGACTTGGCCATTTTCTCGCTTCACTTAGCTGGCATCTCCTCAATTTTAGC
>Etmopterus_spinax_GU805879
CCGGATATAGCTTTTCCACGAATAAATAATATAAGCTTCTGACTACTACC-ACCAGCACTACTTCTGCTTTTAGCCTCTGCCGGTGTTGAAGCAGGAGCCGGAACTGGCTGAACAGTTTACCCCCCCCTTGCAGGAAATATAGCCCATGCCGGGGCATCCGTAGACTTGGCCATTTTCTCGCTTCACTTAGCTGGCATCTCCTCAATTTTAGC
>Etmopterus_spinax_GU805848
CCGGATATAGCTTTTCCACGAATAAATAATATAAGCTTCTGACTACTACC-ACCAGCACTACTTCTGCTTTTAGCCTCTGCCGGTGTTGAAGCAGGAGCCGGAACTGGCTGAACAGTTTACCCCCCCCTTGCAGGAAATATAGCCCATGCCGGGGCATCCGTAGACTTGGCCATTTTCTCGCTTCACTTAGCTGGCATCTCCTCAATTTTAGC
>Etmopterus_spinax_GU805877
CCGGATATAGCTTTTCCACGAATAAATAATATAAGCTTCTGACTACTACC-ACCAGCACTACTTCTGCTTTTAGCCTCTGCCGGTGTTGAAGCAGGAGCCGGAACTGGCTGAACAGTTTACCCCCCCCTTGCAGGAAATATAGCCCATGCCGGGGCATCCGTAGACTTGGCCATTTTCTCGCTTCACTTAGCTGGCATCTCCTCAATTTTAGC
>Etmopterus_spinax_GU805920
CCGGATATAGCTTTTCCACGAATAAATAATATAAGCTTCTGACTACTACC-ACCAGCACTACTTCTGCTTTTAGCCTCTGCCGGTGTTGAAGCAGGAGCCGGAACTGGCTGAACAGTTTACCCCCCCCTTGCAGGAAATATAGCCCATGCCGGGGCATCCGTAGACTTGGCCATTTTCTCGCTTCACTTAGCTGGCATCTCCTCAATTTTAGC
>Etmopterus_spinax_KJ709758
CCGGATATAGCTTTTCCACGAATAAATAATATAAGCTTCTGACTACTACC-ACCAGCACTACTTCTGCTTTTAGCCTCTGCCGGTGTTGAAGCAGGAGCCGGAACTGGCTGAACAGTTTACCCCCCCCTTGCAGGAAATATAGCCCATGCCGGGGCATCCGTAGACTTGGCCATTTTCTCGCTTCACTTAGCTGGCATCTCCTCAATTTTAGC
>Etmopterus_spinax_JQ774612
CCGGATATAGCTTTTCCACGAATAAATAATATAAGCTTCTGACTACTACC-ACCAGCACTACTTCTGCTTTTAGCCTCTGCCGGTGTTGAAGCAGGAGCCGGAACTGGCTGAACAGTTTACCCCCCCCTTGCAGGAAATATAGCCCATGCCGGGGCATCCGTAGACTTGGCCATTTTCTCGCTTCACTTAGCTGGCATCTCCTCAATTTTAGC
>Etmopterus_spinax_KT307218
CCGGATATAGCTTTTCCACGAATAAATAATATAAGCTTCTGACTACTACC-ACCAGCACTACTTCTGCTTTTAGCCTCTGCCGGTGTTGAAGCAGGAGCCGGAACTGGCTGAACAGTTTACCCCCCCCTTGCAGGAAATATAGCCCATGCCGGGGCATCCGTAGACTTGGCCATTTTCTCGCTTCACTTAGCTGGCATCTCCTCAATTTTAGC
>Etmopterus_spinax_GU805922
CCGGATATAGCTTTTCCACGAATAAATAATATAAGCTTCTGACTACTACC-ACCAGCACTACTTCTGCTTTTAGCCTCTGCCGGTGTTGAAGCAGGAGCCGGAACTGGCTGAACAGTTTACCCCCCCCTTGCAGGAAATATAGCCCATGCCGGGGCATCCGTAGACTTGGCCATTTTCTCGCTTCACTTAGCTGGCATCTCCTCAATTTTAGC
>Etmopterus_spinax_GU805909
CCGGATATAGCTTTTCCACGAATAAATAATATAAGCTTCTGACTACTACC-ACCAGCACTACTTCTGCTTTTAGCCTCTGCCGGTGTTGAAGCAGGAGCCGGAACTGGCTGAACAGTTTACCCCCCCCTTGCAGGAAATATAGCCCATGCCGGGGCATCCGTAGACTTGGCCATTTTCTCGCTTCACTTAGCTGGCATCTCCTCAATTTTAGC
>Etmopterus_spinax_GU805911
CCGGATATAGCTTTTCCACGAATAAATAATATAAGCTTCTGACTACTACC-ACCAGCACTACTTCTGCTTTTAGCCTCTGCCGGTGTTGAAGCAGGAGCCGGAACTGGCTGAACAGTTTACCCCCCCCTTGCAGGAAATATAGCCCATGCCGGGGCATCCGTAGACTTGGCCATTTTCTCGCTTCACTTAGCTGGCATCTCCTCAATTTTAGC
>Etmopterus_spinax_KT307220
CCGGATATAGCTTTTCCACGAATAAATAATATAAGCTTCTGACTACTACC-ACCAGCACTACTTCTGCTTTTAGCCTCTGCCGGTGTTGAAGCAGGAGCCGGAACTGGCTGAACAGTTTACCCCCCCCTTGCAGGAAATATAGCCCATGCCGGGGCATCCGTAGACTTGGCCATTTTCTCGCTTCACTTAGCTGGCATCTCCTCAATTTTAGC
>Etmopterus_spinax_KT307217
CCGGATATAGCTTTTCCACGAATAAATAATATAAGCTTCTGACTACTACC-ACCAGCACTACTTCTGCTTTTAGCCTCTGCCGGTGTTGAAGCAGGAGCCGGAACTGGCTGAACAGTTTACCCCCCCCTTGCAGGAAATATAGCCCATGCCGGGGCATCCGTAGACTTGGCCATTTTCTCGCTTCACTTAGCTGGCATCTCCTCAATTTTAGC
>Etmopterus_spinax_KT307216
CCGGATATAGCTTTTCCACGAATAAATAATATAAGCTTCTGACTACTACC-ACCAGCACTACTTCTGCTTTTAGCCTCTGCCGGTGTTGAAGCAGGAGCCGGAACTGGCTGAACAGTTTACCCCCCCCTTGCAGGAAATATAGCCCATGCCGGGGCATCCGTAGACTTGGCCATTTTCTCGCTTCACTTAGCTGGCATCTCCTCAATTTTAGC
>Etmopterus_spinax_GU805852
CCGGATATAGCTTTTCCACGAATAAATAATATAAGCTTCTGACTACTACC-ACCAGCACTACTTCTGCTTTTAGCCTCTGCCGGTGTTGAAGCAGGAGCCGGAACTGGCTGAACAGTTTACCCCCCCCTTGCAGGAAATATAGCCCATGCCGGGGCATCCGTAGACTTGGCCATTTTCTCGCTTCACTTAGCTGGCATCTCCTCAATTTTAGC
>Etmopterus_spinax_GU805849
CCGGATATAGCTTTTCCACGAATAAATAATATAAGCTTCTGACTACTACC-ACCAGCACTACTTCTGCTTTTAGCCTCTGCCGGTGTTGAAGCAGGAGCCGGAACTGGCTGAACAGTTTACCCCCCCCTTGCAGGAAATATAGCCCATGCCGGGGCATCCGTAGACTTGGCCATTTTCTCGCTTCACTTAGCTGGCATCTCCTCAATTTTAGC
>Etmopterus_spinax_GU805880
CCGGATATAGCTTTTCCACGAATAAATAATATAAGCTTCTGACTACTACC-ACCAGCACTACTTCTGCTTTTAGCCTCTGCCGGTGTTGAAGCAGGAGCCGGAACTGGCTGAACAGTTTACCCCCCCCTTGCAGGAAATATAGCCCATGCCGGGGCATCCGTAGACTTGGCCATTTTCTCGCTTCACTTAGCTGGCATCTCCTCAATTTTAGC
>Etmopterus_spinax_GU805918
CCGGATATAGCTTTTCCACGAATAAATAATATAAGCTTCTGACTACTACC-ACCAGCACTACTTCTGCTTTTAGCCTCTGCCGGTGTTGAAGCAGGAGCCGGAACTGGCTGAACAGTTTACCCCCCCCTTGCAGGAAATATAGCCCATGCCGGGGCATCCGTAGACTTGGCCATTTTCTCGCTTCACTTAGCTGGCATCTCCTCAATTTTAGC
>Etmopterus_spinax_GU805878
CCGGATATAGCTTTTCCACGAATAAATAATATAAGCTTCTGACTACTACC-ACCAGCACTACTTCTGCTTTTAGCCTCTGCCGGTGTTGAAGCAGGAGCCGGAACTGGCTGAACAGTTTACCCCCCCCTTGCAGGAAATATAGCCCATGCCGGGGCATCCGTAGACTTGGCCATTTTCTCGCTTCACTTAGCTGGCATCTCCTCAATTTTAGC
>Etmopterus_spinax_GU805921
CCGGATATAGCTTTTCCACGAATAAATAATATAAGCTTCTGACTACTACC-ACCAGCACTACTTCTGCTTTTAGCCTCTGCCGGTGTTGAAGCAGGAGCCGGAACTGGCTGAACAGTTTACCCCCCCCTTGCAGGAAATATAGCCCATGCCGGGGCATCCGTAGACTTGGCCATTTTCTCGCTTCACTTAGCTGGCATCTCCTCAATTTTAGC
>Etmopterus_spinax_GU805906
CCGGATATAGCTTTTCCACGAATAAATAATATAAGCTTCTGACTACTACC-ACCAGCACTACTTCTGCTTTTAGCCTCTGCCGGTGTTGAAGCAGGAGCCGGAACTGGCTGAACAGTTTACCCCCCCCTTGCAGGAAATATAGCCCATGCCGGGGCATCCGTAGACTTGGCCATTTTCTCGCTTCACTTAGCTGGCATCTCCTCAATTTTAGC
>Etmopterus_sp._GU130692
CCGGATATAGCTTTTCCACGAATAAATAATATAAGCTTCTGACTACTACC-ACCAGCACTACTTCTGCTTTTAGCCTCTGCCGGTGTTGAAGCAGGAGCCGGAACTGGCTGAACAGTTTACCCCCCCCTTGCAGGAAATATAGCCCATGCCGGGGCATCCGTAGACTTGGCCATTTTCTCGCTTCACTTAGCTGGCATCTCCTCAATTTTAGC
>Etmopterus_sp._GU130732
CCGGATATAGCTTTTCCACGAATAAATAATATAAGCTTCTGACTACTACC-ACCAGCACTACTTCTGCTTTTAGCCTCTGCCGGTGTTGAAGCAGGAGCCGGAACTGGCTGAACAGTTTACCCCCCCCTTGCAGGAAATATAGCCCATGCCGGGGCATCCGTAGACTTGGCCATTTTCTCGCTTCACTTAGCTGGCATCTCCTCAATTTTAGC
>Etmopterus_sp._HM998625
CCGGATATAGCTTTTCCACGAATAAATAATATAAGCTTCTGACTACTACC-ACCAGCACTACTTCTGCTTTTAGCCTCTGCCGGTGTTGAAGCAGGAGCCGGAACTGGCTGAACAGTTTACCCCCCCCTTGCAGGAAATATAGCCCATGCCGGGGCATCTGTAGACTTGGCCATTTTCTCGCTTCACTTAGCTGGCATCTCCTCAATTTTAGC
>Etmopterus_sp._GU130733
CCGGATATAGCTTTTCCACGAATAAATAATATAAGCTTCTGACTACTACC-ACCAGCACTACTTCTGCTTTTAGCCTCTGCCGGTGTTGAAGCAGGAGCCGGAACTGGCTGAACAGTTTACCCCCCCCTTGCAGGAAATATAGCCCATGCCGGGGCATCTGTAGACTTGGCCATTTTCTCGCTTCACTTAGCTGGCATCTCCTCAATTTTAGC
>Etmopterus_granulosus_HM998658
CCGGACATAGCTTTTCCACGAATAAATAATATAAGCTTCTGAYTAYTACC-ACCMGCACTACTTCTRCTTTTAGCCTCTGCCGGTGTTGAAGCAGGAGCCGGAACTGGYTGAACAGTTTATCCCCCCCTTGCAGGAAATATAGCYCATGCCGGRGCATCTGTGGACTTRGCCATTTTCTCTCTTCAYTTAGCTGGCATCTCCTCAATTTTAGC
>Etmopterus_granulosus_HM998656
CCGGACATAGCTTTTMCACGAATAAATAATATAAGCTTCTGANTATTACC-ACCNGCACTACTTCTNCTTTTAGCCTCTGCCGGTGTTGAAGCAGGAGCCGGAACTGGNTGAACAGTTTATCCCCCCCTTGCAGGAAATATAGCNCATGCCGGRGCATCTGTGGACTTGGCCATTTTCTCTCTTCACTTAGCTGGCATCTCCTCAATTTTAGC
>Etmopterus_granulosus_HM998659
CCGGATATAGCTTTTCCACGAATAAATAATATAAGCTTCTGANTATTACC-ACCNKCACTACTTCTACTTTTAGCCTCTGCCGGTGTTGAAKCAGGAGCCGGAACTGGNTGAACAGTTTATCCCCCCCTTGCAGGAAATATAGCCCATGCCGGAGCATCTGTGGACTTGGCCATTTTCTCTCTTCACTTAGCTGGCATCTCCTCAATTTTAGC
>Etmopterus_granulosus_HM998661
CCGGACATAGCTTTTCCACGAATAAATAATATAAGCTTCTGANTAYTACC-ACCNGCACTACTTCTNCTTTTAGCCTCTGCCGGTGTTGAAGCAGGAGCCGGAACTGGNTGAACAGTTTATCCCCCCCTTGCAGGAAATATAGCCCATGCCGGAGCATCTGTGGACTTGGCCATTTTCTCTCTTCACTTAGCTGGCATCTCCTCAATTTTAGC
>Etmopterus_granulosus_HM998657
CCGGACATAGCTTTTCCACGAATAAATAATATAAGCTTCTGANTATTACC-ACCMGCACTACTTCTACTTTTAGCCTCTGCCGGTGTTGAAGCAGGAGCCGGAACTGGTTGAACAGTTTATCCCCCCCTTGCAGGAAATATAGCNCATGCCGGAGCATCTGTGGACTTGGCCATTTTCTCTCTTCACTTAGCTGGCATCTCCTCAATTTTAGC
>Etmopterus_granulosus_HM998660
CCGGACATAGCTTTTCCACGAATAAATAATATAAGCTTCTGANTATTACC-ACCNGCACTACTTCTACTTTTAGCCTCTGCCGGTGTTGAAGCAGGAGCCGGAACTGGNTGAACAGTTTATCCCCCCCTTGCAGGAAATATAGCCCATGCCGGAGCATCTGTGGACTTGGCCATTTTCTCTCTTCACTTAGCTGGCATCTCCTCAATTTTAGC
>Etmopterus_granulosus_HM998677
CCGGACATAGCTTTTCCACGAATAAATAATATAAGCTTCTGACTAYTACC-ACCAGCACTACTTCTACTTTTAGCCTCTGCCGGTGTTGAAGCAGGAGCCGGAACTGGNTGAACAGTTTATCCCCCCCTTGCAGGAAATATAGCCCATGCCGGAACATCTGTGGACTTGGCCATTTTCTCTCTTCACTTAGCTGGCATCTCCTCAATTTTAGC
>Etmopterus_granulosus_HM998663
CCGGATATAGCTTTTCCACGAATAAATAATATAAGCTTCTGACTATTACC-ACCNGCACTACTTCTACTTTTAGCCTCTGCCGGTGTTGAAGCAGGAGCCGGAACTGGNTGAACAGTTTATCCCCCCCTTGCAGGAAATATAGCCCATGCCGGAGCATCTGTGGACTTGGCCATTTTCTCTCTTCANTTAGCTGGCATCTCCTCAATTTTAGC
>Etmopterus_granulosus_HM998684
CCGGACATAGCTTTTCCACGAATAAATAATATAAGCTTCTGACTATTACC-GCCAGCACTACTTCTACTTTTAGCCTCTGCCGGTGTTGAAGCAGGAGCCGGAACTGGCTGAACAGTTTATCCCCCCCTTGCAGGAAATATAGCCCATGCCGGAGCATCTGTGGACTTGGCCATTTTCTCTCTTCACTTAGCTGGCATCTCCTCAATTTTAGC
>Etmopterus_granulosus_HM998685
CCGGACATAGCTTTTCCACGAATAAATAATATAAGCTTCTGACTATTACC-ACCAGCAMTACTTCTACTTTTAGCCTCTGCCGGTGTTGAAGCAGGAGCCGGAACTGGCTGAACAGTTTATCCCCCCCTTGCAGGAAATATAGCCCATGCCGGAGCATCTGTGGACTTGGCCATTTTCTCTCTTCACTTAGCTGGCATCTCCTCAATTTTAGC
>Etmopterus_granulosus_HM998675
CCGGACATAGCTTTTCCMCGAATAAATAATATAAGCTTCTGACTATTACC-ACCAGCACTACTTCTACTTTTAGCCTCTGCCGGTGTTGAAGCAGGAGCCGGAACTGGCTGAACAGTTTATCCCCCCCTTGCAGGAAATATAGCCCATGCCGGAGCATCTGTGGACTTGGCCATTTTCTCTCTTCACTTAGCTGGCATCTCCTCAATTTTAGC
>Etmopterus_granulosus_HM998680
CCGGACATAGCTTTTCCWCGAATAAATAATATAAGCTTCTGACTATTACC-ACCAGCACTACTTCTACTTTTAGCCTCTGCCGGTGTTGAAGCAGGAGCCGGAACTGGCTGAACAGTTTATCCCCCCCTTGCAGGAAATATAGCCCATGCCGGAGCATCTGTGGACTTGGCCATTTTCTCTCTTCACTTAGCTGGCATCTCCTCAATTTTAGC
>Etmopterus_granulosus_HM998665
CCGGATATAGCTTTTCCACGAATAAATAATATAASCTTCTGACTATTACC-ACCAGCACTACTTCTACTTTTAGCCTCTGCCGGTGTTGAAGCAGGAGCCGGAACTGGCTGAACAGTTTATCCCCCCCTTGCAGGAAATATAGCCCATGCCGGAGCATCTGTGGACTTGGCCATTTTCTCTCTTCACTTAGCTGGCATCTCCTCAATTTTAGC
>Etmopterus_granulosus_HM998662
CCGGACATAGCTTTTCCACGAATAAATAATATAAGCTTCTGACTATTACC-ACCAGCACTACTTCTACTTTTAGCCTCTGCCGGTGTTGAAGCAGGAGCCGGAACTGGCTGAACAGTTTATCCCCCCCTTGCAGGAAATATAGCCCATGCCGGAGCATCTGTGGACTTGGCCATTTTCTCTCTTCACTTAGCTGGCATCTCCTCAATTTTAGC
>Etmopterus_granulosus_HM998674
CCGGACATAGCTTTTCCACGAATAAATAATATAAGCTTCTGACTATTACC-ACCAGCACTACTTCTACTTTTAGCCTCTGCCGGTGTTGAAGCAGGAGCCGGAACTGGCTGAACAGTTTATCCCCCCCTTGCAGGAAATATAGCCCATGCCGGAGCATCTGTGGACTTGGCCATTTTCTCTCTTCACTTAGCTGGCATCTCCTCAATTTTAGC
>Etmopterus_granulosus_HM998676
CCGGACATAGCTTTTCCACGAATAAATAATATAAGCTTCTGACTATTACC-ACCAGCACTACTTCTACTTTTAGCCTCTGCCGGTGTTGAAGCAGGAGCCGGAACTGGCTGAACAGTTTATCCCCCCCTTGCAGGAAATATAGCCCATGCCGGAGCATCTGTGGACTTGGCCATTTTCTCTCTTCACTTAGCTGGCATCTCCTCAATTTTAGC
>Etmopterus_granulosus_HM998673
CCGGACATAGCTTTTCCACGAATAAATAATATAAGCTTCTGACTATTACC-ACCAGCACTACTTCTACTTTTAGCCTCTGCCGGTGTTGAAGCAGGAGCCGGAACTGGCTGAACAGTTTATCCCCCCCTTGCAGGAAATATAGCCCATGCCGGAGCATCTGTGGACTTGGCCATTTTCTCTCTTCACTTAGCTGGCATCTCCTCAATTTTAGC
>Etmopterus_granulosus_HM998679
CCGGACATAGCTTTTCCACGAATAAATAATATAAGCTTCTGACTATTACC-ACCAGCACTACTTCTACTTTTAGCCTCTGCCGGTGTTGAAGCAGGAGCCGGAACTGGCTGAACAGTTTATCCCCCCCTTGCAGGAAATATAGCCCATGCCGGAGCATCTGTGGACTTGGCCATTTTCTCTCTTCACTTAGCTGGCATCTCCTCAATTTTAGC
>Etmopterus_granulosus_HM998681
CCGGACATAGCTTTTCCACGAATAAATAATATAAGCTTCTGACTATTACC-ACCAGCACTACTTCTACTTTTAGCCTCTGCCGGTGTTGAAGCAGGAGCCGGAACTGGCTGAACAGTTTATCCCCCCCTTGCAGGAAATATAGCCCATGCCGGAGCATCTGTGGACTTGGCCATTTTCTCTCTTCACTTAGCTGGCATCTCCTCAATTTTAGC
>Etmopterus_granulosus_HM998678
CCGGACATAGCTTTTCCACGAATAAATAATATAAGCTTCTGACTATTACC-ACCAGCACTACTTCTACTTTTAGCCTCTGCCGGTGTTGAAGCAGGAGCCGGAACTGGCTGAACAGTTTATCCCCCCCTTGCAGGAAATATAGCCCATGCCGGAGCATCTGTGGACTTGGCCATTTTCTCTCTTCACTTAGCTGGCATCTCCTCAATTTTAGC
>Etmopterus_granulosus_HM998686
CCGGACATAGCTTTTCCACGAATAAATAATATAAGCTTCTGACTATTACC-ACCAGCACTACTTCTACTTTTAGCCTCTGCCGGTGTTGAAGCAGGAGCCGGAACTGGCTGAACAGTTTATCCCCCCCTTGCAGGAAATATAGCCCATGCCGGAGCATCTGTGGACTTGGCCATTTTCTCTCTTCACTTAGCTGGCATCTCCTCAATTTTAGC
>Etmopterus_granulosus_HM998683
CCGGACATAGCTTTTCCACGAATAAATAATATAAGCTTCTGACTATTACC-ACCAGCACTACTTCTACTTTTAGCCTCTGCCGGTGTTGAAGCAGGAGCCGGAACTGGCTGAACAGTTTATCCCCCCCTTGCAGGAAATATAGCCCATGCCGGAGCATCTGTGGACTTGGCCATTTTCTCTCTTCACTTAGCTGGCATCTCCTCAATTTTAGC
>Etmopterus_granulosus_HM998682
CCGGACATAGCTTTTCCACGAATAAATAATATAAGCTTCTGACTATTACC-ACCAGCACTACTTCTACTTTTAGCCTCTGCCGGTGTTGAAGCAGGAGCCGGAACTGGCTGAACAGTTTATCCCCCCCTTGCAGGAAATATAGCCCATGCCGGAGCATCTGTGGACTTGGCCATTTTCTCTCTTCACTTAGCTGGCATCTCCTCAATTTTAGC
>Etmopterus_granulosus_HM998694
CCGGACATAGCTTTTCCACGAATAAATAATATAAGCTTCTGACTATTACC-ACCAGCACTACTTCTACTTTTAGCCTCTGCCGGTGTTGAAGCAGGAGCCGGAACTGGCTGAACAGTTTATCCCCCCCTTGCAGGAAATATAGCCCATGCCGGAGCATCTGTGGACTTGGCCATTTTCTCTCTTCACTTAGCTGGCATCTCCTCAATTTTAGC
>Etmopterus_granulosus_HM998693
CCGGACATAGCTTTTCCACGAATAAATAATATAAGCTTCTGACTATTACC-ACCAGCACTACTTCTACTTTTAGCCTCTGCCGGTGTTGAAGCAGGAGCCGGAACTGGCTGAACAGTTTATCCCCCCCTTGCAGGAAATATAGCCCATGCCGGAGCATCTGTGGACTTGGCCATTTTCTCTCTTCACTTAGCTGGCATCTCCTCAATTTTAGC
>Etmopterus_granulosus_HM998692
CCGGACATAGCTTTTCCACGAATAAATAATATAAGCTTCTGACTATTACC-ACCAGCACTACTTCTACTTTTAGCCTCTGCCGGTGTTGAAGCAGGAGCCGGAACTGGCTGAACAGTTTATCCCCCCCTTGCAGGAAATATAGCCCATGCCGGAGCATCTGTGGACTTGGCCATTTTCTCTCTTCACTTAGCTGGCATCTCCTCAATTTTAGC
>Etmopterus_granulosus_HM998691
CCGGACATAGCTTTTCCACGAATAAATAATATAAGCTTCTGACTATTACC-ACCAGCACTACTTCTACTTTTAGCCTCTGCCGGTGTTGAAGCAGGAGCCGGAACTGGCTGAACAGTTTATCCCCCCCTTGCAGGAAATATAGCCCATGCCGGAGCATCTGTGGACTTGGCCATTTTCTCTCTTCACTTAGCTGGCATCTCCTCAATTTTAGC
>Etmopterus_granulosus_HM998690
CCGGACATAGCTTTTCCACGAATAAATAATATAAGCTTCTGACTATTACC-ACCAGCACTACTTCTACTTTTAGCCTCTGCCGGTGTTGAAGCAGGAGCCGGAACTGGCTGAACAGTTTATCCCCCCCTTGCAGGAAATATAGCCCATGCCGGAGCATCTGTGGACTTGGCCATTTTCTCTCTTCACTTAGCTGGCATCTCCTCAATTTTAGC
>Etmopterus_granulosus_HM998689
CCGGACATAGCTTTTCCACGAATAAATAATATAAGCTTCTGACTATTACC-ACCAGCACTACTTCTACTTTTAGCCTCTGCCGGTGTTGAAGCAGGAGCCGGAACTGGCTGAACAGTTTATCCCCCCCTTGCAGGAAATATAGCCCATGCCGGAGCATCTGTGGACTTGGCCATTTTCTCTCTTCACTTAGCTGGCATCTCCTCAATTTTAGC
>Etmopterus_granulosus_HM998688
CCGGACATAGCTTTTCCACGAATAAATAATATAAGCTTCTGACTATTACC-ACCAGCACTACTTCTACTTTTAGCCTCTGCCGGTGTTGAAGCAGGAGCCGGAACTGGCTGAACAGTTTATCCCCCCCTTGCAGGAAATATAGCCCATGCCGGAGCATCTGTGGACTTGGCCATTTTCTCTCTTCACTTAGCTGGCATCTCCTCAATTTTAGC
>Etmopterus_granulosus_HM998687
CCGGACATAGCTTTTCCACGAATAAATAATATAAGCTTCTGACTATTACC-ACCAGCACTACTTCTACTTTTAGCCTCTGCCGGTGTTGAAGCAGGAGCCGGAACTGGCTGAACAGTTTATCCCCCCCTTGCAGGAAATATAGCCCATGCCGGAGCATCTGTGGACTTGGCCATTTTCTCTCTTCACTTAGCTGGCATCTCCTCAATTTTAGC
>Etmopterus_granulosus_GU130736
CCGGACATAGCTTTTCCACGAATAAATAATATAAGCTTCTGACTATTACC-ACCAGCACTACTTCTACTTTTAGCCTCTGCCGGTGTTGAAGCAGGAGCCGGAACTGGCTGAACAGTTTATCCCCCCCTTGCAGGAAATATAGCCCATGCCGGAGCATCTGTGGACTTGGCCATTTTCTCTCTTCACTTAGCTGGCATCTCCTCAATTTTAGC
>Etmopterus_granulosus_GU130679
CCGGACATAGCTTTTCCACGAATAAATAATATAAGCTTCTGACTATTACC-ACCAGCACTACTTCTACTTTTAGCCTCTGCCGGTGTTGAAGCAGGAGCCGGAACTGGCTGAACAGTTTATCCCCCCCTTGCAGGAAATATAGCCCATGCCGGAGCATCTGTGGACTTGGCCATTTTCTCTCTTCACTTAGCTGGCATCTCCTCAATTTTAGC
>Etmopterus_baxteri_DQ108216
CCGGACATAGCTTTTCCACGAATAAATAATATAAGCTTCTGACTATTACC-ACCAGCACTACTTCTACTTTTAGCCTCTGCCGGTGTTGAAGCAGGAGCCGGAACTGGCTGAACAGTTTATCCCCCCCTTGCAGGAAATATAGCCCATGCCGGAGCATCTGTGGACTTGGCCATTTTCTCTCTTCACTTAGCTGGCATCTCCTCAATTTTAGC
>Etmopterus_granulosus_HM902524
CCGGACATAGCTTTTCCACGAATAAATAATATAAGCTTCTGACTATTACC-ACCAGCACTACTTCTACTTTTAGCCTCTGCCGGTGTTGAAGCAGGAGCCGGAACTGGCTGAACAGTTTATCCCCCCCTTGCAGGAAATATAGCCCATGCCGGAGCATCTGTGGACTTGGCCATTTTCTCTCTTCACTTAGCTGGCATCTCCTCAATTTTAGC
>Etmopterus_granulosus_HM902511
CCGGACATAGCTTTTCCACGAATAAATAATATAAGCTTCTGACTATTACC-ACCAGCACTACTTCTACTTTTAGCCTCTGCCGGTGTTGAAGCAGGAGCCGGAACTGGCTGAACAGTTTATCCCCCCCTTGCAGGAAATATAGCCCATGCCGGAGCATCTGTGGACTTGGCCATTTTCTCTCTTCACTTAGCTGGCATCTCCTCAATTTTAGC
>Etmopterus_granulosus_HM998664
CCGGATATAGCTTTTCCACGAATAAATAATATAAGCTTCTGACTATTACC-ACCAGCACTACTTCTACTTTTAGCCTCTGCCGGTGTTGAAGCAGGAGCCGGAACTGGCTGAACAGTTTATCCCCCCCTTGCAGGAAATATAGCCCATGCCGGAGCATCTGTGGACTTGGCCATTTTCTCTCTTCACTTAGCTGGCATCTCCTCAATTTTAGC
>Etmopterus_granulosus_HM998667
CCGGATATAGCTTTTCCACGAATAAATAATATAAGCTTCTGACTATTACC-ACCAGCACTACTTCTACTTTTAGCCTCTGCCGGTGTTGAAGCAGGAGCCGGAACTGGCTGAACAGTTTATCCCCCCCTTGCAGGAAATATAGCCCATGCCGGAGCATCTGTGGACTTGGCCATTTTCTCTCTTCACTTAGCTGGCATCTCCTCAATTTTAGC
>Etmopterus_granulosus_HM998670
CCGGATATAGCTTTTCCACGAATAAATAATATAAGCTTCTGACTATTACC-ACCAGCACTACTTCTACTTTTAGCCTCTGCCGGTGTTGAAGCAGGAGCCGGAACTGGCTGAACAGTTTATCCCCCCCTTGCAGGAAATATAGCCCATGCCGGAGCATCTGTGGACTTGGCCATTTTCTCTCTTCACTTAGCTGGCATCTCCTCAATTTTAGC
>Etmopterus_granulosus_HM998668
CCGGATATAGCTTTTCCACGAATAAATAATATAAGCTTCTGACTATTACC-ACCAGCACTACTTCTACTTTTAGCCTCTGCCGGTGTTGAAGCAGGAGCCGGAACTGGCTGAACAGTTTATCCCCCCCTTGCAGGAAATATAGCCCATGCCGGAGCATCTGTGGACTTGGCCATTTTCTCTCTTCACTTAGCTGGCATCTCCTCAATTTTAGC
>Etmopterus_granulosus_HM998666
CCGGATATAGCTTTTCCACGAATAAATAATATAAGCTTCTGACTATTACC-ACCAGCACTACTTCTACTTTTAGCCTCTGCCGGTGTTGAAGCAGGAGCCGGAACTGGCTGAACAGTTTATCCCCCCCTTGCAGGAAATATAGCCCATGCCGGAGCATCTGTGGACTTGGCCATTTTCTCTCTTCACTTAGCTGGCATCTCCTCAATTTTAGC
>Etmopterus_granulosus_HM998672
CCGGATATAGCTTTTCCACGAATAAATAATATAAGCTTCTGACTATTACC-ACCAGCACTACTTCTACTTTTAGCCTCTGCCGGTGTTGAAGCAGGAGCCGGAACTGGCTGAACAGTTTATCCCCCCCTTGCAGGAAATATAGCCCATGCCGGAGCATCTGTGGACTTGGCCATTTTCTCTCTTCACTTAGCTGGCATCTCCTCAATTTTAGC
>Etmopterus_granulosus_HM998671
CCGGATATAGCTTTTCCACGAATAAATAATATAAGCTTCTGACTATTACC-ACCAGCACTACTTCTACTTTTAGCCTCTGCCGGTGTTGAAGCAGGAGCCGGAACTGGCTGAACAGTTTATCCCCCCCTTGCAGGAAATATAGCCCATGCCGGAGCATCTGTGGACTTGGCCATTTTCTCTCTTCACTTAGCTGGCATCTCCTCAATTTTAGC
>Etmopterus_granulosus_HM998669
CCGGATATAGCTTTTCCACGAATAAATAATATAAGCTTCTGACTATTACC-ACCAGCACTACTTCTACTTTTAGCCTCTGCCGGTGTTGAAGCAGGAGCCGGAACTGGCTGAACAGTTTATCCCCCCCTTGCAGGAAATATAGCCCATGCCGGAGCATCTGTGGACTTGGCCATTTTCTCTCTTCACTTAGCTGGCATCTCCTCAATTTTAGC
>Etmopterus_granulosus_KU176449
CCGGATATAGCTTTTCCACGAATAAATAATATAAGCTTCTGACTATTACC-ACCAGCACTACTTCTACTTTTAGCCTCTGCCGGTGTTGAAGCAGGAGCCGGAACTGGCTGAACAGTTTATCCCCCCCTTGCAGGAAATATAGCCCATGCCGGAGCATCTGTGGACTTGGCCATTTTCTCTCTTCACTTAGCTGGCATCTCCTCAATTTTAGC
>Etmopterus_baxteri_DQ108226
CCGGATATAGCTTTTCCACGAATAAATAATATAAGCTTCTGACTATTACC-ACCAGCACTACTTCTACTTTTAGCCTCTGCCGGTGTTGAAGCAGGAGCCGGAACTGGCTGAACAGTTTATCCCCCCCTTGCAGGAAATATAGCCCATGCCGGAGCATCTGTGGACTTGGCCATTTTCTCTCTTCACTTAGCTGGCATCTCCTCAATTTTAGC
>Etmopterus_granulosus_HM902527
CCGGATATAGCTTTTCCACGAATAAATAATATAAGCTTCTGACTATTACC-ACCAGCACTACTTCTACTTTTAGCCTCTGCCGGTGTTGAAGCAGGAGCCGGAACTGGCTGAACAGTTTATCCCCCCCTTGCAGGAAATATAGCCCATGCCGGAGCATCTGTGGACTTGGCCATTTTCTCTCTTCACTTAGCTGGCATCTCCTCAATTTTAGC
>Etmopterus_granulosus_GU130738
CCGGATATAGCTTTTCCACGAATAAATAATATAAGCTTCTGACTATTACC-ACCAGCACTACTTCTACTTTTAGCCTCTGCCGGTGTTGAAGCAGGAGCCGGAACTGGCTGAACAGTTTATCCCCCCCTTGCAGGAAATATAGCCCATGCCGGAGCATCTGTGGACTTGGCCATTTTCTCTCTTCACTTAGCTGGCATCTCCTCAATTTTAGC
>Etmopterus_baxteri_GU130737
CCGGATATAGCTTTTCCACGAATAAATAATATAAGCTTCTGACTATTACC-ACCAGCACTACTTCTACTTTTAGCCTCTGCCGGTGTTGAAGCAGGAGCCGGAACTGGCTGAACAGTTTATCCCCCCCTTGCAGGAAATATAGCCCATGCCGGAGCATCTGTGGACTTGGCCATTTTCTCTCTTCACTTAGCTGGCATCTCCTCAATTTTAGC
>Etmopterus_sentosus_GU130720
CCAGATATAGCTTTTCCACGAATAAATAACATAAGCTTCTGACTGTTACC-GCCCGCCCTACTTCTCCTTCTAGCCTCCGCTGGAGTTGAAGCAGGAGCCGGAACTGGTTGAACAGTTTACCCACCCCTTGCAGGAAATATAGCTCATGCCGGAGCATCCGTAGACTTAGCCATTTTTTCACTTCACTTAGCTGGTATTTCCTCAATCCTGGC
>Etmopterus_fusus_OR391898
CCTGATATAGCTTTTCCACGAATAAATAACATAAGCTTCTGATTATTACC-CCCCGCCCTGCTTCTACTTTTGGCTTCTGCCGGCGTTGAAGCAGGGGCAGGAACTGGCTGAACAGTTTATCCTCCCCTTGCAGGAAATATAGCCCATGCCGGGGCATCTGTAGACTTAGCCATTTTCTCACTTCACTTAGCTGGCATTTCCTCAATTCTAGC
>Etmopterus_fusus_GU130687
CCTGATATAGCTTTTCCACGAATAAATAACATAAGCTTCTGATTATTACC-CCCCGCCCTGCTTCTGCTTTTAGCCTCTGCCGGTGTTGAAGCAGGAGCAGGAACTGGCTGAACAGTTTACCCCCCCCTTGCAGGAAACATAGCTCATGCCGGGGCATCTGTAGACTTAGCCATTTTTTCACTTCACTTAGCTGGCATTTCCTCAATTCTAGC
>Etmopterus_bigelowi_GU130723
CCAGACATGGCTTTTCCACGAATAAATAACATAAGCTTTTGATTACTACC-GCCTGCCCTACTTCTACTTTTAGCCTCCGCCGGAGTTGAGGCCGGAGCCGGGACTGGTTGAACAGTTTACCCCCCCCTTGCAGGGAATATGGCCCACGCCGGAGCATCTGTGGACTTAGCCATTTTCTCACTTCACTTAGCGGGTATTTCCTCAATTTTAGC
>Etmopterus_bigelowi_HQ956342
CCAGACATGGCTTTTCCACGAATAAATAACATAAGCTTTTGATTATTACC-GCCTGCCTTACTTCTACTTTTAGCCTCCGCCGGAGTTGAGGCCGGAGCCGGGACTGGTTGAACAGTTTATCCCCCCCTTGCAGGAAATATGGCCCATGCCGGAGCATCTGTGGACTTAGCCATTTTTTCACTTCACTTAGCGGGTATTTCCTCAATTTTAGC
>Etmopterus_bigelowi_HQ956344
CCAGACATGGCTTTTCCACGAATAAATAACATAAGCTTTTGATTATTACC-GCCTGCCCTACTTCTACTTTTAGCCTCCGCCGGAGTTGAGGCCGGAGCCGGGACTGGTTGAACAGTTTATCCCCCCCTTGCAGGAAATATGGCTCATGCCGGAGCATCTGTGGACTTAGCCATTTTTTCACTTCACTTAGCGGGTATTTCCTCAATTTTAGC
>Etmopterus_bigelowi_HQ956348
CCAGACATGGCTTTTCCACGAATAAATAACATAAGCTTTTGATTATTACC-GCCTGCCCTACTTCTACTTTTAGCCTCCGCCGGAGTTGAGGCCGGAGCCGGGACTGGTTGAACAGTTTATCCCCCCCTTGCAGGAAATATGGCTCATGCCGGAGCATCTGTGGACTTAGCCATTTTTTCACTTCACTTAGCGGGTATTTCCTCAATTTTAGC
>Etmopterus_bigelowi_JN311866
CCAGACATGGCTTTTCCACGAATAAATAACATAAGCTTTTGATTATTACC-GCCTGCCCTACTTCTACTTTTAGCCTCCGCCGGAGTTGAGGCCGGAGCCGGGACTGGTTGAACAGTTTATCCCCCCCTTGCAGGAAATATGGCTCATGCCGGAGCATCTGTGGACTTAGCCATTTTTTCACTTCACTTAGCGGGTATTTCCTCAATTTTAGC
>Etmopterus_bigelowi_HQ956343
CCAGACATGGCTTTTCCACGAATAAATAACATAAGCTTTTGATTATTACC-GCCTGCCCTACTTCTACTTTTAGCCTCCGCCGGAGTTGAGGCCGGAGCCGGGACTGGTTGAACAGTTTATCCCCCCCTTGCAGGAAATATGGCTCATGCCGGAGCATCTGTGGACTTAGCCATTTTTTCACTTCACTTAGCGGGTATTTCCTCAATTTTAGC
>Etmopterus_bigelowi_HQ956349
CCAGACATGGCTTTTCCACGAATAAATAACATAAGCTTTTGATTATTACC-GCCTGCCCTACTTCTACTTTTAGCCTCCGCCGGAGTTGAGGCCGGAGCCGGGACTGGTTGAACAGTTTATCCCCCCCTTGCAGGAAATATGGCTCATGCCGGAGCATCTGTGGACTTAGCCATTTTTTCACTTCACTTAGCGGGTATTTCCTCAATTTTAGC
>Etmopterus_bigelowi_GU130690
CCAGACATGGCTTTTCCACGAATAAATAACATAAGCTTTTGATTATTACC-GCCTGCCCTACTTCTACTTTTAGCCTCCGCCGGAGTTGAGGCCGGAGCCGGGACTGGTTGAACAGTTTATCCCCCCCTTGCAGGAAATATGGCTCATGCCGGGGCATCTGTGGACTTAGCCATTTTTTCACTTCACTTAGCGGGTATTTCCTCAATTTTAGC
>Etmopterus_pseudosqualiolus_GU130686
CCAGATATAGCTTTTCCACGAATAAATAACATAAGCTTTTGATTACTGCC-ACCCGCCCTGCTTCTACTTTTAGCCTCTGCCGGGGTTGAAGCAGGAGCCGGGACTGGTTGAACAGTTTATCCACCCCTTGCGGGAAATATAGCTCATGCCGGAGCATCTGTAGACTTAGCCATTTTTTCGCTTCACTTAGCTGGCATTTCCTCAATTTTAGC
>Etmopterus_bigelowi_HQ956347
CCAGATATGGCTTTTCACCGAATAAATAACATAAGCTTTTGGCTACTACC-ACCCGCCCTCCTTCTACTTTTAGCCTCCGCCGGAGTTGAAGCAGGGGCCGGGACTGGTTGAACAGTTTACCCACCCCTTGCAGGAAATATGGCCCATGCCGGAGCATCTGTGGACTTAGCCATTTTTTCACTTCACTTGGCTGGCATCTCCTCAATTTTAGC
>Etmopterus_pusillus_HQ956350
CCAGATATGGCTTTTCCACGAATAAATAACATAAGCTTTTGGCTACTACC-ACCCGCCCTCCTTCTACTTTTAGCCTCCGCCGGAGTTGAAGCAGGGGCCGGGACTGGTTGAACAGTTTATCCACCCCTTGCAGGAAATATGGCCCATGCCGGAGCATCTGTGGACTTAGCCATTTTTTCACTTCACTTGGCTGGCATTTCCTCAATTTTAGC
>Etmopterus_pusillus_EU869809
CCAGATATGGCTTTTCCACGAATAAATAACATAAGCTTTTGGCTACTACC-ACCCGCCCTCCTTCTACTTTTAGCCTCCGCCGGAGTTGAAGCAGGGGCCGGGACTGGTTGAACAGTTTACCCACCCCTTGCAGGAAATATGGCCCATGCCGGGGCATCTGTGGACTTAGCCATTTTTTCACTTCACTTGGCTGGCATCTCCTCAATTTTAGC
>Etmopterus_pusillus_HQ956351
CCAGATATGGCTTTTCCACGAATAAATAACATAAGCTTTTGGCTACTACC-ACCCGCCCTCCTTCTACTTTTAGCCTCCGCCGGAGTTGAAGCAGGGGCCGGGACTGGTTGAACAGTTTACCCACCCCTTGCAGGAAATATGGCCCATGCCGGAGCATCTGTGGACTTAGCCATTTTTTCACTTCACTTGGCTGGCATCTCCTCAATTTTAGC
>Etmopterus_pusillus_KP719316
CCAGATATGGCTTTTCCACGAATAAATAACATAAGCTTTTGGCTACTACC-ACCCGCCCTCCTTCTACTTTTAGCCTCCGCCGGAGTTGAAGCAGGGGCCGGGACTGGTTGAACAGTTTACCCACCCCTTGCAGGAAATATGGCCCATGCCGGAGCATCTGTGGACTTAGCCATTTTTTCACTTCACTTGGCTGGCATCTCCTCAATTTTAGC
>Etmopterus_pusillus_KP719326
CCAGATATGGCTTTTCCACGAATAAATAACATAAGCTTTTGGCTACTACC-ACCCGCCCTCCTTCTACTTTTAGCCTCCGCCGGAGTTGAAGCAGGGGCCGGGACTGGTTGAACAGTTTACCCACCCCTTGCAGGAAATATGGCCCATGCCGGAGCATCTGTGGACTTAGCCATTTTTTCACTTCACTTGGCTGGCATCTCCTCAATTTTAGC
>Etmopterus_pusillus_EU869807
CCAGATATGGCTTTTCCACGAATAAATAACATAAGCTTTTGGCTACTACC-ACCCGCCCTCCTTCTACTTTTAGCCTCCGCCGGAGTTGAAGCAGGGGCCGGGACTGGTTGAACAGTTTACCCACCCCTTGCAGGAAATATGGCCCATGCCGGAGCATCTGTGGACTTAGCCATTTTTTCACTTCACTTGGCTGGCATCTCCTCAATTTTAGC
>Etmopterus_pusillus_KP719325
CCAGATATGGCTTTTCCACGAATAAATAACATAAGCTTTTGGCTACTACC-ACCCGCCCTCCTTCTACTTTTAGCCTCCGCCGGAGTTGAAGCAGGGGCCGGGACTGGTTGAACAGTTTACCCACCCCTTGCAGGAAATATGGCCCATGCCGGAGCATCTGTGGACTTAGCCATTTTTTCACTTCACTTGGCTGGCATCTCCTCAATTTTAGC
>Etmopterus_pusillus_KP719329
CCAGATATGGCTTTTCCACGAATAAATAACATAAGCTTTTGGCTACTACC-ACCCGCCCTCCTTCTACTTTTAGCCTCCGCCGGAGTTGAAGCAGGGGCCGGGACTGGTTGAACAGTTTACCCACCCCTTGCAGGAAATATGGCCCATGCCGGAGCATCTGTGGACTTAGCCATTTTTTCACTTCACTTGGCTGGCATCTCCTCAATTTTAGC
>Etmopterus_pusillus_EU869810
CCAGATATGGCTTTTCCACGAATAAATAACATAAGCTTTTGGCTACTACC-ACCCGCCCTCCTTCTACTTTTAGCCTCCGCCGGAGTTGAAGCAGGGGCCGGGACTGGTTGAACAGTTTACCCACCCCTTGCAGGAAATATGGCCCATGCCGGAGCATCTGTGGACTTAGCCATTTTTTCACTTCACTTGGCTGGCATCTCCTCAATTTTAGC
>Etmopterus_pusillus_KJ083239
CCAGATATGGCTTTTCCACGAATAAATAACATAAGCTTTTGGCTACTACC-ACCCGCCCTCCTTCTACTTTTAGCCTCCGCCGGAGTTGAAGCAGGGGCCGGGACTGGTTGAACAGTTTACCCACCCCTTGCAGGAAATATGGCCCATGCCGGAGCATCTGTGGACTTAGCCATTTTTTCACTTCACTTGGCTGGCATCTCCTCAATTTTAGC
>Etmopterus_pusillus_KP719324
CCAGATATGGCTTTTCCACGAATAAATAACATAAGCTTTTGGCTACTACC-ACCCGCCCTCCTTCTACTTTTAGCCTCCGCCGGAGTTGAAGCAGGGGCCGGGACTGGTTGAACAGTTTACCCACCCCTTGCAGGAAATATGGCCCATGCCGGAGCATCTGTGGACTTAGCCATTTTTTCACTTCACTTGGCTGGCATCTCCTCAATTTTAGC
>Etmopterus_pusillus_KP719321
CCAGATATGGCTTTTCCACGAATAAATAACATAAGCTTTTGGCTACTACC-ACCCGCCCTCCTTCTACTTTTAGCCTCCGCCGGAGTTGAAGCAGGGGCCGGGACTGGTTGAACAGTTTACCCACCCCTTGCAGGAAATATGGCCCATGCCGGAGCATCTGTGGACTTAGCCATTTTTTCACTTCACTTGGCTGGCATCTCCTCAATTTTAGC
>Etmopterus_pusillus_GU130688
CCAGATATGGCTTTTCCACGAATAAATAACATAAGCTTTTGGCTACTACC-ACCCGCCCTCCTTCTACTTTTAGCCTCCGCCGGAGTTGAAGCAGGGGCCGGGACTGGTTGAACAGTTTACCCACCCCTTGCAGGAAATATGGCCCATGCCGGAGCATCTGTGGACTTAGCCATTTTTTCACTTCACTTGGCTGGCATCTCCTCAATTTTAGC
>Etmopterus_pusillus_LC621236
CCAGATATGGCTTTTCCACGAATAAATAACATAAGCTTTTGGCTACTACC-ACCCGCCCTCCTTCTACTTTTAGCCTCCGCCGGAGTTGAAGCAGGGGCCGGGACTGGTTGAACAGTTTACCCACCCCTTGCAGGAAATATGGCCCATGCCGGAGCATCTGTGGACTTAGCCATTTTTTCACTTCACTTGGCTGGCATCTCCTCAATTTTAGC
>Etmopterus_pusillus_LC621235
CCAGATATGGCTTTTCCACGAATAAATAACATAAGCTTTTGGCTACTACC-ACCCGCCCTCCTTCTACTTTTAGCCTCCGCCGGAGTTGAAGCAGGGGCCGGGACTGGTTGAACAGTTTACCCACCCCTTGCAGGAAATATGGCCCATGCCGGAGCATCTGTGGACTTAGCCATTTTTTCACTTCACTTGGCTGGCATCTCCTCAATTTTAGC
>Etmopterus_pusillus_KP719317
CCAGATATGGCTTTTCCACGAATAAATAACATAAGCTTTTGGCTACTACC-ACCCGCCCTCCTTCTACTTTTAGCCTCCGCCGGAGTTGAAGCAGGGGCCGGGACTGGTTGAACAGTTTACCCACCCCTTGCAGGAAATATGGCCCATGCCGGAGCATCTGTGGACTTAGCCATTTTTTCACTTCACTTGGCTGGCATCTCCTCAATTTTAGC
>Etmopterus_pusillus_KP719327
CCAGATATGGCTTTTCCACGAATAAATAACATAAGCTTTTGGCTACTACC-ACCCGCCCTCCTTCTACTTTTAGCCTCCGCCGGAGTTGAAGCAGGGGCCGGGACTGGTTGAACAGTTTACCCACCCCTTGCAGGAAATATGGCCCATGCCGGAGCATCTGTGGACTTAGCCATTTTTTCACTTCACTTGGCTGGCATCTCCTCAATTTTAGC
>Etmopterus_pusillus_KP719318
CCAGATATGGCTTTTCCACGAATAAATAACATAAGCTTTTGGCTACTACC-ACCCGCCCTCCTTCTACTTTTAGCCTCCGCCGGAGTTGAAGCAGGGGCCGGGACTGGTTGAACAGTTTACCCACCCCTTGCAGGAAATATGGCCCATGCCGGAGCATCTGTGGACTTAGCCATTTTTTCACTTCACTTGGCTGGCATCTCCTCAATTTTAGC
>Etmopterus_pusillus_KP719319
CCAGATATGGCTTTTCCACGAATAAATAACATAAGCTTTTGGCTACTACC-ACCCGCCCTCCTTCTACTTTTAGCCTCCGCCGGAGTTGAAGCAGGGGCCGGGACTGGTTGAACAGTTTACCCACCCCTTGCAGGAAATATGGCCCATGCCGGAGCATCTGTGGACTTAGCCATTTTTTCACTTCACTTGGCTGGCATCTCCTCAATTTTAGC
>Etmopterus_virens_GU130743
CCAGATATGGCTTTTCCACGAATAAATAACATAAGCTTTTGGCTACTACC-ACCCGCCCTCCTTCTACTTTTAGCCTCCGCCGGAGTTGAAGCAGGGGCCGGGACTGGTTGAACAGTTTACCCACCCCTTGCAGGAAATATGGCCCATGCCGGAGCATCTGTGGACTTAGCCATTTTTTCACTTCACTTGGCTGGCATCTCCTCAATTTTAGC
>Etmopterus_pusillus_GU130721
CCAGATATGGCTTTTCCACGAATAAATAACATAAGCTTTTGGCTACTACC-ACCCGCCCTCCTTCTACTTTTAGCCTCCGCCGGAGTTGAAGCAGGGGCCGGGACTGGTTGAACAGTTTACCCACCCCTTGCAGGAAATATGGCCCATGCCGGAGCATCTGTGGACTTAGCCATTTTTTCACTTCACTTGGCTGGCATCTCCTCAATTTTAGC
>Etmopterus_pusillus_HQ956353
CCAGATATGGCTTTTCCACGAATAAATAACATAAGCTTTTGGCTACTACC-ACCCGCCCTCCTTCTACTTTTAGCCTCCGCCGGAGTTGAAGCAGGGGCCGGGACTGGTTGAACAGTTTACCCACCCCTTGCAGGAAATATGGCCCATGCCGGAGCATCTGTGGACTTAGCCATTTTTTCACTTCACTTGGCTGGCATCTCCTCAATTTTAGC
>Etmopterus_pusillus_KP719322
CCAGATATGGCTTTTCCACGAATAAATAACATAAGCTTTTGGCTACTACC-ACCCGCCCTCCTTCTACTTTTAGCCTCCGCCGGAGTTGAAGCAGGGGCCGGGACTGGTTGAACAGTTTACCCACCCCTTGCAGGAAATATGGCCCATGCCGGAGCATCTGTGGACTTAGCCATTTTTTCACTTCACTTGGCTGGCATCTCCTCAATTTTAGC
>Etmopterus_pusillus_KP719323
CCAGATATGGCTTTTCCACGAATAAATAACATAAGCTTTTGGCTACTACC-ACCCGCCCTCCTTCTACTTTTAGCCTCCGCCGGAGTTGAAGCAGGGGCCGGGACTGGTTGAACAGTTTACCCACCCCTTGCAGGAAATATGGCCCATGCCGGAGCATCTGTGGACTTAGCCATTTTTTCACTTCACTTGGCTGGCATCTCCTCAATTTTAGC
>Etmopterus_pusillus_KP719320
CCAGATATGGCTTTTCCACGAATAAATAACATAAGCTTTTGGCTACTACC-ACCCGCCCTCCTTCTACTTTTAGCCTCCGCCGGAGTTGAAGCAGGGGCCGGGACTGGTTGAACAGTTTACCCACCCCTTGCAGGAAATATGGCCCATGCCGGAGCATCTGTGGACTTAGCCATTTTTTCACTTCACTTGGCTGGCATCTCCTCAATTTTAGC
>Etmopterus_pusillus_KP719315
CCAGATATGGCTTTTCCACGAATAAATAACATAAGCTTTTGGCTACTACC-ACCCGCCCTCCTTCTACTTTTAGCCTCCGCCGGAGTTGAAGCAGGGGCCGGGACTGGTTGAACAGTTTACCCACCCCTTGCAGGAAATATGGCCCATGCCGGAGCATCTGTGGACTTAGCCATTTTTTCACTTCACTTGGCTGGCATCTCCTCAATTTTAGC
>Etmopterus_bigelowi_HQ956346
CCAGATATGGCTTTTCCACGAATAAATAACATAAGCTTTTGGCTACTACC-ACCCGCCCTCCTTCTACTTTTAGCCTCCGCCGGAGTTGAAGCAGGGGCCGGGACTGGTTGAACAGTTTACCCACCCCTTGCAGGAAATATGGCCCATGCCGGAGCATCTGTGGACTTAGCCATTTTTTCACTTCACTTGGCTGGCATCTCCTCAATTTTAGC
>Etmopterus_pusillus_HQ956355
CCAGATATGGCTTTTCCACGAATAAATAACATAAGCTTTTGGCTACTACC-ACCCGCCCTCCTTCTACTTTTAGCCTCCGCCGGAGTTGAAGCAGGGGCCGGGACTGGTTGAACAGTTTACCCACCCCTTGCAGGAAATATGGCCCATGCCGGAGCATCTGTGGACTTAGCCATTTTTTCACTTCACTTGGCTGGCATCTCCTCAATTTTAGC
>Etmopterus_pusillus_JQ774531
CCAGATATGGCTTTTCCACGAATAAATAACATAAGCTTTTGGCTACTACC-ACCCGCCCTCCTTCTACTTTTAGCCTCCGCCGGAGTTGAAGCAGGGGCCGGGACTGGTTGAACAGTTTACCCACCCCTTGCAGGAAATATGGCCCATGCCGGAGCATCTGTGGACTTAGCCATTTTTTCACTTCACTTGGCTGGCATCTCCTCAATTTTAGC
>Etmopterus_pusillus_HQ956352
CCAGATATGGCTTTTCCACGAATAAATAACATAAGCTTTTGGCTACTACC-ACCCGCCCTCCTTCTACTTTTAGCCTCCGCCGGAGTTGAAGCAGGGGCCGGGACTGGTTGAACAGTTTACCCACCCCTTGCAGGAAATATGGCCCATGCCGGAGCATCTGTGGACTTAGCCATTTTTTCACTTCACTTGGCTGGCATCTCCTCAATTTTAGC
>Etmopterus_gracilispinis_MT895771
CCAGATATGGCTTTTCCACGAATAAATAACATAAGCTTTTGGCTACTACC-ACCCGCCCTCCTTCTACTTTTAGCCTCCGCCGGAGTTGAAGCAGGGGCCGGGACTGGTTGAACAGTTTACCCACCCCTTGCAGGAAATATGGCCCATGCCGGAGCATCTGTGGACTTAGCCATTTTTTCACTTCACTTGGCTGGCATCTCCTCAATTTTAGC
>Etmopterus_bigelowi_HQ956345
CCAGATATGGCTTTTCCACGAATAAATAACATAAGCTTTTGGCTACTACC-ACCCGCCCTCCTTCTACTTTTAGCCTCCGCCGGAGTTGAAGCAGGGGCCGGGACTGGTTGAACAGTTTACCCACCCCTTGCAGGAAATATGGCCCATGCCGGAGCATCTGTGGACTTAGCCATTTTTTCACTTCACTTGGCTGGCATCTCCTCAATTTTAGC
>Etmopterus_pusillus_EU398783
CCAGATATGGCTTTTCCACGAATAAATAACATAAGCTTTTGGCTACTACC-ACCCGCCCTCCTTCTACTTTTAGCCTCCGCCGGAGTTGAAGCAGGGGCCGGGACTGGTTGAACAGTTTACCCACCCCTTGCAGGAAATATGGCCCATGCCGGAGCATCTGTGGACTTAGCCATTTTTTCACTTCACTTGGCTGGCATCTCCTCAATTTTAGC
>Etmopterus_pusillus_EU869808
CCAGATATGGCTTTTCCACGAATAAATAACATAAGCTTTTGGCTACTACC-ACCCGCCCTCCTTCTACTTTTAGCCTCCGCCGGAGTTGAAGCAGGGGCCGGGACTGGTTGAACAGTTTACCCACCCCTTGCAGGAAATATGGCCCATGCCGGAGCATCTGTGGACTTAGCCATTTTTTCACTTCACTTGGCTGGCATCTCCTCAATTTTAGC
>Etmopterus_pusillus_KP719328
CCAGATATGGCTTTTCCACGAATAAATAACATAAGCTTTTGGCTACTACC-ACCCGCCCTCCTTCTACTTTTAGCCTCCGCCGGAGTTGAAGCAGGGGCCGGGACTGGTTGAACAGTTTACCCACCCCTTGCAGGAAATATGGCCCATGCCGGAGCATCTGTGGACTTAGCCATTTTTTCACTTCACTTGGCTGGCATCTCCTCAATTTTAGC
>Etmopterus_pusillus_KJ083238
CCAGATATGGCTTTTCCACGAATAAATAACATAAGCTTTTGGCTACTACC-ACCCGCCCTCCTTCTACTTTTAGCCTCCGCCGGAGTTGAAGCAGGGGCCGGGACTGGTTGAACAGTTTACCCACCCCTTGCAGGAAATATGGCCCATGCCGGAGCATCTGTGGACTTAGCCATTTTTTCACTTCACTTGGCTGGCATCTCCTCAATTTTAGC
>Etmopterus_pusillus_GU130689
CCAGATATGGCTTTTCCACGAATAAATAACATAAGCTTTTGGCTACTACC-ACCCGCCCTCCTTCTACTTTTAGCCTCCGCCGGAGTTGAAGCAGGGGCCGGGACTGGTTGAACAGTTTACCCACCCCTTGCAGGAAATATGGCCCATGCCGGAGCATCTGTGGACTTAGCCATTTTTTCACTTCACTTGGCTGGCATCTCCTCAATTTTAGC
>Etmopterus_pusillus_KF899428
CCAGATATGGCTTTTCCACGAATAAATAACATAAGCTTTTGGCTACTACC-GCCCGCCCTCCTTCTACTTTTAGCCTCCGCCGGAGTTGAAGCAGGGGCCGGGACTGGTTGAACAGTTTACCCACCCCTTGCAGGAAATATGGCCCATGCCGGAGCATCTGTGGACTTAGCCATTTTTTCACTTCACTTGGCTGGCATCTCCTCAATTTTAGC
>Etmopterus_pusillus_KF899427
CCAGATATGGCTTTTCCACGAATAAATAACATAAGCTTTTGGCTACTACC-GCCCGCCCTCCTTCTACTTTTAGCCTCCGCCGGAGTTGAAGCAGGGGCCGGGACTGGTTGAACAGTTTACCCACCCCTTGCAGGAAATATGGCCCATGCCGGAGCATCTGTGGACTTAGCCATTTTTTCACTTCACTTGGCTGGCATCTCCTCAATTTTAGC
>Etmopterus_pusillus_KF899426
CCAGATATGGCTTTTCCACGAATAAATAACATAAGCTTTTGGCTACTACC-GCCCGCCCTCCTTCTACTTTTAGCCTCCGCCGGAGTTGAAGCAGGGGCCGGGACTGGTTGAACAGTTTACCCACCCCTTGCAGGAAATATGGCCCATGCCGGAGCATCTGTGGACTTAGCCATTTTTTCACTTCACTTGGCTGGCATCTCCTCAATTTTAGC
>Etmopterus_pusillus_PP813573
CCAGATATGGCTTTTCCACGAATAAATAACATAAGCTTTTGGCTACTACC-GCCCGCCCTCCTTCTACTTTTAGCCTCCGCCGGAGTTGAAGCAGGGGCCGGGACTGGTTGAACAGTTTACCCACCCCTTGCAGGAAATATGGCCCATGCCGGAGCATCTGTGGACTTAGCCATTTTTTCACTTCACTTGGCTGGCATCTCCTCAATTTTAGC
>Etmopterus_pusillus_PV368592
CCAGATATGGCTTTTCCACGAATAAATAACATAAGCTTTTGGCTACTACC-GCCCGCCCTCCTTCTACTTTTAGCCTCCGCCGGAGTTGAAGCAGGGGCCGGGACTGGTTGAACAGTTTACCCACCCCTTGCAGGAAATATGGCCCATGCCGGAGCATCTGTGGACTTAGCCATTTTTTCACTTCACTTGGCTGGCATCTCCTCAATTTTAGC
>Euprotomicrus_bispinatus_HQ010077
CCAGATATAGCCTTCCCACGAATAAATAACATAAGCTTTTGATTACTACC-CCCGTCGCTCCTTCTACTCTTAGCCTCCGCCGGCGTAGAAGCAGGAGCTGGAACTGGTTGAACGGTCTACCCACCACTCGCCAGTAATATAGCCCACGCGGGGGCATCTGTAGACTTAGCAATTTTTTCACTCCATCTAGCTGGTATCTCCTCAATTCTAGC
>Euprotomicrus_bispinatus_DQ521013
CCAGATATAGCCTTCCCACGAATAAATAACATAAGCTTTTGATTACTACC-CCCATCGCTCCTTCTACTCTTAGCCTCCGCCGGCGTAGAAGCAGGAGCCGGAACTGGTTGAACGGTCTACCCACCACTCGCCAGTAATATAGCCCACGCGGGGGCATCTGTAGACTTAGCAATTTTTTCACTCCATCTAGCTGGTATCTCCTCAATTCTAGC
>Scymnodalatias_albicauda_JN312750
CCAGATATAGCTTTCCCACGAATAAATAATATAAGCTTTTGATTATTACC-CCCTTCCCTGCTTCTACTTCTAGCCTCTGCTGGTGTTGAGGCGGGAGCCGGAACTGGCTGAACAGTTTACCCCCCGCTTGCAAGCAACATAGCTCATGCAGGAGCATCTGTAGATTTAGCTATCTTTTCACTTCACTTGGCCGGTATTTCCTCAATCTTAGC
>Scymnodalatias_albicauda_HM422275
CCAGATATAGCTTTCCCACGAATAAATAATATAAGCTTTTGATTATTACC-CCCTTCCCTGCTTCTACTTCTAGCCTCTGCTGGTGTTGAGGCGGGAGCCGGAACTGGCTGAACAGTTTACCCCCCGCTTGCAAGCAACATAGCTCATGCAGGAGCATCTGTAGATTTAGCTATCTTTTCACTTCACTTGGCCGGTATTTCCTCAATCTTAGC
>Etmopterus_polli_GU130742
CCAGATATGGCCTTCCCACGAATAAATAACATAAGCTTCTGATTATTACC-CCCAGCATTACTTCTGCTTCTAGCCTCTGCTGGAGTTGAAGCAGGGGCCGGAACTGGTTGAACAGTCTATCCACCCCTTGCAGGAAATATAGCCCATGCCGGAGCATCTGTGGACTTGGCCATTTTTTCACTGCATTTAGCAGGTATCTCCTCAATCTTAGC
>Etmopterus_gracilispinis_GU130724
CCAGATATAGCTTTTCCACGAATAAATAACATAAGCTTCTGATTATTACC-TCCAGCACTACTTCTACTCTTAGCCTCCGCTGGAGTTGAAGCAGGAGCTGGAACTGGTTGAACAGTTTATCCACCCCTTGCGGGAAATATAGCCCATGCCGGAGCATCCGTAGACTTAGCCATTTTTTCACTTCATTTAGCTGGCATCTCCTCAATTTTGGC
>Etmopterus_gracilispinis_FJ519564
CCAGATATAGCTTTTCCACGAATAAATAACATAAGCTTCTGATTATTACC-TCCAGCACTACTTCTACTCTTAGCCTCCGCTGGAGTTGAAGCAGGAGCTGGAACTGGTTGAACAGTTTATCCACCCCTTGCGGGAAATATAGCCCATGCCGGAGCATCCGTAGACTTAGCCATTTTTTCACTTCATTTAGCTGGCATCTCCTCAATTTTGGC
>Etmopterus_compagnoi_KU176370
CCAGATATAGCTTTTCCACGAATAAATAACATAAGCTTCTGATTATTACC-TCCAGCACTACTTCTACTCTTAGCCTCCGCTGGAGTTGAAGCAGGAGCTGGAACTGGTTGAACAGTTTATCCACCCCTTGCAGGAAATATAGCCCATGCCGGAGCATCCGTAGACTTAGCCATTTTTTCACTTCATTTAGCTGGCATCTCCTCAATTTTGGC
>Etmopterus_molleri_ON398607
CCAGATATAGCTTTTCCACGGATAAATAATATAAGCTTCTGATTATTACC-ACCTGCATTACTTCTACTTCTAGCCTCCGCTGGTGTTGAAGCAGGGGCCGGAACTGGTTGAACAGTTTATCCCCCACTAGCAGGAAATATAGCCCATGCTGGAGCATCTGTAGATTTAGCCATTTTTTCACTTCATTTGGCTGGTATTTCCTCAATTTTAGC
>Etmopterus_molleri_LC621233
CCAGATATAGCTTTTCCACGGATAAATAATATAAGCTTCTGATTATTACC-ACCTGCATTACTTCTACTTCTAGCCTCCGCTGGTGTTGAAGCAGGGGCCGGAACTGGTTGAACAGTTTATCCCCCACTAGCAGGAAATATAGCCCATGCTGGAGCATCTGTAGATTTAGCCATTTTTTCACTTCATTTGGCTGGTATTTCCTCAATTTTAGC
>Etmopterus_molleri_LC621232
CCAGATATAGCTTTTCCACGGATAAATAATATAAGCTTCTGATTATTACC-ACCTGCATTACTTCTACTTCTAGCCTCCGCTGGTGTTGAAGCAGGGGCCGGAACTGGTTGAACAGTTTATCCCCCACTAGCAGGAAATATAGCCCATGCTGGAGCATCTGTAGATTTAGCCATTTTTTCACTTCATTTGGCTGGTATTTCCTCAATTTTAGC
>Etmopterus_molleri_GU130715
CCAGATATAGCTTTTCCACGGATAAATAATATAAGCTTCTGATTATTACC-ACCTGCATTACTTCTACTTCTAGCCTCCGCTGGTGTTGAAGCAGGGGCCGGAACTGGTTGAACAGTTTATCCCCCACTAGCAGGAAATATAGCCCATGCTGGAGCATCTGTAGATTTAGCCATTTTTTCACTTCATTTGGCTGGTATTTCCTCAATTTTAGC
>Etmopterus_cf._GU130684
CCAGATATAGCTTTTCCACGGATAAATAATATAAGCTTCTGATTATTACC-ACCTGCATTACTTCTACTTCTAGCCTCCGCTGGTGTTGAAGCAGGGGCCGGAACTGGTTGAACAGTTTATCCCCCACTAGCAGGAAATATAGCCCATGCTGGAGCATCTGTAGATTTAGCCATTTTTTCACTTCATTTGGCTGGTATTTCCTCAATTTTAGC
>Etmopterus_molleri_LC621234
CCAGATATAGCTTTTCCACGGATAAATAATATAAGCTTCTGATTATTACC-ACCTGCATTACTTCTACTTCTAGCCTCCGCTGGTGTTGAAGCAGGGGCCGGAACTGGTTGAACAGTTTATCCCCCACTAGCAGGAAATATAGCCCATGCTGGAGCATCTGTAGATTTAGCCATTTTTTCACTTCATTTGGCTGGTATTTCCTCAATTTTAGC
>Etmopterus_cf._GU130685
CCAGATATAGCTTTTCCACGGATAAATAATATAAGCTTTTGATTATTACC-GCCTGCATTACTTCTGCTTCTAGCCTCTGCTGGTGTTGAAGCAGGGGCCGGAACTGGTTGAACAGTTTATCCTCCCCTTGCAGGAAATATAGCCCATGCTGGGGCATCTGTAGATTTAGCTATTTTTTCACTTCATTTAGCCGGTATTTCCTCAATTTTAGC
>Etmopterus_brachyurus_GU130718
CCAGATATAGCTTTTCCACGGATAAATAATATAAGCTTTTGATTATTACC-GCCTGCATTACTTCTGCTTCTAGCCTCTGCTGGTGTTGAAGCAGGGGCCGGAACTGGTTGAACAGTTTATCCTCCCCTTGCAGGAAATATAGCCCATGCTGGGGCATCTGTAGATTTAGCTATTTTTTCACTTCATTTAGCCGGTATTTCCTCAATTTTAGC
>Etmopterus_brachyurus_GU130717
CCAGATATAGCTTTTCCACGGATAAATAATATAAGCTTTTGATTATTACC-GCCTGCATTACTTCTGCTTCTAGCCTCTGCTGGTGTTGAAGCAGGGGCCGGAACTGGTTGAACAGTTTATCCTCCCCTTGCAGGAAATATAGCCCATGCTGGAGCATCTGTAGATTTAGCTATTTTTTCACTTCATTTAGCCGGTATTTCCTCAATTTTAGC
>Etmopterus_brachyurus_LC621238
CCAGATATAGCTTTTCCACGGATAAATAATATAAGCTTTTGATTATTACC-GCCTGCATTACTTCTGCTTCTAGCCTCTGCTGGTGTTGAAGCAGGGGCCGGAACTGGTTGAACAGTTTATCCTCCCCTTGCAGGAAATATAGCCCATGCTGGAGCATCTGTAGATTTAGCTATTTTTTCACTTCATTTAGCCGGTATTTCCTCAATTTTAGC
>Etmopterus_brachyurus_LC621237
CCAGATATAGCTTTTCCACGGATAAATAATATAAGCTTTTGATTATTACC-GCCTGCATTACTTCTGCTTCTAGCCTCTGCTGGTGTTGAAGCAGGGGCCGGAACTGGTTGAACAGTTTATCCTCCCCTTGCAGGAAATATAGCCCATGCTGGAGCATCTGTAGATTTAGCTATTTTTTCACTTCATTTAGCCGGTATTTCCTCAATTTTAGC
>Etmopterus_brachyurus_GU130716
CCAGAAATAGCTTTTCCACGGATAAATAATATAAGCTTTTGATTATTACC-GCCTGCATTACTTCTGCTTCTAGCCTCTGCTGGTGTTGAAGCAGGGGCCGGAACTGGTTGAACAGTTTATCCTCCCCTTGCAGGAAATATAGCCCATGCTGGAGCATCTGTAGATTTAGCTATTTTTTCACTTCATTTAGCCGGTATTTCCTCAATTTTAGC
>Centrophorus_cf._GU130700
CCCGATATAGCTTTTCCACGAATAAWTAATATGAGCTTCTGGTTATTACC-ACCTGCATTACTTCTACTTCTAGCCTCTGCTGGTGTAGAAGCAGGGGCCGGAACTGGTTGAACAGTTTATCCGCCCCTTGCAGGAAATATAGCTCACGCCGGAGCATCTGTAGATTTAGCTATTTTTTCACTTCATTTGGCTGGTATTTCCTCAATCTTAGC
>Etmopterus_sheikoi_GU130709
CCCGATATAGCTTTTCCACGAATAAATAATATGAGCTTCTGGTTATTACC-ACCTGCATTACTTCTACTTCTAGCCTCTGCTGGTGTAGAAGCAGGGGCCGGAACTGGTTGAACAGTTTATCCGCCCCTTGCAGGAAATATAGCTCACGCCGGAGCATCTGTAGATTTAGCTATTTTTTCACTTCATTTGGCTGGTATTTCCTCAATCTTAGC
>Etmopterus_sheikoi_GU130680
CCCGATATAGCTTTTCCACGAATAAATAATATGAGCTTCTGGTTATTACC-ACCTGCATTACTTCTACTTCTAGCCTCTGCTGGTGTAGAAGCAGGGGCCGGAACTGGTTGAACAGTTTATCCGCCCCTTGCAGGAAATATAGCTCACGCCGGAGCATCTGTAGATTTAGCTATTTTTTCACTTCATTTGGCTGGTATTTCCTCAATCTTAGC
>Etmopterus_pusillus_MT895772
CCAGATATAGCCTTCCCACGAATAAATAACATAAGTTTCTGATTATTACC-ACCTGCATTACTTCTGCTTTTAGCCTCTGCTGGTGTTGAAGCAGGAGCCGGAACTGGTTGAACAGTTTATCCACCCCTTGCAGGAAATATAGCCCATGCCGGAGCATCTGTAGACTTAGCTATTTTTTCACTCCATTTGGCTGGTATTTCCTCAATTTTAGC
>Etmopterus_lucifer_JF493474
CCAGATATAGCCTTCCCACGAATAAATAACATAAGTTTCTGATTATTACC-ACCTGCATTACTTCTGCTTTTAGCCTCTGCTGGTGTTGAAGCAGGAGCCGGAACTGGTTGAACAGTTTATCCACCCCTTGCAGGAAATATAGCCCATGCCGGAGCATCTGTAGACTTAGCTATTTTTTCACTCCATTTGGCTGGTATTTCCTCAATTTTAGC
>Etmopterus_lucifer_JF493475
CCAGATATAGCCTTCCCACGAATAAATAACATAAGTTTCTGATTATTACC-ACCTGCATTACTTCTGCTTTTAGCCTCTGCTGGTGTTGAAGCAGGAGCCGGAACTGGTTGAACAGTTTATCCACCCCTTGCAGGAAATATAGCCCATGCCGGAGCATCTGTAGACTTAGCTATTTTTTCACTCCATTTGGCTGGTATTTCCTCAATTTTAGC
>Etmopterus_lucifer_JF493472
CCAGATATAGCCTTCCCACGAATAAATAACATAAGTTTCTGATTATTACC-ACCTGCATTACTTCTGCTTTTAGCCTCTGCTGGTGTTGAAGCAGGAGCCGGAACTGGTTGAACAGTTTATCCACCCCTTGCAGGAAATATAGCCCATGCCGGAGCATCTGTAGACTTAGCTATTTTTTCACTCCATTTGGCTGGTATTTCCTCAATTTTAGC
>Etmopterus_pusillus_MT895774
CCAGATATAGCCTTCCCACGAATAAATAACATAAGTTTCTGATTATTACC-ACCTGCATTACTTCTGCTTTTAGCCTCTGCTGGTGTTGAAGCAGGAGCCGGAACTGGTTGAACAGTTTATCCACCCCTTGCAGGAAATATAGCCCATGCCGGAGCATCTGTAGACTTAGCTATTTTTTCACTCCATTTGGCTGGTATTTCCTCAATTTTAGC
>Etmopterus_lucifer_JF493476
CCAGATATAGCCTTCCCACGAATAAATAACATAAGTTTCTGATTATTACC-ACCTGCATTACTTCTGCTTTTAGCCTCTGCTGGTGTTGAAGCAGGAGCCGGAACTGGTTGAACAGTTTATCCACCCCTTGCAGGAAATATAGCCCATGCCGGAGCATCTGTAGACTTAGCTATTTTTTCACTCCATTTGGCTGGTATTTCCTCAATTTTAGC
>Etmopterus_lucifer_JF493470
CCAGATATAGCCTTCCCACGAATAAATAACATAAGTTTCTGATTATTACC-ACCTGCATTACTTCTGCTTTTAGCCTCTGCTGGTGTTGAAGCAGGAGCCGGAACTGGTTGAACAGTTTATCCACCCCTTGCAGGAAATATAGCCCATGCCGGAGCATCTGTAGACTTAGCTATTTTTTCACTCCATTTGGCTGGTATTTCCTCAATTTTAGC
>Etmopterus_lucifer_GU130682
CCAGATATAGCTTTCCCACGAATAAATAACATAAGTTTCTGATTATTACC-ACCTGCATTACTTCTGCTTTTAGCCTCTGCTGGTGTTGAAGCAGGAGCCGGAACTGGTTGAACAGTTTATCCACCCCTTGCAGGAAATATAGCCCATGCCGGAGCATCTGTAGACTTAGCTATTTTTTCACTCCATTTGGCTGGTATTTCCTCAATTTTAGC
>Etmopterus_lucifer_HQ956356
CCAGATATAGCTTTCCCACGAATAAATAACATAAGTTTCTGATTATTACC-ACCTGCATTACTTCTGCTTTTAGCCTCTGCTGGTGTTGAAGCAGGAGCCGGAACTGGTTGAACAGTTTATCCACCCCTTGCAGGAAATATAGCCCATGCCGGAGCATCTGTAGACTTAGCTATTTTTTCACTCCATTTGGCTGGTATTTCCTCAATTTTAGC
>Etmopterus_lucifer_HQ956358
CCAGATATAGCTTTCCCACGAATAAATAACATAAGTTTCTGATTATTACC-ACCTGCATTACTTCTGCTTTTAGCCTCTGCTGGTGTTGAAGCAGGAGCCGGAACTGGTTGAACAGTTTATCCACCCCTTGCAGGAAATATAGCCCATGCCGGAGCATCTGTAGACTTAGCTATTTTTTCACTCCATTTGGCTGGTATTTCCTCAATTTTAGC
>Etmopterus_lucifer_HQ956360
CCAGATATAGCTTTCCCACGAATAAATAATATAAGTTTCTGATTATTACC-ACCTGCATTACTTCTGCTTTTAGCCTCTGCTGGTGTTGAAGCAGGAGCCGGAACTGGTTGAACAGTTTATCCACCCCTTGCAGGAAATATAGCCCATGCCGGAGCATCTGTAGATTTAGCTATTTTTTCACTCCATTTGGCTGGTATTTCCTCAATTTTAGC
>Etmopterus_lucifer_GU130714
CCAGATATAGCTTTCCCACGAATAAATAATATAAGTTTCTGACTATTACC-ACCTGCATTACTTCTGCTTTTAGCCTCTGCTGGTGTTGAAGCAGGAGCCGGAACTGGTTGAACAGTTTATCCACCCCTTGCAGGAAATATAGCCCATGCCGGAGCATCTGTAGACTTAGCTATTTTTTCACTCCATTTGGCTGGTATTTCCTCAATTTTAGC
>Etmopterus_lucifer_HQ956357
CCAGATATAGCTTTCCCACGAATAAATAATATAAGTTTCTGACTATTACC-ACCTGCATTACTTCTGCTTTTAGCCTCTGCTGGTGTTGAAGCAGGAGCCGGAACTGGTTGAACAGTTTATCCACCCCTTGCAGGAAATATAGCCCATGCCGGAGCATCTGTAGACTTAGCTATTTTTTCACTCCATTTGGCTGGTATTTCCTCAATTTTAGC
>Etmopterus_cf._GU130713
CCAGATATAGCTTTCCCACGAATAAATAATATAAGTTTCTGATTATTACC-ACCTGCATTACTTCTGCTTTTAGCCTCTGCTGGTGTTGAAGCAGGAGCCGGAACTGGTTGAACAGTTTATCCACCCCTTGCAGGAAATATAGCCCATGCCGGAGCATCTGTAGACTTAGCTATTTTTTCACTCCATTTGGCTGGTATTTCCTCAATTTTAGC
>Etmopterus_lucifer_GU130712
CCAGATATAGCTTTCCCACGAATAAATAATATAAGTTTCTGATTATTACC-ACCTGCATTACTTCTGCTTTTAGCCTCTGCTGGTGTTGAAGCAGGAGCCGGAACTGGTTGAACAGTTTATCCACCCCTTGCAGGAAATATAGCCCATGCCGGAGCATCTGTAGACTTAGCTATTTTTTCACTCCATTTGGCTGGTATTTCCTCAATTTTAGC
>Etmopterus_lucifer_HQ956361
CCAGATATAGCTTTCCCACGAATAAATAATATAAGTTTCTGATTATTACC-ACCTGCATTACTTCTGCTTTTAGCCTCTGCTGGTGTTGAAGCAGGAGCCGGAACTGGTTGAACAGTTTATCCACCCCTTGCAGGAAATATAGCCCATGCCGGAGCATCTGTAGACTTAGCTATTTTTTCACTCCATTTGGCTGGTATTTCCTCAATTTTAGC
>Etmopterus_lucifer_HQ956363
CCAGATATAGCTTTCCCACGAATAAATAATATAAGTTTCTGATTATTACC-ACCTGCATTACTTCTGCTTTTAGCCTCTGCTGGTGTTGAAGCAGGAGCCGGAACTGGTTGAACAGTTTATCCACCCCTTGCAGGAAATATAGCCCATGCCGGAGCATCTGTAGACTTAGCTATTTTTTCACTCCATTTGGCTGGTATTTCCTCAATTTTAGC
>Etmopterus_pusillus_MT895773
CCAGATATAGCTTTCCCACGAATAAATAATATAAGTTTCTGATTATTACC-ACCTGCATTACTTCTGCTTTTAGCCTCTGCTGGTGTTGAAGCAGGAGCCGGAACTGGTTGAACAGTTTATCCACCCCTTGCAGGAAATATAGCCCATGCCGGAGCATCTGTAGACTTAGCTATTTTTTCACTCCATTTGGCTGGTATTTCCTCAATTTTAGC
>Etmopterus_lucifer_JF493473
CCAGATATAGCTTTCCCACGAATAAATAATATAAGTTTCTGATTATTACC-ACCTGCATTACTTCTGCTTTTAGCCTCTGCTGGTGTTGAAGCAGGAGCCGGAACTGGTTGAACAGTTTATCCACCCCTTGCAGGAAATATAGCCCATGCCGGAGCATCTGTAGACTTAGCTATTTTTTCACTCCATTTGGCTGGTATTTCCTCAATTTTAGC
>Etmopterus_lucifer_JF493471
CCAGATATAGCTTTCCCACGAATAAATAATATAAGTTTCTGATTATTACC-ACCTGCATTACTTCTGCTTTTAGCCTCTGCTGGTGTTGAAGCAGGAGCCGGAACTGGTTGAACAGTTTATCCACCCCTTGCAGGAAATATAGCCCATGCCGGAGCATCTGTAGACTTAGCTATTTTTTCACTCCATTTGGCTGGTATTTCCTCAATTTTAGC
>Etmopterus_lucifer_HQ956362
CCAGATATAGCTTTCCCACGAATAAATAATATAAGTTTCTGATTATTACC-ACCTGCATTACTTCTGCTTTTAGCCTCTGCTGGTGTTGAAGCAGGAGCCGGAACTGGTTGAACAGTTTATCCACCCCTTGCAGGAAATATAGCCCATGCCGGAGCATCTGTAGACTTAGCTATTTTTTCACTCCATTTGGCTGGTATTTCCTCAATTTTAGC
>Etmopterus_lucifer_HQ956365
CCAGATATAGCTTTCCCACGAATAAATAATATAAGTTTCTGATTATTACC-ACCTGCATTACTTCTGCTTTTAGCCTCTGCTGGTGTTGAAGCAGGAGCCGGAACTGGTTGAACAGTTTATCCACCCCTTGCAGGAAATATAGCCCATGCCGGAGCATCTGTAGACTTAGCTATTTTTTCACTCCATTTGGCTGGTATTTCCTCAATTTTAGC
>Etmopterus_lucifer_HQ956359
CCAGATATAGCTTTCCCACGAATAAATAATATAAGTTTCTGATTATTACC-ACCTGCATTACTTCTGCTTTTAGCCTCTGCTGGTGTTGAAGCAGGAGCCGGAACTGGTTGAACAGTTTATCCACCCCTTGCAGGAAATATAGCCCATGCCGGAGCATCTGTAGACTTAGCTATTTTTTCACTCCATTTGGCTGGTATTTCCTCAATTTTAGC
>Etmopterus_lucifer_HQ956366
CCAGATATAGCTTTCCCACGAATAAATAATATAAGTTTCTGATTATTACC-ACCTGCATTACTTCTGCTTTTAGCCTCTGCTGGTGTTGAAGCAGGAGCCGGAACTGGTTGAACAGTTTATCCACCCCTTGCAGGAAATATAGCCCATGCCGGAGCATCTGTAGACTTAGCTATTTTTTCACTCCATTTGGCTGGTATTTCCTCAATTTTAGC
>Etmopterus_lucifer_HQ956364
CCAGATATAGCTTTCCCACGAATAAATAATATAAGTTTCTGATTATTACC-ACCTGCATTACTTCTGCTTTTAGCCTCTGCTGGTGTTGAAGCAGGAGCCGGAACTGGTTGAACAGTTTATCCACCCCTTGCAGGAAATATAGCCCATGCCGGAGCATCTGTAGACTTAGCTATTTTTTCACTCCATTTGGCTGGTATTTCCTCAATTTTAGC
>Etmopterus_lucifer_GU130683
CCAGATATAGCTTTCCCACGAATAAATAATATAAGTTTCTGATTATTACC-ACCTGCATTACTTCTGCTTTTAGCCTCTGCTGGTGTTGAAGCAGGAGCCGGAACTGGTTGAACAGTTTATCCACCCCTTGCAGGAAATATAGCCCATGCCGGAACATCTGTAGACTTAGCTATTTTTTCACTCCATTTGGCTGGTATTTCCTCAATTTTAGC
>Etmopterus_lucifer_GU130711
CCAGATATAGCTTTTCCACGAATAAATAACATAAGCTTCTGATTATTACC-ACCTGCATTACTTCTACTTCTAGCCTCTGCTGGTGTTGAAGCAGGAGCCGGAACTGGTTGAACAGTTTATCCACCCCTTGCAGGAAATATAGCCCATGCCGGAGCATCTGTAGACTTAGCTATTTTTTCACTACATTTGGCTGGTATTTCCTCAATTTTAGC
>Etmopterus_dislineatus_GU130681
CCAGATATAGCTTTTCCACGAATAAATAACATAAGCTTCTGATTATTACC-ACCTGCATTACTTCTGCTTCTAGCCTCTGCTGGTGTTGAAGCAGGAGCCGGAACTGGTTGAACAGTTTATCCCCCCCTTGCAGGAAATATAGCCCATGCCGGAGCATCTGTAGACTTAGCTATTTTTTCACTCCATTTAGCTGGTATTTCCTCAATTTTAGC
>Etmopterus_molleri_GU130710
CCAGATATAGCTTTTCCACGAATAAATAACATAAGCTTCTGATTATTACC-ACCTGCATTACTTCTGCTTCTAGCCTCTGCTGGTGTTGAAGCAGGAGCCGGAACTGGTTGAACAGTTTACCCCCCCCTTGCAGGAAATATAGCCCATGCCGGAGCATCTGTAGACTTAGCTATTTTTTCACTCCATTTAGCTGGTATTTCCTCAATTTTAGC
>Etmopterus_pusillus_HQ956354
CCAGATATAGCTTTTCCACGAATAAATAACATAAGCTTCTGATTATTACC-ACCTGCATTACTTCTGCTTCTAGCCTCTGCTGGTGTTGAAGCAGGAGCCGGAACTGGTTGAACAGTTTACCCCCCCCTTGCAGGAAATATAGCCCATGCCGGAGCATCTGTAGACTTAGCTATTTTTTCACTCCATTTAGCTGGTATTTCCTCAATTTTAGC
>Etmopterus_molleri_HQ956341
CCAGATATAGCTTTTCCACGAATAAATAACATAAGCTTCTGATTATTACC-ACCTGCATTACTTCTGCTTCTAGCCTCTGCTGGTGTTGAAGCAGGAGCCGGAACTGGTTGAACAGTTTACCCCCCCCTTGCAGGAAATATAGCCCATGCCGGAGCATCTGTAGACTTAGCTATTTTTTCACTCCATTTAGCTGGTATTTCCTCAATTTTAGC
>Etmopterus_molleri_HQ956339
CCAGATATAGCTTTTCCACGAATAAATAACATAAGCTTCTGATTATTACC-ACCTGCATTACTTCTGCTTCTAGCCTCTGCTGGTGTTGAAGCAGGAGCCGGAACTGGTTGAACAGTTTACCCCCCCCTTGCAGGAAATATAGCCCATGCCGGAGCATCTGTAGACTTAGCTATTTTTTCACTCCATTTAGCTGGTATTTCCTCAATTTTAGC
>Etmopterus_molleri_HQ956338
CCAGATATAGCTTTTCCACGAATAAATAACATAAGCTTCTGATTATTACC-ACCTGCATTACTTCTGCTTCTAGCCTCTGCTGGTGTTGAAGCAGGAGCCGGAACTGGTTGAACAGTTTACCCCCCCCTTGCAGGAAATATAGCCCATGCCGGAGCATCTGTAGACTTAGCTATTTTTTCACTCCATTTAGCTGGTATTTCCTCAATTTTAGC
>Etmopterus_molleri_HQ956337
CCAGATATAGCTTTTCCACGAATAAATAACATAAGCTTCTGATTATTACC-ACCTGCATTACTTCTGCTTCTAGCCTCTGCTGGTGTTGAAGCAGGAGCCGGAACTGGTTGAACAGTTTACCCCCCCCTTGCAGGAAATATAGCCCATGCCGGAGCATCTGTAGACTTAGCTATTTTTTCACTCCATTTAGCTGGTATTTCCTCAATTTTAGC
>Etmopterus_molleri_HQ956340
CCAGATATAGCTTTTCCACGAATAAATAACATAAGCTTCTGATTATTACC-ACCTGCATTACTTCTGCTTCTAGCCTCTGCTGGTGTTGAAGCAGGAGCCGGAACTGGTTGAACAGTTTACCCCCCCCTTGCAGGAAATATAGCCCATGCCGGAGCATCTGTAGACTTAGCTATTTTTTCACTCCATTTAGCTGGTATTTCCTCAATTTTAGC
>Trigonognathus_kabeyai_GU130702
CCAGACATAGCTTTTCCACGAATAAATAACATGAGTTTCTGATTATTACC-CCCTGCACTTCTTCTTCTTCTAGCCTCTGCAGGTGTTGAGGCGGGAGCCGGAACTGGTTGAACAGTTTATCCCCCACTTGCAGGAAATATAGCTCACGCCGGAGCATCTGTAGATTTAGCTATCTTTTCACTTCATTTGGCCGGGATTTCTTCAATTTTAGC
>Aculeola_nigra_KU737603
CCTGATATAGCTTTTCCACGACTAAATAACATAAGCTTCTGACTTTTACC-TCCTGCACTTCTTCTACTCCTAGCCTCTGCTGGTGTTGAAGCAGGGGCCGGAACTGGTTGAACAGTTTATCCTCCCCTTGCAGGAAACATAGCCCATGCTGGAGCATCTGTAGACTTGGCCATTTTTTCCCTTCATTTAGCTGGTATCTCTTCAATTTTAGC
>Aculeola_nigra_KU737587
CCTGATATAGCTTTTCCACGACTAAATAACATAAGCTTCTGACTTTTACC-TCCTGCACTTCTTCTACTCCTAGCCTCTGCTGGTGTTGAAGCAGGGGCCGGAACTGGTTGAACAGTTTATCCTCCCCTTGCAGGAAACATGGCCCATGCTGGAGCATCTGTAGACTTGGCCATTTTTTCCCTTCATTTAGCTGGTATCTCTTCAATTTTAGC
>Aculeola_nigra_KU737610
CCTGATATAGCTTTTCCACGACTAAATAACATAAGCTTCTGACTATTACC-TCCTGCACTTCTTCTACTCCTAGCCTCTGCTGGTGTTGAGGCAGGGGCCGGAACTGGTTGAACAGTTTATCCTCCCCTTGCAGGAAACATGGCCCATGCCGGAGCATCTGTAGACTTGGCCATTTTTTCCCTTCATTTAGCTGGTATCTCTTCAATTTTAGC
>Aculeola_nigra_KU737600
CCTGATATAGCTTTTCCACGACTAAATAACATAAGCTTCTGACTATTACC-TCCTGCACTTCTTCTACTCCTAGCCTCTGCTGGTGTTGAAGCAGGGGCCGGAACTGGTTGAACAGTTTATCCTCCACTTGCAGGAAATATGGCCCATGCTGGAGCATCTGTAGACTTGGCCATTTTTTCCCTTCATTTAGCTGGCATCTCTTCAATTTTAGC
>Aculeola_nigra_KU737609
CCTGATATAGCTTTTCCACGACTAAATAACATAAGCTTCTGACTATTACC-TCCTGCACTTCTTCTACTCCTAGCCTCTGCTGGTGTTGAAGCAGGGGCCGGAACTGGTTGAACAGTTTATCCTCCACTTGCAGGAAATATGGCCCATGCTGGAGCATCTGTAGACTTGGCCATTTTTTCCCTTCATTTAGCTGGTATCTCTTCAATTTTAGC
>Aculeola_nigra_KU737602
CCTGATATAGCTTTTCCACGACTAAATAACATAAGCTTCTGACTATTACC-TCCTGCACTTCTTCTACTCCTAGCCTCTGCTGGTGTTGAAGCAGGGGCCGGAACTGGTTGAACAGTTTATCCTCCACTTGCAGGAAATATGGCCCATGCTGGAGCATCTGTAGACTTGGCCATTTTTTCCCTTCATTTAGCTGGTATCTCTTCAATTTTAGC
>Aculeola_nigra_KU737585
CCTGATATAGCTTTTCCACGACTAAATAACATAAGCTTCTGACTATTACC-TCCTGCACTTCTTCTACTCCTAGCCTCTGCTGGTGTTGAAGCAGGGGCCGGAACTGGTTGAACAGTTTATCCTCCACTTGCAGGAAATATGGCCCATGCTGGAGCATCTGTAGACTTGGCCATTTTTTCCCTTCATTTAGCTGGTATCTCTTCAATTTTAGC
>Aculeola_nigra_KU737608
CCTGATATAGCTTTTCCACGACTAAATAACATAAGCTTCTGACTATTACC-TCCTGCACTTCTTCTACTCCTAGCCTCTGCTGGTGTTGAAGCAGGGGCCGGAACTGGTTGAACAGTTTATCCTCCCCTTGCAGGAAACATGGCCCATGCTGGAGCATCTGTAGATTTGGCCATTTTTTCCCTTCATTTAGCTGGTATCTCTTCAATTTTAGC
>Aculeola_nigra_KU737596
CCTGATATAGCTTTTCCACGACTAAATAACATAAGCTTCTGACTATTACC-TCCTGCACTTCTTCTACTCCTAGCCTCTGCTGGTGTTGAAGCAGGGGCCGGAACTGGTTGAACAGTTTATCCTCCCCTTGCAGGAAACATGGCCCATGCTGGAGCATCTGTAGATTTGGCCATTTTTTCCCTTCATTTAGCTGGTATCTCTTCAATTTTAGC
>Aculeola_nigra_KU737583
CCTGATATAGCTTTTCCACGACTAAATAACATAAGCTTCTGACTATTACC-TCCTGCACTTCTTCTACTCCTAGCCTCTGCTGGTGTTGAAGCAGGGGCCGGAACTGGTTGAACAGTTTATCCTCCCCTTGCAGGAAACATGGCCCATGCTGGAGCATCTGTAGACTTAGCCATTTTTTCCCTTCATTTAGCTGGTATCTCTTCAATTTTAGC
>Aculeola_nigra_KU737598
CCTGATATAGCTTTTCCACGACTAAATAACATAAGCTTCTGATTATTACC-TCCTGCACTTCTTCTACTCCTAGCCTCTGCTGGTGTTGAAGCAGGGGCCGGAACTGGTTGAACAGTTTATCCTCCCCTTGCAGGAAACATGGCCCATGCTGGAGCATCTGTAGACTTGGCCATTTTTTCCCTTCATTTAGCTGGTATCTCTTCAATTTTAGC
>Aculeola_nigra_KU737614
CCTGATATAGCTTTTCCACGACTAAATAACATAAGCTTCTGACTATTACC-TCCTGCACTTCTTCTACTCCTAGCCTCTGCTGGTGTTGAAGCAGGAGCCGGAACTGGTTGAACAGTTTATCCTCCCCTTGCAGGAAACATGGCCCATGCTGGAGCATCTGTAGACTTGGCCATTTTTTCCCTTCATTTAGCTGGTATCTCTTCAATTTTAGC
>Aculeola_nigra_KU737591
CCTGATATAGCTTTTCCACGACTAAATAACATAAGCTTCTGACTATTACC-TCCTGCACTTCTTCTACTCCTAGCCTCTGCTGGTGTTGAAGCAGGGGCCGGAACTGGTTGAACAGTTTATCCTCCCCTTGCAGGGAACATGGCCCATGCTGGAGCATCTGTAGACTTGGCCATTTTTTCCCTTCATTTAGCTGGTATCTCTTCAATTTTAGC
>Aculeola_nigra_GU130704
CCTGATATAGCTTTTCCACGACTAAATAACATAAGCTTCTGACTATTACC-TCCTGCACTTCTTCTACTCCTAGCCTCTGCTGGTGTTGAAGCAGGGGCCGGAACTGGTTGAACAGTTTATCCTCCCCTTGCAGGAAACATGGCCCATGCTGGAGCATCTGTAGACTTGGCCATTTTTTCCCTTCATTTAGCTGGTATCTCTTCAATTTTAGC
>Aculeola_nigra_GU130703
CCTGATATAGCTTTTCCACGACTAAATAACATAAGCTTCTGACTATTACC-TCCTGCACTTCTTCTACTCCTAGCCTCTGCTGGTGTTGAAGCAGGGGCCGGAACTGGTTGAACAGTTTATCCTCCCCTTGCAGGAAACATGGCCCATGCTGGAGCATCTGTAGACTTGGCCATTTTTTCCCTTCATTTAGCTGGTATCTCTTCAATTTTAGC
>Aculeola_nigra_KU737592
CCTGATATAGCTTTTCCACGACTAAATAACATAAGCTTCTGACTATTACC-TCCTGCACTTCTTCTACTCCTAGCCTCTGCTGGTGTTGAAGCAGGGGCCGGAACTGGTTGAACAGTTTATCCTCCCCTTGCAGGAAACATGGCCCATGCTGGAGCATCTGTAGACTTGGCCATTTTTTCCCTTCATTTAGCTGGTATCTCTTCAATTTTAGC
>Aculeola_nigra_KU737621
CCTGATATAGCTTTTCCACGACTAAATAACATAAGCTTCTGACTATTACC-TCCTGCACTTCTTCTACTCCTAGCCTCTGCTGGTGTTGAAGCAGGGGCCGGAACTGGTTGAACAGTTTATCCTCCCCTTGCAGGAAACATGGCCCATGCTGGAGCATCTGTAGACTTGGCCATTTTTTCCCTTCATTTAGCTGGTATCTCTTCAATTTTAGC
>Aculeola_nigra_KU737588
CCTGATATAGCTTTTCCACGACTAAATAACATAAGCTTCTGACTATTACC-TCCTGCACTTCTTCTACTCCTAGCCTCTGCTGGTGTTGAAGCAGGGGCCGGAACTGGTTGAACAGTTTATCCTCCCCTTGCAGGAAACATGGCCCATGCTGGAGCATCTGTAGACTTGGCCATTTTTTCCCTTCATTTAGCTGGTATCTCTTCAATTTTAGC
>Aculeola_nigra_KU737586
CCTGATATAGCTTTTCCACGACTAAATAACATAAGCTTCTGACTATTACC-TCCTGCACTTCTTCTACTCCTAGCCTCTGCTGGTGTTGAAGCAGGGGCCGGAACTGGTTGAACAGTTTATCCTCCCCTTGCAGGAAACATGGCCCATGCTGGAGCATCTGTAGACTTGGCCATTTTTTCCCTTCATTTAGCTGGTATCTCTTCAATTTTAGC
>Aculeola_nigra_KU737618
CCTGATATAGCTTTTCCACGACTAAATAACATAAGCTTCTGACTATTACC-TCCTGCACTTCTTCTACTCCTAGCCTCTGCTGGTGTTGAAGCAGGGGCCGGAACTGGTTGAACAGTTTATCCTCCCCTTGCAGGAAACATGGCCCATGCTGGAGCATCTGTAGACTTGGCCATTTTTTCCCTTCATTTAGCTGGTATCTCTTCAATTTTAGC
>Aculeola_nigra_KU737605
CCTGATATAGCTTTTCCACGACTAAATAACATAAGCTTCTGACTATTACC-TCCTGCACTTCTTCTACTCCTAGCCTCTGCTGGTGTTGAAGCAGGGGCCGGAACTGGTTGAACAGTTTATCCTCCCCTTGCAGGAAACATGGCCCATGCTGGAGCATCTGTAGACTTGGCCATTTTTTCCCTTCATTTAGCTGGTATCTCTTCAATTTTAGC
>Aculeola_nigra_KU737590
CCTGATATAGCTTTTCCACGACTAAATAACATAAGCTTCTGACTATTACC-TCCTGCACTTCTTCTACTCCTAGCCTCTGCTGGTGTTGAAGCAGGGGCCGGAACTGGTTGAACAGTTTATCCTCCCCTTGCAGGAAACATGGCCCATGCTGGAGCATCTGTAGACTTGGCCATTTTTTCCCTTCATTTAGCTGGTATCTCTTCAATTTTAGC
>Aculeola_nigra_GU130678
CCTGATATAGCTTTTCCACGACTAAATAACATAAGCTTCTGACTATTACC-TCCTGCACTTCTTCTACTCCTAGCCTCTGCTGGTGTTGAAGCAGGGGCCGGAACTGGTTGAACAGTTTATCCTCCCCTTGCAGGAAACATGGCCCATGCTGGAGCATCTGTAGACTTGGCCATTTTTTCCCTTCATTTAGCTGGTATCTCTTCAATTTTAGC
>Aculeola_nigra_KU737594
CCTGATATAGCTTTTCCACGACTAAATAACATAAGCTTCTGACTATTACC-TCCTGCACTTCTTCTACTCCTAGCCTCTGCTGGTGTTGAAGCAGGGGCCGGAACTGGTTGAACAGTTTATCCTCCCCTTGCAGGAAACATGGCCCATGCTGGAGCATCTGTAGACTTGGCCATTTTTTCCCTTCATTTAGCTGGTATCTCTTCAATTTTAGC
>Aculeola_nigra_KU737612
CCTGATATAGCTTTTCCACGACTAAATAACATAAGCTTCTGACTATTACC-TCCTGCACTTCTTCTACTCCTAGCCTCTGCTGGTGTTGAAGCAGGGGCCGGAACTGGTTGAACAGTTTATCCTCCCCTTGCAGGAAACATGGCCCATGCTGGAGCATCTGTAGACTTGGCCATTTTTTCCCTTCATTTAGCTGGTATCTCTTCAATTTTAGC
>Aculeola_nigra_KU737606
CCTGATATAGCTTTTCCACGACTAAATAACATAAGCTTCTGACTATTACC-TCCTGCACTTCTTCTACTCCTAGCCTCTGCTGGTGTTGAAGCAGGGGCCGGAACTGGTTGAACAGTTTATCCTCCCCTTGCAGGAAACATGGCCCATGCTGGAGCATCTGTAGACTTGGCCATTTTTTCCCTTCATTTAGCTGGTATCTCTTCAATTTTAGC
>Aculeola_nigra_KU737597
CCTGATATAGCTTTTCCACGACTAAATAACATAAGCTTCTGACTATTACC-TCCTGCACTTCTTCTACTCCTAGCCTCTGCTGGTGTTGAAGCAGGGGCCGGAACTGGTTGAACAGTTTATCCTCCCCTTGCAGGAAACATGGCCCATGCTGGAGCATCTGTAGACTTGGCCATTTTTTCCCTTCATTTAGCTGGTATCTCTTCAATTTTAGC
>Aculeola_nigra_KU737599
CCTGATATAGCTTTTCCACGACTAAATAACATAAGCTTCTGACTATTACC-TCCTGCACTTCTTCTACTCCTAGCCTCTGCTGGTGTTGAAGCAGGGGCCGGAACTGGTTGAACAGTTTATCCTCCCCTTGCAGGAAACATGGCCCATGCTGGAGCATCTGTAGACTTGGCCATTTTTTCCCTTCATTTAGCTGGTATCTCTTCAATTTTAGC
>Aculeola_nigra_KU737604
CCTGATATAGCTTTTCCACGACTAAATAACATAAGCTTCTGACTATTACC-TCCTGCACTTCTTCTACTCCTAGCCTCTGCTGGTGTTGAAGCAGGGGCCGGAACTGGTTGAACAGTTTATCCTCCCCTTGCAGGAAACATGGCCCATGCTGGAGCATCTGTAGACTTGGCCATTTTTTCCCTTCATTTAGCTGGTATCTCTTCAATTTTAGC
>Aculeola_nigra_KU737601
CCTGATATAGCTTTTCCACGACTAAATAACATAAGCTTCTGACTATTACC-TCCTGCACTTCTTCTACTCCTAGCCTCTGCTGGTGTTGAAGCAGGGGCCGGAACTGGTTGAACAGTTTATCCTCCCCTTGCAGGAAACATGGCCCATGCTGGAGCATCTGTAGACTTGGCCATTTTTTCCCTTCATTTAGCTGGTATCTCTTCAATTTTAGC
>Aculeola_nigra_KU737589
CCTGATATAGCTTTTCCACGACTAAATAACATAAGCTTCTGACTATTACC-TCCTGCACTTCTTCTACTCCTAGCCTCTGCTGGTGTTGAAGCAGGGGCCGGAACTGGTTGAACAGTTTATCCTCCCCTTGCAGGAAACATGGCCCATGCTGGAGCATCTGTAGACTTGGCCATTTTTTCCCTTCATTTAGCTGGTATCTCTTCAATTTTAGC
>Aculeola_nigra_KU737611
CCTGATATAGCTTTTCCACGACTAAATAACATAAGCTTCTGACTATTACC-TCCTGCACTTCTTCTACTCCTAGCCTCTGCTGGTGTTGAAGCAGGGGCCGGAACTGGTTGAACAGTTTATCCTCCCCTTGCAGGAAACATGGCCCATGCTGGAGCATCTGTAGACTTGGCCATTTTTTCCCTTCATTTAGCTGGTATCTCTTCAATTTTAGC
>Aculeola_nigra_KU737619
CCTGATATAGCTTTTCCACGACTAAATAACATAAGCTTCTGACTATTACC-TCCTGCACTTCTTCTACTCCTAGCCTCTGCTGGTGTTGAAGCAGGGGCCGGAACTGGTTGAACAGTTTATCCTCCCCTTGCAGGAAACATGGCCCATGCTGGAGCATCTGTAGACTTGGCCATTTTTTCCCTTCATTTAGCTGGTATCTCTTCAATTTTAGC
>Aculeola_nigra_KU737613
CCTGATATAGCTTTTCCACGACTAAATAACATAAGCTTCTGACTATTACC-TCCTGCACTTCTTCTACTCCTAGCCTCTGCTGGTGTTGAAGCAGGGGCCGGAACTGGTTGAACAGTTTATCCTCCCCTTGCAGGAAACATGGCCCATGCTGGAGCATCTGTAGACTTGGCCATTTTTTCCCTTCATTTAGCTGGTATCTCTTCAATTTTAGC
>Aculeola_nigra_KU737615
CCTGATATAGCTTTTCCACGACTAAATAACATAAGCTTCTGACTATTACC-TCCTGCACTTCTTCTACTCCTAGCCTCTGCTGGTGTTGAAGCAGGGGCCGGAACTGGTTGAACAGTTTATCCTCCCCTTGCAGGAAACATGGCCCATGCTGGAGCATCTGTAGACTTGGCCATTTTTTCCCTTCATTTAGCTGGTATCTCTTCAATTTTAGC
>Aculeola_nigra_KU737620
CCTGATATAGCTTTTCCACGACTAAATAACATAAGCTTCTGACTATTACC-TCCTGCACTTCTTCTACTCCTAGCCTCTGCTGGTGTTGAAGCAGGGGCCGGAACTGGTTGAACAGTTTATCCTCCCCTTGCAGGAAACATGGCCCATGCTGGAGCATCTGTAGACTTGGCCATTTTTTCCCTTCATTTAGCTGGTATCTCTTCAATTTTAGC
>Aculeola_nigra_KU737617
CCTGATATAGCTTTTCCACGACTAAATAACATAAGCTTCTGACTATTACC-TCCTGCACTTCTTCTACTCCTAGCCTCTGCTGGTGTTGAAGCAGGGGCCGGAACTGGTTGAACAGTTTATCCTCCCCTTGCAGGAAACATGGCCCATGCTGGAGCATCTGTAGACTTGGCCATTTTTTCCCTTCATTTAGCTGGTATCTCTTCAATTTTAGC
>Aculeola_nigra_KU737616
CCTGATATAGCTTTTCCACGACTAAATAACATAAGCTTCTGACTATTACC-TCCTGCACTTCTTCTACTCCTAGCCTCTGCTGGTGTTGAAGCAGGGGCCGGAACTGGTTGAACAGTTTATCCTCCCCTTGCAGGAAACATGGCCCATGCTGGAGCATCTGTAGACTTGGCCATTTTTTCCCTTCATTTAGCTGGTATCTCTTCAATTTTAGC
>Aculeola_nigra_KU737607
CCTGATATAGCTTTTCCACGACTAAATAACATAAGCTTCTGACTATTACC-TCCTGCACTTCTTCTACTCCTAGCCTCTGCTGGTGTTGAAGCAGGGGCCGGAACTGGTTGAACAGTTTATCCTCCCCTTGCAGGAAACATGGCCCATGCTGGAGCATCTGTAGACTTGGCCATTTTTTCCCTTCATTTAGCTGGTATCTCTTCAATTTTAGC
>Aculeola_nigra_KU737595
CCTGATATAGCTTTTCCACGACTAAATAACATAAGCTTCTGACTATTACC-TCCTGCACTTCTTCTACTCCTAGCCTCTGCTGGTGTTGAAGCAGGGGCCGGAACTGGTTGAACAGTTTATCCTCCCCTTGCAGGAAACATGGCCCATGCTGGAGCATCTGTAGACTTGGCCATTTTTTCCCTTCATTTAGCTGGTATCTCTTCAATTTTAGC
>Aculeola_nigra_KU737593
CCTGATATAGCTTTTCCACGACTAAATAACATAAGCTTCTGACTATTACC-TCCTGCACTTCTTCTACTCCTAGCCTCTGCTGGTGTTGAAGCAGGGGCCGGAACTGGTTGAACAGTTTATCCTCCCCTTGCAGGAAACATGGCCCATGCTGGAGCATCTGTAGACTTGGCCATTTTTTCCCTTCATTTAGCTGGTATCTCTTCAATTTTAGC
>Aculeola_nigra_KU737584
CCTGATATAGCTTTTCCACGACTAAATAACATAAGCTTCTGACTATTACC-TCCTGCACTTCTTCTACTCCTAGCCTCTGCTGGTGTTGAAGCAGGGGCCGGAACTGGTTGAACAGTTTATCCTCCCCTTGCAGGAAATATGGCCCATGCTGGAGCATCTGTAGACTTGGCCATTTTTTCCCTTCATTTAGCTGGTATCTCTTCAATTTTAGC
>Centroscyllium_fabricii_KJ888145
CCTGATATAGCTTTTCCACGGATAAATAACATAAGCTTCTGATTATTACC-TCCGGCACTTCTTCTACTCCTAGCCTCTGCTGGTGTTGAAGCAGGAGCCGGAACTGGTTGAACAGTTTATCCCCCACTTGCAGGAAACATAGCCCATGCCGGAGCATCTGTAGACTTGGCCATTTTTTCCCTTCATTTAGCCGGTATCTCTTCAATTTTAGC
>Centroscyllium_fabricii_KC015266
CCTGATATAGCTTTTCCACGGATAAATAACATAAGCTTCTGATTATTACC-TCCTGCGCTTCTTCTACTCCTAGCCTCTGCTGGTGTTGAAGCAGGGGCCGGAACTGGTTGAACAGTTTATCCCCCACTTGCAGGAAACATAGCCCATGCCGGAGCATCTGTAGACTTGGCCATTTTTTCCCTTCATTTAGCCGGTATCTCTTCAATTTTAGC
>Centroscyllium_fabricii_KC015270
CCTGATATAGCTTTTCCACGGATAAATAACATAAGCTTCTGATTATTACC-TCCTGCACTTCTTCTACTCCTAGCCTCTGCTGGTGTTGAAGCAGGGGCCGGAACTGGTTGAACAGTCTATCCCCCACTTGCAGGAAACATAGCCCATGCCGGAGCATCTGTAGACTTGGCCATTTTTTCCCTTCATTTAGCCGGTATCTCTTCAATTTTAGC
>Centroscyllium_fabricii_KC015265
CCTGATATAGCTTTTCCACGGATAAATAACATAAGCTTCTGATTATTACC-TCCTGCACTTCTTCTACTCCTAGCCTCTGCTGGTGTTGAAGCAGGGGCCGGAACTGGTTGAACAGTCTATCCCCCACTTGCAGGAAACATAGCCCATGCCGGAGCATCTGTAGACTTGGCCATTTTTTCCCTTCATTTAGCCGGTATCTCTTCAATTTTAGC
>Centroscyllium_fabricii_FJ519562
CCTGATATAGCTTTTCCACGGATAAATAACATAAGCTTCTGATTATTACC-TCCTGCACTTCTTCTACTCCTAGCCTCTGCTGGTGTTGAAGCAGGGGCCGGAACTGGTTGAACAGTCTATCCCCCACTTGCAGGAAACATAGCCCATGCCGGAGCATCTGTAGACTTGGCCATTTTTTCCCTTCATTTAGCCGGTATCTCTTCAATTTTAGC
>Centroscyllium_ritteri_GU130706
CCTGATATAGCTTTTCCACGGATAAATAACATAAGCTTCTGATTATTACC-TCCTGCACTTCTTCTACTCCTAGCCTCTGCTGGTGTTGAAGCAGGGGCCGGAACTGGTTGAACAGTTTATCCCCCACTTGCAGGAAACATAGCCCATGCTGGAGCATCTGTAGACTTGGCCATTTTTTCCCTTCATTTAGCCGGTATCTCTTCAATTTTAGC
>Centroscyllium_fabricii_KC015272
CCTGATATAGCTTTTCCACGGATAAATAACATAAGCTTCTGATTATTACC-TCCTGCACTTCTTCTACTCCTAGCCTCTGCTGGTGTTGAAGCAGGGGCCGGAACTGGTTGAACAGTTTATCCCCCACTTGCAGGAAACATAGCCCATGCCGGAGCATCTGTAGACTTGGCCATTTTTTCCCTTCATTTAGCCGGTATCTCTTCAATTTTAGC
>Centroscyllium_fabricii_KC015263
CCTGATATAGCTTTTCCACGGATAAATAACATAAGCTTCTGATTATTACC-TCCTGCACTTCTTCTACTCCTAGCCTCTGCTGGTGTTGAAGCAGGGGCCGGAACTGGTTGAACAGTTTATCCCCCACTTGCAGGAAACATAGCCCATGCCGGAGCATCTGTAGACTTGGCCATTTTTTCCCTTCATTTAGCCGGTATCTCTTCAATTTTAGC
>Centroscyllium_fabricii_GU130707
CCTGATATAGCTTTTCCACGGATAAATAACATAAGCTTCTGATTATTACC-TCCTGCACTTCTTCTACTCCTAGCCTCTGCTGGTGTTGAAGCAGGGGCCGGAACTGGTTGAACAGTTTATCCCCCACTTGCAGGAAACATAGCCCATGCCGGAGCATCTGTAGACTTGGCCATTTTTTCCCTTCATTTAGCCGGTATCTCTTCAATTTTAGC
>Centroscyllium_fabricii_FJ519561
CCTGATATAGCTTTTCCACGGATAAATAACATAAGCTTCTGATTATTACC-TCCTGCACTTCTTCTACTCCTAGCCTCTGCTGGTGTTGAAGCAGGGGCCGGAACTGGTTGAACAGTTTATCCCCCACTTGCAGGAAACATAGCCCATGCCGGAGCATCTGTAGACTTGGCCATTTTTTCCCTTCATTTAGCCGGTATCTCTTCAATTTTAGC
>Centroscyllium_fabricii_KC015271
CCTGATATAGCTTTTCCACGGATAAATAACATAAGCTTCTGATTATTACC-TCCTGCACTTCTTCTACTCCTAGCCTCTGCTGGTGTTGAAGCAGGGGCCGGAACTGGTTGAACAGTTTATCCCCCACTTGCAGGAAACATAGCCCATGCCGGAGCATCTGTAGACTTGGCCATTTTTTCCCTTCATTTAGCCGGTATCTCTTCAATTTTAGC
>Centroscyllium_fabricii_KC015269
CCTGATATAGCTTTTCCACGGATAAATAACATAAGCTTCTGATTATTACC-TCCTGCACTTCTTCTACTCCTAGCCTCTGCTGGTGTTGAAGCAGGGGCCGGAACTGGTTGAACAGTTTATCCCCCACTTGCAGGAAACATAGCCCATGCCGGAGCATCTGTAGACTTGGCCATTTTTTCCCTTCATTTAGCCGGTATCTCTTCAATTTTAGC
>Centroscyllium_fabricii_KC015268
CCTGATATAGCTTTTCCACGGATAAATAACATAAGCTTCTGATTATTACC-TCCTGCACTTCTTCTACTCCTAGCCTCTGCTGGTGTTGAAGCAGGGGCCGGAACTGGTTGAACAGTTTATCCCCCACTTGCAGGAAACATAGCCCATGCCGGAGCATCTGTAGACTTGGCCATTTTTTCCCTTCATTTAGCCGGTATCTCTTCAATTTTAGC
>Centroscyllium_fabricii_KC015267
CCTGATATAGCTTTTCCACGGATAAATAACATAAGCTTCTGATTATTACC-TCCTGCACTTCTTCTACTCCTAGCCTCTGCTGGTGTTGAAGCAGGGGCCGGAACTGGTTGAACAGTTTATCCCCCACTTGCAGGAAACATAGCCCATGCCGGAGCATCTGTAGACTTGGCCATTTTTTCCCTTCATTTAGCCGGTATCTCTTCAATTTTAGC
>Centroscyllium_fabricii_KC015264
CCTGATATAGCTTTTCCACGGATAAATAACATAAGCTTCTGATTATTACC-TCCTGCACTTCTTCTACTCCTAGCCTCTGCTGGTGTTGAAGCAGGGGCCGGAACTGGTTGAACAGTTTATCCCCCACTTGCAGGAAACATAGCCCATGCCGGAGCATCTGTAGACTTGGCCATTTTTTCCCTTCATTTAGCCGGTATCTCTTCAATTTTAGC
>Centroscyllium_nigrum_KY570327
CCTGATATAGCTTTTCCACGGATAAATAACATAAGCTTCTGATTATTACC-TCCTGCCCTTCTTCTACTCCTAGCCTCTGCTGGTGTTGAAGCAGGAGCCGGAACCGGTTGAACAGTTTATCCCCCACTTGCAGGAAACATAGCCCATGCCGGAGCATCTGTAGACTTGGCCATTTTTTCCCTTCATTTAGCCGGTATTTCTTCAATTTTAGC
>Centroscyllium_nigrum_KU737785
CCTGATATAGCTTTTCCACGGATAAATAACATAAGCTTCTGATTATTACC-TCCTGCACTTCTCCTACTCCTAGCCTCTGCTGGTGTTGAAGCAGGGGCCGGAACTGGTTGAACAGTTTATCCCCCACTTGCAGGAAACATAGCCCATGCCGGAGCATCTGTAGACTTGGCCATTTTTTCCCTTCATTTAGCCGGTATTTCTTCAATTTTAGC
>Centroscyllium_nigrum_KU737726
CCTGATATAGCTTTTCCACGGATAAATAACATAAGCTTCTGATTATTACC-TCCTGCACTTCTCCTACTCCTAGCCTCTGCTGGTGTTGAAGCAGGGGCCGGAACTGGTTGAACAGTTTATCCCCCACTTGCAGGAAACATAGCCCATGCCGGAGCATCTGTAGACTTGGCCATTTTTTCCCTTCATTTAGCCGGTATTTCTTCAATTTTAGC
>Centroscyllium_nigrum_KU737778
CCTGATATAGCTTTTCCACGGATAAATAACATAAGCTTCTGATTATTACC-TCCTGCACTTCTCCTACTCCTAGCCTCTGCTGGTGTTGAAGCAGGGGCCGGAACTGGTTGAACAGTTTATCCCCCACTTGCAGGAAACATAGCCCATGCCGGAGCATCTGTAGACTTGGCCATTTTTTCCCTTCATTTAGCCGGTATTTCTTCAATTTTAGC
>Centroscyllium_nigrum_KU737761
CCTGATATAGCTTTTCCACGGATAAATAACATAAGCTTCTGATTATTACC-CCCTGCACTTCTCCTACTCCTAGCCTCTGCTGGTGTTGAAGCAGGGGCCGGAACTGGTTGAACAGTTTATCCCCCACTTGCAGGAAACATAGCCCATGCCGGAGCATCTGTAGACTTGGCCATTTTTTCCCTTCATTTAGCCGGTATTTCTTCAATTTTAGC
>Centroscyllium_nigrum_KU737752
CCTGATATAGCTTTTCCACGGATAAATAACATAAGCTTCTGATTATTACC-CCCTGCACTTCTCCTACTCCTAGCCTCTGCTGGTGTTGAAGCAGGGGCCGGAACTGGTTGAACAGTTTATCCCCCACTTGCAGGAAACATAGCCCATGCCGGAGCATCTGTAGACTTGGCCATTTTTTCCCTTCATTTAGCCGGTATTTCTTCAATTTTAGC
>Centroscyllium_nigrum_KU737728
CCTGATATAGCTTTTCCACGGATAAATAACATAAGCTTCTGATTATTACC-CCCTGCACTTCTTCTACTCCTAGCCTCTGCTGGTGTTGAAGCAGGGGCCGGAACTGGTTGAACAGTTTATCCCCCACTTGCAGGAAACATAGCCCATGCCGGAGCATCTGTAGACTTGGCCATTTTTTCCCTTCATTTAGCCGGTATTTCTTCAATTTTAGC
>Centroscyllium_nigrum_KU737779
CCTGATATAGCTTTTCCACGGATAAATAACATAAGCTTCTGATTATTACC-CCCTGCACTTCTTCTACTCCTAGCCTCTGCTGGTGTTGAAGCAGGGGCCGGAACTGGTTGAACAGTTTATCCCCCACTTGCAGGAAACATAGCCCATGCCGGAGCATCTGTAGACTTGGCCATTTTTTCCCTTCATTTAGCCGGTATTTCTTCAATTTTAGC
>Centroscyllium_nigrum_KU737769
CCTGATATAGCTTTTCCACGGATAAATAACATAAGCTTCTGATTATTACC-CCCTGCACTTCTTCTACTCCTAGCCTCTGCTGGTGTTGAAGCAGGGGCCGGAACTGGTTGAACAGTTTATCCCCCACTTGCAGGAAACATAGCCCATGCCGGAGCATCTGTAGACTTGGCCATTTTTTCCCTTCATTTAGCCGGTATTTCTTCAATTTTAGC
>Centroscyllium_nigrum_KU737796
CCTGATATAGCTTTTCCACGGATAAATAACATAAGCTTCTGATTATTACC-CCCTGCACTTCTTCTACTCCTAGCCTCTGCTGGTGTTGAAGCAGGGGCCGGAACTGGTTGAACAGTTTATCCCCCACTTGCAGGAAACATAGCCCATGCCGGAGCATCTGTAGACTTGGCCATTTTTTCCCTTCATTTAGCCGGTATTTCTTCAATTTTAGC
>Centroscyllium_nigrum_KU737789
CCTGATATAGCTTTTCCACGGATAAATAACATAAGCTTCTGATTATTACC-CCCTGCACTTCTTCTACTCCTAGCCTCTGCTGGTGTTGAAGCAGGGGCCGGAACTGGTTGAACAGTTTATCCCCCACTTGCAGGAAACATAGCCCATGCCGGAGCATCTGTAGACTTGGCCATTTTTTCCCTTCATTTAGCCGGTATTTCTTCAATTTTAGC
>Centroscyllium_nigrum_KU737768
CCTGATATAGCTTTTCCACGGATAAATAACATAAGCTTCTGATTATTACC-CCCTGCACTTCTTCTACTCCTAGCCTCTGCTGGTGTTGAAGCAGGGGCCGGAACTGGTTGAACAGTTTATCCCCCACTTGCAGGAAACATAGCCCATGCCGGAGCATCTGTAGACTTGGCCATTTTTTCCCTTCATTTAGCCGGTATTTCTTCAATTTTAGC
>Centroscyllium_nigrum_KU737765
CCTGATATAGCTTTTCCACGGATAAATAACATAAGCTTCTGATTATTACC-CCCTGCACTTCTTCTACTCCTAGCCTCTGCTGGTGTTGAAGCAGGGGCCGGAACTGGTTGAACAGTTTATCCCCCACTTGCAGGAAACATAGCCCATGCCGGAGCATCTGTAGACTTGGCCATTTTTTCCCTTCATTTAGCCGGTATTTCTTCAATTTTAGC
>Centroscyllium_nigrum_KU737795
CCTGATATAGCTTTTCCACGGATAAATAACATAAGCTTCTGATTATTACC-CCCTGCACTTCTTCTACTCCTAGCCTCTGCTGGTGTTGAAGCAGGGGCCGGAACTGGTTGAACAGTTTATCCCCCACTTGCAGGAAACATAGCCCATGCCGGAGCATCTGTAGACTTGGCCATTTTTTCCCTTCATTTAGCCGGTATTTCTTCAATTTTAGC
>Centroscyllium_nigrum_KU737771
CCTGATATAGCTTTTCCACGGATAAATAACATAAGCTTCTGATTATTACC-CCCTGCACTTCTTCTACTCCTAGCCTCTGCTGGTGTTGAAGCAGGGGCCGGAACTGGTTGAACAGTTTATCCCCCACTTGCAGGAAACATAGCCCATGCCGGAGCATCTGTAGACTTGGCCATTTTTTCCCTTCATTTAGCCGGTATTTCTTCAATTTTAGC
>Centroscyllium_nigrum_KU737777
CCTGATATAGCTTTTCCACGGATAAATAACATAAGCTTCTGATTATTACC-CCCTGCACTTCTTCTACTCCTAGCCTCTGCTGGTGTTGAAGCAGGGGCCGGAACTGGTTGAACAGTTTATCCCCCACTTGCAGGAAACATAGCCCATGCCGGAGCATCTGTAGACTTGGCCATTTTTTCCCTTCATTTAGCCGGTATTTCTTCAATTTTAGC
>Centroscyllium_nigrum_KU737762
CCTGATATAGCTTTTCCACGGATAAATAACATAAGCTTCTGATTATTACC-CCCTGCACTTCTTCTACTCCTAGCCTCTGCTGGTGTTGAAGCAGGGGCCGGAACTGGTTGAACAGTTTATCCCCCACTTGCAGGAAACATAGCCCATGCCGGAGCATCTGTAGACTTGGCCATTTTTTCCCTTCATTTAGCCGGTATTTCTTCAATTTTAGC
>Centroscyllium_nigrum_KU737758
CCTGATATAGCTTTTCCACGGATAAATAACATAAGCTTCTGATTATTACC-CCCTGCACTTCTTCTACTCCTAGCCTCTGCTGGTGTTGAAGCAGGGGCCGGAACTGGTTGAACAGTTTATCCCCCACTTGCAGGAAACATAGCCCATGCCGGAGCATCTGTAGACTTGGCCATTTTTTCCCTTCATTTAGCCGGTATTTCTTCAATTTTAGC
>Centroscyllium_nigrum_KU737747
CCTGATATAGCTTTTCCACGGATAAATAACATAAGCTTCTGATTATTACC-CCCTGCACTTCTTCTACTCCTAGCCTCTGCTGGTGTTGAAGCAGGGGCCGGAACTGGTTGAACAGTTTATCCCCCACTTGCAGGAAACATAGCCCATGCCGGAGCATCTGTAGACTTGGCCATTTTTTCCCTTCATTTAGCCGGTATTTCTTCAATTTTAGC
>Centroscyllium_nigrum_KU737731
CCTGATATAGCTTTTCCACGGATAAATAACATAAGCTTCTGATTATTACC-CCCTGCACTTCTTCTACTCCTAGCCTCTGCTGGTGTTGAAGCAGGGGCCGGAACTGGTTGAACAGTTTATCCCCCACTTGCAGGAAACATAGCCCATGCCGGAGCATCTGTAGACTTGGCCATTTTTTCCCTTCATTTAGCCGGTATTTCTTCAATTTTAGC
>Centroscyllium_nigrum_KU737727
CCTGATATAGCTTTTCCACGGATAAATAACATAAGCTTCTGATTATTACC-CCCTGCACTTCTTCTACTCCTAGCCTCTGCTGGTGTTGAAGCAGGGGCCGGAACTGGTTGAACAGTTTATCCCCCACTTGCAGGAAACATAGCCCATGCCGGAGCATCTGTAGACTTGGCCATTTTTTCCCTTCATTTAGCCGGTATTTCTTCAATTTTAGC
>Centroscyllium_nigrum_KU737729
CCTGATATAGCTTTTCCACGGATAAATAACATAAGCTTCTGATTATTACC-CCCTGCACTTCTTCTACTCCTAGCCTCTGCTGGTGTTGAAGCAGGGGCCGGAACTGGTTGAACAGTTTATCCCCCACTTGCAGGAAACATAGCCCATGCCGGAGCATCTGTAGACTTGGCCATTTTTTCCCTTCATTTAGCCGGTATTTCTTCAATTTTAGC
>Centroscyllium_nigrum_KU737794
CCTGATATAGCTTTTCCACGGATAAATAACATAAGCTTCTGATTATTACC-CCCTGCACTTCTTCTACTCCTAGCCTCTGCTGGTGTTGAAGCAGGGGCCGGAACTGGTTGAACAGTTTATCCCCCACTTGCAGGAAACATAGCCCATGCCGGAGCATCTGTAGACTTGGCCATTTTTTCCCTTCATTTAGCCGGTATTTCTTCAATTTTAGC
>Centroscyllium_nigrum_KU737793
CCTGATATAGCTTTTCCACGGATAAATAACATAAGCTTCTGATTATTACC-CCCTGCACTTCTTCTACTCCTAGCCTCTGCTGGTGTTGAAGCAGGGGCCGGAACTGGTTGAACAGTTTATCCCCCACTTGCAGGAAACATAGCCCATGCCGGAGCATCTGTAGACTTGGCCATTTTTTCCCTTCATTTAGCCGGTATTTCTTCAATTTTAGC
>Centroscyllium_nigrum_KU737791
CCTGATATAGCTTTTCCACGGATAAATAACATAAGCTTCTGATTATTACC-CCCTGCACTTCTTCTACTCCTAGCCTCTGCTGGTGTTGAAGCAGGGGCCGGAACTGGTTGAACAGTTTATCCCCCACTTGCAGGAAACATAGCCCATGCCGGAGCATCTGTAGACTTGGCCATTTTTTCCCTTCATTTAGCCGGTATTTCTTCAATTTTAGC
>Centroscyllium_nigrum_KU737786
CCTGATATAGCTTTTCCACGGATAAATAACATAAGCTTCTGATTATTACC-CCCTGCACTTCTTCTACTCCTAGCCTCTGCTGGTGTTGAAGCAGGGGCCGGAACTGGTTGAACAGTTTATCCCCCACTTGCAGGAAACATAGCCCATGCCGGAGCATCTGTAGACTTGGCCATTTTTTCCCTTCATTTAGCCGGTATTTCTTCAATTTTAGC
>Centroscyllium_nigrum_KU737782
CCTGATATAGCTTTTCCACGGATAAATAACATAAGCTTCTGATTATTACC-CCCTGCACTTCTTCTACTCCTAGCCTCTGCTGGTGTTGAAGCAGGGGCCGGAACTGGTTGAACAGTTTATCCCCCACTTGCAGGAAACATAGCCCATGCCGGAGCATCTGTAGACTTGGCCATTTTTTCCCTTCATTTAGCCGGTATTTCTTCAATTTTAGC
>Centroscyllium_nigrum_KU737772
CCTGATATAGCTTTTCCACGGATAAATAACATAAGCTTCTGATTATTACC-CCCTGCACTTCTTCTACTCCTAGCCTCTGCTGGTGTTGAAGCAGGGGCCGGAACTGGTTGAACAGTTTATCCCCCACTTGCAGGAAACATAGCCCATGCCGGAGCATCTGTAGACTTGGCCATTTTTTCCCTTCATTTAGCCGGTATTTCTTCAATTTTAGC
>Centroscyllium_nigrum_KU737757
CCTGATATAGCTTTTCCACGGATAAATAACATAAGCTTCTGATTATTACC-CCCTGCACTTCTTCTACTCCTAGCCTCTGCTGGTGTTGAAGCAGGGGCCGGAACTGGTTGAACAGTTTATCCCCCACTTGCAGGAAACATAGCCCATGCCGGAGCATCTGTAGACTTGGCCATTTTTTCCCTTCATTTAGCCGGTATTTCTTCAATTTTAGC
>Centroscyllium_nigrum_KU737754
CCTGATATAGCTTTTCCACGGATAAATAACATAAGCTTCTGATTATTACC-CCCTGCACTTCTTCTACTCCTAGCCTCTGCTGGTGTTGAAGCAGGGGCCGGAACTGGTTGAACAGTTTATCCCCCACTTGCAGGAAACATAGCCCATGCCGGAGCATCTGTAGACTTGGCCATTTTTTCCCTTCATTTAGCCGGTATTTCTTCAATTTTAGC
>Centroscyllium_nigrum_KU737753
CCTGATATAGCTTTTCCACGGATAAATAACATAAGCTTCTGATTATTACC-CCCTGCACTTCTTCTACTCCTAGCCTCTGCTGGTGTTGAAGCAGGGGCCGGAACTGGTTGAACAGTTTATCCCCCACTTGCAGGAAACATAGCCCATGCCGGAGCATCTGTAGACTTGGCCATTTTTTCCCTTCATTTAGCCGGTATTTCTTCAATTTTAGC
>Centroscyllium_nigrum_KU737750
CCTGATATAGCTTTTCCACGGATAAATAACATAAGCTTCTGATTATTACC-CCCTGCACTTCTTCTACTCCTAGCCTCTGCTGGTGTTGAAGCAGGGGCCGGAACTGGTTGAACAGTTTATCCCCCACTTGCAGGAAACATAGCCCATGCCGGAGCATCTGTAGACTTGGCCATTTTTTCCCTTCATTTAGCCGGTATTTCTTCAATTTTAGC
>Centroscyllium_nigrum_KU737749
CCTGATATAGCTTTTCCACGGATAAATAACATAAGCTTCTGATTATTACC-CCCTGCACTTCTTCTACTCCTAGCCTCTGCTGGTGTTGAAGCAGGGGCCGGAACTGGTTGAACAGTTTATCCCCCACTTGCAGGAAACATAGCCCATGCCGGAGCATCTGTAGACTTGGCCATTTTTTCCCTTCATTTAGCCGGTATTTCTTCAATTTTAGC
>Centroscyllium_nigrum_KU737745
CCTGATATAGCTTTTCCACGGATAAATAACATAAGCTTCTGATTATTACC-CCCTGCACTTCTTCTACTCCTAGCCTCTGCTGGTGTTGAAGCAGGGGCCGGAACTGGTTGAACAGTTTATCCCCCACTTGCAGGAAACATAGCCCATGCCGGAGCATCTGTAGACTTGGCCATTTTTTCCCTTCATTTAGCCGGTATTTCTTCAATTTTAGC
>Centroscyllium_nigrum_KU737742
CCTGATATAGCTTTTCCACGGATAAATAACATAAGCTTCTGATTATTACC-CCCTGCACTTCTTCTACTCCTAGCCTCTGCTGGTGTTGAAGCAGGGGCCGGAACTGGTTGAACAGTTTATCCCCCACTTGCAGGAAACATAGCCCATGCCGGAGCATCTGTAGACTTGGCCATTTTTTCCCTTCATTTAGCCGGTATTTCTTCAATTTTAGC
>Centroscyllium_nigrum_KU737739
CCTGATATAGCTTTTCCACGGATAAATAACATAAGCTTCTGATTATTACC-CCCTGCACTTCTTCTACTCCTAGCCTCTGCTGGTGTTGAAGCAGGGGCCGGAACTGGTTGAACAGTTTATCCCCCACTTGCAGGAAACATAGCCCATGCCGGAGCATCTGTAGACTTGGCCATTTTTTCCCTTCATTTAGCCGGTATTTCTTCAATTTTAGC
>Centroscyllium_nigrum_KU737737
CCTGATATAGCTTTTCCACGGATAAATAACATAAGCTTCTGATTATTACC-CCCTGCACTTCTTCTACTCCTAGCCTCTGCTGGTGTTGAAGCAGGGGCCGGAACTGGTTGAACAGTTTATCCCCCACTTGCAGGAAACATAGCCCATGCCGGAGCATCTGTAGACTTGGCCATTTTTTCCCTTCATTTAGCCGGTATTTCTTCAATTTTAGC
>Centroscyllium_nigrum_KU737733
CCTGATATAGCTTTTCCACGGATAAATAACATAAGCTTCTGATTATTACC-CCCTGCACTTCTTCTACTCCTAGCCTCTGCTGGTGTTGAAGCAGGGGCCGGAACTGGTTGAACAGTTTATCCCCCACTTGCAGGAAACATAGCCCATGCCGGAGCATCTGTAGACTTGGCCATTTTTTCCCTTCATTTAGCCGGTATTTCTTCAATTTTAGC
>Centroscyllium_nigrum_KU737730
CCTGATATAGCTTTTCCACGGATAAATAACATAAGCTTCTGATTATTACC-CCCTGCACTTCTTCTACTCCTAGCCTCTGCTGGTGTTGAAGCAGGGGCCGGAACTGGTTGAACAGTTTATCCCCCACTTGCAGGAAACATAGCCCATGCCGGAGCATCTGTAGACTTGGCCATTTTTTCCCTTCATTTAGCCGGTATTTCTTCAATTTTAGC
>Centroscyllium_nigrum_KU737725
CCTGATATAGCTTTTCCACGGATAAATAACATAAGCTTCTGATTATTACC-CCCTGCACTTCTTCTACTCCTAGCCTCTGCTGGTGTTGAAGCAGGGGCCGGAACTGGTTGAACAGTTTATCCCCCACTTGCAGGAAACATAGCCCATGCCGGAGCATCTGTAGACTTGGCCATTTTTTCCCTTCATTTAGCCGGTATTTCTTCAATTTTAGC
>Centroscyllium_nigrum_KU737723
CCTGATATAGCTTTTCCACGGATAAATAACATAAGCTTCTGATTATTACC-CCCTGCACTTCTTCTACTCCTAGCCTCTGCTGGTGTTGAAGCAGGGGCCGGAACTGGTTGAACAGTTTATCCCCCACTTGCAGGAAACATAGCCCATGCCGGAGCATCTGTAGACTTGGCCATTTTTTCCCTTCATTTAGCCGGTATTTCTTCAATTTTAGC
>Centroscyllium_nigrum_KU737738
CCTGATATAGCTTTTCCACGGATAAATAACATAAGCTTCTGATTATTACC-CCCTGCACTTCTTCTACTCCTAGCCTCTGCTGGTGTTGAAGCAGGGGCCGGAACTGGTTGAACAGTTTATCCCCCACTTGCAGGAAATATAGCCCATGCCGGAGCATCTGTAGACTTGGCCATTTTTTCCCTTCATTTAGCCGGTATTTCTTCAATTTTAGC
>Centroscyllium_nigrum_KU737748
CCTGATATAGCTTTTCCACGGATAAATAATATAAGCTTCTGATTATTACC-TCCTGCACTTCTTCTACTCCTAGCCTCTGCTGGTGTTGAAGCAGGAGCCGGAACTGGTTGAACAGTTTATCCCCCACTTGCAGGAAACATAGCCCATGCCGGAGCATCTGTAGACTTGGCCATTTTTTCCCTTCATTTAGCCGGTATTTCTTCAATTTTAGC
>Centroscyllium_nigrum_KU737766
CCTGATATAGCTTTTCCACGGATAAATAATATAAGCTTCTGATTATTACC-TCCTGCACTTCTTCTACTCCTAGCCTCTGCTGGTGTTGAAGCAGGGGCCGGAACTGGTTGAACAGTTTATCCCCCACTTGCAGGAAACATAGCCCATGCCGGAGCATCTGTAGACTTGGCCATTTTTTCCCTTCATTTAGCCGGTATTTCTTCAATTTTAGC
>Centroscyllium_nigrum_KU737756
CCTGATATAGCTTTTCCACGGATAAACAACATAAGCTTCTGATTATTACC-TCCTGCACTTCTTCTACTCCTAGCCTCTGCTGGTGTTGAAGCAGGGGCCGGAACTGGTTGAACAGTTTATCCCCCACTTGCAGGAAACATAGCCCATGCCGGAGCATCTGTAGACTTGGCCATTTTTTCCCTTCATTTAGCCGGTATTTCTTCAATTTTAGC
>Centroscyllium_nigrum_KU737734
CCTGATATAGCTTTTCCACGGATAAATAACATAAGCTTCTGATTATTACC-TCCTGCACTTCTTCTACTCCTAGCCTCTGCTGGTGTTGAAGCAGGGGCCGGAACTGGTTGAACAGTTTATCCCCCACTTGCAGGGAACATAGCCCATGCCGGAGCATCTGTAGACTTGGCCATTTTTTCCCTTCATTTAGCCGGTATTTCTTCAATTTTAGC
>Centroscyllium_nigrum_KU737784
CCTGATATAGCTTTTCCACGGATAAATAACATAAGCTTCTGATTATTACC-TCCTGCACTTCTTCTACTCCTAGCCTCTGCTGGTGTTGAAGCAGGGGCCGGAACTGGTTGAACAGTTTATCCCCCACTTGCAGGGAACATAGCCCATGCCGGAGCATCTGTAGACTTGGCCATTTTTTCCCTTCATTTAGCCGGTATTTCTTCAATTTTAGC
>Centroscyllium_nigrum_KU737776
CCTGATATAGCTTTTCCACGGATAAATAACATAAGCTTCTGATTATTACC-TCCTGCACTTCTTCTACTCCTAGCCTCTGCTGGTGTTGAAGCAGGGGCCGGAACTGGTTGAACAGTTTATCCCCCACTTGCAGGGAACATAGCCCATGCCGGAGCATCTGTAGACTTGGCCATTTTTTCCCTTCATTTAGCCGGTATTTCTTCAATTTTAGC
>Centroscyllium_nigrum_KU737724
CCTGATATAGCTTTTCCACGGATAAATAACATAAGCTTCTGATTATTACC-TCCTGCACTTCTTCTACTCCTAGCCTCTGCTGGTGTTGAAGCAGGGGCCGGAACTGGTTGAACAGTTTATCCCCCACTTGCAGGGAACATAGCCCATGCCGGAGCATCTGTAGACTTGGCCATTTTTTCCCTTCATTTAGCCGGTATTTCTTCAATTTTAGC
>Centroscyllium_nigrum_KU737787
CCTGATATAGCTTTTCCACGGATAAATAACATAAGCTTCTGATTATTACC-TCCTGCACTTCTTCTACTCCTAGCCTCTGCTGGCGTTGAAGCAGGGGCCGGAACTGGTTGAACAGTTTATCCCCCACTTGCAGGAAACATAGCCCATGCCGGAGCATCTGTAGACTTGGCCATTTTTTCCCTTCATTTAGCCGGTATTTCTTCAATTTTAGC
>Centroscyllium_nigrum_KU737759
CCTGATATAGCTTTTCCACGGATAAATAACATAAGCTTCTGATTATTACC-TCCTGCACTTCTTCTACTCCTAGCCTCTGCTGGTGTTGAAGCAGGGGCCGGAACTGGTTGAACAGTTTATCCCCCACTTGCAGGAAACATAGCCCATGCCGGAGCATCTGTAGACTTGGCCATTTTTTCCCTTCATTTAGCCGGTATTTCTTCAATCTTAGC
>Centroscyllium_nigrum_KU737741
CCTGATATAGCTTTTCCACGGATAAATAACATAAGTTTCTGATTATTACC-TCCTGCACTTCTTCTACTCCTAGCCTCTGCTGGTGTTGAAGCAGGGGCCGGAACTGGTTGAACAGTTTATCCCCCACTTGCAGGAAACATAGCCCATGCCGGAGCATCTGTAGACTTGGCCATTTTTTCCCTTCATTTAGCCGGTATTTCTTCAATTTTAGC
>Centroscyllium_granulatum_GU130708
CCTGATATAGCTTTTCCACGGATAAATAACATAAGCTTCTGATTATTACC-TCCTGCACTTCTTCTACTCCTAGCCTCTGCTGGTGTTGAAGCAGGGGCCGGAACTGGTTGAACAGTTTATCCCCCACTTGCAGGAAACATAGCCCATGCCGGAGCATCTGTAGACTTGGCCATTTTTTCCCTTCATTTAGCCGGAATTTCTTCAATTTTAGC
>Centroscyllium_nigrum_KU737790
CCTGATATAGCTTTTCCACGGATAAATAACATAAGCTTCTGATTATTACC-TCCTGCACTTCTTCTACTCCTAGCCTCTGCTGGTGTTGAAGCAGGGGCCGGAACTGGTTGAACAGTTTATCCCCCACTTGCAGGAAACATAGCCCATGCCGGAGCATCTGTAGACTTGGCCATTTTTTCCCTTCATTTAGCCGGTATTTCTTCAATTTTAGC
>Centroscyllium_nigrum_KU737763
CCTGATATAGCTTTTCCACGGATAAATAACATAAGCTTCTGATTATTACC-TCCTGCACTTCTTCTACTCCTAGCCTCTGCTGGTGTTGAAGCAGGGGCCGGAACTGGTTGAACAGTTTATCCCCCACTTGCAGGAAACATAGCCCATGCCGGAGCATCTGTAGACTTGGCCATTTTTTCCCTTCATTTAGCCGGTATTTCTTCAATTTTAGC
>Centroscyllium_nigrum_KU737746
CCTGATATAGCTTTTCCACGGATAAATAACATAAGCTTCTGATTATTACC-TCCTGCACTTCTTCTACTCCTAGCCTCTGCTGGTGTTGAAGCAGGGGCCGGAACTGGTTGAACAGTTTATCCCCCACTTGCAGGAAACATAGCCCATGCCGGAGCATCTGTAGACTTGGCCATTTTTTCCCTTCATTTAGCCGGTATTTCTTCAATTTTAGC
>Centroscyllium_nigrum_KU737732
CCTGATATAGCTTTTCCACGGATAAATAACATAAGCTTCTGATTATTACC-TCCTGCACTTCTTCTACTCCTAGCCTCTGCTGGTGTTGAAGCAGGGGCCGGAACTGGTTGAACAGTTTATCCCCCACTTGCAGGAAACATAGCCCATGCCGGAGCATCTGTAGACTTGGCCATTTTTTCCCTTCATTTAGCCGGTATTTCTTCAATTTTAGC
>Centroscyllium_nigrum_KU737781
CCTGATATAGCTTTTCCACGGATAAATAACATAAGCTTCTGATTATTACC-TCCTGCACTTCTTCTACTCCTAGCCTCTGCTGGTGTTGAAGCAGGGGCCGGAACTGGTTGAACAGTTTATCCCCCACTTGCAGGAAACATAGCCCATGCCGGAGCATCTGTAGACTTGGCCATTTTTTCCCTTCATTTAGCCGGTATTTCTTCAATTTTAGC
>Centroscyllium_nigrum_KU737783
CCTGATATAGCTTTTCCACGGATAAATAACATAAGCTTCTGATTATTACC-TCCTGCACTTCTTCTACTCCTAGCCTCTGCTGGTGTTGAAGCAGGGGCCGGAACTGGTTGAACAGTTTATCCCCCACTTGCAGGAAACATAGCCCATGCCGGAGCATCTGTAGACTTGGCCATTTTTTCCCTTCATTTAGCCGGTATTTCTTCAATTTTAGC
>Centroscyllium_nigrum_KU737773
CCTGATATAGCTTTTCCACGGATAAATAACATAAGCTTCTGATTATTACC-TCCTGCACTTCTTCTACTCCTAGCCTCTGCTGGTGTTGAAGCAGGGGCCGGAACTGGTTGAACAGTTTATCCCCCACTTGCAGGAAACATAGCCCATGCCGGAGCATCTGTAGACTTGGCCATTTTTTCCCTTCATTTAGCCGGTATTTCTTCAATTTTAGC
>Centroscyllium_nigrum_KU737764
CCTGATATAGCTTTTCCACGGATAAATAACATAAGCTTCTGATTATTACC-TCCTGCACTTCTTCTACTCCTAGCCTCTGCTGGTGTTGAAGCAGGGGCCGGAACTGGTTGAACAGTTTATCCCCCACTTGCAGGAAACATAGCCCATGCCGGAGCATCTGTAGACTTGGCCATTTTTTCCCTTCATTTAGCCGGTATTTCTTCAATTTTAGC
>Centroscyllium_nigrum_KU737770
CCTGATATAGCTTTTCCACGGATAAATAACATAAGCTTCTGATTATTACC-TCCTGCACTTCTTCTACTCCTAGCCTCTGCTGGTGTTGAAGCAGGGGCCGGAACTGGTTGAACAGTTTATCCCCCACTTGCAGGAAACATAGCCCATGCCGGAGCATCTGTAGACTTGGCCATTTTTTCCCTTCATTTAGCCGGTATTTCTTCAATTTTAGC
>Centroscyllium_nigrum_KU737744
CCTGATATAGCTTTTCCACGGATAAATAACATAAGCTTCTGATTATTACC-TCCTGCACTTCTTCTACTCCTAGCCTCTGCTGGTGTTGAAGCAGGGGCCGGAACTGGTTGAACAGTTTATCCCCCACTTGCAGGAAACATAGCCCATGCCGGAGCATCTGTAGACTTGGCCATTTTTTCCCTTCATTTAGCCGGTATTTCTTCAATTTTAGC
>Centroscyllium_nigrum_KU737743
CCTGATATAGCTTTTCCACGGATAAATAACATAAGCTTCTGATTATTACC-TCCTGCACTTCTTCTACTCCTAGCCTCTGCTGGTGTTGAAGCAGGGGCCGGAACTGGTTGAACAGTTTATCCCCCACTTGCAGGAAACATAGCCCATGCCGGAGCATCTGTAGACTTGGCCATTTTTTCCCTTCATTTAGCCGGTATTTCTTCAATTTTAGC
>Centroscyllium_nigrum_KU737736
CCTGATATAGCTTTTCCACGGATAAATAACATAAGCTTCTGATTATTACC-TCCTGCACTTCTTCTACTCCTAGCCTCTGCTGGTGTTGAAGCAGGGGCCGGAACTGGTTGAACAGTTTATCCCCCACTTGCAGGAAACATAGCCCATGCCGGAGCATCTGTAGACTTGGCCATTTTTTCCCTTCATTTAGCCGGTATTTCTTCAATTTTAGC
>Centroscyllium_nigrum_KU737788
CCTGATATAGCTTTTCCACGGATAAATAACATAAGCTTCTGATTATTACC-TCCTGCACTTCTTCTACTCCTAGCCTCTGCTGGTGTTGAAGCAGGGGCCGGAACTGGTTGAACAGTTTATCCCCCACTTGCAGGAAACATAGCCCATGCCGGAGCATCTGTAGACTTGGCCATTTTTTCCCTTCATTTAGCCGGTATTTCTTCAATTTTAGC
>Centroscyllium_nigrum_KU737774
CCTGATATAGCTTTTCCACGGATAAATAACATAAGCTTCTGATTATTACC-TCCTGCACTTCTTCTACTCCTAGCCTCTGCTGGTGTTGAAGCAGGGGCCGGAACTGGTTGAACAGTTTATCCCCCACTTGCAGGAAACATAGCCCATGCCGGAGCATCTGTAGACTTGGCCATTTTTTCCCTTCATTTAGCCGGTATTTCTTCAATTTTAGC
>Centroscyllium_nigrum_KU737767
CCTGATATAGCTTTTCCACGGATAAATAACATAAGCTTCTGATTATTACC-TCCTGCACTTCTTCTACTCCTAGCCTCTGCTGGTGTTGAAGCAGGGGCCGGAACTGGTTGAACAGTTTATCCCCCACTTGCAGGAAACATAGCCCATGCCGGAGCATCTGTAGACTTGGCCATTTTTTCCCTTCATTTAGCCGGTATTTCTTCAATTTTAGC
>Centroscyllium_nigrum_KU737751
CCTGATATAGCTTTTCCACGGATAAATAACATAAGCTTCTGATTATTACC-TCCTGCACTTCTTCTACTCCTAGCCTCTGCTGGTGTTGAAGCAGGGGCCGGAACTGGTTGAACAGTTTATCCCCCACTTGCAGGAAACATAGCCCATGCCGGAGCATCTGTAGACTTGGCCATTTTTTCCCTTCATTTAGCCGGTATTTCTTCAATTTTAGC
>Centroscyllium_nigrum_KU737740
CCTGATATAGCTTTTCCACGGATAAATAACATAAGCTTCTGATTATTACC-TCCTGCACTTCTTCTACTCCTAGCCTCTGCTGGTGTTGAAGCAGGGGCCGGAACTGGTTGAACAGTTTATCCCCCACTTGCAGGAAACATAGCCCATGCCGGAGCATCTGTAGACTTGGCCATTTTTTCCCTTCATTTAGCCGGTATTTCTTCAATTTTAGC
>Centroscyllium_nigrum_KU737780
CCTGATATAGCTTTTCCACGGATAAATAACATAAGCTTCTGATTATTACC-TCCTGCACTTCTTCTACTCCTAGCCTCTGCTGGTGTTGAAGCAGGGGCCGGAACTGGTTGAACAGTTTATCCCCCACTTGCAGGAAACATAGCCCATGCCGGAGCATCTGTAGACTTGGCCATTTTTTCCCTTCATTTAGCCGGTATTTCTTCAATTTTAGC
>Centroscyllium_nigrum_GU130705
CCTGATATAGCTTTTCCACGGATAAATAACATAAGCTTCTGATTATTACC-TCCTGCACTTCTTCTACTCCTAGCCTCTGCTGGTGTTGAAGCAGGGGCCGGAACTGGTTGAACAGTTTATCCCCCACTTGCAGGAAACATAGCCCATGCCGGAGCATCTGTAGACTTGGCCATTTTTTCCCTTCATTTAGCCGGTATTTCTTCAATTTTAGC
>Centroscyllium_nigrum_KU737792
CCTGATATAGCTTTTCCACGGATAAATAACATAAGCTTCTGATTATTACC-TCCTGCACTTCTTCTACTCCTAGCCTCTGCTGGTGTTGAAGCAGGGGCCGGAACTGGTTGAACAGTTTATCCCCCACTTGCAGGAAACATAGCCCATGCCGGAGCATCTGTAGACTTGGCCATTTTTTCCCTTCATTTAGCCGGTATTTCTTCAATTTTAGC
>Centroscyllium_nigrum_KU737755
CCTGATATAGCTTTTCCACGGATAAATAACATAAGCTTCTGATTATTACC-TCCTGCACTTCTTCTACTCCTAGCCTCTGCTGGTGTTGAAGCAGGGGCCGGAACTGGTTGAACAGTTTATCCCCCACTTGCAGGAAACATAGCCCATGCCGGAGCATCTGTAGACTTGGCCATTTTTTCCCTTCATTTAGCCGGTATTTCTTCAATTTTAGC
>Centroscyllium_nigrum_KU737735
CCTGATATAGCTTTTCCACGGATAAATAACATAAGCTTCTGATTATTACC-TCCTGCACTTCTTCTACTCCTAGCCTCTGCTGGTGTTGAAGCAGGGGCCGGAACTGGTTGAACAGTTTATCCCCCACTTGCAGGAAACATAGCCCATGCCGGAGCATCTGTAGACTTGGCCATTTTTTCCCTTCATTTAGCCGGTATTTCTTCAATTTTAGC
>Centroscyllium_nigrum_KU737775
CCTGATATAGCTTTTCCACGGATAAATAACATAAGCTTCTGATTATTACC-TCCTGCACTTCTTCTACTCCTAGCCTCTGCTGGTGTTGAAGCAGGGGCCGGAACTGGTTGAACAGTTTATCCCCCACTTGCAGGAAACATAGCCCATGCCGGAGCATCTGTAGACTTGGCCATTTTTTCCCTTCATTTAGCCGGTATTTCTTCAATTTTAGC
>Centroscyllium_nigrum_KU737760
CCTGATATAGCTTTTCCACGGATAAATAACATAAGCTTCTGATTATTACC-TCCTGCACTTCTTCTACTCCTAGCCTCTGCTGGTGTTGAAGCAGGGGCCGGAACTGGTTGAACAGTTTATCCCCCACTTGCAGGAAACATAGCCCATGCCGGAGCATCTGTAGACTTGGCCATTTTTTCCCTTCATTTAGCCGGTATTTCTTCAATTTTAGC
>Zameus_squamulosus_ON398695
CCAGACATAGCTTTTCCACGGATAAATAATATAAGTTTCTGATTATTACC-TCCCTCCCTACTTCTACTCCTAGCCTCTGCTGGTGTAGAGGCGGGGGCCGGAACTGGCTGAACAGTATACCCCCCTCTTGCAAGCAACATANCTCACGCAGGGGCATCTGTAGATTTAGCTATCTTTTCACTCCATTTGGCTGGTATTTCCTCAATTTTAGC
>Zameus_squamulosus_KF899772
CCAGACATAGCTTTTCCACGGATAAATAATATAAGTTTCTGATTATTACC-TCCCTCCCTACTTCTACTCCTAGCCTCTGCTGGTGTAGAGGCGGGAGCCGGAACTGGCTGAACAGTATACCCCCCTCTTGCAAGCAACATAGCTCATGCAGGGGCATCTGTAGATTTAGCTATCTTTTCACTCCATTTGGCTGGTATTTCCTCAATTTTAGC
>Zameus_squamulosus_KF899771
CCAGACATAGCTTTTCCACGGATAAATAATATAAGTTTCTGATTATTACC-TCCCTCCCTACTTCTACTCCTAGCCTCTGCTGGTGTAGAGGCGGGAGCCGGAACTGGCTGAACAGTATACCCCCCTCTTGCAAGCAACATAGCTCATGCAGGGGCATCTGTAGATTTAGCTATCTTTTCACTCCATTTGGCTGGTATTTCCTCAATTTTAGC
>Zameus_squamulosus_KF899770
CCAGACATAGCTTTTCCACGGATAAATAATATAAGTTTCTGATTATTACC-TCCCTCCCTACTTCTACTCCTAGCCTCTGCTGGTGTAGAGGCGGGAGCCGGAACTGGCTGAACAGTATACCCCCCTCTTGCAAGCAACATAGCTCATGCAGGGGCATCTGTAGATTTAGCTATCTTTTCACTCCATTTGGCTGGTATTTCCTCAATTTTAGC
>Zameus_squamulosus_KF899769
CCAGACATAGCTTTTCCACGGATAAATAATATAAGTTTCTGATTATTACC-TCCCTCCCTACTTCTACTCCTAGCCTCTGCTGGTGTAGAGGCGGGAGCCGGAACTGGCTGAACAGTATACCCCCCTCTTGCAAGCAACATAGCTCATGCAGGGGCATCTGTAGATTTAGCTATCTTTTCACTCCATTTGGCTGGTATTTCCTCAATTTTAGC
>Zameus_squamulosus_DQ108208
CCAGACATAGCTTTTCCACGGATAAATAATATAAGTTTCTGATTATTACC-TCCCTCCCTACTTCTACTCCTAGCCTCTGCTGGTGTAGAAGCGGGAGCCGGAACTGGCTGAACAGTATACCCCCCTCTTGCAAGCAACATAGCTCACGCAGGGGCATCTGTAGATTTAGCTATCTTTTCACTCCATTTGGCTGGTATTTCCTCAATTTTAGC
>Zameus_squamulosus_DQ108217
CCAGACATAGCTTTTCCACGGATAAATAATATAAGTTTCTGATTATTACC-TCCCTCCCTACTTCTACTCCTAGCCTCTGCTGGTGTAGAGGCGGGAGCCGGAACTGGCTGAACAGTATACCCCCCTCTTGCAAGCAACATAGCTCACGCAGGGGCATCTGTAGATTTAGCTATCTTTTCACTCCATTTGGCTGGTATTTCCTCAATTTTAGC
>Zameus_squamulosus_JN312347
CCAGACATAGCTTTTCCACGGATAAATAATATAAGTTTCTGATTATTACC-TCCCTCCCTACTTCTACTCCTAGCCTCTGCTGGTGTAGAGGCGGGAGCCGGAACTGGCTGAACAGTATACCCCCCTCTTGCAAGCAACATAGCTCACGCAGGGGCATCTGTAGATTTAGCTATCTTTTCACTCCATTTGGCTGGTATTTCCTCAATTTTAGC
>Zameus_squamulosus_JN312349
CCAGACATAGCTTTTCCACGGATAAATAATATAAGTTTCTGATTATTACC-TCCCTCCCTACTTCTACTCCTAGCCTCTGCTGGTGTAGAGGCGGGAGCCGGAACTGGCTGAACAGTATACCCCCCTCTTGCAAGCAACATAGCTCACGCAGGGGCATCTGTAGATTTAGCTATCTTTTCACTCCATTTGGCTGGTATTTCCTCAATTTTAGC
>Zameus_squamulosus_DQ108218
CCAGACATAGCTTTTCCACGGATAAATAATATAAGTTTCTGATTATTACC-TCCCTCCCTACTTCTACTCCTAGCCTCTGCTGGTGTAGAGGCGGGAGCCGGAACTGGCTGAACAGTATACCCCCCTCTTGCAAGCAACATAGCTCACGCAGGGGCATCTGTAGATTTAGCTATCTTTTCACTCCATTTGGCTGGTATTTCCTCAATTTTAGC
>Zameus_squamulosus_DQ108209
CCAGACATAGCTTTTCCACGGATAAATAATATAAGTTTCTGATTATTACC-TCCCTCCCTACTTCTACTCCTAGCCTCTGCTGGTGTAGAGGCGGGAGCCGGAACTGGCTGAACAGTATACCCCCCTCTTGCAAGCAACATAGCTCACGCAGGGGCATCTGTAGATTTAGCTATCTTTTCACTCCATTTGGCTGGTATTTCCTCAATTTTAGC
>Zameus_squamulosus_JN312348
CCAGACATAGCTTTTCCACGGATAAATAATATAAGTTTCTGATTATTACC-TCCCTCCCTACTTCTACTCCTAGCCTCTGCTGGTGTAGAGGCGGGAGCCGGAACTGGCTGAACAGTATACCCCCCTCTTGCAAGCAACATAGCCCACGCAGGGGCATCTGTAGATTTAGCTATCTTTTCACTCCATTTGGCTGGTATTTCCTCAATTTTAGC
>Centroscymnus_crepidater_HM902519
CCAGATATAGCTTTTCCACGAATAAATAATATAAGCTTTTGATTATTACC-CCCCTCCCTACTTCTACTTCTAGCCTCTGCTGGTGTAGAGGCGGGAGCCGGAACTGGCTGAACAGTGTACCCCCCACTTGCAAGCAACATAGCTCATGCAGGAGCATCTGTAGATTTAGCTATCTTTTCACTTCATTTGGCCGGTATTTCATCAATTTTAGC
>Centroscymnus_crepidater_HM902512
CCAGATATAGCTTTTCCACGAATAAATAATATAAGCTTTTGATTATTACC-CCCCTCCCTACTTCTACTTCTAGCCTCTGCTGGTGTAGAGGCGGGAGCCGGAACTGGCTGAACAGTGTACCCCCCACTTGCAAGCAACATAGCTCATGCAGGAGCATCTGTAGATTTAGCTATCTTTTCACTTCATTTGGCCGGTATTTCATCAATTTTAGC
>Centroselachus_crepidater_DQ108233
CCAGATATAGCTTTTCCACGAATAAATAATATAAGCTTTTGATTATTACC-CCCCTCCCTACTTCTACTTCTAGCCTCTGCTGGTGTAGAGGCGGGAGCCGGAACTGGCTGAACAGTGTACCCCCCACTTGCAAGCAACATAGCTCATGCAGGAGCATCTGTAGATTTAGCTATCTTTTCACTTCATTTGGCCGGTATTTCATCAATTTTAGC
>Centroselachus_crepidater_KJ083226
CCAGATATAGCTTTTCCACGAATAAATAATATAAGCTTTTGATTATTACC-CCCCTCCCTACTTCTACTTCTAGCCTCTGCTGGTGTAGAGGCGGGAGCCGGAACTGGCTGAACAGTGTACCCCCCACTTGCAAGCAACATAGCTCATGCAGGAGCATCTGTAGATTTAGCTATCTTTTCACTTCATTTGGCCGGTATTTCATCAATTTTAGC
>Centroselachus_crepidater_KJ083225
CCAGATATAGCTTTTCCACGAATAAATAATATAAGCTTTTGATTATTACC-CCCCTCCCTACTTCTACTTCTAGCCTCTGCTGGTGTAGAGGCGGGAGCCGGAACTGGCTGAACAGTGTACCCCCCACTTGCAAGCAACATAGCTCATGCAGGAGCATCTGTAGATTTAGCTATCTTTTCACTTCATTTGGCCGGTATTTCATCAATTTTAGC
>Centroscymnus_crepidater_KU737817
CCAGATATAGCTTTTCCACGAATAAATAATATAAGCTTTTGATTATTACC-CCCCTCCCTACTTCTACTTCTAGCCTCTGCTGGTGTAGAGGCGGGAGCCGGAACTGGCTGAACAGTGTACCCCCCACTTGCAAGCAACATAGCTCATGCAGGAGCATCTGTAGATTTAGCTATCTTTTCACTTCATTTGGCCGGTATTTCATCAATTTTAGC
>Centroscymnus_crepidater_KU737816
CCAGATATAGCTTTTCCACGAATAAATAATATAAGCTTTTGATTATTACC-CCCCTCCCTACTTCTACTTCTAGCCTCTGCTGGTGTAGAGGCGGGAGCCGGAACTGGCTGAACAGTGTACCCCCCACTTGCAAGCAACATAGCTCATGCAGGAGCATCTGTAGATTTAGCTATCTTTTCACTTCATTTGGCCGGTATTTCATCAATTTTAGC
>Centroscymnus_crepidater_KU737815
CCAGATATAGCTTTTCCACGAATAAATAATATAAGCTTTTGATTATTACC-CCCCTCCCTACTTCTACTTCTAGCCTCTGCTGGTGTAGAGGCGGGAGCCGGAACTGGCTGAACAGTGTACCCCCCACTTGCAAGCAACATAGCTCATGCAGGAGCATCTGTAGATTTAGCTATCTTTTCACTTCATTTGGCCGGTATTTCATCAATTTTAGC
>Centroscymnus_crepidater_KU737814
CCAGATATAGCTTTTCCACGAATAAATAATATAAGCTTTTGATTATTACC-CCCCTCCCTACTTCTACTTCTAGCCTCTGCTGGTGTAGAGGCGGGAGCCGGAACTGGCTGAACAGTGTACCCCCCACTTGCAAGCAACATAGCTCATGCAGGAGCATCTGTAGATTTAGCTATCTTTTCACTTCATTTGGCCGGTATTTCATCAATTTTAGC
>Centroscymnus_crepidater_KU737813
CCAGATATAGCTTTTCCACGAATAAATAATATAAGCTTTTGATTATTACC-CCCCTCCCTACTTCTACTTCTAGCCTCTGCTGGTGTAGAGGCGGGAGCCGGAACTGGCTGAACAGTGTACCCCCCACTTGCAAGCAACATAGCTCATGCAGGAGCATCTGTAGATTTAGCTATCTTTTCACTTCATTTGGCCGGTATTTCATCAATTTTAGC
>Centroscymnus_crepidater_KU737812
CCAGATATAGCTTTTCCACGAATAAATAATATAAGCTTTTGATTATTACC-CCCCTCCCTACTTCTACTTCTAGCCTCTGCTGGTGTAGAGGCGGGAGCCGGAACTGGCTGAACAGTGTACCCCCCACTTGCAAGCAACATAGCTCATGCAGGAGCATCTGTAGATTTAGCTATCTTTTCACTTCATTTGGCCGGTATTTCATCAATTTTAGC
>Centroscymnus_crepidater_KU737811
CCAGATATAGCTTTTCCACGAATAAATAATATAAGCTTTTGATTATTACC-CCCCTCCCTACTTCTACTTCTAGCCTCTGCTGGTGTAGAGGCGGGAGCCGGAACTGGCTGAACAGTGTACCCCCCACTTGCAAGCAACATAGCTCATGCAGGAGCATCTGTAGATTTAGCTATCTTTTCACTTCATTTGGCCGGTATTTCATCAATTTTAGC
>Centroscymnus_crepidater_KU737810
CCAGATATAGCTTTTCCACGAATAAATAATATAAGCTTTTGATTATTACC-CCCCTCCCTACTTCTACTTCTAGCCTCTGCTGGTGTAGAGGCGGGAGCCGGAACTGGCTGAACAGTGTACCCCCCACTTGCAAGCAACATAGCTCATGCAGGAGCATCTGTAGATTTAGCTATCTTTTCACTTCATTTGGCCGGTATTTCATCAATTTTAGC
>Centroscymnus_crepidater_KU737809
CCAGATATAGCTTTTCCACGAATAAATAATATAAGCTTTTGATTATTACC-CCCCTCCCTACTTCTACTTCTAGCCTCTGCTGGTGTAGAGGCGGGAGCCGGAACTGGCTGAACAGTGTACCCCCCACTTGCAAGCAACATAGCTCATGCAGGAGCATCTGTAGATTTAGCTATCTTTTCACTTCATTTGGCCGGTATTTCATCAATTTTAGC
>Centroscymnus_crepidater_KU737808
CCAGATATAGCTTTTCCACGAATAAATAATATAAGCTTTTGATTATTACC-CCCCTCCCTACTTCTACTTCTAGCCTCTGCTGGTGTAGAGGCGGGAGCCGGAACTGGCTGAACAGTGTACCCCCCACTTGCAAGCAACATAGCTCATGCAGGAGCATCTGTAGATTTAGCTATCTTTTCACTTCATTTGGCCGGTATTTCATCAATTTTAGC
>Centroscymnus_crepidater_KU737807
CCAGATATAGCTTTTCCACGAATAAATAATATAAGCTTTTGATTATTACC-CCCCTCCCTACTTCTACTTCTAGCCTCTGCTGGTGTAGAGGCGGGAGCCGGAACTGGCTGAACAGTGTACCCCCCACTTGCAAGCAACATAGCTCATGCAGGAGCATCTGTAGATTTAGCTATCTTTTCACTTCATTTGGCCGGTATTTCATCAATTTTAGC
>Centroscymnus_crepidater_KU737806
CCAGATATAGCTTTTCCACGAATAAATAATATAAGCTTTTGATTATTACC-CCCCTCCCTACTTCTACTTCTAGCCTCTGCTGGTGTAGAGGCGGGAGCCGGAACTGGCTGAACAGTGTACCCCCCACTTGCAAGCAACATAGCTCATGCAGGAGCATCTGTAGATTTAGCTATCTTTTCACTTCATTTGGCCGGTATTTCATCAATTTTAGC
>Centroscymnus_crepidater_KU737805
CCAGATATAGCTTTTCCACGAATAAATAATATAAGCTTTTGATTATTACC-CCCCTCCCTACTTCTACTTCTAGCCTCTGCTGGTGTAGAGGCGGGAGCCGGAACTGGCTGAACAGTGTACCCCCCACTTGCAAGCAACATAGCTCATGCAGGAGCATCTGTAGATTTAGCTATCTTTTCACTTCATTTGGCCGGTATTTCATCAATTTTAGC
>Centroscymnus_crepidater_KU737804
CCAGATATAGCTTTTCCACGAATAAATAATATAAGCTTTTGATTATTACC-CCCCTCCCTACTTCTACTTCTAGCCTCTGCTGGTGTAGAGGCGGGAGCCGGAACTGGCTGAACAGTGTACCCCCCACTTGCAAGCAACATAGCTCATGCAGGAGCATCTGTAGATTTAGCTATCTTTTCACTTCATTTGGCCGGTATTTCATCAATTTTAGC
>Centroscymnus_crepidater_KU737803
CCAGATATAGCTTTTCCACGAATAAATAATATAAGCTTTTGATTATTACC-CCCCTCCCTACTTCTACTTCTAGCCTCTGCTGGTGTAGAGGCGGGAGCCGGAACTGGCTGAACAGTGTACCCCCCACTTGCAAGCAACATAGCTCATGCAGGAGCATCTGTAGATTTAGCTATCTTTTCACTTCATTTGGCCGGTATTTCATCAATTTTAGC
>Centroscymnus_crepidater_KU737802
CCAGATATAGCTTTTCCACGAATAAATAATATAAGCTTTTGATTATTACC-CCCCTCCCTACTTCTACTTCTAGCCTCTGCTGGTGTAGAGGCGGGAGCCGGAACTGGCTGAACAGTGTACCCCCCACTTGCAAGCAACATAGCTCATGCAGGAGCATCTGTAGATTTAGCTATCTTTTCACTTCATTTGGCCGGTATTTCATCAATTTTAGC
>Centroscymnus_crepidater_KU737801
CCAGATATAGCTTTTCCACGAATAAATAATATAAGCTTTTGATTATTACC-CCCCTCCCTACTTCTACTTCTAGCCTCTGCTGGTGTAGAGGCGGGAGCCGGAACTGGCTGAACAGTGTACCCCCCACTTGCAAGCAACATAGCTCATGCAGGAGCATCTGTAGATTTAGCTATCTTTTCACTTCATTTGGCCGGTATTTCATCAATTTTAGC
>Centroscymnus_crepidater_KU737800
CCAGATATAGCTTTTCCACGAATAAATAATATAAGCTTTTGATTATTACC-CCCCTCCCTACTTCTACTTCTAGCCTCTGCTGGTGTAGAGGCGGGAGCCGGAACTGGCTGAACAGTGTACCCCCCACTTGCAAGCAACATAGCTCATGCAGGAGCATCTGTAGATTTAGCTATCTTTTCACTTCATTTGGCCGGTATTTCATCAATTTTAGC
>Centroscymnus_crepidater_KU737799
CCAGATATAGCTTTTCCACGAATAAATAATATAAGCTTTTGATTATTACC-CCCCTCCCTACTTCTACTTCTAGCCTCTGCTGGTGTAGAGGCGGGAGCCGGAACTGGCTGAACAGTGTACCCCCCACTTGCAAGCAACATAGCTCATGCAGGAGCATCTGTAGATTTAGCTATCTTTTCACTTCATTTGGCCGGTATTTCATCAATTTTAGC
>Centroscymnus_crepidater_KU737798
CCAGATATAGCTTTTCCACGAATAAATAATATAAGCTTTTGATTATTACC-CCCCTCCCTACTTCTACTTCTAGCCTCTGCTGGTGTAGAGGCGGGAGCCGGAACTGGCTGAACAGTGTACCCCCCACTTGCAAGCAACATAGCTCATGCAGGAGCATCTGTAGATTTAGCTATCTTTTCACTTCATTTGGCCGGTATTTCATCAATTTTAGC
>Centroselachus_crepidater_KF899401
CCAGATATAGCTTTTCCACGAATAAATAATATAAGCTTTTGATTATTACC-CCCCTCCCTACTTCTACTTCTAGCCTCTGCTGGTGTAGAGGCGGGAGCCGGAACTGGCTGAACAGTGTACCCCCCACTTGCAAGCAACATAGCTCATGCAGGAGCATCTGTAGATTTAGCTATCTTTTCACTTCATTTGGCCGGTATTTCATCAATTTTAGC
>Centroselachus_crepidater_KF899400
CCAGATATAGCTTTTCCACGAATAAATAATATAAGCTTTTGATTATTACC-CCCCTCCCTACTTCTACTTCTAGCCTCTGCTGGTGTAGAGGCGGGAGCCGGAACTGGCTGAACAGTGTACCCCCCACTTGCAAGCAACATAGCTCATGCAGGAGCATCTGTAGATTTAGCTATCTTTTCACTTCATTTGGCCGGTATTTCATCAATTTTAGC
>Centroselachus_crepidater_DQ108234
CCAGATATAGCTTTTCCACGAATAAATAATATAAGCTTTTGATTATTACC-CCCCTCCCTACTTCTACTTCTAGCCTCTGCTGGTGTAGAGGCGGGAGCCGGAACTGGCTGAACAGTGTACCCCCCACTTGCAAGCAACATAGCTCATGCAGGAGCATCTGTAGATTTAGCTATCTTTTCACTTCATTTGGCCGGTATTTCATCAATTTTAGC
>Centroscymnus_crepidater_OQ605465
CCAGATATAGCTTTTCCACGAATAAATAATATAAGCTTTTGATTATTACC-CCCCTCCCTACTTCTACTTCTAGCCTCTGCTGGTGTAGAGGCGGGAGCCGGAACTGGCTGAACAGTGTACCCCCCACTTGCAAGCAACATAGCTCATGCAGGAGCATCTGTAGATTTAGCTATCTTTTCACTTCATTTGGCCGGTATTTCATCAATTTTAGC
>Centroselachus_crepidater_KJ888146
CCAGATATAGCTTTCCCACGAATAAATAATATAAGCTTTTGATTATTACC-CCCCTCCCTACTTCTACTTCTAGCCTCTGCTGGTGTAGAGGCGGGAGCCGGAACTGGCTGAACAGTATACCCCCCACTTGCAAGCAACATAGCTCATGCAGGAGCATCTGTAGATTTAGCTATTTTTTCACTTCATTTGGCCGGTATTTCCTCAATCTTAGC
>Centroselachus_crepidater_GU130694
CCAGATATAGCTTTCCCACGAATAAATAATATAAGCTTTTGATTATTACC-CCCCTCCCTACTTCTACTTCTAGCCTCTGCTGGTGTAGAGGCGGGAGCCGGAACTGGCTGAACAGTATACCCCCCACTTGCAAGCAACATAGCTCATGCAGGAGCATCTGTAGATTTAGCTATTTTTTCACTTCATTTGGCCGGTATTTCCTCAATCTTAGC
>Centroscymnus_owstoni_HM902509
CCAGATATAGCTTTCCCGCGAATAAATAATATAAGCTTCTGATTATTGCC-TCCCTCCCTCCTTCTACTTCTGGCCTCCGCTGGTGTAGAAGCAGGGGCCGGAACTGGCTGAACAGTATATCCCCCTCTTGCAAGCAACATAGCTCACGCAGGAGCATCTGTAGATTTAGCCATCTTTTCCCTCCATTTGGCTGGCATTTCCTCGATTCTAGC
>Centroscymnus_owstoni_GU130695
CCAGATATAGCTTTCCCGCGAATAAATAATATAAGCTTCTGATTATTGCC-TCCCTCCCTCCTTCTACTTCTAGCCTCCGCTGGTGTAGAAGCAGGGGCCGGAACTGGCTGAACAGTATATCCCCCTCTTGCAAGCAACATAGCTCACGCAGGAGCATCTGTAGATTTAGCCATCTTTTCCCTCCATTTGGCTGGCATTTCCTCGATTCTAGC
>Centroscymnus_owstoni_EU003892
CCAGATATAGCTTTCCCGCGAATAAATAATATAAGCTTCTGATTATTGCC-TCCCTCCCTCCTTCTACTTCTAGCCTCCGCTGGTGTAGAAGCAGGGGCCGGAACTGGCTGAACAGTATATCCCCCTCTTGCAAGCAACATAGCTCACGCAGGAGCATCTGTAGATTTAGCCATCTTTTCCCTCCATTTGGCTGGCATTTCCTCGATTCTAGC
>Centroscymnus_owstoni_EU003886
CCAGATATAGCTTTCCCGCGAATAAATAATATAAGCTTCTGATTATTGCC-TCCCTCCCTCCTTCTACTTCTAGCCTCCGCTGGTGTAGAAGCAGGGGCCGGAACTGGCTGAACAGTATATCCCCCTCTTGCAAGCAACATAGCTCACGCAGGAGCATCTGTAGATTTAGCCATCTTTTCCCTCCATTTGGCTGGCATTTCCTCGATTCTAGC
>Centroscymnus_owstoni_EU003889
CCAGATATAGCTTTCCCGCGAATAAATAATATAAGCTTCTGATTATTGCC-TCCCTCCCTCCTTCTACTTCTAGCCTCCGCTGGTGTAGAAGCAGGGGCCGGAACTGGCTGAACAGTATATCCCCCTCTTGCAAGCAACATAGCTCACGCAGGAGCATCTGTAGATTTAGCCATCTTTTCCCTCCATTTGGCTGGCATTTCCTCGATTCTAGC
>Centroscymnus_owstoni_EU003887
CCAGATATAGCTTTCCCGCGAATAAATAATATAAGCTTCTGATTATTGCC-TCCCTCCCTCCTTCTACTTCTAGCCTCCGCTGGTGTAGAAGCAGGGGCCGGAACTGGCTGAACAGTATATCCCCCTCTTGCAAGCAACATAGCTCACGCAGGAGCATCTGTAGATTTAGCCATCTTTTCCCTCCATTTGGCTGGCATTTCCTCGATTCTAGC
>Centroscymnus_owstoni_EU003890
CCAGATATAGCTTTCCCGCGAATAAATAATATAAGCTTCTGATTATTGCC-TCCCTCCCTCCTTCTACTTCTAGCCTCCGCTGGTGTAGAAGCAGGGGCCGGAACTGGCTGAACAGTATATCCCCCTCTTGCAAGCAACATAGCTCACGCAGGAGCATCTGTAGATTTAGCCATCTTTTCCCTCCATTTGGCTGGCATTTCCTCGATTCTAGC
>Centroscymnus_owstoni_EU003888
CCAGATATAGCTTTCCCGCGAATAAATAATATAAGCTTCTGATTATTGCC-TCCCTCCCTCCTTCTACTTCTAGCCTCCGCTGGTGTAGAAGCAGGGGCCGGAACTGGCTGAACAGTATATCCCCCTCTTGCAAGCAACATAGCTCACGCAGGAGCATCTGTAGATTTAGCCATCTTTTCCCTCCATTTGGCTGGCATTTCCTCGATTCTAGC
>Proscymnodon_plunketi_GU130696
CCAGATATAGCTTTCCCGCGAATAAATAATATAAGCTTCTGATTATTGCC-TCCCTCCCTCCTTCTACTTCTAGCCTCCGCTGGTGTAGAAGCAGGGGCCGGAACTGGCTGAACAGTATATCCCCCTCTTGCAAGCAACATAGCTCACGCAGGAGCATCTGTAGATTTAGCCATCTTTTCCCTCCATTTGGCTGGCATTTCCTCGATTCTAGC
>Centroscymnus_owstoni_GU673482
CCAGATATAGCTTTCCCGCGAATAAATAATATAAGCTTCTGATTATTGCC-TCCCTCCCTCCTTCTACTTCTAGCCTCCGCTGGTGTAGAAGCAGGGGCCGGAACTGGCTGAACAGTATATCCCCCTCTTGCAAGCAACATAGCTCACGCAGGAGCATCTGTAGATTTAGCCATCTTTTCCCTCCATTTGGCTGGCATTTCCTCGATTCTAGC
>Centroscymnus_owstoni_HM902525
CCAGATATAGCTTTCCCGCGAATAAATAATATAAGCTTCTGATTATTGCC-TCCCTCCCTCCTTCTACTTCTAGCCTCCGCTGGTGTAGAAGCAGGGGCCGGAACTGGCTGAACAGTATATCCCCCTCTTGCAAGCAACATAGCTCACGCAGGAGCATCTGTAGATTTAGCCATCTTTTCCCTCCATTTGGCTGGCATTTCCTCGATTCTAGC
>Centroscymnus_owstoni_GU805955
CCAGATATAGCTTTCCCGCGAATAAATAATATAAGCTTCTGATTATTGCC-TCCCTCCCTCCTTCTACTTCTAGCCTCCGCTGGTGTAGAAGCAGGGGCCGGAACTGGCTGAACAGTATATCCCCCTCTTGCAAGCAACATAGCTCACGCAGGAGCATCTGTAGATTTAGCCATCTTTTCCCTCCATTTGGCTGGCATTTCCTCGATTCTAGC
>Centroscymnus_owstoni_KU737797
CCAGATATAGCTTTCCCGCGAATAAATAATATAAGCTTCTGATTATTGCC-TCCCTCCCTCCTTCTACTTCTAGCCTCCGCTGGTGTAGAAGCAGGGGCCGGAACTGGCTGAACAGTATATCCCCCTCTTGCAAGCAACATAGCTCACGCAGGAGCATCTGTAGATTTAGCCATCTTTTCCCTCCATTTGGCTGGCATTTCCTCGATTCTAGC
>Centroscymnus_owstoni_EU003891
CCAGATATAGCTTTCCCGCGAATAAATAATATAAGCTTCTGATTATTGCC-TCCCTCCCTCCTTCTACTTCTAGCCTCCGCTGGTGTAGAAGCAGGGGCCGGAACTGGCTGAACAGTATATCCCCCTCTTGCAAGCAACATAGCTCACGCAGGAGCATCTGTAGATTTAGCCATCTTTTCCCTCCATTTGGCTGGCATCTCCTCGATTCTAGC
>Scymnodon_ringens_GU130697
CCAGACATAGCTTTTCCACGAATAAATAATATAAGCTTTTGATTATTACC-TCCCTCCCTCCTTTTACTTCTAGCCTCCGCTGGTGTAGAGGCAGGAGCTGGAACTGGCTGAACAGTATATCCCCCTCTTGCAAGCAATATAGCTCACGCAGGAGCATCTGTAGATTTAGCCATCTTTTCCCTCCATTTGGCTGGTATTTCATCAATTCTAGC
>Scymnodon_ringens_KJ083253
CCAGACATAGCTTTTCCACGAATAAATAATATAAGCTTTTGATTATTACC-TCCCTCCCTCCTTTTACTTCTAGCCTCCGCTGGTGTAGAGGCAGGAGCTGGAACTGGCTGAACAGTATATCCCCCTCTTGCAAGCAATATAGCTCACGCAGGAGCATCTGTAGATTTAGCCATCTTTTCCCTCCATTTGGCTGGTATTTCATCAATTCTAGC
>Scymnodon_ringens_KJ083254
CCAGACATAGCTTTTCCACGAATAAATAATATAAGCTTTTGATTTTTACC-TCCCTCCCTCCTTTTACTTCTAGCCTCCGCTGGTGTAGAGGCAGGAGCTGGAACTGGCTGAACAGTATATCCCCCTCTTGCAAGCAATATAGCTCACGCAGGAGCATCTGTAGATTTAGCCATCTTTTCCCTCCATTTGGCTGGTATTTCATCAATTCTAGC
>Centroscymnus_owstoni_KF489521
CCAGATATAGCTTTCCCACGAATAAATAATATAAGCTTTTGATTATTACC-CCCGTCCCTCCTTCTACTTCTAGCCTCCGCTGGTGTAGAAGCAGGAGCCGGAACTGGCTGAACAGTATACCCTCCTCTTGCAAGTAATATAGCTCATGCAGGAGCATCTGTAGATTTAGCCATCTTTTCCCTCCATTTGGCTGGTATTTCCTCAATTCTAGC
>Centroscymnus_coelolepis_HM902505
CCAGATATAGCTTTCCCACGAATAAATAATATAAGCTTTTGATTATTACC-CCCGTCCCTCCTTCTACTTCTAGCCTCCGCTGGTGTAGAAGCAGGAGCCGGAACTGGCTGAACAGTATACCCTCCTCTTGCAAGTAATATAGCTCATGCAGGAGCATCTGTAGATTTAGCCATCTTTTCCCTCCATTTGGCTGGTATTTCCTCAATTCTAGC
>Centroscymnus_coelolepis_GU805954
CCAGATATAGCTTTCCCACGAATAAATAATATAAGCTTTTGATTATTACC-CCCGTCCCTCCTTCTACTTCTAGCCTCCGCTGGTGTAGAAGCAGGAGCCGGAACTGGCTGAACAGTATACCCTCCTCTTGCAAGTAATATAGCTCATGCAGGAGCATCTGTAGATTTAGCCATCTTTTCCCTCCATTTGGCTGGTATTTCCTCAATTCTAGC
>Centroscymnus_coelolepis_DQ108219
CCAGATATAGCTTTCCCACGAATAAATAATATAAGCTTTTGATTATTACC-CCCGTCCCTCCTTCTACTTCTAGCCTCCGCTGGTGTAGAAGCAGGAGCCGGAACTGGCTGAACAGTATACCCTCCTCTTGCAAGTAATATAGCTCATGCAGGAGCATCTGTAGATTTAGCCATCTTTTCCCTCCATTTGGCTGGTATTTCCTCAATTCTAGC
>Centroscymnus_coelolepis_KT307165
CCAGATATAGCTTTCCCACGAATAAATAATATAAGCTTTTGATTATTACC-CCCGTCCCTCCTTCTACTTCTAGCCTCCGCTGGTGTAGAAGCAGGAGCCGGAACTGGCTGAACAGTATACCCTCCTCTTGCAAGTAATATAGCTCATGCAGGAGCATCTGTAGATTTAGCCATCTTTTCCCTCCATTTGGCTGGTATTTCCTCAATTCTAGC
>Centroscymnus_coelolepis_EU003885
CCAGATATAGCTTTCCCACGAATAAATAATATAAGCTTTTGATTATTACC-CCCGTCCCTCCTTCTACTTCTAGCCTCCGCTGGTGTAGAAGCAGGAGCCGGAACTGGCTGAACAGTATACCCTCCTCTTGCAAGTAATATAGCTCATGCAGGAGCATCTGTAGATTTAGCCATCTTTTCCCTCCATTTGGCTGGTATTTCCTCAATTCTAGC
>Centroscymnus_coelolepis_EU003884
CCAGATATAGCTTTCCCACGAATAAATAATATAAGCTTTTGATTATTACC-CCCGTCCCTCCTTCTACTTCTAGCCTCCGCTGGTGTAGAAGCAGGAGCCGGAACTGGCTGAACAGTATACCCTCCTCTTGCAAGTAATATAGCTCATGCAGGAGCATCTGTAGATTTAGCCATCTTTTCCCTCCATTTGGCTGGTATTTCCTCAATTCTAGC
>Centroscymnus_coelolepis_EU003883
CCAGATATAGCTTTCCCACGAATAAATAATATAAGCTTTTGATTATTACC-CCCGTCCCTCCTTCTACTTCTAGCCTCCGCTGGTGTAGAAGCAGGAGCCGGAACTGGCTGAACAGTATACCCTCCTCTTGCAAGTAATATAGCTCATGCAGGAGCATCTGTAGATTTAGCCATCTTTTCCCTCCATTTGGCTGGTATTTCCTCAATTCTAGC
>Centroscymnus_coelolepis_FJ519563
CCAGATATAGCTTTCCCACGAATAAATAATATAAGCTTTTGATTATTACC-CCCGTCCCTCCTTCTACTTCTAGCCTCCGCTGGTGTAGAAGCAGGAGCCGGAACTGGCTGAACAGTATACCCTCCTCTTGCAAGTAATATAGCTCATGCAGGAGCATCTGTAGATTTAGCCATCTTTTCCCTCCATTTGGCTGGTATTTCCTCAATTCTAGC
>Centroscymnus_coelolepis_KU176327
CCAGATATAGCTTTCCCACGAATAAATAATATAAGCTTTTGATTATTACC-CCCGTCCCTCCTTCTACTTCTAGCCTCCGCTGGTGTAGAAGCAGGAGCCGGAACTGGCTGAACAGTATACCCTCCTCTTGCAAGTAATATAGCTCATGCAGGAGCATCTGTAGATTTAGCCATCTTTTCCCTCCATTTGGCTGGTATTTCCTCAATTCTAGC
>Centroscymnus_coelolepis_MK287999
CCAGATATAGCTTTCCCACGAATAAATAATATAAGCTTTTGATTATTACC-CCCGTCCCTCCTTCTACTTCTAGCCTCCGCTGGTGTAGAAGCAGGAGCCGGAACTGGCTGAACAGTATACCCTCCTCTTGCAAGTAATATAGCTCATGCAGGAGCATCTGTAGATTTAGCCATCTTTTCCCTCCATTTGGCTGGTATTTCCTCAATTCTAGC
>Zameus_ichiharai_MW844037
CCAGATATAGCTTTCCCACGAATAAATAATATAAGCTTTTGATTATTACC-TCCCTCCCTCCTTTTACTTCTAGCCTCCGCTGGTGTAGAAGCAGGAGCCGGAACTGGCTGAACAGTATATCCACCTCTTGCAAGTAACATAGCTCACGCAGGAGCATCTGTAGATTTAGCCATCTTTTCCCTCCATTTGGCTGGTATTTCCTCAATTCTAGC
>Proscymnodon_plunketi_HM902501
CCAGATATAGCTTTCCCACGAATAAATAATATAAGCTTTTGATTATTACC-TCCCTCCCTCCTTTTACTTCTAGCCTCCGCTGGTGTAGAAGCAGGAGCCGGAACTGGCTGAACAGTATACCCACCTCTTGCAAGCAACATAGCTCATGCAGGAGCATCTGTAGATTTAGCCATCTTTTCCCTCCATTTGGCTGGTATTTCCTCAATTCTAGC
>Proscymnodon_plunketi_JN312765
CCAGATATAGCTTTCCCACGAATAAATAATATAAGCTTTTGATTATTACC-TCCCTCCCTCCTTTTACTTCTAGCCTCCGCTGGTGTAGAAGCAGGAGCCGGAACTGGCTGAACAGTATACCCACCTCTTGCAAGCAACATAGCTCATGCAGGAGCATCTGTAGATTTAGCCATCTTTTCCCTCCATTTGGCTGGTATTTCCTCAATTCTAGC
>Proscymnodon_plunketi_JN312763
CCAGATATAGCTTTCCCACGAATAAATAATATAAGCTTTTGATTATTACC-TCCCTCCCTCCTTTTACTTCTAGCCTCCGCTGGTGTAGAAGCAGGAGCCGGAACTGGCTGAACAGTATACCCACCTCTTGCAAGCAACATAGCTCATGCAGGAGCATCTGTAGATTTAGCCATCTTTTCCCTCCATTTGGCTGGTATTTCCTCAATTCTAGC
>Proscymnodon_plunketi_JN312762
CCAGATATAGCTTTCCCACGAATAAATAATATAAGCTTTTGATTATTACC-TCCCTCCCTCCTTTTACTTCTAGCCTCCGCTGGTGTAGAAGCAGGAGCCGGAACTGGCTGAACAGTATACCCACCTCTTGCAAGCAACATAGCTCATGCAGGAGCATCTGTAGATTTAGCCATCTTTTCCCTCCATTTGGCTGGTATTTCCTCAATTCTAGC
>Proscymnodon_plunketi_JN312756
CCAGATATAGCTTTCCCACGAATAAATAATATAAGCTTTTGATTATTACC-TCCCTCCCTCCTTTTACTTCTAGCCTCCGCTGGTGTAGAAGCAGGAGCCGGAACTGGCTGAACAGTATACCCACCTCTTGCAAGCAACATAGCTCATGCAGGAGCATCTGTAGATTTAGCCATCTTTTCCCTCCATTTGGCTGGTATTTCCTCAATTCTAGC
>Proscymnodon_plunketi_HM902522
CCAGATATAGCTTTCCCACGAATAAATAATATAAGCTTTTGATTATTACC-TCCCTCCCTCCTTTTACTTCTAGCCTCCGCTGGTGTAGAAGCAGGAGCCGGAACTGGCTGAACAGTATACCCACCTCTTGCAAGCAACATAGCTCATGCAGGAGCATCTGTAGATTTAGCCATCTTTTCCCTCCATTTGGCTGGTATTTCCTCAATTCTAGC
>Proscymnodon_plunketi_HM902514
CCAGATATAGCTTTCCCACGAATAAATAATATAAGCTTTTGATTATTACC-TCCCTCCCTCCTTTTACTTCTAGCCTCCGCTGGTGTAGAAGCAGGAGCCGGAACTGGCTGAACAGTATACCCACCTCTTGCAAGCAACATAGCTCATGCAGGAGCATCTGTAGATTTAGCCATCTTTTCCCTCCATTTGGCTGGTATTTCCTCAATTCTAGC
>Proscymnodon_plunketi_HM902502
CCAGATATAGCTTTCCCACGAATAAATAATATAAGCTTTTGATTATTACC-TCCCTCCCTCCTTTTACTTCTAGCCTCCGCTGGTGTAGAAGCAGGAGCCGGAACTGGCTGAACAGTATACCCACCTCTTGCAAGCAACATAGCTCATGCAGGAGCATCTGTAGATTTAGCCATCTTTTCCCTCCATTTGGCTGGTATTTCCTCAATTCTAGC
>Proscymnodon_plunketi_HM902499
CCAGATATAGCTTTCCCACGAATAAATAATATAAGCTTTTGATTATTACC-TCCCTCCCTCCTTTTACTTCTAGCCTCCGCTGGTGTAGAAGCAGGAGCCGGAACTGGCTGAACAGTATACCCACCTCTTGCAAGCAACATAGCTCATGCAGGAGCATCTGTAGATTTAGCCATCTTTTCCCTCCATTTGGCTGGTATTTCCTCAATTCTAGC
>Proscymnodon_plunketi_JN312764
CCAGATATAGCTTTCCCACGAATAAATAATATAAGCTTTTGATTATTACC-TCCCTCCCTCCTTTTACTTCTAGCCTCCGCTGGTGTAGAAGCAGGAGCCGGAACTGGCTGAACAGTATACCCACCTCTTGCAAGCAACATAGCTCATGCAGGAACATCTGTAGATTTAGCCATCTTTTCCCTCCATTTGGCTGGTATTTCCTCAATTCTAGC
>Oxynotus_centrina_JF834320
CCGGATATAGCTTTTCCACGAATAAATAATATAAGCTTCTGATTATTACC-CCCCTCTCTCCTTTTACTTCTAGCCTCCGCTGGTGTAGAAGCGGGAGCCGGAACCGGATGAACAGTATATCCCCCTCTTGCGAGCAATATAGCTCACGCAGGAGCATCTGTAGATTTAGCCATCTTTTCCCTTCATTTGGCCGGTATTTCCTCGATTCTAGC
>Oxynotus_centrina_KY176547
CCGGATATAGCTTTTCCACGAATAAATAATATAAGCTTCTGATTATTACC-CCCCTCTCTCCTTTTACTTCTAGCCTCCGCTGGTGTAGAAGCGGGAGCCGGAACCGGATGAACAGTATATCCCCCTCTTGCGAGCAATATAGCTCACGCAGGAGCATCTGTAGATTTAGCCATCTTTTCCCTTCATTTGGCCGGTATTTCCTCGATTCTAGC
>Oxynotus_centrina_KT307364
CCGGATATAGCTTTTCCACGAATAAATAATATAAGCTTCTGATTATTACC-CCCCTCTCTCCTTTTACTTCTAGCCTCCGCTGGTGTAGAAGCGGGAGCCGGAACCGGATGAACAGTATATCCCCCTCTTGCGAGCAATATAGCTCACGCAGGAGCATCTGTAGATTTAGCCATCTTTTCCCTTCATTTGGCCGGTATTTCCTCGATTCTAGC
>Oxynotus_centrina_KT307363
CCGGATATAGCTTTTCCACGAATAAATAATATAAGCTTCTGATTATTACC-CCCCTCTCTCCTTTTACTTCTAGCCTCCGCTGGTGTAGAAGCGGGAGCCGGAACCGGATGAACAGTATATCCCCCTCTTGCGAGCAATATAGCTCACGCAGGAGCATCTGTAGATTTAGCCATCTTTTCCCTTCATTTGGCCGGTATTTCCTCGATTCTAGC
>Oxynotus_centrina_KT307362
CCGGATATAGCTTTTCCACGAATAAATAATATAAGCTTCTGATTATTACC-CCCCTCTCTCCTTTTACTTCTAGCCTCCGCTGGTGTAGAAGCGGGAGCCGGAACCGGATGAACAGTATATCCCCCTCTTGCGAGCAATATAGCTCACGCAGGAGCATCTGTAGATTTAGCCATCTTTTCCCTTCATTTGGCCGGTATTTCCTCGATTCTAGC
>Oxynotus_centrina_KT307360
CCGGATATAGCTTTTCCACGAATAAATAATATAAGCTTCTGATTATTACC-CCCCTCTCTCCTTTTACTTCTAGCCTCCGCTGGTGTAGAAGCGGGAGCCGGAACCGGATGAACAGTATATCCCCCTCTTGCGAGCAATATAGCTCACGCAGGAGCATCTGTAGATTTAGCCATCTTTTCCCTTCATTTGGCCGGTATTTCCTCGATTCTAGC
>Oxynotus_centrina_GU805138
CCGGATATAGCTTTTCCACGAATAAATAATATAAGCTTCTGATTATTACC-CCCCTCTCTCCTTTTACTTCTAGCCTCCGCTGGTGTAGAAGCGGGAGCCGGAACCGGATGAACAGTATATCCCCCTCTTGCGAGCAATATAGCTCACGCAGGAGCATCTGTAGATTTAGCCATCTTTTCCCTTCATTTGGCCGGTATTTCCTCGATTCTAGC
>Oxynotus_centrina_GU805137
CCGGATATAGCTTTTCCACGAATAAATAATATAAGCTTCTGATTATTACC-CCCCTCTCTCCTTTTACTTCTAGCCTCCGCTGGTGTAGAAGCGGGAGCCGGAACCGGATGAACAGTATATCCCCCTCTTGCGAGCAATATAGCTCACGCAGGAGCATCTGTAGATTTAGCCATCTTTTCCCTTCATTTGGCCGGTATTTCCTCGATTCTAGC
>Oxynotus_centrina_KT307361
CCGGATATAGCTTTTCCACGAATAAATAATATAAGCTTCTGATTATTACC-CCCCTCTCTCCTTTTACTTCTAGCCTCCGCTGGTGTAGAAGCGGGAGCCGGAACCGGATGAACAGTATATCCCCCTCTTGCGAGCAATATAGCTCACGCAGGAGCATCTGTAGATTTAGCCATCTTTTCCCTTCATTTGGCCGGTATTTCCTCGATTCTAGC
>Oxynotus_paradoxus_KJ083252
CCGGATATAGCTTTTCCACGAATAAATAATATAAGCTTCTGATTATTACC-CCCCTCTCTCCTTTTACTTCTAGCCTCCGCTGGTGTAGAAGCGGGAGCCGGAACCGGATGAACAGTATATCCCCCTCTTGCGAGCAATATAGCTCACGCAGGAGCATCTGTAGATTTAGCCATCTTTTCCCTTCATTTGGCCGGTATTTCCTCGATTCTAGC
>Oxynotus_centrina_KY909462
CCGGATATAGCTTTTCCACGAATAAATAATATAAGCTTCTGATTATTACC-CCCCTCTCTCCTTTTACTTCTAGCCTCCGCTGGTGTAGAAGCGGGAGCCGGAACCGGATGAACAGTATATCCCCCTCTTGCGAGCAATATAGCTCACGCAGGAGCATCTGTAGATTTAGCCATCTTTTCCCTTCATTTGGCCGGTATTTCCTCGATTCTAGC
>Oxynotus_centrina_KY909461
CCGGATATAGCTTTTCCACGAATAAATAATATAAGCTTCTGATTATTACC-CCCCTCTCTCCTTTTACTTCTAGCCTCCGCTGGTGTAGAAGCGGGAGCCGGAACCGGATGAACAGTATATCCCCCTCTTGCGAGCAATATAGCTCACGCAGGAGCATCTGTAGATTTAGCCATCTTTTCCCTTCATTTGGCCGGTATTTCCTCGATTCTAGC
>Oxynotus_centrina_MN447692
CCGGATATAGCTTTTCCACGAATAAATAATATAAGCTTCTGATTATTACC-CCCCTCTCTCCTTTTACTTCTAGCCTCCGCTGGTGTAGAAGCGGGAGCCGGAACCGGATGAACAGTATATCCCCCTCTTGCGAGCAATATAGCTCACGCAGGAGCATCTGTAGATATAGCCATCTTTTCCCTTCATTTGGCCGGTATTTCCTCGATTCTGGC
>Oxynotus_centrina_MN447691
CCGGATATAGCTTTTCCACGAATAAATAATATAAGCTTCTGATTATTACC-CCCCTCTCTCCTTTTACTTCTAGCCTCCGCTGGTGTAGAAGCGGGAGCCGGAACCGGATGAACAGTATATCCCCCTCTTGCGAGCAATATAGCTCACGCAGGAGCATCTGTAGATATAGCCATCTTTTCCCTTCATTTGGCCGGTATTTCCTCGATTCTGGC
>Oxynotus_bruniensis_KX002064
CCAGATATAGCTTTTCCACGAATAAATAATATGAGCTTCTGATTATTACC-CCCCTCCCTCCTTTTACTTCTAGCCTCCGCTGGTGTAGAAGCAGGAGCGGGAACTGGATGAACAGTATATCCCCCTCTTGCAAGCAATATAGCTCACGCAGGGGCATCTGTAGATTTAGCCATCTTTTCCCTCCATTTAGCCGGTATTTCCTCGATTCTAGC
>Oxynotus_bruniensis_KX002063
CCAGATATAGCTTTTCCACGAATAAATAATATGAGCTTCTGATTATTACC-CCCCTCCCTCCTTTTACTTCTAGCCTCCGCTGGTGTAGAAGCAGGAGCGGGAACTGGATGAACAGTATATCCCCCTCTTGCAAGCAATATAGCTCACGCAGGGGCATCTGTAGATTTAGCCATCTTTTCCCTCCATTTAGCCGGTATTTCCTCGATTCTAGC
>Oxynotus_paradoxus_GU130674
CCAGATATAGCTTTTCCACGAATAAATAATATGAGCTTTTGATTATTACC-CCCTTCCCTCCTTTTACTTCTAGCCTCCGCTGGTGTAGAAGCAGGAGCGGGAACTGGATGAACAGTATACCCTCCTCTTGCAAGCAATATAGCTCACGCAGGGGCATCTGTAGATTTAGCTATCTTTTCCCTCCATTTAGCCGGTATTTCCTCAATTCTAGC
>Oxynotus_paradoxus_OQ627801
CCAGATATAGCTTTTCCACGAATAAATAATATGAGCTTTTGATTATTACC-CCCCTCCCTCCTTTTACTTCTAGCCTCCGCTGGTGTAGAAGCAGGAGCGGGAACTGGATGAACAGTATACCCTCCTCTTGCAAGCAATATAGCTCACGCAGGGGCATCTGTAGATTTAGCTATCTTTTCCCTCCATTTAGCCGGTATTTCCTCAATTCTAGC
>Isistius_brasiliensis_OR470715
CCGGACATAGCTTTCCCACGAATAAATAACATAAGCTTTTGACTACTGCC-CCCCTCCCTTTTACTACTTCTAGCCTCTGCTGGTGTTGAAGCTGGAGCCGGAACTGGTTGAACAGTCTACCCCCCTCTCGCTAGTAATATAGCCCACGCAGGGGCATCAGTAGATTTAGCCATCTTCTCACTCCACTTAGCCGGTATTTCTTCAATTCTTGC
>Dalatias_licha_KP719313
CCGGACATAGCTTTCCCACGAATAAATAACATAAGCTTTTGACTACTACC-CCCCTCCCTCCTATTACTTTTGGCCTCTGCTGGAGTTGAAGCCGGAGCCGGAACTGGTTGAACAGTTTATCCCCCCCTCGCAAGTAATATAGCCCACGCTGGGGCATCAGTAGACTTAGCTATCTTCTCGCTCCATTTAGCTGGTATTTCCTCAATTCTTGC
>Dalatias_licha_ON398596
CCGGACATAGCTTTCCCACGAATAAATAACATAAGCTTTTGACTGCTACC-CCCCTCCCTCCTATTACTTTTGGCCTCTGCTGGAGTTGAAGCCGGAGCCGGAACTGGTTGAACAGTTTATCCCCCCCTCGCAAGTAATATAGCCCACGCTGGGGCATCAGTAGACTTAGCTATTTTCTCGCTCCATTTAGCTGGTATTTCCTCAATTCTTGC
>Dalatias_licha_OQ591896
CCGGACATAGCTTTCCCACGAATAAATAACATAAGCTTTTGACTGCTACC-CCCCTCCCTCCTATTACTTTTGGCCTCTGCTGGAGTTGAAGCCGGAGCCGGAACTGGTTGAACAGTTTATCCCCCCCTCGCAAGTAATATAGCCCACGCTGGGGCATCAGTAGACTTAGCTATTTTCTCGCTCCATTTAGCTGGTATTTCCTCAATTCTTGC
>Dalatias_licha_GU805185
CCGGACATAGCTTTCCCACGAATAAATAACATAAGCTTTTGACTGCTACC-CCCCTCCCTCCTATTACTTTTGGCCTCTGCTGGAGTTGAAGCCGGAGCCGGAACTGGTTGAACAGTTTATCCCCCCCTCGCAAGTAATATAGCCCACGCTGGGGCATCAGTAGACTTAGCTATTTTCTCGCTCCATTTAGCTGGTATTTCCTCAATTCTTGC
>Dalatias_licha_GU130676
CCGGACATAGCTTTCCCACGAATAAATAACATAAGCTTTTGACTGCTACC-CCCCTCCCTCCTATTACTTTTGGCCTCTGCTGGAGTTGAAGCCGGAGCCGGAACTGGTTGAACAGTTTATCCCCCCCTCGCAAGTAATATAGCCCACGCTGGGGCATCAGTAGACTTAGCTATTTTCTCGCTCCATTTAGCTGGTATTTCCTCAATTCTTGC
>Dalatias_licha_KT307185
CCGGACATAGCTTTCCCACGAATAAATAACATAAGCTTTTGACTGCTACC-CCCCTCCCTCCTATTACTTTTGGCCTCTGCTGGAGTTGAAGCCGGAGCCGGAACTGGTTGAACAGTTTATCCCCCCCTCGCAAGTAATATAGCCCACGCTGGGGCATCAGTAGACTTAGCTATTTTCTCGCTCCATTTAGCTGGTATTTCCTCAATTCTTGC
>Dalatias_licha_KT307183
CCGGACATAGCTTTCCCACGAATAAATAACATAAGCTTTTGACTGCTACC-CCCCTCCCTCCTATTACTTTTGGCCTCTGCTGGAGTTGAAGCCGGAGCCGGAACTGGTTGAACAGTTTATCCCCCCCTCGCAAGTAATATAGCCCACGCTGGGGCATCAGTAGACTTAGCTATTTTCTCGCTCCATTTAGCTGGTATTTCCTCAATTCTTGC
>Dalatias_licha_KT307182
CCGGACATAGCTTTCCCACGAATAAATAACATAAGCTTTTGACTGCTACC-CCCCTCCCTCCTATTACTTTTGGCCTCTGCTGGAGTTGAAGCCGGAGCCGGAACTGGTTGAACAGTTTATCCCCCCCTCGCAAGTAATATAGCCCACGCTGGGGCATCAGTAGACTTAGCTATTTTCTCGCTCCATTTAGCTGGTATTTCCTCAATTCTTGC
>Dalatias_licha_KT307181
CCGGACATAGCTTTCCCACGAATAAATAACATAAGCTTTTGACTGCTACC-CCCCTCCCTCCTATTACTTTTGGCCTCTGCTGGAGTTGAAGCCGGAGCCGGAACTGGTTGAACAGTTTATCCCCCCCTCGCAAGTAATATAGCCCACGCTGGGGCATCAGTAGACTTAGCTATTTTCTCGCTCCATTTAGCTGGTATTTCCTCAATTCTTGC
>Dalatias_licha_KT307179
CCGGACATAGCTTTCCCACGAATAAATAACATAAGCTTTTGACTGCTACC-CCCCTCCCTCCTATTACTTTTGGCCTCTGCTGGAGTTGAAGCCGGAGCCGGAACTGGTTGAACAGTTTATCCCCCCCTCGCAAGTAATATAGCCCACGCTGGGGCATCAGTAGACTTAGCTATTTTCTCGCTCCATTTAGCTGGTATTTCCTCAATTCTTGC
>Dalatias_licha_JN312531
CCGGACATAGCTTTCCCACGAATAAATAACATAAGCTTTTGACTGCTACC-CCCCTCCCTCCTATTACTTTTGGCCTCTGCTGGAGTTGAAGCCGGAGCCGGAACTGGTTGAACAGTTTATCCCCCCCTCGCAAGTAATATAGCCCACGCTGGGGCATCAGTAGACTTAGCTATTTTCTCGCTCCATTTAGCTGGTATTTCCTCAATTCTTGC
>Dalatias_licha_HQ956264
CCGGACATAGCTTTCCCACGAATAAATAACATAAGCTTTTGACTGCTACC-CCCCTCCCTCCTATTACTTTTGGCCTCTGCTGGAGTTGAAGCCGGAGCCGGAACTGGTTGAACAGTTTATCCCCCCCTCGCAAGTAATATAGCCCACGCTGGGGCATCAGTAGACTTAGCTATTTTCTCGCTCCATTTAGCTGGTATTTCCTCAATTCTTGC
>Dalatias_licha_GU805875
CCGGACATAGCTTTCCCACGAATAAATAACATAAGCTTTTGACTGCTACC-CCCCTCCCTCCTATTACTTTTGGCCTCTGCTGGAGTTGAAGCCGGAGCCGGAACTGGTTGAACAGTTTATCCCCCCCTCGCAAGTAATATAGCCCACGCTGGGGCATCAGTAGACTTAGCTATTTTCTCGCTCCATTTAGCTGGTATTTCCTCAATTCTTGC
>Dalatias_licha_GU805842
CCGGACATAGCTTTCCCACGAATAAATAACATAAGCTTTTGACTGCTACC-CCCCTCCCTCCTATTACTTTTGGCCTCTGCTGGAGTTGAAGCCGGAGCCGGAACTGGTTGAACAGTTTATCCCCCCCTCGCAAGTAATATAGCCCACGCTGGGGCATCAGTAGACTTAGCTATTTTCTCGCTCCATTTAGCTGGTATTTCCTCAATTCTTGC
>Dalatias_licha_GU805839
CCGGACATAGCTTTCCCACGAATAAATAACATAAGCTTTTGACTGCTACC-CCCCTCCCTCCTATTACTTTTGGCCTCTGCTGGAGTTGAAGCCGGAGCCGGAACTGGTTGAACAGTTTATCCCCCCCTCGCAAGTAATATAGCCCACGCTGGGGCATCAGTAGACTTAGCTATTTTCTCGCTCCATTTAGCTGGTATTTCCTCAATTCTTGC
>Dalatias_licha_GU805203
CCGGACATAGCTTTCCCACGAATAAATAACATAAGCTTTTGACTGCTACC-CCCCTCCCTCCTATTACTTTTGGCCTCTGCTGGAGTTGAAGCCGGAGCCGGAACTGGTTGAACAGTTTATCCCCCCCTCGCAAGTAATATAGCCCACGCTGGGGCATCAGTAGACTTAGCTATTTTCTCGCTCCATTTAGCTGGTATTTCCTCAATTCTTGC
>Dalatias_licha_GU805157
CCGGACATAGCTTTCCCACGAATAAATAACATAAGCTTTTGACTGCTACC-CCCCTCCCTCCTATTACTTTTGGCCTCTGCTGGAGTTGAAGCCGGAGCCGGAACTGGTTGAACAGTTTATCCCCCCCTCGCAAGTAATATAGCCCACGCTGGGGCATCAGTAGACTTAGCTATTTTCTCGCTCCATTTAGCTGGTATTTCCTCAATTCTTGC
>Dalatias_licha_GU805155
CCGGACATAGCTTTCCCACGAATAAATAACATAAGCTTTTGACTGCTACC-CCCCTCCCTCCTATTACTTTTGGCCTCTGCTGGAGTTGAAGCCGGAGCCGGAACTGGTTGAACAGTTTATCCCCCCCTCGCAAGTAATATAGCCCACGCTGGGGCATCAGTAGACTTAGCTATTTTCTCGCTCCATTTAGCTGGTATTTCCTCAATTCTTGC
>Dalatias_licha_GU805153
CCGGACATAGCTTTCCCACGAATAAATAACATAAGCTTTTGACTGCTACC-CCCCTCCCTCCTATTACTTTTGGCCTCTGCTGGAGTTGAAGCCGGAGCCGGAACTGGTTGAACAGTTTATCCCCCCCTCGCAAGTAATATAGCCCACGCTGGGGCATCAGTAGACTTAGCTATTTTCTCGCTCCATTTAGCTGGTATTTCCTCAATTCTTGC
>Dalatias_licha_DQ108221
CCGGACATAGCTTTCCCACGAATAAATAACATAAGCTTTTGACTGCTACC-CCCCTCCCTCCTATTACTTTTGGCCTCTGCTGGAGTTGAAGCCGGAGCCGGAACTGGTTGAACAGTTTATCCCCCCCTCGCAAGTAATATAGCCCACGCTGGGGCATCAGTAGACTTAGCTATTTTCTCGCTCCATTTAGCTGGTATTTCCTCAATTCTTGC
>Dalatias_licha_KT307178
CCGGACATAGCTTTCCCACGAATAAATAACATAAGCTTTTGACTGCTACC-CCCCTCCCTCCTATTACTTTTGGCCTCTGCTGGAGTTGAAGCCGGAGCCGGAACTGGTTGAACAGTTTATCCCCCCCTCGCAAGTAATATAGCCCACGCTGGGGCATCAGTAGACTTAGCTATTTTCTCGCTCCATTTAGCTGGTATTTCCTCAATTCTTGC
>Dalatias_licha_KT307176
CCGGACATAGCTTTCCCACGAATAAATAACATAAGCTTTTGACTGCTACC-CCCCTCCCTCCTATTACTTTTGGCCTCTGCTGGAGTTGAAGCCGGAGCCGGAACTGGTTGAACAGTTTATCCCCCCCTCGCAAGTAATATAGCCCACGCTGGGGCATCAGTAGACTTAGCTATTTTCTCGCTCCATTTAGCTGGTATTTCCTCAATTCTTGC
>Dalatias_licha_GU805154
CCGGACATAGCTTTCCCACGAATAAATAACATAAGCTTTTGACTGCTACC-CCCCTCCCTCCTATTACTTTTGGCCTCTGCTGGAGTTGAAGCCGGAGCCGGAACTGGTTGAACAGTTTATCCCCCCCTCGCAAGTAATATAGCCCACGCTGGGGCATCAGTAGACTTAGCTATTTTCTCGCTCCATTTAGCTGGTATTTCCTCAATTCTTGC
>Dalatias_licha_KJ083232
CCGGACATAGCTTTCCCACGAATAAATAACATAAGCTTTTGACTGCTACC-CCCCTCCCTCCTATTACTTTTGGCCTCTGCTGGAGTTGAAGCCGGAGCCGGAACTGGTTGAACAGTTTATCCCCCCCTCGCAAGTAATATAGCCCACGCTGGGGCATCAGTAGACTTAGCTATTTTCTCGCTCCATTTAGCTGGTATTTCCTCAATTCTTGC
>Dalatias_licha_KJ083231
CCGGACATAGCTTTCCCACGAATAAATAACATAAGCTTTTGACTGCTACC-CCCCTCCCTCCTATTACTTTTGGCCTCTGCTGGAGTTGAAGCCGGAGCCGGAACTGGTTGAACAGTTTATCCCCCCCTCGCAAGTAATATAGCCCACGCTGGGGCATCAGTAGACTTAGCTATTTTCTCGCTCCATTTAGCTGGTATTTCCTCAATTCTTGC
>Dalatias_licha_FM164471
CCGGACATAGCTTTCCCACGAATAAATAACATAAGCTTTTGACTGCTACC-CCCCTCCCTCCTATTACTTTTGGCCTCTGCTGGAGTTGAAGCCGGAGCCGGAACTGGTTGAACAGTTTATCCCCCCCTCGCAAGTAATATAGCCCACGCTGGGGCATCAGTAGACTTAGCTATTTTCTCGCTCCATTTAGCTGGTATTTCCTCAATTCTTGC
>Dalatias_licha_GU805156
CCGGACATAGCTTTCCCACGAATAAATAACATAAGCTTTTGACTGCTACC-CCCCTCCCTCCTATTACTTTTGGCCTCTGCTGGAGTTGAAGCCGGAGCCGGAACTGGTTGAACAGTTTATCCCCCCCTCGCAAGTAATATAGCCCACGCTGGGGCATCAGTAGACTTAGCTATTTTCTCGCTCCATTTAGCTGGTATTTCCTCAATTCTTGC
>Dalatias_licha_KY909376
CCGGACATAGCTTTCCCACGAATAAATAACATAAGCTTTTGACTGCTACC-CCCCTCCCTCCTATTACTTTTGGCCTCTGCTGGAGTTGAAGCCGGAGCCGGAACTGGTTGAACAGTTTATCCCCCCCTCGCAAGTAATATAGCCCACGCTGGGGCATCAGTAGACTTAGCTATTTTCTCGCTCCATTTAGCTGGTATTTCCTCAATTCTTGC
>Dalatias_licha_KY909375
CCGGACATAGCTTTCCCACGAATAAATAACATAAGCTTTTGACTGCTACC-CCCCTCCCTCCTATTACTTTTGGCCTCTGCTGGAGTTGAAGCCGGAGCCGGAACTGGTTGAACAGTTTATCCCCCCCTCGCAAGTAATATAGCCCACGCTGGGGCATCAGTAGACTTAGCTATTTTCTCGCTCCATTTAGCTGGTATTTCCTCAATTCTTGC
>Dalatias_licha_KY909374
CCGGACATAGCTTTCCCACGAATAAATAACATAAGCTTTTGACTGCTACC-CCCCTCCCTCCTATTACTTTTGGCCTCTGCTGGAGTTGAAGCCGGAGCCGGAACTGGTTGAACAGTTTATCCCCCCCTCGCAAGTAATATAGCCCACGCTGGGGCATCAGTAGACTTAGCTATTTTCTCGCTCCATTTAGCTGGTATTTCCTCAATTCTTGC
>Dalatias_licha_KY909373
CCGGACATAGCTTTCCCACGAATAAATAACATAAGCTTTTGACTGCTACC-CCCCTCCCTCCTATTACTTTTGGCCTCTGCTGGAGTTGAAGCCGGAGCCGGAACTGGTTGAACAGTTTATCCCCCCCTCGCAAGTAATATAGCCCACGCTGGGGCATCAGTAGACTTAGCTATTTTCTCGCTCCATTTAGCTGGTATTTCCTCAATTCTTGC
>Dalatias_licha_KY909372
CCGGACATAGCTTTCCCACGAATAAATAACATAAGCTTTTGACTGCTACC-CCCCTCCCTCCTATTACTTTTGGCCTCTGCTGGAGTTGAAGCCGGAGCCGGAACTGGTTGAACAGTTTATCCCCCCCTCGCAAGTAATATAGCCCACGCTGGGGCATCAGTAGACTTAGCTATTTTCTCGCTCCATTTAGCTGGTATTTCCTCAATTCTTGC
>Dalatias_licha_KY909371
CCGGACATAGCTTTCCCACGAATAAATAACATAAGCTTTTGACTGCTACC-CCCCTCCCTCCTATTACTTTTGGCCTCTGCTGGAGTTGAAGCCGGAGCCGGAACTGGTTGAACAGTTTATCCCCCCCTCGCAAGTAATATAGCCCACGCTGGGGCATCAGTAGACTTAGCTATTTTCTCGCTCCATTTAGCTGGTATTTCCTCAATTCTTGC
>Dalatias_licha_KT307177
CCGGACATAGCTTTCCCACGAATAAATAACATAAGCTTTTGACTGCTACC-CCCCTCCCTCCTATTACTTTTGGCCTCTGCTGGAGTTGAAGCCGGAGCCGGAACTGGTTGAACAGTTTATCCCCCCCTCGCAAGTAATATAGCCCACGCTGGGGCATCAGTAGACTTAGCTATTTTCTCGCTCCATTTAGCTGGTATTTCCTCAATTCTTGC
>Dalatias_licha_KT307180
CCGGACATAGCTTTCCCACGAATAAATAACATAAGCTTTTGACTGCTACC-CCCCTCCCTCCTATTACTTTTGGCCTCTGCTGGAGTTGAAGCCGGAGCCGGAACTGGTTGAACAGTTTATCCCCCCCTCGCAAGTAATATAGCCCACGCTGGGGCATCAGTAGACTTAGCTATTTTCTCGCTCCATTTAGCTGGTATTTCCTCAATCCTTGC
>Dalatias_licha_GU805840
CCGGACATAGCTTTCCCACGAATAAATAACATAAGCTTTTGACTGCTACC-CCCCTCCCTCCTATTACTTTTGGCCTCTGCTGGAGTTGAAGCCGGAGCCGGAACTGGTTGAACAGTTTATCCCCCCCTCGCAAGTAATATAGCCCACGCTGGGGCATCAGTAGACTTAGCTATTTTCTCGCTCCATTTAGCTGGTATTTCCTCAATCCTTGC
>Dalatias_licha_KT307175
CCGGACATAGCTTTCCCACGAATAAATAACATAAGCTTTTGACTGCTACC-CCCCTCCCTCCTATTACTTTTGGCCTCTGCTGGAGTTGAAGCCGGAGCCGGAACTGGTTGAACAGTTTATCCCCCCCTCGCAAGTAATATAGCCCACGCTGGGGCATCAGTAGACTTAGCTATTTTCTCGCTCCATTTAGCTGGTATTTCCTCAATCCTTGC
>Dalatias_licha_KT307184
CCGGACATAGCTTTCCCACGAATAAATAACATAAGCTTTTGACTGCTACC-CCCCTCCCTCCTATTACTTTTGGCCTCTGCTGGAGTTGAAGCCGGAGCCGGAACTGGTTGAACAGTTTATCCCCCCCTCGCAAGTAATATAGCCCACGCTGGGGCATCAGTAGACTTAGCTATTTTCTCGCTCCATTTAGCTGGTATTTCCTCAATCCTTGC
>Dalatias_licha_KY909370
CCGGACATAGCTTTCCCACGAATAAATAACATAAGCTTTTGACTGCTACC-CCCCTCCCTCCTATTACTTTTGGCCTCTGCTGGAGTTGAAGCCGGAGCCGGAACTGGTTGAACAGTTTATCCCCCCCTCGCAAGTAATATAGCCCACGCTGGGGCATCAGTAGACTTAGCTATTTTCTCGCTCCATTTAGCTGGTATTTCCTCAATCCTTGC
>Somniosus_rostratus_OX638083
CCCGACATAGCCTTTCCACGAATAAATAACATAAGCTTTTGATTACTTCC-ACCCTCTCTCCTACTACTTTTAGCCTCTGCCGGGGTTGAAGCAGGAGCCGGAACCGGCTGAACGGTCTATCCCCCCCTTGCAGGTAATATAGCCCACGCAGGCGCATCCGTAGACTTAGCCATCTTCTCACTCCACTTGGCTGGTATTTCATCAATTTTAGC
>Somniosus_rostratus_KY909546
CCCGACATAGCCTTTCCACGAATAAATAACATAAGCTTTTGATTACTTCC-ACCCTCTCTCCTACTACTTTTAGCCTCTGCCGGGGTTGAAGCAGGAGCCGGAACCGGCTGAACGGTCTATCCCCCCCTTGCAGGTAATATAGCCCACGCAGGCGCATCCGTAGACTTAGCCATCTTCTCACTCCACTTGGCTGGTATTTCATCAATTTTAGC
>Somniosus_rostratus_KY909545
CCCGACATAGCCTTTCCACGAATAAATAACATAAGCTTTTGATTACTTCC-ACCCTCTCTCCTACTACTTTTAGCCTCTGCCGGGGTTGAAGCAGGAGCCGGAACCGGCTGAACGGTCTATCCCCCCCTTGCAGGTAATATAGCCCACGCAGGCGCATCCGTAGACTTAGCCATCTTCTCACTCCACTTGGCTGGTATTTCATCAATTTTAGC
>Somniosus_rostratus_KY909544
CCCGACATAGCCTTTCCACGAATAAATAACATAAGCTTTTGATTACTTCC-ACCCTCTCTCCTACTACTTTTAGCCTCTGCCGGGGTTGAAGCAGGAGCCGGAACCGGCTGAACGGTCTATCCCCCCCTTGCAGGTAATATAGCCCACGCAGGCGCATCCGTAGACTTAGCCATCTTCTCACTCCACTTGGCTGGTATTTCATCAATTTTAGC
>Somniosus_rostratus_KY909543
CCCGACATAGCCTTTCCACGAATAAATAACATAAGCTTTTGATTACTTCC-ACCCTCTCTCCTACTACTTTTAGCCTCTGCCGGGGTTGAAGCAGGAGCCGGAACCGGCTGAACGGTCTATCCCCCCCTTGCAGGTAATATAGCCCACGCAGGCGCATCCGTAGACTTAGCCATCTTCTCACTCCACTTGGCTGGTATTTCATCAATTTTAGC
>Somniosus_rostratus_KJ083255
CCCGACATAGCCTTTCCACGAATAAATAACATAAGCTTTTGATTACTTCC-ACCCTCTCTCCTACTACTTTTAGCCTCTGCCGGGGTTGAAGCAGGAGCCGGAACCGGCTGAACGGTCTATCCCCCCCTTGCAGGTAATATAGCCCACGCAGGCGCATCCGTAGACTTAGCCATCTTCTCACTCCACTTGGCTGGTATTTCATCAATTTTAGC
>Somniosus_rostratus_OX638082
CCCGACATAGCCTTTCCACGAATAAATAACATAAGCTTTTGATTACTTCC-ACCCTCTCTCCTACTACTTTTAGCCTCTGCCGGGGTTGAAGCAGGAGCCGGAACCGGCTGAACGGTCTATCCCCCCCTTGCAGGTAATATAGCCCACGCAGGCGCATCCGTAGACTTAGCCATCTTCTCACTCCACTTGGCTGGTATTTCATCAATTTTAGC
>Somniosus_microcephalus_EU148328
CCTTACATAGCTTTCCCGCGAATAAATAACATAAGCTTTTGATTACTCCC-CCCCTCTCTCCTACTACTTTTAGCCTCTGCCGGGGTTGAAGCAGGAGCCGGAACCGGCTGAACGGTCTATCCCCCCCTTGCAGGTAATATAGCCCACGCCGGCGCATCCGTAGACTTAGCCATCTTCTCACTCCACTTGGCTGGTATTTCATCAATTTTAGC
>Somniosus_microcephalus_GU130677
CCTTACATAGCTTTCCCGCGAATAAATAACATAAGCTTTTGATTACTCCC-CCCCTCTCTCCTACTACTTTTAGCCTCTGCCGGGGTTGAAGCAGGAGCCGGAACCGGCTGAACGGTCTATCCCCCCCTTGCAGGTAATATAGCCCACGCCGGCGCATCCGTAGACTTAGCCATCTTCTCACTCCACTTGGCTGGTATTTCATCAATTTTAGC
>Somniosus_pacificus_HQ010083
CCCGACATAGCTTTCCCGCGAATAAATAACATAAGCTTTTGATTACTCCC-CCCCTCTCTCCTGCTACTTTTAGCCTCTGCCGGGGTTGAAGCAGGAGCCGGAACCGGCTGAACGGTCTATCCCCCCCTTGCAGGTAATATAGCCCACGCCGGCGCATCCGTAGACTTAGCCATCTTCTCACTCCACTTGGCTGGTATTTCATCAATTTTAGC
>Somniosus_pacificus_JF952860
CCCGACATAGCTTTCCCGCGAATAAATAACATAAGCTTTTGATTACTCCC-CCCCTCTCTCCTGCTACTTTTAGCCTCTGCCGGGGTTGAAGCAGGAGCCGGAACCGGCTGAACGGTCTATCCCCCCCTTGCAGGTAATATAGCCCACGCCGGCGCATCCGTAGACTTAGCCATCTTCTCACTCCACTTGGCTGGTATTTCATCAATTTTAGC
>Somniosus_pacificus_FJ519586
CCCGACATAGCTTTCCCGCGAATAAATAACATAAGCTTTTGATTACTCCC-CCCCTCTCTCCTGCTACTTTTAGCCTCTGCCGGGGTTGAAGCAGGAGCCGGAACCGGCTGAACGGTCTATCCCCCCCTTGCAGGTAATATAGCCCACGCCGGCGCATCCGTAGACTTAGCCATCTTCTCACTCCACTTGGCTGGTATTTCATCAATTTTAGC
>Somniosus_pacificus_FJ165366
CCCGACATAGCTTTCCCGCGAATAAATAACATAAGCTTTTGATTACTCCC-CCCCTCTCTCCTGCTACTTTTAGCCTCTGCCGGGGTTGAAGCAGGAGCCGGAACCGGCTGAACGGTCTATCCCCCCCTTGCAGGTAATATAGCCCACGCCGGCGCATCCGTAGACTTAGCCATCTTCTCACTCCACTTGGCTGGTATTTCATCAATTTTAGC
>Somniosus_pacificus_FJ519585
CCCGACATAGCTTTCCCGCGAATAAATAACATAAGCTTTTGATTACTCCC-CCCCTCTCTCCTACTACTTTTAGCCTCTGCCGGGGTTGAAGCAGGAGCCGGAACCGGCTGAACGGTCTATCCCCCCCTTGCAGGTAATATAGCCCACGCCGGCGCATCCGTAGACTTAGCCATCTTCTCACTCCACTTGGCTGGTATTTCATCAATTTTAGC
>Somniosus_pacificus_JN641139
CCCGACATAGCTTTCCCGCGAATAAATAACATAAGCTTTTGATTACTCCC-CCCCTCTCTCCTACTACTTTTAGCCTCTGCCGGGGTTGAAGCAGGAGCCGGAACCGGCTGAACGGTCTATCCCCCCCTTGCAGGTAATATAGCCCACGCCGGCGCATCCGTAGACTTAGCCATCTTCTCACTCCACTTGGCTGGTATTTCATCAATTTTAGC
>Somniosus_microcephalus_KC015922
CCCGACATAGCTTTCCCGCGAATAAATAACATAAGCTTTTGATTACTTCC-CCCCTCTCTCCTACTACTTTTAGCCTCTGCCGGGGTTGAAGCAGGAGCCGGAACCGGCTGAACGGTCTATCCCCCCCTTGCAGGTAATATAGCCCACGCAGGCGCATCCGTAGACTTAGCCATCTTCTCACTCCACTTGGCTGGTATTTCATCAATTTTAGC
>Somniosus_microcephalus_OR994576
CCCGACATAGCTTTCCCGCGAATAAATAACATAAGCTTTTGATTACTTCC-CCCCTCTCTCCTACTACTTTTAGCCTCTGCCGGGGTTGAAGCAGGAGCCGGAACCGGCTGAACGGTCTATCCCCCCCTTGCAGGTAATATAGCCCACGCAGGCGCATCCGTAGACTTAGCCATCTTCTCACTCCACTTGGCTGGTATTTCATCAATTTTAGC
>Somniosus_microcephalus_KC015919
CCCGACATAGCTTTCCCGCGAATAAATAACATAAGCTTTTGATTACTTCC-CCCCTCTCTCCTACTACTTTTAGCCTCTGCCGGGGTTGAAGCAGGAGCCGGAACCGGCTGAACGGTCTATCCCCCCCTTGCAGGTAATATAGCCCACGCAGGCGCATCCGTAGACTTAGCCATCTTCTCACTCCACTTGGCTGGTATTTCATCAATTTTAGC
>Somniosus_microcephalus_KC015921
CCCGACATAGCTTTCCCGCGAATAAATAACATAAGCTTTTGATTACTTCC-CCCCTCTCTCCTACTACTTTTAGCCTCTGCCGGGGTTGAAGCAGGAGCCGGAACCGGCTGAACGGTCTATCCCCCCCTTGCAGGTAATATAGCCCACGCAGGCGCATCCGTAGACTTAGCCATCTTCTCACTCCACTTGGCTGGTATTTCATCAATTTTAGC
>Somniosus_microcephalus_KC015923
CCCGACATAGCTTTCCCGCGAATAAATAACATAAGCTTTTGATTACTTCC-CCCCTCTCTCCTACTACTTTTAGCCTCTGCCGGGGTTGAAGCAGGAGCCGGAACCGGCTGAACGGTCTATCCCCCCCTTGCAGGTAATATAGCCCACGCAGGCGCATCCGTAGACTTAGCCATCTTCTCACTCCACTTGGCTGGTATTTCATCAATTTTAGC
>Somniosus_microcephalus_KC015920
CCCGACATAGCTTTCCCGCGAATAAATAACATAAGCTTTTGATTACTTCC-CCCCTCTCTCCTACTACTTTTAGCCTCTGCCGGGGTTGAAGCAGGAGCCGGAACCGGCTGAACGGTCTATCCCCCCCTTGCAGGTAATATAGCCCACGCAGGCGCATCCGTAGACTTAGCCATCTTCTCACTCCACTTGGCTGGTATTTCATCAATTTTAGC
>Somniosus_antarcticus_JN312346
CCCGACATAGCTTTCCCGCGAATAAATAACATAAGCTTTTGATTACTCCC-CCCCTCTCTCCTACTACTTTTAGCCTCTGCCGGGGTTGAAGCAGGAGCCGGAACCGGCTGAACGGTCTATCCCCCCCTTGCAGGTAATATAGCCCACGCAGGCGCATCCGTAGACTTAGCCATCTTCTCACTCCACTTGGCTGGTATTTCATCAATTTTAGC
>Deania_profundorum_MK575872
CCAGATATAGCTTTTCCACGAATAAATAACATAAGCTTTTGACTATTACC-ACCATCTCTTCTATTACTTTTAGCCTCTGCTGGCGTCGAANCGGGAGCCGGGACCGGCTGAACGGTTTACCCCCCTCTTGCGGGTAATATAGCTCATGCTGGGGCATCCGTGNATTTAGCCATCTTCTCACTCCATTTAGCCGGTATTTCCTCAATTTTAGC
>Deania_profundorum_MK575870
CCAGATATAGCTTTTCCACGAATAAATAACATAAGCTTTTGACTATTACC-ACCATCTCTTCTATTACTTTTAGCCTCTGCTGGCGTCGAAGCGGGAGCCGGGACCGGCTGAACGGTTTACCCCCCTCTTGCGGGTAATATAGCTCATGCTGGGGCATCCGTGNATTTAGCCATCTTCTCACTCCATTTAGCCGGTATTTCCTCAATTTTAGC
>Deania_profundorum_MK575868
CCAGATATAGCTTTTCCACGAATAAATAACATAAGCTTTTGACTATTACC-ACCATCTCTTCTATTACTTTTAGCCTCTGCTGGCGTCGAAGCGGGAGCCGGGACCGGCTGAACGGTTTACCCCCCTCTTGCGGGTAATATAGCTCATGCTGGGGCATCCGTGNATTTAGCCATCTTCTCACTCCATTTAGCCGGTATTTCCTCAATTTTAGC
>Deania_profundorum_MK575871
CCAGATATAGCTTTTCCACGAATAAATAACATAAGCTTTTGACTATTACC-ACCATCTCTTCTATTACTTTTAGCCTCTGCTGGCGTCGAAGCGGGAGCCGGGACCGGCTGAACGGTTTACCCCCCTCTTGCGGGTAATATAGCTCATGCTGGGGCATCCGTGNATTTAGCCATCTTCTCACTCCATTTAGCCGGTATTTCCTCAATTTTAGC
>Deania_profundorum_MT796421
CCAGATATAGCTTTTCCACGAATAAATAACATAAGCTTTTGACTATTACC-ACCATCTCTTCTATTACTTTTAGCCTCTGCTGGCGTCGAAGCGGGAGCCGGGACCGGCTGAACGGTTTACCCCCCTCTTGCGGGTAATATAGCCCATGCTGGGGCATCCGTGGATTTAGCCATCTTCTCACTCCATTTAGCCGGTATTTCCTCAATTTTAGC
>Deania_profundorum_OQ605464
CCAGATATAGCTTTTCCACGAATAAATAACATAAGCTTTTGACTATTACC-ACCATCTCTTCTATTACTTTTAGCCTCTGCTGGCGTCGAAGCGGGAGCCGGAACCGGCTGAACGGTTTACCCCCCTCTTGCGGGTAATATAGCTCATGCTGGGGCATCCGTGGATTTAGCCATCTTCTCACTCCATTTAGCCGGTATTTCCTCAATTTTAGC
>Deania_profundorum_MT796411
CCAGATATAGCTTTTCCACGAATAAATAACATAAGCTTTTGACTATTACC-ACCATCTCTTCTATTACTTTTAGCCTCTGCTGGCGTCGAAGCGGGAGCCGGGACCGGCTGAACGGTTTACCCCCCTCTTGCGGGTAATATAGCTCATGCTGGAGCATCCGTGGATTTAGCCATCTTCTCACTCCATTTAGCCGGTATTTCCTCAATTTTAGC
>Deania_profundorum_AB639850
CCAGATATAGCTTTTCCACGAATAAATAACATAAGCTTTTGACTATTACC-ACCATCTCTTCTATTACTTTTAGCCTCTGCTGGCGTCGAAGCGGGAGCCGGGACCGGCTGAACGGTTTACCCCCCTCTTGCGGGTAATATAGCTCATGCTGGGGCATCCGTGGATTTAGCCATCTTCTCACTCCATTTAGCCGGTATTTCCTCNATTTTAGC
>Deania_profundorum_JQ774526
CCAGATATAGCTTTTCCACGAATAAATAACATAAGCTTTTGACTATTACC-ACCATCTCTTCTATTACTTTTAGCCTCTGCTGGCGTCGAAGCGGGAGCCGGGACCGGCTGAACGGTTTACCCCCCTCTTGCGGGTAATATAGCTCATGCTGGGGCATCCGTGGATTTAGCCATCTTCTCACTCCATTTAGCCGGTATTTCCTCAATTTTAGC
>Deania_profundorum_JQ774525
CCAGATATAGCTTTTCCACGAATAAATAACATAAGCTTTTGACTATTACC-ACCATCTCTTCTATTACTTTTAGCCTCTGCTGGCGTCGAAGCGGGAGCCGGGACCGGCTGAACGGTTTACCCCCCTCTTGCGGGTAATATAGCTCATGCTGGGGCATCCGTGGATTTAGCCATCTTCTCACTCCATTTAGCCGGTATTTCCTCAATTTTAGC
>Deania_profundorum_JN161154
CCAGATATAGCTTTTCCACGAATAAATAACATAAGCTTTTGACTATTACC-ACCATCTCTTCTATTACTTTTAGCCTCTGCTGGCGTCGAAGCGGGAGCCGGGACCGGCTGAACGGTTTACCCCCCTCTTGCGGGTAATATAGCTCATGCTGGGGCATCCGTGGATTTAGCCATCTTCTCACTCCATTTAGCCGGTATTTCCTCAATTTTAGC
>Deania_profundorum_KF899379
CCAGATATAGCTTTTCCACGAATAAATAACATAAGCTTTTGACTATTACC-ACCATCTCTTCTATTACTTTTAGCCTCTGCTGGCGTCGAAGCGGGAGCCGGGACCGGCTGAACGGTTTACCCCCCTCTTGCGGGTAATATAGCTCATGCTGGGGCATCCGTGGATTTAGCCATCTTCTCACTCCATTTAGCCGGTATTTCCTCAATTTTAGC
>Deania_profundorum_KF899378
CCAGATATAGCTTTTCCACGAATAAATAACATAAGCTTTTGACTATTACC-ACCATCTCTTCTATTACTTTTAGCCTCTGCTGGCGTCGAAGCGGGAGCCGGGACCGGCTGAACGGTTTACCCCCCTCTTGCGGGTAATATAGCTCATGCTGGGGCATCCGTGGATTTAGCCATCTTCTCACTCCATTTAGCCGGTATTTCCTCAATTTTAGC
>Deania_profundorum_KF899382
CCAGATATAGCTTTTCCACGAATAAATAACATAAGCTTTTGACTATTACC-ACCATCTCTTCTATTACTTTTAGCCTCTGCTGGCGTCGAAGCGGGAGCCGGGACCGGCTGAACGGTTTACCCCCCTCTTGCGGGTAATATAGCTCATGCTGGGGCATCCGTGGATTTAGCCATCTTCTCACTCCATTTAGCCGGTATTTCCTCAATTTTAGC
>Deania_profundorum_KF899381
CCAGATATAGCTTTTCCACGAATAAATAACATAAGCTTTTGACTATTACC-ACCATCTCTTCTATTACTTTTAGCCTCTGCTGGCGTCGAAGCGGGAGCCGGGACCGGCTGAACGGTTTACCCCCCTCTTGCGGGTAATATAGCTCATGCTGGGGCATCCGTGGATTTAGCCATCTTCTCACTCCATTTAGCCGGTATTTCCTCAATTTTAGC
>Deania_profundorum_KF899380
CCAGATATAGCTTTTCCACGAATAAATAACATAAGCTTTTGACTATTACC-ACCATCTCTTCTATTACTTTTAGCCTCTGCTGGCGTCGAAGCGGGAGCCGGGACCGGCTGAACGGTTTACCCCCCTCTTGCGGGTAATATAGCTCATGCTGGGGCATCCGTGGATTTAGCCATCTTCTCACTCCATTTAGCCGGTATTTCCTCAATTTTAGC
>Deania_profundorum_JQ774527
CCAGATATAGCTTTTCCACGAATAAATAACATAAGCTTTTGACTATTACC-ACCATCTCTTCTATTACTTTTAGCCTCTGCTGGCGTCGAAGCGGGAGCCGGGACCGGCTGAACGGTTTACCCCCCTCTTGCGGGTAATATAGCTCATGCTGGGGCATCCGTGGATTTAGCCATCTTCTCACTCCATTTAGCCGGTATTTCCTCAATTTTAGC
>Deania_profundorum_MK575867
CCAGATATAGCTTTTCCACGAATAAATAACATAAGCTTTTGACTATTACC-ACCATCTCTTCTATTACTTTTAGCCTCTGCTGGCGTCGAAGCGGGAGCCGGGACCGGCTGAACGGTTTACCCCCCTCTTGCGGGTAATATAGCTCATGCTGGGGCATCCGTGGATTTAGCCATCTTCTCACTCCATTTAGCCGGTATTTCCTCAATTTTAGC
>Deania_profundorum_MT796414
CCAGATATAGCTTTTCCACGAATAAATAACATAAGCTTTTGACTATTACC-ACCATCTCTTCTATTACTTTTAGCCTCTGCTGGCGTCGAAGCGGGAGCCGGGACCGGCTGAACGGTTTACCCCCCTCTTGCGGGTAATATAGCTCATGCTGGGGCATCCGTGGATTTAGCCATCTTCTCACTCCATTTAGCCGGTATTTCCTCAATTTTAGC
>Deania_profundorum_MT796413
CCAGATATAGCTTTTCCACGAATAAATAACATAAGCTTTTGACTATTACC-ACCATCTCTTCTATTACTTTTAGCCTCTGCTGGCGTCGAAGCGGGAGCCGGGACCGGCTGAACGGTTTACCCCCCTCTTGCGGGTAATATAGCTCATGCTGGGGCATCCGTGGATTTAGCCATCTTCTCACTCCATTTAGCCGGTATTTCCTCAATTTTAGC
>Deania_profundorum_KJ083236
CCAGATATAGCTTTTCCACGAATAAATAACATAAGCTTTTGACTATTACC-ACCATCTCTTCTATTACTTTTAGCCTCTGCTGGCGTCGAAGCGGGAGCCGGGACCGGCTGAACGGTTTACCCCCCTCTTGCGGGTAATATAGCTCATGCTGGGGCATCCGTGGATTTAGCCATCTTCTCACTCCATTTAGCCGGTATTTCCTCAATTTTAGC
>Deania_profundorum_MT796415
CCAGATATAGCTTTTCCACGAATAAATAACATAAGCTTTTGACTATTACC-ACCATCTCTTCTATTACTTTTAGCCTCTGCTGGCGTCGAAGCGGGAGCCGGGACCGGCTGAACGGTTTACCCCCCTCTTGCGGGTAATATAGCTCATGCTGGGGCATCCGTGGATTTAGCCATCTTCTCACTCCATTTAGCCGGTATTTCCTCAATTTTAGC
>Deania_profundorum_MT796416
CCAGATATAGCTTTTCCACGAATAAATAACATAAGCTTTTGACTATTACC-ACCATCTCTTCTATTACTTTTAGCCTCTGCTGGCGTCGAAGCGGGAGCCGGGACCGGCTGAACGGTTTACCCCCCTCTTGCGGGTAATATAGCTCATGCTGGGGCATCCGTGGATTTAGCCATCTTCTCACTCCATTTAGCCGGTATTTCCTCAATTTTAGC
>Deania_profundorum_MT796409
CCAGATATAGCTTTTCCACGAATAAATAACATAAGCTTTTGACTATTACC-ACCATCTCTTCTATTACTTTTAGCCTCTGCTGGCGTCGAAGCGGGAGCCGGGACCGGCTGAACGGTTTACCCCCCTCTTGCGGGTAATATAGCTCATGCTGGGGCATCCGTGGATTTAGCCATCTTCTCACTCCATTTAGCCGGTATTTCCTCAATTTTAGC
>Deania_profundorum_MT796407
CCAGATATAGCTTTTCCACGAATAAATAACATAAGCTTTTGACTATTACC-ACCATCTCTTCTATTACTTTTAGCCTCTGCTGGCGTCGAAGCGGGAGCCGGGACCGGCTGAACGGTTTACCCCCCTCTTGCGGGTAATATAGCTCATGCTGGGGCATCCGTGGATTTAGCCATCTTCTCACTCCATTTAGCCGGTATTTCCTCAATTTTAGC
>Deania_profundorum_MT796406
CCAGATATAGCTTTTCCACGAATAAATAACATAAGCTTTTGACTATTACC-ACCATCTCTTCTATTACTTTTAGCCTCTGCTGGCGTCGAAGCGGGAGCCGGGACCGGCTGAACGGTTTACCCCCCTCTTGCGGGTAATATAGCTCATGCTGGGGCATCCGTGGATTTAGCCATCTTCTCACTCCATTTAGCCGGTATTTCCTCAATTTTAGC
>Deania_profundorum_KJ083237
CCAGATATAGCTTTTCCACGAATAAATAACATAAGCTTTTGACTATTACC-ACCATCTCTTCTATTACTTTTAGCCTCTGCTGGCGTCGAAGCGGGAGCCGGGACCGGCTGAACGGTTTACCCCCCTCTTGCGGGTAATATAGCTCATGCTGGGGCATCCGTGGATTTAGCCATCTTCTCACTCCATTTAGCCGGTATTTCCTCAATTTTAGC
>Deania_profundorum_OQ605463
CCAGATATAGCTTTTCCACGAATAAATAACATAAGCTTTTGACTATTACC-ACCATCTCTTCTATTACTTTTAGCCTCTGCTGGCGTCGAAGCGGGAGCCGGGACCGGCTGAACGGTTTACCCCCCTCTTGCGGGTAATATAGCTCATGCTGGGGCATCCGTGGATTTAGCCATCTTCTCACTCCATTTAGCCGGTATTTCCTCAATTTTAGC
>Deania_profundorum_MT796420
CCAGATATAGCTTTTCCACGAATAAATAACATAAGCTTTTGACTATTACC-ACCATCTCTTCTATTACTTTTAGCCTCTGCTGGCGTCGAAGCGGGAGCCGGGACCGGCTGAACGGTTTACCCCCCTCTTGCGGGTAATATAGCTCATGCTGGGGCATCCGTGGATTTAGCCATCTTCTCACTCCATTTAGCCGGTATTTCCTCAATTTTAGC
>Deania_profundorum_MT796419
CCAGATATAGCTTTTCCACGAATAAATAACATAAGCTTTTGACTATTACC-ACCATCTCTTCTATTACTTTTAGCCTCTGCTGGCGTCGAAGCGGGAGCCGGGACCGGCTGAACGGTTTACCCCCCTCTTGCGGGTAATATAGCTCATGCTGGGGCATCCGTGGATTTAGCCATCTTCTCACTCCATTTAGCCGGTATTTCCTCAATTTTAGC
>Deania_profundorum_MT796418
CCAGATATAGCTTTTCCACGAATAAATAACATAAGCTTTTGACTATTACC-ACCATCTCTTCTATTACTTTTAGCCTCTGCTGGCGTCGAAGCGGGAGCCGGGACCGGCTGAACGGTTTACCCCCCTCTTGCGGGTAATATAGCTCATGCTGGGGCATCCGTGGATTTAGCCATCTTCTCACTCCATTTAGCCGGTATTTCCTCAATTTTAGC
>Deania_profundorum_MT796417
CCAGATATAGCTTTTCCACGAATAAATAACATAAGCTTTTGACTATTACC-ACCATCTCTTCTATTACTTTTAGCCTCTGCTGGCGTCGAAGCGGGAGCCGGGACCGGCTGAACGGTTTACCCCCCTCTTGCGGGTAATATAGCTCATGCTGGGGCATCCGTGGATTTAGCCATCTTCTCACTCCATTTAGCCGGTATTTCCTCAATTTTAGC
>Deania_profundorum_MT796412
CCAGATATAGCTTTTCCACGAATAAATAACATAAGCTTTTGACTATTACC-ACCATCTCTTCTATTACTTTTAGCCTCTGCTGGCGTCGAAGCGGGAGCCGGGACCGGCTGAACGGTTTACCCCCCTCTTGCGGGTAATATAGCTCATGCTGGGGCATCCGTGGATTTAGCCATCTTCTCACTCCATTTAGCCGGTATTTCCTCAATTTTAGC
>Deania_profundorum_MT796410
CCAGATATAGCTTTTCCACGAATAAATAACATAAGCTTTTGACTATTACC-ACCATCTCTTCTATTACTTTTAGCCTCTGCTGGCGTCGAAGCGGGAGCCGGGACCGGCTGAACGGTTTACCCCCCTCTTGCGGGTAATATAGCTCATGCTGGGGCATCCGTGGATTTAGCCATCTTCTCACTCCATTTAGCCGGTATTTCCTCAATTTTAGC
>Deania_profundorum_MT796408
CCAGATATAGCTTTTCCACGAATAAATAACATAAGCTTTTGACTATTACC-ACCATCTCTTCTATTACTTTTAGCCTCTGCTGGCGTCGAAGCGGGAGCCGGGACCGGCTGAACGGTTTACCCCCCTCTTGCGGGTAATATAGCTCATGCTGGGGCATCCGTGGATTTAGCCATCTTCTCACTCCATTTAGCCGGTATTTCCTCAATTTTAGC
>Deania_profundorum_JQ774528
CCAGATATAGCTTTTCCACGAATAAATAACATAAGCTTTTGACTATTACC-ACCATCTCTTCTATTACTTTTAGCCTCTGCNGGCGTCGAAGCGGGAGCCGGGACCGGCTGAACGGTTTACCCCCCTCTTGCGGGTAATATAGCTCATGCTGGGGCATCCGTGGATTTAGCCATCTTCTCACTCCATTTAGCCGGTATTTCCTCAATTTTAGC
>Deania_calcea_GU806169
CCGGATATAGCTTTTCCACGAATAAATAACATAAGCTTTTGACTATTGCC-ACCTTCTCTTCTATTACTTTTAGCCTCTGCTGGCGTCGAAGCAGGGGCCGGAACCGGATGAACGGTTTATCCCCCTCTTGCAGGTAATATAGCCCATGCTGGAGCATCCGTGGACTTAGCCATCTTCTCACTCCATTTAGCCGGTATCTCCTCAATTTTAGC
>Deania_calcea_MT796377
CCGGATATAGCTTTTCCACGAATAAATAACATAAGCTTTTGACTATTGCC-ACCTTCTCTTCTATTACTTTTAGCCTCTGCTGGCGTCGAAGCAGGGGCCGGAACCGGATGAACGGTTTATCCCCCTCTTGCAGGTAATATAGCCCATGCTGGAGCATCCGTGGACTTAGCCATCTTCTCACTCCATTTAGCCGGTATCTCCTCAATTTTAGC
>Deania_calcea_MT796378
CCGGATATAGCTTTTCCACGAATAAATAACATAAGCTTTTGACTATTGCC-ACCTTCTCTTCTATTACTTTTAGCCTCTGCTGGCGTCGAAGCAGGGACCGGAACCGGATGAACGGTTTATCCCCCTCTTGCAGGTAATATAGCCCATGCTGGAGCATCCGTGGACTTAGCCATCTTCTCACTCCATTTAGCCGGTATCTCCTCAATTTTAGC
>Deania_calcea_MT796389
CCGGATATAGCTTTTCCACGAATAAATAACATAAGCTTTTGACTATTGCC-ACCATCTCTTCTATTACTTTTAGCCTCTGCTGGCGTCGAAGCAGGGGCCGGAACCGGATGAACGGTTTACCCCCCTCTTGCAGGTAATATAGCCCATGCTGGAGCATCCGTGGACTTAGCCATCTTCTCACTCCATTTAGCCGGTATTTCCTCAATTTTAGC
>Deania_calcea_MT796399
CCGGATATAGCTTTTCCACGAATAAATAACATAAGCTTTTGACTATTACC-ACCATCTCTTCTATTACTTTTAGCCTCTGCTGGCGTCGAAGCAGGGGCCGGAACCGGATGAACGGTTTATCCCCCTCTTGCAGGTAATATAGCCCATGCTGGAGCATCCGTGGACTTAGCCATCTTCTCACTCCATTTAGCCGGTATTTCCTCAATTTTAGC
>Deania_hystricosa_OQ605460
CCGGATATAGCTTTTCCACGAATAAATAACATAAGCTTTTGACTATTACC-ACCATCTCTTCTATTACTTTTAGCCTCTGCTGGCGTCGAAGCAGGGGCCGGAACCGGATGAACGGTTTATCCCCCTCTTGCAGGTAATATAGCCCATGCTGGAGCATCCGTGGACTTAGCCATCTTCTCACTCCATTTAGCCGGTATTTCCTCAATTTTAGC
>Deania_calcea_MT796366
CCAGATATAGCTTTTCCACGAATAAATAACATAAGCTTTTGACTATTGCC-ACCATCTCTTCTATTACTTTTAGCCTCTGCTGGCGTCGAAGCAGGGGCCGGAACCGGATGAACGGTTTATCCCCCTCTTGCAGGTAATATAGCCCATGCTGGGGCATCCGTGGACTTAGCCATCTTCTCACTCCATTTAGCCGGTATTTCCTCAATTTTAGC
>Deania_calcea_MK575873
CCGGATATAGCTTTTCCACGAATAAATAACATAAGCTTTTGACTATTGCC-ACCATCTCTTCTATTACTTTTAGCCTCTGCTGGCGTCGAAGCAGGGGCCGGAACCGGATGAACGGTTTATCCCCCTCTTGCAGGTAATATAGCCCATGCTGGAGCATCCGTGNACTTAGCCATCTTCTCACTCCATTTAGCCGGTATTTCCTCAATTTTAGC
>Deania_calcea_MK575869
CCGGATATAGCTTTTCCACGAATAAATAACATAAGCTTTTGACTATTGCC-ACCATCTCTTCTATTACTTTTAGCCTCTGCTGGCGTCGAAGCAGGGGCCGGAACCGGATGAACGGTTTATCCCCCTCTTGCAGGTAATATAGCCCATGCTGGAGCATCCGTGNACTTAGCCATCTTCTCACTCCATTTAGCCGGTATTTCCTCAATTTTAGC
>Deania_cf._JN312960
CCGGATATAGCTTTTCCACGAATAAATAACATAAGCTTTTGACTATTGCC-ACCATCTCTTCTATTACTTTTAGCCTCTGCTGGCGTCGAAGCAGGGGCCGGAACCGGATGAACGGTTTATCCCCCTCTTGCAGGTAATATAGCCCATGCTGGGGCATCCGTGGACTTAGCCATCTTCTCACTCCATTTAGCCGGTATTTCCTCAATTTTAGC
>Deania_cf._JN312961
CCGGATATAGCTTTTCCACGAATAAATAACATAAGCTTTTGACTATTGCC-ACCATCTCTTCTATTACTTTTAGCCTCTGCTGGCGTCGAAGCAGGGGCCGGAACCGGATGAACGGTTTATCCCCCTCTTGCAGGTAATATAGCCCATGCTGGGGCATCCGTGGACTTAGCCATCTTCTCACTCCATTTAGCCGGTATTTCCTCAATTTTAGC
>Deania_hystricosa_EU148140
CCGGATATAGCTTTTCCACGAATAAATAACATAAGCTTTTGACTATTGCC-ACCATCTCTTCTATTACTTTTAGCCTCTGCTGGCGTCGAAGCAGGGGCCGGAACCGGATGAACGGTTTATCCCCCTCTTGCAGGTAATATAGCCCATGCTGGGGCATCCGTGGACTTAGCCATCTTCTCACTCCATTTAGCCGGTATTTCCTCAATTTTAGC
>Deania_calcea_MT796364
CCGGATATAGCTTTTCCACGAATAAATAACATAAGCTTTTGACTATTGCC-ACCATCTCTTCTATTACTTTTAGCCTCTGCTGGCGTCGAAGCAGGGGCCGGAACCGGATGAACGGTTTATCCCCCTCTTGCAGGTAATATAGCCCATGCTGGGGCATCCGTGGACTTAGCCATCTTCTCACTCCATTTAGCCGGTATTTCCTCAATTTTAGC
>Deania_calcea_MT796363
CCGGATATAGCTTTTCCACGAATAAATAACATAAGCTTTTGACTATTGCC-ACCATCTCTTCTATTACTTTTAGCCTCTGCTGGCGTCGAAGCAGGGGCCGGAACCGGATGAACGGTTTATCCCCCTCTTGCAGGTAATATAGCCCATGCTGGGGCATCCGTGGACTTAGCCATCTTCTCACTCCATTTAGCCGGTATTTCCTCAATTTTAGC
>Deania_calcea_MT796401
CCGGATATAGCTTTTCCACGAATAAATAACATAAGCTTTTGACTATTGCC-ACCATCTCTTCTATTACTTTTAGCCTCTGCTGGCGTCGAAGCAGGGGCCGGAACCGGATGAACGGTTTATCCCCCTCTTGCAGGTAATATAGCCCATGCTGGGGCATCCGTGGACTTAGCCATCTTCTCACTCCATTTAGCCGGTATTTCCTCAATTTTAGC
>Deania_calcea_MT796395
CCGGATATAGCTTTTCCACGAATAAATAACATAAGCTTTTGACTATTGCC-ACCATCTCTTCTATTACTTTTAGCCTCTGCTGGCGTCGAAGCAGGGGCCGGAACCGGATGAACGGTTTATCCCCCTCTTGCAGGTAATATAGCCCATGCTGGGGCATCCGTGGACTTAGCCATCTTCTCACTCCATTTAGCCGGTATTTCCTCAATTTTAGC
>Deania_calcea_MK575877
CCGGATATAGCTTTTCCACGAATAAATAACATAAGCTTTTGACTATTGCC-ACCATCTCTTCTATTACTTTTAGCCTCTGCTGGCGTCGAAGCAGGGGCCGGAACCGGATGAACGGTTTATCCCCCTCTTGCAGGTAATATAGCCCATGCTGGAGCATCCGTGGACTTAGCCATCTTCTCNCTCCATTTAGCCGGTATTTCCTCAATTTTAGC
>Deania_calcea_KM281931
CCGGATATAGCTTTTCCACGAATAAATAACATAAGCTTTTGACTATTGCC-ACCATCTCTTCTATTACTTTTAGCCTCTGCTGGCGTCGAAGCAGGGGCCGGAACCGGATGAACGGTTTATCCCCCTCTTGCAGGTAATATAGCCCATGCTGGAGCATCCGTGGACTTAGCCATCTTCTCACTCCATTTAGCCGGTATTTCCTCAATTTTAGC
>Deania_calcea_DQ108224
CCGGATATAGCTTTTCCACGAATAAATAACATAAGCTTTTGACTATTGCC-ACCATCTCTTCTATTACTTTTAGCCTCTGCTGGCGTCGAAGCAGGGGCCGGAACCGGATGAACGGTTTATCCCCCTCTTGCAGGTAATATAGCCCATGCTGGAGCATCCGTGGACTTAGCCATCTTCTCACTCCATTTAGCCGGTATTTCCTCAATTTTAGC
>Deania_calcea_GU130699
CCGGATATAGCTTTTCCACGAATAAATAACATAAGCTTTTGACTATTGCC-ACCATCTCTTCTATTACTTTTAGCCTCTGCTGGCGTCGAAGCAGGGGCCGGAACCGGATGAACGGTTTATCCCCCTCTTGCAGGTAATATAGCCCATGCTGGAGCATCCGTGGACTTAGCCATCTTCTCACTCCATTTAGCCGGTATTTCCTCAATTTTAGC
>Deania_calcea_KU737834
CCGGATATAGCTTTTCCACGAATAAATAACATAAGCTTTTGACTATTGCC-ACCATCTCTTCTATTACTTTTAGCCTCTGCTGGCGTCGAAGCAGGGGCCGGAACCGGATGAACGGTTTATCCCCCTCTTGCAGGTAATATAGCCCATGCTGGAGCATCCGTGGACTTAGCCATCTTCTCACTCCATTTAGCCGGTATTTCCTCAATTTTAGC
>Deania_calcea_KU737833
CCGGATATAGCTTTTCCACGAATAAATAACATAAGCTTTTGACTATTGCC-ACCATCTCTTCTATTACTTTTAGCCTCTGCTGGCGTCGAAGCAGGGGCCGGAACCGGATGAACGGTTTATCCCCCTCTTGCAGGTAATATAGCCCATGCTGGAGCATCCGTGGACTTAGCCATCTTCTCACTCCATTTAGCCGGTATTTCCTCAATTTTAGC
>Deania_calcea_KU737831
CCGGATATAGCTTTTCCACGAATAAATAACATAAGCTTTTGACTATTGCC-ACCATCTCTTCTATTACTTTTAGCCTCTGCTGGCGTCGAAGCAGGGGCCGGAACCGGATGAACGGTTTATCCCCCTCTTGCAGGTAATATAGCCCATGCTGGAGCATCCGTGGACTTAGCCATCTTCTCACTCCATTTAGCCGGTATTTCCTCAATTTTAGC
>Deania_calcea_GU806172
CCGGATATAGCTTTTCCACGAATAAATAACATAAGCTTTTGACTATTGCC-ACCATCTCTTCTATTACTTTTAGCCTCTGCTGGCGTCGAAGCAGGGGCCGGAACCGGATGAACGGTTTATCCCCCTCTTGCAGGTAATATAGCCCATGCTGGAGCATCCGTGGACTTAGCCATCTTCTCACTCCATTTAGCCGGTATTTCCTCAATTTTAGC
>Deania_calcea_DQ108222
CCGGATATAGCTTTTCCACGAATAAATAACATAAGCTTTTGACTATTGCC-ACCATCTCTTCTATTACTTTTAGCCTCTGCTGGCGTCGAAGCAGGGGCCGGAACCGGATGAACGGTTTATCCCCCTCTTGCAGGTAATATAGCCCATGCTGGAGCATCCGTGGACTTAGCCATCTTCTCACTCCATTTAGCCGGTATTTCCTCAATTTTAGC
>Deania_calcea_JN161153
CCGGATATAGCTTTTCCACGAATAAATAACATAAGCTTTTGACTATTGCC-ACCATCTCTTCTATTACTTTTAGCCTCTGCTGGCGTCGAAGCAGGGGCCGGAACCGGATGAACGGTTTATCCCCCTCTTGCAGGTAATATAGCCCATGCTGGAGCATCCGTGGACTTAGCCATCTTCTCACTCCATTTAGCCGGTATTTCCTCAATTTTAGC
>Deania_calcea_KU737832
CCGGATATAGCTTTTCCACGAATAAATAACATAAGCTTTTGACTATTGCC-ACCATCTCTTCTATTACTTTTAGCCTCTGCTGGCGTCGAAGCAGGGGCCGGAACCGGATGAACGGTTTATCCCCCTCTTGCAGGTAATATAGCCCATGCTGGAGCATCCGTGGACTTAGCCATCTTCTCACTCCATTTAGCCGGTATTTCCTCAATTTTAGC
>Deania_calcea_KU737830
CCGGATATAGCTTTTCCACGAATAAATAACATAAGCTTTTGACTATTGCC-ACCATCTCTTCTATTACTTTTAGCCTCTGCTGGCGTCGAAGCAGGGGCCGGAACCGGATGAACGGTTTATCCCCCTCTTGCAGGTAATATAGCCCATGCTGGAGCATCCGTGGACTTAGCCATCTTCTCACTCCATTTAGCCGGTATTTCCTCAATTTTAGC
>Deania_calcea_KU737829
CCGGATATAGCTTTTCCACGAATAAATAACATAAGCTTTTGACTATTGCC-ACCATCTCTTCTATTACTTTTAGCCTCTGCTGGCGTCGAAGCAGGGGCCGGAACCGGATGAACGGTTTATCCCCCTCTTGCAGGTAATATAGCCCATGCTGGAGCATCCGTGGACTTAGCCATCTTCTCACTCCATTTAGCCGGTATTTCCTCAATTTTAGC
>Deania_calcea_KU737828
CCGGATATAGCTTTTCCACGAATAAATAACATAAGCTTTTGACTATTGCC-ACCATCTCTTCTATTACTTTTAGCCTCTGCTGGCGTCGAAGCAGGGGCCGGAACCGGATGAACGGTTTATCCCCCTCTTGCAGGTAATATAGCCCATGCTGGAGCATCCGTGGACTTAGCCATCTTCTCACTCCATTTAGCCGGTATTTCCTCAATTTTAGC
>Deania_calcea_KU737827
CCGGATATAGCTTTTCCACGAATAAATAACATAAGCTTTTGACTATTGCC-ACCATCTCTTCTATTACTTTTAGCCTCTGCTGGCGTCGAAGCAGGGGCCGGAACCGGATGAACGGTTTATCCCCCTCTTGCAGGTAATATAGCCCATGCTGGAGCATCCGTGGACTTAGCCATCTTCTCACTCCATTTAGCCGGTATTTCCTCAATTTTAGC
>Deania_calcea_JN161152
CCGGATATAGCTTTTCCACGAATAAATAACATAAGCTTTTGACTATTGCC-ACCATCTCTTCTATTACTTTTAGCCTCTGCTGGCGTCGAAGCAGGGGCCGGAACCGGATGAACGGTTTATCCCCCTCTTGCAGGTAATATAGCCCATGCTGGAGCATCCGTGGACTTAGCCATCTTCTCACTCCATTTAGCCGGTATTTCCTCAATTTTAGC
>Deania_hystricosa_EU148141
CCGGATATAGCTTTTCCACGAATAAATAACATAAGCTTTTGACTATTGCC-ACCATCTCTTCTATTACTTTTAGCCTCTGCTGGCGTCGAAGCAGGGGCCGGAACCGGATGAACGGTTTATCCCCCTCTTGCAGGTAATATAGCCCATGCTGGAGCATCCGTGGACTTAGCCATCTTCTCACTCCATTTAGCCGGTATTTCCTCAATTTTAGC
>Deania_calcea_DQ108225
CCGGATATAGCTTTTCCACGAATAAATAACATAAGCTTTTGACTATTGCC-ACCATCTCTTCTATTACTTTTAGCCTCTGCTGGCGTCGAAGCAGGGGCCGGAACCGGATGAACGGTTTATCCCCCTCTTGCAGGTAATATAGCCCATGCTGGAGCATCCGTGGACTTAGCCATCTTCTCACTCCATTTAGCCGGTATTTCCTCAATTTTAGC
>Deania_calcea_DQ108223
CCGGATATAGCTTTTCCACGAATAAATAACATAAGCTTTTGACTATTGCC-ACCATCTCTTCTATTACTTTTAGCCTCTGCTGGCGTCGAAGCAGGGGCCGGAACCGGATGAACGGTTTATCCCCCTCTTGCAGGTAATATAGCCCATGCTGGAGCATCCGTGGACTTAGCCATCTTCTCACTCCATTTAGCCGGTATTTCCTCAATTTTAGC
>Deania_calcea_MT796384
CCGGATATAGCTTTTCCACGAATAAATAACATAAGCTTTTGACTATTGCC-ACCATCTCTTCTATTACTTTTAGCCTCTGCTGGCGTCGAAGCAGGGGCCGGAACCGGATGAACGGTTTATCCCCCTCTTGCAGGTAATATAGCCCATGCTGGAGCATCCGTGGACTTAGCCATCTTCTCACTCCATTTAGCCGGTATTTCCTCAATTTTAGC
>Deania_calcea_KJ083234
CCGGATATAGCTTTTCCACGAATAAATAACATAAGCTTTTGACTATTGCC-ACCATCTCTTCTATTACTTTTAGCCTCTGCTGGCGTCGAAGCAGGGGCCGGAACCGGATGAACGGTTTATCCCCCTCTTGCAGGTAATATAGCCCATGCTGGAGCATCCGTGGACTTAGCCATCTTCTCACTCCATTTAGCCGGTATTTCCTCAATTTTAGC
>Deania_hystricosa_OQ605458
CCGGATATAGCTTTTCCACGAATAAATAACATAAGCTTTTGACTATTGCC-ACCATCTCTTCTATTACTTTTAGCCTCTGCTGGCGTCGAAGCAGGGGCCGGAACCGGATGAACGGTTTATCCCCCTCTTGCAGGTAATATAGCCCATGCTGGAGCATCCGTGGACTTAGCCATCTTCTCACTCCATTTAGCCGGTATTTCCTCAATTTTAGC
>Deania_calcea_OQ605455
CCGGATATAGCTTTTCCACGAATAAATAACATAAGCTTTTGACTATTGCC-ACCATCTCTTCTATTACTTTTAGCCTCTGCTGGCGTCGAAGCAGGGGCCGGAACCGGATGAACGGTTTATCCCCCTCTTGCAGGTAATATAGCCCATGCTGGAGCATCCGTGGACTTAGCCATCTTCTCACTCCATTTAGCCGGTATTTCCTCAATTTTAGC
>Deania_calcea_MT796392
CCGGATATAGCTTTTCCACGAATAAATAACATAAGCTTTTGACTATTGCC-ACCATCTCTTCTATTACTTTTAGCCTCTGCTGGCGTCGAAGCAGGGGCCGGAACCGGATGAACGGTTTATCCCCCTCTTGCAGGTAATATAGCCCATGCTGGAGCATCCGTGGACTTAGCCATCTTCTCACTCCATTTAGCCGGTATTTCCTCAATTTTAGC
>Deania_calcea_MT796387
CCGGATATAGCTTTTCCACGAATAAATAACATAAGCTTTTGACTATTGCC-ACCATCTCTTCTATTACTTTTAGCCTCTGCTGGCGTCGAAGCAGGGGCCGGAACCGGATGAACGGTTTATCCCCCTCTTGCAGGTAATATAGCCCATGCTGGAGCATCCGTGGACTTAGCCATCTTCTCACTCCATTTAGCCGGTATTTCCTCAATTTTAGC
>Deania_calcea_MT796386
CCGGATATAGCTTTTCCACGAATAAATAACATAAGCTTTTGACTATTGCC-ACCATCTCTTCTATTACTTTTAGCCTCTGCTGGCGTCGAAGCAGGGGCCGGAACCGGATGAACGGTTTATCCCCCTCTTGCAGGTAATATAGCCCATGCTGGAGCATCCGTGGACTTAGCCATCTTCTCACTCCATTTAGCCGGTATTTCCTCAATTTTAGC
>Deania_calcea_MT796383
CCGGATATAGCTTTTCCACGAATAAATAACATAAGCTTTTGACTATTGCC-ACCATCTCTTCTATTACTTTTAGCCTCTGCTGGCGTCGAAGCAGGGGCCGGAACCGGATGAACGGTTTATCCCCCTCTTGCAGGTAATATAGCCCATGCTGGAGCATCCGTGGACTTAGCCATCTTCTCACTCCATTTAGCCGGTATTTCCTCAATTTTAGC
>Deania_calcea_MT796376
CCGGATATAGCTTTTCCACGAATAAATAACATAAGCTTTTGACTATTGCC-ACCATCTCTTCTATTACTTTTAGCCTCTGCTGGCGTCGAAGCAGGGGCCGGAACCGGATGAACGGTTTATCCCCCTCTTGCAGGTAATATAGCCCATGCTGGAGCATCCGTGGACTTAGCCATCTTCTCACTCCATTTAGCCGGTATTTCCTCAATTTTAGC
>Deania_calcea_MT796375
CCGGATATAGCTTTTCCACGAATAAATAACATAAGCTTTTGACTATTGCC-ACCATCTCTTCTATTACTTTTAGCCTCTGCTGGCGTCGAAGCAGGGGCCGGAACCGGATGAACGGTTTATCCCCCTCTTGCAGGTAATATAGCCCATGCTGGAGCATCCGTGGACTTAGCCATCTTCTCACTCCATTTAGCCGGTATTTCCTCAATTTTAGC
>Deania_calcea_MT796374
CCGGATATAGCTTTTCCACGAATAAATAACATAAGCTTTTGACTATTGCC-ACCATCTCTTCTATTACTTTTAGCCTCTGCTGGCGTCGAAGCAGGGGCCGGAACCGGATGAACGGTTTATCCCCCTCTTGCAGGTAATATAGCCCATGCTGGAGCATCCGTGGACTTAGCCATCTTCTCACTCCATTTAGCCGGTATTTCCTCAATTTTAGC
>Deania_calcea_MT796371
CCGGATATAGCTTTTCCACGAATAAATAACATAAGCTTTTGACTATTGCC-ACCATCTCTTCTATTACTTTTAGCCTCTGCTGGCGTCGAAGCAGGGGCCGGAACCGGATGAACGGTTTATCCCCCTCTTGCAGGTAATATAGCCCATGCTGGAGCATCCGTGGACTTAGCCATCTTCTCACTCCATTTAGCCGGTATTTCCTCAATTTTAGC
>Deania_calcea_MT796359
CCGGATATAGCTTTTCCACGAATAAATAACATAAGCTTTTGACTATTGCC-ACCATCTCTTCTATTACTTTTAGCCTCTGCTGGCGTCGAAGCAGGGGCCGGAACCGGATGAACGGTTTATCCCCCTCTTGCAGGTAATATAGCCCATGCTGGAGCATCCGTGGACTTAGCCATCTTCTCACTCCATTTAGCCGGTATTTCCTCAATTTTAGC
>Deania_calcea_MK575876
CCGGATATAGCTTTTCCACGAATAAATAACATAAGCTTTTGACTATTGCC-ACCATCTCTTCTATTACTTTTAGCCTCTGCTGGCGTCGAAGCAGGGGCCGGAACCGGATGAACGGTTTATCCCCCTCTTGCAGGTAATATAGCCCATGCTGGAGCATCCGTGGACTTAGCCATCTTCTCACTCCATTTAGCCGGTATTTCCTCAATTTTAGC
>Deania_calcea_MT796368
CCGGATATAGCTTTTCCACGAATAAATAACATAAGCTTTTGACTATTGCC-ACCATCTCTTCTATTACTTTTAGCCTCTGCTGGCGTCGAAGCAGGGGCCGGAACCGGATGAACGGTTTATCCCCCTCTTGCAGGTAATATAGCCCATGCTGGAGCATCCGTGGACTTAGCCATCTTCTCACTCCATTTAGCCGGTATTTCCTCAATTTTAGC
>Deania_calcea_MT796400
CCGGATATAGCTTTTCCACGAATAAATAACATAAGCTTTTGACTATTGCC-ACCATCTCTTCTATTACTTTTAGCCTCTGCTGGCGTCGAAGCAGGGGCCGGAACCGGATGAACGGTTTATCCCCCTCTTGCAGGTAATATAGCCCATGCTGGAGCATCCGTGGACTTAGCCATCTTCTCACTCCATTTAGCCGGTATTTCCTCAATTTTAGC
>Deania_calcea_MT796398
CCGGATATAGCTTTTCCACGAATAAATAACATAAGCTTTTGACTATTGCC-ACCATCTCTTCTATTACTTTTAGCCTCTGCTGGCGTCGAAGCAGGGGCCGGAACCGGATGAACGGTTTATCCCCCTCTTGCAGGTAATATAGCCCATGCTGGAGCATCCGTGGACTTAGCCATCTTCTCACTCCATTTAGCCGGTATTTCCTCAATTTTAGC
>Deania_calcea_MT796365
CCGGATATAGCTTTTCCACGAATAAATAACATAAGCTTTTGACTATTGCC-ACCATCTCTTCTATTACTTTTAGCCTCTGCTGGCGTCGAAGCAGGGGCCGGAACCGGATGAACGGTTTATCCCCCTCTTGCAGGTAATATAGCCCATGCTGGAGCATCCGTGGACTTAGCCATCTTCTCACTCCATTTAGCCGGTATTTCCTCAATTTTAGC
>Deania_calcea_MT796403
CCGGATATAGCTTTTCCACGAATAAATAACATAAGCTTTTGACTATTGCC-ACCATCTCTTCTATTACTTTTAGCCTCTGCTGGCGTCGAAGCAGGGGCCGGAACCGGATGAACGGTTTATCCCCCTCTTGCAGGTAATATAGCCCATGCTGGAGCATCCGTGGACTTAGCCATCTTCTCACTCCATTTAGCCGGTATTTCCTCAATTTTAGC
>Deania_hystricosa_OQ605461
CCGGATATAGCTTTTCCACGAATAAATAACATAAGCTTTTGACTATTGCC-ACCATCTCTTCTATTACTTTTAGCCTCTGCTGGCGTCGAAGCAGGGGCCGGAACCGGATGAACGGTTTATCCCCCTCTTGCAGGTAATATAGCCCATGCTGGAGCATCCGTGGACTTAGCCATCTTCTCACTCCATTTAGCCGGTATTTCCTCAATTTTAGC
>Deania_calcea_OQ605456
CCGGATATAGCTTTTCCACGAATAAATAACATAAGCTTTTGACTATTGCC-ACCATCTCTTCTATTACTTTTAGCCTCTGCTGGCGTCGAAGCAGGGGCCGGAACCGGATGAACGGTTTATCCCCCTCTTGCAGGTAATATAGCCCATGCTGGAGCATCCGTGGACTTAGCCATCTTCTCACTCCATTTAGCCGGTATTTCCTCAATTTTAGC
>Deania_calcea_MT796397
CCGGATATAGCTTTTCCACGAATAAATAACATAAGCTTTTGACTATTGCC-ACCATCTCTTCTATTACTTTTAGCCTCTGCTGGCGTCGAAGCAGGGGCCGGAACCGGATGAACGGTTTATCCCCCTCTTGCAGGTAATATAGCCCATGCTGGAGCATCCGTGGACTTAGCCATCTTCTCACTCCATTTAGCCGGTATTTCCTCAATTTTAGC
>Deania_calcea_MT796391
CCGGATATAGCTTTTCCACGAATAAATAACATAAGCTTTTGACTATTGCC-ACCATCTCTTCTATTACTTTTAGCCTCTGCTGGCGTCGAAGCAGGGGCCGGAACCGGATGAACGGTTTATCCCCCTCTTGCAGGTAATATAGCCCATGCTGGAGCATCCGTGGACTTAGCCATCTTCTCACTCCATTTAGCCGGTATTTCCTCAATTTTAGC
>Deania_calcea_MT796390
CCGGATATAGCTTTTCCACGAATAAATAACATAAGCTTTTGACTATTGCC-ACCATCTCTTCTATTACTTTTAGCCTCTGCTGGCGTCGAAGCAGGGGCCGGAACCGGATGAACGGTTTATCCCCCTCTTGCAGGTAATATAGCCCATGCTGGAGCATCCGTGGACTTAGCCATCTTCTCACTCCATTTAGCCGGTATTTCCTCAATTTTAGC
>Deania_calcea_MT796370
CCGGATATAGCTTTTCCACGAATAAATAACATAAGCTTTTGACTATTGCC-ACCATCTCTTCTATTACTTTTAGCCTCTGCTGGCGTCGAAGCAGGGGCCGGAACCGGATGAACGGTTTATCCCCCTCTTGCAGGTAATATAGCCCATGCTGGAGCATCCGTGGACTTAGCCATCTTCTCACTCCATTTAGCCGGTATTTCCTCAATTTTAGC
>Deania_calcea_MT796360
CCGGATATAGCTTTTCCACGAATAAATAACATAAGCTTTTGACTATTGCC-ACCATCTCTTCTATTACTTTTAGCCTCTGCTGGCGTCGAAGCAGGGGCCGGAACCGGATGAACGGTTTATCCCCCTCTTGCAGGTAATATAGCCCATGCTGGAGCATCCGTGGACTTAGCCATCTTCTCACTCCATTTAGCCGGTATTTCCTCAATTTTAGC
>Deania_calcea_MK575874
CCGGATATAGCTTTTCCACGAATAAATAACATAAGCTTTTGACTATTGCC-ACCATCTCTTCTATTACTTTTAGCCTCTGCTGGCGTCGAAGCAGGGGCCGGAACCGGATGAACGGTTTATCCCCCTCTTGCAGGTAATATAGCCCATGCTGGAGCATCCGTGGACTTAGCCATCTTCTCACTCCATTTAGCCGGTATTTCCTCAATTTTAGC
>Deania_calcea_MT796396
CCGGATATAGCTTTTCCACGAATAAATAACATAAGCTTTTGACTATTGCC-ACCATCTCTTCTATTACTTTTAGCCTCTGCTGGCGTCGAAGCAGGGGCCGGAACCGGATGAACGGTTTATCCCCCTCTTGCAGGTAATATAGCCCATGCTGGAGCATCCGTGGACTTAGCCATCTTCTCACTCCATTTAGCCGGTATTTCCTCAATTTTAGC
>Deania_calcea_MT796379
CCGGATATAGCTTTTCCACGAATAAATAACATAAGCTTTTGACTATTGCC-ACCATCTCTTCTATTACTTTTAGCCTCTGCTGGCGTCGAAGCAGGGGCCGGAACCGGATGAACGGTTTATCCCCCTCTTGCAGGTAATATAGCCCATGCTGGAGCATCCGTGGACTTAGCCATCTTCTCACTCCATTTAGCCGGTATTTCCTCAATTTTAGC
>Deania_hystricosa_OQ605459
CCGGATATAGCTTTTCCACGAATAAATAACATAAGCTTTTGACTATTGCC-ACCATCTCTTCTATTACTTTTAGCCTCTGCTGGCGTCGAAGCAGGGGCCGGAACCGGATGAACGGTTTATCCCCCTCTTGCAGGTAATATAGCCCATGCTGGAGCATCCGTGGACTTAGCCATCTTCTCACTCCATTTAGCCGGTATTTCCTCAATTTTAGC
>Deania_calcea_OQ605457
CCGGATATAGCTTTTCCACGAATAAATAACATAAGCTTTTGACTATTGCC-ACCATCTCTTCTATTACTTTTAGCCTCTGCTGGCGTCGAAGCAGGGGCCGGAACCGGATGAACGGTTTATCCCCCTCTTGCAGGTAATATAGCCCATGCTGGAGCATCCGTGGACTTAGCCATCTTCTCACTCCATTTAGCCGGTATTTCCTCAATTTTAGC
>Deania_calcea_MT796405
CCGGATATAGCTTTTCCACGAATAAATAACATAAGCTTTTGACTATTGCC-ACCATCTCTTCTATTACTTTTAGCCTCTGCTGGCGTCGAAGCAGGGGCCGGAACCGGATGAACGGTTTATCCCCCTCTTGCAGGTAATATAGCCCATGCTGGAGCATCCGTGGACTTAGCCATCTTCTCACTCCATTTAGCCGGTATTTCCTCAATTTTAGC
>Deania_calcea_MT796404
CCGGATATAGCTTTTCCACGAATAAATAACATAAGCTTTTGACTATTGCC-ACCATCTCTTCTATTACTTTTAGCCTCTGCTGGCGTCGAAGCAGGGGCCGGAACCGGATGAACGGTTTATCCCCCTCTTGCAGGTAATATAGCCCATGCTGGAGCATCCGTGGACTTAGCCATCTTCTCACTCCATTTAGCCGGTATTTCCTCAATTTTAGC
>Deania_calcea_MT796402
CCGGATATAGCTTTTCCACGAATAAATAACATAAGCTTTTGACTATTGCC-ACCATCTCTTCTATTACTTTTAGCCTCTGCTGGCGTCGAAGCAGGGGCCGGAACCGGATGAACGGTTTATCCCCCTCTTGCAGGTAATATAGCCCATGCTGGAGCATCCGTGGACTTAGCCATCTTCTCACTCCATTTAGCCGGTATTTCCTCAATTTTAGC
>Deania_calcea_MT796394
CCGGATATAGCTTTTCCACGAATAAATAACATAAGCTTTTGACTATTGCC-ACCATCTCTTCTATTACTTTTAGCCTCTGCTGGCGTCGAAGCAGGGGCCGGAACCGGATGAACGGTTTATCCCCCTCTTGCAGGTAATATAGCCCATGCTGGAGCATCCGTGGACTTAGCCATCTTCTCACTCCATTTAGCCGGTATTTCCTCAATTTTAGC
>Deania_calcea_MT796393
CCGGATATAGCTTTTCCACGAATAAATAACATAAGCTTTTGACTATTGCC-ACCATCTCTTCTATTACTTTTAGCCTCTGCTGGCGTCGAAGCAGGGGCCGGAACCGGATGAACGGTTTATCCCCCTCTTGCAGGTAATATAGCCCATGCTGGAGCATCCGTGGACTTAGCCATCTTCTCACTCCATTTAGCCGGTATTTCCTCAATTTTAGC
>Deania_calcea_MT796388
CCGGATATAGCTTTTCCACGAATAAATAACATAAGCTTTTGACTATTGCC-ACCATCTCTTCTATTACTTTTAGCCTCTGCTGGCGTCGAAGCAGGGGCCGGAACCGGATGAACGGTTTATCCCCCTCTTGCAGGTAATATAGCCCATGCTGGAGCATCCGTGGACTTAGCCATCTTCTCACTCCATTTAGCCGGTATTTCCTCAATTTTAGC
>Deania_calcea_MT796385
CCGGATATAGCTTTTCCACGAATAAATAACATAAGCTTTTGACTATTGCC-ACCATCTCTTCTATTACTTTTAGCCTCTGCTGGCGTCGAAGCAGGGGCCGGAACCGGATGAACGGTTTATCCCCCTCTTGCAGGTAATATAGCCCATGCTGGAGCATCCGTGGACTTAGCCATCTTCTCACTCCATTTAGCCGGTATTTCCTCAATTTTAGC
>Deania_calcea_MT796382
CCGGATATAGCTTTTCCACGAATAAATAACATAAGCTTTTGACTATTGCC-ACCATCTCTTCTATTACTTTTAGCCTCTGCTGGCGTCGAAGCAGGGGCCGGAACCGGATGAACGGTTTATCCCCCTCTTGCAGGTAATATAGCCCATGCTGGAGCATCCGTGGACTTAGCCATCTTCTCACTCCATTTAGCCGGTATTTCCTCAATTTTAGC
>Deania_calcea_MT796381
CCGGATATAGCTTTTCCACGAATAAATAACATAAGCTTTTGACTATTGCC-ACCATCTCTTCTATTACTTTTAGCCTCTGCTGGCGTCGAAGCAGGGGCCGGAACCGGATGAACGGTTTATCCCCCTCTTGCAGGTAATATAGCCCATGCTGGAGCATCCGTGGACTTAGCCATCTTCTCACTCCATTTAGCCGGTATTTCCTCAATTTTAGC
>Deania_calcea_MT796380
CCGGATATAGCTTTTCCACGAATAAATAACATAAGCTTTTGACTATTGCC-ACCATCTCTTCTATTACTTTTAGCCTCTGCTGGCGTCGAAGCAGGGGCCGGAACCGGATGAACGGTTTATCCCCCTCTTGCAGGTAATATAGCCCATGCTGGAGCATCCGTGGACTTAGCCATCTTCTCACTCCATTTAGCCGGTATTTCCTCAATTTTAGC
>Deania_calcea_MT796372
CCGGATATAGCTTTTCCACGAATAAATAACATAAGCTTTTGACTATTGCC-ACCATCTCTTCTATTACTTTTAGCCTCTGCTGGCGTCGAAGCAGGGGCCGGAACCGGATGAACGGTTTATCCCCCTCTTGCAGGTAATATAGCCCATGCTGGAGCATCCGTGGACTTAGCCATCTTCTCACTCCATTTAGCCGGTATTTCCTCAATTTTAGC
>Deania_calcea_MT796369
CCGGATATAGCTTTTCCACGAATAAATAACATAAGCTTTTGACTATTGCC-ACCATCTCTTCTATTACTTTTAGCCTCTGCTGGCGTCGAAGCAGGGGCCGGAACCGGATGAACGGTTTATCCCCCTCTTGCAGGTAATATAGCCCATGCTGGAGCATCCGTGGACTTAGCCATCTTCTCACTCCATTTAGCCGGTATTTCCTCAATTTTAGC
>Deania_calcea_MT796367
CCGGATATAGCTTTTCCACGAATAAATAACATAAGCTTTTGACTATTGCC-ACCATCTCTTCTATTACTTTTAGCCTCTGCTGGCGTCGAAGCAGGGGCCGGAACCGGATGAACGGTTTATCCCCCTCTTGCAGGTAATATAGCCCATGCTGGAGCATCCGTGGACTTAGCCATCTTCTCACTCCATTTAGCCGGTATTTCCTCAATTTTAGC
>Deania_calcea_MT796362
CCGGATATAGCTTTTCCACGAATAAATAACATAAGCTTTTGACTATTGCC-ACCATCTCTTCTATTACTTTTAGCCTCTGCTGGCGTCGAAGCAGGGGCCGGAACCGGATGAACGGTTTATCCCCCTCTTGCAGGTAATATAGCCCATGCTGGAGCATCCGTGGACTTAGCCATCTTCTCACTCCATTTAGCCGGTATTTCCTCAATTTTAGC
>Deania_calcea_MT796361
CCGGATATAGCTTTTCCACGAATAAATAACATAAGCTTTTGACTATTGCC-ACCATCTCTTCTATTACTTTTAGCCTCTGCTGGCGTCGAAGCAGGGGCCGGAACCGGATGAACGGTTTATCCCCCTCTTGCAGGTAATATAGCCCATGCTGGAGCATCCGTGGACTTAGCCATCTTCTCACTCCATTTAGCCGGTATTTCCTCAATTTTAGC
>Deania_calcea_MT796358
CCGGATATAGCTTTTCCACGAATAAATAACATAAGCTTTTGACTATTGCC-ACCATCTCTTCTATTACTTTTAGCCTCTGCTGGCGTCGAAGCAGGGGCCGGAACCGGATGAACGGTTTATCCCCCTCTTGCAGGTAATATAGCCCATGCTGGAGCATCCGTGGACTTAGCCATCTTCTCACTCCATTTAGCCGGTATTTCCTCAATTTTAGC
>Deania_calcea_MK575875
CCGGATATAGCTTTTCCACGAATAAATAACATAAGCTTTTGACTATTGCC-ACCATCTCTTCTATTACTTTTAGCCTCTGCTGGCGTCGAAGCAGGGGCCGGAACCGGATGAACGGTTTATCCCCCTCTTGCAGGTAATATAGCCCATGCTGGAGCATCCGTGGACTTAGCCATCTTCTCACTCCATTTAGCCGGTATTTCCTCAATTTTAGC
>Deania_calcea_KJ083235
CCGGATATAGCTTTTCCACGAATAAATAACATAAGCTTTTGACTATTGCC-ACCATCTCTTCTATTACTTTTAGCCTCTGCTGGCGTCGAAGCAGGGGCCGGAACCGGATGAACGGTTTATCCCCCTCTTGCAGGTAATATAGCCCATGCTGGAGCATCCGTGGACTTAGCCATCTTCTCACTCCATTTAGCCGGTATTTCCTCAATTTTAGC
>Deania_calcea_KJ083233
CCGGATATAGCTTTTCCACGAATAAATAACATAAGCTTTTGACTATTGCC-ACCATCTCTTCTATTACTTTTAGCCTCTGCTGGCGTCGAAGCAGGGGCCGGAACCGGATGAACGGTTTATCCCCCTCTTGCAGGTAATATAGCCCATGCTGGAGCATCCGTGGACTTAGCCATCTTCTCACTCCATTTAGCCGGTATTTCCTCAATTTTAGC
>Deania_hystricosa_OQ605462
CCGGATATAGCTTTTCCACGAATAAATAACATAAGCTTTTGACTATTGCC-ACCATCTCTTCTATTACTTTTAGCCTCTGCTGGCGTCGAAGCAGGGGCCGGAACCGGATGAACGGTTTATCCCCCTCTTGCAGGTAATATAGCCCATGCTGGAGCATCCGTGGACTTAGCCATCTTCTCGCTCCATTTAGCCGGTATTTCCTCAATTTTAGC
>Deania_calcea_MT796373
CCGGATATAGCTTTTCCACGAATAAATAACATAAGCTTTTGACTATTGCC-ACCATCTCTTCTATTACTTTTAGCCTCTGCTGGCGTCGAAGCAGGGGCCGGAACCGGATGAACGGTTTATCCCCCTCTTGCAGGTAATATAGCCCATGCTGGAGCATCCGTGGACTTAGCCATCTTCTCGCTCCATTTAGCCGGTATTTCCTCAATTTTAGC
>Deania_quadrispinosa_JN313270
CCAGATATAGCTTTTCCTCGAATAAATAACATAAGTTTTTGACTATTACC-ACCGTCTCTTCTATTACTTTTAGCCTCTGCTGGCGTCGAAGCAGGGGCTGGAACCGGATGAACGGTCTACCCCCCTCTTGCAGGTAATATAGCCCATGCTGGTGCATCCGTGGACTTAGCCATCTTCTCACTCCATTTAGCCGGTATTTCCTCCATTTTAGC
>Deania_quadrispinosa_HQ956334
CCAGATATAGCTTTTCCTCGAATAAATAACATAAGTTTTTGACTATTACC-ACCGTCTCTTCTATTACTTTTAGCCTCTGCTGGCGTCGAAGCAGGGGCTGGAACCGGATGAACGGTCTACCCCCCTCTTGCAGGTAATATAGCCCATGCTGGTGCATCCGTGGACTTAGCCATCTTCTCACTCCATTTAGCCGGTATTTCCTCCATTTTAGC
>Deania_calcea_ON398599
CCAGACATAGCTTTTCCTCGAATAAATAACATAAGTTTTTGACTATTGCC-ACCATCTCTTCTATTACTTTTAGCTTCTGCTGGCGTCGAAGCAGGGGCTGGAACCGGATGAACGGTCTACCCCCCTCTTGCAGGTAATATAGCCCATGCTGGCGCATCCGTGGACTTAGCCATCTTCTCACTCCATTTAGCCGGTATTTCCTCCATTTTAGC
>Deania_quadrispinosa_KP719231
CCAGACATAGCTTTTCCTCGAATAAATAACATAAGTTTTTGACTATTGCC-ACCATCTCTTCTATTACTTTTAGCTTCTGCTGGCGTCGAAGCAGGGGCTGGAACCGGATGAACGGTCTACCCCCCTCTTGCAGGTAATATAGCCCATGCTGGCGCATCCGTGGATTTAGCCATCTTCTCACTCCATTTAGCCGGTATTTCCTCCATTTTAGC
>Deania_quadrispinosa_KP719228
CCAGACATAGCTTTTCCTCGAATAAATAACATAAGTTTTTGACTATTGCC-ACCATCTCTTCTATTACTTTTAGCTTCTGCTGGCGTCGAAGCAGGGGCTGGAACCGGATGAACGGTCTACCCCCCTCTTGCAGGTAATATAGCCCATGCTGGCGCATCCGTGGATTTAGCCATCTTCTCACTCCATTTAGCCGGTATTTCCTCCATTTTAGC
>Deania_quadrispinosa_KP719232
CCAGACATAGCTTTTCCTCGAATAAATAACATAAGTTTTTGACTATTGCC-ACCATCTCTTCTATTACTTTTAGCTTCTGCTGGCGTCGAAGCAGGGGCTGGAACCGGATGAACGGTCTACCCCCCTCTTGCAGGTAATATAGCCCATGCTGGCGCATCCGTGGATTTAGCCATCTTCTCACTCCATTTAGCCGGTATTTCCTCCATTTTAGC
>Deania_quadrispinosa_HQ956335
CCAGACATAGCTTTTCCTCGAATAAATAACATAAGTTTTTGACTATTGCC-ACCATCTCTTCTATTACTTTTAGCTTCTGCTGGCGTCGAAGCAGGGGCTGGAACCGGATGAACGGTCTACCCCCCTCTTGCAGGTAATATAGCCCATGCTGGCGCATCCGTGGATTTAGCCATCTTCTCACTCCATTTAGCCGGTATTTCCTCCATTTTAGC
>Deania_quadrispinosa_HQ564324
CCAGACATAGCTTTTCCTCGAATAAATAACATAAGTTTTTGACTATTGCC-ACCATCTCTTCTATTACTTTTAGCTTCTGCTGGCGTCGAAGCAGGGGCTGGAACCGGATGAACGGTCTACCCCCCTCTTGCAGGTAATATAGCCCATGCTGGCGCATCCGTGGATTTAGCCATCTTCTCACTCCATTTAGCCGGTATTTCCTCCATTTTAGC
>Deania_quadrispinosa_GU673454
CCAGACATAGCTTTTCCTCGAATAAATAACATAAGTTTTTGACTATTGCC-ACCATCTCTTCTATTACTTTTAGCTTCTGCTGGCGTCGAAGCAGGGGCTGGAACCGGATGAACGGTCTACCCCCCTCTTGCAGGTAATATAGCCCATGCTGGCGCATCCGTGGATTTAGCCATCTTCTCACTCCATTTAGCCGGTATTTCCTCCATTTTAGC
>Deania_quadrispinosa_HQ956336
CCAGACATAGCTTTTCCTCGAATAAATAACATAAGTTTTTGACTATTGCC-ACCATCTCTTCTATTACTTTTAGCTTCTGCTGGCGTCGAAGCAGGGGCTGGAACCGGATGAACGGTCTACCCCCCTCTTGCAGGTAATATAGCCCATGCTGGCGCATCCGTGGATTTAGCCATCTTCTCACTCCATTTAGCCGGTATTTCCTCCATTTTAGC
>Deania_quadrispinosa_KP719230
CCAGACATAGCTTTTCCTCGAATAAATAACATAAGTTTTTGACTATTGCC-ACCATCTCTTCTATTACTTTTAGCTTCTGCTGGCGTCGAAGCAGGGGCTGGAACCGGATGAACGGTCTACCCCCCTCTTGCAGGTAATATAGCCCATGCTGGCGCATCCGTGGATTTAGCCATCTTCTCACTCCATTTAGCCGGTATTTCCTCCATTTTAGC
>Deania_quadrispinosa_KP719233
CCAGACATAGCTTTTCCTCGAATAAATAACATAAGTTTTTGACTATTGCC-ACCATCTCTTCTATTACTTTTAGCTTCTGCTGGCGTCGAAGCAGGGGCTGGAACCGGATGAACGGTCTACCCCCCTCTTGCAGGTAATATAGCCCATGCTGGCGCATCCGTGGATTTAGCCATCTTCTCACTCCATTTAGCCGGTATTTCCTCCATTTTAGC
>Deania_quadrispinosa_KP719229
CCAGACATAGCTTTTCCTCGAATAAATAACATAAGTTTTTGACTATTGCC-ACCATCTCTTCTATTACTTTTAGCTTCTGCTGGCGTCGAAGCAGGGGCTGGAACCGGATGAACGGTCTACCCCCCTCTTGCAGGTAATATAGCCCATGCTGGCGCATCCGTGGATTTAGCCATCTTCTCACTCCATTTAGCCGGTATTTCCTCCATTTTAGC
>Centrophorus_longipinnis_GU673455
CCAGACATAGCTTTTCCACGAATAAATAATATAAGCTTTTGACTGCTACC-TCCATCTCTTTTATTACTTTTAGCCTCTGCTGGTGTTGAAGCGGGAGCTGGAACCGGCTGAACGGTTTATCCCCCTCTTGCTGGTAACATAGCCCATGCCGGGGCATCCGTAGATTTAGCTATCTTCTCACTTCATTTAGCCGGTATTTCCTCAATTTTAGC
>Centrophorus_sp._KM281928
CCAGATATAGCTTTTCCACGAATAAATAATATAAGCTTTTGACTACTACC-TCCATCTCTTTTATTACTTTTAGCCTCTGCTGGTGTTGAAGCGGGAGCTGGAACCGGCTGAACGGTTTATCCTCCTCTTGCTGGTAATATAGCCCATGCCGGAGCATCCGTAGATTTAGCTATCTTCTCACTTCATTTAGCCGGCATTTCCTCAATTTTAGC
>Centrophorus_sp._KM281903
CCAGATATAGCTTTTCCACGAATAAATAATATAAGCTTTTGACTACTACC-TCCATCTCTTTTATTACTTTTAGCCTCTGCTGGTGTTGAAGCGGGAGCTGGAACCGGCTGAACGGTTTATCCTCCTCTTGCTGGTAATATAGCCCATGCCGGAGCATCCGTAGATTTAGCTATCTTCTCACTTCATTTAGCCGGCATTTCCTCAATTTTAGC
>Centrophorus_sp._KM281904
CCAGATATAGCTTTTCCACGAATAAATAATATAAGCTTTTGACTATTACC-TCCATCTCTTTTATTACTTTTAGCCTCTGCTGGTGTTGAAGCGGGAGCTGGAACCGGCTGAACGGTTTATCCTCCTCTTGCTGGTAATATAGCCCATGCCGGAGCATCCGTAGATTTAGCTATCTTCTCACTTCATTTAGCCGGCATTTCCTCAATTTTAGC
>Centrophorus_isodon_KM281913
CCAGATATAGCTTTTCCTCGAATAAATAATATAAGCTTTTGACTACTACC-TCCATCTCTTTTATTACTTTTAGCCTCCGCTGGTGTTGAAGCGGGAGCTGGAACTGGCTGAACGGTTTATCCCCCTCTTGCTGGTAATATAGCCCATGCCGGAGCATCCGTAGATTTAGCTATCTTTTCACTTCATTTAGCCGGCATTTCCTCAATTTTAGC
>Centrophorus_isodon_EU398653
CCAGATATAGCTTTTCCTCGAATAAATAATATAAGCTTTTGACTACTACC-TCCATCTCTTTTATTACTTTTAGCCTCCGCTGGTGTTGAAGCGGGAGCTGGAACTGGCTGAACGGTTTATCCCCCTCTTGCTGGTAATATAGCCCATGCCGGAGCATCCGTAGATTTAGCTATCTTTTCACTTCATTTAGCCGGCATTTCCTCAATTTTAGC
>Centrophorus_westraliensis_JN313269
CCAGATATAGCTTTTCCTCGAATAAATAATATAAGCTTTTGACTACTACC-TCCATCTCTTTTATTACTTTTAGCCTCCGCTGGTGTTGAAGCGGGAGCTGGAACTGGCTGAACGGTTTATCCCCCTCTTGCTGGTAATATAGCCCATGCCGGAGCATCCGTAGATTTAGCTATCTTTTCACTTCATTTAGCCGGCATTTCCTCAATTTTAGC
>Centrophorus_isodon_KM281906
CCAGATATAGCTTTTCCTCGAATAAATAATATAAGCTTTTGACTACTACC-TCCATCTCTTTTATTACTTTTAGCCTCCGCTGGTGTTGAAGCAGGAGCTGGAACTGGCTGAACGGTTTATCCCCCTCTTGCTGGTAATATAGCCCATGCCGGAGCATCCGTAGATTTAGCTATCTTTTCACTTCATTTAGCCGGCATTTCCTCAATTTTAGC
>Centrophorus_isodon_EU398654
CCAGATATAGCTTTTCCACGAATAAATAATATAAGCTTTTGACTACTACC-TCCATCTCTTTTATTACTTTTAGCCTCTGCTGGTGTTGAAGCGGGAGCTGGAACTGGCTGAACGGTTTATCCCCCTCTTGCTGGTAATATAGCCCATGCCGGAGCATCCGTAGATTTAGCTATCTTTTCACTTCATTTAGCCGGCATTTCCTCAATTTTAGC
>Centrophorus_isodon_EU398652
CCAGATATAGCTTTTCCACGAATAAATAATATAAGCTTTTGACTACTACC-TCCATCTCTTTTATTACTTTTAGCCTCTGCTGGTGTTGAAGCGGGAGCTGGAACTGGCTGAACGGTTTATCCCCCTCTTGCTGGTAATATAGCCCATGCCGGAGCATCCGTAGATTTAGCTATCTTTTCACTTCATTTAGCCGGCATTTCCTCAATTTTAGC
>Centrophorus_harrissoni_KM281915
CCAGATATAGCTTTTCCACGAATAAATAATATAAGCTTTTGACTACTACC-TCCATCTCTTTTATTACTTTTAGCCTCCGCTGGTGTTGAAGCGGGAGCTGGAACTGGCTGAACAGTTTATCCACCTCTTGCTGGTAATATAGCCCATGCCGGAGCATCCGTAGATTTAGCTATCTTTTCACTTCATTTAGCCGGCATTTCCTCAATTTTAGC
>Centrophorus_harrissoni_HM422379
CCAGATATAGCTTTTCCACGAATAAATAATATAAGCTTTTGACTACTACC-TCCATCTCTTTTATTACTTTTAGCCTCCGCTGGTGTTGAAGCGGGAGCTGGAACTGGCTGAACAGTTTATCCACCTCTTGCTGGTAATATAGCCCATGCCGGAGCATCCGTAGATTTAGCTATCTTTTCACTTCATTTAGCCGGCATTTCCTCAATTTTAGC
>Centrophorus_harrissoni_HM422375
CCAGATATAGCTTTTCCACGAATAAATAATATAAGCTTTTGACTACTACC-TCCATCTCTTTTATTACTTTTAGCCTCCGCTGGTGTTGAAGCGGGAGCTGGAACTGGCTGAACAGTTTATCCACCTCTTGCTGGTAATATAGCCCATGCCGGAGCATCCGTAGATTTAGCTATCTTTTCACTTCATTTAGCCGGCATTTCCTCAATTTTAGC
>Centrophorus_harrissoni_HQ956368
CCAGATATAGCTTTTCCACGAATAAATAATATAAGCTTTTGACTACTACC-TCCATCTCTTTTATTACTTTTAGCCTCCGCTGGTGTTGAAGCGGGAGCTGGAACTGGCTGAACAGTTTATCCACCTCTTGCTGGTAATATAGCCCATGCCGGAGCATCCGTAGATTTAGCTATCTTTTCACTTCATTTAGCCGGCATTTCCTCAATTTTAGC
>Centrophorus_harrissoni_HM422371
CCAGATATAGCTTTTCCACGAATAAATAATATAAGCTTTTGACTACTACC-TCCATCTCTTTTATTACTTTTAGCCTCCGCTGGTGTTGAAGCGGGAGCTGGAACTGGCTGAACAGTTTATCCACCTCTTGCTGGTAATATAGCCCATGCCGGAGCATCCGTAGATTTAGCTATCTTTTCACTTCATTTAGCCGGCATTTCCTCAATTTTAGC
>Centrophorus_harrissoni_JN312796
CCAGATATAGCTTTTCCACGAATAAATAATATAAGCTTTTGACTACTACC-TCCATCTCTTTTATTACTTTTAGCCTCCGCTGGTGTTGAAGCGGGAGCTGGAACTGGCTGAACAGTTTATCCACCTCTTGCTGGTAATATAGCCCATGCCGGAGCATCCGTAGATTTAGCTATCTTTTCACTTCATTTAGCCGGCATTTCCTCAATTTTAGC
>Centrophorus_harrissoni_JN312784
CCAGATATAGCTTTTCCACGAATAAATAATATAAGCTTTTGACTACTACC-TCCATCTCTTTTATTACTTTTAGCCTCCGCTGGTGTTGAAGCGGGAGCTGGAACTGGCTGAACAGTTTATCCACCTCTTGCTGGTAATATAGCCCATGCCGGAGCATCCGTAGATTTAGCTATCTTTTCACTTCATTTAGCCGGCATTTCCTCAATTTTAGC
>Centrophorus_harrissoni_HM422377
CCAGATATAGCTTTTCCACGAATAAATAATATAAGCTTTTGACTACTACC-TCCATCTCTTTTATTACTTTTAGCCTCCGCTGGTGTTGAAGCGGGAGCTGGAACTGGCTGAACAGTTTATCCACCTCTTGCTGGTAATATAGCCCATGCCGGAGCATCCGTAGATTTAGCTATCTTTTCACTTCATTTAGCCGGCATTTCCTCAATTTTAGC
>Centrophorus_harrissoni_KM281908
CCAGATATAGCTTTTCCACGAATAAATAATATAAGCTTTTGACTACTACC-TCCATCTCTTTTATTACTTTTAGCCTCCGCTGGTGTTGAAGCGGGAGCTGGAACTGGCTGAACAGTTTATCCCCCTCTTGCTGGTAATATAGCCCATGCCGGAGCATCCGTAGATTTAGCTATCTTTTCACTTCATTTAGCCGGCATTTCCTCAATTTTAGC
>Centrophorus_harrissoni_HQ956373
CCAGATATAGCTTTTCCACGAATAAATAATATAAGCTTTTGACTACTACC-TCCATCTCTTTTATTACTTTTAGCCTCCGCTGGTGTTGAAGCGGGAGCTGGAACTGGCTGAACAGTTTATCCCCCTCTTGCTGGTAATATAGCCCATGCCGGAGCATCCGTAGATTTAGCTATCTTTTCACTTCATTTAGCCGGCATTTCCTCAATTTTAGC
>Centrophorus_harrissoni_JN313275
CCAGATATAGCTTTTCCACGAATAAATAATATAAGCTTTTGACTACTACC-TCCATCTCTTTTATTACTTTTAGCCTCCGCTGGTGTTGAAGCGGGAGCTGGAACTGGCTGAACAGTTTATCCCCCTCTTGCTGGTAATATAGCCCATGCCGGAGCATCCGTAGATTTAGCTATCTTTTCACTTCATTTAGCCGGCATTTCCTCAATTTTAGC
>Centrophorus_harrissoni_JN312786
CCAGATATAGCTTTTCCACGAATAAATAATATAAGCTTTTGACTACTACC-TCCATCTCTTTTATTACTTTTAGCCTCCGCTGGTGTTGAAGCGGGAGCTGGAACTGGCTGAACAGTTTATCCCCCTCTTGCTGGTAATATAGCCCATGCCGGAGCATCCGTAGATTTAGCTATCTTTTCACTTCATTTAGCCGGCATTTCCTCAATTTTAGC
>Centrophorus_harrissoni_JN312785
CCAGATATAGCTTTTCCACGAATAAATAATATAAGCTTTTGACTACTACC-TCCATCTCTTTTATTACTTTTAGCCTCCGCTGGTGTTGAAGCGGGAGCTGGAACTGGCTGAACAGTTTATCCCCCTCTTGCTGGTAATATAGCCCATGCCGGAGCATCCGTAGATTTAGCTATCTTTTCACTTCATTTAGCCGGCATTTCCTCAATTTTAGC
>Centrophorus_harrissoni_JN312783
CCAGATATAGCTTTTCCACGAATAAATAATATAAGCTTTTGACTACTACC-TCCATCTCTTTTATTACTTTTAGCCTCCGCTGGTGTTGAAGCGGGAGCTGGAACTGGCTGAACAGTTTATCCCCCTCTTGCTGGTAATATAGCCCATGCCGGAGCATCCGTAGATTTAGCTATCTTTTCACTTCATTTAGCCGGCATTTCCTCAATTTTAGC
>Centrophorus_harrissoni_HQ956372
CCAGATATAGCTTTTCCACGAATAAATAATATAAGCTTTTGACTACTACC-TCCATCTCTTTTATTACTTTTAGCCTCCGCTGGTGTTGAAGCGGGAGCTGGAACTGGCTGAACAGTTTATCCCCCTCTTGCTGGTAATATAGCCCATGCCGGAGCATCCGTAGATTTAGCTATCTTTTCACTTCATTTAGCCGGCATTTCCTCAATTTTAGC
>Centrophorus_harrissoni_HQ956370
CCAGATATAGCTTTTCCACGAATAAATAATATAAGCTTTTGACTACTACC-TCCATCTCTTTTATTACTTTTAGCCTCCGCTGGTGTTGAAGCGGGAGCTGGAACTGGCTGAACAGTTTATCCCCCTCTTGCTGGTAATATAGCCCATGCCGGAGCATCCGTAGATTTAGCTATCTTTTCACTTCATTTAGCCGGCATTTCCTCAATTTTAGC
>Centrophorus_harrissoni_HM422378
CCAGATATAGCTTTTCCACGAATAAATAATATAAGCTTTTGACTACTACC-TCCATCTCTTTTATTACTTTTAGCCTCCGCTGGTGTTGAAGCGGGAGCTGGAACTGGCTGAACAGTTTATCCCCCTCTTGCTGGTAATATAGCCCATGCCGGAGCATCCGTAGATTTAGCTATCTTTTCACTTCATTTAGCCGGCATTTCCTCAATTTTAGC
>Centrophorus_harrissoni_HM422376
CCAGATATAGCTTTTCCACGAATAAATAATATAAGCTTTTGACTACTACC-TCCATCTCTTTTATTACTTTTAGCCTCCGCTGGTGTTGAAGCGGGAGCTGGAACTGGCTGAACAGTTTATCCCCCTCTTGCTGGTAATATAGCCCATGCCGGAGCATCCGTAGATTTAGCTATCTTTTCACTTCATTTAGCCGGCATTTCCTCAATTTTAGC
>Centrophorus_harrissoni_HQ956371
CCAGATATAGCTTTTCCACGAATAAATAATATAAGCTTTTGACTACTACC-TCCATCTCTTTTATTACTTTTAGCCTCCGCTGGTGTTGAAGCGGGAGCTGGAACTGGCTGAACAGTTTATCCCCCTCTTGCTGGTAATATAGCCCATGCCGGAGCATCCGTAGATTTAGCTATCTTTTCACTTCATTTAGCCGGCATTTCCTCAATTTTAGC
>Centrophorus_harrissoni_HQ956369
CCAGATATAGCTTTTCCACGAATAAATAATATAAGCTTTTGACTACTACC-TCCATCTCTTTTATTACTTTTAGCCTCCGCTGGTGTTGAAGCGGGAGCTGGAACTGGCTGAACAGTTTATCCCCCTCTTGCTGGTAATATAGCCCATGCCGGAGCATCCGTAGATTTAGCTATCTTTTCACTTCATTTAGCCGGCATTTCCTCAATTTTAGC
>Centrophorus_harrissoni_HM422373
CCAGATATAGCTTTTCCACGAATAAATAATATAAGCTTTTGACTACTACC-TCCATCTCTTTTATTACTTTTAGCCTCCGCTGGTGTTGAAGCGGGAGCTGGAACTGGCTGAACAGTTTATCCCCCTCTTGCTGGTAATATAGCCCATGCCGGAGCATCCGTAGATTTAGCTATCTTTTCACTTCATTTAGCCGGCATTTCCTCAATTTTAGC
>Centrophorus_granulosus_KP719306
CCAGATATAGCTTTCCCCCGAATAAATAATATAAGCTTTTGACTATTACC-CCCATCTCTCTTATTACTTTTAGCCTCTGCTGGTGTTGAAGCGGGCGCTGGAACCGGCTGAACGGTTTACCCTCCTCTTGCTGGTAATATAGCCCATGCTGGAGCATCCGTAAATTTAGCCATCTTCTCACTTCATTTAGCCGGTATTTCCTCAATTTTAGC
>Centrophorus_granulosus_KP719311
CCAGATATAGCTTTCCCCCGAATAAATAATATAAGCTTTTGACTATTACC-CCCCTCTCTCTTATTACTTTTAGCCTCTGCTGGTGTTGAAGCGGGCGCTGGAACCGGCTGAACGGTTTACCCTCCTCTTGCTGGTAATATAGCCCATGCTGGAGCATCCGTAGATTTAGCCATCTTCTCACTTCATTTAGCCGGTATTTCCTCAATTTTAGC
>Centrophorus_granulosus_KP719312
CCAGATATAGCTTTCCCCCGAATAAATAATATAAGCTTTTGACTATTACC-CCCCTCTCTCTTATTACTTTTAGCCTCTGCTGGTGTTGAAGCGGGCGCTGGAACCGGCTGAACGGTTTACCCTCCTCTTGCTGGTAATATAGCCCATGCTGGAGCATCCGTAGATTTAGCCATCTTCTCACTTCATTTAGCCGGTATTTCCTCAATTTTAGC
>Centrophorus_granulosus_KM281901
CCAGATATAGCTTTCCCCCGAATAAATAATATAAGCTTTTGACTATTACC-CCCCTCTCTCTTATTACTTTTAGCCTCTGCTGGTGTTGAAGCGGGCGCTGGAACCGGCTGAACGGTTTACCCTCCTCTTGCTGGTAATATAGCCCATGCTGGAGCATCCGTAGATTTAGCCATCTTCTCACTTCATTTAGCCGGTATTTCCTCAATTTTAGC
>Centrophorus_granulosus_KM281919
CCAGATATAGCTTTCCCCCGAATAAATAATATAAGCTTTTGACTATTACC-CCCCTCTCTCTTATTACTTTTAGCCTCTGCTGGTGTTGAAGCGGGCGCTGGAACCGGCTGAACGGTTTACCCTCCTCTTGCTGGTAATATAGCCCATGCTGGAGCATCCGTAGATTTAGCCATCTTCTCACTTCATTTAGCCGGTATTTCCTCAATTTTAGC
>Centrophorus_granulosus_KM281914
CCAGATATAGCTTTCCCCCGAATAAATAATATAAGCTTTTGACTATTACC-CCCCTCTCTCTTATTACTTTTAGCCTCTGCTGGTGTTGAAGCGGGCGCTGGAACCGGCTGAACGGTTTACCCTCCTCTTGCTGGTAATATAGCCCATGCTGGAGCATCCGTAGATTTAGCCATCTTCTCACTTCATTTAGCCGGTATTTCCTCAATTTTAGC
>Centrophorus_granulosus_KM281911
CCAGATATAGCTTTCCCCCGAATAAATAATATAAGCTTTTGACTATTACC-CCCCTCTCTCTTATTACTTTTAGCCTCTGCTGGTGTTGAAGCGGGCGCTGGAACCGGCTGAACGGTTTACCCTCCTCTTGCTGGTAATATAGCCCATGCTGGAGCATCCGTAGATTTAGCCATCTTCTCACTTCATTTAGCCGGTATTTCCTCAATTTTAGC
>Centrophorus_granulosus_KM281902
CCAGATATAGCTTTCCCCCGAATAAATAATATAAGCTTTTGACTATTACC-CCCCTCTCTCTTATTACTTTTAGCCTCTGCTGGTGTTGAAGCGGGCGCTGGAACCGGCTGAACGGTTTACCCTCCTCTTGCTGGTAATATAGCCCATGCTGGAGCATCCGTAGATTTAGCCATCTTCTCACTTCATTTAGCCGGTATTTCCTCAATTTTAGC
>Centrophorus_granulosus_FJ519559
CCAGATATAGCTTTCCCCCGAATAAATAATATAAGCTTTTGACTATTACC-CCCCTCTCTCTTATTACTTTTAGCCTCTGCTGGTGTTGAAGCGGGCGCTGGAACCGGCTGAACGGTTTACCCTCCTCTTGCTGGTAATATAGCCCATGCTGGAGCATCCGTAGATTTAGCCATCTTCTCACTTCATTTAGCCGGTATTTCCTCAATTTTAGC
>Centrophorus_granulosus_EU003894
CCAGATATAGCTTTCCCCCGAATAAATAATATAAGCTTTTGACTATTACC-CCCCTCTCTCTTATTACTTTTAGCCTCTGCTGGTGTTGAAGCGGGCGCTGGAACCGGCTGAACGGTTTACCCTCCTCTTGCTGGTAATATAGCCCATGCTGGAGCATCCGTAGATTTAGCCATCTTCTCACTTCATTTAGCCGGTATTTCCTCAATTTTAGC
>Centrophorus_granulosus_FJ519560
CCAGATATAGCTTTCCCCCGAATAAATAATATAAGCTTTTGACTATTACC-CCCCTCTCTCTTATTACTTTTAGCCTCTGCTGGTGTTGAAGCGGGCGCTGGAACCGGCTGAACGGTTTACCCTCCTCTTGCTGGTAATATAGCCCATGCTGGAGCATCCGTAGATTTAGCCATCTTCTCACTTCATTTAGCCGGTATTTCCTCAATTTTAGC
>Centrophorus_niaukang_KF929690
CCAGATATAGCTTTCCCCCGAATAAATAATATAAGCTTTTGACTATTACC-CCCCTCTCTCTTATTACTTTTAGCCTCTGCTGGTGTTGAAGCGGGCGCTGGAACCGGCTGAACGGTTTACCCTCCTCTTGCTGGTAATATAGCCCATGCTGGAGCATCCGTAGATTTAGCCATCTTCTCACTTCATTTAGCCGGTATTTCCTCAATTTTAGC
>Centrophorus_granulosus_EU003893
CCAGATATAGCTTTCCCCCGAATAAATAATATAAGCTTTTGACTATTACC-CCCCTCTCTCTTATTACTTTTAGCCTCTGCTGGTGTTGAAGCGGGCGCTGGAACCGGCTGAACGGTTTACCCTCCTCTTGCTGGTAATATAGCCCATGCTGGAGCATCCGTAGATTTAGCCATCTTCTCACTTCATTTAGCCGGTATTTCCTCAATTTTAGC
>Centrophorus_granulosus_KF899393
CCAGATATAGCTTTCCCCCGAATAAATAATATAAGCTTTTGACTATTACC-CCCCTCTCTCTTATTACTTTTAGCCTCTGCTGGTGTTGAAGCGGGCGCTGGAACCGGCTGAACGGTTTACCCTCCTCTTGCTGGTAATATAGCCCATGCTGGAGCATCCGTAGATTTAGCCATCTTCTCACTTCATTTAGCCGGTATTTCCTCAATTTTAGC
>Centrophorus_granulosus_KF899392
CCAGATATAGCTTTCCCCCGAATAAATAATATAAGCTTTTGACTATTACC-CCCCTCTCTCTTATTACTTTTAGCCTCTGCTGGTGTTGAAGCGGGCGCTGGAACCGGCTGAACGGTTTACCCTCCTCTTGCTGGTAATATAGCCCATGCTGGAGCATCCGTAGATTTAGCCATCTTCTCACTTCATTTAGCCGGTATTTCCTCAATTTTAGC
>Centrophorus_granulosus_KF899391
CCAGATATAGCTTTCCCCCGAATAAATAATATAAGCTTTTGACTATTACC-CCCCTCTCTCTTATTACTTTTAGCCTCTGCTGGTGTTGAAGCGGGCGCTGGAACCGGCTGAACGGTTTACCCTCCTCTTGCTGGTAATATAGCCCATGCTGGAGCATCCGTAGATTTAGCCATCTTCTCACTTCATTTAGCCGGTATTTCCTCAATTTTAGC
>Centrophorus_niaukang_DQ108229
CCAGATATAGCTTTCCCCCGAATAAATAATATAAGCTTTTGACTATTACC-CCCCTCTCTCTTATTACTTTTAGCCTCTGCTGGTGTTGAAGCGGGCGCTGGAACCGGCTGAACGGTTTACCCTCCTCTTGCTGGTAATATAGCCCATGCTGGAGCATCCGTAGATTTAGCCATCTTCTCACTTCATTTAGCCGGTATTTCCTCAATTTTAGC
>Centrophorus_niaukang_DQ108228
CCAGATATAGCTTTCCCCCGAATAAATAATATAAGCTTTTGACTATTACC-CCCCTCTCTCTTATTACTTTTAGCCTCTGCTGGTGTTGAAGCGGGCGCTGGAACCGGCTGAACGGTTTACCCTCCTCTTGCTGGTAATATAGCCCATGCTGGAGCATCCGTAGATTTAGCCATCTTCTCACTTCATTTAGCCGGTATTTCCTCAATTTTAGC
>Centrophorus_granulosus_OL670391
CCAGATATAGCTTTCCCCCGAATAAATAATATAAGCTTTTGACTATTACC-CCCCTCTCTCTTATTACTTTTAGCCTCTGCTGGTGTTGAAGCGGGCGCTGGAACCGGCTGAACGGTTTACCCTCCTCTTGCTGGTAATATAGCCCATGCTGGAGCATCCGTAGATTTAGCCATCTTCTCACTTCATTTAGCCGGTATTTCCTCAATTTTAGC
>Centrophorus_granulosus_OL670218
CCAGATATAGCTTTCCCCCGAATAAATAATATAAGCTTTTGACTATTACC-CCCCTCTCTCTTATTACTTTTAGCCTCTGCTGGTGTTGAAGCGGGCGCTGGAACCGGCTGAACGGTTTACCCTCCTCTTGCTGGTAATATAGCCCATGCTGGAGCATCCGTAGATTTAGCCATCTTCTCACTTCATTTAGCCGGTATTTCCTCAATTTTAGC
>Centrophorus_granulosus_OL670180
CCAGATATAGCTTTCCCCCGAATAAATAATATAAGCTTTTGACTATTACC-CCCCTCTCTCTTATTACTTTTAGCCTCTGCTGGTGTTGAAGCGGGCGCTGGAACCGGCTGAACGGTTTACCCTCCTCTTGCTGGTAATATAGCCCATGCTGGAGCATCCGTAGATTTAGCCATCTTCTCACTTCATTTAGCCGGTATTTCCTCAATTTTAGC
>Centrophorus_sp._KJ083222
CCAGATATAGCTTTCCCCCGAATAAATAATATAAGCTTTTGACTATTACC-CCCCTCTCTCTTATTACTTTTAGCCTCTGCTGGTGTTGAAGCGGGCGCTGGAACCGGCTGAACGGTTTACCCTCCTCTTGCTGGTAATATAGCCCATGCTGGAGCATCCGTAGATTTAGCCATCTTCTCACTTCATTTAGCCGGTATTTCCTCAATTTTAGC
>Centrophorus_sp._KJ083221
CCAGATATAGCTTTCCCCCGAATAAATAATATAAGCTTTTGACTATTACC-CCCCTCTCTCTTATTACTTTTAGCCTCTGCTGGTGTTGAAGCGGGCGCTGGAACCGGCTGAACGGTTTACCCTCCTCTTGCTGGTAATATAGCCCATGCTGGAGCATCCGTAGATTTAGCCATCTTCTCACTTCATTTAGCCGGTATTTCCTCAATTTTAGC
>Centrophorus_granulosus_KP719310
CCAGATATAGCTTTCCCCCGAATAAATAATATAAGCTTTTGACTATTACC-CCCATCTCTCTTATTACTTTTAGCCTCTGCTGGTGTTGAAGCGGGCGCTGGAACCGGCTGAACGGTTTACCCTCCTCTTGCTGGTAATATAGCCCATGCTGGAGCATCCGTAGATTTAGCCATCTTCTCACTTCATTTAGCCGGTATTTCCTCAATTTTAGC
>Centrophorus_granulosus_KP719308
CCAGATATAGCTTTCCCCCGAATAAATAATATAAGCTTTTGACTATTACC-CCCATCTCTCTTATTACTTTTAGCCTCTGCTGGTGTTGAAGCGGGCGCTGGAACCGGCTGAACGGTTTACCCTCCTCTTGCTGGTAATATAGCCCATGCTGGAGCATCCGTAGATTTAGCCATCTTCTCACTTCATTTAGCCGGTATTTCCTCAATTTTAGC
>Centrophorus_granulosus_KP719307
CCAGATATAGCTTTCCCCCGAATAAATAATATAAGCTTTTGACTATTACC-CCCATCTCTCTTATTACTTTTAGCCTCTGCTGGTGTTGAAGCGGGCGCTGGAACCGGCTGAACGGTTTACCCTCCTCTTGCTGGTAATATAGCCCATGCTGGAGCATCCGTAGATTTAGCCATCTTCTCACTTCATTTAGCCGGTATTTCCTCAATTTTAGC
>Centrophorus_granulosus_KM281900
CCAGATATAGCTTTCCCCCGAATAAATAATATAAGCTTTTGACTATTACC-CCCATCTCTCTTATTACTTTTAGCCTCTGCTGGTGTTGAAGCGGGCGCTGGAACCGGCTGAACGGTTTACCCTCCTCTTGCTGGTAATATAGCCCATGCTGGAGCATCCGTAGATTTAGCCATCTTCTCACTTCATTTAGCCGGTATTTCCTCAATTTTAGC
>Centrophorus_squamosus_KM281921
CCAGATATAGCCTTTCCACGAATAAATAATATAAGCTTTTGACTATTACC-TCCATCTCTCTTATTACTTTTAGCCTCTGCTGGTGTTGAAGCAGGCGCTGGAACCGGCTGAACGGTTTACCCTCCTCTTGCTGGTAATATAGCCCATGCTGGAGCATCCGTAGATTTAGCCATCTTCTCACTTCATTTAGCCGGTATTTCCTCAATTTTAGC
>Centrophorus_squamosus_JN312791
CCAGATATAGCCTTTCCACGAATAAATAATATAAGCTTTTGACTATTACC-TCCATCTCTCTTATTACTTTTAGCCTCTGCTGGTGTTGAAGCAGGCGCTGGAACCGGCTGAACGGTTTACCCTCCTCTTGCTGGTAATATAGCCCATGCTGGAGCATCCGTAGATTTAGCCATCTTCTCACTTCATTTAGCCGGTATTTCCTCAATTTTAGC
>Centrophorus_squamosus_KM281922
CCAGATATAGCTTTTCCACGAATAAATAATATAAGCTTTTGACTATTACC-TCCATCTCTCTTATTACTTTTAGCCTCTGCTGGCGTTGAAGCAGGCGCTGGAACCGGCTGAACGGTTTACCCTCCTCTTGCTGGTAATATAGCCCATGCTGGAGCATCCGTAGATTTAGCCATCTTCTCACTTCATTTAGCCGGTATTTCCTCAATTTTAGC
>Centrophorus_squamosus_EU003895
CCAGATATAGCTTTTCCACGAATAAATAATATAAGCTTTTGACTATTACC-TCCATCTCTCTTATTACTTTTAGCCTCTGCTGGCGTTGAAGCAGGCGCTGGAACCGGCTGAACGGTTTACCCTCCTCTTGCTGGTAATATAGCCCATGCTGGAGCATCCGTAGATTTAGCCATCTTCTCACTTCATTTAGCCGGTATTTCCTCAATTTTAGC
>Centrophorus_squamosus_JF493079
CCAGATATAGCTTTTCCACGAATAAATAATATAAGCTTTTGACTATTACC-TCCATCTCTCTTATTACTTTTAGCCTCTGCTGGCGTTGAAGCAGGCGCTGGAACCGGCTGAACGGTTTACCCTCCTCTTGCTGGTAATATAGCCCATGCTGGAGCATCCGTAGATTTAGCCATCTTCTCACTTCATTTAGCCGGTATTTCCTCAATTTTAGC
>Centrophorus_squamosus_HQ956154
CCAGATATAGCTTTTCCACGAATAAATAATATAAGCTTTTGACTATTACC-TCCATCTCTCTTATTACTTTTAGCCTCTGCTGGCGTTGAAGCAGGCGCTGGAACCGGCTGAACGGTTTACCCTCCTCTTGCTGGTAATATAGCCCATGCTGGAGCATCCGTAGATTTAGCCATCTTCTCACTTCATTTAGCCGGTATTTCCTCAATTTTAGC
>Centrophorus_squamosus_OL670301
CCAGATATAGCTTTTCCACGAATAAATAATATAAGCTTTTGACTATTACC-TCCATCTCTCTTATTACTTTTAGCCTCTGCTGGCGTTGAAGCAGGCGCTGGAACCGGCTGAACGGTTTACCCTCCTCTTGCTGGTAATATAGCCCATGCTGGAGCATCCGTAGATTTAGCCATCTTCTCACTTCATTTAGCCGGTATTTCCTCAATTTTAGC
>Centrophorus_squamosus_KM281925
CCAGATATAGCTTTTCCACGAATAAATAATATAAGCTTTTGACTATTACC-TCCATCTCTCTTATTACTTTTAGCCTCTGCTGGTGTTGAAGCAGGCGCTGGAACCGGCTGAACGGTTTACCCTCCTCTTGCTGGTAATATAGCCCATGCTGGAGCATCCGTAGATTTAGCCATCTTCTCACTTCATTTAGCCGGTATTTCCTCAATTTTAGC
>Centrophorus_squamosus_KM281920
CCAGATATAGCTTTTCCACGAATAAATAATATAAGCTTTTGACTATTACC-TCCATCTCTCTTATTACTTTTAGCCTCTGCTGGTGTTGAAGCAGGCGCTGGAACCGGCTGAACGGTTTACCCTCCTCTTGCTGGTAATATAGCCCATGCTGGAGCATCCGTAGATTTAGCCATCTTCTCACTTCATTTAGCCGGTATTTCCTCAATTTTAGC
>Centrophorus_squamosus_KM281924
CCAGATATAGCTTTTCCACGAATAAATAATATAAGCTTTTGACTATTACC-TCCATCTCTCTTATTACTTTTAGCCTCTGCTGGTGTTGAAGCAGGCGCTGGAACCGGCTGAACGGTTTACCCTCCTCTTGCTGGTAATATAGCCCATGCTGGAGCATCCGTAGATTTAGCCATCTTCTCACTTCATTTAGCCGGTATTTCCTCAATTTTAGC
>Centrophorus_squamosus_KM281923
CCAGATATAGCTTTTCCACGAATAAATAATATAAGCTTTTGACTATTACC-TCCATCTCTCTTATTACTTTTAGCCTCTGCTGGTGTTGAAGCAGGCGCTGGAACCGGCTGAACGGTTTACCCTCCTCTTGCTGGTAATATAGCCCATGCTGGAGCATCCGTAGATTTAGCCATCTTCTCACTTCATTTAGCCGGTATTTCCTCAATTTTAGC
>Centrophorus_squamosus_KM281905
CCAGATATAGCTTTTCCACGAATAAATAATATAAGCTTTTGACTATTACC-TCCATCTCTCTTATTACTTTTAGCCTCTGCTGGTGTTGAAGCAGGCGCTGGAACCGGCTGAACGGTTTACCCTCCTCTTGCTGGTAATATAGCCCATGCTGGAGCATCCGTAGATTTAGCCATCTTCTCACTTCATTTAGCCGGTATTTCCTCAATTTTAGC
>Centrophorus_squamosus_MT152403
CCAGATATAGCTTTTCCACGAATAAATAATATAAGCTTTTGACTATTACC-TCCATCTCTCTTATTACTTTTAGCCTCTGCTGGTGTTGAAGCAGGCGCTGGAACCGGCTGAACGGTTTACCCTCCTCTTGCTGGTAATATAGCCCATGCTGGAGCATCCGTAGATTTAGCCATCTTCTCACTTCATTTAGCCGGTATTTCCTCAATTTTAGC
>Centrophorus_squamosus_KM281930
CCAGATATAGCTTTTCCACGAATAAATAATATAAGCTTTTGACTATTACC-TCCATCTCTCTTATTACTTTTAGCCTCTGCTGGTGTTGAAGCAGGCGCTGGAACCGGCTGAACGGTTTACCCTCCTCTTGCTGGTAATATAGCCCATGCTGGAGCATCCGTAGATTTAGCCATCTTCTCACTTCATTTAGCCGGTATTTCCTCAATTTTAGC
>Centrophorus_squamosus_KM281909
CCAGATATAGCTTTTCCACGAATAAATAATATAAGCTTTTGACTATTACC-TCCATCTCTCTTATTACTTTTAGCCTCTGCTGGTGTTGAAGCAGGCGCTGGAACCGGCTGAACGGTTTACCCTCCTCTTGCTGGTAATATAGCCCATGCTGGAGCATCCGTAGATTTAGCCATCTTCTCACTTCATTTAGCCGGTATTTCCTCAATTTTAGC
>Centrophorus_squamosus_EU003897
CCAGATATAGCTTTTCCACGAATAAATAATATAAGCTTTTGACTATTACC-TCCATCTCTCTTATTACTTTTAGCCTCTGCTGGTGTTGAAGCAGGCGCTGGAACCGGCTGAACGGTTTACCCTCCTCTTGCTGGTAATATAGCCCATGCTGGAGCATCCGTAGATTTAGCCATCTTCTCACTTCATTTAGCCGGTATTTCCTCAATTTTAGC
>Centrophorus_squamosus_GU130701
CCAGATATAGCTTTTCCACGAATAAATAATATAAGCTTTTGACTATTACC-TCCATCTCTCTTATTACTTTTAGCCTCTGCTGGTGTTGAAGCAGGCGCTGGAACCGGCTGAACGGTTTACCCTCCTCTTGCTGGTAATATAGCCCATGCTGGAGCATCCGTAGATTTAGCCATCTTCTCACTTCATTTAGCCGGTATTTCCTCAATTTTAGC
>Centrophorus_squamosus_HQ956156
CCAGATATAGCTTTTCCACGAATAAATAATATAAGCTTTTGACTATTACC-TCCATCTCTCTTATTACTTTTAGCCTCTGCTGGTGTTGAAGCAGGCGCTGGAACCGGCTGAACGGTTTACCCTCCTCTTGCTGGTAATATAGCCCATGCTGGAGCATCCGTAGATTTAGCCATCTTCTCACTTCATTTAGCCGGTATTTCCTCAATTTTAGC
>Centrophorus_squamosus_JF493080
CCAGATATAGCTTTTCCACGAATAAATAATATAAGCTTTTGACTATTACC-TCCATCTCTCTTATTACTTTTAGCCTCTGCTGGTGTTGAAGCAGGCGCTGGAACCGGCTGAACGGTTTACCCTCCTCTTGCTGGTAATATAGCCCATGCTGGAGCATCCGTAGATTTAGCCATCTTCTCACTTCATTTAGCCGGTATTTCCTCAATTTTAGC
>Centrophorus_squamosus_HQ956160
CCAGATATAGCTTTTCCACGAATAAATAATATAAGCTTTTGACTATTACC-TCCATCTCTCTTATTACTTTTAGCCTCTGCTGGTGTTGAAGCAGGCGCTGGAACCGGCTGAACGGTTTACCCTCCTCTTGCTGGTAATATAGCCCATGCTGGAGCATCCGTAGATTTAGCCATCTTCTCACTTCATTTAGCCGGTATTTCCTCAATTTTAGC
>Centrophorus_squamosus_HQ956159
CCAGATATAGCTTTTCCACGAATAAATAATATAAGCTTTTGACTATTACC-TCCATCTCTCTTATTACTTTTAGCCTCTGCTGGTGTTGAAGCAGGCGCTGGAACCGGCTGAACGGTTTACCCTCCTCTTGCTGGTAATATAGCCCATGCTGGAGCATCCGTAGATTTAGCCATCTTCTCACTTCATTTAGCCGGTATTTCCTCAATTTTAGC
>Centrophorus_squamosus_HQ956158
CCAGATATAGCTTTTCCACGAATAAATAATATAAGCTTTTGACTATTACC-TCCATCTCTCTTATTACTTTTAGCCTCTGCTGGTGTTGAAGCAGGCGCTGGAACCGGCTGAACGGTTTACCCTCCTCTTGCTGGTAATATAGCCCATGCTGGAGCATCCGTAGATTTAGCCATCTTCTCACTTCATTTAGCCGGTATTTCCTCAATTTTAGC
>Centrophorus_squamosus_HQ956157
CCAGATATAGCTTTTCCACGAATAAATAATATAAGCTTTTGACTATTACC-TCCATCTCTCTTATTACTTTTAGCCTCTGCTGGTGTTGAAGCAGGCGCTGGAACCGGCTGAACGGTTTACCCTCCTCTTGCTGGTAATATAGCCCATGCTGGAGCATCCGTAGATTTAGCCATCTTCTCACTTCATTTAGCCGGTATTTCCTCAATTTTAGC
>Centrophorus_squamosus_HQ956155
CCAGATATAGCTTTTCCACGAATAAATAATATAAGCTTTTGACTATTACC-TCCATCTCTCTTATTACTTTTAGCCTCTGCTGGTGTTGAAGCAGGCGCTGGAACCGGCTGAACGGTTTACCCTCCTCTTGCTGGTAATATAGCCCATGCTGGAGCATCCGTAGATTTAGCCATCTTCTCACTTCATTTAGCCGGTATTTCCTCAATTTTAGC
>Centrophorus_squamosus_GU673480
CCAGATATAGCTTTTCCACGAATAAATAATATAAGCTTTTGACTATTACC-TCCATCTCTCTTATTACTTTTAGCCTCTGCTGGTGTTGAAGCAGGCGCTGGAACCGGCTGAACGGTTTACCCTCCTCTTGCTGGTAATATAGCCCATGCTGGAGCATCCGTAGATTTAGCCATCTTCTCACTTCATTTAGCCGGTATTTCCTCAATTTTAGC
>Centrophorus_squamosus_DQ108230
CCAGATATAGCTTTTCCACGAATAAATAATATAAGCTTTTGACTATTACC-TCCATCTCTCTTATTACTTTTAGCCTCTGCTGGTGTTGAAGCAGGCGCTGGAACCGGCTGAACGGTTTACCCTCCTCTTGCTGGTAATATAGCCCATGCTGGAGCATCCGTAGATTTAGCCATCTTCTCACTTCATTTAGCCGGTATTTCCTCAATTTTAGC
>Centrophorus_squamosus_KF899386
CCAGATATAGCTTTTCCACGAATAAATAATATAAGCTTTTGACTATTACC-TCCATCTCTCTTATTACTTTTAGCCTCTGCTGGTGTTGAAGCAGGCGCTGGAACCGGCTGAACGGTTTACCCTCCTCTTGCTGGTAATATAGCCCATGCTGGAGCATCCGTAGATTTAGCCATCTTCTCACTTCATTTAGCCGGTATTTCCTCAATTTTAGC
>Centrophorus_squamosus_KF899385
CCAGATATAGCTTTTCCACGAATAAATAATATAAGCTTTTGACTATTACC-TCCATCTCTCTTATTACTTTTAGCCTCTGCTGGTGTTGAAGCAGGCGCTGGAACCGGCTGAACGGTTTACCCTCCTCTTGCTGGTAATATAGCCCATGCTGGAGCATCCGTAGATTTAGCCATCTTCTCACTTCATTTAGCCGGTATTTCCTCAATTTTAGC
>Centrophorus_squamosus_KF899384
CCAGATATAGCTTTTCCACGAATAAATAATATAAGCTTTTGACTATTACC-TCCATCTCTCTTATTACTTTTAGCCTCTGCTGGTGTTGAAGCAGGCGCTGGAACCGGCTGAACGGTTTACCCTCCTCTTGCTGGTAATATAGCCCATGCTGGAGCATCCGTAGATTTAGCCATCTTCTCACTTCATTTAGCCGGTATTTCCTCAATTTTAGC
>Centrophorus_squamosus_KF899383
CCAGATATAGCTTTTCCACGAATAAATAATATAAGCTTTTGACTATTACC-TCCATCTCTCTTATTACTTTTAGCCTCTGCTGGTGTTGAAGCAGGCGCTGGAACCGGCTGAACGGTTTACCCTCCTCTTGCTGGTAATATAGCCCATGCTGGAGCATCCGTAGATTTAGCCATCTTCTCACTTCATTTAGCCGGTATTTCCTCAATTTTAGC
>Centrophorus_squamosus_MT895769
CCAGATATAGCTTTTCCACGAATAAATAATATAAGCTTTTGACTATTACC-TCCATCTCTCTTATTACTTTTAGCCTCTGCTGGTGTTGAAGCAGGCGCTGGAACCGGCTGAACGGTTTACCCTCCTCTTGCTGGTAATATAGCCCATGCTGGAGCATCCGTAGATTTAGCCATCTTCTCACTTCATTTAGCCGGTATTTCCTCAATTTTAGC
>Centrophorus_squamosus_EU003896
CCAGATATAGCTTTTCCACGAATAAATAATATAAGCTTTTGACTATTACC-TCCATCTCTCTTATTACTTTTAGCCTCTGCTGGTGTTGAAGCAGGCGCTGGAACCGGCTGAACGGTTTACCCTCCTCTTGCTGGTAATATAGCCCATGCTGGAGCATCCGTAGATTTAGCCATCTTCTCACTTCATTTAGCCGGTATTTCCTCAATTTTAGC
>Centrophoridae_sp._KJ083216
CCAGATATAGCTTTTCCACGAATAAATAATATAAGCTTTTGACTATTACC-TCCATCTCTCTTATTACTTTTAGCCTCTGCTGGTGTTGAAGCAGGCGCTGGAACCGGCTGAACGGTTTACCCTCCTCTTGCTGGTAATATAGCCCATGCTGGAGCATCCGTAGATTTAGCCATCTTCTCACTTCATTTAGCCGGTATTTCCTCAATTTTAGC
>Centrophorus_squamosus_OL670263
CCAGATATAGCTTTTCCACGAATAAATAATATAAGCTTTTGACTATTACC-TCCATCTCTCTTATTACTTTTAGCCTCTGCTGGTGTTGAAGCAGGCGCTGGAACCGGCTGAACGGTTTACCCTCCTCTTGCTGGTAATATAGCCCATGCTGGAGCATCCGTAGATTTAGCCATCTTCTCACTTCATTTAGCCGGTATTTCCTCAATTTTAGC
>Centrophorus_squamosus_OL670389
CCAGATATAGCTTTTCCACGAATAAATAATATAAGCTTTTGACTATTACC-TCCATCTCTCTTATTACTTTTAGCCTCTGCTGGTGTTGAAGCAGGCGCTGGAACCGGCTGAACGGTTTACCCTCCTCTTGCTGGTAATATAGCCCATGCTGGAGCATCCGTAGATTTAGCCATCTTCTCACTTCATTTAGCCGGTATTTCCTCAATTTTAGC
>Centrophorus_squamosus_OL670381
CCAGATATAGCTTTTCCACGAATAAATAATATAAGCTTTTGACTATTACC-TCCATCTCTCTTATTACTTTTAGCCTCTGCTGGTGTTGAAGCAGGCGCTGGAACCGGCTGAACGGTTTACCCTCCTCTTGCTGGTAATATAGCCCATGCTGGAGCATCCGTAGATTTAGCCATCTTCTCACTTCATTTAGCCGGTATTTCCTCAATTTTAGC
>Centrophorus_squamosus_OL670317
CCAGATATAGCTTTTCCACGAATAAATAATATAAGCTTTTGACTATTACC-TCCATCTCTCTTATTACTTTTAGCCTCTGCTGGTGTTGAAGCAGGCGCTGGAACCGGCTGAACGGTTTACCCTCCTCTTGCTGGTAATATAGCCCATGCTGGAGCATCCGTAGATTTAGCCATCTTCTCACTTCATTTAGCCGGTATTTCCTCAATTTTAGC
>Centrophorus_squamosus_OL670380
CCAGATATAGCTTTTCCACGAATAAATAATATAAGCTTTTGACTATTACC-TCCATCTCTCTTATTACTTTTAGCCTCTGCTGGTGTTGAAGCAGGCGCTGGAACCGGCTGAACGGTTTACCCTCCTCTTGCTGGTAATATAGCCCATGCTGGAGCATCCGTAGATTTAGCCATCTTCTCACTTCATTTAGCCGGTATTTCCTCAATTTTAGC
>Centrophorus_squamosus_OL670336
CCAGATATAGCTTTTCCACGAATAAATAATATAAGCTTTTGACTATTACC-TCCATCTCTCTTATTACTTTTAGCCTCTGCTGGTGTTGAAGCAGGCGCTGGAACCGGCTGAACGGTTTACCCTCCTCTTGCTGGTAATATAGCCCATGCTGGAGCATCCGTAGATTTAGCCATCTTCTCACTTCATTTAGCCGGTATTTCCTCAATTTTAGC
>Centrophorus_squamosus_OL670272
CCAGATATAGCTTTTCCACGAATAAATAATATAAGCTTTTGACTATTACC-TCCATCTCTCTTATTACTTTTAGCCTCTGCTGGTGTTGAAGCAGGCGCTGGAACCGGCTGAACGGTTTACCCTCCTCTTGCTGGTAATATAGCCCATGCTGGAGCATCCGTAGATTTAGCCATCTTCTCACTTCATTTAGCCGGTATTTCCTCAATTTTAGC
>Centrophorus_squamosus_OL670267
CCAGATATAGCTTTTCCACGAATAAATAATATAAGCTTTTGACTATTACC-TCCATCTCTCTTATTACTTTTAGCCTCTGCTGGTGTTGAAGCAGGCGCTGGAACCGGCTGAACGGTTTACCCTCCTCTTGCTGGTAATATAGCCCATGCTGGAGCATCCGTAGATTTAGCCATCTTCTCACTTCATTTAGCCGGTATTTCCTCAATTTTAGC
>Centrophorus_squamosus_OL670244
CCAGATATAGCTTTTCCACGAATAAATAATATAAGCTTTTGACTATTACC-TCCATCTCTCTTATTACTTTTAGCCTCTGCTGGTGTTGAAGCAGGCGCTGGAACCGGCTGAACGGTTTACCCTCCTCTTGCTGGTAATATAGCCCATGCTGGAGCATCCGTAGATTTAGCCATCTTCTCACTTCATTTAGCCGGTATTTCCTCAATTTTAGC
>Centrophorus_squamosus_OL670238
CCAGATATAGCTTTTCCACGAATAAATAATATAAGCTTTTGACTATTACC-TCCATCTCTCTTATTACTTTTAGCCTCTGCTGGTGTTGAAGCAGGCGCTGGAACCGGCTGAACGGTTTACCCTCCTCTTGCTGGTAATATAGCCCATGCTGGAGCATCCGTAGATTTAGCCATCTTCTCACTTCATTTAGCCGGTATTTCCTCAATTTTAGC
>Centrophorus_squamosus_OL670233
CCAGATATAGCTTTTCCACGAATAAATAATATAAGCTTTTGACTATTACC-TCCATCTCTCTTATTACTTTTAGCCTCTGCTGGTGTTGAAGCAGGCGCTGGAACCGGCTGAACGGTTTACCCTCCTCTTGCTGGTAATATAGCCCATGCTGGAGCATCCGTAGATTTAGCCATCTTCTCACTTCATTTAGCCGGTATTTCCTCAATTTTAGC
>Centrophorus_squamosus_OL670229
CCAGATATAGCTTTTCCACGAATAAATAATATAAGCTTTTGACTATTACC-TCCATCTCTCTTATTACTTTTAGCCTCTGCTGGTGTTGAAGCAGGCGCTGGAACCGGCTGAACGGTTTACCCTCCTCTTGCTGGTAATATAGCCCATGCTGGAGCATCCGTAGATTTAGCCATCTTCTCACTTCATTTAGCCGGTATTTCCTCAATTTTAGC
>Centrophorus_moluccensis_EU398657
CCAGATATAGCTTTTCCACGAATGAATAATATAAGCTTTTGACTATTACC-TCCGTCTCTTTTATTACTTTTAGCCTCTGCTGGTGTTGAAGCAGGAGCTGGAACCGGCTGAACAGTTTATCCCCCTCTTGCTGGTAATATAGCCCATGCTGGGGCATCCGTAGATTTAGCCATCTTCTCACTTCATTTAGCCGGTATTTCTTCAATTTTAGC
>Centrophorus_moluccensis_KP267638
CCAGATATAGCTTTTCCACGAATGAATAATATAAGCTTTTGACTATTACC-TCCGTCTCTTTTATTACTTTTAGCCTCTGCTGGTGTTGAAGCAGGAGCTGGAACCGGCTGAACGGTTTACCCCCCTCTTGCTGGTAATATAGCCCATGCTGGGGCATCCGTAGATTTAGCCATCTTCTCACTTCATTTAGCCGGTATTTCTTCAATTTTAGC
>Centrophorus_moluccensis_KM281918
CCAGATATAGCTTTTCCACGAATGAATAATATAAGCTTTTGACTATTACC-TCCGTCTCTTTTATTACTTTTAGCCTCTGCCGGTGTTGAAGCAGGAGCTGGAACCGGCTGAACGGTTTATCCCCCTCTTGCTGGTAATATAGCCCATGCTGGGGCATCCGTAGATTTAGCCATCTTCTCACTTCATTTAGCCGGTATTTCTTCAATTTTAGC
>Centrophorus_moluccensis_KU366622
CCAGATATAGCTTTTCCACGAATGAATAATATAAGCTTTTGACTATTACC-TCCGTCTCTTTTATTACTTTTAGCCTCTGCTGGTGTTGAAGCAGGAGCTGGAACCGGCTGAACGGTTTATCCCCCTCTTGCTGGTAATATAGCCCATGCTGGGGCATCCGTAGATTTAGCCATCTTCTCACTTCATTTAGCCGGTATTTCTTCAATTTTAGC
>Centrophorus_moluccensis_KM281917
CCAGATATAGCTTTTCCACGAATGAATAATATAAGCTTTTGACTATTACC-TCCGTCTCTTTTATTACTTTTAGCCTCTGCTGGTGTTGAAGCAGGAGCTGGAACCGGCTGAACGGTTTATCCCCCTCTTGCTGGTAATATAGCCCATGCTGGGGCATCCGTAGATTTAGCCATCTTCTCACTTCATTTAGCCGGTATTTCTTCAATTTTAGC
>Centrophorus_moluccensis_KM281912
CCAGATATAGCTTTTCCACGAATGAATAATATAAGCTTTTGACTATTACC-TCCGTCTCTTTTATTACTTTTAGCCTCTGCTGGTGTTGAAGCAGGAGCTGGAACCGGCTGAACGGTTTATCCCCCTCTTGCTGGTAATATAGCCCATGCTGGGGCATCCGTAGATTTAGCCATCTTCTCACTTCATTTAGCCGGTATTTCTTCAATTTTAGC
>Centrophorus_moluccensis_KM281916
CCAGATATAGCTTTTCCACGAATGAATAATATAAGCTTTTGACTATTACC-TCCGTCTCTTTTATTACTTTTAGCCTCTGCTGGTGTTGAAGCAGGAGCTGGAACCGGCTGAACGGTTTATCCCCCTCTTGCTGGTAATATAGCCCATGCTGGGGCATCCGTAGATTTAGCCATCTTCTCACTTCATTTAGCCGGTATTTCTTCAATTTTAGC
>Centrophorus_moluccensis_JN312788
CCAGATATAGCTTTTCCACGAATGAATAATATAAGCTTTTGACTATTACC-TCCGTCTCTTTTATTACTTTTAGCCTCTGCTGGTGTTGAAGCAGGAGCTGGAACCGGCTGAACGGTTTATCCCCCTCTTGCTGGTAATATAGCCCATGCTGGGGCATCCGTAGATTTAGCCATCTTCTCACTTCATTTAGCCGGTATTTCTTCAATTTTAGC
>Centrophorus_moluccensis_EU398656
CCAGATATAGCTTTTCCACGAATGAATAATATAAGCTTTTGACTATTACC-TCCGTCTCTTTTATTACTTTTAGCCTCTGCTGGTGTTGAAGCAGGAGCTGGAACCGGCTGAACGGTTTATCCCCCTCTTGCTGGTAATATAGCCCATGCTGGGGCATCCGTAGATTTAGCCATCTTCTCACTTCATTTAGCCGGTATTTCTTCAATTTTAGC
>Centrophorus_moluccensis_KU366632
CCAGATATAGCTTTTCCACGAATGAATAATATAAGCTTTTGACTATTACC-TCCGTCTCTTTTATTACTTTTAGCCTCTGCTGGTGTTGAAGCAGGAGCTGGAACCGGCTGAACGGTTTATCCCCCTCTTGCTGGTAATATAGCCCATGCTGGGGCATCCGTAGATTTAGCCATCTTCTCACTTCATTTAGCCGGTATTTCTTCAATTTTAGC
>Centrophorus_moluccensis_JN312790
CCAGATATAGCTTTTCCACGAATGAATAATATAAGCTTTTGACTATTACC-TCCGTCTCTTTTATTACTTTTAGCCTCTGCTGGTGTTGAAGCAGGAGCTGGAACCGGCTGAACGGTTTATCCCCCTCTTGCTGGTAATATAGCCCATGCTGGGGCATCCGTAGATTTAGCCATCTTCTCACTTCATTTAGCCGGTATTTCTTCAATTTTAGC
>Centrophorus_moluccensis_JN312789
CCAGATATAGCTTTTCCACGAATGAATAATATAAGCTTTTGACTATTACC-TCCGTCTCTTTTATTACTTTTAGCCTCTGCTGGTGTTGAAGCAGGAGCTGGAACCGGCTGAACGGTTTATCCCCCTCTTGCTGGTAATATAGCCCATGCTGGGGCATCCGTAGATTTAGCCATCTTCTCACTTCATTTAGCCGGTATTTCTTCAATTTTAGC
>Centrophorus_moluccensis_JN312787
CCAGATATAGCTTTTCCACGAATGAATAATATAAGCTTTTGACTATTACC-TCCGTCTCTTTTATTACTTTTAGCCTCTGCTGGTGTTGAAGCAGGAGCTGGAACCGGCTGAACGGTTTATCCCCCTCTTGCTGGTAATATAGCCCATGCTGGGGCATCCGTAGATTTAGCCATCTTCTCACTTCATTTAGCCGGTATTTCTTCAATTTTAGC
>Centrophorus_moluccensis_HQ956376
CCAGATATAGCTTTTCCACGAATGAATAATATAAGCTTTTGACTATTACC-TCCGTCTCTTTTATTACTTTTAGCCTCTGCTGGTGTTGAAGCAGGAGCTGGAACCGGCTGAACGGTTTATCCCCCTCTTGCTGGTAATATAGCCCATGCTGGGGCATCCGTAGATTTAGCCATCTTCTCACTTCATTTAGCCGGTATTTCTTCAATTTTAGC
>Centrophorus_moluccensis_HQ956375
CCAGATATAGCTTTTCCACGAATGAATAATATAAGCTTTTGACTATTACC-TCCGTCTCTTTTATTACTTTTAGCCTCTGCTGGTGTTGAAGCAGGAGCTGGAACCGGCTGAACGGTTTATCCCCCTCTTGCTGGTAATATAGCCCATGCTGGGGCATCCGTAGATTTAGCCATCTTCTCACTTCATTTAGCCGGTATTTCTTCAATTTTAGC
>Centrophorus_moluccensis_HQ956374
CCAGATATAGCTTTTCCACGAATGAATAATATAAGCTTTTGACTATTACC-TCCGTCTCTTTTATTACTTTTAGCCTCTGCTGGTGTTGAAGCAGGAGCTGGAACCGGCTGAACGGTTTATCCCCCTCTTGCTGGTAATATAGCCCATGCTGGGGCATCCGTAGATTTAGCCATCTTCTCACTTCATTTAGCCGGTATTTCTTCAATTTTAGC
>Centrophorus_moluccensis_HQ956163
CCAGATATAGCTTTTCCACGAATGAATAATATAAGCTTTTGACTATTACC-TCCGTCTCTTTTATTACTTTTAGCCTCTGCTGGTGTTGAAGCAGGAGCTGGAACCGGCTGAACGGTTTATCCCCCTCTTGCTGGTAATATAGCCCATGCTGGGGCATCCGTAGATTTAGCCATCTTCTCACTTCATTTAGCCGGTATTTCTTCAATTTTAGC
>Centrophorus_moluccensis_HQ956162
CCAGATATAGCTTTTCCACGAATGAATAATATAAGCTTTTGACTATTACC-TCCGTCTCTTTTATTACTTTTAGCCTCTGCTGGTGTTGAAGCAGGAGCTGGAACCGGCTGAACGGTTTATCCCCCTCTTGCTGGTAATATAGCCCATGCTGGGGCATCCGTAGATTTAGCCATCTTCTCACTTCATTTAGCCGGTATTTCTTCAATTTTAGC
>Centrophorus_moluccensis_HQ956161
CCAGATATAGCTTTTCCACGAATGAATAATATAAGCTTTTGACTATTACC-TCCGTCTCTTTTATTACTTTTAGCCTCTGCTGGTGTTGAAGCAGGAGCTGGAACCGGCTGAACGGTTTATCCCCCTCTTGCTGGTAATATAGCCCATGCTGGGGCATCCGTAGATTTAGCCATCTTCTCACTTCATTTAGCCGGTATTTCTTCAATTTTAGC
>Centrophorus_moluccensis_EU398655
CCAGATATAGCTTTTCCACGAATGAATAATATAAGCTTTTGACTATTACC-TCCGTCTCTTTTATTACTTTTAGCCTCTGCTGGTGTTGAAGCAGGAGCTGGAACCGGCTGAACGGTTTATCCCCCTCTTGCTGGTAATATAGCCCATGCTGGGGCATCCGTAGATTTAGCCATCTTCTCACTTCATTTAGCCGGTATTTCTTCAATTTTAGC
>Centrophorus_moluccensis_DQ108242
CCAGATATAGCTTTTCCACGAATGAATAATATAAGCTTTTGACTATTACC-TCCGTCTCTTTTATTACTTTTAGCCTCTGCTGGTGTTGAAGCAGGAGCTGGAACCGGCTGAACGGTTTATCCCCCTCTTGCTGGTAATATAGCCCATGCTGGGGCATCCGTAGATTTAGCCATCTTCTCACTTCATTTAGCCGGTATTTCTTCAATTTTAGC
>Centrophorus_moluccensis_DQ108241
CCAGATATAGCTTTTCCACGAATGAATAATATAAGCTTTTGACTATTACC-TCCGTCTCTTTTATTACTTTTAGCCTCTGCTGGTGTTGAAGCAGGAGCTGGAACCGGCTGAACGGTTTATCCCCCTCTTGCTGGTAATATAGCCCATGCTGGGGCATCCGTAGATTTAGCCATCTTCTCACTTCATTTAGCCGGTATTTCTTCAATTTTAGC
>Centrophorus_moluccensis_DQ108240
CCAGATATAGCTTTTCCACGAATGAATAATATAAGCTTTTGACTATTACC-TCCGTCTCTTTTATTACTTTTAGCCTCTGCTGGTGTTGAAGCAGGAGCTGGAACCGGCTGAACGGTTTATCCCCCTCTTGCTGGTAATATAGCCCATGCTGGGGCATCCGTAGATTTAGCCATCTTCTCACTTCATTTAGCCGGTATTTCTTCAATTTTAGC
>Centrophorus_moluccensis_DQ108232
CCAGATATAGCTTTTCCACGAATGAATAATATAAGCTTTTGACTATTACC-TCCGTCTCTTTTATTACTTTTAGCCTCTGCTGGTGTTGAAGCAGGAGCTGGAACCGGCTGAACGGTTTATCCCCCTCTTGCTGGTAATATAGCCCATGCTGGGGCATCCGTAGATTTAGCCATCTTCTCACTTCATTTAGCCGGTATTTCTTCAATTTTAGC
>Centrophorus_moluccensis_DQ108231
CCAGATATAGCTTTTCCACGAATGAATAATATAAGCTTTTGACTATTACC-TCCGTCTCTTTTATTACTTTTAGCCTCTGCTGGTGTTGAAGCAGGAGCTGGAACCGGCTGAACGGTTTATCCCCCTCTTGCTGGTAATATAGCCCATGCTGGGGCATCCGTAGATTTAGCCATCTTCTCACTTCATTTAGCCGGTATTTCTTCAATTTTAGC
>Centrophorus_moluccensis_DQ108227
CCAGATATAGCTTTTCCACGAATGAATAATATAAGCTTTTGACTATTACC-TCCGTCTCTTTTATTACTTTTAGCCTCTGCTGGTGTTGAAGCAGGAGCTGGAACCGGCTGAACGGTTTATCCCCCTCTTGCTGGTAATATAGCCCATGCTGGGGCATCCGTAGATTTAGCCATCTTCTCACTTCATTTAGCCGGTATTTCTTCAATTTTAGC
>Centrophorus_atromarginatus_KM281910
CCAGATATAGCTTTTCCACGAATAAATAATATGAGCTTTTGACTACTGCC-TCCGTCTCTTTTATTACTTTTAGCCTCCGCTGGTGTTGAAGCAGGAGCTGGAACCGGCTGAACAGTTTACCCCCCTCTTGCTGGTAATATAGCCCATGCTGGAGCATCCGTAGATTTAGCCATCTTCTCACTTCATTTAGCCGGTATTTCTTCAATTTTAGC
>Centrophorus_atromarginatus_KF899390
CCAGATATAGCTTTTCCACGAATAAATAATATGAGCTTTTGACTACTGCC-TCCGTCTCTTTTATTACTTTTAGCCTCCGCTGGTGTTGAAGCAGGAGCTGGAACCGGCTGAACAGTTTACCCCCCTCTTGCTGGTAATATAGCCCATGCTGGAGCATCCGTAGATTTAGCCATCTTCTCACTTCATTTAGCCGGTATTTCTTCAATTTTAGC
>Centrophorus_atromarginatus_KF899389
CCAGATATAGCTTTTCCACGAATAAATAATATGAGCTTTTGACTACTGCC-TCCGTCTCTTTTATTACTTTTAGCCTCCGCTGGTGTTGAAGCAGGAGCTGGAACCGGCTGAACAGTTTACCCCCCTCTTGCTGGTAATATAGCCCATGCTGGAGCATCCGTAGATTTAGCCATCTTCTCACTTCATTTAGCCGGTATTTCTTCAATTTTAGC
>Centrophorus_atromarginatus_KF899388
CCAGATATAGCTTTTCCACGAATAAATAATATGAGCTTTTGACTACTGCC-TCCGTCTCTTTTATTACTTTTAGCCTCCGCTGGTGTTGAAGCAGGAGCTGGAACCGGCTGAACAGTTTACCCCCCTCTTGCTGGTAATATAGCCCATGCTGGAGCATCCGTAGATTTAGCCATCTTCTCACTTCATTTAGCCGGTATTTCTTCAATTTTAGC
>Centrophorus_atromarginatus_KF899387
CCAGATATAGCTTTTCCACGAATAAATAATATGAGCTTTTGACTACTGCC-TCCGTCTCTTTTATTACTTTTAGCCTCCGCTGGTGTTGAAGCAGGAGCTGGAACCGGCTGAACAGTTTACCCCCCTCTTGCTGGTAATATAGCCCATGCTGGAGCATCCGTAGATTTAGCCATCTTCTCACTTCATTTAGCCGGTATTTCTTCAATTTTAGC
>Centrophorus_atromarginatus_GU673457
CCAGATATAGCTTTTCCACGAATAAATAATATGAGCTTTTGACTACTGCC-TCCGTCTCTTTTATTACTTTTAGCCTCCGCTGGTGTTGAAGCAGGAGCTGGAACCGGCTGAACAGTTTACCCCCCTCTTGCTGGTAATATAGCCCATGCTGGAGCATCCGTAGATTTAGCCATCTTCTCACTTCATTTAGCCGGTATTTCTTCAATTTTAGC
>Centrophorus_atromarginatus_EU398651
CCAGATATAGCTTTTCCACGAATAAATAATATGAGCTTTTGACTACTGCC-TCCGTCTCTTTTATTACTTTTAGCCTCCGCTGGTGTTGAAGCAGGAGCTGGAACCGGCTGAACAGTTTACCCCCCTCTTGCTGGTAATATAGCCCATGCTGGAGCATCCGTAGATTTAGCCATCTTCTCACTTCATTTAGCCGGTATTTCTTCAATTTTAGC
>Centrophorus_atromarginatus_EU398649
CCAGATATAGCTTTTCCACGAATAAATAATATGAGCTTTTGACTACTGCC-TCCGTCTCTTTTATTACTTTTAGCCTCCGCTGGTGTTGAAGCAGGAGCTGGAACCGGCTGAACAGTTTACCCCCCTCTTGCTGGTAATATAGCCCATGCTGGAGCATCCGTAGATTTAGCCATCTTCTCACTTCATTTAGCCGGTATTTCTTCAATTTTAGC
>Centrophorus_atromarginatus_EU398647
CCAGATATAGCTTTTCCACGAATAAATAATATGAGCTTTTGACTACTGCC-TCCGTCTCTTTTATTACTTTTAGCCTCCGCTGGTGTTGAAGCAGGAGCTGGAACCGGCTGAACAGTTTACCCCCCTCTTGCTGGTAATATAGCCCATGCTGGAGCATCCGTAGATTTAGCCATCTTCTCACTTCATTTAGCCGGTATTTCTTCAATTTTAGC
>Centrophorus_atromarginatus_EU398648
CCAGATATAGCTTTTCCACGAATAAATAATATGAGCTTTTGACTACTGCC-TCCGTCTCTTTTATTACTTTTAGCCTCCGCTGGTGTTGAAGCAGGAGCTGGAACCGGCTGAACAGTTTACCCCCCTCTTGCTGGTAATATAGCCCATGCTGGAGCATCCGTAGATTTAGCCATCTTCTCACTTCATTTAGCCGGTATTTCTTCAATTTTAGC
>Centrophorus_atromarginatus_EU398650
CCAGATATAGCTTTTCCACGAATAAATAATATGAGCTTTTGACTACTGCC-TCCGTCTCTCTTATTACTTTTAGCCTCCGCTGGTGTTGAAGCAGGAGCTGGAACCGGCTGAACAGTTTACCCCCCTCTTGCTGGTAATATAGCCCATGCTGGAGCATCCGTAGATTTAGCCATCTTCTCACTTCATTTAGCCGGTATTTCTTCAATTTTAGC
>Centrophorus_uyato_KM057834
CCAGATATAGCTTTTCCACGAATAAATAATATAAGCTTTTGAYTACTACC-TCCSTCTCTTTTATTACTTTTAGCCTCCGCTGGTGTTGAAGCAGGAGCTGGAACCGGCTGAACAGTTTACCCCCCTCTTGCTGGTAATATAGCCCATGCTGGAGCATCCGTAGATTTAGCCATCTTCTCACTTCATTTAGCCGGTATTTCTTCAATTTTAGC
>Centrophorus_cf._OL670323
CCAGATATAGCTTTTCCACGAATAAATAATATAAGCTTTTGACTACTACC-TCCATCTCTTTTATTACTTTTAGCCTCCGCTGGTGTTGAAGCAGGAGCTGGAACCGGCTGAACAGTTTACCCCCCTCTTGCTGGTAATATAGCCCATGCTGGAACATCCGTAGATTTAGCCATCTTCTCACTTCATTTAGCCGGTATTTCTTCAATTTTAGC
>Centrophorus_granulosus_KT307162
CCAGATATAGCTTTTCCACGAATAAATAATATAAGCTTTTGACTACTACC-TCCATCTCTTTTATTACTTTTAGCCTCCGCTGGTGTTGAAGCAGGAACTGGAACCGGCTGAACAGTTTACCCCCCTCTTGCTGGTAATATAGCCCATGCTGGAGCATCCGTAGATTTAGCCATCTTCTCACTTCATTTAGCCGGTATTTCTTCAATTTTAGC
>Centrophorus_cf._OL670373
CCAGATATAGCTTTTCCACGAATAAATAATATAAGCTTTTGACTACTACC-TCCATCTCTTTTATTACTTTTAGCCTCCGCTGGTGTTGAAGCAGGAACTGGAACCGGCTGAACAGTTTACCCCCCTCTTGCTGGTAATATAGCCCATGCTGGAGCATCCGTAGATTTAGCCATCTTCTCACTTCATTTAGCCGGTATTTCTTCAATTTTAGC
>Centrophorus_cf._OL670289
CCAGATATAGCTTTTCCACGAATAAATAATATAAGCTTTTGACTACTACC-TCCATCTCTTTTATTACTTTTAGCCTCCGCTGGTGTTGAAGCAGGAACTGGAACCGGCTGAACAGTTTACCCCCCTCTTGCTGGTAATATAGCCCATGCTGGAGCATCCGTAGATTTAGCCATCTTCTCACTTCATTTAGCCGGTATTTCTTCAATTTTAGC
>Centrophorus_cf._OL670274
CCAGATATAGCTTTTCCACGAATAAATAATATAAGCTTTTGACTACTACC-TCCATCTCTTTTATTACTTTTAGCCTCCGCTGGTGTTGAAGCAGGAACTGGAACCGGCTGAACAGTTTACCCCCCTCTTGCTGGTAATATAGCCCATGCTGGAGCATCCGTAGATTTAGCCATCTTCTCACTTCATTTAGCCGGTATTTCTTCAATTTTAGC
>Centrophorus_cf._OL670255
CCAGATATAGCTTTTCCACGAATAAATAATATAAGCTTTTGACTACTACC-TCCATCTCTTTTATTACTTTTAGCCTCCGCTGGTGTTGAAGCAGGAACTGGAACCGGCTGAACAGTTTACCCCCCTCTTGCTGGTAATATAGCCCATGCTGGAGCATCCGTAGATTTAGCCATCTTCTCACTTCATTTAGCCGGTATTTCTTCAATTTTAGC
>Centrophorus_cf._OL670241
CCAGATATAGCTTTTCCACGAATAAATAATATAAGCTTTTGACTACTACC-TCCATCTCTTTTATTACTTTTAGCCTCCGCTGGTGTTGAAGCAGGAACTGGAACCGGCTGAACAGTTTACCCCCCTCTTGCTGGTAATATAGCCCATGCTGGAGCATCCGTAGATTTAGCCATCTTCTCACTTCATTTAGCCGGTATTTCTTCAATTTTAGC
>Centrophorus_cf._OL670211
CCAGATATAGCTTTTCCACGAATAAATAATATAAGCTTTTGACTACTACC-TCCATCTCTTTTATTACTTTTAGCCTCCGCTGGTGTTGAAGCAGGAACTGGAACCGGCTGAACAGTTTACCCCCCTCTTGCTGGTAATATAGCCCATGCTGGAGCATCCGTAGATTTAGCCATCTTCTCACTTCATTTAGCCGGTATTTCTTCAATTTTAGC
>Centrophorus_cf._OL670177
CCAGATATAGCTTTTCCACGAATAAATAATATAAGCTTTTGACTACTACC-TCCATCTCTTTTATTACTTTTAGCCTCCGCTGGTGTTGAAGCAGGAACTGGAACCGGCTGAACAGTTTACCCCCCTCTTGCTGGTAATATAGCCCATGCTGGAGCATCCGTAGATTTAGCCATCTTCTCACTTCATTTAGCCGGTATTTCTTCAATTTTAGC
>Centrophorus_cf._GU805615
CCAGATATAGCTTTTCCACGAATAAATAATATAAGCTTTTGACTACTACC-TCCATCTCTTTTATTACTTTTAGCCTCCGCTGGTGTTGAAGCAGGAGCTGGAACCGGCTGAACAGTTTACCCCCCTCTTGCTGGTAATATAGCCCATGCTGGAGCATCCGTAGATTTAGCCATCTTCTCACTTCATTTAGCCGGTATTTCTTCAATTTTAGC
>Centrophorus_uyato_KM281927
CCAGATATAGCTTTTCCACGAATAAATAATATAAGCTTTTGACTACTACC-TCCATCTCTTTTATTACTTTTAGCCTCCGCTGGTGTTGAAGCAGGAGCTGGAACCGGCTGAACAGTTTACCCCCCTCTTGCTGGTAATATAGCCCATGCTGGAGCATCCGTAGATTTAGCCATCTTCTCACTTCATTTAGCCGGTATTTCTTCAATTTTAGC
>Centrophorus_uyato_KM281929
CCAGATATAGCTTTTCCACGAATAAATAATATAAGCTTTTGACTACTACC-TCCATCTCTTTTATTACTTTTAGCCTCCGCTGGTGTTGAAGCAGGAGCTGGAACCGGCTGAACAGTTTACCCCCCTCTTGCTGGTAATATAGCCCATGCTGGAGCATCCGTAGATTTAGCCATCTTCTCACTTCATTTAGCCGGTATTTCTTCAATTTTAGC
>Centrophorus_uyato_KM281926
CCAGATATAGCTTTTCCACGAATAAATAATATAAGCTTTTGACTACTACC-TCCATCTCTTTTATTACTTTTAGCCTCCGCTGGTGTTGAAGCAGGAGCTGGAACCGGCTGAACAGTTTACCCCCCTCTTGCTGGTAATATAGCCCATGCTGGAGCATCCGTAGATTTAGCCATCTTCTCACTTCATTTAGCCGGTATTTCTTCAATTTTAGC
>Centrophorus_uyato_KM281907
CCAGATATAGCTTTTCCACGAATAAATAATATAAGCTTTTGACTACTACC-TCCATCTCTTTTATTACTTTTAGCCTCCGCTGGTGTTGAAGCAGGAGCTGGAACCGGCTGAACAGTTTACCCCCCTCTTGCTGGTAATATAGCCCATGCTGGAGCATCCGTAGATTTAGCCATCTTCTCACTTCATTTAGCCGGTATTTCTTCAATTTTAGC
>Centrophorus_zeehaani_KF899399
CCAGATATAGCTTTTCCACGAATAAATAATATAAGCTTTTGACTACTACC-TCCATCTCTTTTATTACTTTTAGCCTCCGCTGGTGTTGAAGCAGGAGCTGGAACCGGCTGAACAGTTTACCCCCCTCTTGCTGGTAATATAGCCCATGCTGGAGCATCCGTAGATTTAGCCATCTTCTCACTTCATTTAGCCGGTATTTCTTCAATTTTAGC
>Centrophorus_zeehaani_KF899398
CCAGATATAGCTTTTCCACGAATAAATAATATAAGCTTTTGACTACTACC-TCCATCTCTTTTATTACTTTTAGCCTCCGCTGGTGTTGAAGCAGGAGCTGGAACCGGCTGAACAGTTTACCCCCCTCTTGCTGGTAATATAGCCCATGCTGGAGCATCCGTAGATTTAGCCATCTTCTCACTTCATTTAGCCGGTATTTCTTCAATTTTAGC
>Centrophorus_zeehaani_KF899397
CCAGATATAGCTTTTCCACGAATAAATAATATAAGCTTTTGACTACTACC-TCCATCTCTTTTATTACTTTTAGCCTCCGCTGGTGTTGAAGCAGGAGCTGGAACCGGCTGAACAGTTTACCCCCCTCTTGCTGGTAATATAGCCCATGCTGGAGCATCCGTAGATTTAGCCATCTTCTCACTTCATTTAGCCGGTATTTCTTCAATTTTAGC
>Centrophorus_zeehaani_EU398667
CCAGATATAGCTTTTCCACGAATAAATAATATAAGCTTTTGACTACTACC-TCCATCTCTTTTATTACTTTTAGCCTCCGCTGGTGTTGAAGCAGGAGCTGGAACCGGCTGAACAGTTTACCCCCCTCTTGCTGGTAATATAGCCCATGCTGGAGCATCCGTAGATTTAGCCATCTTCTCACTTCATTTAGCCGGTATTTCTTCAATTTTAGC
>Centrophorus_zeehaani_KF899396
CCAGATATAGCTTTTCCACGAATAAATAATATAAGCTTTTGACTACTACC-TCCATCTCTTTTATTACTTTTAGCCTCCGCTGGTGTTGAAGCAGGAGCTGGAACCGGCTGAACAGTTTACCCCCCTCTTGCTGGTAATATAGCCCATGCTGGAGCATCCGTAGATTTAGCCATCTTCTCACTTCATTTAGCCGGTATTTCTTCAATTTTAGC
>Centrophorus_zeehaani_KF899395
CCAGATATAGCTTTTCCACGAATAAATAATATAAGCTTTTGACTACTACC-TCCATCTCTTTTATTACTTTTAGCCTCCGCTGGTGTTGAAGCAGGAGCTGGAACCGGCTGAACAGTTTACCCCCCTCTTGCTGGTAATATAGCCCATGCTGGAGCATCCGTAGATTTAGCCATCTTCTCACTTCATTTAGCCGGTATTTCTTCAATTTTAGC
>Centrophorus_zeehaani_KF899394
CCAGATATAGCTTTTCCACGAATAAATAATATAAGCTTTTGACTACTACC-TCCATCTCTTTTATTACTTTTAGCCTCCGCTGGTGTTGAAGCAGGAGCTGGAACCGGCTGAACAGTTTACCCCCCTCTTGCTGGTAATATAGCCCATGCTGGAGCATCCGTAGATTTAGCCATCTTCTCACTTCATTTAGCCGGTATTTCTTCAATTTTAGC
>Centrophorus_zeehaani_EU398668
CCAGATATAGCTTTTCCACGAATAAATAATATAAGCTTTTGACTACTACC-TCCATCTCTTTTATTACTTTTAGCCTCCGCTGGTGTTGAAGCAGGAGCTGGAACCGGCTGAACAGTTTACCCCCCTCTTGCTGGTAATATAGCCCATGCTGGAGCATCCGTAGATTTAGCCATCTTCTCACTTCATTTAGCCGGTATTTCTTCAATTTTAGC
>Centrophorus_cf._GU805903
CCAGATATAGCTTTTCCACGAATAAATAATATAAGCTTTTGACTACTACC-TCCATCTCTTTTATTACTTTTAGCCTCCGCTGGTGTTGAAGCAGGAGCTGGAACCGGCTGAACAGTTTACCCCCCTCTTGCTGGTAATATAGCCCATGCTGGAGCATCCGTAGATTTAGCCATCTTCTCACTTCATTTAGCCGGTATTTCTTCAATTTTAGC
>Centrophorus_zeehaani_EU398662
CCAGATATAGCTTTTCCACGAATAAATAATATAAGCTTTTGACTACTACC-TCCATCTCTTTTATTACTTTTAGCCTCCGCTGGTGTTGAAGCAGGAGCTGGAACCGGCTGAACAGTTTACCCCCCTCTTGCTGGTAATATAGCCCATGCTGGAGCATCCGTAGATTTAGCCATCTTCTCACTTCATTTAGCCGGTATTTCTTCAATTTTAGC
>Centrophorus_zeehaani_HM422372
CCAGATATAGCTTTTCCACGAATAAATAATATAAGCTTTTGACTACTACC-TCCATCTCTTTTATTACTTTTAGCCTCCGCTGGTGTTGAAGCAGGAGCTGGAACCGGCTGAACAGTTTACCCCCCTCTTGCTGGTAATATAGCCCATGCTGGAGCATCCGTAGATTTAGCCATCTTCTCACTTCATTTAGCCGGTATTTCTTCAATTTTAGC
>Centrophorus_zeehaani_JN312795
CCAGATATAGCTTTTCCACGAATAAATAATATAAGCTTTTGACTACTACC-TCCATCTCTTTTATTACTTTTAGCCTCCGCTGGTGTTGAAGCAGGAGCTGGAACCGGCTGAACAGTTTACCCCCCTCTTGCTGGTAATATAGCCCATGCTGGAGCATCCGTAGATTTAGCCATCTTCTCACTTCATTTAGCCGGTATTTCTTCAATTTTAGC
>Centrophorus_uyato_MZ456052
CCAGATATAGCTTTTCCACGAATAAATAATATAAGCTTTTGACTACTACC-TCCATCTCTTTTATTACTTTTAGCCTCCGCTGGTGTTGAAGCAGGAGCTGGAACCGGCTGAACAGTTTACCCCCCTCTTGCTGGTAATATAGCCCATGCTGGAGCATCCGTAGATTTAGCCATCTTCTCACTTCATTTAGCCGGTATTTCTTCAATTTTAGC
>Centrophorus_uyato_MZ456051
CCAGATATAGCTTTTCCACGAATAAATAATATAAGCTTTTGACTACTACC-TCCATCTCTTTTATTACTTTTAGCCTCCGCTGGTGTTGAAGCAGGAGCTGGAACCGGCTGAACAGTTTACCCCCCTCTTGCTGGTAATATAGCCCATGCTGGAGCATCCGTAGATTTAGCCATCTTCTCACTTCATTTAGCCGGTATTTCTTCAATTTTAGC
>Centrophorus_uyato_MZ456050
CCAGATATAGCTTTTCCACGAATAAATAATATAAGCTTTTGACTACTACC-TCCATCTCTTTTATTACTTTTAGCCTCCGCTGGTGTTGAAGCAGGAGCTGGAACCGGCTGAACAGTTTACCCCCCTCTTGCTGGTAATATAGCCCATGCTGGAGCATCCGTAGATTTAGCCATCTTCTCACTTCATTTAGCCGGTATTTCTTCAATTTTAGC
>Centrophorus_uyato_MZ456049
CCAGATATAGCTTTTCCACGAATAAATAATATAAGCTTTTGACTACTACC-TCCATCTCTTTTATTACTTTTAGCCTCCGCTGGTGTTGAAGCAGGAGCTGGAACCGGCTGAACAGTTTACCCCCCTCTTGCTGGTAATATAGCCCATGCTGGAGCATCCGTAGATTTAGCCATCTTCTCACTTCATTTAGCCGGTATTTCTTCAATTTTAGC
>Centrophorus_uyato_MZ456048
CCAGATATAGCTTTTCCACGAATAAATAATATAAGCTTTTGACTACTACC-TCCATCTCTTTTATTACTTTTAGCCTCCGCTGGTGTTGAAGCAGGAGCTGGAACCGGCTGAACAGTTTACCCCCCTCTTGCTGGTAATATAGCCCATGCTGGAGCATCCGTAGATTTAGCCATCTTCTCACTTCATTTAGCCGGTATTTCTTCAATTTTAGC
>Centrophorus_uyato_MZ456047
CCAGATATAGCTTTTCCACGAATAAATAATATAAGCTTTTGACTACTACC-TCCATCTCTTTTATTACTTTTAGCCTCCGCTGGTGTTGAAGCAGGAGCTGGAACCGGCTGAACAGTTTACCCCCCTCTTGCTGGTAATATAGCCCATGCTGGAGCATCCGTAGATTTAGCCATCTTCTCACTTCATTTAGCCGGTATTTCTTCAATTTTAGC
>Centrophorus_uyato_MZ456046
CCAGATATAGCTTTTCCACGAATAAATAATATAAGCTTTTGACTACTACC-TCCATCTCTTTTATTACTTTTAGCCTCCGCTGGTGTTGAAGCAGGAGCTGGAACCGGCTGAACAGTTTACCCCCCTCTTGCTGGTAATATAGCCCATGCTGGAGCATCCGTAGATTTAGCCATCTTCTCACTTCATTTAGCCGGTATTTCTTCAATTTTAGC
>Centrophorus_uyato_MZ456045
CCAGATATAGCTTTTCCACGAATAAATAATATAAGCTTTTGACTACTACC-TCCATCTCTTTTATTACTTTTAGCCTCCGCTGGTGTTGAAGCAGGAGCTGGAACCGGCTGAACAGTTTACCCCCCTCTTGCTGGTAATATAGCCCATGCTGGAGCATCCGTAGATTTAGCCATCTTCTCACTTCATTTAGCCGGTATTTCTTCAATTTTAGC
>Centrophorus_uyato_MZ456044
CCAGATATAGCTTTTCCACGAATAAATAATATAAGCTTTTGACTACTACC-TCCATCTCTTTTATTACTTTTAGCCTCCGCTGGTGTTGAAGCAGGAGCTGGAACCGGCTGAACAGTTTACCCCCCTCTTGCTGGTAATATAGCCCATGCTGGAGCATCCGTAGATTTAGCCATCTTCTCACTTCATTTAGCCGGTATTTCTTCAATTTTAGC
>Centrophorus_uyato_MZ456043
CCAGATATAGCTTTTCCACGAATAAATAATATAAGCTTTTGACTACTACC-TCCATCTCTTTTATTACTTTTAGCCTCCGCTGGTGTTGAAGCAGGAGCTGGAACCGGCTGAACAGTTTACCCCCCTCTTGCTGGTAATATAGCCCATGCTGGAGCATCCGTAGATTTAGCCATCTTCTCACTTCATTTAGCCGGTATTTCTTCAATTTTAGC
>Centrophorus_uyato_MZ456042
CCAGATATAGCTTTTCCACGAATAAATAATATAAGCTTTTGACTACTACC-TCCATCTCTTTTATTACTTTTAGCCTCCGCTGGTGTTGAAGCAGGAGCTGGAACCGGCTGAACAGTTTACCCCCCTCTTGCTGGTAATATAGCCCATGCTGGAGCATCCGTAGATTTAGCCATCTTCTCACTTCATTTAGCCGGTATTTCTTCAATTTTAGC
>Centrophorus_uyato_MZ456041
CCAGATATAGCTTTTCCACGAATAAATAATATAAGCTTTTGACTACTACC-TCCATCTCTTTTATTACTTTTAGCCTCCGCTGGTGTTGAAGCAGGAGCTGGAACCGGCTGAACAGTTTACCCCCCTCTTGCTGGTAATATAGCCCATGCTGGAGCATCCGTAGATTTAGCCATCTTCTCACTTCATTTAGCCGGTATTTCTTCAATTTTAGC
>Centrophorus_uyato_MZ456040
CCAGATATAGCTTTTCCACGAATAAATAATATAAGCTTTTGACTACTACC-TCCATCTCTTTTATTACTTTTAGCCTCCGCTGGTGTTGAAGCAGGAGCTGGAACCGGCTGAACAGTTTACCCCCCTCTTGCTGGTAATATAGCCCATGCTGGAGCATCCGTAGATTTAGCCATCTTCTCACTTCATTTAGCCGGTATTTCTTCAATTTTAGC
>Centrophorus_granulosus_KT307164
CCAGATATAGCTTTTCCACGAATAAATAATATAAGCTTTTGACTACTACC-TCCATCTCTTTTATTACTTTTAGCCTCCGCTGGTGTTGAAGCAGGAGCTGGAACCGGCTGAACAGTTTACCCCCCTCTTGCTGGTAATATAGCCCATGCTGGAGCATCCGTAGATTTAGCCATCTTCTCACTTCATTTAGCCGGTATTTCTTCAATTTTAGC
>Centrophorus_granulosus_KT307163
CCAGATATAGCTTTTCCACGAATAAATAATATAAGCTTTTGACTACTACC-TCCATCTCTTTTATTACTTTTAGCCTCCGCTGGTGTTGAAGCAGGAGCTGGAACCGGCTGAACAGTTTACCCCCCTCTTGCTGGTAATATAGCCCATGCTGGAGCATCCGTAGATTTAGCCATCTTCTCACTTCATTTAGCCGGTATTTCTTCAATTTTAGC
>Centrophorus_granulosus_KT307161
CCAGATATAGCTTTTCCACGAATAAATAATATAAGCTTTTGACTACTACC-TCCATCTCTTTTATTACTTTTAGCCTCCGCTGGTGTTGAAGCAGGAGCTGGAACCGGCTGAACAGTTTACCCCCCTCTTGCTGGTAATATAGCCCATGCTGGAGCATCCGTAGATTTAGCCATCTTCTCACTTCATTTAGCCGGTATTTCTTCAATTTTAGC
>Centrophorus_granulosus_JQ774505
CCAGATATAGCTTTTCCACGAATAAATAATATAAGCTTTTGACTACTACC-TCCATCTCTTTTATTACTTTTAGCCTCCGCTGGTGTTGAAGCAGGAGCTGGAACCGGCTGAACAGTTTACCCCCCTCTTGCTGGTAATATAGCCCATGCTGGAGCATCCGTAGATTTAGCCATCTTCTCACTTCATTTAGCCGGTATTTCTTCAATTTTAGC
>Centrophorus_zeehaani_JN312959
CCAGATATAGCTTTTCCACGAATAAATAATATAAGCTTTTGACTACTACC-TCCATCTCTTTTATTACTTTTAGCCTCCGCTGGTGTTGAAGCAGGAGCTGGAACCGGCTGAACAGTTTACCCCCCTCTTGCTGGTAATATAGCCCATGCTGGAGCATCCGTAGATTTAGCCATCTTCTCACTTCATTTAGCCGGTATTTCTTCAATTTTAGC
>Centrophorus_zeehaani_JN312958
CCAGATATAGCTTTTCCACGAATAAATAATATAAGCTTTTGACTACTACC-TCCATCTCTTTTATTACTTTTAGCCTCCGCTGGTGTTGAAGCAGGAGCTGGAACCGGCTGAACAGTTTACCCCCCTCTTGCTGGTAATATAGCCCATGCTGGAGCATCCGTAGATTTAGCCATCTTCTCACTTCATTTAGCCGGTATTTCTTCAATTTTAGC
>Centrophorus_zeehaani_JN312957
CCAGATATAGCTTTTCCACGAATAAATAATATAAGCTTTTGACTACTACC-TCCATCTCTTTTATTACTTTTAGCCTCCGCTGGTGTTGAAGCAGGAGCTGGAACCGGCTGAACAGTTTACCCCCCTCTTGCTGGTAATATAGCCCATGCTGGAGCATCCGTAGATTTAGCCATCTTCTCACTTCATTTAGCCGGTATTTCTTCAATTTTAGC
>Centrophorus_zeehaani_JN312797
CCAGATATAGCTTTTCCACGAATAAATAATATAAGCTTTTGACTACTACC-TCCATCTCTTTTATTACTTTTAGCCTCCGCTGGTGTTGAAGCAGGAGCTGGAACCGGCTGAACAGTTTACCCCCCTCTTGCTGGTAATATAGCCCATGCTGGAGCATCCGTAGATTTAGCCATCTTCTCACTTCATTTAGCCGGTATTTCTTCAATTTTAGC
>Centrophorus_zeehaani_JN312794
CCAGATATAGCTTTTCCACGAATAAATAATATAAGCTTTTGACTACTACC-TCCATCTCTTTTATTACTTTTAGCCTCCGCTGGTGTTGAAGCAGGAGCTGGAACCGGCTGAACAGTTTACCCCCCTCTTGCTGGTAATATAGCCCATGCTGGAGCATCCGTAGATTTAGCCATCTTCTCACTTCATTTAGCCGGTATTTCTTCAATTTTAGC
>Centrophorus_zeehaani_JN312792
CCAGATATAGCTTTTCCACGAATAAATAATATAAGCTTTTGACTACTACC-TCCATCTCTTTTATTACTTTTAGCCTCCGCTGGTGTTGAAGCAGGAGCTGGAACCGGCTGAACAGTTTACCCCCCTCTTGCTGGTAATATAGCCCATGCTGGAGCATCCGTAGATTTAGCCATCTTCTCACTTCATTTAGCCGGTATTTCTTCAATTTTAGC
>Centrophorus_zeehaani_HQ956367
CCAGATATAGCTTTTCCACGAATAAATAATATAAGCTTTTGACTACTACC-TCCATCTCTTTTATTACTTTTAGCCTCCGCTGGTGTTGAAGCAGGAGCTGGAACCGGCTGAACAGTTTACCCCCCTCTTGCTGGTAATATAGCCCATGCTGGAGCATCCGTAGATTTAGCCATCTTCTCACTTCATTTAGCCGGTATTTCTTCAATTTTAGC
>Centrophorus_zeehaani_HM422374
CCAGATATAGCTTTTCCACGAATAAATAATATAAGCTTTTGACTACTACC-TCCATCTCTTTTATTACTTTTAGCCTCCGCTGGTGTTGAAGCAGGAGCTGGAACCGGCTGAACAGTTTACCCCCCTCTTGCTGGTAATATAGCCCATGCTGGAGCATCCGTAGATTTAGCCATCTTCTCACTTCATTTAGCCGGTATTTCTTCAATTTTAGC
>Centrophorus_zeehaani_HM422268
CCAGATATAGCTTTTCCACGAATAAATAATATAAGCTTTTGACTACTACC-TCCATCTCTTTTATTACTTTTAGCCTCCGCTGGTGTTGAAGCAGGAGCTGGAACCGGCTGAACAGTTTACCCCCCTCTTGCTGGTAATATAGCCCATGCTGGAGCATCCGTAGATTTAGCCATCTTCTCACTTCATTTAGCCGGTATTTCTTCAATTTTAGC
>Centrophorus_cf._GU805900
CCAGATATAGCTTTTCCACGAATAAATAATATAAGCTTTTGACTACTACC-TCCATCTCTTTTATTACTTTTAGCCTCCGCTGGTGTTGAAGCAGGAGCTGGAACCGGCTGAACAGTTTACCCCCCTCTTGCTGGTAATATAGCCCATGCTGGAGCATCCGTAGATTTAGCCATCTTCTCACTTCATTTAGCCGGTATTTCTTCAATTTTAGC
>Centrophorus_cf._GU805833
CCAGATATAGCTTTTCCACGAATAAATAATATAAGCTTTTGACTACTACC-TCCATCTCTTTTATTACTTTTAGCCTCCGCTGGTGTTGAAGCAGGAGCTGGAACCGGCTGAACAGTTTACCCCCCTCTTGCTGGTAATATAGCCCATGCTGGAGCATCCGTAGATTTAGCCATCTTCTCACTTCATTTAGCCGGTATTTCTTCAATTTTAGC
>Centrophorus_cf._GU805616
CCAGATATAGCTTTTCCACGAATAAATAATATAAGCTTTTGACTACTACC-TCCATCTCTTTTATTACTTTTAGCCTCCGCTGGTGTTGAAGCAGGAGCTGGAACCGGCTGAACAGTTTACCCCCCTCTTGCTGGTAATATAGCCCATGCTGGAGCATCCGTAGATTTAGCCATCTTCTCACTTCATTTAGCCGGTATTTCTTCAATTTTAGC
>Centrophorus_cf._GU805613
CCAGATATAGCTTTTCCACGAATAAATAATATAAGCTTTTGACTACTACC-TCCATCTCTTTTATTACTTTTAGCCTCCGCTGGTGTTGAAGCAGGAGCTGGAACCGGCTGAACAGTTTACCCCCCTCTTGCTGGTAATATAGCCCATGCTGGAGCATCCGTAGATTTAGCCATCTTCTCACTTCATTTAGCCGGTATTTCTTCAATTTTAGC
>Centrophorus_granulosus_GU805610
CCAGATATAGCTTTTCCACGAATAAATAATATAAGCTTTTGACTACTACC-TCCATCTCTTTTATTACTTTTAGCCTCCGCTGGTGTTGAAGCAGGAGCTGGAACCGGCTGAACAGTTTACCCCCCTCTTGCTGGTAATATAGCCCATGCTGGAGCATCCGTAGATTTAGCCATCTTCTCACTTCATTTAGCCGGTATTTCTTCAATTTTAGC
>Centrophorus_zeehaani_EU398666
CCAGATATAGCTTTTCCACGAATAAATAATATAAGCTTTTGACTACTACC-TCCATCTCTTTTATTACTTTTAGCCTCCGCTGGTGTTGAAGCAGGAGCTGGAACCGGCTGAACAGTTTACCCCCCTCTTGCTGGTAATATAGCCCATGCTGGAGCATCCGTAGATTTAGCCATCTTCTCACTTCATTTAGCCGGTATTTCTTCAATTTTAGC
>Centrophorus_zeehaani_EU398665
CCAGATATAGCTTTTCCACGAATAAATAATATAAGCTTTTGACTACTACC-TCCATCTCTTTTATTACTTTTAGCCTCCGCTGGTGTTGAAGCAGGAGCTGGAACCGGCTGAACAGTTTACCCCCCTCTTGCTGGTAATATAGCCCATGCTGGAGCATCCGTAGATTTAGCCATCTTCTCACTTCATTTAGCCGGTATTTCTTCAATTTTAGC
>Centrophorus_zeehaani_EU398664
CCAGATATAGCTTTTCCACGAATAAATAATATAAGCTTTTGACTACTACC-TCCATCTCTTTTATTACTTTTAGCCTCCGCTGGTGTTGAAGCAGGAGCTGGAACCGGCTGAACAGTTTACCCCCCTCTTGCTGGTAATATAGCCCATGCTGGAGCATCCGTAGATTTAGCCATCTTCTCACTTCATTTAGCCGGTATTTCTTCAATTTTAGC
>Centrophorus_zeehaani_EU398663
CCAGATATAGCTTTTCCACGAATAAATAATATAAGCTTTTGACTACTACC-TCCATCTCTTTTATTACTTTTAGCCTCCGCTGGTGTTGAAGCAGGAGCTGGAACCGGCTGAACAGTTTACCCCCCTCTTGCTGGTAATATAGCCCATGCTGGAGCATCCGTAGATTTAGCCATCTTCTCACTTCATTTAGCCGGTATTTCTTCAATTTTAGC
>Centrophorus_zeehaani_EU398660
CCAGATATAGCTTTTCCACGAATAAATAATATAAGCTTTTGACTACTACC-TCCATCTCTTTTATTACTTTTAGCCTCCGCTGGTGTTGAAGCAGGAGCTGGAACCGGCTGAACAGTTTACCCCCCTCTTGCTGGTAATATAGCCCATGCTGGAGCATCCGTAGATTTAGCCATCTTCTCACTTCATTTAGCCGGTATTTCTTCAATTTTAGC
>Centrophorus_zeehaani_EU398658
CCAGATATAGCTTTTCCACGAATAAATAATATAAGCTTTTGACTACTACC-TCCATCTCTTTTATTACTTTTAGCCTCCGCTGGTGTTGAAGCAGGAGCTGGAACCGGCTGAACAGTTTACCCCCCTCTTGCTGGTAATATAGCCCATGCTGGAGCATCCGTAGATTTAGCCATCTTCTCACTTCATTTAGCCGGTATTTCTTCAATTTTAGC
>Centrophorus_zeehaani_EU398661
CCAGATATAGCTTTTCCACGAATAAATAATATAAGCTTTTGACTACTACC-TCCATCTCTTTTATTACTTTTAGCCTCCGCTGGTGTTGAAGCAGGAGCTGGAACCGGCTGAACAGTTTACCCCCCTCTTGCTGGTAATATAGCCCATGCTGGAGCATCCGTAGATTTAGCCATCTTCTCACTTCATTTAGCCGGTATTTCTTCAATTTTAGC
>Centrophorus_zeehaani_EU398659
CCAGATATAGCTTTTCCACGAATAAATAATATAAGCTTTTGACTACTACC-TCCATCTCTTTTATTACTTTTAGCCTCCGCTGGTGTTGAAGCAGGAGCTGGAACCGGCTGAACAGTTTACCCCCCTCTTGCTGGTAATATAGCCCATGCTGGAGCATCCGTAGATTTAGCCATCTTCTCACTTCATTTAGCCGGTATTTCTTCAATTTTAGC
>Centrophorus_cf._GU805618
CCAGATATAGCTTTTCCACGAATAAATAATATAAGCTTTTGACTACTACC-TCCATCTCTTTTATTACTTTTAGCCTCCGCTGGTGTTGAAGCAGGAGCTGGAACCGGCTGAACAGTTTACCCCCCTCTTGCTGGTAATATAGCCCATGCTGGAGCATCCGTAGATTTAGCCATCTTCTCACTTCATTTAGCCGGTATTTCTTCAATTTTAGC
>Centrophorus_zeehaani_KX063637
CCAGATATAGCTTTTCCACGAATAAATAATATAAGCTTTTGACTACTACC-TCCATCTCTTTTATTACTTTTAGCCTCCGCTGGTGTTGAAGCAGGAGCTGGAACCGGCTGAACAGTTTACCCCCCTCTTGCTGGTAATATAGCCCATGCTGGAGCATCCGTAGATTTAGCCATCTTCTCACTTCATTTAGCCGGTATTTCTTCAATTTTAGC
>Centrophorus_cf._OL670390
CCAGATATAGCTTTTCCACGAATAAATAATATAAGCTTTTGACTACTACC-TCCATCTCTTTTATTACTTTTAGCCTCCGCTGGTGTTGAAGCAGGAGCTGGAACCGGCTGAACAGTTTACCCCCCTCTTGCTGGTAATATAGCCCATGCTGGAGCATCCGTAGATTTAGCCATCTTCTCACTTCATTTAGCCGGTATTTCTTCAATTTTAGC
>Centrophorus_cf._OL670344
CCAGATATAGCTTTTCCACGAATAAATAATATAAGCTTTTGACTACTACC-TCCATCTCTTTTATTACTTTTAGCCTCCGCTGGTGTTGAAGCAGGAGCTGGAACCGGCTGAACAGTTTACCCCCCTCTTGCTGGTAATATAGCCCATGCTGGAGCATCCGTAGATTTAGCCATCTTCTCACTTCATTTAGCCGGTATTTCTTCAATTTTAGC
>Centrophorus_cf._OL670228
CCAGATATAGCTTTTCCACGAATAAATAATATAAGCTTTTGACTACTACC-TCCATCTCTTTTATTACTTTTAGCCTCCGCTGGTGTTGAAGCAGGAGCTGGAACCGGCTGAACAGTTTACCCCCCTCTTGCTGGTAATATAGCCCATGCTGGAGCATCCGTAGATTTAGCCATCTTCTCACTTCATTTAGCCGGTATTTCTTCAATTTTAGC
>Centrophorus_cf._OL670351
CCAGATATAGCTTTTCCACGAATAAATAATATAAGCTTTTGACTACTACC-TCCATCTCTTTTATTACTTTTAGCCTCCGCTGGTGTTGAAGCAGGAGCTGGAACCGGCTGAACAGTTTACCCCCCTCTTGCTGGTAATATAGCCCATGCTGGAGCATCCGTAGATTTAGCCATCTTCTCACTTCATTTAGCCGGTATTTCTTCAATTTTAGC
>Centrophorus_cf._OL670341
CCAGATATAGCTTTTCCACGAATAAATAATATAAGCTTTTGACTACTACC-TCCATCTCTTTTATTACTTTTAGCCTCCGCTGGTGTTGAAGCAGGAGCTGGAACCGGCTGAACAGTTTACCCCCCTCTTGCTGGTAATATAGCCCATGCTGGAGCATCCGTAGATTTAGCCATCTTCTCACTTCATTTAGCCGGTATTTCTTCAATTTTAGC
>Centrophorus_uyato_KY909369
CCAGATATAGCTTTTCCACGAATAAATAATATAAGCTTTTGACTACTACC-TCCATCTCTTTTATTACTTTTAGCCTCCGCTGGTGTTGAAGCAGGAGCTGGAACCGGCTGAACAGTTTACCCCCCTCTTGCTGGTAATATAGCCCATGCTGGAGCATCCGTAGATTTAGCCATCTTCTCACTTCATTTAGCCGGTATTTCTTCAATTTTAGC
>Centrophorus_uyato_KY909368
CCAGATATAGCTTTTCCACGAATAAATAATATAAGCTTTTGACTACTACC-TCCATCTCTTTTATTACTTTTAGCCTCCGCTGGTGTTGAAGCAGGAGCTGGAACCGGCTGAACAGTTTACCCCCCTCTTGCTGGTAATATAGCCCATGCTGGAGCATCCGTAGATTTAGCCATCTTCTCACTTCATTTAGCCGGTATTTCTTCAATTTTAGC
>Centrophorus_uyato_KY909367
CCAGATATAGCTTTTCCACGAATAAATAATATAAGCTTTTGACTACTACC-TCCATCTCTTTTATTACTTTTAGCCTCCGCTGGTGTTGAAGCAGGAGCTGGAACCGGCTGAACAGTTTACCCCCCTCTTGCTGGTAATATAGCCCATGCTGGAGCATCCGTAGATTTAGCCATCTTCTCACTTCATTTAGCCGGTATTTCTTCAATTTTAGC
>Centrophorus_uyato_KY909366
CCAGATATAGCTTTTCCACGAATAAATAATATAAGCTTTTGACTACTACC-TCCATCTCTTTTATTACTTTTAGCCTCCGCTGGTGTTGAAGCAGGAGCTGGAACCGGCTGAACAGTTTACCCCCCTCTTGCTGGTAATATAGCCCATGCTGGAGCATCCGTAGATTTAGCCATCTTCTCACTTCATTTAGCCGGTATTTCTTCAATTTTAGC
>Centrophorus_uyato_KY909365
CCAGATATAGCTTTTCCACGAATAAATAATATAAGCTTTTGACTACTACC-TCCATCTCTTTTATTACTTTTAGCCTCCGCTGGTGTTGAAGCAGGAGCTGGAACCGGCTGAACAGTTTACCCCCCTCTTGCTGGTAATATAGCCCATGCTGGAGCATCCGTAGATTTAGCCATCTTCTCACTTCATTTAGCCGGTATTTCTTCAATTTTAGC
>Centrophorus_uyato_KY909364
CCAGATATAGCTTTTCCACGAATAAATAATATAAGCTTTTGACTACTACC-TCCATCTCTTTTATTACTTTTAGCCTCCGCTGGTGTTGAAGCAGGAGCTGGAACCGGCTGAACAGTTTACCCCCCTCTTGCTGGTAATATAGCCCATGCTGGAGCATCCGTAGATTTAGCCATCTTCTCACTTCATTTAGCCGGTATTTCTTCAATTTTAGC
>Centrophorus_uyato_KY909363
CCAGATATAGCTTTTCCACGAATAAATAATATAAGCTTTTGACTACTACC-TCCATCTCTTTTATTACTTTTAGCCTCCGCTGGTGTTGAAGCAGGAGCTGGAACCGGCTGAACAGTTTACCCCCCTCTTGCTGGTAATATAGCCCATGCTGGAGCATCCGTAGATTTAGCCATCTTCTCACTTCATTTAGCCGGTATTTCTTCAATTTTAGC
>Centrophorus_uyato_KY909362
CCAGATATAGCTTTTCCACGAATAAATAATATAAGCTTTTGACTACTACC-TCCATCTCTTTTATTACTTTTAGCCTCCGCTGGTGTTGAAGCAGGAGCTGGAACCGGCTGAACAGTTTACCCCCCTCTTGCTGGTAATATAGCCCATGCTGGAGCATCCGTAGATTTAGCCATCTTCTCACTTCATTTAGCCGGTATTTCTTCAATTTTAGC
>Centrophorus_uyato_KY909361
CCAGATATAGCTTTTCCACGAATAAATAATATAAGCTTTTGACTACTACC-TCCATCTCTTTTATTACTTTTAGCCTCCGCTGGTGTTGAAGCAGGAGCTGGAACCGGCTGAACAGTTTACCCCCCTCTTGCTGGTAATATAGCCCATGCTGGAGCATCCGTAGATTTAGCCATCTTCTCACTTCATTTAGCCGGTATTTCTTCAATTTTAGC
>Centrophorus_uyato_KY909360
CCAGATATAGCTTTTCCACGAATAAATAATATAAGCTTTTGACTACTACC-TCCATCTCTTTTATTACTTTTAGCCTCCGCTGGTGTTGAAGCAGGAGCTGGAACCGGCTGAACAGTTTACCCCCCTCTTGCTGGTAATATAGCCCATGCTGGAGCATCCGTAGATTTAGCCATCTTCTCACTTCATTTAGCCGGTATTTCTTCAATTTTAGC
>Centrophorus_uyato_KY909359
CCAGATATAGCTTTTCCACGAATAAATAATATAAGCTTTTGACTACTACC-TCCATCTCTTTTATTACTTTTAGCCTCCGCTGGTGTTGAAGCAGGAGCTGGAACCGGCTGAACAGTTTACCCCCCTCTTGCTGGTAATATAGCCCATGCTGGAGCATCCGTAGATTTAGCCATCTTCTCACTTCATTTAGCCGGTATTTCTTCAATTTTAGC
>Centrophorus_uyato_KY909358
CCAGATATAGCTTTTCCACGAATAAATAATATAAGCTTTTGACTACTACC-TCCATCTCTTTTATTACTTTTAGCCTCCGCTGGTGTTGAAGCAGGAGCTGGAACCGGCTGAACAGTTTACCCCCCTCTTGCTGGTAATATAGCCCATGCTGGAGCATCCGTAGATTTAGCCATCTTCTCACTTCATTTAGCCGGTATTTCTTCAATTTTAGC
>Centrophorus_uyato_KY909357
CCAGATATAGCTTTTCCACGAATAAATAATATAAGCTTTTGACTACTACC-TCCATCTCTTTTATTACTTTTAGCCTCCGCTGGTGTTGAAGCAGGAGCTGGAACCGGCTGAACAGTTTACCCCCCTCTTGCTGGTAATATAGCCCATGCTGGAGCATCCGTAGATTTAGCCATCTTCTCACTTCATTTAGCCGGTATTTCTTCAATTTTAGC
>Centrophorus_uyato_KY909356
CCAGATATAGCTTTTCCACGAATAAATAATATAAGCTTTTGACTACTACC-TCCATCTCTTTTATTACTTTTAGCCTCCGCTGGTGTTGAAGCAGGAGCTGGAACCGGCTGAACAGTTTACCCCCCTCTTGCTGGTAATATAGCCCATGCTGGAGCATCCGTAGATTTAGCCATCTTCTCACTTCATTTAGCCGGTATTTCTTCAATTTTAGC
>Centrophorus_lusitanicus_KJ083224
CCAGATATAGCTTTTCCACGAATAAATAATATAAGCTTTTGACTACTACC-TCCATCTCTTTTATTACTTTTAGCCTCCGCTGGTGTTGAAGCAGGAGCTGGAACCGGCTGAACAGTTTACCCCCCTCTTGCTGGTAATATAGCCCATGCTGGAGCATCCGTAGATTTAGCCATCTTCTCACTTCATTTAGCCGGTATTTCTTCAATTTTAGC
>Centrophorus_sp._KJ083223
CCAGATATAGCTTTTCCACGAATAAATAATATAAGCTTTTGACTACTACC-TCCATCTCTTTTATTACTTTTAGCCTCCGCTGGTGTTGAAGCAGGAGCTGGAACCGGCTGAACAGTTTACCCCCCTCTTGCTGGTAATATAGCCCATGCTGGAGCATCCGTAGATTTAGCCATCTTCTCACTTCATTTAGCCGGTATTTCTTCAATTTTAGC
>Centrophorus_sp._KJ083220
CCAGATATAGCTTTTCCACGAATAAATAATATAAGCTTTTGACTACTACC-TCCATCTCTTTTATTACTTTTAGCCTCCGCTGGTGTTGAAGCAGGAGCTGGAACCGGCTGAACAGTTTACCCCCCTCTTGCTGGTAATATAGCCCATGCTGGAGCATCCGTAGATTTAGCCATCTTCTCACTTCATTTAGCCGGTATTTCTTCAATTTTAGC
>Centrophorus_sp._KJ083219
CCAGATATAGCTTTTCCACGAATAAATAATATAAGCTTTTGACTACTACC-TCCATCTCTTTTATTACTTTTAGCCTCCGCTGGTGTTGAAGCAGGAGCTGGAACCGGCTGAACAGTTTACCCCCCTCTTGCTGGTAATATAGCCCATGCTGGAGCATCCGTAGATTTAGCCATCTTCTCACTTCATTTAGCCGGTATTTCTTCAATTTTAGC
>Centrophorus_sp._KJ083218
CCAGATATAGCTTTTCCACGAATAAATAATATAAGCTTTTGACTACTACC-TCCATCTCTTTTATTACTTTTAGCCTCCGCTGGTGTTGAAGCAGGAGCTGGAACCGGCTGAACAGTTTACCCCCCTCTTGCTGGTAATATAGCCCATGCTGGAGCATCCGTAGATTTAGCCATCTTCTCACTTCATTTAGCCGGTATTTCTTCAATTTTAGC
>Centrophorus_sp._KJ083217
CCAGATATAGCTTTTCCACGAATAAATAATATAAGCTTTTGACTACTACC-TCCATCTCTTTTATTACTTTTAGCCTCCGCTGGTGTTGAAGCAGGAGCTGGAACCGGCTGAACAGTTTACCCCCCTCTTGCTGGTAATATAGCCCATGCTGGAGCATCCGTAGATTTAGCCATCTTCTCACTTCATTTAGCCGGTATTTCTTCAATTTTAGC
>Centrophorus_cf._OL670310
CCAGATATAGCTTTTCCACGAATAAATAATATAAGCTTTTGACTACTACC-TCCATCTCTTTTATTACTTTTAGCCTCCGCTGGTGTTGAAGCAGGAGCTGGAACCGGCTGAACAGTTTACCCCCCTCTTGCTGGTAATATAGCCCATGCTGGAGCATCCGTAGATTTAGCCATCTTCTCACTTCATTTAGCCGGTATTTCTTCAATTTTAGC
>Centrophorus_cf._OL670282
CCAGATATAGCTTTTCCACGAATAAATAATATAAGCTTTTGACTACTACC-TCCATCTCTTTTATTACTTTTAGCCTCCGCTGGTGTTGAAGCAGGAGCTGGAACCGGCTGAACAGTTTACCCCCCTCTTGCTGGTAATATAGCCCATGCTGGAGCATCCGTAGATTTAGCCATCTTCTCACTTCATTTAGCCGGTATTTCTTCAATTTTAGC
>Centrophorus_cf._OL670223
CCAGATATAGCTTTTCCACGAATAAATAATATAAGCTTTTGACTACTACC-TCCATCTCTTTTATTACTTTTAGCCTCCGCTGGTGTTGAAGCAGGAGCTGGAACCGGCTGAACAGTTTACCCCCCTCTTGCTGGTAATATAGCCCATGCTGGAGCATCCGTAGATTTAGCCATCTTCTCACTTCATTTAGCCGGTATTTCTTCAATTTTAGC
>Centrophorus_cf._OL670201
CCAGATATAGCTTTTCCACGAATAAATAATATAAGCTTTTGACTACTACC-TCCATCTCTTTTATTACTTTTAGCCTCCGCTGGTGTTGAAGCAGGAGCTGGAACCGGCTGAACAGTTTACCCCCCTCTTGCTGGTAATATAGCCCATGCTGGAGCATCCGTAGATTTAGCCATCTTCTCACTTCATTTAGCCGGTATTTCTTCAATTTTAGC
>Centrophorus_cf._OL670392
CCAGATATAGCTTTTCCACGAATAAATAATATAAGCTTTTGACTACTACC-TCCATCTCTTTTATTACTTTTAGCCTCCGCTGGTGTTGAAGCAGGAGCTGGAACCGGCTGAACAGTTTACCCCCCTCTTGCTGGTAATATAGCCCATGCTGGAGCATCCGTAGATTTAGCCATCTTCTCACTTCATTTAGCCGGTATTTCTTCAATTTTAGC
>Centrophorus_cf._OL670388
CCAGATATAGCTTTTCCACGAATAAATAATATAAGCTTTTGACTACTACC-TCCATCTCTTTTATTACTTTTAGCCTCCGCTGGTGTTGAAGCAGGAGCTGGAACCGGCTGAACAGTTTACCCCCCTCTTGCTGGTAATATAGCCCATGCTGGAGCATCCGTAGATTTAGCCATCTTCTCACTTCATTTAGCCGGTATTTCTTCAATTTTAGC
>Centrophorus_cf._OL670387
CCAGATATAGCTTTTCCACGAATAAATAATATAAGCTTTTGACTACTACC-TCCATCTCTTTTATTACTTTTAGCCTCCGCTGGTGTTGAAGCAGGAGCTGGAACCGGCTGAACAGTTTACCCCCCTCTTGCTGGTAATATAGCCCATGCTGGAGCATCCGTAGATTTAGCCATCTTCTCACTTCATTTAGCCGGTATTTCTTCAATTTTAGC
>Centrophorus_cf._OL670386
CCAGATATAGCTTTTCCACGAATAAATAATATAAGCTTTTGACTACTACC-TCCATCTCTTTTATTACTTTTAGCCTCCGCTGGTGTTGAAGCAGGAGCTGGAACCGGCTGAACAGTTTACCCCCCTCTTGCTGGTAATATAGCCCATGCTGGAGCATCCGTAGATTTAGCCATCTTCTCACTTCATTTAGCCGGTATTTCTTCAATTTTAGC
>Centrophorus_cf._OL670385
CCAGATATAGCTTTTCCACGAATAAATAATATAAGCTTTTGACTACTACC-TCCATCTCTTTTATTACTTTTAGCCTCCGCTGGTGTTGAAGCAGGAGCTGGAACCGGCTGAACAGTTTACCCCCCTCTTGCTGGTAATATAGCCCATGCTGGAGCATCCGTAGATTTAGCCATCTTCTCACTTCATTTAGCCGGTATTTCTTCAATTTTAGC
>Centrophorus_cf._OL670384
CCAGATATAGCTTTTCCACGAATAAATAATATAAGCTTTTGACTACTACC-TCCATCTCTTTTATTACTTTTAGCCTCCGCTGGTGTTGAAGCAGGAGCTGGAACCGGCTGAACAGTTTACCCCCCTCTTGCTGGTAATATAGCCCATGCTGGAGCATCCGTAGATTTAGCCATCTTCTCACTTCATTTAGCCGGTATTTCTTCAATTTTAGC
>Centrophorus_cf._OL670383
CCAGATATAGCTTTTCCACGAATAAATAATATAAGCTTTTGACTACTACC-TCCATCTCTTTTATTACTTTTAGCCTCCGCTGGTGTTGAAGCAGGAGCTGGAACCGGCTGAACAGTTTACCCCCCTCTTGCTGGTAATATAGCCCATGCTGGAGCATCCGTAGATTTAGCCATCTTCTCACTTCATTTAGCCGGTATTTCTTCAATTTTAGC
>Centrophorus_cf._OL670382
CCAGATATAGCTTTTCCACGAATAAATAATATAAGCTTTTGACTACTACC-TCCATCTCTTTTATTACTTTTAGCCTCCGCTGGTGTTGAAGCAGGAGCTGGAACCGGCTGAACAGTTTACCCCCCTCTTGCTGGTAATATAGCCCATGCTGGAGCATCCGTAGATTTAGCCATCTTCTCACTTCATTTAGCCGGTATTTCTTCAATTTTAGC
>Centrophorus_cf._OL670379
CCAGATATAGCTTTTCCACGAATAAATAATATAAGCTTTTGACTACTACC-TCCATCTCTTTTATTACTTTTAGCCTCCGCTGGTGTTGAAGCAGGAGCTGGAACCGGCTGAACAGTTTACCCCCCTCTTGCTGGTAATATAGCCCATGCTGGAGCATCCGTAGATTTAGCCATCTTCTCACTTCATTTAGCCGGTATTTCTTCAATTTTAGC
>Centrophorus_cf._OL670378
CCAGATATAGCTTTTCCACGAATAAATAATATAAGCTTTTGACTACTACC-TCCATCTCTTTTATTACTTTTAGCCTCCGCTGGTGTTGAAGCAGGAGCTGGAACCGGCTGAACAGTTTACCCCCCTCTTGCTGGTAATATAGCCCATGCTGGAGCATCCGTAGATTTAGCCATCTTCTCACTTCATTTAGCCGGTATTTCTTCAATTTTAGC
>Centrophorus_cf._OL670377
CCAGATATAGCTTTTCCACGAATAAATAATATAAGCTTTTGACTACTACC-TCCATCTCTTTTATTACTTTTAGCCTCCGCTGGTGTTGAAGCAGGAGCTGGAACCGGCTGAACAGTTTACCCCCCTCTTGCTGGTAATATAGCCCATGCTGGAGCATCCGTAGATTTAGCCATCTTCTCACTTCATTTAGCCGGTATTTCTTCAATTTTAGC
>Centrophorus_cf._OL670376
CCAGATATAGCTTTTCCACGAATAAATAATATAAGCTTTTGACTACTACC-TCCATCTCTTTTATTACTTTTAGCCTCCGCTGGTGTTGAAGCAGGAGCTGGAACCGGCTGAACAGTTTACCCCCCTCTTGCTGGTAATATAGCCCATGCTGGAGCATCCGTAGATTTAGCCATCTTCTCACTTCATTTAGCCGGTATTTCTTCAATTTTAGC
>Centrophorus_cf._OL670375
CCAGATATAGCTTTTCCACGAATAAATAATATAAGCTTTTGACTACTACC-TCCATCTCTTTTATTACTTTTAGCCTCCGCTGGTGTTGAAGCAGGAGCTGGAACCGGCTGAACAGTTTACCCCCCTCTTGCTGGTAATATAGCCCATGCTGGAGCATCCGTAGATTTAGCCATCTTCTCACTTCATTTAGCCGGTATTTCTTCAATTTTAGC
>Centrophorus_cf._OL670374
CCAGATATAGCTTTTCCACGAATAAATAATATAAGCTTTTGACTACTACC-TCCATCTCTTTTATTACTTTTAGCCTCCGCTGGTGTTGAAGCAGGAGCTGGAACCGGCTGAACAGTTTACCCCCCTCTTGCTGGTAATATAGCCCATGCTGGAGCATCCGTAGATTTAGCCATCTTCTCACTTCATTTAGCCGGTATTTCTTCAATTTTAGC
>Centrophorus_cf._OL670372
CCAGATATAGCTTTTCCACGAATAAATAATATAAGCTTTTGACTACTACC-TCCATCTCTTTTATTACTTTTAGCCTCCGCTGGTGTTGAAGCAGGAGCTGGAACCGGCTGAACAGTTTACCCCCCTCTTGCTGGTAATATAGCCCATGCTGGAGCATCCGTAGATTTAGCCATCTTCTCACTTCATTTAGCCGGTATTTCTTCAATTTTAGC
>Centrophorus_cf._OL670371
CCAGATATAGCTTTTCCACGAATAAATAATATAAGCTTTTGACTACTACC-TCCATCTCTTTTATTACTTTTAGCCTCCGCTGGTGTTGAAGCAGGAGCTGGAACCGGCTGAACAGTTTACCCCCCTCTTGCTGGTAATATAGCCCATGCTGGAGCATCCGTAGATTTAGCCATCTTCTCACTTCATTTAGCCGGTATTTCTTCAATTTTAGC
>Centrophorus_cf._OL670370
CCAGATATAGCTTTTCCACGAATAAATAATATAAGCTTTTGACTACTACC-TCCATCTCTTTTATTACTTTTAGCCTCCGCTGGTGTTGAAGCAGGAGCTGGAACCGGCTGAACAGTTTACCCCCCTCTTGCTGGTAATATAGCCCATGCTGGAGCATCCGTAGATTTAGCCATCTTCTCACTTCATTTAGCCGGTATTTCTTCAATTTTAGC
>Centrophorus_cf._OL670369
CCAGATATAGCTTTTCCACGAATAAATAATATAAGCTTTTGACTACTACC-TCCATCTCTTTTATTACTTTTAGCCTCCGCTGGTGTTGAAGCAGGAGCTGGAACCGGCTGAACAGTTTACCCCCCTCTTGCTGGTAATATAGCCCATGCTGGAGCATCCGTAGATTTAGCCATCTTCTCACTTCATTTAGCCGGTATTTCTTCAATTTTAGC
>Centrophorus_cf._OL670368
CCAGATATAGCTTTTCCACGAATAAATAATATAAGCTTTTGACTACTACC-TCCATCTCTTTTATTACTTTTAGCCTCCGCTGGTGTTGAAGCAGGAGCTGGAACCGGCTGAACAGTTTACCCCCCTCTTGCTGGTAATATAGCCCATGCTGGAGCATCCGTAGATTTAGCCATCTTCTCACTTCATTTAGCCGGTATTTCTTCAATTTTAGC
>Centrophorus_cf._OL670367
CCAGATATAGCTTTTCCACGAATAAATAATATAAGCTTTTGACTACTACC-TCCATCTCTTTTATTACTTTTAGCCTCCGCTGGTGTTGAAGCAGGAGCTGGAACCGGCTGAACAGTTTACCCCCCTCTTGCTGGTAATATAGCCCATGCTGGAGCATCCGTAGATTTAGCCATCTTCTCACTTCATTTAGCCGGTATTTCTTCAATTTTAGC
>Centrophorus_cf._OL670366
CCAGATATAGCTTTTCCACGAATAAATAATATAAGCTTTTGACTACTACC-TCCATCTCTTTTATTACTTTTAGCCTCCGCTGGTGTTGAAGCAGGAGCTGGAACCGGCTGAACAGTTTACCCCCCTCTTGCTGGTAATATAGCCCATGCTGGAGCATCCGTAGATTTAGCCATCTTCTCACTTCATTTAGCCGGTATTTCTTCAATTTTAGC
>Centrophorus_cf._OL670365
CCAGATATAGCTTTTCCACGAATAAATAATATAAGCTTTTGACTACTACC-TCCATCTCTTTTATTACTTTTAGCCTCCGCTGGTGTTGAAGCAGGAGCTGGAACCGGCTGAACAGTTTACCCCCCTCTTGCTGGTAATATAGCCCATGCTGGAGCATCCGTAGATTTAGCCATCTTCTCACTTCATTTAGCCGGTATTTCTTCAATTTTAGC
>Centrophorus_cf._OL670364
CCAGATATAGCTTTTCCACGAATAAATAATATAAGCTTTTGACTACTACC-TCCATCTCTTTTATTACTTTTAGCCTCCGCTGGTGTTGAAGCAGGAGCTGGAACCGGCTGAACAGTTTACCCCCCTCTTGCTGGTAATATAGCCCATGCTGGAGCATCCGTAGATTTAGCCATCTTCTCACTTCATTTAGCCGGTATTTCTTCAATTTTAGC
>Centrophorus_cf._OL670363
CCAGATATAGCTTTTCCACGAATAAATAATATAAGCTTTTGACTACTACC-TCCATCTCTTTTATTACTTTTAGCCTCCGCTGGTGTTGAAGCAGGAGCTGGAACCGGCTGAACAGTTTACCCCCCTCTTGCTGGTAATATAGCCCATGCTGGAGCATCCGTAGATTTAGCCATCTTCTCACTTCATTTAGCCGGTATTTCTTCAATTTTAGC
>Centrophorus_cf._OL670362
CCAGATATAGCTTTTCCACGAATAAATAATATAAGCTTTTGACTACTACC-TCCATCTCTTTTATTACTTTTAGCCTCCGCTGGTGTTGAAGCAGGAGCTGGAACCGGCTGAACAGTTTACCCCCCTCTTGCTGGTAATATAGCCCATGCTGGAGCATCCGTAGATTTAGCCATCTTCTCACTTCATTTAGCCGGTATTTCTTCAATTTTAGC
>Centrophorus_cf._OL670361
CCAGATATAGCTTTTCCACGAATAAATAATATAAGCTTTTGACTACTACC-TCCATCTCTTTTATTACTTTTAGCCTCCGCTGGTGTTGAAGCAGGAGCTGGAACCGGCTGAACAGTTTACCCCCCTCTTGCTGGTAATATAGCCCATGCTGGAGCATCCGTAGATTTAGCCATCTTCTCACTTCATTTAGCCGGTATTTCTTCAATTTTAGC
>Centrophorus_cf._OL670360
CCAGATATAGCTTTTCCACGAATAAATAATATAAGCTTTTGACTACTACC-TCCATCTCTTTTATTACTTTTAGCCTCCGCTGGTGTTGAAGCAGGAGCTGGAACCGGCTGAACAGTTTACCCCCCTCTTGCTGGTAATATAGCCCATGCTGGAGCATCCGTAGATTTAGCCATCTTCTCACTTCATTTAGCCGGTATTTCTTCAATTTTAGC
>Centrophorus_cf._OL670359
CCAGATATAGCTTTTCCACGAATAAATAATATAAGCTTTTGACTACTACC-TCCATCTCTTTTATTACTTTTAGCCTCCGCTGGTGTTGAAGCAGGAGCTGGAACCGGCTGAACAGTTTACCCCCCTCTTGCTGGTAATATAGCCCATGCTGGAGCATCCGTAGATTTAGCCATCTTCTCACTTCATTTAGCCGGTATTTCTTCAATTTTAGC
>Centrophorus_cf._OL670358
CCAGATATAGCTTTTCCACGAATAAATAATATAAGCTTTTGACTACTACC-TCCATCTCTTTTATTACTTTTAGCCTCCGCTGGTGTTGAAGCAGGAGCTGGAACCGGCTGAACAGTTTACCCCCCTCTTGCTGGTAATATAGCCCATGCTGGAGCATCCGTAGATTTAGCCATCTTCTCACTTCATTTAGCCGGTATTTCTTCAATTTTAGC
>Centrophorus_cf._OL670357
CCAGATATAGCTTTTCCACGAATAAATAATATAAGCTTTTGACTACTACC-TCCATCTCTTTTATTACTTTTAGCCTCCGCTGGTGTTGAAGCAGGAGCTGGAACCGGCTGAACAGTTTACCCCCCTCTTGCTGGTAATATAGCCCATGCTGGAGCATCCGTAGATTTAGCCATCTTCTCACTTCATTTAGCCGGTATTTCTTCAATTTTAGC
>Centrophorus_cf._OL670356
CCAGATATAGCTTTTCCACGAATAAATAATATAAGCTTTTGACTACTACC-TCCATCTCTTTTATTACTTTTAGCCTCCGCTGGTGTTGAAGCAGGAGCTGGAACCGGCTGAACAGTTTACCCCCCTCTTGCTGGTAATATAGCCCATGCTGGAGCATCCGTAGATTTAGCCATCTTCTCACTTCATTTAGCCGGTATTTCTTCAATTTTAGC
>Centrophorus_cf._OL670355
CCAGATATAGCTTTTCCACGAATAAATAATATAAGCTTTTGACTACTACC-TCCATCTCTTTTATTACTTTTAGCCTCCGCTGGTGTTGAAGCAGGAGCTGGAACCGGCTGAACAGTTTACCCCCCTCTTGCTGGTAATATAGCCCATGCTGGAGCATCCGTAGATTTAGCCATCTTCTCACTTCATTTAGCCGGTATTTCTTCAATTTTAGC
>Centrophorus_cf._OL670354
CCAGATATAGCTTTTCCACGAATAAATAATATAAGCTTTTGACTACTACC-TCCATCTCTTTTATTACTTTTAGCCTCCGCTGGTGTTGAAGCAGGAGCTGGAACCGGCTGAACAGTTTACCCCCCTCTTGCTGGTAATATAGCCCATGCTGGAGCATCCGTAGATTTAGCCATCTTCTCACTTCATTTAGCCGGTATTTCTTCAATTTTAGC
>Centrophorus_cf._OL670353
CCAGATATAGCTTTTCCACGAATAAATAATATAAGCTTTTGACTACTACC-TCCATCTCTTTTATTACTTTTAGCCTCCGCTGGTGTTGAAGCAGGAGCTGGAACCGGCTGAACAGTTTACCCCCCTCTTGCTGGTAATATAGCCCATGCTGGAGCATCCGTAGATTTAGCCATCTTCTCACTTCATTTAGCCGGTATTTCTTCAATTTTAGC
>Centrophorus_cf._OL670352
CCAGATATAGCTTTTCCACGAATAAATAATATAAGCTTTTGACTACTACC-TCCATCTCTTTTATTACTTTTAGCCTCCGCTGGTGTTGAAGCAGGAGCTGGAACCGGCTGAACAGTTTACCCCCCTCTTGCTGGTAATATAGCCCATGCTGGAGCATCCGTAGATTTAGCCATCTTCTCACTTCATTTAGCCGGTATTTCTTCAATTTTAGC
>Centrophorus_cf._OL670350
CCAGATATAGCTTTTCCACGAATAAATAATATAAGCTTTTGACTACTACC-TCCATCTCTTTTATTACTTTTAGCCTCCGCTGGTGTTGAAGCAGGAGCTGGAACCGGCTGAACAGTTTACCCCCCTCTTGCTGGTAATATAGCCCATGCTGGAGCATCCGTAGATTTAGCCATCTTCTCACTTCATTTAGCCGGTATTTCTTCAATTTTAGC
>Centrophorus_cf._OL670349
CCAGATATAGCTTTTCCACGAATAAATAATATAAGCTTTTGACTACTACC-TCCATCTCTTTTATTACTTTTAGCCTCCGCTGGTGTTGAAGCAGGAGCTGGAACCGGCTGAACAGTTTACCCCCCTCTTGCTGGTAATATAGCCCATGCTGGAGCATCCGTAGATTTAGCCATCTTCTCACTTCATTTAGCCGGTATTTCTTCAATTTTAGC
>Centrophorus_cf._OL670348
CCAGATATAGCTTTTCCACGAATAAATAATATAAGCTTTTGACTACTACC-TCCATCTCTTTTATTACTTTTAGCCTCCGCTGGTGTTGAAGCAGGAGCTGGAACCGGCTGAACAGTTTACCCCCCTCTTGCTGGTAATATAGCCCATGCTGGAGCATCCGTAGATTTAGCCATCTTCTCACTTCATTTAGCCGGTATTTCTTCAATTTTAGC
>Centrophorus_cf._OL670347
CCAGATATAGCTTTTCCACGAATAAATAATATAAGCTTTTGACTACTACC-TCCATCTCTTTTATTACTTTTAGCCTCCGCTGGTGTTGAAGCAGGAGCTGGAACCGGCTGAACAGTTTACCCCCCTCTTGCTGGTAATATAGCCCATGCTGGAGCATCCGTAGATTTAGCCATCTTCTCACTTCATTTAGCCGGTATTTCTTCAATTTTAGC
>Centrophorus_cf._OL670346
CCAGATATAGCTTTTCCACGAATAAATAATATAAGCTTTTGACTACTACC-TCCATCTCTTTTATTACTTTTAGCCTCCGCTGGTGTTGAAGCAGGAGCTGGAACCGGCTGAACAGTTTACCCCCCTCTTGCTGGTAATATAGCCCATGCTGGAGCATCCGTAGATTTAGCCATCTTCTCACTTCATTTAGCCGGTATTTCTTCAATTTTAGC
>Centrophorus_cf._OL670345
CCAGATATAGCTTTTCCACGAATAAATAATATAAGCTTTTGACTACTACC-TCCATCTCTTTTATTACTTTTAGCCTCCGCTGGTGTTGAAGCAGGAGCTGGAACCGGCTGAACAGTTTACCCCCCTCTTGCTGGTAATATAGCCCATGCTGGAGCATCCGTAGATTTAGCCATCTTCTCACTTCATTTAGCCGGTATTTCTTCAATTTTAGC
>Centrophorus_cf._OL670343
CCAGATATAGCTTTTCCACGAATAAATAATATAAGCTTTTGACTACTACC-TCCATCTCTTTTATTACTTTTAGCCTCCGCTGGTGTTGAAGCAGGAGCTGGAACCGGCTGAACAGTTTACCCCCCTCTTGCTGGTAATATAGCCCATGCTGGAGCATCCGTAGATTTAGCCATCTTCTCACTTCATTTAGCCGGTATTTCTTCAATTTTAGC
>Centrophorus_cf._OL670342
CCAGATATAGCTTTTCCACGAATAAATAATATAAGCTTTTGACTACTACC-TCCATCTCTTTTATTACTTTTAGCCTCCGCTGGTGTTGAAGCAGGAGCTGGAACCGGCTGAACAGTTTACCCCCCTCTTGCTGGTAATATAGCCCATGCTGGAGCATCCGTAGATTTAGCCATCTTCTCACTTCATTTAGCCGGTATTTCTTCAATTTTAGC
>Centrophorus_cf._OL670340
CCAGATATAGCTTTTCCACGAATAAATAATATAAGCTTTTGACTACTACC-TCCATCTCTTTTATTACTTTTAGCCTCCGCTGGTGTTGAAGCAGGAGCTGGAACCGGCTGAACAGTTTACCCCCCTCTTGCTGGTAATATAGCCCATGCTGGAGCATCCGTAGATTTAGCCATCTTCTCACTTCATTTAGCCGGTATTTCTTCAATTTTAGC
>Centrophorus_cf._OL670339
CCAGATATAGCTTTTCCACGAATAAATAATATAAGCTTTTGACTACTACC-TCCATCTCTTTTATTACTTTTAGCCTCCGCTGGTGTTGAAGCAGGAGCTGGAACCGGCTGAACAGTTTACCCCCCTCTTGCTGGTAATATAGCCCATGCTGGAGCATCCGTAGATTTAGCCATCTTCTCACTTCATTTAGCCGGTATTTCTTCAATTTTAGC
>Centrophorus_cf._OL670338
CCAGATATAGCTTTTCCACGAATAAATAATATAAGCTTTTGACTACTACC-TCCATCTCTTTTATTACTTTTAGCCTCCGCTGGTGTTGAAGCAGGAGCTGGAACCGGCTGAACAGTTTACCCCCCTCTTGCTGGTAATATAGCCCATGCTGGAGCATCCGTAGATTTAGCCATCTTCTCACTTCATTTAGCCGGTATTTCTTCAATTTTAGC
>Centrophorus_cf._OL670337
CCAGATATAGCTTTTCCACGAATAAATAATATAAGCTTTTGACTACTACC-TCCATCTCTTTTATTACTTTTAGCCTCCGCTGGTGTTGAAGCAGGAGCTGGAACCGGCTGAACAGTTTACCCCCCTCTTGCTGGTAATATAGCCCATGCTGGAGCATCCGTAGATTTAGCCATCTTCTCACTTCATTTAGCCGGTATTTCTTCAATTTTAGC
>Centrophorus_cf._OL670335
CCAGATATAGCTTTTCCACGAATAAATAATATAAGCTTTTGACTACTACC-TCCATCTCTTTTATTACTTTTAGCCTCCGCTGGTGTTGAAGCAGGAGCTGGAACCGGCTGAACAGTTTACCCCCCTCTTGCTGGTAATATAGCCCATGCTGGAGCATCCGTAGATTTAGCCATCTTCTCACTTCATTTAGCCGGTATTTCTTCAATTTTAGC
>Centrophorus_cf._OL670334
CCAGATATAGCTTTTCCACGAATAAATAATATAAGCTTTTGACTACTACC-TCCATCTCTTTTATTACTTTTAGCCTCCGCTGGTGTTGAAGCAGGAGCTGGAACCGGCTGAACAGTTTACCCCCCTCTTGCTGGTAATATAGCCCATGCTGGAGCATCCGTAGATTTAGCCATCTTCTCACTTCATTTAGCCGGTATTTCTTCAATTTTAGC
>Centrophorus_cf._OL670333
CCAGATATAGCTTTTCCACGAATAAATAATATAAGCTTTTGACTACTACC-TCCATCTCTTTTATTACTTTTAGCCTCCGCTGGTGTTGAAGCAGGAGCTGGAACCGGCTGAACAGTTTACCCCCCTCTTGCTGGTAATATAGCCCATGCTGGAGCATCCGTAGATTTAGCCATCTTCTCACTTCATTTAGCCGGTATTTCTTCAATTTTAGC
>Centrophorus_cf._OL670332
CCAGATATAGCTTTTCCACGAATAAATAATATAAGCTTTTGACTACTACC-TCCATCTCTTTTATTACTTTTAGCCTCCGCTGGTGTTGAAGCAGGAGCTGGAACCGGCTGAACAGTTTACCCCCCTCTTGCTGGTAATATAGCCCATGCTGGAGCATCCGTAGATTTAGCCATCTTCTCACTTCATTTAGCCGGTATTTCTTCAATTTTAGC
>Centrophorus_cf._OL670331
CCAGATATAGCTTTTCCACGAATAAATAATATAAGCTTTTGACTACTACC-TCCATCTCTTTTATTACTTTTAGCCTCCGCTGGTGTTGAAGCAGGAGCTGGAACCGGCTGAACAGTTTACCCCCCTCTTGCTGGTAATATAGCCCATGCTGGAGCATCCGTAGATTTAGCCATCTTCTCACTTCATTTAGCCGGTATTTCTTCAATTTTAGC
>Centrophorus_cf._OL670330
CCAGATATAGCTTTTCCACGAATAAATAATATAAGCTTTTGACTACTACC-TCCATCTCTTTTATTACTTTTAGCCTCCGCTGGTGTTGAAGCAGGAGCTGGAACCGGCTGAACAGTTTACCCCCCTCTTGCTGGTAATATAGCCCATGCTGGAGCATCCGTAGATTTAGCCATCTTCTCACTTCATTTAGCCGGTATTTCTTCAATTTTAGC
>Centrophorus_cf._OL670329
CCAGATATAGCTTTTCCACGAATAAATAATATAAGCTTTTGACTACTACC-TCCATCTCTTTTATTACTTTTAGCCTCCGCTGGTGTTGAAGCAGGAGCTGGAACCGGCTGAACAGTTTACCCCCCTCTTGCTGGTAATATAGCCCATGCTGGAGCATCCGTAGATTTAGCCATCTTCTCACTTCATTTAGCCGGTATTTCTTCAATTTTAGC
>Centrophorus_cf._OL670328
CCAGATATAGCTTTTCCACGAATAAATAATATAAGCTTTTGACTACTACC-TCCATCTCTTTTATTACTTTTAGCCTCCGCTGGTGTTGAAGCAGGAGCTGGAACCGGCTGAACAGTTTACCCCCCTCTTGCTGGTAATATAGCCCATGCTGGAGCATCCGTAGATTTAGCCATCTTCTCACTTCATTTAGCCGGTATTTCTTCAATTTTAGC
>Centrophorus_cf._OL670327
CCAGATATAGCTTTTCCACGAATAAATAATATAAGCTTTTGACTACTACC-TCCATCTCTTTTATTACTTTTAGCCTCCGCTGGTGTTGAAGCAGGAGCTGGAACCGGCTGAACAGTTTACCCCCCTCTTGCTGGTAATATAGCCCATGCTGGAGCATCCGTAGATTTAGCCATCTTCTCACTTCATTTAGCCGGTATTTCTTCAATTTTAGC
>Centrophorus_cf._OL670326
CCAGATATAGCTTTTCCACGAATAAATAATATAAGCTTTTGACTACTACC-TCCATCTCTTTTATTACTTTTAGCCTCCGCTGGTGTTGAAGCAGGAGCTGGAACCGGCTGAACAGTTTACCCCCCTCTTGCTGGTAATATAGCCCATGCTGGAGCATCCGTAGATTTAGCCATCTTCTCACTTCATTTAGCCGGTATTTCTTCAATTTTAGC
>Centrophorus_cf._OL670325
CCAGATATAGCTTTTCCACGAATAAATAATATAAGCTTTTGACTACTACC-TCCATCTCTTTTATTACTTTTAGCCTCCGCTGGTGTTGAAGCAGGAGCTGGAACCGGCTGAACAGTTTACCCCCCTCTTGCTGGTAATATAGCCCATGCTGGAGCATCCGTAGATTTAGCCATCTTCTCACTTCATTTAGCCGGTATTTCTTCAATTTTAGC
>Centrophorus_cf._OL670324
CCAGATATAGCTTTTCCACGAATAAATAATATAAGCTTTTGACTACTACC-TCCATCTCTTTTATTACTTTTAGCCTCCGCTGGTGTTGAAGCAGGAGCTGGAACCGGCTGAACAGTTTACCCCCCTCTTGCTGGTAATATAGCCCATGCTGGAGCATCCGTAGATTTAGCCATCTTCTCACTTCATTTAGCCGGTATTTCTTCAATTTTAGC
>Centrophorus_cf._OL670322
CCAGATATAGCTTTTCCACGAATAAATAATATAAGCTTTTGACTACTACC-TCCATCTCTTTTATTACTTTTAGCCTCCGCTGGTGTTGAAGCAGGAGCTGGAACCGGCTGAACAGTTTACCCCCCTCTTGCTGGTAATATAGCCCATGCTGGAGCATCCGTAGATTTAGCCATCTTCTCACTTCATTTAGCCGGTATTTCTTCAATTTTAGC
>Centrophorus_cf._OL670321
CCAGATATAGCTTTTCCACGAATAAATAATATAAGCTTTTGACTACTACC-TCCATCTCTTTTATTACTTTTAGCCTCCGCTGGTGTTGAAGCAGGAGCTGGAACCGGCTGAACAGTTTACCCCCCTCTTGCTGGTAATATAGCCCATGCTGGAGCATCCGTAGATTTAGCCATCTTCTCACTTCATTTAGCCGGTATTTCTTCAATTTTAGC
>Centrophorus_cf._OL670320
CCAGATATAGCTTTTCCACGAATAAATAATATAAGCTTTTGACTACTACC-TCCATCTCTTTTATTACTTTTAGCCTCCGCTGGTGTTGAAGCAGGAGCTGGAACCGGCTGAACAGTTTACCCCCCTCTTGCTGGTAATATAGCCCATGCTGGAGCATCCGTAGATTTAGCCATCTTCTCACTTCATTTAGCCGGTATTTCTTCAATTTTAGC
>Centrophorus_cf._OL670319
CCAGATATAGCTTTTCCACGAATAAATAATATAAGCTTTTGACTACTACC-TCCATCTCTTTTATTACTTTTAGCCTCCGCTGGTGTTGAAGCAGGAGCTGGAACCGGCTGAACAGTTTACCCCCCTCTTGCTGGTAATATAGCCCATGCTGGAGCATCCGTAGATTTAGCCATCTTCTCACTTCATTTAGCCGGTATTTCTTCAATTTTAGC
>Centrophorus_cf._OL670318
CCAGATATAGCTTTTCCACGAATAAATAATATAAGCTTTTGACTACTACC-TCCATCTCTTTTATTACTTTTAGCCTCCGCTGGTGTTGAAGCAGGAGCTGGAACCGGCTGAACAGTTTACCCCCCTCTTGCTGGTAATATAGCCCATGCTGGAGCATCCGTAGATTTAGCCATCTTCTCACTTCATTTAGCCGGTATTTCTTCAATTTTAGC
>Centrophorus_cf._OL670316
CCAGATATAGCTTTTCCACGAATAAATAATATAAGCTTTTGACTACTACC-TCCATCTCTTTTATTACTTTTAGCCTCCGCTGGTGTTGAAGCAGGAGCTGGAACCGGCTGAACAGTTTACCCCCCTCTTGCTGGTAATATAGCCCATGCTGGAGCATCCGTAGATTTAGCCATCTTCTCACTTCATTTAGCCGGTATTTCTTCAATTTTAGC
>Centrophorus_cf._OL670315
CCAGATATAGCTTTTCCACGAATAAATAATATAAGCTTTTGACTACTACC-TCCATCTCTTTTATTACTTTTAGCCTCCGCTGGTGTTGAAGCAGGAGCTGGAACCGGCTGAACAGTTTACCCCCCTCTTGCTGGTAATATAGCCCATGCTGGAGCATCCGTAGATTTAGCCATCTTCTCACTTCATTTAGCCGGTATTTCTTCAATTTTAGC
>Centrophorus_cf._OL670314
CCAGATATAGCTTTTCCACGAATAAATAATATAAGCTTTTGACTACTACC-TCCATCTCTTTTATTACTTTTAGCCTCCGCTGGTGTTGAAGCAGGAGCTGGAACCGGCTGAACAGTTTACCCCCCTCTTGCTGGTAATATAGCCCATGCTGGAGCATCCGTAGATTTAGCCATCTTCTCACTTCATTTAGCCGGTATTTCTTCAATTTTAGC
>Centrophorus_cf._OL670313
CCAGATATAGCTTTTCCACGAATAAATAATATAAGCTTTTGACTACTACC-TCCATCTCTTTTATTACTTTTAGCCTCCGCTGGTGTTGAAGCAGGAGCTGGAACCGGCTGAACAGTTTACCCCCCTCTTGCTGGTAATATAGCCCATGCTGGAGCATCCGTAGATTTAGCCATCTTCTCACTTCATTTAGCCGGTATTTCTTCAATTTTAGC
>Centrophorus_cf._OL670312
CCAGATATAGCTTTTCCACGAATAAATAATATAAGCTTTTGACTACTACC-TCCATCTCTTTTATTACTTTTAGCCTCCGCTGGTGTTGAAGCAGGAGCTGGAACCGGCTGAACAGTTTACCCCCCTCTTGCTGGTAATATAGCCCATGCTGGAGCATCCGTAGATTTAGCCATCTTCTCACTTCATTTAGCCGGTATTTCTTCAATTTTAGC
>Centrophorus_cf._OL670311
CCAGATATAGCTTTTCCACGAATAAATAATATAAGCTTTTGACTACTACC-TCCATCTCTTTTATTACTTTTAGCCTCCGCTGGTGTTGAAGCAGGAGCTGGAACCGGCTGAACAGTTTACCCCCCTCTTGCTGGTAATATAGCCCATGCTGGAGCATCCGTAGATTTAGCCATCTTCTCACTTCATTTAGCCGGTATTTCTTCAATTTTAGC
>Centrophorus_cf._OL670309
CCAGATATAGCTTTTCCACGAATAAATAATATAAGCTTTTGACTACTACC-TCCATCTCTTTTATTACTTTTAGCCTCCGCTGGTGTTGAAGCAGGAGCTGGAACCGGCTGAACAGTTTACCCCCCTCTTGCTGGTAATATAGCCCATGCTGGAGCATCCGTAGATTTAGCCATCTTCTCACTTCATTTAGCCGGTATTTCTTCAATTTTAGC
>Centrophorus_cf._OL670308
CCAGATATAGCTTTTCCACGAATAAATAATATAAGCTTTTGACTACTACC-TCCATCTCTTTTATTACTTTTAGCCTCCGCTGGTGTTGAAGCAGGAGCTGGAACCGGCTGAACAGTTTACCCCCCTCTTGCTGGTAATATAGCCCATGCTGGAGCATCCGTAGATTTAGCCATCTTCTCACTTCATTTAGCCGGTATTTCTTCAATTTTAGC
>Centrophorus_cf._OL670307
CCAGATATAGCTTTTCCACGAATAAATAATATAAGCTTTTGACTACTACC-TCCATCTCTTTTATTACTTTTAGCCTCCGCTGGTGTTGAAGCAGGAGCTGGAACCGGCTGAACAGTTTACCCCCCTCTTGCTGGTAATATAGCCCATGCTGGAGCATCCGTAGATTTAGCCATCTTCTCACTTCATTTAGCCGGTATTTCTTCAATTTTAGC
>Centrophorus_cf._OL670306
CCAGATATAGCTTTTCCACGAATAAATAATATAAGCTTTTGACTACTACC-TCCATCTCTTTTATTACTTTTAGCCTCCGCTGGTGTTGAAGCAGGAGCTGGAACCGGCTGAACAGTTTACCCCCCTCTTGCTGGTAATATAGCCCATGCTGGAGCATCCGTAGATTTAGCCATCTTCTCACTTCATTTAGCCGGTATTTCTTCAATTTTAGC
>Centrophorus_cf._OL670305
CCAGATATAGCTTTTCCACGAATAAATAATATAAGCTTTTGACTACTACC-TCCATCTCTTTTATTACTTTTAGCCTCCGCTGGTGTTGAAGCAGGAGCTGGAACCGGCTGAACAGTTTACCCCCCTCTTGCTGGTAATATAGCCCATGCTGGAGCATCCGTAGATTTAGCCATCTTCTCACTTCATTTAGCCGGTATTTCTTCAATTTTAGC
>Centrophorus_cf._OL670304
CCAGATATAGCTTTTCCACGAATAAATAATATAAGCTTTTGACTACTACC-TCCATCTCTTTTATTACTTTTAGCCTCCGCTGGTGTTGAAGCAGGAGCTGGAACCGGCTGAACAGTTTACCCCCCTCTTGCTGGTAATATAGCCCATGCTGGAGCATCCGTAGATTTAGCCATCTTCTCACTTCATTTAGCCGGTATTTCTTCAATTTTAGC
>Centrophorus_cf._OL670303
CCAGATATAGCTTTTCCACGAATAAATAATATAAGCTTTTGACTACTACC-TCCATCTCTTTTATTACTTTTAGCCTCCGCTGGTGTTGAAGCAGGAGCTGGAACCGGCTGAACAGTTTACCCCCCTCTTGCTGGTAATATAGCCCATGCTGGAGCATCCGTAGATTTAGCCATCTTCTCACTTCATTTAGCCGGTATTTCTTCAATTTTAGC
>Centrophorus_cf._OL670302
CCAGATATAGCTTTTCCACGAATAAATAATATAAGCTTTTGACTACTACC-TCCATCTCTTTTATTACTTTTAGCCTCCGCTGGTGTTGAAGCAGGAGCTGGAACCGGCTGAACAGTTTACCCCCCTCTTGCTGGTAATATAGCCCATGCTGGAGCATCCGTAGATTTAGCCATCTTCTCACTTCATTTAGCCGGTATTTCTTCAATTTTAGC
>Centrophorus_cf._OL670300
CCAGATATAGCTTTTCCACGAATAAATAATATAAGCTTTTGACTACTACC-TCCATCTCTTTTATTACTTTTAGCCTCCGCTGGTGTTGAAGCAGGAGCTGGAACCGGCTGAACAGTTTACCCCCCTCTTGCTGGTAATATAGCCCATGCTGGAGCATCCGTAGATTTAGCCATCTTCTCACTTCATTTAGCCGGTATTTCTTCAATTTTAGC
>Centrophorus_cf._OL670299
CCAGATATAGCTTTTCCACGAATAAATAATATAAGCTTTTGACTACTACC-TCCATCTCTTTTATTACTTTTAGCCTCCGCTGGTGTTGAAGCAGGAGCTGGAACCGGCTGAACAGTTTACCCCCCTCTTGCTGGTAATATAGCCCATGCTGGAGCATCCGTAGATTTAGCCATCTTCTCACTTCATTTAGCCGGTATTTCTTCAATTTTAGC
>Centrophorus_cf._OL670298
CCAGATATAGCTTTTCCACGAATAAATAATATAAGCTTTTGACTACTACC-TCCATCTCTTTTATTACTTTTAGCCTCCGCTGGTGTTGAAGCAGGAGCTGGAACCGGCTGAACAGTTTACCCCCCTCTTGCTGGTAATATAGCCCATGCTGGAGCATCCGTAGATTTAGCCATCTTCTCACTTCATTTAGCCGGTATTTCTTCAATTTTAGC
>Centrophorus_cf._OL670297
CCAGATATAGCTTTTCCACGAATAAATAATATAAGCTTTTGACTACTACC-TCCATCTCTTTTATTACTTTTAGCCTCCGCTGGTGTTGAAGCAGGAGCTGGAACCGGCTGAACAGTTTACCCCCCTCTTGCTGGTAATATAGCCCATGCTGGAGCATCCGTAGATTTAGCCATCTTCTCACTTCATTTAGCCGGTATTTCTTCAATTTTAGC
>Centrophorus_cf._OL670296
CCAGATATAGCTTTTCCACGAATAAATAATATAAGCTTTTGACTACTACC-TCCATCTCTTTTATTACTTTTAGCCTCCGCTGGTGTTGAAGCAGGAGCTGGAACCGGCTGAACAGTTTACCCCCCTCTTGCTGGTAATATAGCCCATGCTGGAGCATCCGTAGATTTAGCCATCTTCTCACTTCATTTAGCCGGTATTTCTTCAATTTTAGC
>Centrophorus_cf._OL670295
CCAGATATAGCTTTTCCACGAATAAATAATATAAGCTTTTGACTACTACC-TCCATCTCTTTTATTACTTTTAGCCTCCGCTGGTGTTGAAGCAGGAGCTGGAACCGGCTGAACAGTTTACCCCCCTCTTGCTGGTAATATAGCCCATGCTGGAGCATCCGTAGATTTAGCCATCTTCTCACTTCATTTAGCCGGTATTTCTTCAATTTTAGC
>Centrophorus_cf._OL670294
CCAGATATAGCTTTTCCACGAATAAATAATATAAGCTTTTGACTACTACC-TCCATCTCTTTTATTACTTTTAGCCTCCGCTGGTGTTGAAGCAGGAGCTGGAACCGGCTGAACAGTTTACCCCCCTCTTGCTGGTAATATAGCCCATGCTGGAGCATCCGTAGATTTAGCCATCTTCTCACTTCATTTAGCCGGTATTTCTTCAATTTTAGC
>Centrophorus_cf._OL670293
CCAGATATAGCTTTTCCACGAATAAATAATATAAGCTTTTGACTACTACC-TCCATCTCTTTTATTACTTTTAGCCTCCGCTGGTGTTGAAGCAGGAGCTGGAACCGGCTGAACAGTTTACCCCCCTCTTGCTGGTAATATAGCCCATGCTGGAGCATCCGTAGATTTAGCCATCTTCTCACTTCATTTAGCCGGTATTTCTTCAATTTTAGC
>Centrophorus_cf._OL670292
CCAGATATAGCTTTTCCACGAATAAATAATATAAGCTTTTGACTACTACC-TCCATCTCTTTTATTACTTTTAGCCTCCGCTGGTGTTGAAGCAGGAGCTGGAACCGGCTGAACAGTTTACCCCCCTCTTGCTGGTAATATAGCCCATGCTGGAGCATCCGTAGATTTAGCCATCTTCTCACTTCATTTAGCCGGTATTTCTTCAATTTTAGC
>Centrophorus_cf._OL670291
CCAGATATAGCTTTTCCACGAATAAATAATATAAGCTTTTGACTACTACC-TCCATCTCTTTTATTACTTTTAGCCTCCGCTGGTGTTGAAGCAGGAGCTGGAACCGGCTGAACAGTTTACCCCCCTCTTGCTGGTAATATAGCCCATGCTGGAGCATCCGTAGATTTAGCCATCTTCTCACTTCATTTAGCCGGTATTTCTTCAATTTTAGC
>Centrophorus_cf._OL670290
CCAGATATAGCTTTTCCACGAATAAATAATATAAGCTTTTGACTACTACC-TCCATCTCTTTTATTACTTTTAGCCTCCGCTGGTGTTGAAGCAGGAGCTGGAACCGGCTGAACAGTTTACCCCCCTCTTGCTGGTAATATAGCCCATGCTGGAGCATCCGTAGATTTAGCCATCTTCTCACTTCATTTAGCCGGTATTTCTTCAATTTTAGC
>Centrophorus_cf._OL670288
CCAGATATAGCTTTTCCACGAATAAATAATATAAGCTTTTGACTACTACC-TCCATCTCTTTTATTACTTTTAGCCTCCGCTGGTGTTGAAGCAGGAGCTGGAACCGGCTGAACAGTTTACCCCCCTCTTGCTGGTAATATAGCCCATGCTGGAGCATCCGTAGATTTAGCCATCTTCTCACTTCATTTAGCCGGTATTTCTTCAATTTTAGC
>Centrophorus_cf._OL670287
CCAGATATAGCTTTTCCACGAATAAATAATATAAGCTTTTGACTACTACC-TCCATCTCTTTTATTACTTTTAGCCTCCGCTGGTGTTGAAGCAGGAGCTGGAACCGGCTGAACAGTTTACCCCCCTCTTGCTGGTAATATAGCCCATGCTGGAGCATCCGTAGATTTAGCCATCTTCTCACTTCATTTAGCCGGTATTTCTTCAATTTTAGC
>Centrophorus_cf._OL670286
CCAGATATAGCTTTTCCACGAATAAATAATATAAGCTTTTGACTACTACC-TCCATCTCTTTTATTACTTTTAGCCTCCGCTGGTGTTGAAGCAGGAGCTGGAACCGGCTGAACAGTTTACCCCCCTCTTGCTGGTAATATAGCCCATGCTGGAGCATCCGTAGATTTAGCCATCTTCTCACTTCATTTAGCCGGTATTTCTTCAATTTTAGC
>Centrophorus_cf._OL670285
CCAGATATAGCTTTTCCACGAATAAATAATATAAGCTTTTGACTACTACC-TCCATCTCTTTTATTACTTTTAGCCTCCGCTGGTGTTGAAGCAGGAGCTGGAACCGGCTGAACAGTTTACCCCCCTCTTGCTGGTAATATAGCCCATGCTGGAGCATCCGTAGATTTAGCCATCTTCTCACTTCATTTAGCCGGTATTTCTTCAATTTTAGC
>Centrophorus_cf._OL670284
CCAGATATAGCTTTTCCACGAATAAATAATATAAGCTTTTGACTACTACC-TCCATCTCTTTTATTACTTTTAGCCTCCGCTGGTGTTGAAGCAGGAGCTGGAACCGGCTGAACAGTTTACCCCCCTCTTGCTGGTAATATAGCCCATGCTGGAGCATCCGTAGATTTAGCCATCTTCTCACTTCATTTAGCCGGTATTTCTTCAATTTTAGC
>Centrophorus_cf._OL670283
CCAGATATAGCTTTTCCACGAATAAATAATATAAGCTTTTGACTACTACC-TCCATCTCTTTTATTACTTTTAGCCTCCGCTGGTGTTGAAGCAGGAGCTGGAACCGGCTGAACAGTTTACCCCCCTCTTGCTGGTAATATAGCCCATGCTGGAGCATCCGTAGATTTAGCCATCTTCTCACTTCATTTAGCCGGTATTTCTTCAATTTTAGC
>Centrophorus_cf._OL670281
CCAGATATAGCTTTTCCACGAATAAATAATATAAGCTTTTGACTACTACC-TCCATCTCTTTTATTACTTTTAGCCTCCGCTGGTGTTGAAGCAGGAGCTGGAACCGGCTGAACAGTTTACCCCCCTCTTGCTGGTAATATAGCCCATGCTGGAGCATCCGTAGATTTAGCCATCTTCTCACTTCATTTAGCCGGTATTTCTTCAATTTTAGC
>Centrophorus_cf._OL670280
CCAGATATAGCTTTTCCACGAATAAATAATATAAGCTTTTGACTACTACC-TCCATCTCTTTTATTACTTTTAGCCTCCGCTGGTGTTGAAGCAGGAGCTGGAACCGGCTGAACAGTTTACCCCCCTCTTGCTGGTAATATAGCCCATGCTGGAGCATCCGTAGATTTAGCCATCTTCTCACTTCATTTAGCCGGTATTTCTTCAATTTTAGC
>Centrophorus_cf._OL670279
CCAGATATAGCTTTTCCACGAATAAATAATATAAGCTTTTGACTACTACC-TCCATCTCTTTTATTACTTTTAGCCTCCGCTGGTGTTGAAGCAGGAGCTGGAACCGGCTGAACAGTTTACCCCCCTCTTGCTGGTAATATAGCCCATGCTGGAGCATCCGTAGATTTAGCCATCTTCTCACTTCATTTAGCCGGTATTTCTTCAATTTTAGC
>Centrophorus_cf._OL670278
CCAGATATAGCTTTTCCACGAATAAATAATATAAGCTTTTGACTACTACC-TCCATCTCTTTTATTACTTTTAGCCTCCGCTGGTGTTGAAGCAGGAGCTGGAACCGGCTGAACAGTTTACCCCCCTCTTGCTGGTAATATAGCCCATGCTGGAGCATCCGTAGATTTAGCCATCTTCTCACTTCATTTAGCCGGTATTTCTTCAATTTTAGC
>Centrophorus_cf._OL670277
CCAGATATAGCTTTTCCACGAATAAATAATATAAGCTTTTGACTACTACC-TCCATCTCTTTTATTACTTTTAGCCTCCGCTGGTGTTGAAGCAGGAGCTGGAACCGGCTGAACAGTTTACCCCCCTCTTGCTGGTAATATAGCCCATGCTGGAGCATCCGTAGATTTAGCCATCTTCTCACTTCATTTAGCCGGTATTTCTTCAATTTTAGC
>Centrophorus_cf._OL670276
CCAGATATAGCTTTTCCACGAATAAATAATATAAGCTTTTGACTACTACC-TCCATCTCTTTTATTACTTTTAGCCTCCGCTGGTGTTGAAGCAGGAGCTGGAACCGGCTGAACAGTTTACCCCCCTCTTGCTGGTAATATAGCCCATGCTGGAGCATCCGTAGATTTAGCCATCTTCTCACTTCATTTAGCCGGTATTTCTTCAATTTTAGC
>Centrophorus_cf._OL670275
CCAGATATAGCTTTTCCACGAATAAATAATATAAGCTTTTGACTACTACC-TCCATCTCTTTTATTACTTTTAGCCTCCGCTGGTGTTGAAGCAGGAGCTGGAACCGGCTGAACAGTTTACCCCCCTCTTGCTGGTAATATAGCCCATGCTGGAGCATCCGTAGATTTAGCCATCTTCTCACTTCATTTAGCCGGTATTTCTTCAATTTTAGC
>Centrophorus_cf._OL670273
CCAGATATAGCTTTTCCACGAATAAATAATATAAGCTTTTGACTACTACC-TCCATCTCTTTTATTACTTTTAGCCTCCGCTGGTGTTGAAGCAGGAGCTGGAACCGGCTGAACAGTTTACCCCCCTCTTGCTGGTAATATAGCCCATGCTGGAGCATCCGTAGATTTAGCCATCTTCTCACTTCATTTAGCCGGTATTTCTTCAATTTTAGC
>Centrophorus_cf._OL670271
CCAGATATAGCTTTTCCACGAATAAATAATATAAGCTTTTGACTACTACC-TCCATCTCTTTTATTACTTTTAGCCTCCGCTGGTGTTGAAGCAGGAGCTGGAACCGGCTGAACAGTTTACCCCCCTCTTGCTGGTAATATAGCCCATGCTGGAGCATCCGTAGATTTAGCCATCTTCTCACTTCATTTAGCCGGTATTTCTTCAATTTTAGC
>Centrophorus_cf._OL670270
CCAGATATAGCTTTTCCACGAATAAATAATATAAGCTTTTGACTACTACC-TCCATCTCTTTTATTACTTTTAGCCTCCGCTGGTGTTGAAGCAGGAGCTGGAACCGGCTGAACAGTTTACCCCCCTCTTGCTGGTAATATAGCCCATGCTGGAGCATCCGTAGATTTAGCCATCTTCTCACTTCATTTAGCCGGTATTTCTTCAATTTTAGC
>Centrophorus_cf._OL670269
CCAGATATAGCTTTTCCACGAATAAATAATATAAGCTTTTGACTACTACC-TCCATCTCTTTTATTACTTTTAGCCTCCGCTGGTGTTGAAGCAGGAGCTGGAACCGGCTGAACAGTTTACCCCCCTCTTGCTGGTAATATAGCCCATGCTGGAGCATCCGTAGATTTAGCCATCTTCTCACTTCATTTAGCCGGTATTTCTTCAATTTTAGC
>Centrophorus_cf._OL670268
CCAGATATAGCTTTTCCACGAATAAATAATATAAGCTTTTGACTACTACC-TCCATCTCTTTTATTACTTTTAGCCTCCGCTGGTGTTGAAGCAGGAGCTGGAACCGGCTGAACAGTTTACCCCCCTCTTGCTGGTAATATAGCCCATGCTGGAGCATCCGTAGATTTAGCCATCTTCTCACTTCATTTAGCCGGTATTTCTTCAATTTTAGC
>Centrophorus_cf._OL670266
CCAGATATAGCTTTTCCACGAATAAATAATATAAGCTTTTGACTACTACC-TCCATCTCTTTTATTACTTTTAGCCTCCGCTGGTGTTGAAGCAGGAGCTGGAACCGGCTGAACAGTTTACCCCCCTCTTGCTGGTAATATAGCCCATGCTGGAGCATCCGTAGATTTAGCCATCTTCTCACTTCATTTAGCCGGTATTTCTTCAATTTTAGC
>Centrophorus_cf._OL670265
CCAGATATAGCTTTTCCACGAATAAATAATATAAGCTTTTGACTACTACC-TCCATCTCTTTTATTACTTTTAGCCTCCGCTGGTGTTGAAGCAGGAGCTGGAACCGGCTGAACAGTTTACCCCCCTCTTGCTGGTAATATAGCCCATGCTGGAGCATCCGTAGATTTAGCCATCTTCTCACTTCATTTAGCCGGTATTTCTTCAATTTTAGC
>Centrophorus_cf._OL670264
CCAGATATAGCTTTTCCACGAATAAATAATATAAGCTTTTGACTACTACC-TCCATCTCTTTTATTACTTTTAGCCTCCGCTGGTGTTGAAGCAGGAGCTGGAACCGGCTGAACAGTTTACCCCCCTCTTGCTGGTAATATAGCCCATGCTGGAGCATCCGTAGATTTAGCCATCTTCTCACTTCATTTAGCCGGTATTTCTTCAATTTTAGC
>Centrophorus_cf._OL670262
CCAGATATAGCTTTTCCACGAATAAATAATATAAGCTTTTGACTACTACC-TCCATCTCTTTTATTACTTTTAGCCTCCGCTGGTGTTGAAGCAGGAGCTGGAACCGGCTGAACAGTTTACCCCCCTCTTGCTGGTAATATAGCCCATGCTGGAGCATCCGTAGATTTAGCCATCTTCTCACTTCATTTAGCCGGTATTTCTTCAATTTTAGC
>Centrophorus_cf._OL670261
CCAGATATAGCTTTTCCACGAATAAATAATATAAGCTTTTGACTACTACC-TCCATCTCTTTTATTACTTTTAGCCTCCGCTGGTGTTGAAGCAGGAGCTGGAACCGGCTGAACAGTTTACCCCCCTCTTGCTGGTAATATAGCCCATGCTGGAGCATCCGTAGATTTAGCCATCTTCTCACTTCATTTAGCCGGTATTTCTTCAATTTTAGC
>Centrophorus_cf._OL670260
CCAGATATAGCTTTTCCACGAATAAATAATATAAGCTTTTGACTACTACC-TCCATCTCTTTTATTACTTTTAGCCTCCGCTGGTGTTGAAGCAGGAGCTGGAACCGGCTGAACAGTTTACCCCCCTCTTGCTGGTAATATAGCCCATGCTGGAGCATCCGTAGATTTAGCCATCTTCTCACTTCATTTAGCCGGTATTTCTTCAATTTTAGC
>Centrophorus_cf._OL670259
CCAGATATAGCTTTTCCACGAATAAATAATATAAGCTTTTGACTACTACC-TCCATCTCTTTTATTACTTTTAGCCTCCGCTGGTGTTGAAGCAGGAGCTGGAACCGGCTGAACAGTTTACCCCCCTCTTGCTGGTAATATAGCCCATGCTGGAGCATCCGTAGATTTAGCCATCTTCTCACTTCATTTAGCCGGTATTTCTTCAATTTTAGC
>Centrophorus_cf._OL670258
CCAGATATAGCTTTTCCACGAATAAATAATATAAGCTTTTGACTACTACC-TCCATCTCTTTTATTACTTTTAGCCTCCGCTGGTGTTGAAGCAGGAGCTGGAACCGGCTGAACAGTTTACCCCCCTCTTGCTGGTAATATAGCCCATGCTGGAGCATCCGTAGATTTAGCCATCTTCTCACTTCATTTAGCCGGTATTTCTTCAATTTTAGC
>Centrophorus_cf._OL670257
CCAGATATAGCTTTTCCACGAATAAATAATATAAGCTTTTGACTACTACC-TCCATCTCTTTTATTACTTTTAGCCTCCGCTGGTGTTGAAGCAGGAGCTGGAACCGGCTGAACAGTTTACCCCCCTCTTGCTGGTAATATAGCCCATGCTGGAGCATCCGTAGATTTAGCCATCTTCTCACTTCATTTAGCCGGTATTTCTTCAATTTTAGC
>Centrophorus_cf._OL670256
CCAGATATAGCTTTTCCACGAATAAATAATATAAGCTTTTGACTACTACC-TCCATCTCTTTTATTACTTTTAGCCTCCGCTGGTGTTGAAGCAGGAGCTGGAACCGGCTGAACAGTTTACCCCCCTCTTGCTGGTAATATAGCCCATGCTGGAGCATCCGTAGATTTAGCCATCTTCTCACTTCATTTAGCCGGTATTTCTTCAATTTTAGC
>Centrophorus_cf._OL670254
CCAGATATAGCTTTTCCACGAATAAATAATATAAGCTTTTGACTACTACC-TCCATCTCTTTTATTACTTTTAGCCTCCGCTGGTGTTGAAGCAGGAGCTGGAACCGGCTGAACAGTTTACCCCCCTCTTGCTGGTAATATAGCCCATGCTGGAGCATCCGTAGATTTAGCCATCTTCTCACTTCATTTAGCCGGTATTTCTTCAATTTTAGC
>Centrophorus_cf._OL670253
CCAGATATAGCTTTTCCACGAATAAATAATATAAGCTTTTGACTACTACC-TCCATCTCTTTTATTACTTTTAGCCTCCGCTGGTGTTGAAGCAGGAGCTGGAACCGGCTGAACAGTTTACCCCCCTCTTGCTGGTAATATAGCCCATGCTGGAGCATCCGTAGATTTAGCCATCTTCTCACTTCATTTAGCCGGTATTTCTTCAATTTTAGC
>Centrophorus_cf._OL670252
CCAGATATAGCTTTTCCACGAATAAATAATATAAGCTTTTGACTACTACC-TCCATCTCTTTTATTACTTTTAGCCTCCGCTGGTGTTGAAGCAGGAGCTGGAACCGGCTGAACAGTTTACCCCCCTCTTGCTGGTAATATAGCCCATGCTGGAGCATCCGTAGATTTAGCCATCTTCTCACTTCATTTAGCCGGTATTTCTTCAATTTTAGC
>Centrophorus_cf._OL670251
CCAGATATAGCTTTTCCACGAATAAATAATATAAGCTTTTGACTACTACC-TCCATCTCTTTTATTACTTTTAGCCTCCGCTGGTGTTGAAGCAGGAGCTGGAACCGGCTGAACAGTTTACCCCCCTCTTGCTGGTAATATAGCCCATGCTGGAGCATCCGTAGATTTAGCCATCTTCTCACTTCATTTAGCCGGTATTTCTTCAATTTTAGC
>Centrophorus_cf._OL670250
CCAGATATAGCTTTTCCACGAATAAATAATATAAGCTTTTGACTACTACC-TCCATCTCTTTTATTACTTTTAGCCTCCGCTGGTGTTGAAGCAGGAGCTGGAACCGGCTGAACAGTTTACCCCCCTCTTGCTGGTAATATAGCCCATGCTGGAGCATCCGTAGATTTAGCCATCTTCTCACTTCATTTAGCCGGTATTTCTTCAATTTTAGC
>Centrophorus_cf._OL670249
CCAGATATAGCTTTTCCACGAATAAATAATATAAGCTTTTGACTACTACC-TCCATCTCTTTTATTACTTTTAGCCTCCGCTGGTGTTGAAGCAGGAGCTGGAACCGGCTGAACAGTTTACCCCCCTCTTGCTGGTAATATAGCCCATGCTGGAGCATCCGTAGATTTAGCCATCTTCTCACTTCATTTAGCCGGTATTTCTTCAATTTTAGC
>Centrophorus_cf._OL670248
CCAGATATAGCTTTTCCACGAATAAATAATATAAGCTTTTGACTACTACC-TCCATCTCTTTTATTACTTTTAGCCTCCGCTGGTGTTGAAGCAGGAGCTGGAACCGGCTGAACAGTTTACCCCCCTCTTGCTGGTAATATAGCCCATGCTGGAGCATCCGTAGATTTAGCCATCTTCTCACTTCATTTAGCCGGTATTTCTTCAATTTTAGC
>Centrophorus_cf._OL670247
CCAGATATAGCTTTTCCACGAATAAATAATATAAGCTTTTGACTACTACC-TCCATCTCTTTTATTACTTTTAGCCTCCGCTGGTGTTGAAGCAGGAGCTGGAACCGGCTGAACAGTTTACCCCCCTCTTGCTGGTAATATAGCCCATGCTGGAGCATCCGTAGATTTAGCCATCTTCTCACTTCATTTAGCCGGTATTTCTTCAATTTTAGC
>Centrophorus_cf._OL670246
CCAGATATAGCTTTTCCACGAATAAATAATATAAGCTTTTGACTACTACC-TCCATCTCTTTTATTACTTTTAGCCTCCGCTGGTGTTGAAGCAGGAGCTGGAACCGGCTGAACAGTTTACCCCCCTCTTGCTGGTAATATAGCCCATGCTGGAGCATCCGTAGATTTAGCCATCTTCTCACTTCATTTAGCCGGTATTTCTTCAATTTTAGC
>Centrophorus_cf._OL670245
CCAGATATAGCTTTTCCACGAATAAATAATATAAGCTTTTGACTACTACC-TCCATCTCTTTTATTACTTTTAGCCTCCGCTGGTGTTGAAGCAGGAGCTGGAACCGGCTGAACAGTTTACCCCCCTCTTGCTGGTAATATAGCCCATGCTGGAGCATCCGTAGATTTAGCCATCTTCTCACTTCATTTAGCCGGTATTTCTTCAATTTTAGC
>Centrophorus_cf._OL670243
CCAGATATAGCTTTTCCACGAATAAATAATATAAGCTTTTGACTACTACC-TCCATCTCTTTTATTACTTTTAGCCTCCGCTGGTGTTGAAGCAGGAGCTGGAACCGGCTGAACAGTTTACCCCCCTCTTGCTGGTAATATAGCCCATGCTGGAGCATCCGTAGATTTAGCCATCTTCTCACTTCATTTAGCCGGTATTTCTTCAATTTTAGC
>Centrophorus_cf._OL670242
CCAGATATAGCTTTTCCACGAATAAATAATATAAGCTTTTGACTACTACC-TCCATCTCTTTTATTACTTTTAGCCTCCGCTGGTGTTGAAGCAGGAGCTGGAACCGGCTGAACAGTTTACCCCCCTCTTGCTGGTAATATAGCCCATGCTGGAGCATCCGTAGATTTAGCCATCTTCTCACTTCATTTAGCCGGTATTTCTTCAATTTTAGC
>Centrophorus_cf._OL670240
CCAGATATAGCTTTTCCACGAATAAATAATATAAGCTTTTGACTACTACC-TCCATCTCTTTTATTACTTTTAGCCTCCGCTGGTGTTGAAGCAGGAGCTGGAACCGGCTGAACAGTTTACCCCCCTCTTGCTGGTAATATAGCCCATGCTGGAGCATCCGTAGATTTAGCCATCTTCTCACTTCATTTAGCCGGTATTTCTTCAATTTTAGC
>Centrophorus_cf._OL670239
CCAGATATAGCTTTTCCACGAATAAATAATATAAGCTTTTGACTACTACC-TCCATCTCTTTTATTACTTTTAGCCTCCGCTGGTGTTGAAGCAGGAGCTGGAACCGGCTGAACAGTTTACCCCCCTCTTGCTGGTAATATAGCCCATGCTGGAGCATCCGTAGATTTAGCCATCTTCTCACTTCATTTAGCCGGTATTTCTTCAATTTTAGC
>Centrophorus_cf._OL670237
CCAGATATAGCTTTTCCACGAATAAATAATATAAGCTTTTGACTACTACC-TCCATCTCTTTTATTACTTTTAGCCTCCGCTGGTGTTGAAGCAGGAGCTGGAACCGGCTGAACAGTTTACCCCCCTCTTGCTGGTAATATAGCCCATGCTGGAGCATCCGTAGATTTAGCCATCTTCTCACTTCATTTAGCCGGTATTTCTTCAATTTTAGC
>Centrophorus_cf._OL670236
CCAGATATAGCTTTTCCACGAATAAATAATATAAGCTTTTGACTACTACC-TCCATCTCTTTTATTACTTTTAGCCTCCGCTGGTGTTGAAGCAGGAGCTGGAACCGGCTGAACAGTTTACCCCCCTCTTGCTGGTAATATAGCCCATGCTGGAGCATCCGTAGATTTAGCCATCTTCTCACTTCATTTAGCCGGTATTTCTTCAATTTTAGC
>Centrophorus_cf._OL670235
CCAGATATAGCTTTTCCACGAATAAATAATATAAGCTTTTGACTACTACC-TCCATCTCTTTTATTACTTTTAGCCTCCGCTGGTGTTGAAGCAGGAGCTGGAACCGGCTGAACAGTTTACCCCCCTCTTGCTGGTAATATAGCCCATGCTGGAGCATCCGTAGATTTAGCCATCTTCTCACTTCATTTAGCCGGTATTTCTTCAATTTTAGC
>Centrophorus_cf._OL670234
CCAGATATAGCTTTTCCACGAATAAATAATATAAGCTTTTGACTACTACC-TCCATCTCTTTTATTACTTTTAGCCTCCGCTGGTGTTGAAGCAGGAGCTGGAACCGGCTGAACAGTTTACCCCCCTCTTGCTGGTAATATAGCCCATGCTGGAGCATCCGTAGATTTAGCCATCTTCTCACTTCATTTAGCCGGTATTTCTTCAATTTTAGC
>Centrophorus_cf._OL670232
CCAGATATAGCTTTTCCACGAATAAATAATATAAGCTTTTGACTACTACC-TCCATCTCTTTTATTACTTTTAGCCTCCGCTGGTGTTGAAGCAGGAGCTGGAACCGGCTGAACAGTTTACCCCCCTCTTGCTGGTAATATAGCCCATGCTGGAGCATCCGTAGATTTAGCCATCTTCTCACTTCATTTAGCCGGTATTTCTTCAATTTTAGC
>Centrophorus_cf._OL670231
CCAGATATAGCTTTTCCACGAATAAATAATATAAGCTTTTGACTACTACC-TCCATCTCTTTTATTACTTTTAGCCTCCGCTGGTGTTGAAGCAGGAGCTGGAACCGGCTGAACAGTTTACCCCCCTCTTGCTGGTAATATAGCCCATGCTGGAGCATCCGTAGATTTAGCCATCTTCTCACTTCATTTAGCCGGTATTTCTTCAATTTTAGC
>Centrophorus_cf._OL670230
CCAGATATAGCTTTTCCACGAATAAATAATATAAGCTTTTGACTACTACC-TCCATCTCTTTTATTACTTTTAGCCTCCGCTGGTGTTGAAGCAGGAGCTGGAACCGGCTGAACAGTTTACCCCCCTCTTGCTGGTAATATAGCCCATGCTGGAGCATCCGTAGATTTAGCCATCTTCTCACTTCATTTAGCCGGTATTTCTTCAATTTTAGC
>Centrophorus_cf._OL670227
CCAGATATAGCTTTTCCACGAATAAATAATATAAGCTTTTGACTACTACC-TCCATCTCTTTTATTACTTTTAGCCTCCGCTGGTGTTGAAGCAGGAGCTGGAACCGGCTGAACAGTTTACCCCCCTCTTGCTGGTAATATAGCCCATGCTGGAGCATCCGTAGATTTAGCCATCTTCTCACTTCATTTAGCCGGTATTTCTTCAATTTTAGC
>Centrophorus_cf._OL670226
CCAGATATAGCTTTTCCACGAATAAATAATATAAGCTTTTGACTACTACC-TCCATCTCTTTTATTACTTTTAGCCTCCGCTGGTGTTGAAGCAGGAGCTGGAACCGGCTGAACAGTTTACCCCCCTCTTGCTGGTAATATAGCCCATGCTGGAGCATCCGTAGATTTAGCCATCTTCTCACTTCATTTAGCCGGTATTTCTTCAATTTTAGC
>Centrophorus_cf._OL670225
CCAGATATAGCTTTTCCACGAATAAATAATATAAGCTTTTGACTACTACC-TCCATCTCTTTTATTACTTTTAGCCTCCGCTGGTGTTGAAGCAGGAGCTGGAACCGGCTGAACAGTTTACCCCCCTCTTGCTGGTAATATAGCCCATGCTGGAGCATCCGTAGATTTAGCCATCTTCTCACTTCATTTAGCCGGTATTTCTTCAATTTTAGC
>Centrophorus_cf._OL670224
CCAGATATAGCTTTTCCACGAATAAATAATATAAGCTTTTGACTACTACC-TCCATCTCTTTTATTACTTTTAGCCTCCGCTGGTGTTGAAGCAGGAGCTGGAACCGGCTGAACAGTTTACCCCCCTCTTGCTGGTAATATAGCCCATGCTGGAGCATCCGTAGATTTAGCCATCTTCTCACTTCATTTAGCCGGTATTTCTTCAATTTTAGC
>Centrophorus_cf._OL670222
CCAGATATAGCTTTTCCACGAATAAATAATATAAGCTTTTGACTACTACC-TCCATCTCTTTTATTACTTTTAGCCTCCGCTGGTGTTGAAGCAGGAGCTGGAACCGGCTGAACAGTTTACCCCCCTCTTGCTGGTAATATAGCCCATGCTGGAGCATCCGTAGATTTAGCCATCTTCTCACTTCATTTAGCCGGTATTTCTTCAATTTTAGC
>Centrophorus_cf._OL670221
CCAGATATAGCTTTTCCACGAATAAATAATATAAGCTTTTGACTACTACC-TCCATCTCTTTTATTACTTTTAGCCTCCGCTGGTGTTGAAGCAGGAGCTGGAACCGGCTGAACAGTTTACCCCCCTCTTGCTGGTAATATAGCCCATGCTGGAGCATCCGTAGATTTAGCCATCTTCTCACTTCATTTAGCCGGTATTTCTTCAATTTTAGC
>Centrophorus_cf._OL670220
CCAGATATAGCTTTTCCACGAATAAATAATATAAGCTTTTGACTACTACC-TCCATCTCTTTTATTACTTTTAGCCTCCGCTGGTGTTGAAGCAGGAGCTGGAACCGGCTGAACAGTTTACCCCCCTCTTGCTGGTAATATAGCCCATGCTGGAGCATCCGTAGATTTAGCCATCTTCTCACTTCATTTAGCCGGTATTTCTTCAATTTTAGC
>Centrophorus_cf._OL670219
CCAGATATAGCTTTTCCACGAATAAATAATATAAGCTTTTGACTACTACC-TCCATCTCTTTTATTACTTTTAGCCTCCGCTGGTGTTGAAGCAGGAGCTGGAACCGGCTGAACAGTTTACCCCCCTCTTGCTGGTAATATAGCCCATGCTGGAGCATCCGTAGATTTAGCCATCTTCTCACTTCATTTAGCCGGTATTTCTTCAATTTTAGC
>Centrophorus_cf._OL670217
CCAGATATAGCTTTTCCACGAATAAATAATATAAGCTTTTGACTACTACC-TCCATCTCTTTTATTACTTTTAGCCTCCGCTGGTGTTGAAGCAGGAGCTGGAACCGGCTGAACAGTTTACCCCCCTCTTGCTGGTAATATAGCCCATGCTGGAGCATCCGTAGATTTAGCCATCTTCTCACTTCATTTAGCCGGTATTTCTTCAATTTTAGC
>Centrophorus_cf._OL670216
CCAGATATAGCTTTTCCACGAATAAATAATATAAGCTTTTGACTACTACC-TCCATCTCTTTTATTACTTTTAGCCTCCGCTGGTGTTGAAGCAGGAGCTGGAACCGGCTGAACAGTTTACCCCCCTCTTGCTGGTAATATAGCCCATGCTGGAGCATCCGTAGATTTAGCCATCTTCTCACTTCATTTAGCCGGTATTTCTTCAATTTTAGC
>Centrophorus_cf._OL670215
CCAGATATAGCTTTTCCACGAATAAATAATATAAGCTTTTGACTACTACC-TCCATCTCTTTTATTACTTTTAGCCTCCGCTGGTGTTGAAGCAGGAGCTGGAACCGGCTGAACAGTTTACCCCCCTCTTGCTGGTAATATAGCCCATGCTGGAGCATCCGTAGATTTAGCCATCTTCTCACTTCATTTAGCCGGTATTTCTTCAATTTTAGC
>Centrophorus_cf._OL670214
CCAGATATAGCTTTTCCACGAATAAATAATATAAGCTTTTGACTACTACC-TCCATCTCTTTTATTACTTTTAGCCTCCGCTGGTGTTGAAGCAGGAGCTGGAACCGGCTGAACAGTTTACCCCCCTCTTGCTGGTAATATAGCCCATGCTGGAGCATCCGTAGATTTAGCCATCTTCTCACTTCATTTAGCCGGTATTTCTTCAATTTTAGC
>Centrophorus_cf._OL670213
CCAGATATAGCTTTTCCACGAATAAATAATATAAGCTTTTGACTACTACC-TCCATCTCTTTTATTACTTTTAGCCTCCGCTGGTGTTGAAGCAGGAGCTGGAACCGGCTGAACAGTTTACCCCCCTCTTGCTGGTAATATAGCCCATGCTGGAGCATCCGTAGATTTAGCCATCTTCTCACTTCATTTAGCCGGTATTTCTTCAATTTTAGC
>Centrophorus_cf._OL670212
CCAGATATAGCTTTTCCACGAATAAATAATATAAGCTTTTGACTACTACC-TCCATCTCTTTTATTACTTTTAGCCTCCGCTGGTGTTGAAGCAGGAGCTGGAACCGGCTGAACAGTTTACCCCCCTCTTGCTGGTAATATAGCCCATGCTGGAGCATCCGTAGATTTAGCCATCTTCTCACTTCATTTAGCCGGTATTTCTTCAATTTTAGC
>Centrophorus_cf._OL670210
CCAGATATAGCTTTTCCACGAATAAATAATATAAGCTTTTGACTACTACC-TCCATCTCTTTTATTACTTTTAGCCTCCGCTGGTGTTGAAGCAGGAGCTGGAACCGGCTGAACAGTTTACCCCCCTCTTGCTGGTAATATAGCCCATGCTGGAGCATCCGTAGATTTAGCCATCTTCTCACTTCATTTAGCCGGTATTTCTTCAATTTTAGC
>Centrophorus_cf._OL670209
CCAGATATAGCTTTTCCACGAATAAATAATATAAGCTTTTGACTACTACC-TCCATCTCTTTTATTACTTTTAGCCTCCGCTGGTGTTGAAGCAGGAGCTGGAACCGGCTGAACAGTTTACCCCCCTCTTGCTGGTAATATAGCCCATGCTGGAGCATCCGTAGATTTAGCCATCTTCTCACTTCATTTAGCCGGTATTTCTTCAATTTTAGC
>Centrophorus_cf._OL670208
CCAGATATAGCTTTTCCACGAATAAATAATATAAGCTTTTGACTACTACC-TCCATCTCTTTTATTACTTTTAGCCTCCGCTGGTGTTGAAGCAGGAGCTGGAACCGGCTGAACAGTTTACCCCCCTCTTGCTGGTAATATAGCCCATGCTGGAGCATCCGTAGATTTAGCCATCTTCTCACTTCATTTAGCCGGTATTTCTTCAATTTTAGC
>Centrophorus_cf._OL670207
CCAGATATAGCTTTTCCACGAATAAATAATATAAGCTTTTGACTACTACC-TCCATCTCTTTTATTACTTTTAGCCTCCGCTGGTGTTGAAGCAGGAGCTGGAACCGGCTGAACAGTTTACCCCCCTCTTGCTGGTAATATAGCCCATGCTGGAGCATCCGTAGATTTAGCCATCTTCTCACTTCATTTAGCCGGTATTTCTTCAATTTTAGC
>Centrophorus_cf._OL670206
CCAGATATAGCTTTTCCACGAATAAATAATATAAGCTTTTGACTACTACC-TCCATCTCTTTTATTACTTTTAGCCTCCGCTGGTGTTGAAGCAGGAGCTGGAACCGGCTGAACAGTTTACCCCCCTCTTGCTGGTAATATAGCCCATGCTGGAGCATCCGTAGATTTAGCCATCTTCTCACTTCATTTAGCCGGTATTTCTTCAATTTTAGC
>Centrophorus_cf._OL670205
CCAGATATAGCTTTTCCACGAATAAATAATATAAGCTTTTGACTACTACC-TCCATCTCTTTTATTACTTTTAGCCTCCGCTGGTGTTGAAGCAGGAGCTGGAACCGGCTGAACAGTTTACCCCCCTCTTGCTGGTAATATAGCCCATGCTGGAGCATCCGTAGATTTAGCCATCTTCTCACTTCATTTAGCCGGTATTTCTTCAATTTTAGC
>Centrophorus_cf._OL670204
CCAGATATAGCTTTTCCACGAATAAATAATATAAGCTTTTGACTACTACC-TCCATCTCTTTTATTACTTTTAGCCTCCGCTGGTGTTGAAGCAGGAGCTGGAACCGGCTGAACAGTTTACCCCCCTCTTGCTGGTAATATAGCCCATGCTGGAGCATCCGTAGATTTAGCCATCTTCTCACTTCATTTAGCCGGTATTTCTTCAATTTTAGC
>Centrophorus_cf._OL670203
CCAGATATAGCTTTTCCACGAATAAATAATATAAGCTTTTGACTACTACC-TCCATCTCTTTTATTACTTTTAGCCTCCGCTGGTGTTGAAGCAGGAGCTGGAACCGGCTGAACAGTTTACCCCCCTCTTGCTGGTAATATAGCCCATGCTGGAGCATCCGTAGATTTAGCCATCTTCTCACTTCATTTAGCCGGTATTTCTTCAATTTTAGC
>Centrophorus_cf._OL670202
CCAGATATAGCTTTTCCACGAATAAATAATATAAGCTTTTGACTACTACC-TCCATCTCTTTTATTACTTTTAGCCTCCGCTGGTGTTGAAGCAGGAGCTGGAACCGGCTGAACAGTTTACCCCCCTCTTGCTGGTAATATAGCCCATGCTGGAGCATCCGTAGATTTAGCCATCTTCTCACTTCATTTAGCCGGTATTTCTTCAATTTTAGC
>Centrophorus_cf._OL670200
CCAGATATAGCTTTTCCACGAATAAATAATATAAGCTTTTGACTACTACC-TCCATCTCTTTTATTACTTTTAGCCTCCGCTGGTGTTGAAGCAGGAGCTGGAACCGGCTGAACAGTTTACCCCCCTCTTGCTGGTAATATAGCCCATGCTGGAGCATCCGTAGATTTAGCCATCTTCTCACTTCATTTAGCCGGTATTTCTTCAATTTTAGC
>Centrophorus_cf._OL670199
CCAGATATAGCTTTTCCACGAATAAATAATATAAGCTTTTGACTACTACC-TCCATCTCTTTTATTACTTTTAGCCTCCGCTGGTGTTGAAGCAGGAGCTGGAACCGGCTGAACAGTTTACCCCCCTCTTGCTGGTAATATAGCCCATGCTGGAGCATCCGTAGATTTAGCCATCTTCTCACTTCATTTAGCCGGTATTTCTTCAATTTTAGC
>Centrophorus_cf._OL670198
CCAGATATAGCTTTTCCACGAATAAATAATATAAGCTTTTGACTACTACC-TCCATCTCTTTTATTACTTTTAGCCTCCGCTGGTGTTGAAGCAGGAGCTGGAACCGGCTGAACAGTTTACCCCCCTCTTGCTGGTAATATAGCCCATGCTGGAGCATCCGTAGATTTAGCCATCTTCTCACTTCATTTAGCCGGTATTTCTTCAATTTTAGC
>Centrophorus_cf._OL670197
CCAGATATAGCTTTTCCACGAATAAATAATATAAGCTTTTGACTACTACC-TCCATCTCTTTTATTACTTTTAGCCTCCGCTGGTGTTGAAGCAGGAGCTGGAACCGGCTGAACAGTTTACCCCCCTCTTGCTGGTAATATAGCCCATGCTGGAGCATCCGTAGATTTAGCCATCTTCTCACTTCATTTAGCCGGTATTTCTTCAATTTTAGC
>Centrophorus_cf._OL670196
CCAGATATAGCTTTTCCACGAATAAATAATATAAGCTTTTGACTACTACC-TCCATCTCTTTTATTACTTTTAGCCTCCGCTGGTGTTGAAGCAGGAGCTGGAACCGGCTGAACAGTTTACCCCCCTCTTGCTGGTAATATAGCCCATGCTGGAGCATCCGTAGATTTAGCCATCTTCTCACTTCATTTAGCCGGTATTTCTTCAATTTTAGC
>Centrophorus_cf._OL670195
CCAGATATAGCTTTTCCACGAATAAATAATATAAGCTTTTGACTACTACC-TCCATCTCTTTTATTACTTTTAGCCTCCGCTGGTGTTGAAGCAGGAGCTGGAACCGGCTGAACAGTTTACCCCCCTCTTGCTGGTAATATAGCCCATGCTGGAGCATCCGTAGATTTAGCCATCTTCTCACTTCATTTAGCCGGTATTTCTTCAATTTTAGC
>Centrophorus_cf._OL670194
CCAGATATAGCTTTTCCACGAATAAATAATATAAGCTTTTGACTACTACC-TCCATCTCTTTTATTACTTTTAGCCTCCGCTGGTGTTGAAGCAGGAGCTGGAACCGGCTGAACAGTTTACCCCCCTCTTGCTGGTAATATAGCCCATGCTGGAGCATCCGTAGATTTAGCCATCTTCTCACTTCATTTAGCCGGTATTTCTTCAATTTTAGC
>Centrophorus_cf._OL670193
CCAGATATAGCTTTTCCACGAATAAATAATATAAGCTTTTGACTACTACC-TCCATCTCTTTTATTACTTTTAGCCTCCGCTGGTGTTGAAGCAGGAGCTGGAACCGGCTGAACAGTTTACCCCCCTCTTGCTGGTAATATAGCCCATGCTGGAGCATCCGTAGATTTAGCCATCTTCTCACTTCATTTAGCCGGTATTTCTTCAATTTTAGC
>Centrophorus_cf._OL670192
CCAGATATAGCTTTTCCACGAATAAATAATATAAGCTTTTGACTACTACC-TCCATCTCTTTTATTACTTTTAGCCTCCGCTGGTGTTGAAGCAGGAGCTGGAACCGGCTGAACAGTTTACCCCCCTCTTGCTGGTAATATAGCCCATGCTGGAGCATCCGTAGATTTAGCCATCTTCTCACTTCATTTAGCCGGTATTTCTTCAATTTTAGC
>Centrophorus_cf._OL670191
CCAGATATAGCTTTTCCACGAATAAATAATATAAGCTTTTGACTACTACC-TCCATCTCTTTTATTACTTTTAGCCTCCGCTGGTGTTGAAGCAGGAGCTGGAACCGGCTGAACAGTTTACCCCCCTCTTGCTGGTAATATAGCCCATGCTGGAGCATCCGTAGATTTAGCCATCTTCTCACTTCATTTAGCCGGTATTTCTTCAATTTTAGC
>Centrophorus_cf._OL670190
CCAGATATAGCTTTTCCACGAATAAATAATATAAGCTTTTGACTACTACC-TCCATCTCTTTTATTACTTTTAGCCTCCGCTGGTGTTGAAGCAGGAGCTGGAACCGGCTGAACAGTTTACCCCCCTCTTGCTGGTAATATAGCCCATGCTGGAGCATCCGTAGATTTAGCCATCTTCTCACTTCATTTAGCCGGTATTTCTTCAATTTTAGC
>Centrophorus_cf._OL670189
CCAGATATAGCTTTTCCACGAATAAATAATATAAGCTTTTGACTACTACC-TCCATCTCTTTTATTACTTTTAGCCTCCGCTGGTGTTGAAGCAGGAGCTGGAACCGGCTGAACAGTTTACCCCCCTCTTGCTGGTAATATAGCCCATGCTGGAGCATCCGTAGATTTAGCCATCTTCTCACTTCATTTAGCCGGTATTTCTTCAATTTTAGC
>Centrophorus_cf._OL670188
CCAGATATAGCTTTTCCACGAATAAATAATATAAGCTTTTGACTACTACC-TCCATCTCTTTTATTACTTTTAGCCTCCGCTGGTGTTGAAGCAGGAGCTGGAACCGGCTGAACAGTTTACCCCCCTCTTGCTGGTAATATAGCCCATGCTGGAGCATCCGTAGATTTAGCCATCTTCTCACTTCATTTAGCCGGTATTTCTTCAATTTTAGC
>Centrophorus_cf._OL670187
CCAGATATAGCTTTTCCACGAATAAATAATATAAGCTTTTGACTACTACC-TCCATCTCTTTTATTACTTTTAGCCTCCGCTGGTGTTGAAGCAGGAGCTGGAACCGGCTGAACAGTTTACCCCCCTCTTGCTGGTAATATAGCCCATGCTGGAGCATCCGTAGATTTAGCCATCTTCTCACTTCATTTAGCCGGTATTTCTTCAATTTTAGC
>Centrophorus_cf._OL670186
CCAGATATAGCTTTTCCACGAATAAATAATATAAGCTTTTGACTACTACC-TCCATCTCTTTTATTACTTTTAGCCTCCGCTGGTGTTGAAGCAGGAGCTGGAACCGGCTGAACAGTTTACCCCCCTCTTGCTGGTAATATAGCCCATGCTGGAGCATCCGTAGATTTAGCCATCTTCTCACTTCATTTAGCCGGTATTTCTTCAATTTTAGC
>Centrophorus_cf._OL670185
CCAGATATAGCTTTTCCACGAATAAATAATATAAGCTTTTGACTACTACC-TCCATCTCTTTTATTACTTTTAGCCTCCGCTGGTGTTGAAGCAGGAGCTGGAACCGGCTGAACAGTTTACCCCCCTCTTGCTGGTAATATAGCCCATGCTGGAGCATCCGTAGATTTAGCCATCTTCTCACTTCATTTAGCCGGTATTTCTTCAATTTTAGC
>Centrophorus_cf._OL670184
CCAGATATAGCTTTTCCACGAATAAATAATATAAGCTTTTGACTACTACC-TCCATCTCTTTTATTACTTTTAGCCTCCGCTGGTGTTGAAGCAGGAGCTGGAACCGGCTGAACAGTTTACCCCCCTCTTGCTGGTAATATAGCCCATGCTGGAGCATCCGTAGATTTAGCCATCTTCTCACTTCATTTAGCCGGTATTTCTTCAATTTTAGC
>Centrophorus_cf._OL670183
CCAGATATAGCTTTTCCACGAATAAATAATATAAGCTTTTGACTACTACC-TCCATCTCTTTTATTACTTTTAGCCTCCGCTGGTGTTGAAGCAGGAGCTGGAACCGGCTGAACAGTTTACCCCCCTCTTGCTGGTAATATAGCCCATGCTGGAGCATCCGTAGATTTAGCCATCTTCTCACTTCATTTAGCCGGTATTTCTTCAATTTTAGC
>Centrophorus_cf._OL670182
CCAGATATAGCTTTTCCACGAATAAATAATATAAGCTTTTGACTACTACC-TCCATCTCTTTTATTACTTTTAGCCTCCGCTGGTGTTGAAGCAGGAGCTGGAACCGGCTGAACAGTTTACCCCCCTCTTGCTGGTAATATAGCCCATGCTGGAGCATCCGTAGATTTAGCCATCTTCTCACTTCATTTAGCCGGTATTTCTTCAATTTTAGC
>Centrophorus_cf._OL670181
CCAGATATAGCTTTTCCACGAATAAATAATATAAGCTTTTGACTACTACC-TCCATCTCTTTTATTACTTTTAGCCTCCGCTGGTGTTGAAGCAGGAGCTGGAACCGGCTGAACAGTTTACCCCCCTCTTGCTGGTAATATAGCCCATGCTGGAGCATCCGTAGATTTAGCCATCTTCTCACTTCATTTAGCCGGTATTTCTTCAATTTTAGC
>Centrophorus_cf._OL670179
CCAGATATAGCTTTTCCACGAATAAATAATATAAGCTTTTGACTACTACC-TCCATCTCTTTTATTACTTTTAGCCTCCGCTGGTGTTGAAGCAGGAGCTGGAACCGGCTGAACAGTTTACCCCCCTCTTGCTGGTAATATAGCCCATGCTGGAGCATCCGTAGATTTAGCCATCTTCTCACTTCATTTAGCCGGTATTTCTTCAATTTTAGC
>Centrophorus_cf._OL670178
CCAGATATAGCTTTTCCACGAATAAATAATATAAGCTTTTGACTACTACC-TCCATCTCTTTTATTACTTTTAGCCTCCGCTGGTGTTGAAGCAGGAGCTGGAACCGGCTGAACAGTTTACCCCCCTCTTGCTGGTAATATAGCCCATGCTGGAGCATCCGTAGATTTAGCCATCTTCTCACTTCATTTAGCCGGTATTTCTTCAATTTTAGC
>Centrophorus_zeehaani_HM422269
CCAGATATAGCTTTTCCACGAATAAATAATATAAGCTTTTGACTACTACC-TCCATCTCTTTTATTACTTTTAGCCTCCGCTGGTGTTGAAGCAGGAGCTGGAACCGGCTGAACAGTTTACCCCCCTCTTGCTGGTAATATAGCCCATGCCGGAGCATCCGTAGATTTAGCCATCTTCTCACTTCATTTAGCCGGTATTTCTTCAATTTTAGC
>Squalus_acutipinnis_OQ339199
CCAGACATAGCTTTTCCACGGATAAATAATATAAGCTTTTGATTGTTGCC-CCCGTCCCTCCTGCTACTATTAGCTTCTGCTGGTGTAGAAGCAGGAGCCGGAACCGGCTGAACAGTTTACCCCCCGCTAGCAGGTAATATAGCCCATGCTGGCGCATCCGTAGACCTGGCCATCTTCTCACTCCATTTGGCTGGTATTTCCTCAATTTTAGC
>Squalus_brevirostris_JF494586
CCAGACATAGCTTTTCCACGGATAAATAATATAAGCTTTTGATTGTTGCC-CCCGTCCCTCCTGCTACTATTAGCTTCTGCTGGTGTAGAAGCAGGAGCCGGAACCGGCTGAACAGTTTACCCCCCGCTAGCAGGTAATATAGCCCATGCTGGCGCATCCGTAGACCTGGCCATCTTCTCACTCCATTTGGCTGGTATTTCCTCAATTTTAGC
>Squalus_megalops_OR227128
CCAGACATAGCTTTTCCACGGATAAATAATATAAGCTTTTGATTGTTGCC-CCCGTCCCTCCTGCTACTCTTAGCTTCTGCTGGTGTAGAAGCAGGAGCCGGAACCGGCTGAACAGTTTACCCCCCGCTAGCAGGTAATATAGCCCATGCTGGCGCATCCGTAGACCTGGCCATCTTCTCACTCCATTTGGCTGGTATTTCCTCAATTTTAGC
>Squalus_brevirostris_EF539299
CCAGACATAGCTTTTCCACGGATAAATAATATAAGCTTTTGATTGTTGCC-CCCCTCCCTCCTGCTACTCTTAGCCTCTGNTGGTGTAGAAGCAGGAGCCGGAACCGGCTGAACAGTTTACCCCCCGCTAGCAGGTAATATAGCCCATGCTGGCGCATCCGTAGACCTGGCCATCTTCTCACTCCATTTGGCTGGTATTTCCTCAATTTTAGC
>Squalus_brevirostris_MT123834
CCAGACATAGCTTTTCCACGGATAAATAATATAAGCTTTTGATTGTTGCC-ACCCTCCCTCCTGCTACTCTTAGCCTCTGCTGGTGTAGAAGCAGGAGCCGGAACCGGCTGAACAGTTTACCCCCCGCTAGCAGGTAATATAGCCCATGCTGGCGCATCCGTAGACCTGGCCATCTTCTCACTCCATTTGGCTGGTATTTCCTCAATTTTAGC
>Squalus_brevirostris_MT123833
CCAGACATAGCTTTTCCACGGATAAATAATATAAGCTTTTGATTGTTGCC-ACCCTCCCTCCTGCTACTCTTAGCCTCTGCTGGTGTAGAAGCAGGAGCCGGAACCGGCTGAACAGTTTACCCCCCGCTAGCAGGTAATATAGCCCATGCTGGCGCATCCGTAGACCTGGCCATCTTCTCACTCCATTTGGCTGGTATTTCCTCAATTTTAGC
>Squalus_brevirostris_MT123832
CCAGACATAGCTTTTCCACGGATAAATAATATAAGCTTTTGATTGTTGCC-ACCCTCCCTCCTGCTACTCTTAGCCTCTGCTGGTGTAGAAGCAGGAGCCGGAACCGGCTGAACAGTTTACCCCCCGCTAGCAGGTAATATAGCCCATGCTGGCGCATCCGTAGACCTGGCCATCTTCTCACTCCATTTGGCTGGTATTTCCTCAATTTTAGC
>Squalus_brevirostris_MT123831
CCAGACATAGCTTTTCCACGGATAAATAATATAAGCTTTTGATTGTTGCC-ACCCTCCCTCCTGCTACTCTTAGCCTCTGCTGGTGTAGAAGCAGGAGCCGGAACCGGCTGAACAGTTTACCCCCCGCTAGCAGGTAATATAGCCCATGCTGGCGCATCCGTAGACCTGGCCATCTTCTCACTCCATTTGGCTGGTATTTCCTCAATTTTAGC
>Squalus_brevirostris_MT123830
CCAGACATAGCTTTTCCACGGATAAATAATATAAGCTTTTGATTGTTGCC-ACCCTCCCTCCTGCTACTCTTAGCCTCTGCTGGTGTAGAAGCAGGAGCCGGAACCGGCTGAACAGTTTACCCCCCGCTAGCAGGTAATATAGCCCATGCTGGCGCATCCGTAGACCTGGCCATCTTCTCACTCCATTTGGCTGGTATTTCCTCAATTTTAGC
>Squalus_brevirostris_MT123829
CCAGACATAGCTTTTCCACGGATAAATAATATAAGCTTTTGATTGTTGCC-ACCCTCCCTCCTGCTACTCTTAGCCTCTGCTGGTGTAGAAGCAGGAGCCGGAACCGGCTGAACAGTTTACCCCCCGCTAGCAGGTAATATAGCCCATGCTGGCGCATCCGTAGACCTGGCCATCTTCTCACTCCATTTGGCTGGTATTTCCTCAATTTTAGC
>Squalus_blainville_KU198559
CCAGACATAGCTTTTCCACGGATAAATAATATAAGCTTTTGATTGTTGCC-CCCCTCCCTCCTGCTACTCTTAGCCTCTGCTGGTGTAGAAGCAGGAGCCGGAACCGGCTGAACAGTTTACCCCCCGCTAGCAGGTAATATAGCCCATGCTGGCGCATCCGTAGACCTGGCCATCTTCTCACTCCATTTGGCTGGTATTTCCTCAATTTTAGC
>Squalus_altipinnis_OQ384975
CCAGACATAGCTTTTCCACGGATAAATAATATAAGCTTTTGATTGTTGCC-CCCCTCCCTCCTGCTACTCTTAGCCTCTGCTGGTGTAGAAGCAGGAGCCGGAACCGGCTGAACAGTTTACCCCCCGCTAGCAGGTAATATAGCCCATGCTGGCGCATCCGTAGACCTGGCCATCTTCTCACTCCATTTGGCTGGTATTTCCTCAATTTTAGC
>Squalus_brevirostris_EF539293
CCAGACATAGCTTTTCCACGGATAAATAATATAAGCTTTTGATTGTTGCC-CCCCTCCCTCCTGCTACTCTTAGCCTCTGCTGGTGTAGAAGCAGGAGCCGGAACCGGCTGAACAGTTTACCCCCCGCTAGCAGGTAATATAGCCCATGCTGGCGCATCCGTAGACCTGGCCATCTTCTCACTCCATTTGGCTGGTATTTCCTCAATTTTAGC
>Squalus_brevirostris_EF539298
CCAGACATAGCTTTTCCACGGATAAATAATATAAGCTTTTGATTGTTGCC-CCCCTCCCTCCTGCTACTCTTAGCCTCTGCTGGTGTAGAAGCAGGAGCCGGAACCGGCTGAACAGTTTACCCCCCGCTAGCAGGTAATATAGCCCATGCTGGCGCATCCGTAGACCTGGCCATCTTCTCACTCCATTTGGCTGGTATTTCCTCAATTTTAGC
>Squalus_brevirostris_OQ386678
CCAGACATAGCTTTTCCACGGATAAATAATATAAGCTTTTGATTGTTGCC-CCCCTCCCTCCTGCTACTCTTAGCCTCTGCTGGTGTAGAAGCAGGAGCCGGAACCGGCTGAACAGTTTACCCCCCGCTAGCAGGTAATATAGCCCATGCTGGCGCATCCGTAGACCTGGCCATCTTCTCACTCCATTTGGCTGGTATTTCCTCAATTTTAGC
>Squalus_brevirostris_EF539297
CCAGACATAGCTTTTCCACGGATAAATAATATAAGCTTTTGATTGTTGCC-CCCCTCCCTCCTGCTACTCTTAGCCTCTGCTGGTGTAGAAGCAGGAGCCGGAACCGGCTGAACAGTTTACCCCCCGCTAGCAGGTAATATAGCCCATGCTGGCGCATCCGTAGACCTGGCCATCTTCTCACTCCATTTGGCTGGTATTTCCTCAATTTTAGC
>Squalus_brevirostris_EF539296
CCAGACATAGCTTTTCCACGGATAAATAATATAAGCTTTTGATTGTTGCC-CCCCTCCCTCCTGCTACTCTTAGCCTCTGCTGGTGTAGAAGCAGGAGCCGGAACCGGCTGAACAGTTTACCCCCCGCTAGCAGGTAATATAGCCCATGCTGGCGCATCCGTAGACCTGGCCATCTTCTCACTCCATTTGGCTGGTATTTCCTCAATTTTAGC
>Squalus_brevirostris_EF539295
CCAGACATAGCTTTTCCACGGATAAATAATATAAGCTTTTGATTGTTGCC-CCCCTCCCTCCTGCTACTCTTAGCCTCTGCTGGTGTAGAAGCAGGAGCCGGAACCGGCTGAACAGTTTACCCCCCGCTAGCAGGTAATATAGCCCATGCTGGCGCATCCGTAGACCTGGCCATCTTCTCACTCCATTTGGCTGGTATTTCCTCAATTTTAGC
>Squalus_brevirostris_EF539294
CCAGACATAGCTTTTCCACGGATAAATAATATAAGCTTTTGATTGTTGCC-CCCCTCCCTCCTGCTACTCTTAGCCTCTGCTGGTGTAGAAGCAGGAGCCGGAACCGGCTGAACAGTTTACCCCCCGCTAGCAGGTAATATAGCCCATGCTGGCGCATCCGTAGACCTGGCCATCTTCTCACTCCATTTGGCTGGTATTTCCTCAATTTTAGC
>Squalus_brevirostris_EF539300
CCAGACATAGCTTTTCCACGGATAAATAATATAAGCTTTTGATTGTTGCC-CCCCTCCCTCCTGCTACTCTTAGCCTCTGCTGGTGTAGAAGCAGGAGCCGGAACCGGCTGAACAGTTTACCCCCCGCTAGCAGGTAATATAGCCCATGCTGGCGCATCCGTAGACCTGGCCATCTTCTCACTCCATTTGGCTGGTATTTCCTCAATTTTAGC
>Squalus_megalops_EU399030
CCAGACATAGCTTTTCCACGGATAAATAATATAAGCTTTTGATTGTTACC-CCCATCCCTCCTGCTACTCTTAGCCTCTGCTGGTGTAGAAGCAGGAGCCGGAACCGGCTGAACAGTTTACCCCCCGCTAGCAGGTAATATAGCCCATGCTGGCGCATCCGTAGACCTGGCCATCTTCTCACTCCATTTGGCTGGTATTTCCTCAATTTTAGC
>Squalus_megalops_EF539318
CCAGACATAGCTTTTCCACGGATAAATAATATAAGCTTTTGATTGTTACC-CCCATCCCTCCTGCTACTCTTAGCCTCTGCTGGTGTAGAAGCAGGAGCCGGAACCGGCTGAACAGTTTACCCCCCGCTAGCAGGTAATATAGCCCATGCTGGCGCATCCGTAGACCTGGCCATCTTCTCACTCCATTTGGCTGGTATTTCCTCAATTTTAGC
>Squalus_megalops_EU399031
CCAGACATAGCTTTTCCACGGATAAATAATATAAGCTTTTGATTGTTACC-CCCATCCCTCCTGCTACTCTTAGCCTCTGCTGGTGTAGAAGCAGGAGCCGGAACCGGCTGAACAGTTTACCCCCCGCTAGCAGGTAATATAGCCCATGCTGGCGCATCCGTAGACCTGGCCATCTTCTCACTCCATTTGGCTGGTATTTCCTCAATTTTAGC
>Squalus_megalops_DQ108270
CCAGACATAGCTTTTCCACGGATAAATAATATAAGCTTTTGATTGTTACC-CCCATCCCTCCTGCTACTCTTAGCCTCTGCTGGTGTAGAAGCAGGAGCCGGAACCGGCTGAACAGTTTACCCCCCGCTAGCAGGTAATATAGCCCATGCTGGCGCATCCGTAGACCTGGCCATCTTCTCACTCCATTTGGCTGGTATTTCCTCAATTTTAGC
>Squalus_megalops_JN313286
CCAGACATAGCTTTTCCACGGATAAATAATATAAGCTTTTGATTGTTACC-CCCATCCCTCCTGCTACTCTTAGCCTCTGCTGGTGTAGAAGCAGGAGCCGGAACCGGCTGAACAGTTTACCCCCCGCTAGCAGGTAATATAGCCCATGCTGGCGCATCCGTAGACCTGGCCATCTTCTCACTCCATTTGGCTGGTATTTCCTCAATTTTAGC
>Squalus_megalops_JN313284
CCAGACATAGCTTTTCCACGGATAAATAATATAAGCTTTTGATTGTTACC-CCCATCCCTCCTGCTACTCTTAGCCTCTGCTGGTGTAGAAGCAGGAGCCGGAACCGGCTGAACAGTTTACCCCCCGCTAGCAGGTAATATAGCCCATGCTGGCGCATCCGTAGACCTGGCCATCTTCTCACTCCATTTGGCTGGTATTTCCTCAATTTTAGC
>Squalus_megalops_KX949934
CCAGACATAGCTTTTCCACGGATAAATAATATAAGCTTTTGATTGTTACC-CCCATCCCTCCTGCTACTCTTAGCCTCTGCTGGTGTAGAAGCGGGAGCCGGAACCGGCTGAACAGTTTACCCCCCGCTAGCAGGTAATATAGCCCATGCTGGCGCATCCGTAGACCTGGCTATCTTCTCACTCCATTTGGCTGGTATTTCCTCAATTTTAGC
>Squalus_megalops_EU399032
CCAGACATAGCTTTTCCACGGATAAATAATATAAGCTTTTGATTGTTACC-CCCATCCCTCCTGCTACTCTTAGCCTCTGCTGGTGTAGAAGCGGGAGCCGGAACCGGCTGAACAGTTTACCCCCCGCTAGCAGGTAATATAGCCCATGCTGGCGCATCCGTAGACCTGGCTATCTTCTCACTCCATTTGGCTGGTATTTCCTCAATTTTAGC
>Squalus_megalops_DQ108271
CCAGACATAGCTTTTCCACGGATAAATAATATAAGCTTTTGATTGTTACC-CCCATCCCTCCTGCTACTCTTAGCCTCTGCTGGTGTAGAAGCAGGAGCCGGAACCGGCTGAACAGTTTACCCCCCGCTAGCAGGTAATATAGCCCATGCTGGCGCATCCGTAGACCTGGCTATCTTCTCACTCCATTTGGCTGGTATTTCCTCAATTTTAGC
>Squalus_megalops_DQ108268
CCAGACATAGCTTTTCCACGGATAAATAATATAAGCTTTTGATTGTTACC-CCCATCCCTCCTGCTACTCTTAGCCTCTGCTGGTGTAGAAGCAGGAGCCGGAACCGGCTGAACAGTTTACCCCCCGCTAGCAGGTAATATAGCCCATGCTGGCGCATCCGTAGACCTGGCTATCTTCTCACTCCATTTGGCTGGTATTTCCTCAATTTTAGC
>Squalus_megalops_JN313279
CCAGACATAGCTTTTCCACGGATAAATAATATAAGCTTTTGATTGTTACC-CCCATCCCTCCTGCTACTCTTAGCCTCTGCTGGTGTAGAAGCAGGAGCCGGAACCGGCTGAACAGTTTACCCCCCGCTAGCAGGTAATATAGCCCATGCTGGCGCATCCGTAGACCTGGCTATCTTCTCACTCCATTTGGCTGGTATTTCCTCAATTTTAGC
>Squalus_megalops_JN313277
CCAGACATAGCTTTTCCACGGATAAATAATATAAGCTTTTGATTGTTACC-CCCATCCCTCCTGCTACTCTTAGCCTCTGCTGGTGTAGAAGCAGGAGCCGGAACCGGCTGAACAGTTTACCCCCCGCTAGCAGGTAATATAGCCCATGCTGGCGCATCCGTAGACCTGGCTATCTTCTCACTCCATTTGGCTGGTATTTCCTCAATTTTAGC
>Squalus_megalops_DQ108269
CCAGACATAGCTTTTCCACGGATAAATAATATAAGCTTTTGATTGTTACC-CCCATCCCTCCTGCTACTCTTAGCCTCTGCTGGTGTAGAAGCAGGAGCCGGAACCGGCTGAACAGTTTACCCCCCGCTAGCAGGTAATATAGCCCATGCTGGCGCATCCGTAGACCTGGCTATCTTCTCACTCCATTTGGCTGGTATTTCCTCAATTTTAGC
>Squalus_megalops_EU399029
CCAGACATAGCTTTTCCACGGATAAATAATATAAGCTTTTGATTGTTACC-CCCATCCCTCCTGCTACTCTTAGCCTCTGCTGGTGTAGAAGCAGGAGCCGGAACCGGCTGAACAGTCTACCCCCCGCTAGCAGGTAATATAGCCCATGCTGGCGCATCCGTAGACCTAGCTATCTTCTCACTCCATTTGGCTGGTATTTCCTCAATTTTAGC
>Squalus_megalops_JN313285
CCAGACATAGCTTTTCCACGGATAAATAATATAAGCTTTTGATTGTTACC-CCCATCCCTCCTGCTACTCTTAGCCTCTGCTGGTGTAGAAGCAGGAGCCGGAACCGGCTGAACAGTCTACCCCCCGCTAGCAGGTAATATAGCCCATGCTGGCGCATCCGTAGACCTAGCTATCTTCTCACTCCATTTGGCTGGTATTTCCTCAATTTTAGC
>Squalus_megalops_JN313296
CCAGACATAGCTTTTCCACGGATAAATAATATAAGCTTTTGATTGTTACC-CCCATCCCTCCTGCTACTCTTAGCCTCTGCTGGTGTAGAAGCAGGAGCCGGAACCGGCTGAACAGTTTACCCCCCGCTAGCAGGTAATATAGCCCATGCTGGCGCATCCGTAGACCTAGCTATCTTCTCACTCCATTTGGCTGGTATTTCCTCAATTTTAGC
>Squalus_megalops_JN313287
CCAGACATAGCTTTTCCACGGATAAATAATATAAGCTTTTGATTGTTACC-CCCATCCCTCCTGCTACTCTTAGCCTCTGCTGGTGTAGAAGCAGGAGCCGGAACCGGCTGAACAGTTTACCCCCCGCTAGCAGGTAATATAGCCCATGCTGGCGCATCCGTAGACCTAGCTATCTTCTCACTCCATTTGGCTGGTATTTCCTCAATTTTAGC
>Squalus_megalops_JN313278
CCAGACATAGCTTTTCCACGGATAAATAATATAAGCTTTTGATTGTTACC-CCCATCCCTCCTGCTACTCTTAGCCTCTGCTGGTGTAGAAGCAGGAGCCGGAACCGGCTGAACAGTTTACCCCCCGCTAGCAGGTAATATAGCCCATGCTGGCGCATCCGTAGACCTAGCTATCTTCTCACTCCATTTGGCTGGTATTTCCTCAATTTTAGC
>Squalus_sp._JF494593
CCAGACATAGCTTTTCCACGGATAAATAATATAAGCTTTTGATTTCTTCC-CCCATCCCTCCTGCTACTCTTAGCCTCTGCTGGTGTAGAAGCAGGAGCCGGAACCGGCTGAACAGTTTACCCCCCGCTAGCAGGTAATATAGCCCATGCTGGCGCATCCGTAGACCTGGCCATCTTCTCACTCCATTTAGCTGGTATTTCCTCAATTTTAGC
>Squalus_blainville_KU198581
CCAGACATAGCTTTTCCACGGATAAATAATATAAGCTTTTGATTATTGCC-CCCATCCCTCCTGCTACTCTTAGCCTCTGCTGGTGTAGAAGCAGGAGCCGGGACCGGCTGAACAGTTTACCCCCCGCTAGCAGGTAATATAGCCCATGCTGGCGCATCCGTAGACCTGGCCATCTTCTCACTCCATTTAGCTGGTATTTCCTCAATTTTAGC
>Squalus_blainville_KU198516
CCAGACATAGCTTTTCCACGGATAAATAATATAAGCTTTTGATTATTGCC-CCCATCCCTCCTGCTACTCTTAGCCTCTGCTGGTGTAGAAGCAGGAGCCGGAACCGGCTGAACAGTTTACCCCCCGCTAGCAGGTAATATAGCCCATGCTGGCGCATCCGTAGACCTGGCCATCTTCTCACTCCATTTAGCTGGTATTTCCTCAATTTTAGC
>Squalus_sp._MW537950
CCAGACATAGCTTTTCCACGGATAAATAATATAAGCTTTTGATTGTTGCC-CCCATCCCTCCTGCTACTCTTAGCCTCTGCTGGTGTAGAAGCAGGAGCCGGAACCGGCTGAACAGTTTACCCCCCGCTAGCAGGTAATATAGCCCATGCTGGCGCATCCGTAGACCTGGCCATCTTCTCACTCCATTTAGCTGGTATTTCCTCAATTTTACC
>Squalus_sp._MW537985
CCAGACATAGCTTTTCCACGGATAAATAATATAAGCTTTTGATTGTTGCC-CCCATCCCTCCTGCTACTCTTAGCCTCTGCTGGTGTAGAAGCAGGAGCCGGAACCGGCTGAACAGTTTATCCCCCGCTAGCAGGTAATATAGCCCATGCTGGCGCATCCGTAGACCTGGCCATCTTCTCACTCCATTTAGCTGGTATTTCCTCAATTTTGGC
>Squalus_sp._MW537996
CCAGACATAGCTTTTCCACGGATAAATAATATAAGCTTTTGATTGTTGCC-CCCATCCCTCCTGCTACTCTTAGCCTCTGCTGGTGTAGAAGCAGGAGCCGGAACCGGCTGAACAGTTTATCCCCCGCTAGCAGGTAATATAGCCCATGCTGGCGCATCCGTAGACCTGGCCATCTTCTCACTCCATTTAGCTGGTATTTCCTCAATTTTAGC
>Squalus_sp._MW537949
CCAGACATAGCTTTTCCACGGATAAATAATATAAGCTTTTGATTGTTGCC-CCCATCCCTCCTGCTACTCTTAGCCTCTGCTGGTGTAGAAGCAGGAGCCGGAACCGGCTGAACAGTTTATCCCCCGCTAGCAGGTAATATAGCCCATGCTGGCGCATCCGTAGACCTGGCCATCTTCTCACTCCATTTAGCTGGTATTTCCTCAATTTTAGC
>Squalus_sp._MW537931
CCAGACATAGCTTTTCCACGGATAAATAATATAAGCTTTTGATTGTTGCC-CCCATCCCTCCTGCTACTCTTAGCCTCTGCTGGTGTAGAAGCAGGAGCCGGAACCGGCTGAACAGTTTATCCCCCGCTAGCAGGTAATATAGCCCATGCTGGCGCATCCGTAGACCTGGCCATCTTCTCACTCCATTTAGCTGGTATTTCCTCAATTTTAGC
>Squalus_sp._MW537926
CCAGACATAGCTTTTCCACGGATAAATAATATAAGCTTTTGATTGTTGCC-CCCATCCCTCCTGCTACTCTTAGCCTCTGCTGGTGTAGAAGCAGGAGCCGGAACCGGCTGAACAGTTTATCCCCCGCTAGCAGGTAATATAGCCCATGCTGGCGCATCCGTAGACCTGGCCATCTTCTCACTCCATTTAGCTGGTATTTCCTCAATTTTAGC
>Squalus_sp._MW537923
CCAGACATAGCTTTTCCACGGATAAATAATATAAGCTTTTGATTGTTGCC-CCCATCCCTCCTGCTACTCTTAGCCTCTGCTGGTGTAGAAGCAGGAGCCGGAACCGGCTGAACAGTTTATCCCCCGCTAGCAGGTAATATAGCCCATGCTGGCGCATCCGTAGACCTGGCCATCTTCTCACTCCATTTAGCTGGTATTTCCTCAATTTTAGC
>Squalus_sp._MW537918
CCAGACATAGCTTTTCCACGGATAAATAATATAAGCTTTTGATTGTTGCC-CCCATCCCTCCTGCTACTCTTAGCCTCTGCTGGTGTAGAAGCAGGAGCCGGAACCGGCTGAACAGTTTATCCCCCGCTAGCAGGTAATATAGCCCATGCTGGCGCATCCGTAGACCTGGCCATCTTCTCACTCCATTTAGCTGGTATTTCCTCAATTTTAGC
>Squalus_sp._MW537902
CCAGACATAGCTTTTCCACGGATAAATAATATAAGCTTTTGATTGTTGCC-CCCATCCCTCCTGCTACTCTTAGCCTCTGCTGGTGTAGAAGCAGGAGCCGGAACCGGCTGAACAGTTTATCCCCCGCTAGCAGGTAATATAGCCCATGCTGGCGCATCCGTAGACCTGGCCATCTTCTCACTCCATTTAGCTGGTATTTCCTCAATTTTAGC
>Squalus_sp._KX949959
CCAGACATAGCTTTTCCACGGATAAATAATATAAGCTTTTGATTGTTGCC-CCCATCCCTCCTGCTACTCTTAGCCTCTGCTGGTGTAGAAGCAGGAGCCGGAACCGGCTGAACAGTTTATCCCCCGCTAGCAGGTAATATAGCCCATGCTGGCGCATCCGTAGACCTGGCCATCTTCTCACTCCATTTAGCTGGTATTTCCTCAATTTTAGC
>Squalus_sp._KX949941
CCAGACATAGCTTTTCCACGGATAAATAATATAAGCTTTTGATTGTTGCC-CCCATCCCTCCTGCTACTCTTAGCCTCTGCTGGTGTAGAAGCAGGAGCCGGAACCGGCTGAACAGTTTATCCCCCGCTAGCAGGTAATATAGCCCATGCTGGCGCATCCGTAGACCTGGCCATCTTCTCACTCCATTTAGCTGGTATTTCCTCAATTTTAGC
>Squalus_sp._KX949938
CCAGACATAGCTTTTCCACGGATAAATAATATAAGCTTTTGATTGTTGCC-CCCATCCCTCCTGCTACTCTTAGCCTCTGCTGGTGTAGAAGCAGGAGCCGGAACCGGCTGAACAGTTTATCCCCCGCTAGCAGGTAATATAGCCCATGCTGGCGCATCCGTAGACCTGGCCATCTTCTCACTCCATTTAGCTGGTATTTCCTCAATTTTAGC
>Squalus_sp._KX949902
CCAGACATAGCTTTTCCACGGATAAATAATATAAGCTTTTGATTGTTGCC-CCCATCCCTCCTGCTACTCTTAGCCTCTGCTGGTGTAGAAGCAGGAGCCGGAACCGGCTGAACAGTTTATCCCCCGCTAGCAGGTAATATAGCCCATGCTGGCGCATCCGTAGACCTGGCCATCTTCTCACTCCATTTAGCTGGTATTTCCTCAATTTTAGC
>Squalus_sp._MW537959
CCAGACATAGCTTTTCCACGGATAAATAATATAAGCTTTTGATTGTTGCC-CCCATCCCTCCTGCTACTCTTAGCCTCTGCTGGTGTAGAAGCAGGAGCCGGAACCGGCTGAACAGTTTATCCCCCGCTAGCAGGTAATATAGCCCATGCTGGCGCATCCGTAGACCTGGCCATCTTCTCACTCCATTTAGCTGGTATTTCCTCAATTTTAGC
>Squalus_blainville_GU805916
CCAGACATAGCTTTTCCACGGATAAATAATATAAGCTTTTGATTGTTGCC-CCCATCCCTCCTGCTACTCTTAGCCTCTGCTGGTGTAGAAGCAGGAGCCGGAACCGGCTGAACAGTTTATCCCCCGCTAGCAGGTAATATAGCCCATGCTGGCGCATCCGTAGACCTGGCCATCTTCTCACTCCATTTAGCTGGTATTTCCTCAATTTTAGC
>Squalus_blainville_KU198584
CCAGACATAGCTTTTCCACGGATAAATAATATAAGCTTTTGATTGTTGCC-CCCATCCCTCCTGCTACTCTTAGCCTCTGCTGGTGTAGAAGCAGGAGCCGGAACCGGCTGAACAGTTTATCCCCCGCTAGCAGGTAATATAGCCCATGCTGGCGCATCCGTAGACCTGGCCATCTTCTCACTCCATTTAGCTGGTATTTCCTCAATTTTAGC
>Squalus_blainville_KU198556
CCAGACATAGCTTTTCCACGGATAAATAATATAAGCTTTTGATTGTTGCC-CCCATCCCTCCTGCTACTCTTAGCCTCTGCTGGTGTAGAAGCAGGAGCCGGAACCGGCTGAACAGTTTATCCCCCGCTAGCAGGTAATATAGCCCATGCTGGCGCATCCGTAGACCTGGCCATCTTCTCACTCCATTTAGCTGGTATTTCCTCAATTTTAGC
>Squalus_blainville_KU198526
CCAGACATAGCTTTTCCACGGATAAATAATATAAGCTTTTGATTGTTGCC-CCCATCCCTCCTGCTACTCTTAGCCTCTGCTGGTGTAGAAGCAGGAGCCGGAACCGGCTGAACAGTTTATCCCCCGCTAGCAGGTAATATAGCCCATGCTGGCGCATCCGTAGACCTGGCCATCTTCTCACTCCATTTAGCTGGTATTTCCTCAATTTTAGC
>Squalus_blainville_KU198520
CCAGACATAGCTTTTCCACGGATAAATAATATAAGCTTTTGATTGTTGCC-CCCATCCCTCCTGCTACTCTTAGCCTCTGCTGGTGTAGAAGCAGGAGCCGGAACCGGCTGAACAGTTTATCCCCCGCTAGCAGGTAATATAGCCCATGCTGGCGCATCCGTAGACCTGGCCATCTTCTCACTCCATTTAGCTGGTATTTCCTCAATTTTAGC
>Squalus_acanthias_JN641251
CCAGACATAGCTTTTCCACGGATAAATAATATAAGCTTTTGATTGTTGCC-CCCATCCCTCCTGCTACTCTTAGCCTCTGCTGGTGTAGAAGCAGGAGCCGGAACCGGCTGAACAGTTTATCCCCCGCTAGCAGGTAATATAGCCCATGCTGGCGCATCCGTAGACCTGGCCATCTTCTCACTCCATTTAGCTGGTATTTCCTCAATTTTAGC
>Squalus_blainville_KJ709923
CCAGACATAGCTTTTCCACGGATAAATAATATAAGCTTTTGATTGTTGCC-CCCATCCCTCCTGCTACTCTTAGCCTCTGCTGGTGTAGAAGCAGGAGCCGGAACCGGCTGAACAGTTTATCCCCCGCTAGCAGGTAATATAGCCCATGCTGGCGCATCCGTAGACCTGGCCATCTTCTCACTCCATTTAGCTGGTATTTCCTCAATTTTAGC
>Squalus_blainville_KT307447
CCAGACATAGCTTTTCCACGGATAAATAATATAAGCTTTTGATTGTTACC-CCCATCCCTCCTGCTACTCTTAGCTTCTGCTGGTGTAGAAGCAGGAGCCGGAACCGGCTGAACAGTTTACCCCCCGCTAGCAGGTAATATAGCCCATGCTGGCGCATCCGTAGACCTGGCCATCTTCTCACTCCATTTAGCTGGTATTTCCTCAATTTTAGC
>Squalus_sp._MW537900
CCAGACATAGCTTTTCCACGGATAAATAATATAAGCTTTTGATTGTTACC-CCCATCCCTCCTGCTACTCTTAGCTTCTGCTGGTGTAGAAGCAGGAGCCGGAACCGGCTGAACAGTTTACCCCCCGCTAGCAGGTAATATAGCCCATGCTGGCGCATCCGTAGACCTGGCCATCTTCTCACTCCATTTAGCTGGTATTTCCTCAATTTTAGC
>Squalus_blainville_KU198586
CCAGACATAGCTTTTCCACGGATAAATAATATAAGCTTTTGATTGTTGCC-CCCATCCCTCCTGCTACTCTTAGCTTCTGCTGGTGTAGAAGCAGGAGCCGGAACCGGCTGAACAGTTTACCCCCCGCTAGCAGGTAATATAGCCCATGCTGGCGCATCCGTAGACCTGGCCATCTTCTCACTCCATTTAGCTGGTATTTCCTCAATTTTAGC
>Squalus_blainville_KU198583
CCAGACATAGCTTTTCCACGGATAAATAATATAAGCTTTTGATTGTTGCC-CCCATCCCTCCTGCTACTCTTAGCTTCTGCTGGTGTAGAAGCAGGAGCCGGAACCGGCTGAACAGTTTACCCCCCGCTAGCAGGTAATATAGCCCATGCTGGCGCATCCGTAGACCTGGCCATCTTCTCACTCCATTTAGCTGGTATTTCCTCAATTTTAGC
>Squalus_cubensis_MG703562
CCAGACATAGCTTTTCCACGGATAAATAATATAAGCTTTTGATTGTTGCC-CCCGTCCCTCCTGTTACTCTTAGCCTCTGCTGGTGTAGAAGCAGGAGCCGGAACCGGCTGAACAGTCTACCCCCCGCTAGCAGGTAATATAGCCCATGCTGGCGCATCCGTAGACCTGGCCATCTTCTCACTCCATTTGGCTGGTATTTCCTCAATTTTAGC
>Squalus_cubensis_OR707043
CCAGACATAGCTTTTCCACGGATAAATAATATAAGCTTTTGATTGTTGCC-CCCGTCCCTCCTGTTACTCTTAGCCTCTGCTGGTGTAGAAGCAGGAGCCGGAACCGGCTGAACAGTCTACCCCCCGCTAGCAGGTAATATAGCCCATGCTGGCGCATCCGTAGACCTGGCCATCTTCTCACTCCATTTGGCTGGTATTTCCTCAATTTTAGC
>Squalus_cubensis_OR707039
CCAGACATAGCTTTTCCACGGATAAATAATATAAGCTTTTGATTGTTGCC-CCCGTCCCTCCTGTTACTCTTAGCCTCTGCTGGTGTAGAAGCAGGAGCCGGAACCGGCTGAACAGTCTACCCCCCGCTAGCAGGTAATATAGCCCATGCTGGCGCATCCGTAGACCTGGCCATCTTCTCACTCCATTTGGCTGGTATTTCCTCAATTTTAGC
>Squalus_albicaudus_ON827467
CCAGACATAGCTTTTCCACGGATAAATAATATAAGCTTTTGATTGTTGCC-CCCGTCCCTCCTGTTACTCTTAGCCTCTGCTGGTGTAGAAGCAGGAGCCGGAACCGGCTGAACAGTCTACCCCCCGCTAGCAGGTAATATAGCCCATGCTGGCGCATCCGTAGACCTGGCCATCTTCTCACTCCATTTGGCTGGTATTTCCTCAATTTTAGC
>Squalus_albicaudus_ON827466
CCAGACATAGCTTTTCCACGGATAAATAATATAAGCTTTTGATTGTTGCC-CCCGTCCCTCCTGTTACTCTTAGCCTCTGCTGGTGTAGAAGCAGGAGCCGGAACCGGCTGAACAGTCTACCCCCCGCTAGCAGGTAATATAGCCCATGCTGGCGCATCCGTAGACCTGGCCATCTTCTCACTCCATTTGGCTGGTATTTCCTCAATTTTAGC
>Squalus_albicaudus_ON827465
CCAGACATAGCTTTTCCACGGATAAATAATATAAGCTTTTGATTGTTGCC-CCCGTCCCTCCTGTTACTCTTAGCCTCTGCTGGTGTAGAAGCAGGAGCCGGAACCGGCTGAACAGTCTACCCCCCGCTAGCAGGTAATATAGCCCATGCTGGCGCATCCGTAGACCTGGCCATCTTCTCACTCCATTTGGCTGGTATTTCCTCAATTTTAGC
>Squalus_albicaudus_ON827464
CCAGACATAGCTTTTCCACGGATAAATAATATAAGCTTTTGATTGTTGCC-CCCGTCCCTCCTGTTACTCTTAGCCTCTGCTGGTGTAGAAGCAGGAGCCGGAACCGGCTGAACAGTCTACCCCCCGCTAGCAGGTAATATAGCCCATGCTGGCGCATCCGTAGACCTGGCCATCTTCTCACTCCATTTGGCTGGTATTTCCTCAATTTTAGC
>Squalus_albicaudus_ON827463
CCAGACATAGCTTTTCCACGGATAAATAATATAAGCTTTTGATTGTTGCC-CCCGTCCCTCCTGTTACTCTTAGCCTCTGCTGGTGTAGAAGCAGGAGCCGGAACCGGCTGAACAGTCTACCCCCCGCTAGCAGGTAATATAGCCCATGCTGGCGCATCCGTAGACCTGGCCATCTTCTCACTCCATTTGGCTGGTATTTCCTCAATTTTAGC
>Squalus_albicaudus_ON827462
CCAGACATAGCTTTTCCACGGATAAATAATATAAGCTTTTGATTGTTGCC-CCCGTCCCTCCTGTTACTCTTAGCCTCTGCTGGTGTAGAAGCAGGAGCCGGAACCGGCTGAACAGTCTACCCCCCGCTAGCAGGTAATATAGCCCATGCTGGCGCATCCGTAGACCTGGCCATCTTCTCACTCCATTTGGCTGGTATTTCCTCAATTTTAGC
>Squalus_albicaudus_ON827461
CCAGACATAGCTTTTCCACGGATAAATAATATAAGCTTTTGATTGTTGCC-CCCGTCCCTCCTGTTACTCTTAGCCTCTGCTGGTGTAGAAGCAGGAGCCGGAACCGGCTGAACAGTCTACCCCCCGCTAGCAGGTAATATAGCCCATGCTGGCGCATCCGTAGACCTGGCCATCTTCTCACTCCATTTGGCTGGTATTTCCTCAATTTTAGC
>Squalus_albicaudus_ON827460
CCAGACATAGCTTTTCCACGGATAAATAATATAAGCTTTTGATTGTTGCC-CCCGTCCCTCCTGTTACTCTTAGCCTCTGCTGGTGTAGAAGCAGGAGCCGGAACCGGCTGAACAGTCTACCCCCCGCTAGCAGGTAATATAGCCCATGCTGGCGCATCCGTAGACCTGGCCATCTTCTCACTCCATTTGGCTGGTATTTCCTCAATTTTAGC
>Squalus_albicaudus_ON827459
CCAGACATAGCTTTTCCACGGATAAATAATATAAGCTTTTGATTGTTGCC-CCCGTCCCTCCTGTTACTCTTAGCCTCTGCTGGTGTAGAAGCAGGAGCCGGAACCGGCTGAACAGTCTACCCCCCGCTAGCAGGTAATATAGCCCATGCTGGCGCATCCGTAGACCTGGCCATCTTCTCACTCCATTTGGCTGGTATTTCCTCAATTTTAGC
>Squalus_albicaudus_ON827458
CCAGACATAGCTTTTCCACGGATAAATAATATAAGCTTTTGATTGTTGCC-CCCGTCCCTCCTGTTACTCTTAGCCTCTGCTGGTGTAGAAGCAGGAGCCGGAACCGGCTGAACAGTCTACCCCCCGCTAGCAGGTAATATAGCCCATGCTGGCGCATCCGTAGACCTGGCCATCTTCTCACTCCATTTGGCTGGTATTTCCTCAATTTTAGC
>Squalus_albicaudus_ON827457
CCAGACATAGCTTTTCCACGGATAAATAATATAAGCTTTTGATTGTTGCC-CCCGTCCCTCCTGTTACTCTTAGCCTCTGCTGGTGTAGAAGCAGGAGCCGGAACCGGCTGAACAGTCTACCCCCCGCTAGCAGGTAATATAGCCCATGCTGGCGCATCCGTAGACCTGGCCATCTTCTCACTCCATTTGGCTGGTATTTCCTCAATTTTAGC
>Squalus_albicaudus_ON827456
CCAGACATAGCTTTTCCACGGATAAATAATATAAGCTTTTGATTGTTGCC-CCCGTCCCTCCTGTTACTCTTAGCCTCTGCTGGTGTAGAAGCAGGAGCCGGAACCGGCTGAACAGTCTACCCCCCGCTAGCAGGTAATATAGCCCATGCTGGCGCATCCGTAGACCTGGCCATCTTCTCACTCCATTTGGCTGGTATTTCCTCAATTTTAGC
>Squalus_albicaudus_ON827455
CCAGACATAGCTTTTCCACGGATAAATAATATAAGCTTTTGATTGTTGCC-CCCGTCCCTCCTGTTACTCTTAGCCTCTGCTGGTGTAGAAGCAGGAGCCGGAACCGGCTGAACAGTCTACCCCCCGCTAGCAGGTAATATAGCCCATGCTGGCGCATCCGTAGACCTGGCCATCTTCTCACTCCATTTGGCTGGTATTTCCTCAATTTTAGC
>Squalus_albicaudus_ON827454
CCAGACATAGCTTTTCCACGGATAAATAATATAAGCTTTTGATTGTTGCC-CCCGTCCCTCCTGTTACTCTTAGCCTCTGCTGGTGTAGAAGCAGGAGCCGGAACCGGCTGAACAGTCTACCCCCCGCTAGCAGGTAATATAGCCCATGCTGGCGCATCCGTAGACCTGGCCATCTTCTCACTCCATTTGGCTGGTATTTCCTCAATTTTAGC
>Squalus_albicaudus_ON827453
CCAGACATAGCTTTTCCACGGATAAATAATATAAGCTTTTGATTGTTGCC-CCCGTCCCTCCTGTTACTCTTAGCCTCTGCTGGTGTAGAAGCAGGAGCCGGAACCGGCTGAACAGTCTACCCCCCGCTAGCAGGTAATATAGCCCATGCTGGCGCATCCGTAGACCTGGCCATCTTCTCACTCCATTTGGCTGGTATTTCCTCAATTTTAGC
>Squalus_albicaudus_ON827452
CCAGACATAGCTTTTCCACGGATAAATAATATAAGCTTTTGATTGTTGCC-CCCGTCCCTCCTGTTACTCTTAGCCTCTGCTGGTGTAGAAGCAGGAGCCGGAACCGGCTGAACAGTCTACCCCCCGCTAGCAGGTAATATAGCCCATGCTGGCGCATCCGTAGACCTGGCCATCTTCTCACTCCATTTGGCTGGTATTTCCTCAATTTTAGC
>Squalus_albicaudus_ON827451
CCAGACATAGCTTTTCCACGGATAAATAATATAAGCTTTTGATTGTTGCC-CCCGTCCCTCCTGTTACTCTTAGCCTCTGCTGGTGTAGAAGCAGGAGCCGGAACCGGCTGAACAGTCTACCCCCCGCTAGCAGGTAATATAGCCCATGCTGGCGCATCCGTAGACCTGGCCATCTTCTCACTCCATTTGGCTGGTATTTCCTCAATTTTAGC
>Squalus_albicaudus_ON827450
CCAGACATAGCTTTTCCACGGATAAATAATATAAGCTTTTGATTGTTGCC-CCCGTCCCTCCTGTTACTCTTAGCCTCTGCTGGTGTAGAAGCAGGAGCCGGAACCGGCTGAACAGTCTACCCCCCGCTAGCAGGTAATATAGCCCATGCTGGCGCATCCGTAGACCTGGCCATCTTCTCACTCCATTTGGCTGGTATTTCCTCAATTTTAGC
>Squalus_albicaudus_ON827449
CCAGACATAGCTTTTCCACGGATAAATAATATAAGCTTTTGATTGTTGCC-CCCGTCCCTCCTGTTACTCTTAGCCTCTGCTGGTGTAGAAGCAGGAGCCGGAACCGGCTGAACAGTCTACCCCCCGCTAGCAGGTAATATAGCCCATGCTGGCGCATCCGTAGACCTGGCCATCTTCTCACTCCATTTGGCTGGTATTTCCTCAATTTTAGC
>Squalus_albicaudus_ON827448
CCAGACATAGCTTTTCCACGGATAAATAATATAAGCTTTTGATTGTTGCC-CCCGTCCCTCCTGTTACTCTTAGCCTCTGCTGGTGTAGAAGCAGGAGCCGGAACCGGCTGAACAGTCTACCCCCCGCTAGCAGGTAATATAGCCCATGCTGGCGCATCCGTAGACCTGGCCATCTTCTCACTCCATTTGGCTGGTATTTCCTCAATTTTAGC
>Squalus_cubensis_OR707041
CCAGACATAGCTTTTCCACGGATAAATAATATAAGCTTTTGATTGTTGCC-CCCGTCCCTCCTGTTACTCTTAGCCTCTGCTGGTGTAGAAGCAGGAGCCGGAACCGGCTGAACAGTCTACCCCCCGCTAGCAGGTAATATAGCCCATGCTGGCGCATCCGTAGACCTGGCCATCTTCTCACTCCATTTGGCTGGTATTTCCTCAATTTTAGC
>Squalus_cubensis_OR707040
CCAGACATAGCTTTTCCACGGATAAATAATATAAGCTTTTGATTGTTGCC-CCCGTCCCTCCTGTTACTCTTAGCCTCTGCTGGTGTAGAAGCAGGAGCCGGAACCGGCTGAACAGTCTACCCCCCGCTAGCAGGTAATATAGCCCATGCTGGCGCATCCGTAGACCTGGCCATCTTCTCACTCCATTTGGCTGGTATTTCCTCAATTTTAGC
>Squalus_cubensis_FN431670
CCAGACATAGCTTTTCCACGGATAAATAATATAAGCTTTTGATTGTTGCC-CCCGTCCCTCCTGTTACTCTTAGCCTCTGCTGGTGTAGAAGCAGGAGCCGGAACCGGCTGAACAGTCTACCCCCCGCTAGCAGGTAATATAGCCCATGCTGGCGCATCCGTAGACCTGGCCATCTTCTCACTCCATTTGGCTGGTATTTCCTCAATTTTAGC
>Squalus_albicaudus_ON827468
CCAGACATAGCTTTTCCACGGATAAATAATATAAGCTTTTGATTGTTGCC-CCCGTCCCTCCTGTTACTCTTAGCCTCTGCTGGTGTAGAAGCAGGAGCCGGAACCGGCTGAACAGTCTACCCCCCGCTAGCAGGTAATATAGCCCATGCTGGCGCATCCGTAGACCTAGCCATCTTCTCACTCCATTTGGCTGGTATTTCCTCAATTTTAGC
>Squalus_cf._HQ956302
CCAGACATAGCTTTTCCACGGATAAATAATATAAGCTTTTGATTGTTACC-CCCGTCCCTCCTGCTACTCTTAGCCTCTGCTGGTGTAGAAGCAGGAGCCGGAACCGGCTGAACAGTTTACCCCCCGCTAGCAGGTAATATAGCCCATGCTGGCGCATCCGTAGACCTGGCCATCTTCTCACTCCATTTGGCTGGTATTTCCTCAATTTTAGC
>Squalus_cf._HQ956305
CCAGACATAGCTTTTCCACGGATAAATAATATAAGCTTTTGATTGTTACC-CCCGTCCCTCCTGCTACTCTTAGCCTCTGCTGGTGTAGAAGCAGGAGCCGGAACCGGCTGAACAGTTTACCCCCCGCTAGCAGGTAATATAGCCCATGCTGGCGCATCCGTAGACCTGGCCATCTTCTCACTCCATTTGGCTGGTATTTCCTCAATTTTAGC
>Squalus_cf._HQ956306
CCAGACATAGCTTTTCCACGGATAAATAATATAAGCTTTTGATTGTTACC-CCCGTCCCTCCTGCTACTCTTAGCCTCTGCTGGTGTAGAAGCAGGAGCCGGAACCGGCTGAACAGTTTACCCCCCGCTAGCAGGTAATATAGCCCATGCTGGCGCATCCGTAGACCTGGCCATCTTCTCACTCCATTTGGCTGGTATTTCCTCAATTTTAGC
>Squalus_cf._HQ956304
CCAGACATAGCTTTTCCACGGATAAATAATATAAGCTTTTGATTGTTACC-CCCGTCCCTCCTGCTACTCTTAGCCTCTGCTGGTGTAGAAGCAGGAGCCGGAACCGGCTGAACAGTTTACCCCCCGCTAGCAGGTAATATAGCCCATGCTGGCGCATCCGTAGACCTGGCCATCTTCTCACTCCATTTGGCTGGTATTTCCTCAATTTTAGC
>Squalus_cubensis_OR707042
CCAGACATAGCTTTTCCACGGATAAATAATATAAGCTTTTGATTGTTGCC-CCCGTCCCTCCTGCTACTCTTAGCCTCTGCTGGTGTAGAAGCAGGAGCCGGAACCGGCTGAACAGTCTACCCCCCGCTAGCAGGTAATATAGCCCATGCTGGCGCATCCGTAGACCTGGCCATCTTCTCACTCCATTTGGCTGGTATTTCCTCAATTTTAGC
>Squalus_blainville_KY909555
CCAGACATAGCTTTTCCACGGATAAATAATATAAGCTTTTGATTGTTGCC-CCCATCCCTCCTGCTACTCTTAGCCTCTGCTGGTGTAGAAGCAGGAGCCGGAACCGGCTGAACAGTTTACCCCCCGCTAGCAGGTAATATAGCCCATGCTGGTGCATCCGTAGACCTGGCCATCTTCTCACTCCATTTAGCTGGTATTTCCTCAATTTTAGC
>Squalus_blainville_KU198509
CCAGACATAGCTTTTCCACGGATAAATAATATAAGCTTTTGATTGTTGCC-CCCATCCCTCCTGCTACTCTTAGCCTCTGCTGGTGTAGAAGCAGGAGCCGGAACCGGCTGAACAGTCTACCCCCCGCTAGCAGGTAATATGGCCCATGCTGGCGCATCCGTAGACCTGGCCATCTTCTCACTCCATTTAGCTGGTATTTCCTCAATTTTAGC
>Squalus_blainville_KU198488
CCAGACATAGCTTTTCCACGGATAAATAATATAAGCTTTTGATTGTTGCC-CCCATCCCTCCTGCTACTCTTAGCCTCTGCTGGTGTAGAAGCAGGAGCCGGAACCGGCTGAACAGTTTACCCCCCGCTAGCAGGTAATATAGCTCATGCTGGCGCATCCGTAGACCTGGCCATCTTCTCACTCCATTTAGCTGGTATTTCCTCAATTTTAGC
>Squalus_blainville_KU198585
CCAGACATAGCTTTTCCACGGATAAATAATATAAGCTTTTGATTGTTGCC-CCCATCCCTCCTGCTACTCTTAGCCTCTGCTGGTGTAGAAGCAGGAGCCGGAACCGGCTGAACAGTTTACCCCCCGCTAGCAGGTAATATAGCCCATGCTGGCGCATCCGTGGACCTGGCCATCTTCTCACTCCATTTAGCTGGTATTTCCTCAATTTTAGC
>Squalus_blainville_KY909552
CCAGACATAGCTTTTCCACGGATAAATAATATAAGCTTTTGATTGTTGCC-CCCATCCCTCCTGCTACTCTTAGCCTCTGCTGGTGTAGAAGCAGGAGCCGGAACCGGCTGAACAGTTTACCCCCCGCTAGCAGGTAATATAGCCCATGCTGGCGCATCCGTAGACCTGGCCATCTTCTCGCTCCATTTAGCTGGTATTTCCTCAATTTTAGC
>Squalus_blainville_MW537895
CCAGACATAGCTTTTCCACGGATAAATAATATAAGCTTTTGATTGTTGCC-CCCATCCCTCCTGCTACTCTTAGCCTCTGCTGGTGTAGAAGCAGGAGCCGGAACCGGCTGAACAGTTTACCCCCCGCTAGCAGGTAATATAGCCCATGCTGGCGCATTCGTAGACCTGGCCATCTTCTCACTCCATTTAGCTGGTATTTCCTCAATTTTAGC
>Squalus_sp._KX949965
CCAGACATAGCTTTTCCACGGATAAATAATATAAGCTTTTGATTGTTGCC-CCCATCCCTCCTGCTACTCTTAGCCTCTGCTGGTGTAGAGGCAGGAGCCGGAACCGGCTGAACAGTTTACCCCCCGCTAGCAGGTAATATAGCCCATGCTGGCGCATCCGTAGACCTGGCCATCTTCTCACTCCATTTAGCTGGTATTTCCTCAATTTTAGC
>Squalus_sp._MW537944
CCAGACATAGCTTTTCCACGGATAAATAATATAAGCTTTTGATTGTTGCC-CCCATCCCTCCTGCTACTCTTAGCCTCTGCTGGTGTAGAGGCAGGAGCCGGAACCGGCTGAACAGTTTACCCCCCGCTAGCAGGTAATATAGCCCATGCTGGCGCATCCGTAGACCTGGCCATCTTCTCACTCCATTTAGCTGGTATTTCCTCAATTTTAGC
>Squalus_blainville_MF828602
CCAGACATAGCTTTTCCACGGATAAATAATATAAGCTTTTGATTGTTGCC-CCCATCCCTCCTGCTACTCTTAGCCTCTGCTGGTGTAGAGGCAGGAGCCGGAACCGGCTGAACAGTTTACCCCCCGCTAGCAGGTAATATAGCCCATGCTGGCGCATCCGTAGACCTGGCCATCTTCTCACTCCATTTAGCTGGTATTTCCTCAATTTTAGC
>Squalus_sp._MW537993
CCAGACATAGCTTTTCCACGGATAAATAATATAAGCTTTTGATTGTTGCC-CCCCTCCCTCCTGCTACTCTTAGCCTCTGCTGGTGTAGAAGCAGGAGCCGGAACCGGCTGAACAGTTTACCCCCCGCTAGCAGGTAATATAGCCCATGCTGGCGCATCCGTAGACCTGGCCATCTTCTCACTCCATTTAGCTGGTATTTCCTCAATTTTAGC
>Squalus_sp._MW537906
CCAGACATAGCTTTTCCACGGATAAATAATATAAGCTTTTGATTGTTGCC-CCCCTCCCTCCTGCTACTCTTAGCCTCTGCTGGTGTAGAAGCAGGAGCCGGAACCGGCTGAACAGTTTACCCCCCGCTAGCAGGTAATATAGCCCATGCTGGCGCATCCGTAGACCTGGCCATCTTCTCACTCCATTTAGCTGGTATTTCCTCAATTTTAGC
>Squalus_sp._MW537983
CCAGACATAGCTTTTCCACGGATAAATAATATAAGCTTTTGATTGTTGCC-CCCCTCCCTCCTGCTACTCTTAGCCTCTGCTGGTGTAGAAGCAGGAGCCGGAACCGGCTGAACAGTTTACCCCCCGCTAGCAGGTAATATAGCCCATGCTGGCGCATCCGTAGACCTGGCCATCTTCTCACTCCATTTAGCTGGTATTTCCTCAATTTTAGC
>Squalus_blainville_KT307440
CCAGACATAGCTTTTCCACGGATAAATAATATAAGCTTTTGATTGTTGCC-CCCCTCCCTCCTGCTACTCTTAGCCTCTGCTGGTGTAGAAGCAGGAGCCGGAACCGGCTGAACAGTTTACCCCCCGCTAGCAGGTAATATAGCCCATGCTGGCGCATCCGTAGACCTGGCCATCTTCTCACTCCATTTAGCTGGTATTTCCTCAATTTTAGC
>Squalus_blainville_KU198588
CCAGACATAGCTTTTCCACGGATAAATAATATAAGCTTTTGATTGTTGCC-CCCCTCCCTCCTGCTACTCTTAGCCTCTGCTGGTGTAGAAGCAGGAGCCGGAACCGGCTGAACAGTTTACCCCCCGCTAGCAGGTAATATAGCCCATGCTGGCGCATCCGTAGACCTGGCCATCTTCTCACTCCATTTAGCTGGTATTTCCTCAATTTTAGC
>Squalus_blainville_KU198571
CCAGACATAGCTTTTCCACGGATAAATAATATAAGCTTTTGATTGTTGCC-CCCCTCCCTCCTGCTACTCTTAGCCTCTGCTGGTGTAGAAGCAGGAGCCGGAACCGGCTGAACAGTTTACCCCCCGCTAGCAGGTAATATAGCCCATGCTGGCGCATCCGTAGACCTGGCCATCTTCTCACTCCATTTAGCTGGTATTTCCTCAATTTTAGC
>Squalus_blainville_KU198568
CCAGACATAGCTTTTCCACGGATAAATAATATAAGCTTTTGATTGTTGCC-CCCCTCCCTCCTGCTACTCTTAGCCTCTGCTGGTGTAGAAGCAGGAGCCGGAACCGGCTGAACAGTTTACCCCCCGCTAGCAGGTAATATAGCCCATGCTGGCGCATCCGTAGACCTGGCCATCTTCTCACTCCATTTAGCTGGTATTTCCTCAATTTTAGC
>Squalus_blainville_KU198552
CCAGACATAGCTTTTCCACGGATAAATAATATAAGCTTTTGATTGTTGCC-CCCCTCCCTCCTGCTACTCTTAGCCTCTGCTGGTGTAGAAGCAGGAGCCGGAACCGGCTGAACAGTTTACCCCCCGCTAGCAGGTAATATAGCCCATGCTGGCGCATCCGTAGACCTGGCCATCTTCTCACTCCATTTAGCTGGTATTTCCTCAATTTTAGC
>Squalus_blainville_KU198540
CCAGACATAGCTTTTCCACGGATAAATAATATAAGCTTTTGATTGTTGCC-CCCCTCCCTCCTGCTACTCTTAGCCTCTGCTGGTGTAGAAGCAGGAGCCGGAACCGGCTGAACAGTTTACCCCCCGCTAGCAGGTAATATAGCCCATGCTGGCGCATCCGTAGACCTGGCCATCTTCTCACTCCATTTAGCTGGTATTTCCTCAATTTTAGC
>Squalus_blainville_KU198533
CCAGACATAGCTTTTCCACGGATAAATAATATAAGCTTTTGATTGTTGCC-CCCCTCCCTCCTGCTACTCTTAGCCTCTGCTGGTGTAGAAGCAGGAGCCGGAACCGGCTGAACAGTTTACCCCCCGCTAGCAGGTAATATAGCCCATGCTGGCGCATCCGTAGACCTGGCCATCTTCTCACTCCATTTAGCTGGTATTTCCTCAATTTTAGC
>Squalus_blainville_KU198515
CCAGACATAGCTTTTCCACGGATAAATAATATAAGCTTTTGATTGTTGCC-CCCCTCCCTCCTGCTACTCTTAGCCTCTGCTGGTGTAGAAGCAGGAGCCGGAACCGGCTGAACAGTTTACCCCCCGCTAGCAGGTAATATAGCCCATGCTGGCGCATCCGTAGACCTGGCCATCTTCTCACTCCATTTAGCTGGTATTTCCTCAATTTTAGC
>Squalus_blainville_KU198512
CCAGACATAGCTTTTCCACGGATAAATAATATAAGCTTTTGATTGTTGCC-CCCCTCCCTCCTGCTACTCTTAGCCTCTGCTGGTGTAGAAGCAGGAGCCGGAACCGGCTGAACAGTTTACCCCCCGCTAGCAGGTAATATAGCCCATGCTGGCGCATCCGTAGACCTGGCCATCTTCTCACTCCATTTAGCTGGTATTTCCTCAATTTTAGC
>Squalus_blainville_KU198507
CCAGACATAGCTTTTCCACGGATAAATAATATAAGCTTTTGATTGTTGCC-CCCCTCCCTCCTGCTACTCTTAGCCTCTGCTGGTGTAGAAGCAGGAGCCGGAACCGGCTGAACAGTTTACCCCCCGCTAGCAGGTAATATAGCCCATGCTGGCGCATCCGTAGACCTGGCCATCTTCTCACTCCATTTAGCTGGTATTTCCTCAATTTTAGC
>Squalus_sp._KX949956
CCAGACATAGCTTTTCCACGGATAAATAATATAAGCTTTTGATTGTTGCC-CCCATCCCTCCTGCTACTCTTAGCCTCTGCTGGTGTAGAAGCAGGGGCCGGAACCGGCTGAACAGTTTACCCCCCGCTAGCAGGTAATATAGCCCATGCTGGCGCATCCGTAGACCTGGCCATCTTCTCACTCCATTTAGCTGGTATTTCCTCAATTTTAGC
>Squalus_raoulensis_KX949935
CCAGACATAGCTTTTCCACGGATAAATAATATAAGCTTTTGATTGTTGCC-CCCGTCCCTCCTGCTACTCTTAGCCTCTGCTGGCGTAGAAGCAGGAGCCGGAACCGGCTGAACAGTTTACCCCCCGCTAGCAGGTAATATAGCCCATGCTGGCGCATCCGTAGACCTGGCCATCTTCTCACTCCATTTGGCTGGTATTTCCTCAATTTTAGC
>Squalus_raoulensis_KX950002
CCAGACATAGCTTTTCCACGGATAAATAATATAAGCTTTTGATTGTTGCC-CCCGTCCCTCCTGCTACTCTTAGCCTCTGCTGGTGTAGAAGCAGGAGCCGGAACCGGCTGAACAGTTTACCCCCCGCTAGCAGGTAATATAGCCCATGCTGGCGCATCCGTAGACCTGGCCATCTTCTCACTCCATTTGGCTGGTATTTCCTCAATTTTAGC
>Squalus_raoulensis_KX950005
CCAGACATAGCTTTTCCACGGATAAATAATATAAGCTTTTGATTGTTGCC-CCCGTCCCTCCTGCTACTCTTAGCCTCTGCTGGTGTAGAAGCAGGAGCCGGAACCGGCTGAACAGTTTACCCCCCGCTAGCAGGTAATATAGCCCATGCTGGCGCATCCGTAGACCTGGCCATCTTCTCACTCCATTTGGCTGGTATTTCCTCAATTTTAGC
>Squalus_raoulensis_KX950004
CCAGACATAGCTTTTCCACGGATAAATAATATAAGCTTTTGATTGTTGCC-CCCGTCCCTCCTGCTACTCTTAGCCTCTGCTGGTGTAGAAGCAGGAGCCGGAACCGGCTGAACAGTTTACCCCCCGCTAGCAGGTAATATAGCCCATGCTGGCGCATCCGTAGACCTGGCCATCTTCTCACTCCATTTGGCTGGTATTTCCTCAATTTTAGC
>Squalus_raoulensis_KX950003
CCAGACATAGCTTTTCCACGGATAAATAATATAAGCTTTTGATTGTTGCC-CCCGTCCCTCCTGCTACTCTTAGCCTCTGCTGGTGTAGAAGCAGGAGCCGGAACCGGCTGAACAGTTTACCCCCCGCTAGCAGGTAATATAGCCCATGCTGGCGCATCCGTAGACCTGGCCATCTTCTCACTCCATTTGGCTGGTATTTCCTCAATTTTAGC
>Squalus_cf._HQ956303
CCAGACATAGCTTTTCCACGGATAAATAATATAAGCTTTTGATTGTTGCC-CCCGTCCCTCCTGCTACTCTTAGCCTCTGCTGGTGTAGAAGCAGGAGCCGGAACCGGCTGAACAGTTTACCCCCCGCTAGCAGGTAATATAGCCCATGCTGGCGCATCCGTAGACCTGGCCATCTTCTCACTCCATTTGGCTGGTATTTCCTCAATTTTAGC
>Squalus_sp._MW537982
CCAGACATAGCTTTTCCACGGATAAATAATATAAGCTTTTGATTGTTGCC-CCCGTCCCTCCTGCTACTCTTAGCCTCTGCTGGTGTAGAAGCAGGAGCCGGAACCGGCTGAACAGTTTACCCCCCGCTAGCAGGTAATATAGCCCATGCTGGCGCATCCGTAGACCTGGCCATCTTCTCACTCCATTTAGCTGGTATTTCCTCAATTTTAGC
>Squalus_sp._KX949973
CCAGACATAGCTTTTCCACGGATAAATAATATAAGCTTTTGATTGTTGCC-CCCGTCCCTCCTGCTACTCTTAGCCTCTGCTGGTGTAGAAGCAGGAGCCGGAACCGGCTGAACAGTTTACCCCCCGCTAGCAGGTAATATAGCCCATGCTGGCGCATCCGTAGACCTGGCCATCTTCTCACTCCATTTAGCTGGTATTTCCTCAATTTTAGC
>Squalus_blainville_KT307445
CCAGACATAGCTTTTCCACGGATAAATAATATAAGCTTTTGATTGTTGCC-CCCGTCCCTCCTGCTACTCTTAGCCTCTGCTGGTGTAGAAGCAGGAGCCGGAACCGGCTGAACAGTTTACCCCCCGCTAGCAGGTAATATAGCCCATGCTGGCGCATCCGTAGACCTGGCCATCTTCTCACTCCATTTAGCTGGTATTTCCTCAATTTTAGC
>Squalus_blainville_KU198579
CCAGACATAGCTTTTCCACGGATAAATAATATAAGCTTTTGATTGTTGCC-CCCGTCCCTCCTGCTACTCTTAGCCTCTGCTGGTGTAGAAGCAGGAGCCGGAACCGGCTGAACAGTTTACCCCCCGCTAGCAGGTAATATAGCCCATGCTGGCGCATCCGTAGACCTGGCCATCTTCTCACTCCATTTAGCTGGTATTTCCTCAATTTTAGC
>Squalus_blainville_MW537886
CCAGACATAGCTTTTCCACGGATAAATAATATAAGCTTTTGATTGTTGCC-CCCATCCCTCCTGCTACTCTTAGCCTCTGCTGGTGTAGAAGCAGGAGCCGGAACCGGCTGAACAGTTTACCCCCCGCTAGCAGGTAATATAGCCCATGCTGGAGCATCCGTAGACCTGGCCATCTTCTCACTCCATTTAGCTGGTATTTCCTCAATTTTAGC
>Squalus_blainville_MW537891
CCAGACATAGCTTTTCCACGGATAAATAATATAAGCTTTTGATTGTTGCC-CCCATCCCTCCTGCTACTCTTAGCCTCTGCTGGTGTAGAAGCAGGAGCCGGAACCGGCTGAACAGTTTACCCCCCGCTAGCAGGTAATATAGCCCATGCTGGCGCATCCGTAGACCTGGCCATCTTCTCACTCCATTTAGCTGGTATCTCCTCAATTTTAGC
>Squalus_sp._KX949901
CCAGACATAGCTTTTCCACGGATAAATAATATAAGCTTTTGATTGTTGCC-CCCATCCCTCCTGCTACTCTTAGCCTCTGCTGGTGTAGAAGCAGGAGCCGGAACCGGCTGAACAGTTTACCCCCCGCTAGCAGGTAATATAGCCCATGCTGGCGCATCCGTAGACCTGGCCATCTTCTCACTCCATTTAGCTGGTATCTCCTCAATTTTAGC
>Squalus_sp._KX949897
CCAGACATAGCTTTTCCACGGATAAATAATATAAGCTTTTGATTGTTGCC-CCCATCCCTCCTGCTACTCTTAGCCTCTGCTGGTGTAGAAGCAGGAGCCGGAACCGGCTGAACAGTTTACCCCCCGCTAGCAGGTAATATAGCCCATGCTGGCGCATCCGTAGACCTGGCCATCTTCTCACTCCATTTAGCTGGTATCTCCTCAATTTTAGC
>Squalus_sp._KX949895
CCAGACATAGCTTTTCCACGGATAAATAATATAAGCTTTTGATTGTTGCC-CCCATCCCTCCTGCTACTCTTAGCCTCTGCTGGTGTAGAAGCAGGAGCCGGAACCGGCTGAACAGTTTACCCCCCGCTAGCAGGTAATATAGCCCATGCTGGCGCATCCGTAGACCTGGCCATCTTCTCACTCCATTTAGCTGGTATCTCCTCAATTTTAGC
>Squalus_blainville_KT307448
CCAGACATAGCTTTTCCACGGATAAATAATATAAGCTTTTGATTGTTGCC-CCCATCCCTCCTGCTACTCTTAGCCTCTGCTGGTGTAGAAGCAGGAGCCGGAACCGGCTGAACAGTTTACCCCCCGCTAGCAGGTAATATAGCCCATGCTGGCGCATCCGTAGACCTGGCCATCTTCTCACTCCATTTAGCTGGTATCTCCTCAATTTTAGC
>Squalus_blainville_GU805915
CCAGACATAGCTTTTCCACGGATAAATAATATAAGCTTTTGATTGTTGCC-CCCATCCCTCCTGCTACTCTTAGCCTCTGCTGGTGTAGAAGCAGGAGCCGGAACCGGCTGAACAGTTTACCCCCCGCTAGCAGGTAATATAGCCCATGCTGGCGCATCCGTAGACCTGGCCATCTTCTCACTCCATTTAGCTGGTATCTCCTCAATTTTAGC
>Squalus_sp._MW537911
CCAGACATAGCTTTTCCACGGATAAATAATATAAGCTTTTGATTGTTGCC-CCCATCCCTCCTGCTACTCTTAGCCTCTGCTGGTGTAGAAGCAGGAGCCGGAACCGGCTGAACAGTTTACCCCCCGCTAGCAGGTAATATGGCCCATGCTGGCGCATCCGTAGACCTGGCCATCTTCTCACTCCATTTAGCTGGTATTTCCTCAATTTTAGC
>Squalus_sp._MW537951
CCAGACATAGCTTTTCCACGGATAAATAATATAAGCTTTTGATTGTTGCC-CCCATCCCTCCTGCTACTCTTAGCCTCTGCTGGTGTAGAAGCAGGAGCCGGAACCGGCTGAACAGTTTACCCCCCGCTAGCAGGTAATATGGCCCATGCTGGCGCATCCGTAGACCTGGCCATCTTCTCACTCCATTTAGCTGGTATTTCCTCAATTTTAGC
>Squalus_sp._MW537927
CCAGACATAGCTTTTCCACGGATAAATAATATAAGCTTTTGATTGTTGCC-CCCATCCCTCCTGCTACTCTTAGCCTCTGCTGGTGTAGAAGCAGGAGCCGGAACCGGCTGAACAGTTTACCCCCCGCTAGCAGGTAATATGGCCCATGCTGGCGCATCCGTAGACCTGGCCATCTTCTCACTCCATTTAGCTGGTATTTCCTCAATTTTAGC
>Squalus_blainville_MF828608
CCAGACATAGCTTTTCCACGGATAAATAATATAAGCTTTTGATTGTTGCC-CCCATCCCTCCTGCTACTCTTAGCCTCTGCTGGTGTAGAAGCAGGAGCCGGAACCGGCTGAACAGTTTACCCCCCGCTAGCAGGTAATATGGCCCATGCTGGCGCATCCGTAGACCTGGCCATCTTCTCACTCCATTTAGCTGGTATTTCCTCAATTTTAGC
>Squalus_blainville_KU198594
CCAGACATAGCTTTTCCACGGATAAATAATATAAGCTTTTGATTGTTGCC-CCCATCCCTCCTGCTACTCTTAGCCTCTGCTGGTGTAGAAGCAGGAGCCGGAACCGGCTGAACAGTTTACCCCCCGCTAGCAGGTAATATGGCCCATGCTGGCGCATCCGTAGACCTGGCCATCTTCTCACTCCATTTAGCTGGTATTTCCTCAATTTTAGC
>Squalus_blainville_KU198569
CCAGACATAGCTTTTCCACGGATAAATAATATAAGCTTTTGATTGTTGCC-CCCATCCCTCCTGCTACTCTTAGCCTCTGCTGGTGTAGAAGCAGGAGCCGGAACCGGCTGAACAGTTTACCCCCCGCTAGCAGGTAATATGGCCCATGCTGGCGCATCCGTAGACCTGGCCATCTTCTCACTCCATTTAGCTGGTATTTCCTCAATTTTAGC
>Squalus_blainville_KU198521
CCAGACATAGCTTTTCCACGGATAAATAATATAAGCTTTTGATTGTTGCC-CCCATCCCTCCTGCTACTCTTAGCCTCTGCTGGTGTAGAAGCAGGAGCCGGAACCGGCTGAACAGTTTACCCCCCGCTAGCAGGTAATATGGCCCATGCTGGCGCATCCGTAGACCTGGCCATCTTCTCACTCCATTTAGCTGGTATTTCCTCAATTTTAGC
>Squalus_blainville_KT307438
CCAGACATAGCTTTTCCACGGATAAATAATATAAGCTTTTGATTGTTGCC-CCCATCCCTCCTGCTACTCTTAGCCTCTGCTGGTGTAGAAGCAGGAGCCGGAACCGGCTGAACAGTTTACCCCCCGCTAGCAGGTAATATGGCCCATGCTGGCGCATCCGTAGACCTGGCCATCTTCTCACTCCATTTAGCTGGTATTTCCTCAATTTTAGC
>Squalus_blainville_HQ603896
CCAGACATAGCTTTTCCACGGATAAATAATATAAGCTTTTGATTGTTGCC-CCCATCCCTCCTGCTACTCTTAGCCTCTGCTGGTGTAGAAGCAGGAGCCGGAACCGGCTGAACAGTTTACCCCCCGCTAGCAGGTAATATAGCCCATGCTGGCGCATCCGTAGACCTGGCCATCTTCTCACTCCATTTAGCTGGTATTTCCTCAATTTTAGC
>Squalus_blainville_HQ603895
CCAGACATAGCTTTTCCACGGATAAATAATATAAGCTTTTGATTGTTGCC-CCCATCCCTCCTGCTACTCTTAGCCTCTGCTGGTGTAGAAGCAGGAGCCGGAACCGGCTGAACAGTTTACCCCCCGCTAGCAGGTAATATAGCCCATGCTGGCGCATCCGTAGACCTGGCCATCTTCTCACTCCATTTAGCTGGTATTTCCTCAATTTTAGC
>Squalus_acanthias_HQ603894
CCAGACATAGCTTTTCCACGGATAAATAATATAAGCTTTTGATTGTTGCC-CCCATCCCTCCTGCTACTCTTAGCCTCTGCTGGTGTAGAAGCAGGAGCCGGAACCGGCTGAACAGTTTACCCCCCGCTAGCAGGTAATATAGCCCATGCTGGCGCATCCGTAGACCTGGCCATCTTCTCACTCCATTTAGCTGGTATTTCCTCAATTTTAGC
>Squalus_acanthias_HQ603889
CCAGACATAGCTTTTCCACGGATAAATAATATAAGCTTTTGATTGTTGCC-CCCATCCCTCCTGCTACTCTTAGCCTCTGCTGGTGTAGAAGCAGGAGCCGGAACCGGCTGAACAGTTTACCCCCCGCTAGCAGGTAATATAGCCCATGCTGGCGCATCCGTAGACCTGGCCATCTTCTCACTCCATTTAGCTGGTATTTCCTCAATTTTAGC
>Squalus_acanthias_HQ603888
CCAGACATAGCTTTTCCACGGATAAATAATATAAGCTTTTGATTGTTGCC-CCCATCCCTCCTGCTACTCTTAGCCTCTGCTGGTGTAGAAGCAGGAGCCGGAACCGGCTGAACAGTTTACCCCCCGCTAGCAGGTAATATAGCCCATGCTGGCGCATCCGTAGACCTGGCCATCTTCTCACTCCATTTAGCTGGTATTTCCTCAATTTTAGC
>Squalus_acanthias_HQ603892
CCAGACATAGCTTTTCCACGGATAAATAATATAAGCTTTTGATTGTTGCC-CCCATCCCTCCTGCTACTCTTAGCCTCTGCTGGTGTAGAAGCAGGAGCCGGAACCGGCTGAACAGTTTACCCCCCGCTAGCAGGTAATATAGCCCATGCTGGCGCATCCGTAGACCTGGCCATCTTCTCACTCCATTTAGCTGGTATTTCCTCAATTTTAGC
>Squalus_acanthias_HQ603891
CCAGACATAGCTTTTCCACGGATAAATAATATAAGCTTTTGATTGTTGCC-CCCATCCCTCCTGCTACTCTTAGCCTCTGCTGGTGTAGAAGCAGGAGCCGGAACCGGCTGAACAGTTTACCCCCCGCTAGCAGGTAATATAGCCCATGCTGGCGCATCCGTAGACCTGGCCATCTTCTCACTCCATTTAGCTGGTATTTCCTCAATTTTAGC
>Squalus_blainville_KP192406
CCAGACATAGCTTTTCCACGGATAAATAATATAAGCTTTTGATTGTTGCC-CCCATCCCTCCTGCTACTCTTAGCCTCTGCTGGTGTAGAAGCAGGAGCCGGAACCGGCTGAACAGTTTACCCCCCGCTAGCAGGTAATATAGCCCATGCTGGCGCATCCGTAGACCTGGCCATCTTCTCACTCCATTTAGCTGGTATTTCCTCAATTTTAGC
>Squalus_acanthias_KP192403
CCAGACATAGCTTTTCCACGGATAAATAATATAAGCTTTTGATTGTTGCC-CCCATCCCTCCTGCTACTCTTAGCCTCTGCTGGTGTAGAAGCAGGAGCCGGAACCGGCTGAACAGTTTACCCCCCGCTAGCAGGTAATATAGCCCATGCTGGCGCATCCGTAGACCTGGCCATCTTCTCACTCCATTTAGCTGGTATTTCCTCAATTTTAGC
>Squalus_acanthias_KP192402
CCAGACATAGCTTTTCCACGGATAAATAATATAAGCTTTTGATTGTTGCC-CCCATCCCTCCTGCTACTCTTAGCCTCTGCTGGTGTAGAAGCAGGAGCCGGAACCGGCTGAACAGTTTACCCCCCGCTAGCAGGTAATATAGCCCATGCTGGCGCATCCGTAGACCTGGCCATCTTCTCACTCCATTTAGCTGGTATTTCCTCAATTTTAGC
>Squalus_acanthias_KP192405
CCAGACATAGCTTTTCCACGGATAAATAATATAAGCTTTTGATTGTTGCC-CCCATCCCTCCTGCTACTCTTAGCCTCTGCTGGTGTAGAAGCAGGAGCCGGAACCGGCTGAACAGTTTACCCCCCGCTAGCAGGTAATATAGCCCATGCTGGCGCATCCGTAGACCTGGCCATCTTCTCACTCCATTTAGCTGGTATTTCCTCAATTTTAGC
>Squalus_acanthias_KP192400
CCAGACATAGCTTTTCCACGGATAAATAATATAAGCTTTTGATTGTTGCC-CCCATCCCTCCTGCTACTCTTAGCCTCTGCTGGTGTAGAAGCAGGAGCCGGAACCGGCTGAACAGTTTACCCCCCGCTAGCAGGTAATATAGCCCATGCTGGCGCATCCGTAGACCTGGCCATCTTCTCACTCCATTTAGCTGGTATTTCCTCAATTTTAGC
>Squalus_acanthias_KP192399
CCAGACATAGCTTTTCCACGGATAAATAATATAAGCTTTTGATTGTTGCC-CCCATCCCTCCTGCTACTCTTAGCCTCTGCTGGTGTAGAAGCAGGAGCCGGAACCGGCTGAACAGTTTACCCCCCGCTAGCAGGTAATATAGCCCATGCTGGCGCATCCGTAGACCTGGCCATCTTCTCACTCCATTTAGCTGGTATTTCCTCAATTTTAGC
>Squalus_acanthias_HQ603893
CCAGACATAGCTTTTCCACGGATAAATAATATAAGCTTTTGATTGTTGCC-CCCATCCCTCCTGCTACTCTTAGCCTCTGCTGGTGTAGAAGCAGGAGCCGGAACCGGCTGAACAGTTTACCCCCCGCTAGCAGGTAATATAGCCCATGCTGGCGCATCCGTAGACCTGGCCATCTTCTCACTCCATTTAGCTGGTATTTCCTCAATTTTAGC
>Squalus_acanthias_HQ603890
CCAGACATAGCTTTTCCACGGATAAATAATATAAGCTTTTGATTGTTGCC-CCCATCCCTCCTGCTACTCTTAGCCTCTGCTGGTGTAGAAGCAGGAGCCGGAACCGGCTGAACAGTTTACCCCCCGCTAGCAGGTAATATAGCCCATGCTGGCGCATCCGTAGACCTGGCCATCTTCTCACTCCATTTAGCTGGTATTTCCTCAATTTTAGC
>Squalus_acanthias_KP192404
CCAGACATAGCTTTTCCACGGATAAATAATATAAGCTTTTGATTGTTGCC-CCCATCCCTCCTGCTACTCTTAGCCTCTGCTGGTGTAGAAGCAGGAGCCGGAACCGGCTGAACAGTTTACCCCCCGCTAGCAGGTAATATAGCCCATGCTGGCGCATCCGTAGACCTGGCCATCTTCTCACTCCATTTAGCTGGTATTTCCTCAATTTTAGC
>Squalus_acanthias_KP192401
CCAGACATAGCTTTTCCACGGATAAATAATATAAGCTTTTGATTGTTGCC-CCCATCCCTCCTGCTACTCTTAGCCTCTGCTGGTGTAGAAGCAGGAGCCGGAACCGGCTGAACAGTTTACCCCCCGCTAGCAGGTAATATAGCCCATGCTGGCGCATCCGTAGACCTGGCCATCTTCTCACTCCATTTAGCTGGTATTTCCTCAATTTTAGC
>Squalus_blainville_KT307437
CCAGACATAGCTTTTCCACGGATAAATAATATAAGCTTTTGATTGTTGCC-CCCATCCCTCCTGCTACTCTTAGCCTCTGCTGGTGTAGAAGCAGGAGCCGGAACCGGCTGAACAGTTTACCCCCCGCTAGCAGGTAATATAGCCCATGCTGGCGCATCCGTAGACCTGGCCATCTTCTCACTCCATTTAGCTGGTATTTCCTCAATTTTAGC
>Squalus_blainville_KJ709641
CCAGACATAGCTTTTCCACGGATAAATAATATAAGCTTTTGATTGTTGCC-CCCATCCCTCCTGCTACTCTTAGCCTCTGCTGGTGTAGAAGCAGGAGCCGGAACCGGCTGAACAGTTTACCCCCCGCTAGCAGGTAATATAGCCCATGCTGGCGCATCCGTAGACCTGGCCATCTTCTCACTCCATTTAGCTGGTATTTCCTCAATTTTAGC
>Squalus_sp._MW537909
CCAGACATAGCTTTTCCACGGATAAATAATATAAGCTTTTGATTGTTGCC-CCCATCCCTCCTGCTACTCTTAGCCTCTGCTGGTGTAGAAGCAGGAGCCGGAACCGGCTGAACAGTTTACCCCCCGCTAGCAGGTAATATAGCCCATGCTGGCGCATCCGTAGACCTGGCCATCTTCTCACTCCATTTAGCTGGTATTTCCTCAATTTTAGC
>Squalus_sp._KX949908
CCAGACATAGCTTTTCCACGGATAAATAATATAAGCTTTTGATTGTTGCC-CCCATCCCTCCTGCTACTCTTAGCCTCTGCTGGTGTAGAAGCAGGAGCCGGAACCGGCTGAACAGTTTACCCCCCGCTAGCAGGTAATATAGCCCATGCTGGCGCATCCGTAGACCTGGCCATCTTCTCACTCCATTTAGCTGGTATTTCCTCAATTTTAGC
>Squalus_sp._MW537917
CCAGACATAGCTTTTCCACGGATAAATAATATAAGCTTTTGATTGTTGCC-CCCATCCCTCCTGCTACTCTTAGCCTCTGCTGGTGTAGAAGCAGGAGCCGGAACCGGCTGAACAGTTTACCCCCCGCTAGCAGGTAATATAGCCCATGCTGGCGCATCCGTAGACCTGGCCATCTTCTCACTCCATTTAGCTGGTATTTCCTCAATTTTAGC
>Squalus_sp._KX949955
CCAGACATAGCTTTTCCACGGATAAATAATATAAGCTTTTGATTGTTGCC-CCCATCCCTCCTGCTACTCTTAGCCTCTGCTGGTGTAGAAGCAGGAGCCGGAACCGGCTGAACAGTTTACCCCCCGCTAGCAGGTAATATAGCCCATGCTGGCGCATCCGTAGACCTGGCCATCTTCTCACTCCATTTAGCTGGTATTTCCTCAATTTTAGC
>Squalus_sp._MW537978
CCAGACATAGCTTTTCCACGGATAAATAATATAAGCTTTTGATTGTTGCC-CCCATCCCTCCTGCTACTCTTAGCCTCTGCTGGTGTAGAAGCAGGAGCCGGAACCGGCTGAACAGTTTACCCCCCGCTAGCAGGTAATATAGCCCATGCTGGCGCATCCGTAGACCTGGCCATCTTCTCACTCCATTTAGCTGGTATTTCCTCAATTTTAGC
>Squalus_sp._MW537933
CCAGACATAGCTTTTCCACGGATAAATAATATAAGCTTTTGATTGTTGCC-CCCATCCCTCCTGCTACTCTTAGCCTCTGCTGGTGTAGAAGCAGGAGCCGGAACCGGCTGAACAGTTTACCCCCCGCTAGCAGGTAATATAGCCCATGCTGGCGCATCCGTAGACCTGGCCATCTTCTCACTCCATTTAGCTGGTATTTCCTCAATTTTAGC
>Squalus_sp._MW537922
CCAGACATAGCTTTTCCACGGATAAATAATATAAGCTTTTGATTGTTGCC-CCCATCCCTCCTGCTACTCTTAGCCTCTGCTGGTGTAGAAGCAGGAGCCGGAACCGGCTGAACAGTTTACCCCCCGCTAGCAGGTAATATAGCCCATGCTGGCGCATCCGTAGACCTGGCCATCTTCTCACTCCATTTAGCTGGTATTTCCTCAATTTTAGC
>Squalus_sp._KX949953
CCAGACATAGCTTTTCCACGGATAAATAATATAAGCTTTTGATTGTTGCC-CCCATCCCTCCTGCTACTCTTAGCCTCTGCTGGTGTAGAAGCAGGAGCCGGAACCGGCTGAACAGTTTACCCCCCGCTAGCAGGTAATATAGCCCATGCTGGCGCATCCGTAGACCTGGCCATCTTCTCACTCCATTTAGCTGGTATTTCCTCAATTTTAGC
>Squalus_sp._MW537994
CCAGACATAGCTTTTCCACGGATAAATAATATAAGCTTTTGATTGTTGCC-CCCATCCCTCCTGCTACTCTTAGCCTCTGCTGGTGTAGAAGCAGGAGCCGGAACCGGCTGAACAGTTTACCCCCCGCTAGCAGGTAATATAGCCCATGCTGGCGCATCCGTAGACCTGGCCATCTTCTCACTCCATTTAGCTGGTATTTCCTCAATTTTAGC
>Squalus_sp._MW537989
CCAGACATAGCTTTTCCACGGATAAATAATATAAGCTTTTGATTGTTGCC-CCCATCCCTCCTGCTACTCTTAGCCTCTGCTGGTGTAGAAGCAGGAGCCGGAACCGGCTGAACAGTTTACCCCCCGCTAGCAGGTAATATAGCCCATGCTGGCGCATCCGTAGACCTGGCCATCTTCTCACTCCATTTAGCTGGTATTTCCTCAATTTTAGC
>Squalus_sp._MW537987
CCAGACATAGCTTTTCCACGGATAAATAATATAAGCTTTTGATTGTTGCC-CCCATCCCTCCTGCTACTCTTAGCCTCTGCTGGTGTAGAAGCAGGAGCCGGAACCGGCTGAACAGTTTACCCCCCGCTAGCAGGTAATATAGCCCATGCTGGCGCATCCGTAGACCTGGCCATCTTCTCACTCCATTTAGCTGGTATTTCCTCAATTTTAGC
>Squalus_sp._MW537986
CCAGACATAGCTTTTCCACGGATAAATAATATAAGCTTTTGATTGTTGCC-CCCATCCCTCCTGCTACTCTTAGCCTCTGCTGGTGTAGAAGCAGGAGCCGGAACCGGCTGAACAGTTTACCCCCCGCTAGCAGGTAATATAGCCCATGCTGGCGCATCCGTAGACCTGGCCATCTTCTCACTCCATTTAGCTGGTATTTCCTCAATTTTAGC
>Squalus_sp._MW537976
CCAGACATAGCTTTTCCACGGATAAATAATATAAGCTTTTGATTGTTGCC-CCCATCCCTCCTGCTACTCTTAGCCTCTGCTGGTGTAGAAGCAGGAGCCGGAACCGGCTGAACAGTTTACCCCCCGCTAGCAGGTAATATAGCCCATGCTGGCGCATCCGTAGACCTGGCCATCTTCTCACTCCATTTAGCTGGTATTTCCTCAATTTTAGC
>Squalus_sp._MW537962
CCAGACATAGCTTTTCCACGGATAAATAATATAAGCTTTTGATTGTTGCC-CCCATCCCTCCTGCTACTCTTAGCCTCTGCTGGTGTAGAAGCAGGAGCCGGAACCGGCTGAACAGTTTACCCCCCGCTAGCAGGTAATATAGCCCATGCTGGCGCATCCGTAGACCTGGCCATCTTCTCACTCCATTTAGCTGGTATTTCCTCAATTTTAGC
>Squalus_sp._MW537955
CCAGACATAGCTTTTCCACGGATAAATAATATAAGCTTTTGATTGTTGCC-CCCATCCCTCCTGCTACTCTTAGCCTCTGCTGGTGTAGAAGCAGGAGCCGGAACCGGCTGAACAGTTTACCCCCCGCTAGCAGGTAATATAGCCCATGCTGGCGCATCCGTAGACCTGGCCATCTTCTCACTCCATTTAGCTGGTATTTCCTCAATTTTAGC
>Squalus_sp._MW537954
CCAGACATAGCTTTTCCACGGATAAATAATATAAGCTTTTGATTGTTGCC-CCCATCCCTCCTGCTACTCTTAGCCTCTGCTGGTGTAGAAGCAGGAGCCGGAACCGGCTGAACAGTTTACCCCCCGCTAGCAGGTAATATAGCCCATGCTGGCGCATCCGTAGACCTGGCCATCTTCTCACTCCATTTAGCTGGTATTTCCTCAATTTTAGC
>Squalus_sp._MW537948
CCAGACATAGCTTTTCCACGGATAAATAATATAAGCTTTTGATTGTTGCC-CCCATCCCTCCTGCTACTCTTAGCCTCTGCTGGTGTAGAAGCAGGAGCCGGAACCGGCTGAACAGTTTACCCCCCGCTAGCAGGTAATATAGCCCATGCTGGCGCATCCGTAGACCTGGCCATCTTCTCACTCCATTTAGCTGGTATTTCCTCAATTTTAGC
>Squalus_sp._MW537947
CCAGACATAGCTTTTCCACGGATAAATAATATAAGCTTTTGATTGTTGCC-CCCATCCCTCCTGCTACTCTTAGCCTCTGCTGGTGTAGAAGCAGGAGCCGGAACCGGCTGAACAGTTTACCCCCCGCTAGCAGGTAATATAGCCCATGCTGGCGCATCCGTAGACCTGGCCATCTTCTCACTCCATTTAGCTGGTATTTCCTCAATTTTAGC
>Squalus_sp._MW537943
CCAGACATAGCTTTTCCACGGATAAATAATATAAGCTTTTGATTGTTGCC-CCCATCCCTCCTGCTACTCTTAGCCTCTGCTGGTGTAGAAGCAGGAGCCGGAACCGGCTGAACAGTTTACCCCCCGCTAGCAGGTAATATAGCCCATGCTGGCGCATCCGTAGACCTGGCCATCTTCTCACTCCATTTAGCTGGTATTTCCTCAATTTTAGC
>Squalus_sp._MW537940
CCAGACATAGCTTTTCCACGGATAAATAATATAAGCTTTTGATTGTTGCC-CCCATCCCTCCTGCTACTCTTAGCCTCTGCTGGTGTAGAAGCAGGAGCCGGAACCGGCTGAACAGTTTACCCCCCGCTAGCAGGTAATATAGCCCATGCTGGCGCATCCGTAGACCTGGCCATCTTCTCACTCCATTTAGCTGGTATTTCCTCAATTTTAGC
>Squalus_sp._MW537939
CCAGACATAGCTTTTCCACGGATAAATAATATAAGCTTTTGATTGTTGCC-CCCATCCCTCCTGCTACTCTTAGCCTCTGCTGGTGTAGAAGCAGGAGCCGGAACCGGCTGAACAGTTTACCCCCCGCTAGCAGGTAATATAGCCCATGCTGGCGCATCCGTAGACCTGGCCATCTTCTCACTCCATTTAGCTGGTATTTCCTCAATTTTAGC
>Squalus_sp._MW537932
CCAGACATAGCTTTTCCACGGATAAATAATATAAGCTTTTGATTGTTGCC-CCCATCCCTCCTGCTACTCTTAGCCTCTGCTGGTGTAGAAGCAGGAGCCGGAACCGGCTGAACAGTTTACCCCCCGCTAGCAGGTAATATAGCCCATGCTGGCGCATCCGTAGACCTGGCCATCTTCTCACTCCATTTAGCTGGTATTTCCTCAATTTTAGC
>Squalus_sp._MW537925
CCAGACATAGCTTTTCCACGGATAAATAATATAAGCTTTTGATTGTTGCC-CCCATCCCTCCTGCTACTCTTAGCCTCTGCTGGTGTAGAAGCAGGAGCCGGAACCGGCTGAACAGTTTACCCCCCGCTAGCAGGTAATATAGCCCATGCTGGCGCATCCGTAGACCTGGCCATCTTCTCACTCCATTTAGCTGGTATTTCCTCAATTTTAGC
>Squalus_sp._MW537919
CCAGACATAGCTTTTCCACGGATAAATAATATAAGCTTTTGATTGTTGCC-CCCATCCCTCCTGCTACTCTTAGCCTCTGCTGGTGTAGAAGCAGGAGCCGGAACCGGCTGAACAGTTTACCCCCCGCTAGCAGGTAATATAGCCCATGCTGGCGCATCCGTAGACCTGGCCATCTTCTCACTCCATTTAGCTGGTATTTCCTCAATTTTAGC
>Squalus_sp._MW537899
CCAGACATAGCTTTTCCACGGATAAATAATATAAGCTTTTGATTGTTGCC-CCCATCCCTCCTGCTACTCTTAGCCTCTGCTGGTGTAGAAGCAGGAGCCGGAACCGGCTGAACAGTTTACCCCCCGCTAGCAGGTAATATAGCCCATGCTGGCGCATCCGTAGACCTGGCCATCTTCTCACTCCATTTAGCTGGTATTTCCTCAATTTTAGC
>Squalus_blainville_MW537896
CCAGACATAGCTTTTCCACGGATAAATAATATAAGCTTTTGATTGTTGCC-CCCATCCCTCCTGCTACTCTTAGCCTCTGCTGGTGTAGAAGCAGGAGCCGGAACCGGCTGAACAGTTTACCCCCCGCTAGCAGGTAATATAGCCCATGCTGGCGCATCCGTAGACCTGGCCATCTTCTCACTCCATTTAGCTGGTATTTCCTCAATTTTAGC
>Squalus_blainville_MW537893
CCAGACATAGCTTTTCCACGGATAAATAATATAAGCTTTTGATTGTTGCC-CCCATCCCTCCTGCTACTCTTAGCCTCTGCTGGTGTAGAAGCAGGAGCCGGAACCGGCTGAACAGTTTACCCCCCGCTAGCAGGTAATATAGCCCATGCTGGCGCATCCGTAGACCTGGCCATCTTCTCACTCCATTTAGCTGGTATTTCCTCAATTTTAGC
>Squalus_blainville_MW537890
CCAGACATAGCTTTTCCACGGATAAATAATATAAGCTTTTGATTGTTGCC-CCCATCCCTCCTGCTACTCTTAGCCTCTGCTGGTGTAGAAGCAGGAGCCGGAACCGGCTGAACAGTTTACCCCCCGCTAGCAGGTAATATAGCCCATGCTGGCGCATCCGTAGACCTGGCCATCTTCTCACTCCATTTAGCTGGTATTTCCTCAATTTTAGC
>Squalus_sp._KX949972
CCAGACATAGCTTTTCCACGGATAAATAATATAAGCTTTTGATTGTTGCC-CCCATCCCTCCTGCTACTCTTAGCCTCTGCTGGTGTAGAAGCAGGAGCCGGAACCGGCTGAACAGTTTACCCCCCGCTAGCAGGTAATATAGCCCATGCTGGCGCATCCGTAGACCTGGCCATCTTCTCACTCCATTTAGCTGGTATTTCCTCAATTTTAGC
>Squalus_sp._KX949970
CCAGACATAGCTTTTCCACGGATAAATAATATAAGCTTTTGATTGTTGCC-CCCATCCCTCCTGCTACTCTTAGCCTCTGCTGGTGTAGAAGCAGGAGCCGGAACCGGCTGAACAGTTTACCCCCCGCTAGCAGGTAATATAGCCCATGCTGGCGCATCCGTAGACCTGGCCATCTTCTCACTCCATTTAGCTGGTATTTCCTCAATTTTAGC
>Squalus_sp._KX949969
CCAGACATAGCTTTTCCACGGATAAATAATATAAGCTTTTGATTGTTGCC-CCCATCCCTCCTGCTACTCTTAGCCTCTGCTGGTGTAGAAGCAGGAGCCGGAACCGGCTGAACAGTTTACCCCCCGCTAGCAGGTAATATAGCCCATGCTGGCGCATCCGTAGACCTGGCCATCTTCTCACTCCATTTAGCTGGTATTTCCTCAATTTTAGC
>Squalus_sp._KX949967
CCAGACATAGCTTTTCCACGGATAAATAATATAAGCTTTTGATTGTTGCC-CCCATCCCTCCTGCTACTCTTAGCCTCTGCTGGTGTAGAAGCAGGAGCCGGAACCGGCTGAACAGTTTACCCCCCGCTAGCAGGTAATATAGCCCATGCTGGCGCATCCGTAGACCTGGCCATCTTCTCACTCCATTTAGCTGGTATTTCCTCAATTTTAGC
>Squalus_sp._KX949966
CCAGACATAGCTTTTCCACGGATAAATAATATAAGCTTTTGATTGTTGCC-CCCATCCCTCCTGCTACTCTTAGCCTCTGCTGGTGTAGAAGCAGGAGCCGGAACCGGCTGAACAGTTTACCCCCCGCTAGCAGGTAATATAGCCCATGCTGGCGCATCCGTAGACCTGGCCATCTTCTCACTCCATTTAGCTGGTATTTCCTCAATTTTAGC
>Squalus_sp._KX949964
CCAGACATAGCTTTTCCACGGATAAATAATATAAGCTTTTGATTGTTGCC-CCCATCCCTCCTGCTACTCTTAGCCTCTGCTGGTGTAGAAGCAGGAGCCGGAACCGGCTGAACAGTTTACCCCCCGCTAGCAGGTAATATAGCCCATGCTGGCGCATCCGTAGACCTGGCCATCTTCTCACTCCATTTAGCTGGTATTTCCTCAATTTTAGC
>Squalus_sp._KX949961
CCAGACATAGCTTTTCCACGGATAAATAATATAAGCTTTTGATTGTTGCC-CCCATCCCTCCTGCTACTCTTAGCCTCTGCTGGTGTAGAAGCAGGAGCCGGAACCGGCTGAACAGTTTACCCCCCGCTAGCAGGTAATATAGCCCATGCTGGCGCATCCGTAGACCTGGCCATCTTCTCACTCCATTTAGCTGGTATTTCCTCAATTTTAGC
>Squalus_sp._KX949954
CCAGACATAGCTTTTCCACGGATAAATAATATAAGCTTTTGATTGTTGCC-CCCATCCCTCCTGCTACTCTTAGCCTCTGCTGGTGTAGAAGCAGGAGCCGGAACCGGCTGAACAGTTTACCCCCCGCTAGCAGGTAATATAGCCCATGCTGGCGCATCCGTAGACCTGGCCATCTTCTCACTCCATTTAGCTGGTATTTCCTCAATTTTAGC
>Squalus_sp._KX949952
CCAGACATAGCTTTTCCACGGATAAATAATATAAGCTTTTGATTGTTGCC-CCCATCCCTCCTGCTACTCTTAGCCTCTGCTGGTGTAGAAGCAGGAGCCGGAACCGGCTGAACAGTTTACCCCCCGCTAGCAGGTAATATAGCCCATGCTGGCGCATCCGTAGACCTGGCCATCTTCTCACTCCATTTAGCTGGTATTTCCTCAATTTTAGC
>Squalus_sp._KX949950
CCAGACATAGCTTTTCCACGGATAAATAATATAAGCTTTTGATTGTTGCC-CCCATCCCTCCTGCTACTCTTAGCCTCTGCTGGTGTAGAAGCAGGAGCCGGAACCGGCTGAACAGTTTACCCCCCGCTAGCAGGTAATATAGCCCATGCTGGCGCATCCGTAGACCTGGCCATCTTCTCACTCCATTTAGCTGGTATTTCCTCAATTTTAGC
>Squalus_sp._KX949944
CCAGACATAGCTTTTCCACGGATAAATAATATAAGCTTTTGATTGTTGCC-CCCATCCCTCCTGCTACTCTTAGCCTCTGCTGGTGTAGAAGCAGGAGCCGGAACCGGCTGAACAGTTTACCCCCCGCTAGCAGGTAATATAGCCCATGCTGGCGCATCCGTAGACCTGGCCATCTTCTCACTCCATTTAGCTGGTATTTCCTCAATTTTAGC
>Squalus_sp._KX949942
CCAGACATAGCTTTTCCACGGATAAATAATATAAGCTTTTGATTGTTGCC-CCCATCCCTCCTGCTACTCTTAGCCTCTGCTGGTGTAGAAGCAGGAGCCGGAACCGGCTGAACAGTTTACCCCCCGCTAGCAGGTAATATAGCCCATGCTGGCGCATCCGTAGACCTGGCCATCTTCTCACTCCATTTAGCTGGTATTTCCTCAATTTTAGC
>Squalus_sp._KX949940
CCAGACATAGCTTTTCCACGGATAAATAATATAAGCTTTTGATTGTTGCC-CCCATCCCTCCTGCTACTCTTAGCCTCTGCTGGTGTAGAAGCAGGAGCCGGAACCGGCTGAACAGTTTACCCCCCGCTAGCAGGTAATATAGCCCATGCTGGCGCATCCGTAGACCTGGCCATCTTCTCACTCCATTTAGCTGGTATTTCCTCAATTTTAGC
>Squalus_sp._KX949939
CCAGACATAGCTTTTCCACGGATAAATAATATAAGCTTTTGATTGTTGCC-CCCATCCCTCCTGCTACTCTTAGCCTCTGCTGGTGTAGAAGCAGGAGCCGGAACCGGCTGAACAGTTTACCCCCCGCTAGCAGGTAATATAGCCCATGCTGGCGCATCCGTAGACCTGGCCATCTTCTCACTCCATTTAGCTGGTATTTCCTCAATTTTAGC
>Squalus_sp._KX949933
CCAGACATAGCTTTTCCACGGATAAATAATATAAGCTTTTGATTGTTGCC-CCCATCCCTCCTGCTACTCTTAGCCTCTGCTGGTGTAGAAGCAGGAGCCGGAACCGGCTGAACAGTTTACCCCCCGCTAGCAGGTAATATAGCCCATGCTGGCGCATCCGTAGACCTGGCCATCTTCTCACTCCATTTAGCTGGTATTTCCTCAATTTTAGC
>Squalus_sp._KX949929
CCAGACATAGCTTTTCCACGGATAAATAATATAAGCTTTTGATTGTTGCC-CCCATCCCTCCTGCTACTCTTAGCCTCTGCTGGTGTAGAAGCAGGAGCCGGAACCGGCTGAACAGTTTACCCCCCGCTAGCAGGTAATATAGCCCATGCTGGCGCATCCGTAGACCTGGCCATCTTCTCACTCCATTTAGCTGGTATTTCCTCAATTTTAGC
>Squalus_sp._KX949928
CCAGACATAGCTTTTCCACGGATAAATAATATAAGCTTTTGATTGTTGCC-CCCATCCCTCCTGCTACTCTTAGCCTCTGCTGGTGTAGAAGCAGGAGCCGGAACCGGCTGAACAGTTTACCCCCCGCTAGCAGGTAATATAGCCCATGCTGGCGCATCCGTAGACCTGGCCATCTTCTCACTCCATTTAGCTGGTATTTCCTCAATTTTAGC
>Squalus_sp._KX949916
CCAGACATAGCTTTTCCACGGATAAATAATATAAGCTTTTGATTGTTGCC-CCCATCCCTCCTGCTACTCTTAGCCTCTGCTGGTGTAGAAGCAGGAGCCGGAACCGGCTGAACAGTTTACCCCCCGCTAGCAGGTAATATAGCCCATGCTGGCGCATCCGTAGACCTGGCCATCTTCTCACTCCATTTAGCTGGTATTTCCTCAATTTTAGC
>Squalus_sp._KX949900
CCAGACATAGCTTTTCCACGGATAAATAATATAAGCTTTTGATTGTTGCC-CCCATCCCTCCTGCTACTCTTAGCCTCTGCTGGTGTAGAAGCAGGAGCCGGAACCGGCTGAACAGTTTACCCCCCGCTAGCAGGTAATATAGCCCATGCTGGCGCATCCGTAGACCTGGCCATCTTCTCACTCCATTTAGCTGGTATTTCCTCAATTTTAGC
>Squalus_sp._KX949898
CCAGACATAGCTTTTCCACGGATAAATAATATAAGCTTTTGATTGTTGCC-CCCATCCCTCCTGCTACTCTTAGCCTCTGCTGGTGTAGAAGCAGGAGCCGGAACCGGCTGAACAGTTTACCCCCCGCTAGCAGGTAATATAGCCCATGCTGGCGCATCCGTAGACCTGGCCATCTTCTCACTCCATTTAGCTGGTATTTCCTCAATTTTAGC
>Squalus_sp._KX949896
CCAGACATAGCTTTTCCACGGATAAATAATATAAGCTTTTGATTGTTGCC-CCCATCCCTCCTGCTACTCTTAGCCTCTGCTGGTGTAGAAGCAGGAGCCGGAACCGGCTGAACAGTTTACCCCCCGCTAGCAGGTAATATAGCCCATGCTGGCGCATCCGTAGACCTGGCCATCTTCTCACTCCATTTAGCTGGTATTTCCTCAATTTTAGC
>Squalus_sp._KX949893
CCAGACATAGCTTTTCCACGGATAAATAATATAAGCTTTTGATTGTTGCC-CCCATCCCTCCTGCTACTCTTAGCCTCTGCTGGTGTAGAAGCAGGAGCCGGAACCGGCTGAACAGTTTACCCCCCGCTAGCAGGTAATATAGCCCATGCTGGCGCATCCGTAGACCTGGCCATCTTCTCACTCCATTTAGCTGGTATTTCCTCAATTTTAGC
>Squalus_sp._KX949892
CCAGACATAGCTTTTCCACGGATAAATAATATAAGCTTTTGATTGTTGCC-CCCATCCCTCCTGCTACTCTTAGCCTCTGCTGGTGTAGAAGCAGGAGCCGGAACCGGCTGAACAGTTTACCCCCCGCTAGCAGGTAATATAGCCCATGCTGGCGCATCCGTAGACCTGGCCATCTTCTCACTCCATTTAGCTGGTATTTCCTCAATTTTAGC
>Squalus_sp._KX949890
CCAGACATAGCTTTTCCACGGATAAATAATATAAGCTTTTGATTGTTGCC-CCCATCCCTCCTGCTACTCTTAGCCTCTGCTGGTGTAGAAGCAGGAGCCGGAACCGGCTGAACAGTTTACCCCCCGCTAGCAGGTAATATAGCCCATGCTGGCGCATCCGTAGACCTGGCCATCTTCTCACTCCATTTAGCTGGTATTTCCTCAATTTTAGC
>Squalus_sp._KX949889
CCAGACATAGCTTTTCCACGGATAAATAATATAAGCTTTTGATTGTTGCC-CCCATCCCTCCTGCTACTCTTAGCCTCTGCTGGTGTAGAAGCAGGAGCCGGAACCGGCTGAACAGTTTACCCCCCGCTAGCAGGTAATATAGCCCATGCTGGCGCATCCGTAGACCTGGCCATCTTCTCACTCCATTTAGCTGGTATTTCCTCAATTTTAGC
>Squalus_sp._KX949883
CCAGACATAGCTTTTCCACGGATAAATAATATAAGCTTTTGATTGTTGCC-CCCATCCCTCCTGCTACTCTTAGCCTCTGCTGGTGTAGAAGCAGGAGCCGGAACCGGCTGAACAGTTTACCCCCCGCTAGCAGGTAATATAGCCCATGCTGGCGCATCCGTAGACCTGGCCATCTTCTCACTCCATTTAGCTGGTATTTCCTCAATTTTAGC
>Squalus_sp._KX949875
CCAGACATAGCTTTTCCACGGATAAATAATATAAGCTTTTGATTGTTGCC-CCCATCCCTCCTGCTACTCTTAGCCTCTGCTGGTGTAGAAGCAGGAGCCGGAACCGGCTGAACAGTTTACCCCCCGCTAGCAGGTAATATAGCCCATGCTGGCGCATCCGTAGACCTGGCCATCTTCTCACTCCATTTAGCTGGTATTTCCTCAATTTTAGC
>Squalus_sp._KX949874
CCAGACATAGCTTTTCCACGGATAAATAATATAAGCTTTTGATTGTTGCC-CCCATCCCTCCTGCTACTCTTAGCCTCTGCTGGTGTAGAAGCAGGAGCCGGAACCGGCTGAACAGTTTACCCCCCGCTAGCAGGTAATATAGCCCATGCTGGCGCATCCGTAGACCTGGCCATCTTCTCACTCCATTTAGCTGGTATTTCCTCAATTTTAGC
>Squalus_sp._KX949866
CCAGACATAGCTTTTCCACGGATAAATAATATAAGCTTTTGATTGTTGCC-CCCATCCCTCCTGCTACTCTTAGCCTCTGCTGGTGTAGAAGCAGGAGCCGGAACCGGCTGAACAGTTTACCCCCCGCTAGCAGGTAATATAGCCCATGCTGGCGCATCCGTAGACCTGGCCATCTTCTCACTCCATTTAGCTGGTATTTCCTCAATTTTAGC
>Squalus_sp._MW537935
CCAGACATAGCTTTTCCACGGATAAATAATATAAGCTTTTGATTGTTGCC-CCCATCCCTCCTGCTACTCTTAGCCTCTGCTGGTGTAGAAGCAGGAGCCGGAACCGGCTGAACAGTTTACCCCCCGCTAGCAGGTAATATAGCCCATGCTGGCGCATCCGTAGACCTGGCCATCTTCTCACTCCATTTAGCTGGTATTTCCTCAATTTTAGC
>Squalus_sp._MW537937
CCAGACATAGCTTTTCCACGGATAAATAATATAAGCTTTTGATTGTTGCC-CCCATCCCTCCTGCTACTCTTAGCCTCTGCTGGTGTAGAAGCAGGAGCCGGAACCGGCTGAACAGTTTACCCCCCGCTAGCAGGTAATATAGCCCATGCTGGCGCATCCGTAGACCTGGCCATCTTCTCACTCCATTTAGCTGGTATTTCCTCAATTTTAGC
>Squalus_sp._MW537974
CCAGACATAGCTTTTCCACGGATAAATAATATAAGCTTTTGATTGTTGCC-CCCATCCCTCCTGCTACTCTTAGCCTCTGCTGGTGTAGAAGCAGGAGCCGGAACCGGCTGAACAGTTTACCCCCCGCTAGCAGGTAATATAGCCCATGCTGGCGCATCCGTAGACCTGGCCATCTTCTCACTCCATTTAGCTGGTATTTCCTCAATTTTAGC
>Squalus_sp._MW537979
CCAGACATAGCTTTTCCACGGATAAATAATATAAGCTTTTGATTGTTGCC-CCCATCCCTCCTGCTACTCTTAGCCTCTGCTGGTGTAGAAGCAGGAGCCGGAACCGGCTGAACAGTTTACCCCCCGCTAGCAGGTAATATAGCCCATGCTGGCGCATCCGTAGACCTGGCCATCTTCTCACTCCATTTAGCTGGTATTTCCTCAATTTTAGC
>Squalus_sp._MW537975
CCAGACATAGCTTTTCCACGGATAAATAATATAAGCTTTTGATTGTTGCC-CCCATCCCTCCTGCTACTCTTAGCCTCTGCTGGTGTAGAAGCAGGAGCCGGAACCGGCTGAACAGTTTACCCCCCGCTAGCAGGTAATATAGCCCATGCTGGCGCATCCGTAGACCTGGCCATCTTCTCACTCCATTTAGCTGGTATTTCCTCAATTTTAGC
>Squalus_sp._MW537972
CCAGACATAGCTTTTCCACGGATAAATAATATAAGCTTTTGATTGTTGCC-CCCATCCCTCCTGCTACTCTTAGCCTCTGCTGGTGTAGAAGCAGGAGCCGGAACCGGCTGAACAGTTTACCCCCCGCTAGCAGGTAATATAGCCCATGCTGGCGCATCCGTAGACCTGGCCATCTTCTCACTCCATTTAGCTGGTATTTCCTCAATTTTAGC
>Squalus_sp._KX949943
CCAGACATAGCTTTTCCACGGATAAATAATATAAGCTTTTGATTGTTGCC-CCCATCCCTCCTGCTACTCTTAGCCTCTGCTGGTGTAGAAGCAGGAGCCGGAACCGGCTGAACAGTTTACCCCCCGCTAGCAGGTAATATAGCCCATGCTGGCGCATCCGTAGACCTGGCCATCTTCTCACTCCATTTAGCTGGTATTTCCTCAATTTTAGC
>Squalus_sp._MW537907
CCAGACATAGCTTTTCCACGGATAAATAATATAAGCTTTTGATTGTTGCC-CCCATCCCTCCTGCTACTCTTAGCCTCTGCTGGTGTAGAAGCAGGAGCCGGAACCGGCTGAACAGTTTACCCCCCGCTAGCAGGTAATATAGCCCATGCTGGCGCATCCGTAGACCTGGCCATCTTCTCACTCCATTTAGCTGGTATTTCCTCAATTTTAGC
>Squalus_sp._MW537929
CCAGACATAGCTTTTCCACGGATAAATAATATAAGCTTTTGATTGTTGCC-CCCATCCCTCCTGCTACTCTTAGCCTCTGCTGGTGTAGAAGCAGGAGCCGGAACCGGCTGAACAGTTTACCCCCCGCTAGCAGGTAATATAGCCCATGCTGGCGCATCCGTAGACCTGGCCATCTTCTCACTCCATTTAGCTGGTATTTCCTCAATTTTAGC
>Squalus_sp._MW537921
CCAGACATAGCTTTTCCACGGATAAATAATATAAGCTTTTGATTGTTGCC-CCCATCCCTCCTGCTACTCTTAGCCTCTGCTGGTGTAGAAGCAGGAGCCGGAACCGGCTGAACAGTTTACCCCCCGCTAGCAGGTAATATAGCCCATGCTGGCGCATCCGTAGACCTGGCCATCTTCTCACTCCATTTAGCTGGTATTTCCTCAATTTTAGC
>Squalus_sp._KX949971
CCAGACATAGCTTTTCCACGGATAAATAATATAAGCTTTTGATTGTTGCC-CCCATCCCTCCTGCTACTCTTAGCCTCTGCTGGTGTAGAAGCAGGAGCCGGAACCGGCTGAACAGTTTACCCCCCGCTAGCAGGTAATATAGCCCATGCTGGCGCATCCGTAGACCTGGCCATCTTCTCACTCCATTTAGCTGGTATTTCCTCAATTTTAGC
>Squalus_sp._KX949931
CCAGACATAGCTTTTCCACGGATAAATAATATAAGCTTTTGATTGTTGCC-CCCATCCCTCCTGCTACTCTTAGCCTCTGCTGGTGTAGAAGCAGGAGCCGGAACCGGCTGAACAGTTTACCCCCCGCTAGCAGGTAATATAGCCCATGCTGGCGCATCCGTAGACCTGGCCATCTTCTCACTCCATTTAGCTGGTATTTCCTCAATTTTAGC
>Squalus_sp._KX949868
CCAGACATAGCTTTTCCACGGATAAATAATATAAGCTTTTGATTGTTGCC-CCCATCCCTCCTGCTACTCTTAGCCTCTGCTGGTGTAGAAGCAGGAGCCGGAACCGGCTGAACAGTTTACCCCCCGCTAGCAGGTAATATAGCCCATGCTGGCGCATCCGTAGACCTGGCCATCTTCTCACTCCATTTAGCTGGTATTTCCTCAATTTTAGC
>Squalus_sp._MW537964
CCAGACATAGCTTTTCCACGGATAAATAATATAAGCTTTTGATTGTTGCC-CCCATCCCTCCTGCTACTCTTAGCCTCTGCTGGTGTAGAAGCAGGAGCCGGAACCGGCTGAACAGTTTACCCCCCGCTAGCAGGTAATATAGCCCATGCTGGCGCATCCGTAGACCTGGCCATCTTCTCACTCCATTTAGCTGGTATTTCCTCAATTTTAGC
>Squalus_sp._MW537998
CCAGACATAGCTTTTCCACGGATAAATAATATAAGCTTTTGATTGTTGCC-CCCATCCCTCCTGCTACTCTTAGCCTCTGCTGGTGTAGAAGCAGGAGCCGGAACCGGCTGAACAGTTTACCCCCCGCTAGCAGGTAATATAGCCCATGCTGGCGCATCCGTAGACCTGGCCATCTTCTCACTCCATTTAGCTGGTATTTCCTCAATTTTAGC
>Squalus_sp._KX949958
CCAGACATAGCTTTTCCACGGATAAATAATATAAGCTTTTGATTGTTGCC-CCCATCCCTCCTGCTACTCTTAGCCTCTGCTGGTGTAGAAGCAGGAGCCGGAACCGGCTGAACAGTTTACCCCCCGCTAGCAGGTAATATAGCCCATGCTGGCGCATCCGTAGACCTGGCCATCTTCTCACTCCATTTAGCTGGTATTTCCTCAATTTTAGC
>Squalus_sp._KX949957
CCAGACATAGCTTTTCCACGGATAAATAATATAAGCTTTTGATTGTTGCC-CCCATCCCTCCTGCTACTCTTAGCCTCTGCTGGTGTAGAAGCAGGAGCCGGAACCGGCTGAACAGTTTACCCCCCGCTAGCAGGTAATATAGCCCATGCTGGCGCATCCGTAGACCTGGCCATCTTCTCACTCCATTTAGCTGGTATTTCCTCAATTTTAGC
>Squalus_sp._MW537980
CCAGACATAGCTTTTCCACGGATAAATAATATAAGCTTTTGATTGTTGCC-CCCATCCCTCCTGCTACTCTTAGCCTCTGCTGGTGTAGAAGCAGGAGCCGGAACCGGCTGAACAGTTTACCCCCCGCTAGCAGGTAATATAGCCCATGCTGGCGCATCCGTAGACCTGGCCATCTTCTCACTCCATTTAGCTGGTATTTCCTCAATTTTAGC
>Squalus_sp._MW537965
CCAGACATAGCTTTTCCACGGATAAATAATATAAGCTTTTGATTGTTGCC-CCCATCCCTCCTGCTACTCTTAGCCTCTGCTGGTGTAGAAGCAGGAGCCGGAACCGGCTGAACAGTTTACCCCCCGCTAGCAGGTAATATAGCCCATGCTGGCGCATCCGTAGACCTGGCCATCTTCTCACTCCATTTAGCTGGTATTTCCTCAATTTTAGC
>Squalus_sp._MW537961
CCAGACATAGCTTTTCCACGGATAAATAATATAAGCTTTTGATTGTTGCC-CCCATCCCTCCTGCTACTCTTAGCCTCTGCTGGTGTAGAAGCAGGAGCCGGAACCGGCTGAACAGTTTACCCCCCGCTAGCAGGTAATATAGCCCATGCTGGCGCATCCGTAGACCTGGCCATCTTCTCACTCCATTTAGCTGGTATTTCCTCAATTTTAGC
>Squalus_sp._KX949962
CCAGACATAGCTTTTCCACGGATAAATAATATAAGCTTTTGATTGTTGCC-CCCATCCCTCCTGCTACTCTTAGCCTCTGCTGGTGTAGAAGCAGGAGCCGGAACCGGCTGAACAGTTTACCCCCCGCTAGCAGGTAATATAGCCCATGCTGGCGCATCCGTAGACCTGGCCATCTTCTCACTCCATTTAGCTGGTATTTCCTCAATTTTAGC
>Squalus_sp._KX949936
CCAGACATAGCTTTTCCACGGATAAATAATATAAGCTTTTGATTGTTGCC-CCCATCCCTCCTGCTACTCTTAGCCTCTGCTGGTGTAGAAGCAGGAGCCGGAACCGGCTGAACAGTTTACCCCCCGCTAGCAGGTAATATAGCCCATGCTGGCGCATCCGTAGACCTGGCCATCTTCTCACTCCATTTAGCTGGTATTTCCTCAATTTTAGC
>Squalus_sp._MW537936
CCAGACATAGCTTTTCCACGGATAAATAATATAAGCTTTTGATTGTTGCC-CCCATCCCTCCTGCTACTCTTAGCCTCTGCTGGTGTAGAAGCAGGAGCCGGAACCGGCTGAACAGTTTACCCCCCGCTAGCAGGTAATATAGCCCATGCTGGCGCATCCGTAGACCTGGCCATCTTCTCACTCCATTTAGCTGGTATTTCCTCAATTTTAGC
>Squalus_blainville_MW537889
CCAGACATAGCTTTTCCACGGATAAATAATATAAGCTTTTGATTGTTGCC-CCCATCCCTCCTGCTACTCTTAGCCTCTGCTGGTGTAGAAGCAGGAGCCGGAACCGGCTGAACAGTTTACCCCCCGCTAGCAGGTAATATAGCCCATGCTGGCGCATCCGTAGACCTGGCCATCTTCTCACTCCATTTAGCTGGTATTTCCTCAATTTTAGC
>Squalus_sp._MW537913
CCAGACATAGCTTTTCCACGGATAAATAATATAAGCTTTTGATTGTTGCC-CCCATCCCTCCTGCTACTCTTAGCCTCTGCTGGTGTAGAAGCAGGAGCCGGAACCGGCTGAACAGTTTACCCCCCGCTAGCAGGTAATATAGCCCATGCTGGCGCATCCGTAGACCTGGCCATCTTCTCACTCCATTTAGCTGGTATTTCCTCAATTTTAGC
>Squalus_sp._KX949946
CCAGACATAGCTTTTCCACGGATAAATAATATAAGCTTTTGATTGTTGCC-CCCATCCCTCCTGCTACTCTTAGCCTCTGCTGGTGTAGAAGCAGGAGCCGGAACCGGCTGAACAGTTTACCCCCCGCTAGCAGGTAATATAGCCCATGCTGGCGCATCCGTAGACCTGGCCATCTTCTCACTCCATTTAGCTGGTATTTCCTCAATTTTAGC
>Squalus_sp._KX949937
CCAGACATAGCTTTTCCACGGATAAATAATATAAGCTTTTGATTGTTGCC-CCCATCCCTCCTGCTACTCTTAGCCTCTGCTGGTGTAGAAGCAGGAGCCGGAACCGGCTGAACAGTTTACCCCCCGCTAGCAGGTAATATAGCCCATGCTGGCGCATCCGTAGACCTGGCCATCTTCTCACTCCATTTAGCTGGTATTTCCTCAATTTTAGC
>Squalus_sp._KX949872
CCAGACATAGCTTTTCCACGGATAAATAATATAAGCTTTTGATTGTTGCC-CCCATCCCTCCTGCTACTCTTAGCCTCTGCTGGTGTAGAAGCAGGAGCCGGAACCGGCTGAACAGTTTACCCCCCGCTAGCAGGTAATATAGCCCATGCTGGCGCATCCGTAGACCTGGCCATCTTCTCACTCCATTTAGCTGGTATTTCCTCAATTTTAGC
>Squalus_blainville_KJ709926
CCAGACATAGCTTTTCCACGGATAAATAATATAAGCTTTTGATTGTTGCC-CCCATCCCTCCTGCTACTCTTAGCCTCTGCTGGTGTAGAAGCAGGAGCCGGAACCGGCTGAACAGTTTACCCCCCGCTAGCAGGTAATATAGCCCATGCTGGCGCATCCGTAGACCTGGCCATCTTCTCACTCCATTTAGCTGGTATTTCCTCAATTTTAGC
>Squalus_sp._MW537997
CCAGACATAGCTTTTCCACGGATAAATAATATAAGCTTTTGATTGTTGCC-CCCATCCCTCCTGCTACTCTTAGCCTCTGCTGGTGTAGAAGCAGGAGCCGGAACCGGCTGAACAGTTTACCCCCCGCTAGCAGGTAATATAGCCCATGCTGGCGCATCCGTAGACCTGGCCATCTTCTCACTCCATTTAGCTGGTATTTCCTCAATTTTAGC
>Squalus_sp._MW537995
CCAGACATAGCTTTTCCACGGATAAATAATATAAGCTTTTGATTGTTGCC-CCCATCCCTCCTGCTACTCTTAGCCTCTGCTGGTGTAGAAGCAGGAGCCGGAACCGGCTGAACAGTTTACCCCCCGCTAGCAGGTAATATAGCCCATGCTGGCGCATCCGTAGACCTGGCCATCTTCTCACTCCATTTAGCTGGTATTTCCTCAATTTTAGC
>Squalus_sp._MW537992
CCAGACATAGCTTTTCCACGGATAAATAATATAAGCTTTTGATTGTTGCC-CCCATCCCTCCTGCTACTCTTAGCCTCTGCTGGTGTAGAAGCAGGAGCCGGAACCGGCTGAACAGTTTACCCCCCGCTAGCAGGTAATATAGCCCATGCTGGCGCATCCGTAGACCTGGCCATCTTCTCACTCCATTTAGCTGGTATTTCCTCAATTTTAGC
>Squalus_sp._MW537991
CCAGACATAGCTTTTCCACGGATAAATAATATAAGCTTTTGATTGTTGCC-CCCATCCCTCCTGCTACTCTTAGCCTCTGCTGGTGTAGAAGCAGGAGCCGGAACCGGCTGAACAGTTTACCCCCCGCTAGCAGGTAATATAGCCCATGCTGGCGCATCCGTAGACCTGGCCATCTTCTCACTCCATTTAGCTGGTATTTCCTCAATTTTAGC
>Squalus_sp._MW537988
CCAGACATAGCTTTTCCACGGATAAATAATATAAGCTTTTGATTGTTGCC-CCCATCCCTCCTGCTACTCTTAGCCTCTGCTGGTGTAGAAGCAGGAGCCGGAACCGGCTGAACAGTTTACCCCCCGCTAGCAGGTAATATAGCCCATGCTGGCGCATCCGTAGACCTGGCCATCTTCTCACTCCATTTAGCTGGTATTTCCTCAATTTTAGC
>Squalus_sp._MW537984
CCAGACATAGCTTTTCCACGGATAAATAATATAAGCTTTTGATTGTTGCC-CCCATCCCTCCTGCTACTCTTAGCCTCTGCTGGTGTAGAAGCAGGAGCCGGAACCGGCTGAACAGTTTACCCCCCGCTAGCAGGTAATATAGCCCATGCTGGCGCATCCGTAGACCTGGCCATCTTCTCACTCCATTTAGCTGGTATTTCCTCAATTTTAGC
>Squalus_sp._MW537981
CCAGACATAGCTTTTCCACGGATAAATAATATAAGCTTTTGATTGTTGCC-CCCATCCCTCCTGCTACTCTTAGCCTCTGCTGGTGTAGAAGCAGGAGCCGGAACCGGCTGAACAGTTTACCCCCCGCTAGCAGGTAATATAGCCCATGCTGGCGCATCCGTAGACCTGGCCATCTTCTCACTCCATTTAGCTGGTATTTCCTCAATTTTAGC
>Squalus_sp._MW537977
CCAGACATAGCTTTTCCACGGATAAATAATATAAGCTTTTGATTGTTGCC-CCCATCCCTCCTGCTACTCTTAGCCTCTGCTGGTGTAGAAGCAGGAGCCGGAACCGGCTGAACAGTTTACCCCCCGCTAGCAGGTAATATAGCCCATGCTGGCGCATCCGTAGACCTGGCCATCTTCTCACTCCATTTAGCTGGTATTTCCTCAATTTTAGC
>Squalus_sp._MW537973
CCAGACATAGCTTTTCCACGGATAAATAATATAAGCTTTTGATTGTTGCC-CCCATCCCTCCTGCTACTCTTAGCCTCTGCTGGTGTAGAAGCAGGAGCCGGAACCGGCTGAACAGTTTACCCCCCGCTAGCAGGTAATATAGCCCATGCTGGCGCATCCGTAGACCTGGCCATCTTCTCACTCCATTTAGCTGGTATTTCCTCAATTTTAGC
>Squalus_sp._MW537971
CCAGACATAGCTTTTCCACGGATAAATAATATAAGCTTTTGATTGTTGCC-CCCATCCCTCCTGCTACTCTTAGCCTCTGCTGGTGTAGAAGCAGGAGCCGGAACCGGCTGAACAGTTTACCCCCCGCTAGCAGGTAATATAGCCCATGCTGGCGCATCCGTAGACCTGGCCATCTTCTCACTCCATTTAGCTGGTATTTCCTCAATTTTAGC
>Squalus_sp._MW537970
CCAGACATAGCTTTTCCACGGATAAATAATATAAGCTTTTGATTGTTGCC-CCCATCCCTCCTGCTACTCTTAGCCTCTGCTGGTGTAGAAGCAGGAGCCGGAACCGGCTGAACAGTTTACCCCCCGCTAGCAGGTAATATAGCCCATGCTGGCGCATCCGTAGACCTGGCCATCTTCTCACTCCATTTAGCTGGTATTTCCTCAATTTTAGC
>Squalus_sp._MW537969
CCAGACATAGCTTTTCCACGGATAAATAATATAAGCTTTTGATTGTTGCC-CCCATCCCTCCTGCTACTCTTAGCCTCTGCTGGTGTAGAAGCAGGAGCCGGAACCGGCTGAACAGTTTACCCCCCGCTAGCAGGTAATATAGCCCATGCTGGCGCATCCGTAGACCTGGCCATCTTCTCACTCCATTTAGCTGGTATTTCCTCAATTTTAGC
>Squalus_sp._MW537967
CCAGACATAGCTTTTCCACGGATAAATAATATAAGCTTTTGATTGTTGCC-CCCATCCCTCCTGCTACTCTTAGCCTCTGCTGGTGTAGAAGCAGGAGCCGGAACCGGCTGAACAGTTTACCCCCCGCTAGCAGGTAATATAGCCCATGCTGGCGCATCCGTAGACCTGGCCATCTTCTCACTCCATTTAGCTGGTATTTCCTCAATTTTAGC
>Squalus_sp._MW537966
CCAGACATAGCTTTTCCACGGATAAATAATATAAGCTTTTGATTGTTGCC-CCCATCCCTCCTGCTACTCTTAGCCTCTGCTGGTGTAGAAGCAGGAGCCGGAACCGGCTGAACAGTTTACCCCCCGCTAGCAGGTAATATAGCCCATGCTGGCGCATCCGTAGACCTGGCCATCTTCTCACTCCATTTAGCTGGTATTTCCTCAATTTTAGC
>Squalus_sp._MW537963
CCAGACATAGCTTTTCCACGGATAAATAATATAAGCTTTTGATTGTTGCC-CCCATCCCTCCTGCTACTCTTAGCCTCTGCTGGTGTAGAAGCAGGAGCCGGAACCGGCTGAACAGTTTACCCCCCGCTAGCAGGTAATATAGCCCATGCTGGCGCATCCGTAGACCTGGCCATCTTCTCACTCCATTTAGCTGGTATTTCCTCAATTTTAGC
>Squalus_sp._MW537960
CCAGACATAGCTTTTCCACGGATAAATAATATAAGCTTTTGATTGTTGCC-CCCATCCCTCCTGCTACTCTTAGCCTCTGCTGGTGTAGAAGCAGGAGCCGGAACCGGCTGAACAGTTTACCCCCCGCTAGCAGGTAATATAGCCCATGCTGGCGCATCCGTAGACCTGGCCATCTTCTCACTCCATTTAGCTGGTATTTCCTCAATTTTAGC
>Squalus_sp._MW537958
CCAGACATAGCTTTTCCACGGATAAATAATATAAGCTTTTGATTGTTGCC-CCCATCCCTCCTGCTACTCTTAGCCTCTGCTGGTGTAGAAGCAGGAGCCGGAACCGGCTGAACAGTTTACCCCCCGCTAGCAGGTAATATAGCCCATGCTGGCGCATCCGTAGACCTGGCCATCTTCTCACTCCATTTAGCTGGTATTTCCTCAATTTTAGC
>Squalus_sp._MW537957
CCAGACATAGCTTTTCCACGGATAAATAATATAAGCTTTTGATTGTTGCC-CCCATCCCTCCTGCTACTCTTAGCCTCTGCTGGTGTAGAAGCAGGAGCCGGAACCGGCTGAACAGTTTACCCCCCGCTAGCAGGTAATATAGCCCATGCTGGCGCATCCGTAGACCTGGCCATCTTCTCACTCCATTTAGCTGGTATTTCCTCAATTTTAGC
>Squalus_sp._MW537956
CCAGACATAGCTTTTCCACGGATAAATAATATAAGCTTTTGATTGTTGCC-CCCATCCCTCCTGCTACTCTTAGCCTCTGCTGGTGTAGAAGCAGGAGCCGGAACCGGCTGAACAGTTTACCCCCCGCTAGCAGGTAATATAGCCCATGCTGGCGCATCCGTAGACCTGGCCATCTTCTCACTCCATTTAGCTGGTATTTCCTCAATTTTAGC
>Squalus_sp._MW537953
CCAGACATAGCTTTTCCACGGATAAATAATATAAGCTTTTGATTGTTGCC-CCCATCCCTCCTGCTACTCTTAGCCTCTGCTGGTGTAGAAGCAGGAGCCGGAACCGGCTGAACAGTTTACCCCCCGCTAGCAGGTAATATAGCCCATGCTGGCGCATCCGTAGACCTGGCCATCTTCTCACTCCATTTAGCTGGTATTTCCTCAATTTTAGC
>Squalus_sp._MW537952
CCAGACATAGCTTTTCCACGGATAAATAATATAAGCTTTTGATTGTTGCC-CCCATCCCTCCTGCTACTCTTAGCCTCTGCTGGTGTAGAAGCAGGAGCCGGAACCGGCTGAACAGTTTACCCCCCGCTAGCAGGTAATATAGCCCATGCTGGCGCATCCGTAGACCTGGCCATCTTCTCACTCCATTTAGCTGGTATTTCCTCAATTTTAGC
>Squalus_sp._MW537946
CCAGACATAGCTTTTCCACGGATAAATAATATAAGCTTTTGATTGTTGCC-CCCATCCCTCCTGCTACTCTTAGCCTCTGCTGGTGTAGAAGCAGGAGCCGGAACCGGCTGAACAGTTTACCCCCCGCTAGCAGGTAATATAGCCCATGCTGGCGCATCCGTAGACCTGGCCATCTTCTCACTCCATTTAGCTGGTATTTCCTCAATTTTAGC
>Squalus_sp._MW537942
CCAGACATAGCTTTTCCACGGATAAATAATATAAGCTTTTGATTGTTGCC-CCCATCCCTCCTGCTACTCTTAGCCTCTGCTGGTGTAGAAGCAGGAGCCGGAACCGGCTGAACAGTTTACCCCCCGCTAGCAGGTAATATAGCCCATGCTGGCGCATCCGTAGACCTGGCCATCTTCTCACTCCATTTAGCTGGTATTTCCTCAATTTTAGC
>Squalus_sp._MW537941
CCAGACATAGCTTTTCCACGGATAAATAATATAAGCTTTTGATTGTTGCC-CCCATCCCTCCTGCTACTCTTAGCCTCTGCTGGTGTAGAAGCAGGAGCCGGAACCGGCTGAACAGTTTACCCCCCGCTAGCAGGTAATATAGCCCATGCTGGCGCATCCGTAGACCTGGCCATCTTCTCACTCCATTTAGCTGGTATTTCCTCAATTTTAGC
>Squalus_sp._MW537938
CCAGACATAGCTTTTCCACGGATAAATAATATAAGCTTTTGATTGTTGCC-CCCATCCCTCCTGCTACTCTTAGCCTCTGCTGGTGTAGAAGCAGGAGCCGGAACCGGCTGAACAGTTTACCCCCCGCTAGCAGGTAATATAGCCCATGCTGGCGCATCCGTAGACCTGGCCATCTTCTCACTCCATTTAGCTGGTATTTCCTCAATTTTAGC
>Squalus_sp._MW537934
CCAGACATAGCTTTTCCACGGATAAATAATATAAGCTTTTGATTGTTGCC-CCCATCCCTCCTGCTACTCTTAGCCTCTGCTGGTGTAGAAGCAGGAGCCGGAACCGGCTGAACAGTTTACCCCCCGCTAGCAGGTAATATAGCCCATGCTGGCGCATCCGTAGACCTGGCCATCTTCTCACTCCATTTAGCTGGTATTTCCTCAATTTTAGC
>Squalus_sp._MW537930
CCAGACATAGCTTTTCCACGGATAAATAATATAAGCTTTTGATTGTTGCC-CCCATCCCTCCTGCTACTCTTAGCCTCTGCTGGTGTAGAAGCAGGAGCCGGAACCGGCTGAACAGTTTACCCCCCGCTAGCAGGTAATATAGCCCATGCTGGCGCATCCGTAGACCTGGCCATCTTCTCACTCCATTTAGCTGGTATTTCCTCAATTTTAGC
>Squalus_sp._MW537928
CCAGACATAGCTTTTCCACGGATAAATAATATAAGCTTTTGATTGTTGCC-CCCATCCCTCCTGCTACTCTTAGCCTCTGCTGGTGTAGAAGCAGGAGCCGGAACCGGCTGAACAGTTTACCCCCCGCTAGCAGGTAATATAGCCCATGCTGGCGCATCCGTAGACCTGGCCATCTTCTCACTCCATTTAGCTGGTATTTCCTCAATTTTAGC
>Squalus_sp._MW537924
CCAGACATAGCTTTTCCACGGATAAATAATATAAGCTTTTGATTGTTGCC-CCCATCCCTCCTGCTACTCTTAGCCTCTGCTGGTGTAGAAGCAGGAGCCGGAACCGGCTGAACAGTTTACCCCCCGCTAGCAGGTAATATAGCCCATGCTGGCGCATCCGTAGACCTGGCCATCTTCTCACTCCATTTAGCTGGTATTTCCTCAATTTTAGC
>Squalus_sp._MW537920
CCAGACATAGCTTTTCCACGGATAAATAATATAAGCTTTTGATTGTTGCC-CCCATCCCTCCTGCTACTCTTAGCCTCTGCTGGTGTAGAAGCAGGAGCCGGAACCGGCTGAACAGTTTACCCCCCGCTAGCAGGTAATATAGCCCATGCTGGCGCATCCGTAGACCTGGCCATCTTCTCACTCCATTTAGCTGGTATTTCCTCAATTTTAGC
>Squalus_sp._MW537916
CCAGACATAGCTTTTCCACGGATAAATAATATAAGCTTTTGATTGTTGCC-CCCATCCCTCCTGCTACTCTTAGCCTCTGCTGGTGTAGAAGCAGGAGCCGGAACCGGCTGAACAGTTTACCCCCCGCTAGCAGGTAATATAGCCCATGCTGGCGCATCCGTAGACCTGGCCATCTTCTCACTCCATTTAGCTGGTATTTCCTCAATTTTAGC
>Squalus_sp._MW537915
CCAGACATAGCTTTTCCACGGATAAATAATATAAGCTTTTGATTGTTGCC-CCCATCCCTCCTGCTACTCTTAGCCTCTGCTGGTGTAGAAGCAGGAGCCGGAACCGGCTGAACAGTTTACCCCCCGCTAGCAGGTAATATAGCCCATGCTGGCGCATCCGTAGACCTGGCCATCTTCTCACTCCATTTAGCTGGTATTTCCTCAATTTTAGC
>Squalus_sp._MW537914
CCAGACATAGCTTTTCCACGGATAAATAATATAAGCTTTTGATTGTTGCC-CCCATCCCTCCTGCTACTCTTAGCCTCTGCTGGTGTAGAAGCAGGAGCCGGAACCGGCTGAACAGTTTACCCCCCGCTAGCAGGTAATATAGCCCATGCTGGCGCATCCGTAGACCTGGCCATCTTCTCACTCCATTTAGCTGGTATTTCCTCAATTTTAGC
>Squalus_sp._MW537912
CCAGACATAGCTTTTCCACGGATAAATAATATAAGCTTTTGATTGTTGCC-CCCATCCCTCCTGCTACTCTTAGCCTCTGCTGGTGTAGAAGCAGGAGCCGGAACCGGCTGAACAGTTTACCCCCCGCTAGCAGGTAATATAGCCCATGCTGGCGCATCCGTAGACCTGGCCATCTTCTCACTCCATTTAGCTGGTATTTCCTCAATTTTAGC
>Squalus_sp._MW537910
CCAGACATAGCTTTTCCACGGATAAATAATATAAGCTTTTGATTGTTGCC-CCCATCCCTCCTGCTACTCTTAGCCTCTGCTGGTGTAGAAGCAGGAGCCGGAACCGGCTGAACAGTTTACCCCCCGCTAGCAGGTAATATAGCCCATGCTGGCGCATCCGTAGACCTGGCCATCTTCTCACTCCATTTAGCTGGTATTTCCTCAATTTTAGC
>Squalus_sp._MW537908
CCAGACATAGCTTTTCCACGGATAAATAATATAAGCTTTTGATTGTTGCC-CCCATCCCTCCTGCTACTCTTAGCCTCTGCTGGTGTAGAAGCAGGAGCCGGAACCGGCTGAACAGTTTACCCCCCGCTAGCAGGTAATATAGCCCATGCTGGCGCATCCGTAGACCTGGCCATCTTCTCACTCCATTTAGCTGGTATTTCCTCAATTTTAGC
>Squalus_sp._MW537905
CCAGACATAGCTTTTCCACGGATAAATAATATAAGCTTTTGATTGTTGCC-CCCATCCCTCCTGCTACTCTTAGCCTCTGCTGGTGTAGAAGCAGGAGCCGGAACCGGCTGAACAGTTTACCCCCCGCTAGCAGGTAATATAGCCCATGCTGGCGCATCCGTAGACCTGGCCATCTTCTCACTCCATTTAGCTGGTATTTCCTCAATTTTAGC
>Squalus_sp._MW537904
CCAGACATAGCTTTTCCACGGATAAATAATATAAGCTTTTGATTGTTGCC-CCCATCCCTCCTGCTACTCTTAGCCTCTGCTGGTGTAGAAGCAGGAGCCGGAACCGGCTGAACAGTTTACCCCCCGCTAGCAGGTAATATAGCCCATGCTGGCGCATCCGTAGACCTGGCCATCTTCTCACTCCATTTAGCTGGTATTTCCTCAATTTTAGC
>Squalus_sp._MW537903
CCAGACATAGCTTTTCCACGGATAAATAATATAAGCTTTTGATTGTTGCC-CCCATCCCTCCTGCTACTCTTAGCCTCTGCTGGTGTAGAAGCAGGAGCCGGAACCGGCTGAACAGTTTACCCCCCGCTAGCAGGTAATATAGCCCATGCTGGCGCATCCGTAGACCTGGCCATCTTCTCACTCCATTTAGCTGGTATTTCCTCAATTTTAGC
>Squalus_sp._MW537901
CCAGACATAGCTTTTCCACGGATAAATAATATAAGCTTTTGATTGTTGCC-CCCATCCCTCCTGCTACTCTTAGCCTCTGCTGGTGTAGAAGCAGGAGCCGGAACCGGCTGAACAGTTTACCCCCCGCTAGCAGGTAATATAGCCCATGCTGGCGCATCCGTAGACCTGGCCATCTTCTCACTCCATTTAGCTGGTATTTCCTCAATTTTAGC
>Squalus_blainville_MW537898
CCAGACATAGCTTTTCCACGGATAAATAATATAAGCTTTTGATTGTTGCC-CCCATCCCTCCTGCTACTCTTAGCCTCTGCTGGTGTAGAAGCAGGAGCCGGAACCGGCTGAACAGTTTACCCCCCGCTAGCAGGTAATATAGCCCATGCTGGCGCATCCGTAGACCTGGCCATCTTCTCACTCCATTTAGCTGGTATTTCCTCAATTTTAGC
>Squalus_blainville_MW537897
CCAGACATAGCTTTTCCACGGATAAATAATATAAGCTTTTGATTGTTGCC-CCCATCCCTCCTGCTACTCTTAGCCTCTGCTGGTGTAGAAGCAGGAGCCGGAACCGGCTGAACAGTTTACCCCCCGCTAGCAGGTAATATAGCCCATGCTGGCGCATCCGTAGACCTGGCCATCTTCTCACTCCATTTAGCTGGTATTTCCTCAATTTTAGC
>Squalus_blainville_MW537894
CCAGACATAGCTTTTCCACGGATAAATAATATAAGCTTTTGATTGTTGCC-CCCATCCCTCCTGCTACTCTTAGCCTCTGCTGGTGTAGAAGCAGGAGCCGGAACCGGCTGAACAGTTTACCCCCCGCTAGCAGGTAATATAGCCCATGCTGGCGCATCCGTAGACCTGGCCATCTTCTCACTCCATTTAGCTGGTATTTCCTCAATTTTAGC
>Squalus_blainville_MW537892
CCAGACATAGCTTTTCCACGGATAAATAATATAAGCTTTTGATTGTTGCC-CCCATCCCTCCTGCTACTCTTAGCCTCTGCTGGTGTAGAAGCAGGAGCCGGAACCGGCTGAACAGTTTACCCCCCGCTAGCAGGTAATATAGCCCATGCTGGCGCATCCGTAGACCTGGCCATCTTCTCACTCCATTTAGCTGGTATTTCCTCAATTTTAGC
>Squalus_blainville_MW537888
CCAGACATAGCTTTTCCACGGATAAATAATATAAGCTTTTGATTGTTGCC-CCCATCCCTCCTGCTACTCTTAGCCTCTGCTGGTGTAGAAGCAGGAGCCGGAACCGGCTGAACAGTTTACCCCCCGCTAGCAGGTAATATAGCCCATGCTGGCGCATCCGTAGACCTGGCCATCTTCTCACTCCATTTAGCTGGTATTTCCTCAATTTTAGC
>Squalus_blainville_MW537887
CCAGACATAGCTTTTCCACGGATAAATAATATAAGCTTTTGATTGTTGCC-CCCATCCCTCCTGCTACTCTTAGCCTCTGCTGGTGTAGAAGCAGGAGCCGGAACCGGCTGAACAGTTTACCCCCCGCTAGCAGGTAATATAGCCCATGCTGGCGCATCCGTAGACCTGGCCATCTTCTCACTCCATTTAGCTGGTATTTCCTCAATTTTAGC
>Squalus_sp._KX949968
CCAGACATAGCTTTTCCACGGATAAATAATATAAGCTTTTGATTGTTGCC-CCCATCCCTCCTGCTACTCTTAGCCTCTGCTGGTGTAGAAGCAGGAGCCGGAACCGGCTGAACAGTTTACCCCCCGCTAGCAGGTAATATAGCCCATGCTGGCGCATCCGTAGACCTGGCCATCTTCTCACTCCATTTAGCTGGTATTTCCTCAATTTTAGC
>Squalus_sp._KX949963
CCAGACATAGCTTTTCCACGGATAAATAATATAAGCTTTTGATTGTTGCC-CCCATCCCTCCTGCTACTCTTAGCCTCTGCTGGTGTAGAAGCAGGAGCCGGAACCGGCTGAACAGTTTACCCCCCGCTAGCAGGTAATATAGCCCATGCTGGCGCATCCGTAGACCTGGCCATCTTCTCACTCCATTTAGCTGGTATTTCCTCAATTTTAGC
>Squalus_sp._KX949960
CCAGACATAGCTTTTCCACGGATAAATAATATAAGCTTTTGATTGTTGCC-CCCATCCCTCCTGCTACTCTTAGCCTCTGCTGGTGTAGAAGCAGGAGCCGGAACCGGCTGAACAGTTTACCCCCCGCTAGCAGGTAATATAGCCCATGCTGGCGCATCCGTAGACCTGGCCATCTTCTCACTCCATTTAGCTGGTATTTCCTCAATTTTAGC
>Squalus_sp._KX949951
CCAGACATAGCTTTTCCACGGATAAATAATATAAGCTTTTGATTGTTGCC-CCCATCCCTCCTGCTACTCTTAGCCTCTGCTGGTGTAGAAGCAGGAGCCGGAACCGGCTGAACAGTTTACCCCCCGCTAGCAGGTAATATAGCCCATGCTGGCGCATCCGTAGACCTGGCCATCTTCTCACTCCATTTAGCTGGTATTTCCTCAATTTTAGC
>Squalus_sp._KX949949
CCAGACATAGCTTTTCCACGGATAAATAATATAAGCTTTTGATTGTTGCC-CCCATCCCTCCTGCTACTCTTAGCCTCTGCTGGTGTAGAAGCAGGAGCCGGAACCGGCTGAACAGTTTACCCCCCGCTAGCAGGTAATATAGCCCATGCTGGCGCATCCGTAGACCTGGCCATCTTCTCACTCCATTTAGCTGGTATTTCCTCAATTTTAGC
>Squalus_sp._KX949948
CCAGACATAGCTTTTCCACGGATAAATAATATAAGCTTTTGATTGTTGCC-CCCATCCCTCCTGCTACTCTTAGCCTCTGCTGGTGTAGAAGCAGGAGCCGGAACCGGCTGAACAGTTTACCCCCCGCTAGCAGGTAATATAGCCCATGCTGGCGCATCCGTAGACCTGGCCATCTTCTCACTCCATTTAGCTGGTATTTCCTCAATTTTAGC
>Squalus_sp._KX949945
CCAGACATAGCTTTTCCACGGATAAATAATATAAGCTTTTGATTGTTGCC-CCCATCCCTCCTGCTACTCTTAGCCTCTGCTGGTGTAGAAGCAGGAGCCGGAACCGGCTGAACAGTTTACCCCCCGCTAGCAGGTAATATAGCCCATGCTGGCGCATCCGTAGACCTGGCCATCTTCTCACTCCATTTAGCTGGTATTTCCTCAATTTTAGC
>Squalus_sp._KX949932
CCAGACATAGCTTTTCCACGGATAAATAATATAAGCTTTTGATTGTTGCC-CCCATCCCTCCTGCTACTCTTAGCCTCTGCTGGTGTAGAAGCAGGAGCCGGAACCGGCTGAACAGTTTACCCCCCGCTAGCAGGTAATATAGCCCATGCTGGCGCATCCGTAGACCTGGCCATCTTCTCACTCCATTTAGCTGGTATTTCCTCAATTTTAGC
>Squalus_sp._KX949930
CCAGACATAGCTTTTCCACGGATAAATAATATAAGCTTTTGATTGTTGCC-CCCATCCCTCCTGCTACTCTTAGCCTCTGCTGGTGTAGAAGCAGGAGCCGGAACCGGCTGAACAGTTTACCCCCCGCTAGCAGGTAATATAGCCCATGCTGGCGCATCCGTAGACCTGGCCATCTTCTCACTCCATTTAGCTGGTATTTCCTCAATTTTAGC
>Squalus_sp._KX949915
CCAGACATAGCTTTTCCACGGATAAATAATATAAGCTTTTGATTGTTGCC-CCCATCCCTCCTGCTACTCTTAGCCTCTGCTGGTGTAGAAGCAGGAGCCGGAACCGGCTGAACAGTTTACCCCCCGCTAGCAGGTAATATAGCCCATGCTGGCGCATCCGTAGACCTGGCCATCTTCTCACTCCATTTAGCTGGTATTTCCTCAATTTTAGC
>Squalus_sp._KX949911
CCAGACATAGCTTTTCCACGGATAAATAATATAAGCTTTTGATTGTTGCC-CCCATCCCTCCTGCTACTCTTAGCCTCTGCTGGTGTAGAAGCAGGAGCCGGAACCGGCTGAACAGTTTACCCCCCGCTAGCAGGTAATATAGCCCATGCTGGCGCATCCGTAGACCTGGCCATCTTCTCACTCCATTTAGCTGGTATTTCCTCAATTTTAGC
>Squalus_sp._KX949910
CCAGACATAGCTTTTCCACGGATAAATAATATAAGCTTTTGATTGTTGCC-CCCATCCCTCCTGCTACTCTTAGCCTCTGCTGGTGTAGAAGCAGGAGCCGGAACCGGCTGAACAGTTTACCCCCCGCTAGCAGGTAATATAGCCCATGCTGGCGCATCCGTAGACCTGGCCATCTTCTCACTCCATTTAGCTGGTATTTCCTCAATTTTAGC
>Squalus_sp._KX949909
CCAGACATAGCTTTTCCACGGATAAATAATATAAGCTTTTGATTGTTGCC-CCCATCCCTCCTGCTACTCTTAGCCTCTGCTGGTGTAGAAGCAGGAGCCGGAACCGGCTGAACAGTTTACCCCCCGCTAGCAGGTAATATAGCCCATGCTGGCGCATCCGTAGACCTGGCCATCTTCTCACTCCATTTAGCTGGTATTTCCTCAATTTTAGC
>Squalus_sp._KX949904
CCAGACATAGCTTTTCCACGGATAAATAATATAAGCTTTTGATTGTTGCC-CCCATCCCTCCTGCTACTCTTAGCCTCTGCTGGTGTAGAAGCAGGAGCCGGAACCGGCTGAACAGTTTACCCCCCGCTAGCAGGTAATATAGCCCATGCTGGCGCATCCGTAGACCTGGCCATCTTCTCACTCCATTTAGCTGGTATTTCCTCAATTTTAGC
>Squalus_sp._KX949903
CCAGACATAGCTTTTCCACGGATAAATAATATAAGCTTTTGATTGTTGCC-CCCATCCCTCCTGCTACTCTTAGCCTCTGCTGGTGTAGAAGCAGGAGCCGGAACCGGCTGAACAGTTTACCCCCCGCTAGCAGGTAATATAGCCCATGCTGGCGCATCCGTAGACCTGGCCATCTTCTCACTCCATTTAGCTGGTATTTCCTCAATTTTAGC
>Squalus_sp._KX949899
CCAGACATAGCTTTTCCACGGATAAATAATATAAGCTTTTGATTGTTGCC-CCCATCCCTCCTGCTACTCTTAGCCTCTGCTGGTGTAGAAGCAGGAGCCGGAACCGGCTGAACAGTTTACCCCCCGCTAGCAGGTAATATAGCCCATGCTGGCGCATCCGTAGACCTGGCCATCTTCTCACTCCATTTAGCTGGTATTTCCTCAATTTTAGC
>Squalus_sp._KX949894
CCAGACATAGCTTTTCCACGGATAAATAATATAAGCTTTTGATTGTTGCC-CCCATCCCTCCTGCTACTCTTAGCCTCTGCTGGTGTAGAAGCAGGAGCCGGAACCGGCTGAACAGTTTACCCCCCGCTAGCAGGTAATATAGCCCATGCTGGCGCATCCGTAGACCTGGCCATCTTCTCACTCCATTTAGCTGGTATTTCCTCAATTTTAGC
>Squalus_sp._KX949891
CCAGACATAGCTTTTCCACGGATAAATAATATAAGCTTTTGATTGTTGCC-CCCATCCCTCCTGCTACTCTTAGCCTCTGCTGGTGTAGAAGCAGGAGCCGGAACCGGCTGAACAGTTTACCCCCCGCTAGCAGGTAATATAGCCCATGCTGGCGCATCCGTAGACCTGGCCATCTTCTCACTCCATTTAGCTGGTATTTCCTCAATTTTAGC
>Squalus_sp._KX949882
CCAGACATAGCTTTTCCACGGATAAATAATATAAGCTTTTGATTGTTGCC-CCCATCCCTCCTGCTACTCTTAGCCTCTGCTGGTGTAGAAGCAGGAGCCGGAACCGGCTGAACAGTTTACCCCCCGCTAGCAGGTAATATAGCCCATGCTGGCGCATCCGTAGACCTGGCCATCTTCTCACTCCATTTAGCTGGTATTTCCTCAATTTTAGC
>Squalus_sp._KX949881
CCAGACATAGCTTTTCCACGGATAAATAATATAAGCTTTTGATTGTTGCC-CCCATCCCTCCTGCTACTCTTAGCCTCTGCTGGTGTAGAAGCAGGAGCCGGAACCGGCTGAACAGTTTACCCCCCGCTAGCAGGTAATATAGCCCATGCTGGCGCATCCGTAGACCTGGCCATCTTCTCACTCCATTTAGCTGGTATTTCCTCAATTTTAGC
>Squalus_sp._KX949880
CCAGACATAGCTTTTCCACGGATAAATAATATAAGCTTTTGATTGTTGCC-CCCATCCCTCCTGCTACTCTTAGCCTCTGCTGGTGTAGAAGCAGGAGCCGGAACCGGCTGAACAGTTTACCCCCCGCTAGCAGGTAATATAGCCCATGCTGGCGCATCCGTAGACCTGGCCATCTTCTCACTCCATTTAGCTGGTATTTCCTCAATTTTAGC
>Squalus_sp._KX949879
CCAGACATAGCTTTTCCACGGATAAATAATATAAGCTTTTGATTGTTGCC-CCCATCCCTCCTGCTACTCTTAGCCTCTGCTGGTGTAGAAGCAGGAGCCGGAACCGGCTGAACAGTTTACCCCCCGCTAGCAGGTAATATAGCCCATGCTGGCGCATCCGTAGACCTGGCCATCTTCTCACTCCATTTAGCTGGTATTTCCTCAATTTTAGC
>Squalus_sp._KX949878
CCAGACATAGCTTTTCCACGGATAAATAATATAAGCTTTTGATTGTTGCC-CCCATCCCTCCTGCTACTCTTAGCCTCTGCTGGTGTAGAAGCAGGAGCCGGAACCGGCTGAACAGTTTACCCCCCGCTAGCAGGTAATATAGCCCATGCTGGCGCATCCGTAGACCTGGCCATCTTCTCACTCCATTTAGCTGGTATTTCCTCAATTTTAGC
>Squalus_sp._KX949877
CCAGACATAGCTTTTCCACGGATAAATAATATAAGCTTTTGATTGTTGCC-CCCATCCCTCCTGCTACTCTTAGCCTCTGCTGGTGTAGAAGCAGGAGCCGGAACCGGCTGAACAGTTTACCCCCCGCTAGCAGGTAATATAGCCCATGCTGGCGCATCCGTAGACCTGGCCATCTTCTCACTCCATTTAGCTGGTATTTCCTCAATTTTAGC
>Squalus_sp._KX949876
CCAGACATAGCTTTTCCACGGATAAATAATATAAGCTTTTGATTGTTGCC-CCCATCCCTCCTGCTACTCTTAGCCTCTGCTGGTGTAGAAGCAGGAGCCGGAACCGGCTGAACAGTTTACCCCCCGCTAGCAGGTAATATAGCCCATGCTGGCGCATCCGTAGACCTGGCCATCTTCTCACTCCATTTAGCTGGTATTTCCTCAATTTTAGC
>Squalus_sp._KX949873
CCAGACATAGCTTTTCCACGGATAAATAATATAAGCTTTTGATTGTTGCC-CCCATCCCTCCTGCTACTCTTAGCCTCTGCTGGTGTAGAAGCAGGAGCCGGAACCGGCTGAACAGTTTACCCCCCGCTAGCAGGTAATATAGCCCATGCTGGCGCATCCGTAGACCTGGCCATCTTCTCACTCCATTTAGCTGGTATTTCCTCAATTTTAGC
>Squalus_sp._KX949869
CCAGACATAGCTTTTCCACGGATAAATAATATAAGCTTTTGATTGTTGCC-CCCATCCCTCCTGCTACTCTTAGCCTCTGCTGGTGTAGAAGCAGGAGCCGGAACCGGCTGAACAGTTTACCCCCCGCTAGCAGGTAATATAGCCCATGCTGGCGCATCCGTAGACCTGGCCATCTTCTCACTCCATTTAGCTGGTATTTCCTCAATTTTAGC
>Squalus_sp._KX949867
CCAGACATAGCTTTTCCACGGATAAATAATATAAGCTTTTGATTGTTGCC-CCCATCCCTCCTGCTACTCTTAGCCTCTGCTGGTGTAGAAGCAGGAGCCGGAACCGGCTGAACAGTTTACCCCCCGCTAGCAGGTAATATAGCCCATGCTGGCGCATCCGTAGACCTGGCCATCTTCTCACTCCATTTAGCTGGTATTTCCTCAATTTTAGC
>Squalus_sp._KX949865
CCAGACATAGCTTTTCCACGGATAAATAATATAAGCTTTTGATTGTTGCC-CCCATCCCTCCTGCTACTCTTAGCCTCTGCTGGTGTAGAAGCAGGAGCCGGAACCGGCTGAACAGTTTACCCCCCGCTAGCAGGTAATATAGCCCATGCTGGCGCATCCGTAGACCTGGCCATCTTCTCACTCCATTTAGCTGGTATTTCCTCAATTTTAGC
>Squalus_sp._KX949864
CCAGACATAGCTTTTCCACGGATAAATAATATAAGCTTTTGATTGTTGCC-CCCATCCCTCCTGCTACTCTTAGCCTCTGCTGGTGTAGAAGCAGGAGCCGGAACCGGCTGAACAGTTTACCCCCCGCTAGCAGGTAATATAGCCCATGCTGGCGCATCCGTAGACCTGGCCATCTTCTCACTCCATTTAGCTGGTATTTCCTCAATTTTAGC
>Squalus_sp._MW537945
CCAGACATAGCTTTTCCACGGATAAATAATATAAGCTTTTGATTGTTGCC-CCCATCCCTCCTGCTACTCTTAGCCTCTGCTGGTGTAGAAGCAGGAGCCGGAACCGGCTGAACAGTTTACCCCCCGCTAGCAGGTAATATAGCCCATGCTGGCGCATCCGTAGACCTGGCCATCTTCTCACTCCATTTAGCTGGTATTTCCTCAATTTTAGC
>Squalus_blainville_KJ709924
CCAGACATAGCTTTTCCACGGATAAATAATATAAGCTTTTGATTGTTGCC-CCCATCCCTCCTGCTACTCTTAGCCTCTGCTGGTGTAGAAGCAGGAGCCGGAACCGGCTGAACAGTTTACCCCCCGCTAGCAGGTAATATAGCCCATGCTGGCGCATCCGTAGACCTGGCCATCTTCTCACTCCATTTAGCTGGTATTTCCTCAATTTTAGC
>Squalus_acanthias_JN641249
CCAGACATAGCTTTTCCACGGATAAATAATATAAGCTTTTGATTGTTGCC-CCCATCCCTCCTGCTACTCTTAGCCTCTGCTGGTGTAGAAGCAGGAGCCGGAACCGGCTGAACAGTTTACCCCCCGCTAGCAGGTAATATAGCCCATGCTGGCGCATCCGTAGACCTGGCCATCTTCTCACTCCATTTAGCTGGTATTTCCTCAATTTTAGC
>Squalus_sp._FM164426
CCAGACATAGCTTTTCCACGGATAAATAATATAAGCTTTTGATTGTTGCC-CCCATCCCTCCTGCTACTCTTAGCCTCTGCTGGTGTAGAAGCAGGAGCCGGAACCGGCTGAACAGTTTACCCCCCGCTAGCAGGTAATATAGCCCATGCTGGCGCATCCGTAGACCTGGCCATCTTCTCACTCCATTTAGCTGGTATTTCCTCAATTTTAGC
>Squalus_acutipinnis_OQ339198
CCAGACATAGCTTTTCCACGGATAAATAATATAAGCTTTTGATTGTTGCC-CCCATCCCTCCTGCTACTCTTAGCCTCTGCTGGTGTAGAAGCAGGAGCCGGAACCGGCTGAACAGTTTACCCCCCGCTAGCAGGTAATATAGCCCATGCTGGCGCATCCGTAGACCTGGCCATCTTCTCACTCCATTTAGCTGGTATTTCCTCAATTTTAGC
>Squalus_blainville_KU198563
CCAGACATAGCTTTTCCACGGATAAATAATATAAGCTTTTGATTGTTGCC-CCCATCCCTCCTGCTACTCTTAGCCTCTGCTGGTGTAGAAGCAGGAGCCGGAACCGGCTGAACAGTTTACCCCCCGCTAGCAGGTAATATAGCCCATGCTGGCGCATCCGTAGACCTGGCCATCTTCTCACTCCATTTAGCTGGTATTTCCTCAATTTTAGC
>Squalus_blainville_MN641759
CCAGACATAGCTTTTCCACGGATAAATAATATAAGCTTTTGATTGTTGCC-CCCATCCCTCCTGCTACTCTTAGCCTCTGCTGGTGTAGAAGCAGGAGCCGGAACCGGCTGAACAGTTTACCCCCCGCTAGCAGGTAATATAGCCCATGCTGGCGCATCCGTAGACCTGGCCATCTTCTCACTCCATTTAGCTGGTATTTCCTCAATTTTAGC
>Squalus_blainville_KU198545
CCAGACATAGCTTTTCCACGGATAAATAATATAAGCTTTTGATTGTTGCC-CCCATCCCTCCTGCTACTCTTAGCCTCTGCTGGTGTAGAAGCAGGAGCCGGAACCGGCTGAACAGTTTACCCCCCGCTAGCAGGTAATATAGCCCATGCTGGCGCATCCGTAGACCTGGCCATCTTCTCACTCCATTTAGCTGGTATTTCCTCAATTTTAGC
>Squalus_blainville_KU198522
CCAGACATAGCTTTTCCACGGATAAATAATATAAGCTTTTGATTGTTGCC-CCCATCCCTCCTGCTACTCTTAGCCTCTGCTGGTGTAGAAGCAGGAGCCGGAACCGGCTGAACAGTTTACCCCCCGCTAGCAGGTAATATAGCCCATGCTGGCGCATCCGTAGACCTGGCCATCTTCTCACTCCATTTAGCTGGTATTTCCTCAATTTTAGC
>Squalus_blainville_KU198543
CCAGACATAGCTTTTCCACGGATAAATAATATAAGCTTTTGATTGTTGCC-CCCATCCCTCCTGCTACTCTTAGCCTCTGCTGGTGTAGAAGCAGGAGCCGGAACCGGCTGAACAGTTTACCCCCCGCTAGCAGGTAATATAGCCCATGCTGGCGCATCCGTAGACCTGGCCATCTTCTCACTCCATTTAGCTGGTATTTCCTCAATTTTAGC
>Squalus_blainville_KU198517
CCAGACATAGCTTTTCCACGGATAAATAATATAAGCTTTTGATTGTTGCC-CCCATCCCTCCTGCTACTCTTAGCCTCTGCTGGTGTAGAAGCAGGAGCCGGAACCGGCTGAACAGTTTACCCCCCGCTAGCAGGTAATATAGCCCATGCTGGCGCATCCGTAGACCTGGCCATCTTCTCACTCCATTTAGCTGGTATTTCCTCAATTTTAGC
>Squalus_blainville_KU198504
CCAGACATAGCTTTTCCACGGATAAATAATATAAGCTTTTGATTGTTGCC-CCCATCCCTCCTGCTACTCTTAGCCTCTGCTGGTGTAGAAGCAGGAGCCGGAACCGGCTGAACAGTTTACCCCCCGCTAGCAGGTAATATAGCCCATGCTGGCGCATCCGTAGACCTGGCCATCTTCTCACTCCATTTAGCTGGTATTTCCTCAATTTTAGC
>Squalus_blainville_KU198494
CCAGACATAGCTTTTCCACGGATAAATAATATAAGCTTTTGATTGTTGCC-CCCATCCCTCCTGCTACTCTTAGCCTCTGCTGGTGTAGAAGCAGGAGCCGGAACCGGCTGAACAGTTTACCCCCCGCTAGCAGGTAATATAGCCCATGCTGGCGCATCCGTAGACCTGGCCATCTTCTCACTCCATTTAGCTGGTATTTCCTCAATTTTAGC
>Squalus_blainville_MF828597
CCAGACATAGCTTTTCCACGGATAAATAATATAAGCTTTTGATTGTTGCC-CCCATCCCTCCTGCTACTCTTAGCCTCTGCTGGTGTAGAAGCAGGAGCCGGAACCGGCTGAACAGTTTACCCCCCGCTAGCAGGTAATATAGCCCATGCTGGCGCATCCGTAGACCTGGCCATCTTCTCACTCCATTTAGCTGGTATTTCCTCAATTTTAGC
>Squalus_blainville_KT307435
CCAGACATAGCTTTTCCACGGATAAATAATATAAGCTTTTGATTGTTGCC-CCCATCCCTCCTGCTACTCTTAGCCTCTGCTGGTGTAGAAGCAGGAGCCGGAACCGGCTGAACAGTTTACCCCCCGCTAGCAGGTAATATAGCCCATGCTGGCGCATCCGTAGACCTGGCCATCTTCTCACTCCATTTAGCTGGTATTTCCTCAATTTTAGC
>Squalus_blainville_KT307446
CCAGACATAGCTTTTCCACGGATAAATAATATAAGCTTTTGATTGTTGCC-CCCATCCCTCCTGCTACTCTTAGCCTCTGCTGGTGTAGAAGCAGGAGCCGGAACCGGCTGAACAGTTTACCCCCCGCTAGCAGGTAATATAGCCCATGCTGGCGCATCCGTAGACCTGGCCATCTTCTCACTCCATTTAGCTGGTATTTCCTCAATTTTAGC
>Squalus_blainville_GU805917
CCAGACATAGCTTTTCCACGGATAAATAATATAAGCTTTTGATTGTTGCC-CCCATCCCTCCTGCTACTCTTAGCCTCTGCTGGTGTAGAAGCAGGAGCCGGAACCGGCTGAACAGTTTACCCCCCGCTAGCAGGTAATATAGCCCATGCTGGCGCATCCGTAGACCTGGCCATCTTCTCACTCCATTTAGCTGGTATTTCCTCAATTTTAGC
>Squalus_blainville_MF828612
CCAGACATAGCTTTTCCACGGATAAATAATATAAGCTTTTGATTGTTGCC-CCCATCCCTCCTGCTACTCTTAGCCTCTGCTGGTGTAGAAGCAGGAGCCGGAACCGGCTGAACAGTTTACCCCCCGCTAGCAGGTAATATAGCCCATGCTGGCGCATCCGTAGACCTGGCCATCTTCTCACTCCATTTAGCTGGTATTTCCTCAATTTTAGC
>Squalus_blainville_MF828607
CCAGACATAGCTTTTCCACGGATAAATAATATAAGCTTTTGATTGTTGCC-CCCATCCCTCCTGCTACTCTTAGCCTCTGCTGGTGTAGAAGCAGGAGCCGGAACCGGCTGAACAGTTTACCCCCCGCTAGCAGGTAATATAGCCCATGCTGGCGCATCCGTAGACCTGGCCATCTTCTCACTCCATTTAGCTGGTATTTCCTCAATTTTAGC
>Squalus_blainville_MF828606
CCAGACATAGCTTTTCCACGGATAAATAATATAAGCTTTTGATTGTTGCC-CCCATCCCTCCTGCTACTCTTAGCCTCTGCTGGTGTAGAAGCAGGAGCCGGAACCGGCTGAACAGTTTACCCCCCGCTAGCAGGTAATATAGCCCATGCTGGCGCATCCGTAGACCTGGCCATCTTCTCACTCCATTTAGCTGGTATTTCCTCAATTTTAGC
>Squalus_blainville_MF828603
CCAGACATAGCTTTTCCACGGATAAATAATATAAGCTTTTGATTGTTGCC-CCCATCCCTCCTGCTACTCTTAGCCTCTGCTGGTGTAGAAGCAGGAGCCGGAACCGGCTGAACAGTTTACCCCCCGCTAGCAGGTAATATAGCCCATGCTGGCGCATCCGTAGACCTGGCCATCTTCTCACTCCATTTAGCTGGTATTTCCTCAATTTTAGC
>Squalus_blainville_MF828599
CCAGACATAGCTTTTCCACGGATAAATAATATAAGCTTTTGATTGTTGCC-CCCATCCCTCCTGCTACTCTTAGCCTCTGCTGGTGTAGAAGCAGGAGCCGGAACCGGCTGAACAGTTTACCCCCCGCTAGCAGGTAATATAGCCCATGCTGGCGCATCCGTAGACCTGGCCATCTTCTCACTCCATTTAGCTGGTATTTCCTCAATTTTAGC
>Squalus_blainville_MF828596
CCAGACATAGCTTTTCCACGGATAAATAATATAAGCTTTTGATTGTTGCC-CCCATCCCTCCTGCTACTCTTAGCCTCTGCTGGTGTAGAAGCAGGAGCCGGAACCGGCTGAACAGTTTACCCCCCGCTAGCAGGTAATATAGCCCATGCTGGCGCATCCGTAGACCTGGCCATCTTCTCACTCCATTTAGCTGGTATTTCCTCAATTTTAGC
>Squalus_blainville_KU198593
CCAGACATAGCTTTTCCACGGATAAATAATATAAGCTTTTGATTGTTGCC-CCCATCCCTCCTGCTACTCTTAGCCTCTGCTGGTGTAGAAGCAGGAGCCGGAACCGGCTGAACAGTTTACCCCCCGCTAGCAGGTAATATAGCCCATGCTGGCGCATCCGTAGACCTGGCCATCTTCTCACTCCATTTAGCTGGTATTTCCTCAATTTTAGC
>Squalus_blainville_KU198590
CCAGACATAGCTTTTCCACGGATAAATAATATAAGCTTTTGATTGTTGCC-CCCATCCCTCCTGCTACTCTTAGCCTCTGCTGGTGTAGAAGCAGGAGCCGGAACCGGCTGAACAGTTTACCCCCCGCTAGCAGGTAATATAGCCCATGCTGGCGCATCCGTAGACCTGGCCATCTTCTCACTCCATTTAGCTGGTATTTCCTCAATTTTAGC
>Squalus_blainville_KU198587
CCAGACATAGCTTTTCCACGGATAAATAATATAAGCTTTTGATTGTTGCC-CCCATCCCTCCTGCTACTCTTAGCCTCTGCTGGTGTAGAAGCAGGAGCCGGAACCGGCTGAACAGTTTACCCCCCGCTAGCAGGTAATATAGCCCATGCTGGCGCATCCGTAGACCTGGCCATCTTCTCACTCCATTTAGCTGGTATTTCCTCAATTTTAGC
>Squalus_blainville_KU198580
CCAGACATAGCTTTTCCACGGATAAATAATATAAGCTTTTGATTGTTGCC-CCCATCCCTCCTGCTACTCTTAGCCTCTGCTGGTGTAGAAGCAGGAGCCGGAACCGGCTGAACAGTTTACCCCCCGCTAGCAGGTAATATAGCCCATGCTGGCGCATCCGTAGACCTGGCCATCTTCTCACTCCATTTAGCTGGTATTTCCTCAATTTTAGC
>Squalus_blainville_KU198578
CCAGACATAGCTTTTCCACGGATAAATAATATAAGCTTTTGATTGTTGCC-CCCATCCCTCCTGCTACTCTTAGCCTCTGCTGGTGTAGAAGCAGGAGCCGGAACCGGCTGAACAGTTTACCCCCCGCTAGCAGGTAATATAGCCCATGCTGGCGCATCCGTAGACCTGGCCATCTTCTCACTCCATTTAGCTGGTATTTCCTCAATTTTAGC
>Squalus_blainville_KU198577
CCAGACATAGCTTTTCCACGGATAAATAATATAAGCTTTTGATTGTTGCC-CCCATCCCTCCTGCTACTCTTAGCCTCTGCTGGTGTAGAAGCAGGAGCCGGAACCGGCTGAACAGTTTACCCCCCGCTAGCAGGTAATATAGCCCATGCTGGCGCATCCGTAGACCTGGCCATCTTCTCACTCCATTTAGCTGGTATTTCCTCAATTTTAGC
>Squalus_blainville_KU198575
CCAGACATAGCTTTTCCACGGATAAATAATATAAGCTTTTGATTGTTGCC-CCCATCCCTCCTGCTACTCTTAGCCTCTGCTGGTGTAGAAGCAGGAGCCGGAACCGGCTGAACAGTTTACCCCCCGCTAGCAGGTAATATAGCCCATGCTGGCGCATCCGTAGACCTGGCCATCTTCTCACTCCATTTAGCTGGTATTTCCTCAATTTTAGC
>Squalus_blainville_KU198574
CCAGACATAGCTTTTCCACGGATAAATAATATAAGCTTTTGATTGTTGCC-CCCATCCCTCCTGCTACTCTTAGCCTCTGCTGGTGTAGAAGCAGGAGCCGGAACCGGCTGAACAGTTTACCCCCCGCTAGCAGGTAATATAGCCCATGCTGGCGCATCCGTAGACCTGGCCATCTTCTCACTCCATTTAGCTGGTATTTCCTCAATTTTAGC
>Squalus_blainville_KU198572
CCAGACATAGCTTTTCCACGGATAAATAATATAAGCTTTTGATTGTTGCC-CCCATCCCTCCTGCTACTCTTAGCCTCTGCTGGTGTAGAAGCAGGAGCCGGAACCGGCTGAACAGTTTACCCCCCGCTAGCAGGTAATATAGCCCATGCTGGCGCATCCGTAGACCTGGCCATCTTCTCACTCCATTTAGCTGGTATTTCCTCAATTTTAGC
>Squalus_blainville_KU198565
CCAGACATAGCTTTTCCACGGATAAATAATATAAGCTTTTGATTGTTGCC-CCCATCCCTCCTGCTACTCTTAGCCTCTGCTGGTGTAGAAGCAGGAGCCGGAACCGGCTGAACAGTTTACCCCCCGCTAGCAGGTAATATAGCCCATGCTGGCGCATCCGTAGACCTGGCCATCTTCTCACTCCATTTAGCTGGTATTTCCTCAATTTTAGC
>Squalus_blainville_KU198564
CCAGACATAGCTTTTCCACGGATAAATAATATAAGCTTTTGATTGTTGCC-CCCATCCCTCCTGCTACTCTTAGCCTCTGCTGGTGTAGAAGCAGGAGCCGGAACCGGCTGAACAGTTTACCCCCCGCTAGCAGGTAATATAGCCCATGCTGGCGCATCCGTAGACCTGGCCATCTTCTCACTCCATTTAGCTGGTATTTCCTCAATTTTAGC
>Squalus_blainville_KU198562
CCAGACATAGCTTTTCCACGGATAAATAATATAAGCTTTTGATTGTTGCC-CCCATCCCTCCTGCTACTCTTAGCCTCTGCTGGTGTAGAAGCAGGAGCCGGAACCGGCTGAACAGTTTACCCCCCGCTAGCAGGTAATATAGCCCATGCTGGCGCATCCGTAGACCTGGCCATCTTCTCACTCCATTTAGCTGGTATTTCCTCAATTTTAGC
>Squalus_blainville_KU198560
CCAGACATAGCTTTTCCACGGATAAATAATATAAGCTTTTGATTGTTGCC-CCCATCCCTCCTGCTACTCTTAGCCTCTGCTGGTGTAGAAGCAGGAGCCGGAACCGGCTGAACAGTTTACCCCCCGCTAGCAGGTAATATAGCCCATGCTGGCGCATCCGTAGACCTGGCCATCTTCTCACTCCATTTAGCTGGTATTTCCTCAATTTTAGC
>Squalus_blainville_KU198558
CCAGACATAGCTTTTCCACGGATAAATAATATAAGCTTTTGATTGTTGCC-CCCATCCCTCCTGCTACTCTTAGCCTCTGCTGGTGTAGAAGCAGGAGCCGGAACCGGCTGAACAGTTTACCCCCCGCTAGCAGGTAATATAGCCCATGCTGGCGCATCCGTAGACCTGGCCATCTTCTCACTCCATTTAGCTGGTATTTCCTCAATTTTAGC
>Squalus_blainville_KU198557
CCAGACATAGCTTTTCCACGGATAAATAATATAAGCTTTTGATTGTTGCC-CCCATCCCTCCTGCTACTCTTAGCCTCTGCTGGTGTAGAAGCAGGAGCCGGAACCGGCTGAACAGTTTACCCCCCGCTAGCAGGTAATATAGCCCATGCTGGCGCATCCGTAGACCTGGCCATCTTCTCACTCCATTTAGCTGGTATTTCCTCAATTTTAGC
>Squalus_blainville_KU198554
CCAGACATAGCTTTTCCACGGATAAATAATATAAGCTTTTGATTGTTGCC-CCCATCCCTCCTGCTACTCTTAGCCTCTGCTGGTGTAGAAGCAGGAGCCGGAACCGGCTGAACAGTTTACCCCCCGCTAGCAGGTAATATAGCCCATGCTGGCGCATCCGTAGACCTGGCCATCTTCTCACTCCATTTAGCTGGTATTTCCTCAATTTTAGC
>Squalus_blainville_KU198553
CCAGACATAGCTTTTCCACGGATAAATAATATAAGCTTTTGATTGTTGCC-CCCATCCCTCCTGCTACTCTTAGCCTCTGCTGGTGTAGAAGCAGGAGCCGGAACCGGCTGAACAGTTTACCCCCCGCTAGCAGGTAATATAGCCCATGCTGGCGCATCCGTAGACCTGGCCATCTTCTCACTCCATTTAGCTGGTATTTCCTCAATTTTAGC
>Squalus_blainville_KU198551
CCAGACATAGCTTTTCCACGGATAAATAATATAAGCTTTTGATTGTTGCC-CCCATCCCTCCTGCTACTCTTAGCCTCTGCTGGTGTAGAAGCAGGAGCCGGAACCGGCTGAACAGTTTACCCCCCGCTAGCAGGTAATATAGCCCATGCTGGCGCATCCGTAGACCTGGCCATCTTCTCACTCCATTTAGCTGGTATTTCCTCAATTTTAGC
>Squalus_blainville_KU198550
CCAGACATAGCTTTTCCACGGATAAATAATATAAGCTTTTGATTGTTGCC-CCCATCCCTCCTGCTACTCTTAGCCTCTGCTGGTGTAGAAGCAGGAGCCGGAACCGGCTGAACAGTTTACCCCCCGCTAGCAGGTAATATAGCCCATGCTGGCGCATCCGTAGACCTGGCCATCTTCTCACTCCATTTAGCTGGTATTTCCTCAATTTTAGC
>Squalus_blainville_KU198548
CCAGACATAGCTTTTCCACGGATAAATAATATAAGCTTTTGATTGTTGCC-CCCATCCCTCCTGCTACTCTTAGCCTCTGCTGGTGTAGAAGCAGGAGCCGGAACCGGCTGAACAGTTTACCCCCCGCTAGCAGGTAATATAGCCCATGCTGGCGCATCCGTAGACCTGGCCATCTTCTCACTCCATTTAGCTGGTATTTCCTCAATTTTAGC
>Squalus_blainville_KU198547
CCAGACATAGCTTTTCCACGGATAAATAATATAAGCTTTTGATTGTTGCC-CCCATCCCTCCTGCTACTCTTAGCCTCTGCTGGTGTAGAAGCAGGAGCCGGAACCGGCTGAACAGTTTACCCCCCGCTAGCAGGTAATATAGCCCATGCTGGCGCATCCGTAGACCTGGCCATCTTCTCACTCCATTTAGCTGGTATTTCCTCAATTTTAGC
>Squalus_blainville_KU198546
CCAGACATAGCTTTTCCACGGATAAATAATATAAGCTTTTGATTGTTGCC-CCCATCCCTCCTGCTACTCTTAGCCTCTGCTGGTGTAGAAGCAGGAGCCGGAACCGGCTGAACAGTTTACCCCCCGCTAGCAGGTAATATAGCCCATGCTGGCGCATCCGTAGACCTGGCCATCTTCTCACTCCATTTAGCTGGTATTTCCTCAATTTTAGC
>Squalus_blainville_KU198544
CCAGACATAGCTTTTCCACGGATAAATAATATAAGCTTTTGATTGTTGCC-CCCATCCCTCCTGCTACTCTTAGCCTCTGCTGGTGTAGAAGCAGGAGCCGGAACCGGCTGAACAGTTTACCCCCCGCTAGCAGGTAATATAGCCCATGCTGGCGCATCCGTAGACCTGGCCATCTTCTCACTCCATTTAGCTGGTATTTCCTCAATTTTAGC
>Squalus_blainville_KU198538
CCAGACATAGCTTTTCCACGGATAAATAATATAAGCTTTTGATTGTTGCC-CCCATCCCTCCTGCTACTCTTAGCCTCTGCTGGTGTAGAAGCAGGAGCCGGAACCGGCTGAACAGTTTACCCCCCGCTAGCAGGTAATATAGCCCATGCTGGCGCATCCGTAGACCTGGCCATCTTCTCACTCCATTTAGCTGGTATTTCCTCAATTTTAGC
>Squalus_blainville_KU198537
CCAGACATAGCTTTTCCACGGATAAATAATATAAGCTTTTGATTGTTGCC-CCCATCCCTCCTGCTACTCTTAGCCTCTGCTGGTGTAGAAGCAGGAGCCGGAACCGGCTGAACAGTTTACCCCCCGCTAGCAGGTAATATAGCCCATGCTGGCGCATCCGTAGACCTGGCCATCTTCTCACTCCATTTAGCTGGTATTTCCTCAATTTTAGC
>Squalus_blainville_KU198535
CCAGACATAGCTTTTCCACGGATAAATAATATAAGCTTTTGATTGTTGCC-CCCATCCCTCCTGCTACTCTTAGCCTCTGCTGGTGTAGAAGCAGGAGCCGGAACCGGCTGAACAGTTTACCCCCCGCTAGCAGGTAATATAGCCCATGCTGGCGCATCCGTAGACCTGGCCATCTTCTCACTCCATTTAGCTGGTATTTCCTCAATTTTAGC
>Squalus_blainville_KU198534
CCAGACATAGCTTTTCCACGGATAAATAATATAAGCTTTTGATTGTTGCC-CCCATCCCTCCTGCTACTCTTAGCCTCTGCTGGTGTAGAAGCAGGAGCCGGAACCGGCTGAACAGTTTACCCCCCGCTAGCAGGTAATATAGCCCATGCTGGCGCATCCGTAGACCTGGCCATCTTCTCACTCCATTTAGCTGGTATTTCCTCAATTTTAGC
>Squalus_blainville_KU198531
CCAGACATAGCTTTTCCACGGATAAATAATATAAGCTTTTGATTGTTGCC-CCCATCCCTCCTGCTACTCTTAGCCTCTGCTGGTGTAGAAGCAGGAGCCGGAACCGGCTGAACAGTTTACCCCCCGCTAGCAGGTAATATAGCCCATGCTGGCGCATCCGTAGACCTGGCCATCTTCTCACTCCATTTAGCTGGTATTTCCTCAATTTTAGC
>Squalus_blainville_KU198530
CCAGACATAGCTTTTCCACGGATAAATAATATAAGCTTTTGATTGTTGCC-CCCATCCCTCCTGCTACTCTTAGCCTCTGCTGGTGTAGAAGCAGGAGCCGGAACCGGCTGAACAGTTTACCCCCCGCTAGCAGGTAATATAGCCCATGCTGGCGCATCCGTAGACCTGGCCATCTTCTCACTCCATTTAGCTGGTATTTCCTCAATTTTAGC
>Squalus_blainville_KU198529
CCAGACATAGCTTTTCCACGGATAAATAATATAAGCTTTTGATTGTTGCC-CCCATCCCTCCTGCTACTCTTAGCCTCTGCTGGTGTAGAAGCAGGAGCCGGAACCGGCTGAACAGTTTACCCCCCGCTAGCAGGTAATATAGCCCATGCTGGCGCATCCGTAGACCTGGCCATCTTCTCACTCCATTTAGCTGGTATTTCCTCAATTTTAGC
>Squalus_blainville_KU198527
CCAGACATAGCTTTTCCACGGATAAATAATATAAGCTTTTGATTGTTGCC-CCCATCCCTCCTGCTACTCTTAGCCTCTGCTGGTGTAGAAGCAGGAGCCGGAACCGGCTGAACAGTTTACCCCCCGCTAGCAGGTAATATAGCCCATGCTGGCGCATCCGTAGACCTGGCCATCTTCTCACTCCATTTAGCTGGTATTTCCTCAATTTTAGC
>Squalus_blainville_KU198523
CCAGACATAGCTTTTCCACGGATAAATAATATAAGCTTTTGATTGTTGCC-CCCATCCCTCCTGCTACTCTTAGCCTCTGCTGGTGTAGAAGCAGGAGCCGGAACCGGCTGAACAGTTTACCCCCCGCTAGCAGGTAATATAGCCCATGCTGGCGCATCCGTAGACCTGGCCATCTTCTCACTCCATTTAGCTGGTATTTCCTCAATTTTAGC
>Squalus_blainville_KU198518
CCAGACATAGCTTTTCCACGGATAAATAATATAAGCTTTTGATTGTTGCC-CCCATCCCTCCTGCTACTCTTAGCCTCTGCTGGTGTAGAAGCAGGAGCCGGAACCGGCTGAACAGTTTACCCCCCGCTAGCAGGTAATATAGCCCATGCTGGCGCATCCGTAGACCTGGCCATCTTCTCACTCCATTTAGCTGGTATTTCCTCAATTTTAGC
>Squalus_blainville_KU198514
CCAGACATAGCTTTTCCACGGATAAATAATATAAGCTTTTGATTGTTGCC-CCCATCCCTCCTGCTACTCTTAGCCTCTGCTGGTGTAGAAGCAGGAGCCGGAACCGGCTGAACAGTTTACCCCCCGCTAGCAGGTAATATAGCCCATGCTGGCGCATCCGTAGACCTGGCCATCTTCTCACTCCATTTAGCTGGTATTTCCTCAATTTTAGC
>Squalus_blainville_KU198513
CCAGACATAGCTTTTCCACGGATAAATAATATAAGCTTTTGATTGTTGCC-CCCATCCCTCCTGCTACTCTTAGCCTCTGCTGGTGTAGAAGCAGGAGCCGGAACCGGCTGAACAGTTTACCCCCCGCTAGCAGGTAATATAGCCCATGCTGGCGCATCCGTAGACCTGGCCATCTTCTCACTCCATTTAGCTGGTATTTCCTCAATTTTAGC
>Squalus_blainville_KU198511
CCAGACATAGCTTTTCCACGGATAAATAATATAAGCTTTTGATTGTTGCC-CCCATCCCTCCTGCTACTCTTAGCCTCTGCTGGTGTAGAAGCAGGAGCCGGAACCGGCTGAACAGTTTACCCCCCGCTAGCAGGTAATATAGCCCATGCTGGCGCATCCGTAGACCTGGCCATCTTCTCACTCCATTTAGCTGGTATTTCCTCAATTTTAGC
>Squalus_blainville_KU198508
CCAGACATAGCTTTTCCACGGATAAATAATATAAGCTTTTGATTGTTGCC-CCCATCCCTCCTGCTACTCTTAGCCTCTGCTGGTGTAGAAGCAGGAGCCGGAACCGGCTGAACAGTTTACCCCCCGCTAGCAGGTAATATAGCCCATGCTGGCGCATCCGTAGACCTGGCCATCTTCTCACTCCATTTAGCTGGTATTTCCTCAATTTTAGC
>Squalus_blainville_KU198506
CCAGACATAGCTTTTCCACGGATAAATAATATAAGCTTTTGATTGTTGCC-CCCATCCCTCCTGCTACTCTTAGCCTCTGCTGGTGTAGAAGCAGGAGCCGGAACCGGCTGAACAGTTTACCCCCCGCTAGCAGGTAATATAGCCCATGCTGGCGCATCCGTAGACCTGGCCATCTTCTCACTCCATTTAGCTGGTATTTCCTCAATTTTAGC
>Squalus_blainville_KU198503
CCAGACATAGCTTTTCCACGGATAAATAATATAAGCTTTTGATTGTTGCC-CCCATCCCTCCTGCTACTCTTAGCCTCTGCTGGTGTAGAAGCAGGAGCCGGAACCGGCTGAACAGTTTACCCCCCGCTAGCAGGTAATATAGCCCATGCTGGCGCATCCGTAGACCTGGCCATCTTCTCACTCCATTTAGCTGGTATTTCCTCAATTTTAGC
>Squalus_blainville_KU198502
CCAGACATAGCTTTTCCACGGATAAATAATATAAGCTTTTGATTGTTGCC-CCCATCCCTCCTGCTACTCTTAGCCTCTGCTGGTGTAGAAGCAGGAGCCGGAACCGGCTGAACAGTTTACCCCCCGCTAGCAGGTAATATAGCCCATGCTGGCGCATCCGTAGACCTGGCCATCTTCTCACTCCATTTAGCTGGTATTTCCTCAATTTTAGC
>Squalus_blainville_KU198501
CCAGACATAGCTTTTCCACGGATAAATAATATAAGCTTTTGATTGTTGCC-CCCATCCCTCCTGCTACTCTTAGCCTCTGCTGGTGTAGAAGCAGGAGCCGGAACCGGCTGAACAGTTTACCCCCCGCTAGCAGGTAATATAGCCCATGCTGGCGCATCCGTAGACCTGGCCATCTTCTCACTCCATTTAGCTGGTATTTCCTCAATTTTAGC
>Squalus_blainville_KU198500
CCAGACATAGCTTTTCCACGGATAAATAATATAAGCTTTTGATTGTTGCC-CCCATCCCTCCTGCTACTCTTAGCCTCTGCTGGTGTAGAAGCAGGAGCCGGAACCGGCTGAACAGTTTACCCCCCGCTAGCAGGTAATATAGCCCATGCTGGCGCATCCGTAGACCTGGCCATCTTCTCACTCCATTTAGCTGGTATTTCCTCAATTTTAGC
>Squalus_blainville_KU198496
CCAGACATAGCTTTTCCACGGATAAATAATATAAGCTTTTGATTGTTGCC-CCCATCCCTCCTGCTACTCTTAGCCTCTGCTGGTGTAGAAGCAGGAGCCGGAACCGGCTGAACAGTTTACCCCCCGCTAGCAGGTAATATAGCCCATGCTGGCGCATCCGTAGACCTGGCCATCTTCTCACTCCATTTAGCTGGTATTTCCTCAATTTTAGC
>Squalus_blainville_KU198495
CCAGACATAGCTTTTCCACGGATAAATAATATAAGCTTTTGATTGTTGCC-CCCATCCCTCCTGCTACTCTTAGCCTCTGCTGGTGTAGAAGCAGGAGCCGGAACCGGCTGAACAGTTTACCCCCCGCTAGCAGGTAATATAGCCCATGCTGGCGCATCCGTAGACCTGGCCATCTTCTCACTCCATTTAGCTGGTATTTCCTCAATTTTAGC
>Squalus_blainville_KU198493
CCAGACATAGCTTTTCCACGGATAAATAATATAAGCTTTTGATTGTTGCC-CCCATCCCTCCTGCTACTCTTAGCCTCTGCTGGTGTAGAAGCAGGAGCCGGAACCGGCTGAACAGTTTACCCCCCGCTAGCAGGTAATATAGCCCATGCTGGCGCATCCGTAGACCTGGCCATCTTCTCACTCCATTTAGCTGGTATTTCCTCAATTTTAGC
>Squalus_blainville_KU198490
CCAGACATAGCTTTTCCACGGATAAATAATATAAGCTTTTGATTGTTGCC-CCCATCCCTCCTGCTACTCTTAGCCTCTGCTGGTGTAGAAGCAGGAGCCGGAACCGGCTGAACAGTTTACCCCCCGCTAGCAGGTAATATAGCCCATGCTGGCGCATCCGTAGACCTGGCCATCTTCTCACTCCATTTAGCTGGTATTTCCTCAATTTTAGC
>Squalus_blainville_KU198489
CCAGACATAGCTTTTCCACGGATAAATAATATAAGCTTTTGATTGTTGCC-CCCATCCCTCCTGCTACTCTTAGCCTCTGCTGGTGTAGAAGCAGGAGCCGGAACCGGCTGAACAGTTTACCCCCCGCTAGCAGGTAATATAGCCCATGCTGGCGCATCCGTAGACCTGGCCATCTTCTCACTCCATTTAGCTGGTATTTCCTCAATTTTAGC
>Squalus_blainville_KU198487
CCAGACATAGCTTTTCCACGGATAAATAATATAAGCTTTTGATTGTTGCC-CCCATCCCTCCTGCTACTCTTAGCCTCTGCTGGTGTAGAAGCAGGAGCCGGAACCGGCTGAACAGTTTACCCCCCGCTAGCAGGTAATATAGCCCATGCTGGCGCATCCGTAGACCTGGCCATCTTCTCACTCCATTTAGCTGGTATTTCCTCAATTTTAGC
>Squalus_blainville_KY909559
CCAGACATAGCTTTTCCACGGATAAATAATATAAGCTTTTGATTGTTGCC-CCCATCCCTCCTGCTACTCTTAGCCTCTGCTGGTGTAGAAGCAGGAGCCGGAACCGGCTGAACAGTTTACCCCCCGCTAGCAGGTAATATAGCCCATGCTGGCGCATCCGTAGACCTGGCCATCTTCTCACTCCATTTAGCTGGTATTTCCTCAATTTTAGC
>Squalus_blainville_KY909558
CCAGACATAGCTTTTCCACGGATAAATAATATAAGCTTTTGATTGTTGCC-CCCATCCCTCCTGCTACTCTTAGCCTCTGCTGGTGTAGAAGCAGGAGCCGGAACCGGCTGAACAGTTTACCCCCCGCTAGCAGGTAATATAGCCCATGCTGGCGCATCCGTAGACCTGGCCATCTTCTCACTCCATTTAGCTGGTATTTCCTCAATTTTAGC
>Squalus_blainville_KY909556
CCAGACATAGCTTTTCCACGGATAAATAATATAAGCTTTTGATTGTTGCC-CCCATCCCTCCTGCTACTCTTAGCCTCTGCTGGTGTAGAAGCAGGAGCCGGAACCGGCTGAACAGTTTACCCCCCGCTAGCAGGTAATATAGCCCATGCTGGCGCATCCGTAGACCTGGCCATCTTCTCACTCCATTTAGCTGGTATTTCCTCAATTTTAGC
>Squalus_blainville_KY909549
CCAGACATAGCTTTTCCACGGATAAATAATATAAGCTTTTGATTGTTGCC-CCCATCCCTCCTGCTACTCTTAGCCTCTGCTGGTGTAGAAGCAGGAGCCGGAACCGGCTGAACAGTTTACCCCCCGCTAGCAGGTAATATAGCCCATGCTGGCGCATCCGTAGACCTGGCCATCTTCTCACTCCATTTAGCTGGTATTTCCTCAATTTTAGC
>Squalus_acanthias_JN641248
CCAGACATAGCTTTTCCACGGATAAATAATATAAGCTTTTGATTGTTGCC-CCCATCCCTCCTGCTACTCTTAGCCTCTGCTGGTGTAGAAGCAGGAGCCGGAACCGGCTGAACAGTTTACCCCCCGCTAGCAGGTAATATAGCCCATGCTGGCGCATCCGTAGACCTGGCCATCTTCTCACTCCATTTAGCTGGTATTTCCTCAATTTTAGC
>Squalus_blainville_KU198591
CCAGACATAGCTTTTCCACGGATAAATAATATAAGCTTTTGATTGTTGCC-CCCATCCCTCCTGCTACTCTTAGCCTCTGCTGGTGTAGAAGCAGGAGCCGGAACCGGCTGAACAGTTTACCCCCCGCTAGCAGGTAATATAGCCCATGCTGGCGCATCCGTAGACCTGGCCATCTTCTCACTCCATTTAGCTGGTATTTCCTCAATTTTAGC
>Squalus_blainville_KU198576
CCAGACATAGCTTTTCCACGGATAAATAATATAAGCTTTTGATTGTTGCC-CCCATCCCTCCTGCTACTCTTAGCCTCTGCTGGTGTAGAAGCAGGAGCCGGAACCGGCTGAACAGTTTACCCCCCGCTAGCAGGTAATATAGCCCATGCTGGCGCATCCGTAGACCTGGCCATCTTCTCACTCCATTTAGCTGGTATTTCCTCAATTTTAGC
>Squalus_blainville_KU198525
CCAGACATAGCTTTTCCACGGATAAATAATATAAGCTTTTGATTGTTGCC-CCCATCCCTCCTGCTACTCTTAGCCTCTGCTGGTGTAGAAGCAGGAGCCGGAACCGGCTGAACAGTTTACCCCCCGCTAGCAGGTAATATAGCCCATGCTGGCGCATCCGTAGACCTGGCCATCTTCTCACTCCATTTAGCTGGTATTTCCTCAATTTTAGC
>Squalus_blainville_KY909550
CCAGACATAGCTTTTCCACGGATAAATAATATAAGCTTTTGATTGTTGCC-CCCATCCCTCCTGCTACTCTTAGCCTCTGCTGGTGTAGAAGCAGGAGCCGGAACCGGCTGAACAGTTTACCCCCCGCTAGCAGGTAATATAGCCCATGCTGGCGCATCCGTAGACCTGGCCATCTTCTCACTCCATTTAGCTGGTATTTCCTCAATTTTAGC
>Squalus_blainville_MF828613
CCAGACATAGCTTTTCCACGGATAAATAATATAAGCTTTTGATTGTTGCC-CCCATCCCTCCTGCTACTCTTAGCCTCTGCTGGTGTAGAAGCAGGAGCCGGAACCGGCTGAACAGTTTACCCCCCGCTAGCAGGTAATATAGCCCATGCTGGCGCATCCGTAGACCTGGCCATCTTCTCACTCCATTTAGCTGGTATTTCCTCAATTTTAGC
>Squalus_blainville_MF828611
CCAGACATAGCTTTTCCACGGATAAATAATATAAGCTTTTGATTGTTGCC-CCCATCCCTCCTGCTACTCTTAGCCTCTGCTGGTGTAGAAGCAGGAGCCGGAACCGGCTGAACAGTTTACCCCCCGCTAGCAGGTAATATAGCCCATGCTGGCGCATCCGTAGACCTGGCCATCTTCTCACTCCATTTAGCTGGTATTTCCTCAATTTTAGC
>Squalus_blainville_MF828609
CCAGACATAGCTTTTCCACGGATAAATAATATAAGCTTTTGATTGTTGCC-CCCATCCCTCCTGCTACTCTTAGCCTCTGCTGGTGTAGAAGCAGGAGCCGGAACCGGCTGAACAGTTTACCCCCCGCTAGCAGGTAATATAGCCCATGCTGGCGCATCCGTAGACCTGGCCATCTTCTCACTCCATTTAGCTGGTATTTCCTCAATTTTAGC
>Squalus_blainville_MF828605
CCAGACATAGCTTTTCCACGGATAAATAATATAAGCTTTTGATTGTTGCC-CCCATCCCTCCTGCTACTCTTAGCCTCTGCTGGTGTAGAAGCAGGAGCCGGAACCGGCTGAACAGTTTACCCCCCGCTAGCAGGTAATATAGCCCATGCTGGCGCATCCGTAGACCTGGCCATCTTCTCACTCCATTTAGCTGGTATTTCCTCAATTTTAGC
>Squalus_blainville_MF828604
CCAGACATAGCTTTTCCACGGATAAATAATATAAGCTTTTGATTGTTGCC-CCCATCCCTCCTGCTACTCTTAGCCTCTGCTGGTGTAGAAGCAGGAGCCGGAACCGGCTGAACAGTTTACCCCCCGCTAGCAGGTAATATAGCCCATGCTGGCGCATCCGTAGACCTGGCCATCTTCTCACTCCATTTAGCTGGTATTTCCTCAATTTTAGC
>Squalus_blainville_MF828600
CCAGACATAGCTTTTCCACGGATAAATAATATAAGCTTTTGATTGTTGCC-CCCATCCCTCCTGCTACTCTTAGCCTCTGCTGGTGTAGAAGCAGGAGCCGGAACCGGCTGAACAGTTTACCCCCCGCTAGCAGGTAATATAGCCCATGCTGGCGCATCCGTAGACCTGGCCATCTTCTCACTCCATTTAGCTGGTATTTCCTCAATTTTAGC
>Squalus_blainville_MF828598
CCAGACATAGCTTTTCCACGGATAAATAATATAAGCTTTTGATTGTTGCC-CCCATCCCTCCTGCTACTCTTAGCCTCTGCTGGTGTAGAAGCAGGAGCCGGAACCGGCTGAACAGTTTACCCCCCGCTAGCAGGTAATATAGCCCATGCTGGCGCATCCGTAGACCTGGCCATCTTCTCACTCCATTTAGCTGGTATTTCCTCAATTTTAGC
>Squalus_blainville_GU805902
CCAGACATAGCTTTTCCACGGATAAATAATATAAGCTTTTGATTGTTGCC-CCCATCCCTCCTGCTACTCTTAGCCTCTGCTGGTGTAGAAGCAGGAGCCGGAACCGGCTGAACAGTTTACCCCCCGCTAGCAGGTAATATAGCCCATGCTGGCGCATCCGTAGACCTGGCCATCTTCTCACTCCATTTAGCTGGTATTTCCTCAATTTTAGC
>Squalus_blainville_KY909557
CCAGACATAGCTTTTCCACGGATAAATAATATAAGCTTTTGATTGTTGCC-CCCATCCCTCCTGCTACTCTTAGCCTCTGCTGGTGTAGAAGCAGGAGCCGGAACCGGCTGAACAGTTTACCCCCCGCTAGCAGGTAATATAGCCCATGCTGGCGCATCCGTAGACCTGGCCATCTTCTCACTCCATTTAGCTGGTATTTCCTCAATTTTAGC
>Squalus_blainville_KY909554
CCAGACATAGCTTTTCCACGGATAAATAATATAAGCTTTTGATTGTTGCC-CCCATCCCTCCTGCTACTCTTAGCCTCTGCTGGTGTAGAAGCAGGAGCCGGAACCGGCTGAACAGTTTACCCCCCGCTAGCAGGTAATATAGCCCATGCTGGCGCATCCGTAGACCTGGCCATCTTCTCACTCCATTTAGCTGGTATTTCCTCAATTTTAGC
>Squalus_blainville_KY909553
CCAGACATAGCTTTTCCACGGATAAATAATATAAGCTTTTGATTGTTGCC-CCCATCCCTCCTGCTACTCTTAGCCTCTGCTGGTGTAGAAGCAGGAGCCGGAACCGGCTGAACAGTTTACCCCCCGCTAGCAGGTAATATAGCCCATGCTGGCGCATCCGTAGACCTGGCCATCTTCTCACTCCATTTAGCTGGTATTTCCTCAATTTTAGC
>Squalus_blainville_KY909548
CCAGACATAGCTTTTCCACGGATAAATAATATAAGCTTTTGATTGTTGCC-CCCATCCCTCCTGCTACTCTTAGCCTCTGCTGGTGTAGAAGCAGGAGCCGGAACCGGCTGAACAGTTTACCCCCCGCTAGCAGGTAATATAGCCCATGCTGGCGCATCCGTAGACCTGGCCATCTTCTCACTCCATTTAGCTGGTATTTCCTCAATTTTAGC
>Squalus_blainville_KY909547
CCAGACATAGCTTTTCCACGGATAAATAATATAAGCTTTTGATTGTTGCC-CCCATCCCTCCTGCTACTCTTAGCCTCTGCTGGTGTAGAAGCAGGAGCCGGAACCGGCTGAACAGTTTACCCCCCGCTAGCAGGTAATATAGCCCATGCTGGCGCATCCGTAGACCTGGCCATCTTCTCACTCCATTTAGCTGGTATTTCCTCAATTTTAGC
>Squalus_blainville_MN641797
CCAGACATAGCTTTTCCACGGATAAATAATATAAGCTTTTGATTGTTGCC-CCCATCCCTCCTGCTACTCTTAGCCTCTGCTGGTGTAGAAGCAGGAGCCGGAACCGGCTGAACAGTTTACCCCCCGCTAGCAGGTAATATAGCCCATGCTGGCGCATCCGTAGACCTGGCCATCTTCTCACTCCATTTAGCTGGTATTTCCTCAATTTTAGC
>Squalus_blainville_KU198592
CCAGACATAGCTTTTCCACGGATAAATAATATAAGCTTTTGATTGTTGCC-CCCATCCCTCCTGCTACTCTTAGCCTCTGCTGGTGTAGAAGCAGGAGCCGGAACCGGCTGAACAGTTTACCCCCCGCTAGCAGGTAATATAGCCCATGCTGGCGCATCCGTAGACCTGGCCATCTTCTCACTCCATTTAGCTGGTATTTCCTCAATTTTAGC
>Squalus_blainville_KU198589
CCAGACATAGCTTTTCCACGGATAAATAATATAAGCTTTTGATTGTTGCC-CCCATCCCTCCTGCTACTCTTAGCCTCTGCTGGTGTAGAAGCAGGAGCCGGAACCGGCTGAACAGTTTACCCCCCGCTAGCAGGTAATATAGCCCATGCTGGCGCATCCGTAGACCTGGCCATCTTCTCACTCCATTTAGCTGGTATTTCCTCAATTTTAGC
>Squalus_blainville_KU198573
CCAGACATAGCTTTTCCACGGATAAATAATATAAGCTTTTGATTGTTGCC-CCCATCCCTCCTGCTACTCTTAGCCTCTGCTGGTGTAGAAGCAGGAGCCGGAACCGGCTGAACAGTTTACCCCCCGCTAGCAGGTAATATAGCCCATGCTGGCGCATCCGTAGACCTGGCCATCTTCTCACTCCATTTAGCTGGTATTTCCTCAATTTTAGC
>Squalus_blainville_KU198570
CCAGACATAGCTTTTCCACGGATAAATAATATAAGCTTTTGATTGTTGCC-CCCATCCCTCCTGCTACTCTTAGCCTCTGCTGGTGTAGAAGCAGGAGCCGGAACCGGCTGAACAGTTTACCCCCCGCTAGCAGGTAATATAGCCCATGCTGGCGCATCCGTAGACCTGGCCATCTTCTCACTCCATTTAGCTGGTATTTCCTCAATTTTAGC
>Squalus_blainville_KU198561
CCAGACATAGCTTTTCCACGGATAAATAATATAAGCTTTTGATTGTTGCC-CCCATCCCTCCTGCTACTCTTAGCCTCTGCTGGTGTAGAAGCAGGAGCCGGAACCGGCTGAACAGTTTACCCCCCGCTAGCAGGTAATATAGCCCATGCTGGCGCATCCGTAGACCTGGCCATCTTCTCACTCCATTTAGCTGGTATTTCCTCAATTTTAGC
>Squalus_blainville_KU198555
CCAGACATAGCTTTTCCACGGATAAATAATATAAGCTTTTGATTGTTGCC-CCCATCCCTCCTGCTACTCTTAGCCTCTGCTGGTGTAGAAGCAGGAGCCGGAACCGGCTGAACAGTTTACCCCCCGCTAGCAGGTAATATAGCCCATGCTGGCGCATCCGTAGACCTGGCCATCTTCTCACTCCATTTAGCTGGTATTTCCTCAATTTTAGC
>Squalus_blainville_KU198549
CCAGACATAGCTTTTCCACGGATAAATAATATAAGCTTTTGATTGTTGCC-CCCATCCCTCCTGCTACTCTTAGCCTCTGCTGGTGTAGAAGCAGGAGCCGGAACCGGCTGAACAGTTTACCCCCCGCTAGCAGGTAATATAGCCCATGCTGGCGCATCCGTAGACCTGGCCATCTTCTCACTCCATTTAGCTGGTATTTCCTCAATTTTAGC
>Squalus_blainville_KU198542
CCAGACATAGCTTTTCCACGGATAAATAATATAAGCTTTTGATTGTTGCC-CCCATCCCTCCTGCTACTCTTAGCCTCTGCTGGTGTAGAAGCAGGAGCCGGAACCGGCTGAACAGTTTACCCCCCGCTAGCAGGTAATATAGCCCATGCTGGCGCATCCGTAGACCTGGCCATCTTCTCACTCCATTTAGCTGGTATTTCCTCAATTTTAGC
>Squalus_blainville_KU198541
CCAGACATAGCTTTTCCACGGATAAATAATATAAGCTTTTGATTGTTGCC-CCCATCCCTCCTGCTACTCTTAGCCTCTGCTGGTGTAGAAGCAGGAGCCGGAACCGGCTGAACAGTTTACCCCCCGCTAGCAGGTAATATAGCCCATGCTGGCGCATCCGTAGACCTGGCCATCTTCTCACTCCATTTAGCTGGTATTTCCTCAATTTTAGC
>Squalus_blainville_KU198539
CCAGACATAGCTTTTCCACGGATAAATAATATAAGCTTTTGATTGTTGCC-CCCATCCCTCCTGCTACTCTTAGCCTCTGCTGGTGTAGAAGCAGGAGCCGGAACCGGCTGAACAGTTTACCCCCCGCTAGCAGGTAATATAGCCCATGCTGGCGCATCCGTAGACCTGGCCATCTTCTCACTCCATTTAGCTGGTATTTCCTCAATTTTAGC
>Squalus_blainville_KU198536
CCAGACATAGCTTTTCCACGGATAAATAATATAAGCTTTTGATTGTTGCC-CCCATCCCTCCTGCTACTCTTAGCCTCTGCTGGTGTAGAAGCAGGAGCCGGAACCGGCTGAACAGTTTACCCCCCGCTAGCAGGTAATATAGCCCATGCTGGCGCATCCGTAGACCTGGCCATCTTCTCACTCCATTTAGCTGGTATTTCCTCAATTTTAGC
>Squalus_blainville_KU198532
CCAGACATAGCTTTTCCACGGATAAATAATATAAGCTTTTGATTGTTGCC-CCCATCCCTCCTGCTACTCTTAGCCTCTGCTGGTGTAGAAGCAGGAGCCGGAACCGGCTGAACAGTTTACCCCCCGCTAGCAGGTAATATAGCCCATGCTGGCGCATCCGTAGACCTGGCCATCTTCTCACTCCATTTAGCTGGTATTTCCTCAATTTTAGC
>Squalus_blainville_KU198528
CCAGACATAGCTTTTCCACGGATAAATAATATAAGCTTTTGATTGTTGCC-CCCATCCCTCCTGCTACTCTTAGCCTCTGCTGGTGTAGAAGCAGGAGCCGGAACCGGCTGAACAGTTTACCCCCCGCTAGCAGGTAATATAGCCCATGCTGGCGCATCCGTAGACCTGGCCATCTTCTCACTCCATTTAGCTGGTATTTCCTCAATTTTAGC
>Squalus_blainville_KU198524
CCAGACATAGCTTTTCCACGGATAAATAATATAAGCTTTTGATTGTTGCC-CCCATCCCTCCTGCTACTCTTAGCCTCTGCTGGTGTAGAAGCAGGAGCCGGAACCGGCTGAACAGTTTACCCCCCGCTAGCAGGTAATATAGCCCATGCTGGCGCATCCGTAGACCTGGCCATCTTCTCACTCCATTTAGCTGGTATTTCCTCAATTTTAGC
>Squalus_blainville_KU198519
CCAGACATAGCTTTTCCACGGATAAATAATATAAGCTTTTGATTGTTGCC-CCCATCCCTCCTGCTACTCTTAGCCTCTGCTGGTGTAGAAGCAGGAGCCGGAACCGGCTGAACAGTTTACCCCCCGCTAGCAGGTAATATAGCCCATGCTGGCGCATCCGTAGACCTGGCCATCTTCTCACTCCATTTAGCTGGTATTTCCTCAATTTTAGC
>Squalus_blainville_KU198510
CCAGACATAGCTTTTCCACGGATAAATAATATAAGCTTTTGATTGTTGCC-CCCATCCCTCCTGCTACTCTTAGCCTCTGCTGGTGTAGAAGCAGGAGCCGGAACCGGCTGAACAGTTTACCCCCCGCTAGCAGGTAATATAGCCCATGCTGGCGCATCCGTAGACCTGGCCATCTTCTCACTCCATTTAGCTGGTATTTCCTCAATTTTAGC
>Squalus_blainville_KU198505
CCAGACATAGCTTTTCCACGGATAAATAATATAAGCTTTTGATTGTTGCC-CCCATCCCTCCTGCTACTCTTAGCCTCTGCTGGTGTAGAAGCAGGAGCCGGAACCGGCTGAACAGTTTACCCCCCGCTAGCAGGTAATATAGCCCATGCTGGCGCATCCGTAGACCTGGCCATCTTCTCACTCCATTTAGCTGGTATTTCCTCAATTTTAGC
>Squalus_blainville_KU198499
CCAGACATAGCTTTTCCACGGATAAATAATATAAGCTTTTGATTGTTGCC-CCCATCCCTCCTGCTACTCTTAGCCTCTGCTGGTGTAGAAGCAGGAGCCGGAACCGGCTGAACAGTTTACCCCCCGCTAGCAGGTAATATAGCCCATGCTGGCGCATCCGTAGACCTGGCCATCTTCTCACTCCATTTAGCTGGTATTTCCTCAATTTTAGC
>Squalus_blainville_KU198498
CCAGACATAGCTTTTCCACGGATAAATAATATAAGCTTTTGATTGTTGCC-CCCATCCCTCCTGCTACTCTTAGCCTCTGCTGGTGTAGAAGCAGGAGCCGGAACCGGCTGAACAGTTTACCCCCCGCTAGCAGGTAATATAGCCCATGCTGGCGCATCCGTAGACCTGGCCATCTTCTCACTCCATTTAGCTGGTATTTCCTCAATTTTAGC
>Squalus_blainville_KU198497
CCAGACATAGCTTTTCCACGGATAAATAATATAAGCTTTTGATTGTTGCC-CCCATCCCTCCTGCTACTCTTAGCCTCTGCTGGTGTAGAAGCAGGAGCCGGAACCGGCTGAACAGTTTACCCCCCGCTAGCAGGTAATATAGCCCATGCTGGCGCATCCGTAGACCTGGCCATCTTCTCACTCCATTTAGCTGGTATTTCCTCAATTTTAGC
>Squalus_blainville_KU198491
CCAGACATAGCTTTTCCACGGATAAATAATATAAGCTTTTGATTGTTGCC-CCCATCCCTCCTGCTACTCTTAGCCTCTGCTGGTGTAGAAGCAGGAGCCGGAACCGGCTGAACAGTTTACCCCCCGCTAGCAGGTAATATAGCCCATGCTGGCGCATCCGTAGACCTGGCCATCTTCTCACTCCATTTAGCTGGTATTTCCTCAATTTTAGC
>Squalus_acutipinnis_OQ339197
CCAGACATAGCTTTTCCACGGATAAATAATATAAGCTTTTGATTGTTGCC-CCCATCCCTCCTGCTACTCTTAGCCTCTGCTGGTGTAGAAGCAGGAGCCGGAACCGGCTGAACAGTTTACCCCCCGCTAGCAGGTAATATAGCCCATGCTGGCGCATCCGTAGACCTGGCCATCTTCTCACTCCATTTAGCTGGTATTTCCTCAATTTTAGC
>Squalus_blainville_MF828601
CCAGACATAGCTTTTCCACGGATAAATAATATAAGCTTTTGATTGTTGCC-CCCATCCCTCCTGCTACTCTTAGCCTCTGCTGGTGTAGAAGCAGGAGCCGGAACCGGCTGAACAGTTTACCCCCCGCTAGCAGGTAATATAGCCCATGCTGGCGCATCCGTAGACCTGGCCATCTTCTCACTCCATTTAGCTGGTATTTCCTCAATTTTAGC
>Squalus_blainville_MF828610
CCAGACATAGCTTTTCCACGGATAAATAATATAAGCTTTTGATTGTTGCC-CCCATCCCTCCTGCTACTCTTAGCCTCTGCTGGTGTAGAAGCAGGAGCCGGAACCGGCTGAACAGTTTACCCCCCGCTAGCAGGTAATATAGCCCATGCTGGCGCATCCGTAGACCTGGCCATCTTCTCACTCCATTTAGCTGGTATTTCCTCAATTTTAGC
>Squalus_blainville_KU198567
CCAGACATAGCTTTTCCACGGATAAATAATATAAGCTTTTGATTGTTGCC-CCCATCCCTCCTGCTACTCTTAGCCTCTGCTGGTGTAGAAGCAGGAGCCGGAACCGGCTGAACAGTTTACCCCCCGCTAGCAGGTAATATAGCCCATGCTGGCGCATCCGTAGACCTGGCCATCTTCTCACTCCATTTAGCTGGTATTTCCTCAATTTTAGC
>Squalus_blainville_KU198492
CCAGACATAGCTTTTCCACGGATAAATAATATAAGCTTTTGATTGTTGCC-CCCATCCCTCCTGCTACTCTTAGCCTCTGCTGGTGTAGAAGCAGGAGCCGGAACCGGCTGAACAGTTTACCCCCCGCTAGCAGGTAATATAGCCCATGCTGGCGCATCCGTAGACCTGGCCATCTTCTCACTCCATTTAGCTGGTATTTCCTCAATTTTAGC
>Squalus_blainville_KY909551
CCAGACATAGCTTTTCCACGGATAAATAATATAAGCTTTTGATTGTTGCC-CCCATCCCTCCTGCTACTCTTAGCCTCTGCTGGTGTAGAAGCAGGAGCCGGAACCGGCTGAACAGTTTACCCCCCGCTAGCAGGTAATATAGCCCATGCTGGCGCATCCGTAGACCTGGCCATCTTCTCACTCCATTTAGCTGGTATTTCCTCAATTTTAGC
>Squalus_blainville_KU198582
CCAGACATAGCTTTTCCACGGATAAATAATATAAGCTTTTGATTGTTGCC-CCCATCCCTCCTGCTACTCTTAGCCTCTGCTGGTGTAGAAGCAGGAGCCGGAACCGGCTGAACAGTTTACCCCCCGCTAGCAGGTAATATAGCCCATGCTGGCGCATCCGTAGACCTGGCCATCTTCTCACTCCATTTAGCTGGTATTTCCTCAATTTTAGC
>Squalus_blainville_GU805904
CCAGACATAGCTTTTCCACGGATAAATAATATAAGCTTTTGATTGTTGCC-CCCATCCCTCCTGCTACTCTTAGCCTCTGCTGGTGTAGAAGCAGGAGCCGGAACCGGCTGAACAGTTTACCCCCCGCTAGCAGGTAATATAGCCCATGCTGGCGCATCCGTAGACCTGGCCATCTTCTCACTCCATTTAGCTGGTATTTCCTCAATTTTAGC
>Squalus_blainville_JF494585
CCAGACATAGCTTTTCCACGGATAAATAATATAAGCTTTTGATTGTTGCC-CCCATCCCTCCTGCTACTCTTAGCCTCTGCTGGTGTAGAAGCAGGAGCCGGAACCGGCTGAACAGTTTACCCCCCGCTAGCAGGTAATATAGCCCATGCTGGCGCATCCGTAGACCTGGCCATCTTCTCACTCCATTTAGCTGGTATTTCCTCAATTTTAGC
>Squalus_blainville_GU805907
CCAGACATAGCTTTTCCACGGATAAATAATATAAGCTTTTGATTGTTGCC-CCCATCCCTCCTGCTACTCTTAGCCTCTGCTGGTGTAGAAGCAGGAGCCGGAACCGGCTGAACAGTTTACCCCCCGCTAGCAGGTAATATAGCCCATGCTGGCGCATCCGTAGACCTGGCCATCTTCTCACTCCATTTAGCTGGTATTTCCTCAATTTTAGC
>Squalus_blainville_KT307444
CCAGACATAGCTTTTCCACGGATAAATAATATAAGCTTTTGATTGTTGCC-CCCATCCCTCCTGCTACTCTTAGCCTCTGCTGGTGTAGAAGCAGGAGCCGGAACCGGCTGAACAGTTTACCCCCCGCTAGCAGGTAATATAGCCCATGCTGGCGCATCCGTAGACCTGGCCATCTTCTCACTCCATTTAGCTGGTATTTCCTCAATTTTAGC
>Squalus_blainville_KT307443
CCAGACATAGCTTTTCCACGGATAAATAATATAAGCTTTTGATTGTTGCC-CCCATCCCTCCTGCTACTCTTAGCCTCTGCTGGTGTAGAAGCAGGAGCCGGAACCGGCTGAACAGTTTACCCCCCGCTAGCAGGTAATATAGCCCATGCTGGCGCATCCGTAGACCTGGCCATCTTCTCACTCCATTTAGCTGGTATTTCCTCAATTTTAGC
>Squalus_blainville_GU805858
CCAGACATAGCTTTTCCACGGATAAATAATATAAGCTTTTGATTGTTGCC-CCCATCCCTCCTGCTACTCTTAGCCTCTGCTGGTGTAGAAGCAGGAGCCGGAACCGGCTGAACAGTTTACCCCCCGCTAGCAGGTAATATAGCCCATGCTGGCGCATCCGTAGACCTGGCCATCTTCTCACTCCATTTAGCTGGTATTTCCTCAATTTTAGC
>Squalus_acanthias_JN641250
CCAGACATAGCTTTTCCACGGATAAATAATATAAGCTTTTGATTGTTGCC-CCCATCCCTCCTGCTACTCTTAGCCTCTGCTGGTGTAGAAGCAGGAGCCGGAACCGGCTGAACAGTTTACCCCCCGCTAGCAGGTAATATAGCCCATGCTGGCGCATCCGTAGACCTGGCCATCTTCTCACTCCATTTAGCTGGTATTTCCTCAATTTTAGC
>Squalus_blainville_JF494583
CCAGACATAGCTTTTCCACGGATAAATAATATAAGCTTTTGATTGTTGCC-CCCATCCCTCCTGCTACTCTTAGCCTCTGCTGGTGTAGAAGCAGGAGCCGGAACCGGCTGAACAGTTTACCCCCCGCTAGCAGGTAATATAGCCCATGCTGGCGCATCCGTAGACCTGGCCATCTTCTCACTCCATTTAGCTGGTATTTCCTCAATTTTAGC
>Squalus_blainville_GU805914
CCAGACATAGCTTTTCCACGGATAAATAATATAAGCTTTTGATTGTTGCC-CCCATCCCTCCTGCTACTCTTAGCCTCTGCTGGTGTAGAAGCAGGAGCCGGAACCGGCTGAACAGTTTACCCCCCGCTAGCAGGTAATATAGCCCATGCTGGCGCATCCGTAGACCTGGCCATCTTCTCACTCCATTTAGCTGGTATTTCCTCAATTTTAGC
>Squalus_blainville_KT307441
CCAGACATAGCTTTTCCACGGATAAATAATATAAGCTTTTGATTGTTGCC-CCCATCCCTCCTGCTACTCTTAGCCTCTGCTGGTGTAGAAGCAGGAGCCGGAACCGGCTGAACAGTTTACCCCCCGCTAGCAGGTAATATAGCCCATGCTGGCGCATCCGTAGACCTGGCCATCTTCTCACTCCATTTAGCTGGTATTTCCTCAATTTTAGC
>Squalus_blainville_JF494584
CCAGACATAGCTTTTCCACGGATAAATAATATAAGCTTTTGATTGTTGCC-CCCATCCCTCCTGCTACTCTTAGCCTCTGCTGGTGTAGAAGCAGGAGCCGGAACCGGCTGAACAGTTTACCCCCCGCTAGCAGGTAATATAGCCCATGCTGGCGCATCCGTAGACCTGGCCATCTTCTCACTCCATTTAGCTGGTATTTCCTCAATTTTAGC
>Squalus_blainville_KJ709925
CCAGACATAGCTTTTCCACGGATAAATAATATAAGCTTTTGATTGTTGCC-CCCATCCCTCCTGCTACTCTTAGCCTCTGCTGGTGTAGAAGCAGGAGCCGGAACCGGCTGAACAGTTTACCCCCCGCTAGCAGGTAATATAGCCCATGCTGGCGCATCCGTAGACCTGGCCATCTTCTCACTCCATTTAGCTGGTATTTCCTCAATTTTAGC
>Squalus_megalops_HM394823
CCAGACATAGCTTTTCCACGGATAAATAATATAAGCTTTTGATTGTTGCC-CCCATCCCTCCTGCTACTCTTAGCCTCTGCTGGTGTAGAAGCAGGAGCCGGAACCGGCTGAACAGTTTACCCCCCGCTAGCAGGTAATATAGCCCATGCTGGCGCATCCGTAGACCTGGCCATCTTCTCACTCCATTTAGCTGGTATTTCCTCAATTTTAGC
>Squalus_blainville_GU805860
CCAGACATAGCTTTTCCACGGATAAATAATATAAGCTTTTGATTGTTGCC-CCCATCCCTCCTGCTACTCTTAGCCTCTGCTGGTGTAGAAGCAGGAGCCGGAACCGGCTGAACAGTTTACCCCCCGCTAGCAGGTAATATAGCCCATGCTGGCGCATCCGTAGACCTGGCCATCTTCTCACTCCATTTAGCTGGTATTTCCTCAATTTTAGC
>Squalus_acanthias_JN641252
CCAGACATAGCTTTTCCACGGATAAATAATATAAGCTTTTGATTGTTGCC-CCCATCCCTCCTGCTACTCTTAGCCTCTGCTGGTGTAGAAGCAGGAGCCGGAACCGGCTGAACAGTTTACCCCCCGCTAGCAGGTAATATAGCCCATGCTGGCGCATCCGTAGACCTGGCCATCTTCTCACTCCATTTAGCTGGTATTTCCTCAATTTTAGC
>Squalus_blainville_KT307442
CCAGACATAGCTTTTCCACGGATAAATAATATAAGCTTTTGATTGTTGCC-CCCATCCCTCCTGCTACTCTTAGCCTCTGCTGGTGTAGAAGCAGGAGCCGGAACCGGCTGAACAGTTTACCCCCCGCTAGCAGGTAATATAGCCCATGCTGGCGCATCCGTAGACCTGGCCATCTTCTCACTCCATTTAGCTGGTATTTCCTCAATTTTAGC
>Squalus_blainville_KT307436
CCAGACATAGCTTTTCCACGGATAAATAATATAAGCTTTTGATTGTTGCC-CCCATCCCTCCTGCTACTCTTAGCCTCTGCTGGTGTAGAAGCAGGAGCCGGAACCGGCTGAACAGTTTACCCCCCGCTAGCAGGTAATATAGCCCATGCTGGCGCATCCGTAGACCTGGCCATCTTCTCACTCCATTTAGCTGGTATTTCCTCAATTTTAGC
>Squalus_blainville_GU805924
CCAGACATAGCTTTTCCACGGATAAATAATATAAGCTTTTGATTGTTGCC-CCCATCCCTCCTGCTACTCTTAGCCTCTGCTGGTGTAGAAGCAGGAGCCGGAACCGGCTGAACAGTTTACCCCCCGCTAGCAGGTAATATAGCCCATGCTGGCGCATCCGTAGACCTGGCCATCTTCTCACTCCATTTAGCTGGTATTTCCTCAATTTTAGC
>Squalus_blainville_GU805905
CCAGACATAGCTTTTCCACGGATAAATAATATAAGCTTTTGATTGTTGCC-CCCATCCCTCCTGCTACTCTTAGCCTCTGCTGGTGTAGAAGCAGGAGCCGGAACCGGCTGAACAGTTTACCCCCCGCTAGCAGGTAATATAGCCCATGCTGGCGCATCCGTAGACCTGGCCATCTTCTCACTCCATTTAGCTGGTATTTCCTCAATTTTAGC
>Squalus_blainville_GU805862
CCAGACATAGCTTTTCCACGGATAAATAATATAAGCTTTTGATTGTTGCC-CCCATCCCTCCTGCTACTCTTAGCCTCTGCTGGTGTAGAAGCAGGAGCCGGAACCGGCTGAACAGTTTACCCCCCGCTAGCAGGTAATATAGCCCATGCTGGCGCATCCGTAGACCTGGCCATCTTCTCACTCCATTTAGCTGGTATTTCCTCAATTTTAGC
>Squalus_blainville_GU805859
CCAGACATAGCTTTTCCACGGATAAATAATATAAGCTTTTGATTGTTGCC-CCCATCCCTCCTGCTACTCTTAGCCTCTGCTGGTGTAGAAGCAGGAGCCGGAACCGGCTGAACAGTTTACCCCCCGCTAGCAGGTAATATAGCCCATGCTGGCGCATCCGTAGACCTGGCCATCTTCTCACTCCATTTAGCTGGTATTTCCTCAATTTTAGC
>Squalus_blainville_GU805857
CCAGACATAGCTTTTCCACGGATAAATAATATAAGCTTTTGATTGTTGCC-CCCATCCCTCCTGCTACTCTTAGCCTCTGCTGGTGTAGAAGCAGGAGCCGGAACCGGCTGAACAGTTTACCCCCCGCTAGCAGGTAATATAGCCCATGCTGGCGCATCCGTAGACCTGGCCATCTTCTCACTCCATTTAGCTGGTATTTCCTCAATTTTAGC
>Squalus_megalops_MT895784
CCAGACATAGCTTTTCCACGGATAAATAATATAAGCTTTTGATTGTTGCC-CCCATCCCTCCTGCTACTCTTAGCCTCTGCTGGTGTAGAAGCAGGAGCCGGAACCGGCTGAACAGTTTACCCCCCGCTAGCAGGTAATATAGCCCATGCTGGCGCATCCGTAGACCTGGCCATCTTCTCACTCCATTTAGCTGGTATTTCCTCAATTTTAGC
>Squalus_blainville_KT307449
CCAGACATAGCTTTTCCACGGATAAATAATATAAGCTTTTGATTGTTGCC-CCCATCCCTCCTGCTACTCTTAGCCTCTGCTGGTGTAGAAGCAGGAGCCGGAACCGGCTGAACAGTTTACCCCCCGCTAGCAGGTAATATAGCCCATGCTGGCGCATCCGTAGACCTGGCCATCTTCTCACTCCATTTAGCTGGTATTTCCTCAATTTTAGC
>Squalus_blainville_KT307439
CCAGACATAGCTTTTCCACGGATAAATAATATAAGCTTTTGATTGTTGCC-CCCATCCCTCCTGCTACTCTTAGCCTCTGCTGGTGTAGAAGCAGGAGCCGGAACCGGCTGAACAGTTTACCCCCCGCTAGCAGGTAATATAGCCCATGCTGGCGCATCCGTAGACCTGGCCATCTTCTCACTCCATTTAGCTGGTATTTCCTCAATTTTAGC
>Squalus_sp._KX949947
CCAGACATAGCTTTTCCACGGATAAATAATATAAGCTTTTGATTGTTGCC-CCCATCCCTCCTGCTACTCTTAGCCTCTGCTGGTGTAGAAGCAGGAGCCGGAACCGGCTGAACAGTTTACCCCCCGCTAGCAGGTAATATAGCCCATGCTGGCGCATCCGTAGACCTAGCCATCTTCTCACTCCATTTAGCTGGTATTTCCTCAATTTTAGC
>Squalus_suckleyi_JQ354503
CCAGACATAGCTTTTCCACGAATAAATAATATAAGCTTTTGACTATTACC-CCCTTCCCTCCTATTACTTTTAGCCTCAGCTGGTGTTGAGGCAGGAGCCGGAACCGGCTGAACAGTCTACCCCCCTCTCGCAGGTAACATAGCCCATGCTGGCGCATCTGTAGATCTAGCCATCTTCTCACTCCATTTGGCTGGTATTTCCTCAATTTTAGC
>Squalus_suckleyi_EF539276
CCAGACATAGCTTTTCCACGAATAAATAATATAAGCTTTTGACTATTACC-CCCCTCCCTCCTATTACTTTTAGCCTCAGCTGGTGTTGAGGCAGGAGCCGGAACCGGCTGAACAGTCTACCCCCCTCTCGCAGGTAACATAGCCCATGCTGGCGCATCTGTAGATCTAGCCATCTTCTCACTCCATTTGGCTGGTATTTCCTCAATTTTAGC
>Squalus_suckleyi_JQ354504
CCAGATATAGCTTTTCCACGAATAAATAATATAAGCTTTTGACTATTACC-CCCCTCCCTCCTATTACTTTTAGCCTCAGCTGGTGTTGAGGCAGGAGCCGGAACCGGCTGAACAGTCTACCCCCCTCTCGCAGGTAACATAGCCCATGCTGGCGCATCTGTAGATCTAGCCATCTTCTCACTTCATTTGGCTGGTATTTCCTCAATTTTAGC
>Squalus_suckleyi_FJ165370
CCAGATATAGCTTTTCCACGAATAAATAATATAAGCTTTTGACTATTACC-CCCCTCCCTCCTATTACTTTTAGCCTCAGCTGGTGTTGAGGCAGGGGCCGGAACCGGCTGAACAGTCTACCCCCCTCTCGCAGGTAACATAGCCCATGCTGGCGCATCTGTAGATCTAGCCATCTTCTCACTCCATTTGGCTGGTATTTCCTCAATTTTAGC
>Squalus_suckleyi_FJ165372
CCAGATATAGCTTTTCCACGAATAAATAATATAAGCTTTTGACTATTACC-CCCCTCCCTCCTATTACTTCTAGCCTCAGCTGGTGTTGAGGCAGGAGCCGGAACCGGCTGAACAGTCTACCCCCCTCTCGCAGGTAACATAGCCCATGCTGGCGCATCTGTAGATCTAGCCATCTTCTCACTCCATTTGGCTGGTATTTCCTCAATTTTAGC
>Squalus_suckleyi_KX379521
CCAGATATAGCTTTTCCACGAATAAATAATATAAGCTTTTGACTATTACC-CCCCTCCCTCTTATTACTTTTAGCCTCAGCTGGTGTTGAGGCAGGAGCCGGAACCGGCTGAACAGTCTACCCCCCTCTCGCAGGTAACATAGCCCATGCTGGCGCATCTGTAGATCTAGCCATCTTCTCACTCCATTTGGCTGGTATTTCCTCAATTTTAGC
>Squalus_suckleyi_KX379520
CCAGATATAGCTTTTCCACGAATAAATAATATAAGCTTTTGACTATTACC-CCCCTCCCTCCTATTACTTTTAGCCTCAGCTGGTGTTGAGGCAGGAGCCGGAACCGGCTGAACAGTCTACCCCCCTCTCGCAGGTAACATAGCCCATGCTGGCGCATCTGTAGATCTAGCCATCTTCTCACTCCATTTGGCTGGTATTTCCTCAATTTTAGC
>Squalus_suckleyi_KX379519
CCAGATATAGCTTTTCCACGAATAAATAATATAAGCTTTTGACTATTACC-CCCCTCCCTCCTATTACTTTTAGCCTCAGCTGGTGTTGAGGCAGGAGCCGGAACCGGCTGAACAGTCTACCCCCCTCTCGCAGGTAACATAGCCCATGCTGGCGCATCTGTAGATCTAGCCATCTTCTCACTCCATTTGGCTGGTATTTCCTCAATTTTAGC
>Squalus_acanthias_FM164438
CCAGATATAGCTTTTCCACGAATAAATAATATAAGCTTTTGACTATTACC-CCCCTCCCTCCTATTACTTTTAGCCTCAGCTGGTGTTGAGGCAGGAGCCGGAACCGGCTGAACAGTCTACCCCCCTCTCGCAGGTAACATAGCCCATGCTGGCGCATCTGTAGATCTAGCCATCTTCTCACTCCATTTGGCTGGTATTTCCTCAATTTTAGC
>Squalus_acanthias_FM164455
CCAGATATAGCTTTTCCACGAATAAATAATATAAGCTTTTGACTATTACC-CCCCTCCCTCCTATTACTTTTAGCCTCAGCTGGTGTTGAGGCAGGAGCCGGAACCGGCTGAACAGTCTACCCCCCTCTCGCAGGTAACATAGCCCATGCTGGCGCATCTGTAGATCTAGCCATCTTCTCACTCCATTTGGCTGGTATTTCCTCAATTTTAGC
>Squalus_suckleyi_EF539275
CCAGATATAGCTTTTCCACGAATAAATAATATAAGCTTTTGACTATTACC-CCCCTCCCTCCTATTACTTTTAGCCTCAGCTGGTGTTGAGGCAGGAGCCGGAACCGGCTGAACAGTCTACCCCCCTCTCGCAGGTAACATAGCCCATGCTGGCGCATCTGTAGATCTAGCCATCTTCTCACTCCATTTGGCTGGTATTTCCTCAATTTTAGC
>Squalus_suckleyi_EF539272
CCAGATATAGCTTTTCCACGAATAAATAATATAAGCTTTTGACTATTACC-CCCCTCCCTCCTATTACTTTTAGCCTCAGCTGGTGTTGAGGCAGGAGCCGGAACCGGCTGAACAGTCTACCCCCCTCTCGCAGGTAACATAGCCCATGCTGGCGCATCTGTAGATCTAGCCATCTTCTCACTCCATTTGGCTGGTATTTCCTCAATTTTAGC
>Squalus_suckleyi_JF952866
CCAGATATAGCTTTTCCACGAATAAATAATATAAGCTTTTGACTATTACC-CCCCTCCCTCCTATTACTTTTAGCCTCAGCTGGTGTTGAGGCAGGAGCCGGAACCGGCTGAACAGTCTACCCCCCTCTCGCAGGTAACATAGCCCATGCTGGCGCATCTGTAGATCTAGCCATCTTCTCACTCCATTTGGCTGGTATTTCCTCAATTTTAGC
>Squalus_suckleyi_GU440530
CCAGATATAGCTTTTCCACGAATAAATAATATAAGCTTTTGACTATTACC-CCCCTCCCTCCTATTACTTTTAGCCTCAGCTGGTGTTGAGGCAGGAGCCGGAACCGGCTGAACAGTCTACCCCCCTCTCGCAGGTAACATAGCCCATGCTGGCGCATCTGTAGATCTAGCCATCTTCTCACTCCATTTGGCTGGTATTTCCTCAATTTTAGC
>Squalus_suckleyi_FJ519592
CCAGATATAGCTTTTCCACGAATAAATAATATAAGCTTTTGACTATTACC-CCCCTCCCTCCTATTACTTTTAGCCTCAGCTGGTGTTGAGGCAGGAGCCGGAACCGGCTGAACAGTCTACCCCCCTCTCGCAGGTAACATAGCCCATGCTGGCGCATCTGTAGATCTAGCCATCTTCTCACTCCATTTGGCTGGTATTTCCTCAATTTTAGC
>Squalus_suckleyi_FJ519591
CCAGATATAGCTTTTCCACGAATAAATAATATAAGCTTTTGACTATTACC-CCCCTCCCTCCTATTACTTTTAGCCTCAGCTGGTGTTGAGGCAGGAGCCGGAACCGGCTGAACAGTCTACCCCCCTCTCGCAGGTAACATAGCCCATGCTGGCGCATCTGTAGATCTAGCCATCTTCTCACTCCATTTGGCTGGTATTTCCTCAATTTTAGC
>Squalus_suckleyi_FJ165376
CCAGATATAGCTTTTCCACGAATAAATAATATAAGCTTTTGACTATTACC-CCCCTCCCTCCTATTACTTTTAGCCTCAGCTGGTGTTGAGGCAGGAGCCGGAACCGGCTGAACAGTCTACCCCCCTCTCGCAGGTAACATAGCCCATGCTGGCGCATCTGTAGATCTAGCCATCTTCTCACTCCATTTGGCTGGTATTTCCTCAATTTTAGC
>Squalus_suckleyi_FJ165375
CCAGATATAGCTTTTCCACGAATAAATAATATAAGCTTTTGACTATTACC-CCCCTCCCTCCTATTACTTTTAGCCTCAGCTGGTGTTGAGGCAGGAGCCGGAACCGGCTGAACAGTCTACCCCCCTCTCGCAGGTAACATAGCCCATGCTGGCGCATCTGTAGATCTAGCCATCTTCTCACTCCATTTGGCTGGTATTTCCTCAATTTTAGC
>Squalus_suckleyi_FJ165374
CCAGATATAGCTTTTCCACGAATAAATAATATAAGCTTTTGACTATTACC-CCCCTCCCTCCTATTACTTTTAGCCTCAGCTGGTGTTGAGGCAGGAGCCGGAACCGGCTGAACAGTCTACCCCCCTCTCGCAGGTAACATAGCCCATGCTGGCGCATCTGTAGATCTAGCCATCTTCTCACTCCATTTGGCTGGTATTTCCTCAATTTTAGC
>Squalus_suckleyi_FJ165371
CCAGATATAGCTTTTCCACGAATAAATAATATAAGCTTTTGACTATTACC-CCCCTCCCTCCTATTACTTTTAGCCTCAGCTGGTGTTGAGGCAGGAGCCGGAACCGGCTGAACAGTCTACCCCCCTCTCGCAGGTAACATAGCCCATGCTGGCGCATCTGTAGATCTAGCCATCTTCTCACTCCATTTGGCTGGTATTTCCTCAATTTTAGC
>Squalus_suckleyi_FJ165369
CCAGATATAGCTTTTCCACGAATAAATAATATAAGCTTTTGACTATTACC-CCCCTCCCTCCTATTACTTTTAGCCTCAGCTGGTGTTGAGGCAGGAGCCGGAACCGGCTGAACAGTCTACCCCCCTCTCGCAGGTAACATAGCCCATGCTGGCGCATCTGTAGATCTAGCCATCTTCTCACTCCATTTGGCTGGTATTTCCTCAATTTTAGC
>Squalus_suckleyi_FJ165368
CCAGATATAGCTTTTCCACGAATAAATAATATAAGCTTTTGACTATTACC-CCCCTCCCTCCTATTACTTTTAGCCTCAGCTGGTGTTGAGGCAGGAGCCGGAACCGGCTGAACAGTCTACCCCCCTCTCGCAGGTAACATAGCCCATGCTGGCGCATCTGTAGATCTAGCCATCTTCTCACTCCATTTGGCTGGTATTTCCTCAATTTTAGC
>Squalus_suckleyi_EF539271
CCAGATATAGCTTTTCCACGAATAAATAATATAAGCTTTTGACTATTACC-CCCCTCCCTCCTATTACTTTTAGCCTCAGCTGGTGTTGAGGCAGGAGCCGGAACCGGCTGAACAGTCTACCCCCCTCTCGCAGGTAACATAGCCCATGCTGGCGCATCTGTAGATCTAGCCATCTTCTCACTCCATTTGGCTGGTATTTCCTCAATTTTAGC
>Squalus_suckleyi_EF539270
CCAGATATAGCTTTTCCACGAATAAATAATATAAGCTTTTGACTATTACC-CCCCTCCCTCCTATTACTTTTAGCCTCAGCTGGTGTTGAGGCAGGAGCCGGAACCGGCTGAACAGTCTACCCCCCTCTCGCAGGTAACATAGCCCATGCTGGCGCATCTGTAGATCTAGCCATCTTCTCACTCCATTTGGCTGGTATTTCCTCAATTTTAGC
>Squalus_suckleyi_JQ354502
CCAGATATAGCTTTTCCACGAATAAATAATATAAGCTTTTGACTATTACC-CCCCTCCCTCCTATTACTTTTAGCCTCAGCTGGTGTTGAGGCAGGAGCCGGAACCGGCTGAACAGTCTACCCCCCTCTCGCAGGTAACATAGCCCATGCTGGCGCATCTGTAGATCTAGCCATCTTCTCACTCCATTTGGCTGGTATTTCCTCAATTTTAGC
>Squalus_acanthias_MK560553
CCAGATATAGCTTTTCCACGAATAAATAATATAAGCTTTTGACTATTACC-CCCCTCCCTCCTATTACTTTTAGCCTCAGCTGGTGTTGAGGCAGGAGCCGGAACCGGCTGAACAGTCTACCCCCCTCTCGCAGGTAACATAGCCCATGCTGGCGCATCTGTAGATCTAGCCATCTTCTCACTCCATTTGGCTGGTATTTCCTCAATTTTAGC
>Squalus_suckleyi_EF539277
CCAGATATAGCTTTTCCACGAATAAATAATATAAGCTTTTGACTATTACC-CCCCTCCCTCCTATTACTTTTAGCCTCAGCTGGTGTTGAGGCAGGAGCCGGAACCGGCTGAACAGTCTACCCCCCTCTCGCAGGTAACATAGCCCATGCTGGCGCATCTGTAGATCTAGCCATCTTCTCACTCCATTTGGCTGGTATTTCCTCAATTTTAGC
>Squalus_suckleyi_EF539274
CCAGATATAGCTTTTCCACGAATAAATAATATAAGCTTTTGACTATTACC-CCCCTCCCTCCTATTACTTTTAGCCTCAGCTGGTGTTGAGGCAGGAGCCGGAACCGGCTGAACAGTCTACCCCCCTCTCGCAGGTAACATAGCCCATGCTGGCGCATCTGTAGATCTAGCCATCTTCTCACTCCATTTGGCTGGTATTTCCTCAATTTTAGC
>Squalus_suckleyi_EF539273
CCAGATATAGCTTTTCCACGAATAAATAATATAAGCTTTTGACTATTACC-CCCCTCCCTCCTATTACTTTTAGCCTCAGCTGGTGTTGAGGCAGGAGCCGGAACCGGCTGAACAGTCTACCCCCCTCTCGCAGGTAACATAGCCCATGCTGGCGCATCTGTAGATCTAGCCATCTTCTCACTCCATTTGGCTGGTATTTCCTCAATTTTAGC
>Squalus_suckleyi_FJ519594
CCAGATATAGCTTTTCCACGAATAAATAATATAAGCTTTTGACTATTACC-CCCCTCCCTCCTATTACTTTTAGCCTCAGCTGGTGTTGAGGCAGGAGCCGGAACCGGCTGAACAGTCTACCCCCCTCTCGCAGGTAACATAGCCCATGCTGGCGCATCTGTAGATCTAGCCATCTTCTCACTCCATTTGGCTGGTATTTCCTCAATTTTAGC
>Squalus_suckleyi_FJ165373
CCAGATATAGCTTTTCCACGAATAAATAATATAAGCTTTTGACTATTACC-CCCCTCCCTCCTATTACTTTTAGCCTCAGCTGGTGTTGAGGCAGGAGCCGGAACCGGCTGAACAGTCTACCCCCCTCTCGCAGGTAACATAGCCCATGCTGGCGCATCTGTAGATCTAGCCATCTTCTCACTCCATTTGGCTGGTATTTCCTCAATTTTAGC
>Squalus_acanthias_EU074600
CCAGATATGGCTTTCCCACGAATAAATAATATAAGCTTTTGACTATTACC-CCCCTCCCTCCTATTACTTTTAGCCTCAGCTGGTGTTGAGGCAGGAGCCGGAACCGGCTGAACAGTCTACCCCCCTCTCGCAGGTAACATAGCCCATGCTGGCGCATCTGTAGATCTAGCCATCTTCTCACTCCATTTAGCTGGTATTTCCTCAATTTTAGA
>Squalus_acanthias_ON827423
[truncated: 4,504,868 more chars]
