# Supplementary material for: Validation of improved cytochrome c oxidase I (COI) primers for comprehensive biodiversity assessment of ascidians
Source: PeerJ. 2025 Jul 14;13:e19671. doi: 10.7717/peerj.19671 (PMC12269779; doi:10.7717/peerj.19671)
Supplement: Supplemental Information 8 [file peerj-13-19671-s008.zip › Echinodermata.fasta]

>Ophiothela_sp._MN690558
CAAGATATAGCTTTTCCCCGACTAAATAATTTTAGGTTTTGAATACAACCTATTGCTTTTTTACTACTAATAATATCTTTAATAATTGAATCAGGTATTTACGGTGGATGAACTATTTATCCTCCACTATCTTCATACATGTTTTCACCATCATATTCAATAGAATGTGGAATTTTATCTCTACACTTAGCAGGTATTTCTAGAATTAACAG
>Myriotrochus_sp._KX874403
CCTGATATGGCTTTTCCACGTTTAAATAATCTTAGTTTTTGATTATTACCACCATCTTTTTTTTTAATATTTTGTTCTATTGTTATAGAAAGAGGTATGGGTACTGGTTGAACTTTGTATCCTCCTTTATCGGGTAAATTAGCTCACTCTAGAGGTGGGGTTGATTTAGGTTTATTTGCTATACACACACTAGGTTTGTCTTCTTTAGCTGC
>Myriotrochus_ahearnae_KY019183
CCTGATATGGCTTTTCCACGTTTAAATAATCTTAGATTTTGATTATTACCTCCTTCTTTTTTTCTTATATTTTGTTCTATTGTAATAGAAAGAGGTATGGGTACTGGTTGAACTTTATATCCTCCCTTATCTGGTAAATTAGCTCACTCAAGAGGGGGTGTTGACTTAGGTCTTTTTGCTATTCACACATTAGGTTTATCTTCTCTAGCGGC
>Ophioplocus_japonicus_HM180736
CCGGATTTGGCCTTTCCTCGAGTAAATAATAGGAGTTTTTGGCTTTTACCTCCTTCTTTTATTCTTTTACTAGCATCTGCTGGTGTTGAGAGTGGTGCTGGGACTGGTTGAACTATTCCTCCTTTGTCTAGTGGGATA------GTTCATTCAGGAGGTGTCGATCTTGCTATTTTTCCTTTGCATATAGGGGGTGCTTTTTCTCTTATAGG
>Ophiarthrum_pictum_AH013214
CCTGACATGGCGTATCCCCGGCTGAATAATCTTAGATTCTGAATTTTACCTTTTGCTTTTGCGCTATTGATGGCGGGTAGTTCTTGTGGCCCTGGAGTGGGCACTGGTTGGACTATCTATCCTCCCTTGTCTTCATTGAATGCTCATTCAGGTCCAGGGATGGATATGGTCATCCTTTCTCTTCATTTGGCAGGTGCTTCTTCCATTTTAGC
>Ophiurida_sp._HM900457
CCTGATATGGCGTATCCCCGGCTGAATAATCTTAGATTCTGAATTTTACCTTTTGCTTTTGCGCTATTGATGGCGGGTAGTTCTTGTGGCCCTGGAGTGGGCACTGGTTGGACTATCTATCCTCCCTTGTCTTCATTGAATGCTCATTCAGGTCCAGGGATGGATATGGTCATCCTTTCTCTTCATTTGGCAGGTGCTTCTTCCATTTTAGC
>Ophiomoeris_obstricta_HM400463
CCTGACATGATTTTTCCTCGTATGAATAAAGTAAGTCTTTGGTTGATACCTGCAGCGTTTAGTTTATTGTGTTTTAGGGCCTTAACGGAGAGTGGGGCGGGTACTGGTTGAACTATTTACCCTCCGCTTTCTAGTAGTGTGGGCCATTCTGGTAGTTCTGTTGATTTAGTTATATTCTCTCTTCATTTAGCTGGGGCCTCTTCTATAATGGG
>Ophiacantha_cosmica_MT103862
CCTGATATGATATTTCCTCGTATGAATAAAATGAGGTTTTGGATAAGTAATCCGGCTTTTTTTTTTATGGCAGGGTCGTTTTTCGTAGATGGAGGACTTGGGACTGGGTGAACTCTTTATCCTCCTCTTTCTAGGTCTATTGGTCATGTAGGGGCTTCTGTAGATTTGGCTATTTTTTCTTTGCATTGTGCAGGGGCTTCATCTATTTTGGC
>Ophiacantha_cosmica_MT103667
CCTGATATGATATTTCCTCGTATGAATAAAATGAGGTTTTGGATAAGTAATCCGGCTTTTTTTTTTATGGCAGGGTCGTTTTTCGTAGATGGAGGACTTGGGACTGGGTGAACTCTTTATCCTCCCCTTTCTAGGTCTATTGGTCATGTAGGGGCTTCTGTAGATTTGGCTATTTTTTCTTTGCATTGTGCAGGGGCTTCATCTATTTTGGC
>Ophiacantha_cosmica_MT160434
CCTGATATGATATTTCCTCGTATGAATAAAATGAGGTTTTGGATAAGTAATCCGGCTTTTTTTTTTATGGCAGGGTCGTTTTTCGTAGATGGAGGACTTGGGACTGGGTGAACTCTTTATCCTCCCCTTTCTAGGTCTATTGGTCATGTAGGGGCTTCTGTAGATTTGGCTATTTTTTCTTTGCATTGTGCAGGGGCTTCATCTATTTTGGC
>Ophiacantha_cosmica_MT103722
CCTGATATGATATTTCCTCGTATGAATAAAATGAGGTTTTGGATAAGTAACCCGGCTTTTTTTTTTATGGCAGGGTCGTTTTTCGTAGATGGAGGACTTGGGACTGGGTGAACTCTTTATCCTCCCCTTTCTAGGTCTATTGGTCATGTAGGGGCTTCTGTAGATTTGGCTATTTTTTCTTTGCATTGTGCAGGGGCTTCATCTATTTTGGC
>Ophiacantha_cosmica_MT103859
CCTGATATGATATTTCCTCGTATGAATAAAATGAGGTTTTGGATAAGTAATCCGGCTTTTTTTTTTATGGCAGGGTCGTTTTTCGTAGATGGAGGACTTGGGACTGGGTGAACTCTTTATCCTCCCCTTTCTAGGTCTATTGGTCATGTAGGGGCTTCTGTAGATTTGGCTATTTTTTCTTTGCATTGTGCAGGGGCTTCATCTATTTTGGC
>Ophiacantha_cosmica_MW770833
CCTGATATGATATTTCCTCGTATGAATAAAATGAGGTTTTGGATAAGTAATCCGGCTTTTTTTTTTATGGCAGGGTCGTTTTTCGTAGATGGAGGACTTGGGACTGGGTGAACTCTTTATCCTCCCCTTTCTAGGTCTATTGGTCATGTAGGGGCTTCTGTAGATTTGGCTATTTTTTCTTTGCATTGTGCAGGGGCTTCATCTATTTTGGC
>Ophiacantha_cosmica_MT103869
CCTGATATGATATTTCCTCGTATGAATAAAATGAGGTTTTGGATAAGTAATCCGGCTTTTTTTTTTATGGCAGGGTCGTTTTTCGTAGATGGAGGACTTGGGACTGGGTGAACTCTTTATCCTCCCCTTTCTAGGTCTATTGGTCATGTAGGGGCTTCTGTAGATTTGGCTATTTTTTCTTTGCATTGTGCAGGGGCTTCATCTATTTTGGC
>Ophiacantha_cosmica_MT103785
CCTGATATGATATTTCCTCGTATGAATAAAATGAGGTTTTGGATAAGTAATCCGGCTTTTTTTTTTATGGCAGGGTCGTTTTTCGTAGATGGAGGACTTGGGACTGGGTGAACTCTTTATCCTCCCCTTTCTAGGTCTATTGGTCATGTAGGGGCTTCTGTAGATTTGGCTATTTTTTCTTTGCATTGTGCAGGGGCTTCATCTATTTTGGC
>Ophiacantha_cosmica_MT103705
CCTGATATGATATTTCCTCGTATGAATAAAATGAGGTTTTGGATAAGTAATCCGGCTTTTTTTTTTATGGCAGGGTCGTTTTTCGTAGATGGAGGACTTGGGACTGGGTGAACTCTTTATCCTCCCCTTTCTAGGTCTATTGGTCATGTAGGGGCTTCTGTAGATTTGGCTATTTTTTCTTTGCATTGTGCAGGGGCTTCATCTATTTTGGC
>Ophiacantha_cosmica_MT103670
CCTGATATGATATTTCCTCGTATGAATAAAATGAGGTTTTGGATAAGTAATCCGGCTTTTTTTTTTATGGCAGGGTCGTTTTTCGTAGATGGAGGACTTGGGACTGGGTGAACTCTTTATCCTCCCCTTTCTAGGTCTATTGGTCATGTAGGGGCTTCTGTAGATTTGGCTATTTTTTCTTTGCATTGTGCAGGGGCTTCATCTATTTTGGC
>Ophiacantha_cosmica_MT160435
CCTGATATGATATTTCCTCGTATGAATAAAATGAGGTTTTGGATAAGTAATCCGGCTTTTTTTTTTATGGCAGGGTCGTTTTTCGTAGATGGAGGACTTGGGACTGGGTGAACTCTTTATCCTCCCCTTTCTAGGTCTATTGGTCATGTAGGGGCTTCTGTAGATTTGGCTATTTTTTCTTTGCATTGTGCAGGGGCTTCATCTATTTTGGC
>Ophiacantha_cosmica_MT103834
CCTGATATGATATTTCCTCGTATGAATAAAATGAGGTTTTGGATAAGTAATCCGGCTTTTTTTTTTATGGCAGGGTCGTTTTTCGTAGATGGAGGACTTGGGACTGGGTGAACTCTTTATCCTCCCCTTTCTAGGTCTATTGGTCATGTAGGGGCTTCTGTAGATTTGGCTATTTTTTCTTTGCATTGTGCAGGGGCTTCATCTATTTTGGC
>Ophiacantha_cosmica_MT103753
CCTGATATGATATTTCCTCGTATGAATAAAATGAGGTTTTGGATAAGTAATCCGGCTTTTTTTTTTATGGCAGGGTCGTTTTTCGTAGATGGAGGACTTGGGACTGGGTGAACTCTTTATCCTCCCCTTTCTAGGTCTATTGGTCATGTAGGGGCTTCTGTAGATTTGGCTATTTTTTCTTTGCATTGTGCAGGGGCTTCATCTATTTTGGC
>Ophiacantha_cosmica_MT103732
CCTGATATGATATTTCCTCGTATGAATAAAATGAGGTTTTGGATAAGTAATCCGGCTTTTTTTTTTATGGCAGGGTCGTTTTTCGTAGATGGAGGACTTGGGACTGGGTGAACTCTTTATCCTCCCCTTTCTAGGTCTATTGGTCATGTAGGGGCTTCTGTAGATTTGGCTATTTTTTCTTTGCATTGTGCAGGGGCTTCATCTATTTTGGC
>Ophiacantha_cosmica_MW770863
CCTGATATGATATTTCCTCGTATGAATAAAATGAGGTTTTGGATAAGTAATCCGGCTTTTTTTTTTATGGCAGGGTCGTTTTTCGTAGATGGAGGACTTGGGACTGGGTGAACTCTTTATCCTCCCCTTTCTAGGTCTATTGGTCATGTAGGGGCTTCTGTAGATTTGGCTATTTTTTCTTTGCATTGTGCAGGGGCTTCATCTATTTTGGC
>Ophiacantha_cosmica_MW770830
CCTGATATGATATTTCCTCGTATGAATAAAATGAGGTTTTGGATAAGTAATCCGGCTTTTTTTTTTATGGCAGGGTCGTTTTTCGTAGATGGAGGACTTGGGACTGGGTGAACTCTTTATCCTCCCCTTTCTAGGTCTATTGGTCATGTAGGGGCTTCTGTAGATTTGGCTATTTTTTCTTTGCATTGTGCAGGGGCTTCATCTATTTTGGC
>Ophiacantha_cosmica_MW770813
CCTGATATGATATTTCCTCGTATGAATAAAATGAGGTTTTGGATAAGTAATCCGGCTTTTTTTTTTATGGCAGGGTCGTTTTTCGTAGATGGAGGACTTGGGACTGGGTGAACTCTTTATCCTCCCCTTTCTAGGTCTATTGGTCATGTAGGGGCTTCTGTAGATTTGGCTATTTTTTCTTTGCATTGTGCAGGGGCTTCATCTATTTTGGC
>Ophiacantha_cosmica_MW770831
CCTGATATGATATTTCCTCGTATGAATAAAATGAGGTTTTGGATAAGTAATCCGGCTTTTTTTTTTATGGCAGGGTCGTTTTTCGTAGATGGAGGACTTGGGACTGGGTGAACTCTTTATCCTCCCCTTTCTAGGTCTATTGGTCATGTAGGGGCTTCTGTAGATTTGGCTATTTTTTCTTTGCATTGTGCAGGGGCTTCATCTATTTTGGC
>Ophiacantha_cosmica_MT103829
CCTGATATGATATTTCCTCGTATGAATAAAATGAGGTTTTGGATAAGTAATCCGGCTTTTTTTTTTATGGCAGGGTCGTTTTTCGTAGATGGAGGACTTGGGACTGGGTGAACTCTTTATCCTCCCCTTTCTAGGTCTATTGGTCATGTAGGGGCTTCTGTAGATTTGGCTATTTTTTCTTTGCATTGTGCAGGGGCTTCATCTATTTTGGC
>Ophiacantha_cosmica_MT103823
CCTGATATGATATTTCCTCGTATGAATAAAATGAGGTTTTGGATAAGTAATCCGGCTTTTTTTTTTATGGCAGGGTCGTTTTTCGTAGATGGAGGACTTGGGACTGGGTGAACTCTTTATCCTCCCCTTTCTAGGTCTATTGGTCATGTAGGGGCTTCTGTAGATTTGGCTATTTTTTCTTTGCATTGTGCAGGGGCTTCATCTATTTTGGC
>Ophiacantha_cosmica_MT103812
CCTGATATGATATTTCCTCGTATGAATAAAATGAGGTTTTGGATAAGTAATCCGGCTTTTTTTTTTATGGCAGGGTCGTTTTTCGTAGATGGAGGACTTGGGACTGGGTGAACTCTTTATCCTCCCCTTTCTAGGTCTATTGGTCATGTAGGGGCTTCTGTAGATTTGGCTATTTTTTCTTTGCATTGTGCAGGGGCTTCATCTATTTTGGC
>Ophiacantha_cosmica_MT103773
CCTGATATGATATTTCCTCGTATGAATAAAATGAGGTTTTGGATAAGTAATCCGGCTTTTTTTTTTATGGCAGGGTCGTTTTTCGTAGATGGAGGACTTGGGACTGGGTGAACTCTTTATCCTCCCCTTTCTAGGTCTATTGGTCATGTAGGGGCTTCTGTAGATTTGGCTATTTTTTCTTTGCATTGTGCAGGGGCTTCATCTATTTTGGC
>Ophiacantha_cosmica_MT103723
CCTGATATGATATTTCCTCGTATGAATAAAATGAGGTTTTGGATAAGTAATCCGGCTTTTTTTTTTATGGCAGGGTCGTTTTTCGTAGATGGAGGACTTGGGACTGGGTGAACTCTTTATCCTCCCCTTTCTAGGTCTATTGGTCATGTAGGGGCTTCTGTAGATTTGGCTATTTTTTCTTTGCATTGTGCAGGGGCTTCATCTATTTTGGC
>Ophioplinthaca_sp._PQ896874
CCCGATATGGTGTTTCCTCGGATGAATAAATTAAGGTTTTGGTTGAGGCCGGCTTCTTTTCAGTTATTTTTTCTTTCTATGGGGGTAGAGAGGGGGGTGGGGACTGGGTGGACTTTGTATCCTCCTCTTTCTAGTTCTGTTGCCCATTCAGGGGGGAGAGTTGATTTAGTTATTTTTTCTCTTCATTTAGCCGGTGCTTCTTCTATTTTGGC
>Ophioplinthaca_sp._PQ896877
CCCGATATGGTGTTTCCTCGGATGAATAAATTAAGGTTTTGGTTAAGGCCGGCTTCTTTTCAGTTATTTTTTCTTTCTATGGGGGTAGAGAGAGGGGTGGGGACTGGGTGGACTTTGTATCCTCCTCTTTCTAGTTCTGTTGCTCATTCAGGGGGGAGAGTTGATTTAGTTATTTTTTCTCTTCATTTAGCCGGTGCTTCTTCTATTTTGGC
>Ophiacantha_vepratica_GU806195
CCCGACATGATATTCCCCCGAATGAATAAAATGAGATTTTGACTAAGGCCCCCTGCCTTTACCCTAATGATGACCTCAGCATTAAGAGAGAGTGGTGTTGGAACTGGATGAACTATTTACCCCCCCCTTTCTAGAACTGTTGCCCACGCAGATAGGGGTGTAGACTTCACAATTTTTGCCCTCCACTTAGCAGGAGCCTCATCAATCCTTGC
>Ophiacantha_vepratica_GU806192
CCCGACATGATATTCCCCCGAATGAATAAAATGAGATTTTGACTAAGGCCCCCTGCCTTTACCCTAATGATGACCTCAGCATTAAGAGAGAGTGGTGTTGGAACTGGATGAACTATTTACCCCCCCCTTTCTAGAACTGTTGCCCACGCAGATAGGGGTGTAGACTTCACAATTTTTGCCCTCCACTTAGCAGGAGCCTCATCAATCCTTGC
>Ophiacantha_vepratica_GU806193
CCCGACATGATATTCCCCCGAATGAATAAAATGAGATTTTGACTAAGGCCCCCTGCCTTTACCCTAATGATGACCTCAGCATTAAGAGAGAGTGGTGTTGGAACTGGATGAACTATTTACCCCCCCCTTTCTAGAACTGTTGCCCACGCAGATAGGGGTGTAGACTTTACAATTTTTGCCCTCCACTTAGCAGGAGCCTCATCAATCCTTGC
>Ophiacantha_vepratica_GU806196
CCCGACATGATATTCCCCCGAATGAATAAAATGAGATTTTGACTAAGGCCCCCTGCCTTTACCCTAATGATGACCTCAGCATTAAGAGAGAGTGGTGTTGGAACTGGATGAACTATTTACCCCCCCCTTTCTAGAACTGTTGCCCACGCAGATAGGGGTGTAGACTTTACAATTTTTGCCCTCCACTTAGCAGGAGCCTCATCAATCCTTGC
>Ophiomitrella_conferta_HQ946174
CCAGATATGCTCTTTCCCCGAATGAATAAAATGGCATTTTGATTAGGCCCCCCAGCCTTTTCTTCCCTAATGGCCTCTATTTTTTTAGGTAGGGGGGCCGGAACTGGGTGGACTATTTACCCCCCCCTCTCTAGATCAATAGCTCATTCTGGGATTAGCGTAGATTTTGCTATTTTCTCTTTACATTTAGCTGGGGCTTCATCTATACTAGC
>Ophiomitrella_clavigera_ON341711
CCAGATATGATATTCCCCCGAATGAACAAAATGGCATTTTGATTAGGCCCCCCCGCCTTTTCTTCTTTAATAGCCTCTATTTTTGCAGGTAGAGGAGCTGGAACAGGGTGAACTATTTACCCTCCTCTCTCTAGGTCAATTGCTCACTCTGGGATAAGTGTAGATTTTGCTATTTTCTCTTTACACTTAGCCGGGGCCTCTTCAATACTAGC
>Ophiomitrella_clavigera_ON341691
CCAGATATGATATTCCCCCGAATGAACAAAATGGCATTTTGATTAGGCCCCCCCGCCTTTTCTTCTTTAATAGCCTCTATTTTTGCAGGTAGAGGAGCTGGAACAGGGTGAACTATTTACCCTCCTCTCTCTAGGTCAATTGCTCACTCTGGGATAAGTGTAGATTTTGCTATTTTCTCTTTACACTTAGCCGGGGCCTCTTCAATACTAGC
>Ophiomitrella_clavigera_ON341663
CCAGATATGATATTCCCCCGAATGAACAAAATGGCATTTTGATTAGGCCCCCCCGCCTTTTCTTCTTTAATAGCCTCTATTTTTGCAGGTAGAGGAGCTGGAACAGGGTGAACTATTTACCCTCCTCTCTCTAGGTCAATTGCTCACTCTGGGATAAGTGTAGATTTTGCTATTTTCTCTTTACACTTAGCCGGGGCCTCTTCAATACTAGC
>Ophiomitrella_clavigera_ON341662
CCAGATATAATATTCCCCCGAATGAACAAAATGGCATTTTGATTAGGCCCCCCCGCCTTTTCTTCTTTAATAGCCTCTATTTTTGCAGGTAGAGGAGCTGGAACAGGGTGAACTATTTACCCTCCTCTCTCTAGGTCAATTGCTCACTCTGGGATAAGTGTAGATTTTGCTATTTTCTCTTTACACTTAGCCGGGGCCTCTTCAATACTAGC
>Ophiomitrella_clavigera_ON341650
CCAGATATAATATTCCCCCGAATGAACAAAATGGCATTTTGATTAGGCCCCCCCGCCTTTTCTTCTTTAATAGCCTCTATTTTTGCAGGTAGAGGAGCTGGAACAGGGTGAACTATTTACCCTCCTCTCTCTAGGTCAATTGCTCACTCTGGGATAAGTGTAGATTTTGCTATTTTCTCTTTACACTTAGCCGGGGCCTCTTCAATACTAGC
>Ophiomitrella_clavigera_ON341626
CCAGATATAATATTCCCCCGAATGAACAAAATGGCATTTTGATTAGGCCCCCCCGCCTTTTCTTCTTTAATAGCCTCTATTTTTGCAGGTAGAGGAGCTGGAACAGGGTGAACTATTTACCCTCCTCTCTCTAGGTCAATTGCTCACTCTGGGATAAGTGTAGATTTTGCTATTTTCTCTTTACACTTAGCCGGGGCCTCTTCAATACTAGC
>Ophiomitrella_clavigera_ON341619
CCAGATATGATATTCCCCCGAATGAACAAAATGGCATTTTGATTAGGCCCCCCCGCCTTTTCTTCTTTAATAGCCTCTATTTTTGCAGGTAGAGGAGCTGGAACAGGGTGAACTATTTACCCTCCTCTCTCTAGGTCAATTGCTCACTCTGGGATAAGTGTAGATTTTGCTATTTTCTCTTTACACTTAGCCGGGGCCTCTTCAATACTAGC
>Ophiomitrella_clavigera_ON341593
CCAGATATGATATTCCCCCGAATGAACAAAATGGCATTTTGATTAGGCCCCCCCGCCTTTTCTTCTTTAATAGCCTCTATTTTTGCAGGTAGAGGAGCTGGAACAGGGTGAACTATTTACCCTCCTCTCTCTAGGTCAATTGCTCACTCTGGGATAAGTGTAGATTTTGCTATTTTCTCTTTACACTTAGCCGGGGCCTCTTCAATACTAGC
>Ophiomitrella_clavigera_ON341716
CCAGATATGATATTCCCCCGAATGAACAAAATGGCATTTTGATTAGGCCCCCCCGCCTTTTCTTCTTTAATAGCCTCTATTTTTGCAGGTAGAGGAGCTGGAACAGGGTGAACTATTTACCCTCCTCTCTCTAGGTCAATTGCTCACTCTGGGATAAGTGTAGATTTTGCTATTTTCTCTTTACACTTAGCCGGGGCCTCTTCAATACTAGC
>Ophiomitrella_clavigera_ON341714
CCAGATATGATATTCCCCCGAATGAACAAAATGGCATTTTGATTAGGCCCCCCCGCCTTTTCTTCTTTAATAGCCTCTATTTTTGCAGGTAGAGGAGCTGGAACAGGGTGAACTATTTACCCTCCTCTCTCTAGGTCAATTGCTCACTCTGGGATAAGTGTAGATTTTGCTATTTTCTCTTTACACTTAGCCGGGGCCTCTTCAATACTAGC
>Ophiomitrella_clavigera_ON341713
CCAGATATGATATTCCCCCGAATGAACAAAATGGCATTTTGATTAGGCCCCCCCGCCTTTTCTTCTTTAATAGCCTCTATTTTTGCAGGTAGAGGAGCTGGAACAGGGTGAACTATTTACCCTCCTCTCTCTAGGTCAATTGCTCACTCTGGGATAAGTGTAGATTTTGCTATTTTCTCTTTACACTTAGCCGGGGCCTCTTCAATACTAGC
>Ophiomitrella_clavigera_ON341712
CCAGATATGATATTCCCCCGAATGAACAAAATGGCATTTTGATTAGGCCCCCCCGCCTTTTCTTCTTTAATAGCCTCTATTTTTGCAGGTAGAGGAGCTGGAACAGGGTGAACTATTTACCCTCCTCTCTCTAGGTCAATTGCTCACTCTGGGATAAGTGTAGATTTTGCTATTTTCTCTTTACACTTAGCCGGGGCCTCTTCAATACTAGC
>Ophiomitrella_clavigera_ON341709
CCAGATATGATATTCCCCCGAATGAACAAAATGGCATTTTGATTAGGCCCCCCCGCCTTTTCTTCTTTAATAGCCTCTATTTTTGCAGGTAGAGGAGCTGGAACAGGGTGAACTATTTACCCTCCTCTCTCTAGGTCAATTGCTCACTCTGGGATAAGTGTAGATTTTGCTATTTTCTCTTTACACTTAGCCGGGGCCTCTTCAATACTAGC
>Ophiomitrella_clavigera_ON341708
CCAGATATGATATTCCCCCGAATGAACAAAATGGCATTTTGATTAGGCCCCCCCGCCTTTTCTTCTTTAATAGCCTCTATTTTTGCAGGTAGAGGAGCTGGAACAGGGTGAACTATTTACCCTCCTCTCTCTAGGTCAATTGCTCACTCTGGGATAAGTGTAGATTTTGCTATTTTCTCTTTACACTTAGCCGGGGCCTCTTCAATACTAGC
>Ophiomitrella_clavigera_ON341707
CCAGATATGATATTCCCCCGAATGAACAAAATGGCATTTTGATTAGGCCCCCCCGCCTTTTCTTCTTTAATAGCCTCTATTTTTGCAGGTAGAGGAGCTGGAACAGGGTGAACTATTTACCCTCCTCTCTCTAGGTCAATTGCTCACTCTGGGATAAGTGTAGATTTTGCTATTTTCTCTTTACACTTAGCCGGGGCCTCTTCAATACTAGC
>Ophiomitrella_clavigera_ON341706
CCAGATATGATATTCCCCCGAATGAACAAAATGGCATTTTGATTAGGCCCCCCCGCCTTTTCTTCTTTAATAGCCTCTATTTTTGCAGGTAGAGGAGCTGGAACAGGGTGAACTATTTACCCTCCTCTCTCTAGGTCAATTGCTCACTCTGGGATAAGTGTAGATTTTGCTATTTTCTCTTTACACTTAGCCGGGGCCTCTTCAATACTAGC
>Ophiomitrella_clavigera_ON341705
CCAGATATGATATTCCCCCGAATGAACAAAATGGCATTTTGATTAGGCCCCCCCGCCTTTTCTTCTTTAATAGCCTCTATTTTTGCAGGTAGAGGAGCTGGAACAGGGTGAACTATTTACCCTCCTCTCTCTAGGTCAATTGCTCACTCTGGGATAAGTGTAGATTTTGCTATTTTCTCTTTACACTTAGCCGGGGCCTCTTCAATACTAGC
>Ophiomitrella_clavigera_ON341703
CCAGATATGATATTCCCCCGAATGAACAAAATGGCATTTTGATTAGGCCCCCCCGCCTTTTCTTCTTTAATAGCCTCTATTTTTGCAGGTAGAGGAGCTGGAACAGGGTGAACTATTTACCCTCCTCTCTCTAGGTCAATTGCTCACTCTGGGATAAGTGTAGATTTTGCTATTTTCTCTTTACACTTAGCCGGGGCCTCTTCAATACTAGC
>Ophiomitrella_clavigera_ON341702
CCAGATATGATATTCCCCCGAATGAACAAAATGGCATTTTGATTAGGCCCCCCCGCCTTTTCTTCTTTAATAGCCTCTATTTTTGCAGGTAGAGGAGCTGGAACAGGGTGAACTATTTACCCTCCTCTCTCTAGGTCAATTGCTCACTCTGGGATAAGTGTAGATTTTGCTATTTTCTCTTTACACTTAGCCGGGGCCTCTTCAATACTAGC
>Ophiomitrella_clavigera_ON341700
CCAGATATGATATTCCCCCGAATGAACAAAATGGCATTTTGATTAGGCCCCCCCGCCTTTTCTTCTTTAATAGCCTCTATTTTTGCAGGTAGAGGAGCTGGAACAGGGTGAACTATTTACCCTCCTCTCTCTAGGTCAATTGCTCACTCTGGGATAAGTGTAGATTTTGCTATTTTCTCTTTACACTTAGCCGGGGCCTCTTCAATACTAGC
>Ophiomitrella_clavigera_ON341699
CCAGATATGATATTCCCCCGAATGAACAAAATGGCATTTTGATTAGGCCCCCCCGCCTTTTCTTCTTTAATAGCCTCTATTTTTGCAGGTAGAGGAGCTGGAACAGGGTGAACTATTTACCCTCCTCTCTCTAGGTCAATTGCTCACTCTGGGATAAGTGTAGATTTTGCTATTTTCTCTTTACACTTAGCCGGGGCCTCTTCAATACTAGC
>Ophiomitrella_clavigera_ON341698
CCAGATATGATATTCCCCCGAATGAACAAAATGGCATTTTGATTAGGCCCCCCCGCCTTTTCTTCTTTAATAGCCTCTATTTTTGCAGGTAGAGGAGCTGGAACAGGGTGAACTATTTACCCTCCTCTCTCTAGGTCAATTGCTCACTCTGGGATAAGTGTAGATTTTGCTATTTTCTCTTTACACTTAGCCGGGGCCTCTTCAATACTAGC
>Ophiomitrella_clavigera_ON341697
CCAGATATGATATTCCCCCGAATGAACAAAATGGCATTTTGATTAGGCCCCCCCGCCTTTTCTTCTTTAATAGCCTCTATTTTTGCAGGTAGAGGAGCTGGAACAGGGTGAACTATTTACCCTCCTCTCTCTAGGTCAATTGCTCACTCTGGGATAAGTGTAGATTTTGCTATTTTCTCTTTACACTTAGCCGGGGCCTCTTCAATACTAGC
>Ophiomitrella_clavigera_ON341695
CCAGATATGATATTCCCCCGAATGAACAAAATGGCATTTTGATTAGGCCCCCCCGCCTTTTCTTCTTTAATAGCCTCTATTTTTGCAGGTAGAGGAGCTGGAACAGGGTGAACTATTTACCCTCCTCTCTCTAGGTCAATTGCTCACTCTGGGATAAGTGTAGATTTTGCTATTTTCTCTTTACACTTAGCCGGGGCCTCTTCAATACTAGC
>Ophiomitrella_clavigera_ON341694
CCAGATATGATATTCCCCCGAATGAACAAAATGGCATTTTGATTAGGCCCCCCCGCCTTTTCTTCTTTAATAGCCTCTATTTTTGCAGGTAGAGGAGCTGGAACAGGGTGAACTATTTACCCTCCTCTCTCTAGGTCAATTGCTCACTCTGGGATAAGTGTAGATTTTGCTATTTTCTCTTTACACTTAGCCGGGGCCTCTTCAATACTAGC
>Ophiomitrella_clavigera_ON341693
CCAGATATGATATTCCCCCGAATGAACAAAATGGCATTTTGATTAGGCCCCCCCGCCTTTTCTTCTTTAATAGCCTCTATTTTTGCAGGTAGAGGAGCTGGAACAGGGTGAACTATTTACCCTCCTCTCTCTAGGTCAATTGCTCACTCTGGGATAAGTGTAGATTTTGCTATTTTCTCTTTACACTTAGCCGGGGCCTCTTCAATACTAGC
>Ophiomitrella_clavigera_ON341692
CCAGATATGATATTCCCCCGAATGAACAAAATGGCATTTTGATTAGGCCCCCCCGCCTTTTCTTCTTTAATAGCCTCTATTTTTGCAGGTAGAGGAGCTGGAACAGGGTGAACTATTTACCCTCCTCTCTCTAGGTCAATTGCTCACTCTGGGATAAGTGTAGATTTTGCTATTTTCTCTTTACACTTAGCCGGGGCCTCTTCAATACTAGC
>Ophiomitrella_clavigera_ON341690
CCAGATATGATATTCCCCCGAATGAACAAAATGGCATTTTGATTAGGCCCCCCCGCCTTTTCTTCTTTAATAGCCTCTATTTTTGCAGGTAGAGGAGCTGGAACAGGGTGAACTATTTACCCTCCTCTCTCTAGGTCAATTGCTCACTCTGGGATAAGTGTAGATTTTGCTATTTTCTCTTTACACTTAGCCGGGGCCTCTTCAATACTAGC
>Ophiomitrella_clavigera_ON341685
CCAGATATGATATTCCCCCGAATGAACAAAATGGCATTTTGATTAGGCCCCCCCGCCTTTTCTTCTTTAATAGCCTCTATTTTTGCAGGTAGAGGAGCTGGAACAGGGTGAACTATTTACCCTCCTCTCTCTAGGTCAATTGCTCACTCTGGGATAAGTGTAGATTTTGCTATTTTCTCTTTACACTTAGCCGGGGCCTCTTCAATACTAGC
>Ophiomitrella_clavigera_ON341684
CCAGATATGATATTCCCCCGAATGAACAAAATGGCATTTTGATTAGGCCCCCCCGCCTTTTCTTCTTTAATAGCCTCTATTTTTGCAGGTAGAGGAGCTGGAACAGGGTGAACTATTTACCCTCCTCTCTCTAGGTCAATTGCTCACTCTGGGATAAGTGTAGATTTTGCTATTTTCTCTTTACACTTAGCCGGGGCCTCTTCAATACTAGC
>Ophiomitrella_clavigera_ON341683
CCAGATATGATATTCCCCCGAATGAACAAAATGGCATTTTGATTAGGCCCCCCCGCCTTTTCTTCTTTAATAGCCTCTATTTTTGCAGGTAGAGGAGCTGGAACAGGGTGAACTATTTACCCTCCTCTCTCTAGGTCAATTGCTCACTCTGGGATAAGTGTAGATTTTGCTATTTTCTCTTTACACTTAGCCGGGGCCTCTTCAATACTAGC
>Ophiomitrella_clavigera_ON341679
CCAGATATGATATTCCCCCGAATGAACAAAATGGCATTTTGATTAGGCCCCCCCGCCTTTTCTTCTTTAATAGCCTCTATTTTTGCAGGTAGAGGAGCTGGAACAGGGTGAACTATTTACCCTCCTCTCTCTAGGTCAATTGCTCACTCTGGGATAAGTGTAGATTTTGCTATTTTCTCTTTACACTTAGCCGGGGCCTCTTCAATACTAGC
>Ophiomitrella_clavigera_ON341678
CCAGATATGATATTCCCCCGAATGAACAAAATGGCATTTTGATTAGGCCCCCCCGCCTTTTCTTCTTTAATAGCCTCTATTTTTGCAGGTAGAGGAGCTGGAACAGGGTGAACTATTTACCCTCCTCTCTCTAGGTCAATTGCTCACTCTGGGATAAGTGTAGATTTTGCTATTTTCTCTTTACACTTAGCCGGGGCCTCTTCAATACTAGC
>Ophiomitrella_clavigera_ON341677
CCAGATATGATATTCCCCCGAATGAACAAAATGGCATTTTGATTAGGCCCCCCCGCCTTTTCTTCTTTAATAGCCTCTATTTTTGCAGGTAGAGGAGCTGGAACAGGGTGAACTATTTACCCTCCTCTCTCTAGGTCAATTGCTCACTCTGGGATAAGTGTAGATTTTGCTATTTTCTCTTTACACTTAGCCGGGGCCTCTTCAATACTAGC
>Ophiomitrella_clavigera_ON341676
CCAGATATGATATTCCCCCGAATGAACAAAATGGCATTTTGATTAGGCCCCCCCGCCTTTTCTTCTTTAATAGCCTCTATTTTTGCAGGTAGAGGAGCTGGAACAGGGTGAACTATTTACCCTCCTCTCTCTAGGTCAATTGCTCACTCTGGGATAAGTGTAGATTTTGCTATTTTCTCTTTACACTTAGCCGGGGCCTCTTCAATACTAGC
>Ophiomitrella_clavigera_ON341675
CCAGATATGATATTCCCCCGAATGAACAAAATGGCATTTTGATTAGGCCCCCCCGCCTTTTCTTCTTTAATAGCCTCTATTTTTGCAGGTAGAGGAGCTGGAACAGGGTGAACTATTTACCCTCCTCTCTCTAGGTCAATTGCTCACTCTGGGATAAGTGTAGATTTTGCTATTTTCTCTTTACACTTAGCCGGGGCCTCTTCAATACTAGC
>Ophiomitrella_clavigera_ON341674
CCAGATATGATATTCCCCCGAATGAACAAAATGGCATTTTGATTAGGCCCCCCCGCCTTTTCTTCTTTAATAGCCTCTATTTTTGCAGGTAGAGGAGCTGGAACAGGGTGAACTATTTACCCTCCTCTCTCTAGGTCAATTGCTCACTCTGGGATAAGTGTAGATTTTGCTATTTTCTCTTTACACTTAGCCGGGGCCTCTTCAATACTAGC
>Ophiomitrella_clavigera_ON341672
CCAGATATGATATTCCCCCGAATGAACAAAATGGCATTTTGATTAGGCCCCCCCGCCTTTTCTTCTTTAATAGCCTCTATTTTTGCAGGTAGAGGAGCTGGAACAGGGTGAACTATTTACCCTCCTCTCTCTAGGTCAATTGCTCACTCTGGGATAAGTGTAGATTTTGCTATTTTCTCTTTACACTTAGCCGGGGCCTCTTCAATACTAGC
>Ophiomitrella_clavigera_ON341671
CCAGATATGATATTCCCCCGAATGAACAAAATGGCATTTTGATTAGGCCCCCCCGCCTTTTCTTCTTTAATAGCCTCTATTTTTGCAGGTAGAGGAGCTGGAACAGGGTGAACTATTTACCCTCCTCTCTCTAGGTCAATTGCTCACTCTGGGATAAGTGTAGATTTTGCTATTTTCTCTTTACACTTAGCCGGGGCCTCTTCAATACTAGC
>Ophiomitrella_clavigera_ON341670
CCAGATATGATATTCCCCCGAATGAACAAAATGGCATTTTGATTAGGCCCCCCCGCCTTTTCTTCTTTAATAGCCTCTATTTTTGCAGGTAGAGGAGCTGGAACAGGGTGAACTATTTACCCTCCTCTCTCTAGGTCAATTGCTCACTCTGGGATAAGTGTAGATTTTGCTATTTTCTCTTTACACTTAGCCGGGGCCTCTTCAATACTAGC
>Ophiomitrella_clavigera_ON341669
CCAGATATGATATTCCCCCGAATGAACAAAATGGCATTTTGATTAGGCCCCCCCGCCTTTTCTTCTTTAATAGCCTCTATTTTTGCAGGTAGAGGAGCTGGAACAGGGTGAACTATTTACCCTCCTCTCTCTAGGTCAATTGCTCACTCTGGGATAAGTGTAGATTTTGCTATTTTCTCTTTACACTTAGCCGGGGCCTCTTCAATACTAGC
>Ophiomitrella_clavigera_ON341666
CCAGATATGATATTCCCCCGAATGAACAAAATGGCATTTTGATTAGGCCCCCCCGCCTTTTCTTCTTTAATAGCCTCTATTTTTGCAGGTAGAGGAGCTGGAACAGGGTGAACTATTTACCCTCCTCTCTCTAGGTCAATTGCTCACTCTGGGATAAGTGTAGATTTTGCTATTTTCTCTTTACACTTAGCCGGGGCCTCTTCAATACTAGC
>Ophiomitrella_clavigera_ON341665
CCAGATATGATATTCCCCCGAATGAACAAAATGGCATTTTGATTAGGCCCCCCCGCCTTTTCTTCTTTAATAGCCTCTATTTTTGCAGGTAGAGGAGCTGGAACAGGGTGAACTATTTACCCTCCTCTCTCTAGGTCAATTGCTCACTCTGGGATAAGTGTAGATTTTGCTATTTTCTCTTTACACTTAGCCGGGGCCTCTTCAATACTAGC
>Ophiomitrella_clavigera_ON341664
CCAGATATGATATTCCCCCGAATGAACAAAATGGCATTTTGATTAGGCCCCCCCGCCTTTTCTTCTTTAATAGCCTCTATTTTTGCAGGTAGAGGAGCTGGAACAGGGTGAACTATTTACCCTCCTCTCTCTAGGTCAATTGCTCACTCTGGGATAAGTGTAGATTTTGCTATTTTCTCTTTACACTTAGCCGGGGCCTCTTCAATACTAGC
>Ophiomitrella_clavigera_ON341661
CCAGATATGATATTCCCCCGAATGAACAAAATGGCATTTTGATTAGGCCCCCCCGCCTTTTCTTCTTTAATAGCCTCTATTTTTGCAGGTAGAGGAGCTGGAACAGGGTGAACTATTTACCCTCCTCTCTCTAGGTCAATTGCTCACTCTGGGATAAGTGTAGATTTTGCTATTTTCTCTTTACACTTAGCCGGGGCCTCTTCAATACTAGC
>Ophiomitrella_clavigera_ON341660
CCAGATATGATATTCCCCCGAATGAACAAAATGGCATTTTGATTAGGCCCCCCCGCCTTTTCTTCTTTAATAGCCTCTATTTTTGCAGGTAGAGGAGCTGGAACAGGGTGAACTATTTACCCTCCTCTCTCTAGGTCAATTGCTCACTCTGGGATAAGTGTAGATTTTGCTATTTTCTCTTTACACTTAGCCGGGGCCTCTTCAATACTAGC
>Ophiomitrella_clavigera_ON341658
CCAGATATGATATTCCCCCGAATGAACAAAATGGCATTTTGATTAGGCCCCCCCGCCTTTTCTTCTTTAATAGCCTCTATTTTTGCAGGTAGAGGAGCTGGAACAGGGTGAACTATTTACCCTCCTCTCTCTAGGTCAATTGCTCACTCTGGGATAAGTGTAGATTTTGCTATTTTCTCTTTACACTTAGCCGGGGCCTCTTCAATACTAGC
>Ophiomitrella_clavigera_ON341657
CCAGATATGATATTCCCCCGAATGAACAAAATGGCATTTTGATTAGGCCCCCCCGCCTTTTCTTCTTTAATAGCCTCTATTTTTGCAGGTAGAGGAGCTGGAACAGGGTGAACTATTTACCCTCCTCTCTCTAGGTCAATTGCTCACTCTGGGATAAGTGTAGATTTTGCTATTTTCTCTTTACACTTAGCCGGGGCCTCTTCAATACTAGC
>Ophiomitrella_clavigera_ON341656
CCAGATATGATATTCCCCCGAATGAACAAAATGGCATTTTGATTAGGCCCCCCCGCCTTTTCTTCTTTAATAGCCTCTATTTTTGCAGGTAGAGGAGCTGGAACAGGGTGAACTATTTACCCTCCTCTCTCTAGGTCAATTGCTCACTCTGGGATAAGTGTAGATTTTGCTATTTTCTCTTTACACTTAGCCGGGGCCTCTTCAATACTAGC
>Ophiomitrella_clavigera_ON341654
CCAGATATGATATTCCCCCGAATGAACAAAATGGCATTTTGATTAGGCCCCCCCGCCTTTTCTTCTTTAATAGCCTCTATTTTTGCAGGTAGAGGAGCTGGAACAGGGTGAACTATTTACCCTCCTCTCTCTAGGTCAATTGCTCACTCTGGGATAAGTGTAGATTTTGCTATTTTCTCTTTACACTTAGCCGGGGCCTCTTCAATACTAGC
>Ophiomitrella_clavigera_ON341652
CCAGATATGATATTCCCCCGAATGAACAAAATGGCATTTTGATTAGGCCCCCCCGCCTTTTCTTCTTTAATAGCCTCTATTTTTGCAGGTAGAGGAGCTGGAACAGGGTGAACTATTTACCCTCCTCTCTCTAGGTCAATTGCTCACTCTGGGATAAGTGTAGATTTTGCTATTTTCTCTTTACACTTAGCCGGGGCCTCTTCAATACTAGC
>Ophiomitrella_clavigera_ON341651
CCAGATATGATATTCCCCCGAATGAACAAAATGGCATTTTGATTAGGCCCCCCCGCCTTTTCTTCTTTAATAGCCTCTATTTTTGCAGGTAGAGGAGCTGGAACAGGGTGAACTATTTACCCTCCTCTCTCTAGGTCAATTGCTCACTCTGGGATAAGTGTAGATTTTGCTATTTTCTCTTTACACTTAGCCGGGGCCTCTTCAATACTAGC
>Ophiomitrella_clavigera_ON341649
CCAGATATGATATTCCCCCGAATGAACAAAATGGCATTTTGATTAGGCCCCCCCGCCTTTTCTTCTTTAATAGCCTCTATTTTTGCAGGTAGAGGAGCTGGAACAGGGTGAACTATTTACCCTCCTCTCTCTAGGTCAATTGCTCACTCTGGGATAAGTGTAGATTTTGCTATTTTCTCTTTACACTTAGCCGGGGCCTCTTCAATACTAGC
>Ophiomitrella_clavigera_ON341648
CCAGATATGATATTCCCCCGAATGAACAAAATGGCATTTTGATTAGGCCCCCCCGCCTTTTCTTCTTTAATAGCCTCTATTTTTGCAGGTAGAGGAGCTGGAACAGGGTGAACTATTTACCCTCCTCTCTCTAGGTCAATTGCTCACTCTGGGATAAGTGTAGATTTTGCTATTTTCTCTTTACACTTAGCCGGGGCCTCTTCAATACTAGC
>Ophiomitrella_clavigera_ON341645
CCAGATATGATATTCCCCCGAATGAACAAAATGGCATTTTGATTAGGCCCCCCCGCCTTTTCTTCTTTAATAGCCTCTATTTTTGCAGGTAGAGGAGCTGGAACAGGGTGAACTATTTACCCTCCTCTCTCTAGGTCAATTGCTCACTCTGGGATAAGTGTAGATTTTGCTATTTTCTCTTTACACTTAGCCGGGGCCTCTTCAATACTAGC
>Ophiomitrella_clavigera_ON341643
CCAGATATGATATTCCCCCGAATGAACAAAATGGCATTTTGATTAGGCCCCCCCGCCTTTTCTTCTTTAATAGCCTCTATTTTTGCAGGTAGAGGAGCTGGAACAGGGTGAACTATTTACCCTCCTCTCTCTAGGTCAATTGCTCACTCTGGGATAAGTGTAGATTTTGCTATTTTCTCTTTACACTTAGCCGGGGCCTCTTCAATACTAGC
>Ophiomitrella_clavigera_ON341641
CCAGATATGATATTCCCCCGAATGAACAAAATGGCATTTTGATTAGGCCCCCCCGCCTTTTCTTCTTTAATAGCCTCTATTTTTGCAGGTAGAGGAGCTGGAACAGGGTGAACTATTTACCCTCCTCTCTCTAGGTCAATTGCTCACTCTGGGATAAGTGTAGATTTTGCTATTTTCTCTTTACACTTAGCCGGGGCCTCTTCAATACTAGC
>Ophiomitrella_clavigera_ON341640
CCAGATATGATATTCCCCCGAATGAACAAAATGGCATTTTGATTAGGCCCCCCCGCCTTTTCTTCTTTAATAGCCTCTATTTTTGCAGGTAGAGGAGCTGGAACAGGGTGAACTATTTACCCTCCTCTCTCTAGGTCAATTGCTCACTCTGGGATAAGTGTAGATTTTGCTATTTTCTCTTTACACTTAGCCGGGGCCTCTTCAATACTAGC
>Ophiomitrella_clavigera_ON341637
CCAGATATGATATTCCCCCGAATGAACAAAATGGCATTTTGATTAGGCCCCCCCGCCTTTTCTTCTTTAATAGCCTCTATTTTTGCAGGTAGAGGAGCTGGAACAGGGTGAACTATTTACCCTCCTCTCTCTAGGTCAATTGCTCACTCTGGGATAAGTGTAGATTTTGCTATTTTCTCTTTACACTTAGCCGGGGCCTCTTCAATACTAGC
>Ophiomitrella_clavigera_ON341636
CCAGATATGATATTCCCCCGAATGAACAAAATGGCATTTTGATTAGGCCCCCCCGCCTTTTCTTCTTTAATAGCCTCTATTTTTGCAGGTAGAGGAGCTGGAACAGGGTGAACTATTTACCCTCCTCTCTCTAGGTCAATTGCTCACTCTGGGATAAGTGTAGATTTTGCTATTTTCTCTTTACACTTAGCCGGGGCCTCTTCAATACTAGC
>Ophiomitrella_clavigera_ON341635
CCAGATATGATATTCCCCCGAATGAACAAAATGGCATTTTGATTAGGCCCCCCCGCCTTTTCTTCTTTAATAGCCTCTATTTTTGCAGGTAGAGGAGCTGGAACAGGGTGAACTATTTACCCTCCTCTCTCTAGGTCAATTGCTCACTCTGGGATAAGTGTAGATTTTGCTATTTTCTCTTTACACTTAGCCGGGGCCTCTTCAATACTAGC
>Ophiomitrella_clavigera_ON341634
CCAGATATGATATTCCCCCGAATGAACAAAATGGCATTTTGATTAGGCCCCCCCGCCTTTTCTTCTTTAATAGCCTCTATTTTTGCAGGTAGAGGAGCTGGAACAGGGTGAACTATTTACCCTCCTCTCTCTAGGTCAATTGCTCACTCTGGGATAAGTGTAGATTTTGCTATTTTCTCTTTACACTTAGCCGGGGCCTCTTCAATACTAGC
>Ophiomitrella_clavigera_ON341633
CCAGATATGATATTCCCCCGAATGAACAAAATGGCATTTTGATTAGGCCCCCCCGCCTTTTCTTCTTTAATAGCCTCTATTTTTGCAGGTAGAGGAGCTGGAACAGGGTGAACTATTTACCCTCCTCTCTCTAGGTCAATTGCTCACTCTGGGATAAGTGTAGATTTTGCTATTTTCTCTTTACACTTAGCCGGGGCCTCTTCAATACTAGC
>Ophiomitrella_clavigera_ON341632
CCAGATATGATATTCCCCCGAATGAACAAAATGGCATTTTGATTAGGCCCCCCCGCCTTTTCTTCTTTAATAGCCTCTATTTTTGCAGGTAGAGGAGCTGGAACAGGGTGAACTATTTACCCTCCTCTCTCTAGGTCAATTGCTCACTCTGGGATAAGTGTAGATTTTGCTATTTTCTCTTTACACTTAGCCGGGGCCTCTTCAATACTAGC
>Ophiomitrella_clavigera_ON341631
CCAGATATGATATTCCCCCGAATGAACAAAATGGCATTTTGATTAGGCCCCCCCGCCTTTTCTTCTTTAATAGCCTCTATTTTTGCAGGTAGAGGAGCTGGAACAGGGTGAACTATTTACCCTCCTCTCTCTAGGTCAATTGCTCACTCTGGGATAAGTGTAGATTTTGCTATTTTCTCTTTACACTTAGCCGGGGCCTCTTCAATACTAGC
>Ophiomitrella_clavigera_ON341628
CCAGATATGATATTCCCCCGAATGAACAAAATGGCATTTTGATTAGGCCCCCCCGCCTTTTCTTCTTTAATAGCCTCTATTTTTGCAGGTAGAGGAGCTGGAACAGGGTGAACTATTTACCCTCCTCTCTCTAGGTCAATTGCTCACTCTGGGATAAGTGTAGATTTTGCTATTTTCTCTTTACACTTAGCCGGGGCCTCTTCAATACTAGC
>Ophiomitrella_clavigera_ON341627
CCAGATATGATATTCCCCCGAATGAACAAAATGGCATTTTGATTAGGCCCCCCCGCCTTTTCTTCTTTAATAGCCTCTATTTTTGCAGGTAGAGGAGCTGGAACAGGGTGAACTATTTACCCTCCTCTCTCTAGGTCAATTGCTCACTCTGGGATAAGTGTAGATTTTGCTATTTTCTCTTTACACTTAGCCGGGGCCTCTTCAATACTAGC
>Ophiomitrella_clavigera_ON341625
CCAGATATGATATTCCCCCGAATGAACAAAATGGCATTTTGATTAGGCCCCCCCGCCTTTTCTTCTTTAATAGCCTCTATTTTTGCAGGTAGAGGAGCTGGAACAGGGTGAACTATTTACCCTCCTCTCTCTAGGTCAATTGCTCACTCTGGGATAAGTGTAGATTTTGCTATTTTCTCTTTACACTTAGCCGGGGCCTCTTCAATACTAGC
>Ophiomitrella_clavigera_ON341622
CCAGATATGATATTCCCCCGAATGAACAAAATGGCATTTTGATTAGGCCCCCCCGCCTTTTCTTCTTTAATAGCCTCTATTTTTGCAGGTAGAGGAGCTGGAACAGGGTGAACTATTTACCCTCCTCTCTCTAGGTCAATTGCTCACTCTGGGATAAGTGTAGATTTTGCTATTTTCTCTTTACACTTAGCCGGGGCCTCTTCAATACTAGC
>Ophiomitrella_clavigera_ON341621
CCAGATATGATATTCCCCCGAATGAACAAAATGGCATTTTGATTAGGCCCCCCCGCCTTTTCTTCTTTAATAGCCTCTATTTTTGCAGGTAGAGGAGCTGGAACAGGGTGAACTATTTACCCTCCTCTCTCTAGGTCAATTGCTCACTCTGGGATAAGTGTAGATTTTGCTATTTTCTCTTTACACTTAGCCGGGGCCTCTTCAATACTAGC
>Ophiomitrella_clavigera_ON341618
CCAGATATGATATTCCCCCGAATGAACAAAATGGCATTTTGATTAGGCCCCCCCGCCTTTTCTTCTTTAATAGCCTCTATTTTTGCAGGTAGAGGAGCTGGAACAGGGTGAACTATTTACCCTCCTCTCTCTAGGTCAATTGCTCACTCTGGGATAAGTGTAGATTTTGCTATTTTCTCTTTACACTTAGCCGGGGCCTCTTCAATACTAGC
>Ophiomitrella_clavigera_ON341617
CCAGATATGATATTCCCCCGAATGAACAAAATGGCATTTTGATTAGGCCCCCCCGCCTTTTCTTCTTTAATAGCCTCTATTTTTGCAGGTAGAGGAGCTGGAACAGGGTGAACTATTTACCCTCCTCTCTCTAGGTCAATTGCTCACTCTGGGATAAGTGTAGATTTTGCTATTTTCTCTTTACACTTAGCCGGGGCCTCTTCAATACTAGC
>Ophiomitrella_clavigera_ON341615
CCAGATATGATATTCCCCCGAATGAACAAAATGGCATTTTGATTAGGCCCCCCCGCCTTTTCTTCTTTAATAGCCTCTATTTTTGCAGGTAGAGGAGCTGGAACAGGGTGAACTATTTACCCTCCTCTCTCTAGGTCAATTGCTCACTCTGGGATAAGTGTAGATTTTGCTATTTTCTCTTTACACTTAGCCGGGGCCTCTTCAATACTAGC
>Ophiomitrella_clavigera_ON341614
CCAGATATGATATTCCCCCGAATGAACAAAATGGCATTTTGATTAGGCCCCCCCGCCTTTTCTTCTTTAATAGCCTCTATTTTTGCAGGTAGAGGAGCTGGAACAGGGTGAACTATTTACCCTCCTCTCTCTAGGTCAATTGCTCACTCTGGGATAAGTGTAGATTTTGCTATTTTCTCTTTACACTTAGCCGGGGCCTCTTCAATACTAGC
>Ophiomitrella_clavigera_ON341613
CCAGATATGATATTCCCCCGAATGAACAAAATGGCATTTTGATTAGGCCCCCCCGCCTTTTCTTCTTTAATAGCCTCTATTTTTGCAGGTAGAGGAGCTGGAACAGGGTGAACTATTTACCCTCCTCTCTCTAGGTCAATTGCTCACTCTGGGATAAGTGTAGATTTTGCTATTTTCTCTTTACACTTAGCCGGGGCCTCTTCAATACTAGC
>Ophiomitrella_clavigera_ON341612
CCAGATATGATATTCCCCCGAATGAACAAAATGGCATTTTGATTAGGCCCCCCCGCCTTTTCTTCTTTAATAGCCTCTATTTTTGCAGGTAGAGGAGCTGGAACAGGGTGAACTATTTACCCTCCTCTCTCTAGGTCAATTGCTCACTCTGGGATAAGTGTAGATTTTGCTATTTTCTCTTTACACTTAGCCGGGGCCTCTTCAATACTAGC
>Ophiomitrella_clavigera_ON341611
CCAGATATGATATTCCCCCGAATGAACAAAATGGCATTTTGATTAGGCCCCCCCGCCTTTTCTTCTTTAATAGCCTCTATTTTTGCAGGTAGAGGAGCTGGAACAGGGTGAACTATTTACCCTCCTCTCTCTAGGTCAATTGCTCACTCTGGGATAAGTGTAGATTTTGCTATTTTCTCTTTACACTTAGCCGGGGCCTCTTCAATACTAGC
>Ophiomitrella_clavigera_ON341610
CCAGATATGATATTCCCCCGAATGAACAAAATGGCATTTTGATTAGGCCCCCCCGCCTTTTCTTCTTTAATAGCCTCTATTTTTGCAGGTAGAGGAGCTGGAACAGGGTGAACTATTTACCCTCCTCTCTCTAGGTCAATTGCTCACTCTGGGATAAGTGTAGATTTTGCTATTTTCTCTTTACACTTAGCCGGGGCCTCTTCAATACTAGC
>Ophiomitrella_clavigera_ON341609
CCAGATATGATATTCCCCCGAATGAACAAAATGGCATTTTGATTAGGCCCCCCCGCCTTTTCTTCTTTAATAGCCTCTATTTTTGCAGGTAGAGGAGCTGGAACAGGGTGAACTATTTACCCTCCTCTCTCTAGGTCAATTGCTCACTCTGGGATAAGTGTAGATTTTGCTATTTTCTCTTTACACTTAGCCGGGGCCTCTTCAATACTAGC
>Ophiomitrella_clavigera_ON341606
CCAGATATGATATTCCCCCGAATGAACAAAATGGCATTTTGATTAGGCCCCCCCGCCTTTTCTTCTTTAATAGCCTCTATTTTTGCAGGTAGAGGAGCTGGAACAGGGTGAACTATTTACCCTCCTCTCTCTAGGTCAATTGCTCACTCTGGGATAAGTGTAGATTTTGCTATTTTCTCTTTACACTTAGCCGGGGCCTCTTCAATACTAGC
>Ophiomitrella_clavigera_ON341605
CCAGATATGATATTCCCCCGAATGAACAAAATGGCATTTTGATTAGGCCCCCCCGCCTTTTCTTCTTTAATAGCCTCTATTTTTGCAGGTAGAGGAGCTGGAACAGGGTGAACTATTTACCCTCCTCTCTCTAGGTCAATTGCTCACTCTGGGATAAGTGTAGATTTTGCTATTTTCTCTTTACACTTAGCCGGGGCCTCTTCAATACTAGC
>Ophiomitrella_clavigera_ON341600
CCAGATATGATATTCCCCCGAATGAACAAAATGGCATTTTGATTAGGCCCCCCCGCCTTTTCTTCTTTAATAGCCTCTATTTTTGCAGGTAGAGGAGCTGGAACAGGGTGAACTATTTACCCTCCTCTCTCTAGGTCAATTGCTCACTCTGGGATAAGTGTAGATTTTGCTATTTTCTCTTTACACTTAGCCGGGGCCTCTTCAATACTAGC
>Ophiomitrella_clavigera_ON341595
CCAGATATGATATTCCCCCGAATGAACAAAATGGCATTTTGATTAGGCCCCCCCGCCTTTTCTTCTTTAATAGCCTCTATTTTTGCAGGTAGAGGAGCTGGAACAGGGTGAACTATTTACCCTCCTCTCTCTAGGTCAATTGCTCACTCTGGGATAAGTGTAGATTTTGCTATTTTCTCTTTACACTTAGCCGGGGCCTCTTCAATACTAGC
>Ophiomitrella_clavigera_ON341594
CCAGATATGATATTCCCCCGAATGAACAAAATGGCATTTTGATTAGGCCCCCCCGCCTTTTCTTCTTTAATAGCCTCTATTTTTGCAGGTAGAGGAGCTGGAACAGGGTGAACTATTTACCCTCCTCTCTCTAGGTCAATTGCTCACTCTGGGATAAGTGTAGATTTTGCTATTTTCTCTTTACACTTAGCCGGGGCCTCTTCAATACTAGC
>Ophiomitrella_clavigera_ON341592
CCAGATATGATATTCCCCCGAATGAACAAAATGGCATTTTGATTAGGCCCCCCCGCCTTTTCTTCTTTAATAGCCTCTATTTTTGCAGGTAGAGGAGCTGGAACAGGGTGAACTATTTACCCTCCTCTCTCTAGGTCAATTGCTCACTCTGGGATAAGTGTAGATTTTGCTATTTTCTCTTTACACTTAGCCGGGGCCTCTTCAATACTAGC
>Ophiomitrella_clavigera_ON341591
CCAGATATGATATTCCCCCGAATGAACAAAATGGCATTTTGATTAGGCCCCCCCGCCTTTTCTTCTTTAATAGCCTCTATTTTTGCAGGTAGAGGAGCTGGAACAGGGTGAACTATTTACCCTCCTCTCTCTAGGTCAATTGCTCACTCTGGGATAAGTGTAGATTTTGCTATTTTCTCTTTACACTTAGCCGGGGCCTCTTCAATACTAGC
>Ophiomitrella_clavigera_ON341590
CCAGATATGATATTCCCCCGAATGAACAAAATGGCATTTTGATTAGGCCCCCCCGCCTTTTCTTCTTTAATAGCCTCTATTTTTGCAGGTAGAGGAGCTGGAACAGGGTGAACTATTTACCCTCCTCTCTCTAGGTCAATTGCTCACTCTGGGATAAGTGTAGATTTTGCTATTTTCTCTTTACACTTAGCCGGGGCCTCTTCAATACTAGC
>Ophiomitrella_clavigera_ON341589
CCAGATATGATATTCCCCCGAATGAACAAAATGGCATTTTGATTAGGCCCCCCCGCCTTTTCTTCTTTAATAGCCTCTATTTTTGCAGGTAGAGGAGCTGGAACAGGGTGAACTATTTACCCTCCTCTCTCTAGGTCAATTGCTCACTCTGGGATAAGTGTAGATTTTGCTATTTTCTCTTTACACTTAGCCGGGGCCTCTTCAATACTAGC
>Ophiomitrella_clavigera_ON341588
CCAGATATGATATTCCCCCGAATGAACAAAATGGCATTTTGATTAGGCCCCCCCGCCTTTTCTTCTTTAATAGCCTCTATTTTTGCAGGTAGAGGAGCTGGAACAGGGTGAACTATTTACCCTCCTCTCTCTAGGTCAATTGCTCACTCTGGGATAAGTGTAGATTTTGCTATTTTCTCTTTACACTTAGCCGGGGCCTCTTCAATACTAGC
>Ophiomitrella_clavigera_ON341586
CCAGATATGATATTCCCCCGAATGAACAAAATGGCATTTTGATTAGGCCCCCCCGCCTTTTCTTCTTTAATAGCCTCTATTTTTGCAGGTAGAGGAGCTGGAACAGGGTGAACTATTTACCCTCCTCTCTCTAGGTCAATTGCTCACTCTGGGATAAGTGTAGATTTTGCTATTTTCTCTTTACACTTAGCCGGGGCCTCTTCAATACTAGC
>Ophiomitrella_clavigera_ON341585
CCAGATATGATATTCCCCCGAATGAACAAAATGGCATTTTGATTAGGCCCCCCCGCCTTTTCTTCTTTAATAGCCTCTATTTTTGCAGGTAGAGGAGCTGGAACAGGGTGAACTATTTACCCTCCTCTCTCTAGGTCAATTGCTCACTCTGGGATAAGTGTAGATTTTGCTATTTTCTCTTTACACTTAGCCGGGGCCTCTTCAATACTAGC
>Ophiomitrella_clavigera_ON341584
CCAGATATGATATTCCCCCGAATGAACAAAATGGCATTTTGATTAGGCCCCCCCGCCTTTTCTTCTTTAATAGCCTCTATTTTTGCAGGTAGAGGAGCTGGAACAGGGTGAACTATTTACCCTCCTCTCTCTAGGTCAATTGCTCACTCTGGGATAAGTGTAGATTTTGCTATTTTCTCTTTACACTTAGCCGGGGCCTCTTCAATACTAGC
>Ophiomitrella_clavigera_ON341583
CCAGATATGATATTCCCCCGAATGAACAAAATGGCATTTTGATTAGGCCCCCCCGCCTTTTCTTCTTTAATAGCCTCTATTTTTGCAGGTAGAGGAGCTGGAACAGGGTGAACTATTTACCCTCCTCTCTCTAGGTCAATTGCTCACTCTGGGATAAGTGTAGATTTTGCTATTTTCTCTTTACACTTAGCCGGGGCCTCTTCAATACTAGC
>Ophiomitrella_clavigera_ON341582
CCAGATATGATATTCCCCCGAATGAACAAAATGGCATTTTGATTAGGCCCCCCCGCCTTTTCTTCTTTAATAGCCTCTATTTTTGCAGGTAGAGGAGCTGGAACAGGGTGAACTATTTACCCTCCTCTCTCTAGGTCAATTGCTCACTCTGGGATAAGTGTAGATTTTGCTATTTTCTCTTTACACTTAGCCGGGGCCTCTTCAATACTAGC
>Ophiomitrella_clavigera_ON341580
CCAGATATGATATTCCCCCGAATGAACAAAATGGCATTTTGATTAGGCCCCCCCGCCTTTTCTTCTTTAATAGCCTCTATTTTTGCAGGTAGAGGAGCTGGAACAGGGTGAACTATTTACCCTCCTCTCTCTAGGTCAATTGCTCACTCTGGGATAAGTGTAGATTTTGCTATTTTCTCTTTACACTTAGCCGGGGCCTCTTCAATACTAGC
>Ophiomitrella_clavigera_ON341579
CCAGATATGATATTCCCCCGAATGAACAAAATGGCATTTTGATTAGGCCCCCCCGCCTTTTCTTCTTTAATAGCCTCTATTTTTGCAGGTAGAGGAGCTGGAACAGGGTGAACTATTTACCCTCCTCTCTCTAGGTCAATTGCTCACTCTGGGATAAGTGTAGATTTTGCTATTTTCTCTTTACACTTAGCCGGGGCCTCTTCAATACTAGC
>Ophiomitrella_clavigera_ON341577
CCAGATATGATATTCCCCCGAATGAACAAAATGGCATTTTGATTAGGCCCCCCCGCCTTTTCTTCTTTAATAGCCTCTATTTTTGCAGGTAGAGGAGCTGGAACAGGGTGAACTATTTACCCTCCTCTCTCTAGGTCAATTGCTCACTCTGGGATAAGTGTAGATTTTGCTATTTTCTCTTTACACTTAGCCGGGGCCTCTTCAATACTAGC
>Ophiomitrella_clavigera_ON341576
CCAGATATGATATTCCCCCGAATGAACAAAATGGCATTTTGATTAGGCCCCCCCGCCTTTTCTTCTTTAATAGCCTCTATTTTTGCAGGTAGAGGAGCTGGAACAGGGTGAACTATTTACCCTCCTCTCTCTAGGTCAATTGCTCACTCTGGGATAAGTGTAGATTTTGCTATTTTCTCTTTACACTTAGCCGGGGCCTCTTCAATACTAGC
>Ophiomitrella_clavigera_ON341575
CCAGATATGATATTCCCCCGAATGAACAAAATGGCATTTTGATTAGGCCCCCCCGCCTTTTCTTCTTTAATAGCCTCTATTTTTGCAGGTAGAGGAGCTGGAACAGGGTGAACTATTTACCCTCCTCTCTCTAGGTCAATTGCTCACTCTGGGATAAGTGTAGATTTTGCTATTTTCTCTTTACACTTAGCCGGGGCCTCTTCAATACTAGC
>Ophiomitrella_clavigera_ON341574
CCAGATATGATATTCCCCCGAATGAACAAAATGGCATTTTGATTAGGCCCCCCCGCCTTTTCTTCTTTAATAGCCTCTATTTTTGCAGGTAGAGGAGCTGGAACAGGGTGAACTATTTACCCTCCTCTCTCTAGGTCAATTGCTCACTCTGGGATAAGTGTAGATTTTGCTATTTTCTCTTTACACTTAGCCGGGGCCTCTTCAATACTAGC
>Ophiomitrella_clavigera_ON341573
CCAGATATGATATTCCCCCGAATGAACAAAATGGCATTTTGATTAGGCCCCCCCGCCTTTTCTTCTTTAATAGCCTCTATTTTTGCAGGTAGAGGAGCTGGAACAGGGTGAACTATTTACCCTCCTCTCTCTAGGTCAATTGCTCACTCTGGGATAAGTGTAGATTTTGCTATTTTCTCTTTACACTTAGCCGGGGCCTCTTCAATACTAGC
>Ophiomitrella_clavigera_ON341572
CCAGATATGATATTCCCCCGAATGAACAAAATGGCATTTTGATTAGGCCCCCCCGCCTTTTCTTCTTTAATAGCCTCTATTTTTGCAGGTAGAGGAGCTGGAACAGGGTGAACTATTTACCCTCCTCTCTCTAGGTCAATTGCTCACTCTGGGATAAGTGTAGATTTTGCTATTTTCTCTTTACACTTAGCCGGGGCCTCTTCAATACTAGC
>Ophiomitrella_clavigera_ON341571
CCAGATATGATATTCCCCCGAATGAACAAAATGGCATTTTGATTAGGCCCCCCCGCCTTTTCTTCTTTAATAGCCTCTATTTTTGCAGGTAGAGGAGCTGGAACAGGGTGAACTATTTACCCTCCTCTCTCTAGGTCAATTGCTCACTCTGGGATAAGTGTAGATTTTGCTATTTTCTCTTTACACTTAGCCGGGGCCTCTTCAATACTAGC
>Ophiomitrella_clavigera_ON341570
CCAGATATGATATTCCCCCGAATGAACAAAATGGCATTTTGATTAGGCCCCCCCGCCTTTTCTTCTTTAATAGCCTCTATTTTTGCAGGTAGAGGAGCTGGAACAGGGTGAACTATTTACCCTCCTCTCTCTAGGTCAATTGCTCACTCTGGGATAAGTGTAGATTTTGCTATTTTCTCTTTACACTTAGCCGGGGCCTCTTCAATACTAGC
>Ophiomitrella_clavigera_ON341569
CCAGATATGATATTCCCCCGAATGAACAAAATGGCATTTTGATTAGGCCCCCCCGCCTTTTCTTCTTTAATAGCCTCTATTTTTGCAGGTAGAGGAGCTGGAACAGGGTGAACTATTTACCCTCCTCTCTCTAGGTCAATTGCTCACTCTGGGATAAGTGTAGATTTTGCTATTTTCTCTTTACACTTAGCCGGGGCCTCTTCAATACTAGC
>Ophiomitrella_clavigera_ON341566
CCAGATATGATATTCCCCCGAATGAACAAAATGGCATTTTGATTAGGCCCCCCCGCCTTTTCTTCTTTAATAGCCTCTATTTTTGCAGGTAGAGGAGCTGGAACAGGGTGAACTATTTACCCTCCTCTCTCTAGGTCAATTGCTCACTCTGGGATAAGTGTAGATTTTGCTATTTTCTCTTTACACTTAGCCGGGGCCTCTTCAATACTAGC
>Ophiomitrella_clavigera_ON341564
CCAGATATGATATTCCCCCGAATGAACAAAATGGCATTTTGATTAGGCCCCCCCGCCTTTTCTTCTTTAATAGCCTCTATTTTTGCAGGTAGAGGAGCTGGAACAGGGTGAACTATTTACCCTCCTCTCTCTAGGTCAATTGCTCACTCTGGGATAAGTGTAGATTTTGCTATTTTCTCTTTACACTTAGCCGGGGCCTCTTCAATACTAGC
>Ophiomitrella_clavigera_ON341561
CCAGATATGATATTCCCCCGAATGAACAAAATGGCATTTTGATTAGGCCCCCCCGCCTTTTCTTCTTTAATAGCCTCTATTTTTGCAGGTAGAGGAGCTGGAACAGGGTGAACTATTTACCCTCCTCTCTCTAGGTCAATTGCTCACTCTGGGATAAGTGTAGATTTTGCTATTTTCTCTTTACACTTAGCCGGGGCCTCTTCAATACTAGC
>Ophiomitrella_clavigera_ON341559
CCAGATATGATATTCCCCCGAATGAACAAAATGGCATTTTGATTAGGCCCCCCCGCCTTTTCTTCTTTAATAGCCTCTATTTTTGCAGGTAGAGGAGCTGGAACAGGGTGAACTATTTACCCTCCTCTCTCTAGGTCAATTGCTCACTCTGGGATAAGTGTAGATTTTGCTATTTTCTCTTTACACTTAGCCGGGGCCTCTTCAATACTAGC
>Ophiomitrella_clavigera_ON341558
CCAGATATGATATTCCCCCGAATGAACAAAATGGCATTTTGATTAGGCCCCCCCGCCTTTTCTTCTTTAATAGCCTCTATTTTTGCAGGTAGAGGAGCTGGAACAGGGTGAACTATTTACCCTCCTCTCTCTAGGTCAATTGCTCACTCTGGGATAAGTGTAGATTTTGCTATTTTCTCTTTACACTTAGCCGGGGCCTCTTCAATACTAGC
>Ophiomitrella_clavigera_ON341556
CCAGATATGATATTCCCCCGAATGAACAAAATGGCATTTTGATTAGGCCCCCCCGCCTTTTCTTCTTTAATAGCCTCTATTTTTGCAGGTAGAGGAGCTGGAACAGGGTGAACTATTTACCCTCCTCTCTCTAGGTCAATTGCTCACTCTGGGATAAGTGTAGATTTTGCTATTTTCTCTTTACACTTAGCCGGGGCCTCTTCAATACTAGC
>Ophiomitrella_clavigera_ON341555
CCAGATATGATATTCCCCCGAATGAACAAAATGGCATTTTGATTAGGCCCCCCCGCCTTTTCTTCTTTAATAGCCTCTATTTTTGCAGGTAGAGGAGCTGGAACAGGGTGAACTATTTACCCTCCTCTCTCTAGGTCAATTGCTCACTCTGGGATAAGTGTAGATTTTGCTATTTTCTCTTTACACTTAGCCGGGGCCTCTTCAATACTAGC
>Ophiomitrella_clavigera_ON341553
CCAGATATGATATTCCCCCGAATGAACAAAATGGCATTTTGATTAGGCCCCCCCGCCTTTTCTTCTTTAATAGCCTCTATTTTTGCAGGTAGAGGAGCTGGAACAGGGTGAACTATTTACCCTCCTCTCTCTAGGTCAATTGCTCACTCTGGGATAAGTGTAGATTTTGCTATTTTCTCTTTACACTTAGCCGGGGCCTCTTCAATACTAGC
>Ophiomitrella_clavigera_ON341549
CCAGATATGATATTCCCCCGAATGAACAAAATGGCATTTTGATTAGGCCCCCCCGCCTTTTCTTCTTTAATAGCCTCTATTTTTGCAGGTAGAGGAGCTGGAACAGGGTGAACTATTTACCCTCCTCTCTCTAGGTCAATTGCTCACTCTGGGATAAGTGTAGATTTTGCTATTTTCTCTTTACACTTAGCCGGGGCCTCTTCAATACTAGC
>Ophiomitrella_clavigera_ON341543
CCAGATATGATATTCCCCCGAATGAACAAAATGGCATTTTGATTAGGCCCCCCCGCCTTTTCTTCTTTAATAGCCTCTATTTTTGCAGGTAGAGGAGCTGGAACAGGGTGAACTATTTACCCTCCTCTCTCTAGGTCAATTGCTCACTCTGGGATAAGTGTAGATTTTGCTATTTTCTCTTTACACTTAGCCGGGGCCTCTTCAATACTAGC
>Ophiomitrella_clavigera_ON341541
CCAGATATGATATTCCCCCGAATGAACAAAATGGCATTTTGATTAGGCCCCCCCGCCTTTTCTTCTTTAATAGCCTCTATTTTTGCAGGTAGAGGAGCTGGAACAGGGTGAACTATTTACCCTCCTCTCTCTAGGTCAATTGCTCACTCTGGGATAAGTGTAGATTTTGCTATTTTCTCTTTACACTTAGCCGGGGCCTCTTCAATACTAGC
>Ophiomitrella_clavigera_ON341540
CCAGATATGATATTCCCCCGAATGAACAAAATGGCATTTTGATTAGGCCCCCCCGCCTTTTCTTCTTTAATAGCCTCTATTTTTGCAGGTAGAGGAGCTGGAACAGGGTGAACTATTTACCCTCCTCTCTCTAGGTCAATTGCTCACTCTGGGATAAGTGTAGATTTTGCTATTTTCTCTTTACACTTAGCCGGGGCCTCTTCAATACTAGC
>Ophiomitrella_clavigera_ON341536
CCAGATATGATATTCCCCCGAATGAACAAAATGGCATTTTGATTAGGCCCCCCCGCCTTTTCTTCTTTAATAGCCTCTATTTTTGCAGGTAGAGGAGCTGGAACAGGGTGAACTATTTACCCTCCTCTCTCTAGGTCAATTGCTCACTCTGGGATAAGTGTAGATTTTGCTATTTTCTCTTTACACTTAGCCGGGGCCTCTTCAATACTAGC
>Ophiomitrella_clavigera_ON341534
CCAGATATGATATTCCCCCGAATGAACAAAATGGCATTTTGATTAGGCCCCCCCGCCTTTTCTTCTTTAATAGCCTCTATTTTTGCAGGTAGAGGAGCTGGAACAGGGTGAACTATTTACCCTCCTCTCTCTAGGTCAATTGCTCACTCTGGGATAAGTGTAGATTTTGCTATTTTCTCTTTACACTTAGCCGGGGCCTCTTCAATACTAGC
>Ophiomitrella_clavigera_ON341533
CCAGATATGATATTCCCCCGAATGAACAAAATGGCATTTTGATTAGGCCCCCCCGCCTTTTCTTCTTTAATAGCCTCTATTTTTGCAGGTAGAGGAGCTGGAACAGGGTGAACTATTTACCCTCCTCTCTCTAGGTCAATTGCTCACTCTGGGATAAGTGTAGATTTTGCTATTTTCTCTTTACACTTAGCCGGGGCCTCTTCAATACTAGC
>Ophiomitrella_clavigera_ON341532
CCAGATATGATATTCCCCCGAATGAACAAAATGGCATTTTGATTAGGCCCCCCCGCCTTTTCTTCTTTAATAGCCTCTATTTTTGCAGGTAGAGGAGCTGGAACAGGGTGAACTATTTACCCTCCTCTCTCTAGGTCAATTGCTCACTCTGGGATAAGTGTAGATTTTGCTATTTTCTCTTTACACTTAGCCGGGGCCTCTTCAATACTAGC
>Ophiomitrella_clavigera_ON341531
CCAGATATGATATTCCCCCGAATGAACAAAATGGCATTTTGATTAGGCCCCCCCGCCTTTTCTTCTTTAATAGCCTCTATTTTTGCAGGTAGAGGAGCTGGAACAGGGTGAACTATTTACCCTCCTCTCTCTAGGTCAATTGCTCACTCTGGGATAAGTGTAGATTTTGCTATTTTCTCTTTACACTTAGCCGGGGCCTCTTCAATACTAGC
>Ophiomitrella_clavigera_ON341529
CCAGATATGATATTCCCCCGAATGAACAAAATGGCATTTTGATTAGGCCCCCCCGCCTTTTCTTCTTTAATAGCCTCTATTTTTGCAGGTAGAGGAGCTGGAACAGGGTGAACTATTTACCCTCCTCTCTCTAGGTCAATTGCTCACTCTGGGATAAGTGTAGATTTTGCTATTTTCTCTTTACACTTAGCCGGGGCCTCTTCAATACTAGC
>Ophiomitrella_clavigera_ON341528
CCAGATATGATATTCCCCCGAATGAACAAAATGGCATTTTGATTAGGCCCCCCCGCCTTTTCTTCTTTAATAGCCTCTATTTTTGCAGGTAGAGGAGCTGGAACAGGGTGAACTATTTACCCTCCTCTCTCTAGGTCAATTGCTCACTCTGGGATAAGTGTAGATTTTGCTATTTTCTCTTTACACTTAGCCGGGGCCTCTTCAATACTAGC
>Ophiomitrella_clavigera_ON341525
CCAGATATGATATTCCCCCGAATGAACAAAATGGCATTTTGATTAGGCCCCCCCGCCTTTTCTTCTTTAATAGCCTCTATTTTTGCAGGTAGAGGAGCTGGAACAGGGTGAACTATTTACCCTCCTCTCTCTAGGTCAATTGCTCACTCTGGGATAAGTGTAGATTTTGCTATTTTCTCTTTACACTTAGCCGGGGCCTCTTCAATACTAGC
>Ophiomitrella_clavigera_ON341524
CCAGATATGATATTCCCCCGAATGAACAAAATGGCATTTTGATTAGGCCCCCCCGCCTTTTCTTCTTTAATAGCCTCTATTTTTGCAGGTAGAGGAGCTGGAACAGGGTGAACTATTTACCCTCCTCTCTCTAGGTCAATTGCTCACTCTGGGATAAGTGTAGATTTTGCTATTTTCTCTTTACACTTAGCCGGGGCCTCTTCAATACTAGC
>Ophiomitrella_clavigera_ON341523
CCAGATATGATATTCCCCCGAATGAACAAAATGGCATTTTGATTAGGCCCCCCCGCCTTTTCTTCTTTAATAGCCTCTATTTTTGCAGGTAGAGGAGCTGGAACAGGGTGAACTATTTACCCTCCTCTCTCTAGGTCAATTGCTCACTCTGGGATAAGTGTAGATTTTGCTATTTTCTCTTTACACTTAGCCGGGGCCTCTTCAATACTAGC
>Ophiomitrella_clavigera_ON341522
CCAGATATGATATTCCCCCGAATGAACAAAATGGCATTTTGATTAGGCCCCCCCGCCTTTTCTTCTTTAATAGCCTCTATTTTTGCAGGTAGAGGAGCTGGAACAGGGTGAACTATTTACCCTCCTCTCTCTAGGTCAATTGCTCACTCTGGGATAAGTGTAGATTTTGCTATTTTCTCTTTACACTTAGCCGGGGCCTCTTCAATACTAGC
>Ophiomitrella_clavigera_ON341520
CCAGATATGATATTCCCCCGAATGAACAAAATGGCATTTTGATTAGGCCCCCCCGCCTTTTCTTCTTTAATAGCCTCTATTTTTGCAGGTAGAGGAGCTGGAACAGGGTGAACTATTTACCCTCCTCTCTCTAGGTCAATTGCTCACTCTGGGATAAGTGTAGATTTTGCTATTTTCTCTTTACACTTAGCCGGGGCCTCTTCAATACTAGC
>Ophiomitrella_clavigera_ON341519
CCAGATATGATATTCCCCCGAATGAACAAAATGGCATTTTGATTAGGCCCCCCCGCCTTTTCTTCTTTAATAGCCTCTATTTTTGCAGGTAGAGGAGCTGGAACAGGGTGAACTATTTACCCTCCTCTCTCTAGGTCAATTGCTCACTCTGGGATAAGTGTAGATTTTGCTATTTTCTCTTTACACTTAGCCGGGGCCTCTTCAATACTAGC
>Ophiomitrella_clavigera_ON341518
CCAGATATGATATTCCCCCGAATGAACAAAATGGCATTTTGATTAGGCCCCCCCGCCTTTTCTTCTTTAATAGCCTCTATTTTTGCAGGTAGAGGAGCTGGAACAGGGTGAACTATTTACCCTCCTCTCTCTAGGTCAATTGCTCACTCTGGGATAAGTGTAGATTTTGCTATTTTCTCTTTACACTTAGCCGGGGCCTCTTCAATACTAGC
>Ophiomitrella_clavigera_ON341517
CCAGATATGATATTCCCCCGAATGAACAAAATGGCATTTTGATTAGGCCCCCCCGCCTTTTCTTCTTTAATAGCCTCTATTTTTGCAGGTAGAGGAGCTGGAACAGGGTGAACTATTTACCCTCCTCTCTCTAGGTCAATTGCTCACTCTGGGATAAGTGTAGATTTTGCTATTTTCTCTTTACACTTAGCCGGGGCCTCTTCAATACTAGC
>Ophiomitrella_clavigera_ON341516
CCAGATATGATATTCCCCCGAATGAACAAAATGGCATTTTGATTAGGCCCCCCCGCCTTTTCTTCTTTAATAGCCTCTATTTTTGCAGGTAGAGGAGCTGGAACAGGGTGAACTATTTACCCTCCTCTCTCTAGGTCAATTGCTCACTCTGGGATAAGTGTAGATTTTGCTATTTTCTCTTTACACTTAGCCGGGGCCTCTTCAATACTAGC
>Ophiomitrella_clavigera_ON341514
CCAGATATGATATTCCCCCGAATGAACAAAATGGCATTTTGATTAGGCCCCCCCGCCTTTTCTTCTTTAATAGCCTCTATTTTTGCAGGTAGAGGAGCTGGAACAGGGTGAACTATTTACCCTCCTCTCTCTAGGTCAATTGCTCACTCTGGGATAAGTGTAGATTTTGCTATTTTCTCTTTACACTTAGCCGGGGCCTCTTCAATACTAGC
>Ophiomitrella_clavigera_ON341512
CCAGATATGATATTCCCCCGAATGAACAAAATGGCATTTTGATTAGGCCCCCCCGCCTTTTCTTCTTTAATAGCCTCTATTTTTGCAGGTAGAGGAGCTGGAACAGGGTGAACTATTTACCCTCCTCTCTCTAGGTCAATTGCTCACTCTGGGATAAGTGTAGATTTTGCTATTTTCTCTTTACACTTAGCCGGGGCCTCTTCAATACTAGC
>Ophiomitrella_clavigera_ON341509
CCAGATATGATATTCCCCCGAATGAACAAAATGGCATTTTGATTAGGCCCCCCCGCCTTTTCTTCTTTAATAGCCTCTATTTTTGCAGGTAGAGGAGCTGGAACAGGGTGAACTATTTACCCTCCTCTCTCTAGGTCAATTGCTCACTCTGGGATAAGTGTAGATTTTGCTATTTTCTCTTTACACTTAGCCGGGGCCTCTTCAATACTAGC
>Ophiomitrella_clavigera_ON341508
CCAGATATGATATTCCCCCGAATGAACAAAATGGCATTTTGATTAGGCCCCCCCGCCTTTTCTTCTTTAATAGCCTCTATTTTTGCAGGTAGAGGAGCTGGAACAGGGTGAACTATTTACCCTCCTCTCTCTAGGTCAATTGCTCACTCTGGGATAAGTGTAGATTTTGCTATTTTCTCTTTACACTTAGCCGGGGCCTCTTCAATACTAGC
>Ophiomitrella_clavigera_ON341506
CCAGATATGATATTCCCCCGAATGAACAAAATGGCATTTTGATTAGGCCCCCCCGCCTTTTCTTCTTTAATAGCCTCTATTTTTGCAGGTAGAGGAGCTGGAACAGGGTGAACTATTTACCCTCCTCTCTCTAGGTCAATTGCTCACTCTGGGATAAGTGTAGATTTTGCTATTTTCTCTTTACACTTAGCCGGGGCCTCTTCAATACTAGC
>Ophiomitrella_clavigera_ON341505
CCAGATATGATATTCCCCCGAATGAACAAAATGGCATTTTGATTAGGCCCCCCCGCCTTTTCTTCTTTAATAGCCTCTATTTTTGCAGGTAGAGGAGCTGGAACAGGGTGAACTATTTACCCTCCTCTCTCTAGGTCAATTGCTCACTCTGGGATAAGTGTAGATTTTGCTATTTTCTCTTTACACTTAGCCGGGGCCTCTTCAATACTAGC
>Ophiomitrella_clavigera_ON341504
CCAGATATGATATTCCCCCGAATGAACAAAATGGCATTTTGATTAGGCCCCCCCGCCTTTTCTTCTTTAATAGCCTCTATTTTTGCAGGTAGAGGAGCTGGAACAGGGTGAACTATTTACCCTCCTCTCTCTAGGTCAATTGCTCACTCTGGGATAAGTGTAGATTTTGCTATTTTCTCTTTACACTTAGCCGGGGCCTCTTCAATACTAGC
>Ophiomitrella_clavigera_ON341500
CCAGATATGATATTCCCCCGAATGAACAAAATGGCATTTTGATTAGGCCCCCCCGCCTTTTCTTCTTTAATAGCCTCTATTTTTGCAGGTAGAGGAGCTGGAACAGGGTGAACTATTTACCCTCCTCTCTCTAGGTCAATTGCTCACTCTGGGATAAGTGTAGATTTTGCTATTTTCTCTTTACACTTAGCCGGGGCCTCTTCAATACTAGC
>Ophiomitrella_clavigera_ON341499
CCAGATATGATATTCCCCCGAATGAACAAAATGGCATTTTGATTAGGCCCCCCCGCCTTTTCTTCTTTAATAGCCTCTATTTTTGCAGGTAGAGGAGCTGGAACAGGGTGAACTATTTACCCTCCTCTCTCTAGGTCAATTGCTCACTCTGGGATAAGTGTAGATTTTGCTATTTTCTCTTTACACTTAGCCGGGGCCTCTTCAATACTAGC
>Ophiomitrella_clavigera_ON341498
CCAGATATGATATTCCCCCGAATGAACAAAATGGCATTTTGATTAGGCCCCCCCGCCTTTTCTTCTTTAATAGCCTCTATTTTTGCAGGTAGAGGAGCTGGAACAGGGTGAACTATTTACCCTCCTCTCTCTAGGTCAATTGCTCACTCTGGGATAAGTGTAGATTTTGCTATTTTCTCTTTACACTTAGCCGGGGCCTCTTCAATACTAGC
>Ophiomitrella_clavigera_ON341496
CCAGATATGATATTCCCCCGAATGAACAAAATGGCATTTTGATTAGGCCCCCCCGCCTTTTCTTCTTTAATAGCCTCTATTTTTGCAGGTAGAGGAGCTGGAACAGGGTGAACTATTTACCCTCCTCTCTCTAGGTCAATTGCTCACTCTGGGATAAGTGTAGATTTTGCTATTTTCTCTTTACACTTAGCCGGGGCCTCTTCAATACTAGC
>Ophiomitrella_clavigera_ON341495
CCAGATATGATATTCCCCCGAATGAACAAAATGGCATTTTGATTAGGCCCCCCCGCCTTTTCTTCTTTAATAGCCTCTATTTTTGCAGGTAGAGGAGCTGGAACAGGGTGAACTATTTACCCTCCTCTCTCTAGGTCAATTGCTCACTCTGGGATAAGTGTAGATTTTGCTATTTTCTCTTTACACTTAGCCGGGGCCTCTTCAATACTAGC
>Ophiomitrella_clavigera_ON341494
CCAGATATGATATTCCCCCGAATGAACAAAATGGCATTTTGATTAGGCCCCCCCGCCTTTTCTTCTTTAATAGCCTCTATTTTTGCAGGTAGAGGAGCTGGAACAGGGTGAACTATTTACCCTCCTCTCTCTAGGTCAATTGCTCACTCTGGGATAAGTGTAGATTTTGCTATTTTCTCTTTACACTTAGCCGGGGCCTCTTCAATACTAGC
>Ophiomitrella_clavigera_ON341493
CCAGATATGATATTCCCCCGAATGAACAAAATGGCATTTTGATTAGGCCCCCCCGCCTTTTCTTCTTTAATAGCCTCTATTTTTGCAGGTAGAGGAGCTGGAACAGGGTGAACTATTTACCCTCCTCTCTCTAGGTCAATTGCTCACTCTGGGATAAGTGTAGATTTTGCTATTTTCTCTTTACACTTAGCCGGGGCCTCTTCAATACTAGC
>Ophiomitrella_clavigera_ON341491
CCAGATATGATATTCCCCCGAATGAACAAAATGGCATTTTGATTAGGCCCCCCCGCCTTTTCTTCTTTAATAGCCTCTATTTTTGCAGGTAGAGGAGCTGGAACAGGGTGAACTATTTACCCTCCTCTCTCTAGGTCAATTGCTCACTCTGGGATAAGTGTAGATTTTGCTATTTTCTCTTTACACTTAGCCGGGGCCTCTTCAATACTAGC
>Ophiomitrella_clavigera_ON341483
CCAGATATGATATTCCCCCGAATGAACAAAATGGCATTTTGATTAGGCCCCCCCGCCTTTTCTTCTTTAATAGCCTCTATTTTTGCAGGTAGAGGAGCTGGAACAGGGTGAACTATTTACCCTCCTCTCTCTAGGTCAATTGCTCACTCTGGGATAAGTGTAGATTTTGCTATTTTCTCTTTACACTTAGCCGGGGCCTCTTCAATACTAGC
>Ophiomitrella_clavigera_ON341481
CCAGATATGATATTCCCCCGAATGAACAAAATGGCATTTTGATTAGGCCCCCCCGCCTTTTCTTCTTTAATAGCCTCTATTTTTGCAGGTAGAGGAGCTGGAACAGGGTGAACTATTTACCCTCCTCTCTCTAGGTCAATTGCTCACTCTGGGATAAGTGTAGATTTTGCTATTTTCTCTTTACACTTAGCCGGGGCCTCTTCAATACTAGC
>Ophiomitrella_clavigera_ON341480
CCAGATATGATATTCCCCCGAATGAACAAAATGGCATTTTGATTAGGCCCCCCCGCCTTTTCTTCTTTAATAGCCTCTATTTTTGCAGGTAGAGGAGCTGGAACAGGGTGAACTATTTACCCTCCTCTCTCTAGGTCAATTGCTCACTCTGGGATAAGTGTAGATTTTGCTATTTTCTCTTTACACTTAGCCGGGGCCTCTTCAATACTAGC
>Ophiomitrella_clavigera_ON341479
CCAGATATGATATTCCCCCGAATGAACAAAATGGCATTTTGATTAGGCCCCCCCGCCTTTTCTTCTTTAATAGCCTCTATTTTTGCAGGTAGAGGAGCTGGAACAGGGTGAACTATTTACCCTCCTCTCTCTAGGTCAATTGCTCACTCTGGGATAAGTGTAGATTTTGCTATTTTCTCTTTACACTTAGCCGGGGCCTCTTCAATACTAGC
>Ophiomitrella_clavigera_ON341476
CCAGATATGATATTCCCCCGAATGAACAAAATGGCATTTTGATTAGGCCCCCCCGCCTTTTCTTCTTTAATAGCCTCTATTTTTGCAGGTAGAGGAGCTGGAACAGGGTGAACTATTTACCCTCCTCTCTCTAGGTCAATTGCTCACTCTGGGATAAGTGTAGATTTTGCTATTTTCTCTTTACACTTAGCCGGGGCCTCTTCAATACTAGC
>Ophiomitrella_clavigera_ON341475
CCAGATATGATATTCCCCCGAATGAACAAAATGGCATTTTGATTAGGCCCCCCCGCCTTTTCTTCTTTAATAGCCTCTATTTTTGCAGGTAGAGGAGCTGGAACAGGGTGAACTATTTACCCTCCTCTCTCTAGGTCAATTGCTCACTCTGGGATAAGTGTAGATTTTGCTATTTTCTCTTTACACTTAGCCGGGGCCTCTTCAATACTAGC
>Ophiomitrella_clavigera_ON341473
CCAGATATGATATTCCCCCGAATGAACAAAATGGCATTTTGATTAGGCCCCCCCGCCTTTTCTTCTTTAATAGCCTCTATTTTTGCAGGTAGAGGAGCTGGAACAGGGTGAACTATTTACCCTCCTCTCTCTAGGTCAATTGCTCACTCTGGGATAAGTGTAGATTTTGCTATTTTCTCTTTACACTTAGCCGGGGCCTCTTCAATACTAGC
>Ophiomitrella_clavigera_ON341471
CCAGATATGATATTCCCCCGAATGAACAAAATGGCATTTTGATTAGGCCCCCCCGCCTTTTCTTCTTTAATAGCCTCTATTTTTGCAGGTAGAGGAGCTGGAACAGGGTGAACTATTTACCCTCCTCTCTCTAGGTCAATTGCTCACTCTGGGATAAGTGTAGATTTTGCTATTTTCTCTTTACACTTAGCCGGGGCCTCTTCAATACTAGC
>Ophiomitrella_clavigera_ON341470
CCAGATATGATATTCCCCCGAATGAACAAAATGGCATTTTGATTAGGCCCCCCCGCCTTTTCTTCTTTAATAGCCTCTATTTTTGCAGGTAGAGGAGCTGGAACAGGGTGAACTATTTACCCTCCTCTCTCTAGGTCAATTGCTCACTCTGGGATAAGTGTAGATTTTGCTATTTTCTCTTTACACTTAGCCGGGGCCTCTTCAATACTAGC
>Ophiomitrella_clavigera_ON341467
CCAGATATGATATTCCCCCGAATGAACAAAATGGCATTTTGATTAGGCCCCCCCGCCTTTTCTTCTTTAATAGCCTCTATTTTTGCAGGTAGAGGAGCTGGAACAGGGTGAACTATTTACCCTCCTCTCTCTAGGTCAATTGCTCACTCTGGGATAAGTGTAGATTTTGCTATTTTCTCTTTACACTTAGCCGGGGCCTCTTCAATACTAGC
>Ophiomitrella_clavigera_ON341466
CCAGATATGATATTCCCCCGAATGAACAAAATGGCATTTTGATTAGGCCCCCCCGCCTTTTCTTCTTTAATAGCCTCTATTTTTGCAGGTAGAGGAGCTGGAACAGGGTGAACTATTTACCCTCCTCTCTCTAGGTCAATTGCTCACTCTGGGATAAGTGTAGATTTTGCTATTTTCTCTTTACACTTAGCCGGGGCCTCTTCAATACTAGC
>Ophiomitrella_clavigera_ON341465
CCAGATATGATATTCCCCCGAATGAACAAAATGGCATTTTGATTAGGCCCCCCCGCCTTTTCTTCTTTAATAGCCTCTATTTTTGCAGGTAGAGGAGCTGGAACAGGGTGAACTATTTACCCTCCTCTCTCTAGGTCAATTGCTCACTCTGGGATAAGTGTAGATTTTGCTATTTTCTCTTTACACTTAGCCGGGGCCTCTTCAATACTAGC
>Ophiomitrella_clavigera_ON341463
CCAGATATGATATTCCCCCGAATGAACAAAATGGCATTTTGATTAGGCCCCCCCGCCTTTTCTTCTTTAATAGCCTCTATTTTTGCAGGTAGAGGAGCTGGAACAGGGTGAACTATTTACCCTCCTCTCTCTAGGTCAATTGCTCACTCTGGGATAAGTGTAGATTTTGCTATTTTCTCTTTACACTTAGCCGGGGCCTCTTCAATACTAGC
>Ophiomitrella_clavigera_ON341460
CCAGATATGATATTCCCCCGAATGAACAAAATGGCATTTTGATTAGGCCCCCCCGCCTTTTCTTCTTTAATAGCCTCTATTTTTGCAGGTAGAGGAGCTGGAACAGGGTGAACTATTTACCCTCCTCTCTCTAGGTCAATTGCTCACTCTGGGATAAGTGTAGATTTTGCTATTTTCTCTTTACACTTAGCCGGGGCCTCTTCAATACTAGC
>Ophiomitrella_clavigera_ON341457
CCAGATATGATATTCCCCCGAATGAACAAAATGGCATTTTGATTAGGCCCCCCCGCCTTTTCTTCTTTAATAGCCTCTATTTTTGCAGGTAGAGGAGCTGGAACAGGGTGAACTATTTACCCTCCTCTCTCTAGGTCAATTGCTCACTCTGGGATAAGTGTAGATTTTGCTATTTTCTCTTTACACTTAGCCGGGGCCTCTTCAATACTAGC
>Ophiomitrella_clavigera_ON341455
CCAGATATGATATTCCCCCGAATGAACAAAATGGCATTTTGATTAGGCCCCCCCGCCTTTTCTTCTTTAATAGCCTCTATTTTTGCAGGTAGAGGAGCTGGAACAGGGTGAACTATTTACCCTCCTCTCTCTAGGTCAATTGCTCACTCTGGGATAAGTGTAGATTTTGCTATTTTCTCTTTACACTTAGCCGGGGCCTCTTCAATACTAGC
>Ophiomitrella_clavigera_ON341454
CCAGATATGATATTCCCCCGAATGAACAAAATGGCATTTTGATTAGGCCCCCCCGCCTTTTCTTCTTTAATAGCCTCTATTTTTGCAGGTAGAGGAGCTGGAACAGGGTGAACTATTTACCCTCCTCTCTCTAGGTCAATTGCTCACTCTGGGATAAGTGTAGATTTTGCTATTTTCTCTTTACACTTAGCCGGGGCCTCTTCAATACTAGC
>Ophiomitrella_clavigera_ON341530
CCAGATATGATATTCCCCCGAATGAACAAAATGGCATTTTGATTAGGCCCCCCCGCCTTTTCTTCTTTAATAGCCTCTATTTTTGCAGGTAGAGGAGCTGGAACAGGGTGAACTATTTACCCTCCTCTCTCTAGGTCAATTGCTCACTCTGGGATAAGTGTAGATTTTGCTATTTTCTCTTTACACTTAGCCGGGGCCTCTTCAATACTAGC
>Ophiomitrella_clavigera_ON341688
CCAGATATGATATTCCCCCGAATGAACAAAATGGCATTTTGATTAGGCCCCCCCGCCTTTTCTTCTTTAATAGCCTCTATTTTTGCAGGTAGAGGAGCTGGAACAGGGTGAACTATTTACCCTCCTCTCTCTAGGTCAATTGCTCACTCTGGGATAAGTGTAGATTTTGCTATTTTCTCTTTACACTTAGCCGGGGCCTCTTCAATACTAGC
>Ophiomitrella_clavigera_ON341547
CCAGATATGATATTCCCCCGAATGAACAAAATGGCATTTTGATTAGGCCCCCCCGCCTTTTCTTCTTTAATAGCCTCTATTTTTGCAGGTAGAGGAGCTGGAACAGGGTGAACTATTTACCCTCCTCTCTCTAGGTCAATTGCTCACTCTGGGATAAGTGTAGATTTTGCTATTTTCTCTTTACACTTAGCCGGGGCCTCTTCAATACTAGC
>Ophiomitrella_clavigera_ON341526
CCAGATATGATATTCCCCCGAATGAACAAAATGGCATTTTGATTAGGCCCCCCCGCCTTTTCTTCTTTAATAGCCTCTATTTTTGCAGGTAGAGGAGCTGGAACAGGGTGAACTATTTACCCTCCTCTCTCTAGGTCAATTGCTCATTCTGGGATAAGTGTAGATTTTGCTATTTTCTCTTTACACTTAGCCGGGGCCTCTTCAATACTAGC
>Ophiomitrella_clavigera_ON341490
CCAGATATGATATTCCCCCGAATGAACAAAATGGCATTTTGATTAGGCCCCCCCGCCTTTTCTTCTTTAATAGCCTCTATTTTTGCAGGTAGAGGAGCTGGAACAGGGTGAACTATTTACCCTCCTCTCTCTAGGTCAATTGCTCACTCTGGGATAAGTGTAGATTTTGCTATTTTCTCTTTACACTTAGCCGGGGCCTCTTCAATACTAGC
>Ophiomitrella_clavigera_ON341715
CCAGATATGATATTCCCCCGAATGAACAAAATGGCATTTTGATTAGGCCCCCCCGCCTTTTCTTCTTTAATAGCCTCTATTTTTGCAGGTAGAGGAGCTGGAACAGGGTGAACTATTTACCCTCCTCTCTCTAGGTCAATTGCTCACTCTGGGATAAGTGTAGATTTTGCTATTTTCTCTTTACACTTAGCCGGGGCCTCTTCAATACTAGC
>Ophiomitrella_clavigera_ON341710
CCAGATATGATATTCCCCCGAATGAACAAAATGGCATTTTGATTAGGCCCCCCCGCCTTTTCTTCTTTAATAGCCTCTATTTTTGCAGGTAGAGGAGCTGGAACAGGGTGAACTATTTACCCTCCTCTCTCTAGGTCAATTGCTCACTCTGGGATAAGTGTAGATTTTGCTATTTTCTCTTTACACTTAGCCGGGGCCTCTTCAATACTAGC
>Ophiomitrella_clavigera_ON341704
CCAGATATGATATTCCCCCGAATGAACAAAATGGCATTTTGATTAGGCCCCCCCGCCTTTTCTTCTTTAATAGCCTCTATTTTTGCAGGTAGAGGAGCTGGAACAGGGTGAACTATTTACCCTCCTCTCTCTAGGTCAATTGCTCACTCTGGGATAAGTGTAGATTTTGCTATTTTCTCTTTACACTTAGCCGGGGCCTCTTCAATACTAGC
>Ophiomitrella_clavigera_ON341689
CCAGATATGATATTCCCCCGAATGAACAAAATGGCATTTTGATTAGGCCCCCCCGCCTTTTCTTCTTTAATAGCCTCTATTTTTGCAGGTAGAGGAGCTGGAACAGGGTGAACTATTTACCCTCCTCTCTCTAGGTCAATTGCTCACTCTGGGATAAGTGTAGATTTTGCTATTTTCTCTTTACACTTAGCCGGGGCCTCTTCAATACTAGC
>Ophiomitrella_clavigera_ON341687
CCAGATATGATATTCCCCCGAATGAACAAAATGGCATTTTGATTAGGCCCCCCCGCCTTTTCTTCTTTAATAGCCTCTATTTTTGCAGGTAGAGGAGCTGGAACAGGGTGAACTATTTACCCTCCTCTCTCTAGGTCAATTGCTCACTCTGGGATAAGTGTAGATTTTGCTATTTTCTCTTTACACTTAGCCGGGGCCTCTTCAATACTAGC
>Ophiomitrella_clavigera_ON341686
CCAGATATGATATTCCCCCGAATGAACAAAATGGCATTTTGATTAGGCCCCCCCGCCTTTTCTTCTTTAATAGCCTCTATTTTTGCAGGTAGAGGAGCTGGAACAGGGTGAACTATTTACCCTCCTCTCTCTAGGTCAATTGCTCACTCTGGGATAAGTGTAGATTTTGCTATTTTCTCTTTACACTTAGCCGGGGCCTCTTCAATACTAGC
>Ophiomitrella_clavigera_ON341682
CCAGATATGATATTCCCCCGAATGAACAAAATGGCATTTTGATTAGGCCCCCCCGCCTTTTCTTCTTTAATAGCCTCTATTTTTGCAGGTAGAGGAGCTGGAACAGGGTGAACTATTTACCCTCCTCTCTCTAGGTCAATTGCTCACTCTGGGATAAGTGTAGATTTTGCTATTTTCTCTTTACACTTAGCCGGGGCCTCTTCAATACTAGC
>Ophiomitrella_clavigera_ON341681
CCAGATATGATATTCCCCCGAATGAACAAAATGGCATTTTGATTAGGCCCCCCCGCCTTTTCTTCTTTAATAGCCTCTATTTTTGCAGGTAGAGGAGCTGGAACAGGGTGAACTATTTACCCTCCTCTCTCTAGGTCAATTGCTCACTCTGGGATAAGTGTAGATTTTGCTATTTTCTCTTTACACTTAGCCGGGGCCTCTTCAATACTAGC
>Ophiomitrella_clavigera_ON341668
CCAGATATGATATTCCCCCGAATGAACAAAATGGCATTTTGATTAGGCCCCCCCGCCTTTTCTTCTTTAATAGCCTCTATTTTTGCAGGTAGAGGAGCTGGAACAGGGTGAACTATTTACCCTCCTCTCTCTAGGTCAATTGCTCACTCTGGGATAAGTGTAGATTTTGCTATTTTCTCTTTACACTTAGCCGGGGCCTCTTCAATACTAGC
>Ophiomitrella_clavigera_ON341667
CCAGATATGATATTCCCCCGAATGAACAAAATGGCATTTTGATTAGGCCCCCCCGCCTTTTCTTCTTTAATAGCCTCTATTTTTGCAGGTAGAGGAGCTGGAACAGGGTGAACTATTTACCCTCCTCTCTCTAGGTCAATTGCTCACTCTGGGATAAGTGTAGATTTTGCTATTTTCTCTTTACACTTAGCCGGGGCCTCTTCAATACTAGC
>Ophiomitrella_clavigera_ON341659
CCAGATATGATATTCCCCCGAATGAACAAAATGGCATTTTGATTAGGCCCCCCCGCCTTTTCTTCTTTAATAGCCTCTATTTTTGCAGGTAGAGGAGCTGGAACAGGGTGAACTATTTACCCTCCTCTCTCTAGGTCAATTGCTCACTCTGGGATAAGTGTAGATTTTGCTATTTTCTCTTTACACTTAGCCGGGGCCTCTTCAATACTAGC
>Ophiomitrella_clavigera_ON341653
CCAGATATGATATTCCCCCGAATGAACAAAATGGCATTTTGATTAGGCCCCCCCGCCTTTTCTTCTTTAATAGCCTCTATTTTTGCAGGTAGAGGAGCTGGAACAGGGTGAACTATTTACCCTCCTCTCTCTAGGTCAATTGCTCACTCTGGGATAAGTGTAGATTTTGCTATTTTCTCTTTACACTTAGCCGGGGCCTCTTCAATACTAGC
>Ophiomitrella_clavigera_ON341642
CCAGATATGATATTCCCCCGAATGAACAAAATGGCATTTTGATTAGGCCCCCCCGCCTTTTCTTCTTTAATAGCCTCTATTTTTGCAGGTAGAGGAGCTGGAACAGGGTGAACTATTTACCCTCCTCTCTCTAGGTCAATTGCTCACTCTGGGATAAGTGTAGATTTTGCTATTTTCTCTTTACACTTAGCCGGGGCCTCTTCAATACTAGC
>Ophiomitrella_clavigera_ON341630
CCAGATATGATATTCCCCCGAATGAACAAAATGGCATTTTGATTAGGCCCCCCCGCCTTTTCTTCTTTAATAGCCTCTATTTTTGCAGGTAGAGGAGCTGGAACAGGGTGAACTATTTACCCTCCTCTCTCTAGGTCAATTGCTCACTCTGGGATAAGTGTAGATTTTGCTATTTTCTCTTTACACTTAGCCGGGGCCTCTTCAATACTAGC
>Ophiomitrella_clavigera_ON341629
CCAGATATGATATTCCCCCGAATGAACAAAATGGCATTTTGATTAGGCCCCCCCGCCTTTTCTTCTTTAATAGCCTCTATTTTTGCAGGTAGAGGAGCTGGAACAGGGTGAACTATTTACCCTCCTCTCTCTAGGTCAATTGCTCACTCTGGGATAAGTGTAGATTTTGCTATTTTCTCTTTACACTTAGCCGGGGCCTCTTCAATACTAGC
>Ophiomitrella_clavigera_ON341624
CCAGATATGATATTCCCCCGAATGAACAAAATGGCATTTTGATTAGGCCCCCCCGCCTTTTCTTCTTTAATAGCCTCTATTTTTGCAGGTAGAGGAGCTGGAACAGGGTGAACTATTTACCCTCCTCTCTCTAGGTCAATTGCTCACTCTGGGATAAGTGTAGATTTTGCTATTTTCTCTTTACACTTAGCCGGGGCCTCTTCAATACTAGC
>Ophiomitrella_clavigera_ON341623
CCAGATATGATATTCCCCCGAATGAACAAAATGGCATTTTGATTAGGCCCCCCCGCCTTTTCTTCTTTAATAGCCTCTATTTTTGCAGGTAGAGGAGCTGGAACAGGGTGAACTATTTACCCTCCTCTCTCTAGGTCAATTGCTCACTCTGGGATAAGTGTAGATTTTGCTATTTTCTCTTTACACTTAGCCGGGGCCTCTTCAATACTAGC
>Ophiomitrella_clavigera_ON341616
CCAGATATGATATTCCCCCGAATGAACAAAATGGCATTTTGATTAGGCCCCCCCGCCTTTTCTTCTTTAATAGCCTCTATTTTTGCAGGTAGAGGAGCTGGAACAGGGTGAACTATTTACCCTCCTCTCTCTAGGTCAATTGCTCACTCTGGGATAAGTGTAGATTTTGCTATTTTCTCTTTACACTTAGCCGGGGCCTCTTCAATACTAGC
>Ophiomitrella_clavigera_ON341607
CCAGATATGATATTCCCCCGAATGAACAAAATGGCATTTTGATTAGGCCCCCCCGCCTTTTCTTCTTTAATAGCCTCTATTTTTGCAGGTAGAGGAGCTGGAACAGGGTGAACTATTTACCCTCCTCTCTCTAGGTCAATTGCTCACTCTGGGATAAGTGTAGATTTTGCTATTTTCTCTTTACACTTAGCCGGGGCCTCTTCAATACTAGC
>Ophiomitrella_clavigera_ON341603
CCAGATATGATATTCCCCCGAATGAACAAAATGGCATTTTGATTAGGCCCCCCCGCCTTTTCTTCTTTAATAGCCTCTATTTTTGCAGGTAGAGGAGCTGGAACAGGGTGAACTATTTACCCTCCTCTCTCTAGGTCAATTGCTCACTCTGGGATAAGTGTAGATTTTGCTATTTTCTCTTTACACTTAGCCGGGGCCTCTTCAATACTAGC
>Ophiomitrella_clavigera_ON341601
CCAGATATGATATTCCCCCGAATGAACAAAATGGCATTTTGATTAGGCCCCCCCGCCTTTTCTTCTTTAATAGCCTCTATTTTTGCAGGTAGAGGAGCTGGAACAGGGTGAACTATTTACCCTCCTCTCTCTAGGTCAATTGCTCACTCTGGGATAAGTGTAGATTTTGCTATTTTCTCTTTACACTTAGCCGGGGCCTCTTCAATACTAGC
>Ophiomitrella_clavigera_ON341598
CCAGATATGATATTCCCCCGAATGAACAAAATGGCATTTTGATTAGGCCCCCCCGCCTTTTCTTCTTTAATAGCCTCTATTTTTGCAGGTAGAGGAGCTGGAACAGGGTGAACTATTTACCCTCCTCTCTCTAGGTCAATTGCTCACTCTGGGATAAGTGTAGATTTTGCTATTTTCTCTTTACACTTAGCCGGGGCCTCTTCAATACTAGC
>Ophiomitrella_clavigera_ON341597
CCAGATATGATATTCCCCCGAATGAACAAAATGGCATTTTGATTAGGCCCCCCCGCCTTTTCTTCTTTAATAGCCTCTATTTTTGCAGGTAGAGGAGCTGGAACAGGGTGAACTATTTACCCTCCTCTCTCTAGGTCAATTGCTCACTCTGGGATAAGTGTAGATTTTGCTATTTTCTCTTTACACTTAGCCGGGGCCTCTTCAATACTAGC
>Ophiomitrella_clavigera_ON341587
CCAGATATGATATTCCCCCGAATGAACAAAATGGCATTTTGATTAGGCCCCCCCGCCTTTTCTTCTTTAATAGCCTCTATTTTTGCAGGTAGAGGAGCTGGAACAGGGTGAACTATTTACCCTCCTCTCTCTAGGTCAATTGCTCACTCTGGGATAAGTGTAGATTTTGCTATTTTCTCTTTACACTTAGCCGGGGCCTCTTCAATACTAGC
>Ophiomitrella_clavigera_ON341581
CCAGATATGATATTCCCCCGAATGAACAAAATGGCATTTTGATTAGGCCCCCCCGCCTTTTCTTCTTTAATAGCCTCTATTTTTGCAGGTAGAGGAGCTGGAACAGGGTGAACTATTTACCCTCCTCTCTCTAGGTCAATTGCTCACTCTGGGATAAGTGTAGATTTTGCTATTTTCTCTTTACACTTAGCCGGGGCCTCTTCAATACTAGC
>Ophiomitrella_clavigera_ON341578
CCAGATATGATATTCCCCCGAATGAACAAAATGGCATTTTGATTAGGCCCCCCCGCCTTTTCTTCTTTAATAGCCTCTATTTTTGCAGGTAGAGGAGCTGGAACAGGGTGAACTATTTACCCTCCTCTCTCTAGGTCAATTGCTCACTCTGGGATAAGTGTAGATTTTGCTATTTTCTCTTTACACTTAGCCGGGGCCTCTTCAATACTAGC
>Ophiomitrella_clavigera_ON341568
CCAGATATGATATTCCCCCGAATGAACAAAATGGCATTTTGATTAGGCCCCCCCGCCTTTTCTTCTTTAATAGCCTCTATTTTTGCAGGTAGAGGAGCTGGAACAGGGTGAACTATTTACCCTCCTCTCTCTAGGTCAATTGCTCACTCTGGGATAAGTGTAGATTTTGCTATTTTCTCTTTACACTTAGCCGGGGCCTCTTCAATACTAGC
>Ophiomitrella_clavigera_ON341567
CCAGATATGATATTCCCCCGAATGAACAAAATGGCATTTTGATTAGGCCCCCCCGCCTTTTCTTCTTTAATAGCCTCTATTTTTGCAGGTAGAGGAGCTGGAACAGGGTGAACTATTTACCCTCCTCTCTCTAGGTCAATTGCTCACTCTGGGATAAGTGTAGATTTTGCTATTTTCTCTTTACACTTAGCCGGGGCCTCTTCAATACTAGC
>Ophiomitrella_clavigera_ON341565
CCAGATATGATATTCCCCCGAATGAACAAAATGGCATTTTGATTAGGCCCCCCCGCCTTTTCTTCTTTAATAGCCTCTATTTTTGCAGGTAGAGGAGCTGGAACAGGGTGAACTATTTACCCTCCTCTCTCTAGGTCAATTGCTCACTCTGGGATAAGTGTAGATTTTGCTATTTTCTCTTTACACTTAGCCGGGGCCTCTTCAATACTAGC
>Ophiomitrella_clavigera_ON341562
CCAGATATGATATTCCCCCGAATGAACAAAATGGCATTTTGATTAGGCCCCCCCGCCTTTTCTTCTTTAATAGCCTCTATTTTTGCAGGTAGAGGAGCTGGAACAGGGTGAACTATTTACCCTCCTCTCTCTAGGTCAATTGCTCACTCTGGGATAAGTGTAGATTTTGCTATTTTCTCTTTACACTTAGCCGGGGCCTCTTCAATACTAGC
>Ophiomitrella_clavigera_ON341560
CCAGATATGATATTCCCCCGAATGAACAAAATGGCATTTTGATTAGGCCCCCCCGCCTTTTCTTCTTTAATAGCCTCTATTTTTGCAGGTAGAGGAGCTGGAACAGGGTGAACTATTTACCCTCCTCTCTCTAGGTCAATTGCTCACTCTGGGATAAGTGTAGATTTTGCTATTTTCTCTTTACACTTAGCCGGGGCCTCTTCAATACTAGC
>Ophiomitrella_clavigera_ON341557
CCAGATATGATATTCCCCCGAATGAACAAAATGGCATTTTGATTAGGCCCCCCCGCCTTTTCTTCTTTAATAGCCTCTATTTTTGCAGGTAGAGGAGCTGGAACAGGGTGAACTATTTACCCTCCTCTCTCTAGGTCAATTGCTCACTCTGGGATAAGTGTAGATTTTGCTATTTTCTCTTTACACTTAGCCGGGGCCTCTTCAATACTAGC
>Ophiomitrella_clavigera_ON341554
CCAGATATGATATTCCCCCGAATGAACAAAATGGCATTTTGATTAGGCCCCCCCGCCTTTTCTTCTTTAATAGCCTCTATTTTTGCAGGTAGAGGAGCTGGAACAGGGTGAACTATTTACCCTCCTCTCTCTAGGTCAATTGCTCACTCTGGGATAAGTGTAGATTTTGCTATTTTCTCTTTACACTTAGCCGGGGCCTCTTCAATACTAGC
>Ophiomitrella_clavigera_ON341552
CCAGATATGATATTCCCCCGAATGAACAAAATGGCATTTTGATTAGGCCCCCCCGCCTTTTCTTCTTTAATAGCCTCTATTTTTGCAGGTAGAGGAGCTGGAACAGGGTGAACTATTTACCCTCCTCTCTCTAGGTCAATTGCTCACTCTGGGATAAGTGTAGATTTTGCTATTTTCTCTTTACACTTAGCCGGGGCCTCTTCAATACTAGC
>Ophiomitrella_clavigera_ON341551
CCAGATATGATATTCCCCCGAATGAACAAAATGGCATTTTGATTAGGCCCCCCCGCCTTTTCTTCTTTAATAGCCTCTATTTTTGCAGGTAGAGGAGCTGGAACAGGGTGAACTATTTACCCTCCTCTCTCTAGGTCAATTGCTCACTCTGGGATAAGTGTAGATTTTGCTATTTTCTCTTTACACTTAGCCGGGGCCTCTTCAATACTAGC
>Ophiomitrella_clavigera_ON341548
CCAGATATGATATTCCCCCGAATGAACAAAATGGCATTTTGATTAGGCCCCCCCGCCTTTTCTTCTTTAATAGCCTCTATTTTTGCAGGTAGAGGAGCTGGAACAGGGTGAACTATTTACCCTCCTCTCTCTAGGTCAATTGCTCACTCTGGGATAAGTGTAGATTTTGCTATTTTCTCTTTACACTTAGCCGGGGCCTCTTCAATACTAGC
>Ophiomitrella_clavigera_ON341545
CCAGATATGATATTCCCCCGAATGAACAAAATGGCATTTTGATTAGGCCCCCCCGCCTTTTCTTCTTTAATAGCCTCTATTTTTGCAGGTAGAGGAGCTGGAACAGGGTGAACTATTTACCCTCCTCTCTCTAGGTCAATTGCTCACTCTGGGATAAGTGTAGATTTTGCTATTTTCTCTTTACACTTAGCCGGGGCCTCTTCAATACTAGC
>Ophiomitrella_clavigera_ON341542
CCAGATATGATATTCCCCCGAATGAACAAAATGGCATTTTGATTAGGCCCCCCCGCCTTTTCTTCTTTAATAGCCTCTATTTTTGCAGGTAGAGGAGCTGGAACAGGGTGAACTATTTACCCTCCTCTCTCTAGGTCAATTGCTCACTCTGGGATAAGTGTAGATTTTGCTATTTTCTCTTTACACTTAGCCGGGGCCTCTTCAATACTAGC
>Ophiomitrella_clavigera_ON341539
CCAGATATGATATTCCCCCGAATGAACAAAATGGCATTTTGATTAGGCCCCCCCGCCTTTTCTTCTTTAATAGCCTCTATTTTTGCAGGTAGAGGAGCTGGAACAGGGTGAACTATTTACCCTCCTCTCTCTAGGTCAATTGCTCACTCTGGGATAAGTGTAGATTTTGCTATTTTCTCTTTACACTTAGCCGGGGCCTCTTCAATACTAGC
>Ophiomitrella_clavigera_ON341538
CCAGATATGATATTCCCCCGAATGAACAAAATGGCATTTTGATTAGGCCCCCCCGCCTTTTCTTCTTTAATAGCCTCTATTTTTGCAGGTAGAGGAGCTGGAACAGGGTGAACTATTTACCCTCCTCTCTCTAGGTCAATTGCTCACTCTGGGATAAGTGTAGATTTTGCTATTTTCTCTTTACACTTAGCCGGGGCCTCTTCAATACTAGC
>Ophiomitrella_clavigera_ON341537
CCAGATATGATATTCCCCCGAATGAACAAAATGGCATTTTGATTAGGCCCCCCCGCCTTTTCTTCTTTAATAGCCTCTATTTTTGCAGGTAGAGGAGCTGGAACAGGGTGAACTATTTACCCTCCTCTCTCTAGGTCAATTGCTCACTCTGGGATAAGTGTAGATTTTGCTATTTTCTCTTTACACTTAGCCGGGGCCTCTTCAATACTAGC
>Ophiomitrella_clavigera_ON341535
CCAGATATGATATTCCCCCGAATGAACAAAATGGCATTTTGATTAGGCCCCCCCGCCTTTTCTTCTTTAATAGCCTCTATTTTTGCAGGTAGAGGAGCTGGAACAGGGTGAACTATTTACCCTCCTCTCTCTAGGTCAATTGCTCACTCTGGGATAAGTGTAGATTTTGCTATTTTCTCTTTACACTTAGCCGGGGCCTCTTCAATACTAGC
>Ophiomitrella_clavigera_ON341527
CCAGATATGATATTCCCCCGAATGAACAAAATGGCATTTTGATTAGGCCCCCCCGCCTTTTCTTCTTTAATAGCCTCTATTTTTGCAGGTAGAGGAGCTGGAACAGGGTGAACTATTTACCCTCCTCTCTCTAGGTCAATTGCTCACTCTGGGATAAGTGTAGATTTTGCTATTTTCTCTTTACACTTAGCCGGGGCCTCTTCAATACTAGC
>Ophiomitrella_clavigera_ON341521
CCAGATATGATATTCCCCCGAATGAACAAAATGGCATTTTGATTAGGCCCCCCCGCCTTTTCTTCTTTAATAGCCTCTATTTTTGCAGGTAGAGGAGCTGGAACAGGGTGAACTATTTACCCTCCTCTCTCTAGGTCAATTGCTCACTCTGGGATAAGTGTAGATTTTGCTATTTTCTCTTTACACTTAGCCGGGGCCTCTTCAATACTAGC
>Ophiomitrella_clavigera_ON341492
CCAGATATGATATTCCCCCGAATGAACAAAATGGCATTTTGATTAGGCCCCCCCGCCTTTTCTTCTTTAATAGCCTCTATTTTTGCAGGTAGAGGAGCTGGAACAGGGTGAACTATTTACCCTCCTCTCTCTAGGTCAATTGCTCACTCTGGGATAAGTGTAGATTTTGCTATTTTCTCTTTACACTTAGCCGGGGCCTCTTCAATACTAGC
>Ophiomitrella_clavigera_ON341489
CCAGATATGATATTCCCCCGAATGAACAAAATGGCATTTTGATTAGGCCCCCCCGCCTTTTCTTCTTTAATAGCCTCTATTTTTGCAGGTAGAGGAGCTGGAACAGGGTGAACTATTTACCCTCCTCTCTCTAGGTCAATTGCTCACTCTGGGATAAGTGTAGATTTTGCTATTTTCTCTTTACACTTAGCCGGGGCCTCTTCAATACTAGC
>Ophiomitrella_clavigera_ON341488
CCAGATATGATATTCCCCCGAATGAACAAAATGGCATTTTGATTAGGCCCCCCCGCCTTTTCTTCTTTAATAGCCTCTATTTTTGCAGGTAGAGGAGCTGGAACAGGGTGAACTATTTACCCTCCTCTCTCTAGGTCAATTGCTCACTCTGGGATAAGTGTAGATTTTGCTATTTTCTCTTTACACTTAGCCGGGGCCTCTTCAATACTAGC
>Ophiomitrella_clavigera_ON341487
CCAGATATGATATTCCCCCGAATGAACAAAATGGCATTTTGATTAGGCCCCCCCGCCTTTTCTTCTTTAATAGCCTCTATTTTTGCAGGTAGAGGAGCTGGAACAGGGTGAACTATTTACCCTCCTCTCTCTAGGTCAATTGCTCACTCTGGGATAAGTGTAGATTTTGCTATTTTCTCTTTACACTTAGCCGGGGCCTCTTCAATACTAGC
>Ophiomitrella_clavigera_ON341486
CCAGATATGATATTCCCCCGAATGAACAAAATGGCATTTTGATTAGGCCCCCCCGCCTTTTCTTCTTTAATAGCCTCTATTTTTGCAGGTAGAGGAGCTGGAACAGGGTGAACTATTTACCCTCCTCTCTCTAGGTCAATTGCTCACTCTGGGATAAGTGTAGATTTTGCTATTTTCTCTTTACACTTAGCCGGGGCCTCTTCAATACTAGC
>Ophiomitrella_clavigera_ON341484
CCAGATATGATATTCCCCCGAATGAACAAAATGGCATTTTGATTAGGCCCCCCCGCCTTTTCTTCTTTAATAGCCTCTATTTTTGCAGGTAGAGGAGCTGGAACAGGGTGAACTATTTACCCTCCTCTCTCTAGGTCAATTGCTCACTCTGGGATAAGTGTAGATTTTGCTATTTTCTCTTTACACTTAGCCGGGGCCTCTTCAATACTAGC
>Ophiomitrella_clavigera_ON341482
CCAGATATGATATTCCCCCGAATGAACAAAATGGCATTTTGATTAGGCCCCCCCGCCTTTTCTTCTTTAATAGCCTCTATTTTTGCAGGTAGAGGAGCTGGAACAGGGTGAACTATTTACCCTCCTCTCTCTAGGTCAATTGCTCACTCTGGGATAAGTGTAGATTTTGCTATTTTCTCTTTACACTTAGCCGGGGCCTCTTCAATACTAGC
>Ophiomitrella_clavigera_ON341478
CCAGATATGATATTCCCCCGAATGAACAAAATGGCATTTTGATTAGGCCCCCCCGCCTTTTCTTCTTTAATAGCCTCTATTTTTGCAGGTAGAGGAGCTGGAACAGGGTGAACTATTTACCCTCCTCTCTCTAGGTCAATTGCTCACTCTGGGATAAGTGTAGATTTTGCTATTTTCTCTTTACACTTAGCCGGGGCCTCTTCAATACTAGC
>Ophiomitrella_clavigera_ON341477
CCAGATATGATATTCCCCCGAATGAACAAAATGGCATTTTGATTAGGCCCCCCCGCCTTTTCTTCTTTAATAGCCTCTATTTTTGCAGGTAGAGGAGCTGGAACAGGGTGAACTATTTACCCTCCTCTCTCTAGGTCAATTGCTCACTCTGGGATAAGTGTAGATTTTGCTATTTTCTCTTTACACTTAGCCGGGGCCTCTTCAATACTAGC
>Ophiomitrella_clavigera_ON341474
CCAGATATGATATTCCCCCGAATGAACAAAATGGCATTTTGATTAGGCCCCCCCGCCTTTTCTTCTTTAATAGCCTCTATTTTTGCAGGTAGAGGAGCTGGAACAGGGTGAACTATTTACCCTCCTCTCTCTAGGTCAATTGCTCACTCTGGGATAAGTGTAGATTTTGCTATTTTCTCTTTACACTTAGCCGGGGCCTCTTCAATACTAGC
>Ophiomitrella_clavigera_ON341472
CCAGATATGATATTCCCCCGAATGAACAAAATGGCATTTTGATTAGGCCCCCCCGCCTTTTCTTCTTTAATAGCCTCTATTTTTGCAGGTAGAGGAGCTGGAACAGGGTGAACTATTTACCCTCCTCTCTCTAGGTCAATTGCTCACTCTGGGATAAGTGTAGATTTTGCTATTTTCTCTTTACACTTAGCCGGGGCCTCTTCAATACTAGC
>Ophiomitrella_clavigera_ON341469
CCAGATATGATATTCCCCCGAATGAACAAAATGGCATTTTGATTAGGCCCCCCCGCCTTTTCTTCTTTAATAGCCTCTATTTTTGCAGGTAGAGGAGCTGGAACAGGGTGAACTATTTACCCTCCTCTCTCTAGGTCAATTGCTCACTCTGGGATAAGTGTAGATTTTGCTATTTTCTCTTTACACTTAGCCGGGGCCTCTTCAATACTAGC
>Ophiomitrella_clavigera_ON341468
CCAGATATGATATTCCCCCGAATGAACAAAATGGCATTTTGATTAGGCCCCCCCGCCTTTTCTTCTTTAATAGCCTCTATTTTTGCAGGTAGAGGAGCTGGAACAGGGTGAACTATTTACCCTCCTCTCTCTAGGTCAATTGCTCACTCTGGGATAAGTGTAGATTTTGCTATTTTCTCTTTACACTTAGCCGGGGCCTCTTCAATACTAGC
>Ophiomitrella_clavigera_ON341464
CCAGATATGATATTCCCCCGAATGAACAAAATGGCATTTTGATTAGGCCCCCCCGCCTTTTCTTCTTTAATAGCCTCTATTTTTGCAGGTAGAGGAGCTGGAACAGGGTGAACTATTTACCCTCCTCTCTCTAGGTCAATTGCTCACTCTGGGATAAGTGTAGATTTTGCTATTTTCTCTTTACACTTAGCCGGGGCCTCTTCAATACTAGC
>Ophiomitrella_clavigera_ON341458
CCAGATATGATATTCCCCCGAATGAACAAAATGGCATTTTGATTAGGCCCCCCCGCCTTTTCTTCTTTAATAGCCTCTATTTTTGCAGGTAGAGGAGCTGGAACAGGGTGAACTATTTACCCTCCTCTCTCTAGGTCAATTGCTCACTCTGGGATAAGTGTAGATTTTGCTATTTTCTCTTTACACTTAGCCGGGGCCTCTTCAATACTAGC
>Ophiophthalmus_cataleimmoidus_HM542946
CCCGATATGATATTTCCCCGAATGAATAAAATGAGATACTGAATAAGCATTCCCTCTTTCATGTTAGTATTTATCTCAATGATGAAAGAAAGAGGAGCAGGAACAGGTTGAACTATTTACCCCCCTCTATCAAGATCCATTGCCCACGCAGGAAGATCCGTAGATTTTATAATATTTGCTTTACATCTAGCTGGAGCCTCATCAATTATGGC
>Ophiophthalmus_normani_HM542947
CCTGATATGATGTTCCCTCGATTAAAAAAAATGAGATATTGAATAGGAATCCCAGCTTTTACACTAATGTATACTGCCAATATTAAAGAAAGAGGAGTAGGAACAGGCTGGACCCTTTATCCCCCCCTTTCAAGATCTATTGCTCACGCAGGAGCATCTATAGACCTAGCAATATTTTCTTTACATGCAGCTGGAGCTTCATCAATAATGGC
>Ophiophthalmus_normani_HM542949
CCTGATATGATGTTCCCTCGATTAAAAAAAATGAGATATTGGATAGGAATCCCAGCTTTTACACTAATGTATACTGCCAATATTAAAGAAAGAGGAGTAGGAACAGGCTGAACCCTTTACCCCCCCCTTTCAAGATCTATTGCTCACGCAGGAGCATCTATAGACCTAGCAATATTTTCTTTACATGCAGCTGGAGCTTCATCAATAATGGC
>Ophioleucidae_sp._MT103769
CCAGATATGGCATTCCCTCGCTTAAACAATATGAGATTTTGATTCTCACCTCCCGCCTTTACACTTTTATTAATATCTATGATAAAAGAAAGAGGAGTAGGAACAGGCTGAACAATCTACCCCCCCCTCTCTGGGCCCGTAGCACATGCTGGAGGATCTGTAGACTTCTTAATTTTCTCACTACATCTAGCTGGAGCCTCCTCTATTATGGC
>Ophioleucidae_sp._MT103675
CCAGATATGGCATTCCCTCGCTTAAACAATATGAGATTTTGATTCTCACCTCCCGCCTTTACACTTTTATTAATATCTATGATAAAAGAAAGAGGAGTAGGAACAGGCTGAACAATCTACCCCCCCCTCTCTGGGCCCGTAGCACATGCTGGAGGATCTGTAGACTTCTTAATTTTCTCACTACATCTAGCTGGAGCCTCCTCTATTATGGC
>Ophioleucidae_sp._MT103720
CCAGATATGGCATTCCCTCGCTTAAACAATATGAGATTTTGATTCTCACCTCCCGCCTTTACACTTTTATTAATATCTATGATAAAAGAAAGAGGAGTAGGAACAGGCTGAACAATCTACCCTCCCCTCTCTGGGCCCGTAGCACATGCTGGAGGATCTGTAGACTTCTTAATTTTCTCACTACATCTAGCTGGAGCCTCCTCTATTATGGC
>Ophioleucidae_sp._MT103784
CCAGATATGGCATTCCCTCGCTTAAACAATATGAGATTTTGATTCTCACCTCCCGCCTTTACACTTTTATTAATATCTATGATAAAAGAAAGAGGAGTAGGAACAGGCTGAACAATCTACCCTCCCCTCTCTGGGCCCGTAGCACATGCTGGAGGATCTGTAGACTTCTTAATTTTCTCACTACATCTAGCTGGAGCCTCCTCTATTATGGC
>Ophioleucidae_sp._MT103710
CCAGATATGGCATTCCCTCGCTTAAACAATATGAGATTTTGATTCTCACCTCCCGCCTTTACACTTTTATTAATATCTATGATAAAAGAAAGAGGAGTAGGAACAGGCTGAACAATCTACCCTCCCCTCTCTGGGCCCGTAGCACATGCTGGAGGATCTGTAGACTTCTTAATTTTCTCACTACATCTAGCTGGAGCCTCCTCTATTATGGC
>Ophioleucidae_sp._MT103706
CCAGATATGGCATTCCCCCGCTTAAACAATATGAGATTTTGATTCTCACCTCCCGCCTTTACACTTTTATTAATATCTATGATAAAAGAAAGAGGAGTAGGAACAGGCTGAACAATCTACCCTCCCCTCTCTGGGCCCGTAGCACATGCTGGAGGATCTGTAGACTTCTTAATTTTCTCACTACATCTAGCTGGAGCCTCCTCTATTATGGC
>Ophioleucidae_sp._MT103779
CCAGATATGGCATTCCCCCGCTTAAACAATATGAGATTTTGATTCTCACCTCCCGCCTTTACACTTTTATTAATATCTATGATAAAAGAAAGAGGAGTAGGAACAGGCTGAACAATCTACCCTCCCCTCTCTGGGCCCGTAGCACATGCTGGAGGATCTGTAGACTTCTTAATTTTCTCACTACATCTAGCTGGAGCCTCCTCTATTATGGC
>Ophioleucidae_sp._MT103682
CCAGATATGGCATTCCCCCGCTTAAACAATATGAGATTTTGATTCTCACCTCCCGCCTTTACACTTTTATTAATATCTATGATAAAAGAAAGAGGAGTAGGAACAGGCTGAACAATCTACCCTCCCCTCTCTGGGCCCGTAGCACATGCTGGAGGATCTGTAGACTTCTTAATTTTCTCACTACATCTAGCTGGAGCCTCCTCTATTATGGC
>Ophioleucidae_sp._MT103681
CCAGATATGGCATTCCCCCGCTTAAACAATATGAGATTTTGATTCTCACCTCCCGCCTTTACACTTTTATTAATATCTATGATAAAAGAAAGAGGAGTAGGAACAGGCTGAACAATCTACCCTCCCCTCTCTGGGCCCGTAGCACATGCTGGAGGATCTGTAGACTTCTTAATTTTCTCACTACATCTAGCTGGAGCCTCCTCTATTATGGC
>Ophioleucidae_sp._MT103796
CCTGATATGGCTTTTCCTCGCCTTAATAAAATGAGCTTCTGATTTTCACCCCCGGCCTTTACCCTTCTTTTAATTTCAATGATAAATGAAAGAGGAGTCGGAACAGGGTGAACTATATATCCACCTCTATCAGGGCCTGTAGCTCATGCCGGTGGTTCCGTCGATTTTCTAATATTCTCTCTTCACCTAGCAGGTGCCTCCTCAATAATGGC
>Ophioleucidae_sp._MT103793
CCTGATATGGCTTTTCCTCGCCTTAATAAAATGAGCTTCTGATTTTCGCCCCCGGCCTTTACCCTTCTTTTAATTTCAATGATAAATGAAAGAGGAGTCGGAACAGGATGAACTATATATCCACCTCTATCAGGGCCTGTAGCTCATGCCGGTGGTTCCGTCGATTTTCTAATATTCTCTCTTCACCTAGCAGGTGCCTCCTCAATAATGGC
>Ophioleucidae_sp._MT103750
CCTGATATGGCTTTTCCTCGCCTTAATAAAATGAGCTTCTGATTTTCGCCCCCGGCTTTTACCCTTCTTTTAATTTCAATGATAAATGAAAGAGGAGTCGGAACAGGATGAACTATATATCCACCTCTATCAGGGCCTGTAGCTCATGCCGGTGGTTCCGTCGATTTTCTAATATTCTCTCTTCACCTAGCAGGTGCCTCCTCAATAATGGC
>Ophioleucidae_sp._MT103842
CCTGATATGGCTTTTCCTCGCCTTAATAAAATGAGCTTCTGATTTTCGCCCCCGGCCTTTACCCTTCTTTTAATTTCAATGATAAATGAAAGAGGAGTCGGAACAGGATGAACTATATATCCACCTCTATCAGGGCCTGTAGCTCATGCCGGTGGTTCCGTCGATTTTCTAATATTCTCTCTTCACCTAGCAGGTGCCTCCTCAATAATGGC
>Ophiacantha_indica_HM400465
CCTGATATGGCATTCCCTCGACTCAATAAAATGAGTTTTTGATTAAGACCCCCAGCCTTTATTTGCTTCTTCAATTCTTTAGGAATTGGAAGAGGAGCAGGAACAGGGTGAACAATCTACCCCCCCTTATCAAGTACCATAGCCCACTCTGGGGGAGCAGTGGATTTAATTATTTTTTCTCTACATCTAGCTGGTGCCTCATCTATTTTAGC
>Ophiurida_sp._HM900445
CCTGATATGGCATTTCCCCGAATGAATAAAATGAGCTTTTGGCTAAGGCCCCCAGCCTTCCAATTATTATTAGTTTCTCTTATATTTGACGGAGNNNCTGGGACAGGATGAACAATTTACCCTCCCTTATCCAGAACTATAGCTCATGCGGGAGTATCCGTAGACATGATTATTTTCTCGCTGCATCTCGCTGGTGCATCCTCAATATTAGC
>Thyone_sp._MG935232
CCAGACATGGCCTTCCCCCGAATGAATAATCTTAGATTCTGACTCATCCCTCCCTCATTCATACTCCTACTAACTTCAGCAGGTGTTGAAAGAGGTGCAGGAACAGGATGAACAATATATCCTCCTCTCTCAAGGAAAATAGCCCATGCAGGAAGTTCTGTAGACCTCGCAATATTCTCTTTACATCTAGCAGGAGCCTCCTCTATATTAGC
>Brisingaster_robillardi_OR600543
CCCGATATGGCTTTTCCACGCATGAATAAAATGAGCTTTTGATTAATCCCCCCATCCTTCCTACTCCTATTAGCCTCAGCCAGAATTGAAAGTGGAGCTGGTACCGGCTGAACTATCTATCCCCCCCTTTCAAGAGGCCTTGCCCACGCCGGTGGATCCGTTGACCTTGCCATATTTTCCCTACATCTTGCTGGTGCCTCTTCCATATTAGC
>Freyella_sp._OR600615
CCCGACATGGCTTTTCCACGAATGAATAACATGAGATTTTGATTAATCCCCCCCTCCTTCCTATTACTCCTCGCTTCAGCAAGAGTCGAAAGAGGTGCCGGAACTGGATGAACCCTATATCCCCCACTATCTAGAGGATTAGCACACGCTGGTGGCTCTGTCGACCTAGCCATATTTTCACTACACCTAGCCGGAGCTTCTTCCATTTTAGC
>Freyastera_benthophila_OR600600
CCCGACATGGCCTTTCCACGAATGAATAATATGAGATTTTGATTAATTCCCCCTTCTTTTCTATTACTCCTCGCTTCCGCAAGAGTCGAAAGAGGTGTCGGAACTGGATGAACTATATATCCCCCACTATCTAGAGGATTAGCACACGCCGGTGGCTCTGTTGATCTAGCTATATTTTCTTTACATCTAGCTGGGGCTTCTTCTATTTTAGC
>Freyastera_benthophila_OR600597
CCCGACATGGCCTTTCCACGAATGAATAATATGAGATTTTGATTAATTCCCCCTTCTTTTCTATTACTCCTCGCTTCCGCAAGAGTCGAAAGAGGTGTCGGAACTGGATGAACTATATATCCCCCACTATCTAGAGGATTAGCACACGCCGGTGGCTCTGTTGATCTAGCTATATTTTCTTTACATCTAGCTGGGGCTTCTTCTATTTTAGC
>Ophiocoma_sp._OP898182
CCCGACATGGCCTTCCCTCGAATGAAAAACATGAGATTCTGGTTAATCCCTCCTTCCTTCTTCCTCCTCGTCTGCTCGGCGGCTAAAGAGGGGGGCGTAGGAACCGGATGGACAATGTATCCCCCTTTATCCTCTCTCGCTGCCCACTCAGGGGGCTGCGTAGACCTAGCCATCTTCTCACTTCATCTTGCCGGAGCATCCTCCATTATGGC
>Ophiocoma_sp._OP898183
CCCGACATGGCCTTCCCTCGAATGAAAAACATGAGATTCTGGTTAATCCCTCCTTCCTTCTTCCTCCTCGTCTGCTCGGCGGCTAAAGAAGGGGGCGTAGGAACCGGATGGACAATGTATCCCCCTTTATCCTCTCTCGCTGCCCACTCAGGGGGCTGCGTAGACCTAGCCATCTTCTCACTTCATCTTGCCGGAGCATCCTCCATTATGGC
>Breviturma_pusilla_OP898180
CCCGACATGGCCTTCCCTCGAATGAAAAACATGAGATTCTGGTTAATCCCTCCTTCCTTCTTCCTCCTCGTCTGCTCGGCGGCTAAAGAAGGGGGCGTAGGAACCGGATGGACAATGTATCCCCCTTTATCCTCTCTCGCTGCCCACTCAGGGGGCTGCGTAGACCTAGCCATCTTCTCCCTTCATCTTGCCGGAGCATCCTCCATTATGGC
>Histampica_haimaensis_MZ419367
CCAGATATGGCATTTCCCCGCATGAATAAAATGAGATTTTGGCTTTTGCCTCCAGCATTAATTTTGTTGGTAACTTCGGCCGCCAATGAGACAGGGGTTGGTACAGGCTGAACGATGTATCCCCCTCTATCGGGGCCAGTCGGCCATGGCGGGGGGTGTGTTGATCTCGCTATATTTTCTCTTCATATGGCGGGGGCTTCTTCTATTATGGC
>Histampica_haimaensis_MZ419368
CCAGATATGGCATTTCCCCGCATGAATAAAATGAGATTTTGGCTTTTGCCTCCAGCATTAATTTTGTTGGTAACTTCGGCCGCCAATGAGACAGGGGTTGGTACAGGCTGAACGATGTATCCCCCTCTATCGGGGCCAGTCGGCCATGGCGGGGGGTGTGTTGATCTCGCTATATTTTCTCTTCATATGGCGGGGGCTTCTTCTATTATGGC
>Histampica_haimaensis_MZ424711
CCAGATATGGCATTTCCCCGCATGAATAAAATGAAATTTTGGCTTTTGCCTCCAGCATTAATTTTGTTGGTAACTTCGGCCGCCAATGAGACAGGGGTTGGTACAGGCTGAACGATGTATCCCCCTCTATCGGGGCCAGTCGGCCATGGCGGGGGGTGTGTTGATCTCGCTATATTTTCTCTTCATATGGCGGGGGCTTCTTCTATTATGGC
>Histampica_haimaensis_MZ419380
CCAGATATGGCATTTCCCCGCATGAATAAAATGAGATTTTGGCTTTTGCCTCCAGCATTAATTTTGTTGGTAACTTCGGCCGCTAATGAGACAGGGGTTGGTACAGGCTGAACGATGTATCCCCCTCTATCGGGGCCAGTCGGCCATGGCGGGGGGTGTGTTGATCTCGCTATATTTTCTCTTCATATGGCGGGGGCTTCTTCTATTATGGC
>Histampica_haimaensis_MZ419382
CCAGATATGGCATTTCCCCGCATGAATAAAATGAGATTTTGGCTTTTGCCTCCAGCATTAATTTTGTTGGTAACTTCGGCCGCCAATGAGACAGGGGTTGGTACAGGCTGAACGATGTATCCCCCTCTATCGGGGCCAGTCGGCCATGGCGGGGGGTGTGTTGATCTCGCTATATTTTCTCTTCATATGGCGGGGGCTTCTTCTATTATGGC
>Histampica_haimaensis_MZ424713
CCAGATATGGCATTTCCCCGCATGAATAAAATGAGATTTTGGCTTTTGCCTCCAGCATTAATTTTGTTGGTAACTTCGGCCGCCAATGAGACAGGGGTTGGTACAGGCTGAACGATGTATCCCCCTCTATCGGGGCCAGTCGGCCATGGCGGGGGGTGTGTTGATCTCGCTATATTTTCTCTTCATATGGCGGGGGCTTCTTCTATTATGGC
>Histampica_haimaensis_MZ424710
CCAGATATGGCATTTCCCCGCATGAATAAAATGAGATTTTGGCTTTTGCCTCCAGCATTAATTTTGTTGGTAACTTCGGCCGCCAATGAGACAGGGGTTGGTACAGGCTGAACGATGTATCCCCCTCTATCGGGGCCAGTCGGCCATGGCGGGGGGTGTGTTGATCTCGCTATATTTTCTCTTCATATGGCGGGGGCTTCTTCTATTATGGC
>Histampica_haimaensis_MZ419379
CCAGATATGGCATTTCCCCGCATGAATAAAATGAGATTTTGGCTTTTGCCTCCAGCATTAATTTTGTTGGTAACTTCGGCCGCCAATGAGACAGGGGTTGGTACAGGCTGAACGATGTATCCCCCTCTATCGGGGCCAGTCGGCCATGGCGGGGGGTGTGTTGATCTCGCTATATTTTCTCTTCATATGGCGGGGGCTTCTTCTATTATGGC
>Histampica_haimaensis_MZ419371
CCAGATATGGCATTTCCCCGCATGAATAAAATGAGATTTTGGCTTTTGCCTCCAGCATTAATTTTGTTGGTAACTTCGGCCGCCAATGAGACAGGGGTTGGTACAGGCTGAACGATGTATCCCCCTCTATCGGGGCCAGTCGGCCATGGCGGGGGGTGTGTTGATCTCGCTATATTTTCTCTTCATATGGCGGGGGCTTCTTCTATTATGGC
>Histampica_haimaensis_MZ424712
CCAGATATGGCATTTCCCCGCATGAATAAAATGAGATTTTGGCTTTTGCCTCCAGCATTAATTTTGTTGGTAACTTCGGCCGCCAATGAGACAGGGGTTGGTACAGGCTGAACGATGTATCCCCCTCTATCGGGGCCAGTCGGCCATGGCGGGGGGTGTGTTGATCTCGCTATATTTTCTCTTCATATGGCGGGGGCTTCTTCTATTATGGC
>Histampica_haimaensis_MZ419372
CCAGATATGGCATTTCCCCGCATGAATAAAATGAGATTTTGGCTTTTGCCTCCAGCATTAATTTTGTTGGTAACTTCGGCCGCCAATGAGACAGGGGTTGGTACAGGCTGAACGATGTATCCCCCTCTATCGGGGCCAGTCGGCCATGGCGGGGGGTGTGTTGATCTCGCTATATTTTCTCTTCATATGGCGGGGGCTTCTTCTATTATGGC
>Histampica_haimaensis_MZ424709
CCAGATATGGCATTTCCCCGCATGAATAAAATGAGATTTTGGCTTTTGCCTCCAGCATTAATTTTGTTGGTAACTTCGGCCGCCAATGAGACAGGGGTTGGTACAGGCTGAACGATGTATCCCCCTCTATCGGGGCCAGTCGGCCATGGCGGGGGGTGTGTTGATCTCGCTATATTTTCTCTTCATATGGCGGGGGCTTCTTCTATTATGGC
>Histampica_haimaensis_MZ424703
CCAGATATGGCATTTCCCCGCATGAATAAAATGAGATTTTGGCTTTTGCCTCCAGCATTAATTTTGTTGGTAACTTCGGCCGCCAATGAGACAGGGGTTGGTACAGGCTGAACGATGTATCCCCCTCTATCGGGGCCAGTCGGCCATGGCGGGGGGTGTGTTGATCTCGCTATATTTTCTCTTCATATGGCGGGGGCTTCTTCTATTATGGC
>Histampica_haimaensis_MZ424702
CCAGATATGGCATTTCCCCGCATGAATAAAATGAGATTTTGGCTTTTGCCTCCAGCATTAATTTTGTTGGTAACTTCGGCCGCCAATGAGACAGGGGTTGGTACAGGCTGAACGATGTATCCCCCTCTATCGGGGCCAGTCGGCCATGGCGGGGGGTGTGTTGATCTCGCTATATTTTCTCTTCATATGGCGGGGGCTTCTTCTATTATGGC
>Histampica_haimaensis_MZ419373
CCAGATATGGCATTTCCTCGCATGAATAAAATGAGATTTTGGCTTTTGCCTCCAGCATTAATTTTGTTGGTAACTTCGGCCGCCAATGAGACAGGGGTTGGTACAGGCTGAACGATGTATCCCCCTCTATCGGGGCCAGTCGGCCATGGCGGGGGGTGTGTTGATCTCGCTATATTTTCTCTTCATATGGCGGGGGCTTCTTCTATTATGGC
>Histampica_sp._MZ374758
CCAGATATGGCATTTCCTCGCATGAATAAAATGAGATTTTGGCTTTTGCCTCCAGCATTAATTTTGTTGGTAACTTCGGCCGCCAATGAGACAGGGGTTGGTACAGGCTGAACGATGTATCCCCCTCTATCGGGGCCAGTCGGCCATGGCGGGGGGTGTGTTGATCTCGCTATATTTTCTCTTCATATGGCGGGGGCTTCTTCTATTATGGC
>Histampica_haimaensis_MZ419383
CCAGATATGGCATTTCCTCGCATGAATAAAATGAGATTTTGGCTTTTGCCTCCAGCATTAATTTTGTTGGTAACTTCGGCCGCCAATGAGACAGGGGTTGGTACAGGCTGAACGATGTATCCCCCTCTATCGGGGCCAGTCGGCCATGGCGGGGGGTGTGTTGATCTCGCTATATTTTCTCTTCATATGGCGGGGGCTTCTTCTATTATGGC
>Histampica_haimaensis_MZ419375
CCAGATATGGCATTTCCCCGCATGAATAAAATGAGATTTTGGCTTTTGCCTCCAGCATTAATTTTGTTGGTAACTTCGGCCGCCAATGAGACAGGGGTTGGTACAGGCTGAACGATGTATCCCCCTCTATCGGGGCCAGTCGGCCATGGCGGGGGGTGTGTTGATCTCGCTATATTTTCTCTTCATATGGCGGGGGCTTCTTCTATTATGGC
>Histampica_haimaensis_MZ424700
CCAGATATGGCATTTCCCCGCATGAATAAAATGAGATTTTGGCTTTTGCCTCCAGCATTAATTTTGTTGGTAACTTCGGCCGCCAATGAGACAGGGGTTGGTACAGGCTGAACGATGTATCCCCCTCTATCGGGGCCAGTCGGCCATGGCGGGGGGTGTGTTGATCTCGCTATATTTTCTCTTCATATGGCGGGGGCTTCTTCTATTATGGC
>Histampica_haimaensis_MZ419369
CCAGATATGGCATTTCCCCGCATGAATAAAATGAGATTTTGGCTTTTGCCTCCAGCATTAATTTTGTTGGTAACTTCGGCCGCCAATGAGACAGGGGTTGGTACAGGCTGAACGATGTATCCCCCTCTATCGGGGCCAGTCGGCCATGGCGGGGGGTGTGTTGATCTCGCTATATTTTCTCTTCATATGGCGGGGGCTTCTTCTATTATGGC
>Histampica_haimaensis_OQ749919
CCAGATATGGCATTTCCCCGCATGAATAAAATGAGATTTTGGCTTTTGCCTCCGGCATTAATTTTGTTGGTAACTTCGGCCGCCAATGAGACAGGGGTTGGTACAGGCTGAACGATGTATCCCCCTCTATCGGGGCCAGTCGGCCATGGCGGGGGGTGTGTTGATCTCGCTATATTTTCTCTTCATATGGCGGGGGCTTCTTCTATTATGGC
>Histampica_haimaensis_MZ419374
CCAGATATGGCATTTCCCCGCATGAATAAAATGAGATTTTGGCTTTTGCCTCCAGCATTAATTTTGTTGGTAACTTCGGCCGCCAATGAGACAGGGGTTGGTACAGGCTGAACGATGTATCCCCCTCTATCGGGGCCAGTCGGCCATGGCGGGGGGTGTGTTGATCTCGCTATATTTTCTCTTCATATGGCGGGGGCTTCTTCTATTATGGC
>Histampica_haimaensis_MZ419381
CCAGATATGGCATTTCCCCGCATGAATAAAATGAGATTTTGGCTTTTGCCTCCAGCATTAATTTTGTTGGTAACTTCGGCCGCCAATGAGACAGGGGTTGGTACAGGCTGAACGATGTATCCCCCTCTATCGGGGCCAGTCGGCCATGGCGGGGGGTGTGTTGATCTCGCTATATTTTCTCTTCATATGGCGGGGGCTTCTTCTATTATGGC
>Histampica_haimaensis_MZ424714
CCAGATATGGCATTTCCCCGCATGAATAAAATGAGATTTTGGCTTTTGCCTCCAGCATTAATTTTGTTGGTAACTTCGGCCGCCAATGAGACAGGGGTTGGTACAGGCTGAACGATGTATCCCCCTCTATCGGGGCCAGTCGGCCATGGCGGGGGGTGTGTTGATCTCGCTATATTTTCTCTTCATATGGCGGGGGCTTCTTCTATTATGGC
>Histampica_haimaensis_MZ424708
CCAGATATGGCATTTCCCCGCATGAATAAAATGAGATTTTGGCTTTTGCCTCCAGCATTAATTTTGTTGGTAACTTCGGCCGCCAATGAGACAGGGGTTGGTACAGGCTGAACGATGTATCCCCCTCTATCGGGGCCAGTCGGCCATGGCGGGGGGTGTGTTGATCTCGCTATATTTTCTCTTCATATGGCGGGGGCTTCTTCTATTATGGC
>Histampica_haimaensis_MZ424705
CCAGATATGGCATTTCCCCGCATGAATAAAATGAGATTTTGGCTTTTGCCTCCAGCATTAATTTTGTTGGTAACTTCGGCCGCCAATGAGACAGGGGTTGGTACAGGCTGAACGATGTATCCCCCTCTATCGGGGCCAGTCGGCCATGGCGGGGGGTGTGTTGATCTCGCTATATTTTCTCTTCATATGGCGGGGGCTTCTTCTATTATGGC
>Histampica_haimaensis_MZ419384
CCAGATATGGCATTTCCCCGCATGAATAAAATGAGATTTTGGCTTTTGCCTCCAGCATTAATTTTGTTGGTAACTTCGGCCGCCAATGAGACAGGGGTTGGTACAGGCTGAACGATGTATCCCCCTCTATCGGGGCCAGTCGGCCATGGCGGGGGGTGTGTTGATCTCGCTATATTTTCTCTTCATATGGCGGGGGCTTCTTCTATTATGGC
>Histampica_haimaensis_MZ424707
CCAGATATGGCATTTCCCCGCATGAATAAAATGAGATTTTGGCTTTTGCCTCCAGCATTAATTTTGTTGGTAACTTCGGCCGCCAATGAGACAGGGGTTGGTACAGGCTGAACGATGTATCCCCCTCTATCGGGGCCAGTCGGCCATGGCGGGGGGTGTGTTGATCTCGCTATATTTTCTCTTCATATGGCGGGGGCTTCTTCTATTATGGC
>Histampica_haimaensis_MZ424706
CCAGATATGGCATTTCCCCGCATGAATAAAATGAGATTTTGGCTTTTGCCTCCAGCATTAATTTTGTTGGTAACTTCGGCCGCCAATGAGACAGGGGTTGGTACAGGCTGAACGATGTATCCCCCTCTATCGGGGCCAGTCGGCCATGGCGGGGGGTGTGTTGATCTCGCTATATTTTCTCTTCATATGGCGGGGGCTTCTTCTATTATGGC
>Histampica_haimaensis_MZ424704
CCAGATATGGCATTTCCCCGCATGAATAAAATGAGATTTTGGCTTTTGCCTCCAGCATTAATTTTGTTGGTAACTTCGGCCGCCAATGAGACAGGGGTTGGTACAGGCTGAACGATGTATCCCCCTCTATCGGGGCCAGTCGGCCATGGCGGGGGGTGTGTTGATCTCGCTATATTTTCTCTTCATATGGCGGGGGCTTCTTCTATTATGGC
>Histampica_haimaensis_MZ424701
CCAGATATGGCATTTCCCCGCATGAATAAAATGAGATTTTGGCTTTTGCCTCCAGCATTAATTTTGTTGGTAACTTCGGCCGCCAATGAGACAGGGGTTGGTACAGGCTGAACGATGTATCCCCCTCTATCGGGGCCAGTCGGCCATGGCGGGGGGTGTGTTGATCTCGCTATATTTTCTCTTCATATGGCGGGGGCTTCTTCTATTATGGC
>Histampica_haimaensis_MZ419370
CCAGATATGGCATTTCCCCGCATGAATAAAATGAGATTTTGGCTTTTGCCTCCAGCATTAATTTTGTTGGTAACTTCGGCCGCCAATGAGACAGGGGTTGGTACAGGCTGAACGATGTATCCCCCTCTATCGGGGCCAGTCGGCCATGGCGGGGGGTGTGTTGATCTCGCTATATTTTCTCTTCATATGGCGGGGGCTTCTTCTATTATGGC
>Histampica_haimaensis_MZ419376
CCAGATATGGCATTTCCCCGCATGAATAAAATGAGATTTTGGCTTTTGCCTCCAGCATTAATTTTGTTGGTAACTTCGGCCGCCAATGAGACAGGGGTTGGTACAGGCTGAACGATGTATCCCCCTCTATCGGGGCCAGTCGGCCATGGCGGGGGGTGTGTTGATCTCGCTATATTTTCTCTTCATATGGCGGGGGCTTCTTCTATTATGGC
>Histampica_haimaensis_MZ419377
CCAGATATGGCATTTCCCCGCATGAATAAAATGAGATTTTGGCTTTTGCCTCCAGCATTAATTTTGTTGGTAACTTCGGCCGCCAATGAGACAGGGGTTGGTACAGGCTGAACGATGTATCCCCCTCTATCGGGGCCAGTCGGCCATGGCGGGGGGTGTGTTGATCTCGCTATATTTTCTCTTCATATGGCGGGGGCTTCTTCTATTATGGC
>Histampica_haimaensis_MZ419378
CCAGATATGGCATTTCCCCGCATGAATAAAATGAGATTTTGGCTTTTGCCTCCAGCATTAATTTTGTTGGTAACTTCGGCCGCCAATGAGACAGGGGTTGGTACAGGCTGAACGATGTATCCCCCTCTATCGGGGCCAGTCGGCCATGGCGGGGGGTGTGTTGATCTCGCTATATTTTCTCTTCATATGGCGGGGGCTTCTTCTATTATGGC
>Ophiurina_sp._OM799138
CCTGATATGGCATTTCCCCGGATGAAAAATATGAGGTTTTGGTTACTTCCCCCCGCTTTCATTTTATTGGTGTTTTCCTCTGCTAAAGAGAGGGGAGTGGGGACAGGGTGAACCGTTTATCCCCCCCTTTCTGGGCCTGTAGCCCATGGAGGAGGATGTGTAGACTTAGCCATTTTTTCATTACATTTGGCTGGAGCTTCTTCAATTATGGC
>Ophiurina_sp._OM799137
CCTGATATGGCATTTCCCCGGATGAAAAATATGAGGTTTTGGTTACTTCCCCCCGCTTTCATTTTATTGGTGTTTTCCTCTGCTAAAGAGAGGGGAGTGGGGACAGGGTGAACCGTTTATCCTCCCCTTTCTGGGCCTGTAGCCCATGGAGGAGGATGTGTAGACTTAGCCATTTTTTCATTACATTTGGCTGGAGCTTCTTCAATTATGGC
>Ophioscolecidae_sp._MT103770
CCAGACATGGCTTTTCCTCGTATGAACAATATGAGCTTTTGGTTGATACCTCCAGCTTTCTTCTTATTAATGATCTCAGCGGCTAATGAGAGGGGAGTAGGGACAGGATGAACTGTCTATCCTCCCCTCTCAGGCCCTGTTTCACACGCTGGAGGTACCGTTGATTTAGCCATTTTTTCTCTTCATTTAGCCGGAGCCTCTTCTATTATGGC
>Ophioscolecidae_sp._MT103853
CCAGACATGGCTTTTCCTCGTATGAACAATATGAGCTTTTGGTTGATACCTCCAGCTTTCTTCTTATTAATGATCTCAGCGGCTAATGAGAGGGGAGTAGGGACAGGATGAACTGTCTATCCCCCCCTCTCAGGCCCTGTTTCACACGCTGGAGGTACCGTTGATTTAGCCATTTTTTCTCTTCATTTAGCCGGAGCCTCCTCTATTATGGC
>Ophioscolecidae_sp._MT103835
CCAGACATGGCTTTTCCTCGTATGAACAATATGAGCTTTTGGTTGATACCTCCAGCTTTCTTCTTATTAATGATCTCAGCGGCTAATGAGAGGGGAGTAGGGACAGGATGAACTGTCTATCCCCCCCTCTCAGGCCCTGTTTCACACGCTGGAGGTACCGTTGATTTAGCCATTTTTTCTCTTCATTTAGCCGGAGCCTCCTCTATTATGGC
>Ophiacantha_vivipara_MZ219380
CCTGATATGGCATTCCCACGAATGAATAAAATGAGCTTTTGGCTTATCCCTCCCTCATTCTTATTATTAATTGCTTCAGCAGGGAAAGAAAGAGGAGTAGGGACAGGATGAACCCTGTACCCCCCCCTTTCTAGAACTATAGCTCACGCGGGGGGGTGTGTTGATTTAGCTATATTTTCTCTTCATTTGGCTGGAGCCTCATCAATTATGGC
>Ophiactis_profundi_KF663493
CCTGACATGGCATTCCCTCGAATGAATAAAATGAGATTTTGGTTAATACCTCCCGCCTTTATCTTATTGTTAGCCTCCGCAGCAAACGAAAGAGGAGCTGGAACAGGCTGAACCGTTTACCCCCCTCTATCAGGGCCCGCAGCCCACGCAGGCGGCTCCGTTGACCTGGCAATCTTTTCACTTCACCTTGCCGGAGCTTCATCCATAATGGC
>Ophiothela_mirabilis_MT341051
CCAGACATGGCTTTTCCCCGAATGAAAAAANTGAGATTNTGATTAATCCCTCCCGCATTTATANTACTACTTGCATCAGCTGCCAAAGAAAGTGGCGCAGGAACAGGGTGANCCGTTTACCCTCCCCTATCAGGACCAACAGCGCATGCAGGGGGTTCAGTGGATCTAGCTATATTTTCTTTACACCTGGCCGGCGCATCATCAATAATGGC
>Ophiothela_mirabilis_MT341048
CCAGACATGGCTTTTCCCCGAATGAAAAAAATGAGATTCTGATTAATCCCTCCCGCATTTATACTACTACTTGCATCAGCTGCCAAAGAAAGTGGCGCAGGAACAGGGTGAACCGTTTACCCTCCCCTATCAGGACCAACAGCGCATGCAGGGGGTTCAGTGGATCTAGCTATATTTTCTTTACACCTGGCCGGCGCATCATCAATAATGGC
>Ophiothela_mirabilis_MT341032
CCAGACATGGCTTTTCCCCGAATGAAAAAAATGAGATTCTGATTAATCCCTCCCGCATTTATACTACTACTTGCATCAGCTGCCAAAGAAAGTGGCGCAGGAACAGGGTGAACCGTTTACCCTCCCCTATCAGGACCAACAGCGCATGCAGGGGGTTCAGTGGATCTAGCTATATTTTCTTTACACCTGGCCGGCGCATCATCAATAATGGC
>Ophiothela_mirabilis_MT341045
CCAGACATGGCTTTTCCCCGAATGAAAAAAATGAGATTCTGATTAATCCCTCCCGCATTTATACTACTACTTGCATCAGCTGCCAAAGAAAGTGGCGCAGGAACAGGGTGAACCGTTTACCCTCCCCTATCAGGACCAACAGCGCATGCAGGGGGTTCAGTGGATCTAGCTATATTTTCTTTACACCTGGCCGGCGCATCATCAATAATGGC
>Ophiomusium_lymani_HM542944
CCCGATATGGCTTTCCCTCGTATGAAAAAAATGAGCTTTTGATTAATCCCCCCTGCATTTCTCCTTTTAACAGCCTCCGCTGCAAATGAAGGAGGTGTAGGAACCGGTTGAACTATTTATCCCCCTCTCTCTGGTCCAGTTGCTCATGGAGGGGGATGCGTCGACCTAGCTATTTTCTCTATTCATCTAGCCGGTGCATCATCTATAATGGC
>Ophiura_sarsii_KX459083
CCAGACATGGCTTTTCCCCGAATGAAAAAAATGAGATTTTGATTAATCCCCCCTTCTTTTTTATTATTAGTAGCTTCTGCAGGAAAAGAGAGAGGAGTGGGGACAGGATGAACGGTCTATCCCCCATTATCCGGACCAGTTGCTCACGCCGGTGGCTGTGNTGATTTAGCTATATTTTCCCTCCACTTAGCTGGTGCTTCGTCAATAATGGC
>Ophiurida_sp._HQ967262
CCAGATATGGCTTTTCCCCGAATGAATAAAATGAGGTTCTGGTTAATCCCCCCCTCATTTTTACTATTAATAGCCTCTGCAGGAAAAGAAAGAGGAGTTGGGACTGGCTGAACAGTATACCCACCTTTATCAGGCCCCGTTGCACATGCAGGAGGATGTGTTGACTTAGCTATTTTTTCTCTACATCTAGCTGGAGCCTCCTCCATAATTGT
>Ophiuroidea_sp._MZ560434
CCCGACATGGCCTTTCCACGAATGAAAAAACTTAGCTTTTGGTTAGTCCCTCCCGCTTTTCTTTTACTGGTAACTTCCGCCGCAAAAGAAGGAGGAGTAGGAACAGGATGAACCGTATACCCACCTTTATCAGGACCTACAGCCCATGCTGGGGGCTGTGTAGACCTCGCCATTTTTTCTCTTCATTTAGCAGGAGCTTCCTCAATTATGGC
>Ophiomisidium_irene_HQ946172
CCCGATATGTCCTTCCCTCGAATGAAAAATCTTAGATTTTGATTAATCCCTCCTTCGTTTTTACTCTTATTAACCTCCGCCGCCAAAGAAAAGGGAGTAGGAACAGGCTGAACCATATATCCCCCTCTTTCGGGACCAACCGCTCACTCGGGAGGATGTGTTGACTTAGCTATATTTTCTCTCCATTTAGCTGGAGCATCCTCTATTATGGC
>Ophiurida_sp._HM900477
CCCGATATGTCCTTCCCTCGAATGAAAAATCTTAGATTTTGATTAATCCCTCCTTCGTTTTTACTTTTGTTAACCTCCGCCGCCAAAGAAAAGGGAGTAGGAACAGGCTGAACCATATACCCCCCTCTTTCAGGACCAACCGCTCACTCGGGAGGATGTGTTGACTTAGCTATATTTTCTCTCCATTTAGCCGGAGCATCCTCTATTATGGC
>Peniagone_purpurea_MZ563474
CCGGATATGGCTTTTCCACGAATGAAAAATTTAAGTTTTTGGTTAATACCCCCATCTTTCATATTATTATTAGCTTCAGCAAGTGTAGAAAGAGGAGTAGGAACAGGATGAACTTTATATCCCCCTTTGTCTAGTAATATTGCCCACACAGGAGGAGCAGTAGATTTAGCAATTTTTTCTTTACATTTAGCCGGGGCTTCTTCTATTTTAGC
>Peniagone_sp._MZ563440
CCAGACATGGCATTCCCACGAATGAAAAATTTAAGATTCTGACTAGTCCCCCCTTCTTTTATACTTCTTTTAGCATCAGCTACAGTGGAGAGAGGAGTAGGTACAGGATGAACACTTTACCCACCACTATCTAGTAATATATCTCATACAGGAGGAGCCGTAGACCTAGCCATTTTTTCACTACATTTAGCTGGTGCTTCATCAATATTAGC
>Peniagone_sp._MZ563441
CCAGACATGGCATTCCCACGAATGAAAAATTTAAGATTCTGACTAGTCCCCCCTTCTTTTATACTTCTTTYAGCATCAGCTAGAGTGGAGAGAGGAGTAGGTACAGGATGAACACTTTACCCACCACTATCTAGTAATATATCTCATACAGGAGGAGCCGTAGACCTAGCCATTTTTTCACTACATTTAGCTGGTGCTTCATCAATATTAGC
>Ophiocymbium_rarispinum_ON400727
CCTGATATGGCTTTTCCCCGTATGAATAATATGAGTTTCTGACTTATTCCGCCCGCCTTTTTTCTATTGTTGGTCTCCGCCGCTAATGAAAGAGGGGTTGGGACAGGCTGAACTGTTTATCCCCCCCTTTCTGGTCCTGTATCCCATTCGGGAGGATCTGTCGATTTAGCAATCTTTTCTTTACATTTGGCTGGGGCTTCATCTATAATGGC
>Ophiocamax_sp._HQ946161
CCTGATATGATATTTCCTCGAATGAATAAAATGAGGTTTTGATTAATCCCCCCTTCTTTTATTCTATTAGTCGCATCAGCTGGTAAAGAGAGAGGGGTCGGGACCGGTTGAACCCTATACCCCCCCCTTTCTAGTTTTGTGGCTCACGCCGGGGGGTGTGTAGATCTGGCTATTTTTTCTATACATTTAGCGGGAGCTTCTTCTATTATGGC
>Ophiocamax_sp._HQ946160
CCTGATATGCTATTTCCTCGGATGAATAAAATGAGGTTTTGATTAGTCCCCCCTTCTTTTATTCTATTAGTCGCATCAGCTGGTAAAGAGAGAGGGGTCGGGACCGGTTGAACCCTCTACCCCCCCCTTTCTAGCTCTGTGGCTCACGCAGGGGGGTGTGTAGATCTGGCTATTTTTTCTATACATTTAGCGGGAGCTTCTTCTATTATGGC
>Ophiacantha_brachygnatha_GU806225
CCAGATATGGTGTTTCCTCGTATGAATAAAATGAGGTTTTGGTTACTTCCTCCTTCTTTTATTTTATTAATTGCTTCTGCTGGTAAAGAGAGAGGAGTGGGAACTGGTTGGACTCTTTATCCTCCTCTTTCTAGTTCTGTTGCTCATGCGGGGGGATGTGTAGATTTAGCTATTTTTTCTTTACATTTAGCGGGTGCTTCATCAATTATGGC
>Ophiacantha_brachygnatha_GU806227
CCAGATATGGTGTTTCCTCGTATGAATAAAATGAGGTTTTGATTACTCCCTCCTTCTTTTATTTTATTAATTGCTTCTGCTGGTAAAGAGAGGGGAGTGGGAACTGGTTGGACTCTTTATCCTCCTCTTTCTAGTTCTGTTGCTCATGCGGGGGGATGTGTAGATTTAGCTATTTTTTCTTTACATTTAGCGGGTGCTTCATCAATTATGGC
>Ophiacantha_brachygnatha_GU806228
CCAGATATGGTGTTTCCTCGTATGAATAAAATGAGGTTTTGATTACTCCCTCCTTCTTTTATTTTATTAATTGCTTCTGCTGGTAAAGAGAGGGGAGTGGGAACTGGTTGGACTCTTTATCCTCCTCTTTCTAGTTCTGTTGCTCATGCGGGGGGATGTGTAGATTTAGCTATTTTTTCTTTACATTTAGCGGGTGCTTCATCAATTATGGC
>Ophiacantha_brachygnatha_GU806226
CCAGATATGGTGTTTCCTCGTATGAATAAAATGAGGTTTTGATTACTCCCTCCTTCTTTTATTTTATTAATTGCTTCTGCTGGTAAAGAGAGGGGAGTGGGAACTGGTTGGACTCTTTATCCTCCTCTTTCTAGTTCTGTTGCTCATGCGGGGGGATGTGTAGATTTAGCTATTTTTTCTTTACATTTAGCGGGTGCTTCATCAATTATGGC
>Ophiacantha_antarctica_MZ219470
CCCGATATGATTTTTCCTCGTATGAATAATATGAGGTTTTGGTTAATTCCACCCTCTTTTATTTTATTAATAACTTCTGCGGGTAAAGAGAGAGGAGTAGGTACTGGTTGAACACTTTACCCTCCATTATCTAGATCTGTAGCTCATGCGGGGGGGAGTGTCGATTTAGCGATTTTTTCTCTTCATTTAGCTGGGGCTTCTTCTATTATGGC
>Ophiacantha_antarctica_MZ219461
CCCGATATGATTTTTCCTCGTATGAATAATATGAGGTTTTGGTTAATTCCACCCTCTTTTATTTTATTAATAACTTCTGCGGGTAAAGAGAGAGGAGTAGGTACTGGTTGAACACTTTACCCTCCATTATCTAGATCTGTAGCTCATGCGGGGGGGAGTGTCGATTTAGCGATTTTTTCTCTTCATTTAGCTGGGGCTTCTTCTATTATGGC
>Ophiacantha_antarctica_MZ219525
CCCGATATGATTTTTCCTCGTATGAATAATATGAGGTTTTGGTTAATTCCACCCTCTTTTATTTTATTAATAACTTCTGCGGGTAAAGAGAGAGGAGTAGGTACTGGTTGAACACTTTACCCTCCATTATCTAGATCTGTAGCTCATGCGGGGGGGAGTGTCGATTTAGCGATTTTTTCTCTTCATTTAGCTGGGGCTTCTTCTATTATGGC
>Ophiacantha_antarctica_MZ219431
CCCGATATGATTTTTCCTCGTATGAATAATATGAGGTTTTGGTTAATTCCACCCTCTTTTATTTTATTAATAACTTCTGCGGGTAAAGAGAGAGGAGTAGGTACTGGTTGAACACTTTACCCTCCATTATCTAGATCTGTAGCTCATGCGGGGGGGAGTGTCGATTTAGCGATTTTTTCTCTTCATTTAGCTGGGGCTTCTTCTATTATGGC
>Ophiacantha_antarctica_MZ219398
CCTGATATGATTTTTCCTCGTATGAATAATATGAGGTTTTGGTTAATTCCACCCTCTTTTATTTTATTAATAACTTCTGCGGGTAAAGAGAGAGGAGTAGGGACTGGTTGAACACTTTACCCTCCATTATCTAGATCTGTAGCTCATGCGGGGGGGAGTGTCGATTTAGCGATTTTTTCTCTTCATTTAGCTGGGGCTTCTTCTATTATGGC
>Ophiacantha_antarctica_MZ219493
CCTGATATGATTTTTCCTCGTATGAATAATATGAGGTTTTGGTTAATTCCACCCTCTTTTATTTTATTAATAACTTCTGCGGGTAAAGAGAGAGGAGTAGGGACTGGTTGAACACTTTACCCTCCATTATCTAGATCTGTAGCTCATGCGGGGGGGAGTGTCGATTTAGCGATTTTTTCTCTTCATTTAGCTGGGGCTTCTTCTATTATGGC
>Ophiacantha_antarctica_MZ219515
CCTGATATGATTTTTCCTCGTATGAATAATATGAGGTTTTGGTTAATTCCACCCTCTTTTATTTTATTAATAACTTCTGCGGGTAAAGAGAGAGGAGTAGGGACTGGTTGAACACTTTACCCTCCATTATCTAGATCTGTAGCTCATGCGGGGGGGAGTGTCGATTTAGCGATTTTTTCTCTTCATTTAGCTGGGGCTTCTTCTATTATGGC
>Ophiacantha_antarctica_MZ219428
CCTGATATGATTTTTCCTCGTATGAATAATATGAGGTTTTGGTTAATTCCACCCTCTTTTATTTTATTAATAACTTCTGCGGGTAAAGAGAGAGGAGTAGGAACTGGTTGAACACTTTACCCTCCATTATCTAGATCTGTAGCTCATGCGGGGGGGAGTGTCGATTTAGCGATTTTTTCTCTTCATTTAGCTGGGGCTTCTTCTATTATGGC
>Ophiacantha_antarctica_MZ219413
CCTGATATGATTTTTCCTCGTATGAATAATATGAGGTTTTGGTTAATTCCACCCTCTTTTATTTTATTAATAACTTCTGCGGGTAAAGAGAGAGGAGTAGGGACTGGTTGAACACTTTACCCTCCATTATCTAGATCTGTAGCTCATGCGGGGGGAAGTGTCGATTTAGCGATTTTTTCTCTTCATTTAGCTGGGGCTTCTTCTATTATGGC
>Ophiacantha_antarctica_MZ219433
CCTGATATGATTTTTCCTCGTATGAATAATATGAGGTTTTGGTTAATTCCACCCTCTTTTATTTTATTAATAACTTCTGCGGGTAAAGAGAGAGGAGTAGGGACTGGTTGAACACTTTACCCTCCATTATCTAGATCTGTAGCTCATGCGGGGGGGAGTGTCGATTTAGCGATTTTTTCTCTTCATTTAGCTGGGGCTTCTTCTATTATGGC
>Ophiacantha_antarctica_MZ219378
CCTGATATGATTTTTCCTCGTATGAATAATATGAGGTTTTGGTTAATTCCACCCTCTTTTATTTTATTAATAACTTCTGCGGGTAAAGAGAGAGGAGTAGGGACTGGTTGAACACTTTACCCTCCATTATCTAGATCTGTAGCTCATGCGGGGGGGAGTGTCGATTTAGCGATTTTTTCTCTTCATTTAGCTGGGGCTTCTTCTATTATGGC
>Ophiacantha_antarctica_MZ219573
CCTGATATGATTTTTCCTCGTATGAATAATATGAGGTTTTGGTTAATTCCACCCTCTTTTATTTTATTAATAACTTCTGCGGGTAAAGAGAGAGGAGTAGGGACTGGTTGAACACTTTACCCTCCATTATCTAGATCTGTAGCTCATGCGGGGGGGAGTGTCGATTTAGCGATTTTTTCTCTTCATTTAGCTGGGGCTTCTTCTATTATGGC
>Ophiacantha_antarctica_MZ219558
CCTGATATGATTTTTCCTCGTATGAATAATATGAGGTTTTGGTTAATTCCACCCTCTTTTATTTTATTAATAACTTCTGCGGGTAAAGAGAGAGGAGTAGGGACTGGTTGAACACTTTACCCTCCATTATCTAGATCTGTAGCTCATGCGGGGGGGAGTGTCGATTTAGCGATTTTTTCTCTTCATTTAGCTGGGGCTTCTTCTATTATGGC
>Ophiacantha_antarctica_MZ219557
CCTGATATGATTTTTCCTCGTATGAATAATATGAGGTTTTGGTTAATTCCACCCTCTTTTATTTTATTAATAACTTCTGCGGGTAAAGAGAGAGGAGTAGGGACTGGTTGAACACTTTACCCTCCATTATCTAGATCTGTAGCTCATGCGGGGGGGAGTGTCGATTTAGCGATTTTTTCTCTTCATTTAGCTGGGGCTTCTTCTATTATGGC
>Ophiacantha_antarctica_MZ219547
CCTGATATGATTTTTCCTCGTATGAATAATATGAGGTTTTGGTTAATTCCACCCTCTTTTATTTTATTAATAACTTCTGCGGGTAAAGAGAGAGGAGTAGGGACTGGTTGAACACTTTACCCTCCATTATCTAGATCTGTAGCTCATGCGGGGGGGAGTGTCGATTTAGCGATTTTTTCTCTTCATTTAGCTGGGGCTTCTTCTATTATGGC
>Ophiacantha_antarctica_MZ219454
CCTGATATGATTTTTCCTCGTATGAATAATATGAGGTTTTGGTTAATTCCACCCTCTTTTATTTTATTAATAACTTCTGCGGGTAAAGAGAGAGGAGTAGGGACTGGTTGAACACTTTACCCTCCATTATCTAGATCTGTAGCTCATGCGGGGGGGAGTGTCGATTTAGCGATTTTTTCTCTTCATTTAGCTGGGGCTTCTTCTATTATGGC
>Ophiacantha_antarctica_MZ219439
CCTGATATGATTTTTCCTCGTATGAATAATATGAGGTTTTGGTTAATTCCACCCTCTTTTATTTTATTAATAACTTCTGCGGGTAAAGAGAGAGGAGTAGGGACTGGTTGAACACTTTACCCTCCATTATCTAGATCTGTAGCTCATGCGGGGGGGAGTGTCGATTTAGCGATTTTTTCTCTTCATTTAGCTGGGGCTTCTTCTATTATGGC
>Ophiacantha_antarctica_JN259326
CCTGATATGATTTTTCCTCGCATGAATAATATGAGGTTTTGGTTAATTCCACCCTCTTTTATCTTATTAATAACTTCTGCGGGCAAAGAGAGAGGAGTAGGGACTGGTTGAACACTTTACCCCCCATTATCTAGATCTGTAGCTCATGCGGGGGGGAGTGTCGATTTAGCGATTTTTTCTCTTCATTTAGCTGGGGCTTCTTCTATTATGGC
>Ophiacantha_antarctica_GU806356
CCTGATATGATTTTTCCTCGCATGAATAATATGAGGTTTTGGTTAATTCCACCCTCTTTTATCTTATTAATAACTTCTGCGGGCAAAGAGAGAGGAGTAGGGACTGGTTGAACACTTTACCCCCCATTATCTAGATCTGTAGCTCATGCGGGGGGGAGTGTCGATTTAGCGATTTTTTCTCTTCATTTAGCTGGGGCTTCTTCTATTATGGC
>Ophiacantha_antarctica_GU806354
CCTGATATGATTTTTCCTCGCATGAATAATATGAGGTTTTGGTTAATTCCACCCTCTTTTATCTTATTAATAACTTCTGCGGGCAAAGAGAGAGGAGTAGGGACTGGTTGAACACTTTACCCCCCATTATCTAGATCTGTAGCTCATGCGGGGGGGAGTGTCGATTTAGCGATTTTTTCTCTTCATTTAGCTGGGGCTTCTTCTATTATGGC
>Ophiacantha_antarctica_MZ219532
CCTGATATGATTTTTCCTCGCATGAATAATATGAGGTTTTGGTTAATTCCACCCTCTTTTATCTTATTAATAACTTCTGCGGGCAAAGAGAGAGGAGTAGGGACTGGTTGAACACTTTACCCCCCATTATCTAGATCTGTAGCTCATGCGGGGGGGAGTGTCGATTTAGCGATTTTTTCTCTTCATTTAGCTGGGGCTTCTTCTATTATGGC
>Ophiacantha_antarctica_MZ219528
CCTGATATGATTTTTCCTCGCATGAATAATATGAGGTTTTGGTTAATTCCACCCTCTTTTATCTTATTAATAACTTCTGCGGGCAAAGAGAGAGGAGTAGGGACTGGTTGAACACTTTACCCCCCATTATCTAGATCTGTAGCTCATGCGGGGGGGAGTGTCGATTTAGCGATTTTTTCTCTTCATTTAGCTGGGGCTTCTTCTATTATGGC
>Ophiacantha_antarctica_MZ219354
CCTGATATGATTTTTCCTCGCATGAATAATATGAGGTTTTGGTTAATTCCACCCTCTTTTATCTTATTAATAACTTCTGCGGGCAAAGAGAGAGGAGTAGGGACTGGTTGAACACTTTACCCCCCATTATCTAGATCTGTAGCTCATGCGGGGGGGAGTGTCGATTTAGCGATTTTTTCTCTTCATTTAGCTGGGGCTTCTTCTATTATGGC
>Ophiacantha_antarctica_GU806355
CCTGATATGATTTTTCCTCGCATGAATAATATGAGGTTTTGGTTAATTCCACCCTCTTTTATCTTATTAATAACTTCTGCGGGCAAAGAGAGAGGAGTAGGGACTGGTTGAACACTTTACCCCCCATTATCTAGATCTGTAGCTCATGCGGGGGGGAGTGTCGATTTAGCGATTTTTTCTCTTCATTTAGCTGGGGCTTCTTCTATTATGGC
>Ophiacantha_antarctica_MZ219559
CCTGATATGATTTTTCCTCGCATGAATAATATGAGGTTTTGGTTAATTCCACCCTCTTTTATTTTATTAATAACTTCTGCGGGTAAAGAGAGAGGAGTAGGGACTGGTTGAACACTTTACCCCCCATTATCTAGATCTGTAGCTCATGCGGGGGGGAGTGTCGATTTAGCGATTTTTTCTCTTCATTTAGCTGGGGCTTCTTCTATTATGGC
>Ophiacantha_antarctica_MZ219549
CCTGATATGATTTTTCCTCGTATGAATAATATGAGGTTTTGGTTAATTCCACCCTCTTTTATTTTATTAATAACTTCTGCGGGTAAAGAGAGAGGAGTAGGGACTGGTTGAACACTTTACCCCCCATTATCTAGATCTGTAGCTCATGCGGGGGGGAGTGTCGATTTAGCGATTTTTTCTCTTCATTTAGCTGGGGCTTCTTCTATTATGGC
>Ophiacantha_antarctica_JN259037
CCTGATATGATTTTTCCTCGTATGAATAATATGAGGTTTTGGTTAATTCCACCCTCTTTTATTTTATTAATAACTTCTGCGGGTAAAGAGAGAGGAGTAGGGACTGGTTGAACACTTTACCCCCCATTATCTAGATCTGTAGCTCATGCGGGGGGGAGTGTCGATTTAGCGATTTTTTCTCTTCATTTAGCTGGGGCTTCTTCTATTATGGC
>Ophiacantha_antarctica_MZ219450
CCTGATATGATTTTTCCTCGTATGAATAATATGAGGTTTTGGTTAATTCCACCCTCTTTTATTTTATTAATAACTTCTGCGGGTAAAGAGAGAGGAGTAGGGACTGGTTGAACACTTTACCCCCCATTATCTAGATCTGTAGCTCATGCGGGGGGGAGTGTCGATTTAGCGATTTTTTCTCTTCATTTAGCTGGGGCTTCTTCTATTATGGC
>Ophiuroidea_sp._MZ219473
CCTGATATGATTTTTCCTCGTATGAATAATATGAGGTTTTGGTTAATTCCACCCTCTTTTATTTTATTAATAACTTCTGCGGGTAAAGAGAGAGGAGTAGGGACTGGTTGAACACTTTACCCCCCATTATCTAGATCTGTAGCTCATGCGGGGGGGAGTGTCGATTTAGCGATTTTTTCTCTTCATTTAGCTGGGGCTTCTTCTATTATGGC
>Ophiacantha_antarctica_MZ219507
CCTGATATGATTTTTCCTCGTATGAATAATATGAGGTTTTGGTTAATTCCACCCTCTTTTATTTTATTAATAACTTCTGCGGGTAAAGAGAGAGGAGTAGGGACTGGTTGAACACTTTACCCTCCATTATCTAGATCTGTAGCTCATGCGGGGGGGAGTGTCGATTTAGCGATTTTTTCTCTTCATTTAGCTGGGGCTTCTTCTATTATGGC
>Ophiacantha_antarctica_MZ219468
CCTGATATGATTTTTCCTCGTATGAATAATATGAGGTTTTGGTTAATTCCACCCTCTTTTATTTTATTAATAACTTCTGCGGGTAAAGAGAGAGGAGTGGGGACTGGTTGAACACTTTACCCCCCATTATCTAGATCTGTAGCTCATGCGGGGGGGAGTGTCGATTTAGCGATTTTTTCTCTTCATTTAGCTGGGGCTTCTTCTATTATGGC
>Ophiacantha_antarctica_MZ219362
CCTGATATGATTTTTCCTCGTATGAATAATATGAGGTTTTGGTTAATTCCACCCTCTTTTATTTTATTAATAACTTCTGCGGGTAAAGAGAGAGGAGTAGGGACTGGTTGAACACTTTACCCCCCATTATCTAGATCTGTAGCTCATGCGGGGGGGAGTGTCGATTTAGCGATTTTTTCTCTTCATTTAGCTGGGGCTTCTTCTATTATGGC
>Ophiacantha_antarctica_MZ219533
CCTGATATGATTTTTCCTCGTATGAATAATATGAGGTTTTGGTTAATTCCACCCTCTTTTATTTTATTAATAACTTCTGCGGGTAAAGAGAGAGGAGTAGGGACTGGTTGAACACTTTACCCCCCATTATCTAGATCTGTAGCTCATGCGGGGGGGAGTGTCGATTTAGCGATTTTTTCTCTTCATTTAGCTGGGGCTTCTTCTATTATGGC
>Ophiacantha_antarctica_MZ219488
CCTGATATGATTTTTCCTCGTATGAATAATATGAGGTTTTGGTTAATTCCACCCTCTTTTATTTTATTAATAACTTCTGCGGGTAAAGAGAGAGGAGTAGGGACTGGTTGAACACTTTACCCCCCATTATCTAGATCTGTAGCTCATGCGGGGGGGAGTGTCGATTTAGCGATTTTTTCTCTTCATTTAGCTGGGGCTTCTTCTATTATGGC
>Ophiacantha_antarctica_MZ219475
CCTGATATGATTTTTCCTCGTATGAATAATATGAGGTTTTGGTTAATTCCACCCTCTTTTATTTTATTAATAACTTCTGCGGGTAAAGAGAGAGGAGTAGGGACTGGTTGAACACTTTACCCCCCATTATCTAGATCTGTAGCTCATGCGGGGGGGAGTGTCGATTTAGCGATTTTTTCTCTTCATTTAGCTGGGGCTTCTTCTATTATGGC
>Ophiacantha_antarctica_MZ219453
CCTGATATGATTTTTCCTCGTATGAATAATATGAGGTTTTGGTTAATTCCACCCTCTTTTATTTTATTAATAACTTCTGCGGGTAAAGAGAGAGGAGTAGGGACTGGTTGAACACTTTACCCCCCATTATCTAGATCTGTAGCTCATGCGGGGGGGAGTGTCGATTTAGCGATTTTTTCTCTTCATTTAGCTGGGGCTTCTTCTATTATGGC
>Ophiacantha_antarctica_MZ219452
CCTGATATGATTTTTCCTCGTATGAATAATATGAGGTTTTGGTTAATTCCACCCTCTTTTATTTTATTAATAACTTCTGCGGGTAAAGAGAGAGGAGTAGGGACTGGTTGAACACTTTACCCCCCATTATCTAGATCTGTAGCTCATGCGGGGGGGAGTGTCGATTTAGCGATTTTTTCTCTTCATTTAGCTGGGGCTTCTTCTATTATGGC
>Ophiacantha_antarctica_MZ219421
CCTGATATGATTTTTCCTCGTATGAATAATATGAGGTTTTGGTTAATTCCACCCTCTTTTATTTTATTAATAACTTCTGCGGGTAAAGAGAGAGGAGTAGGGACTGGTTGAACACTTTACCCCCCATTATCTAGATCTGTAGCTCATGCGGGGGGGAGTGTCGATTTAGCGATTTTTTCTCTTCATTTAGCTGGGGCTTCTTCTATTATGGC
>Ophiacantha_antarctica_HQ967912
CCTGATATGATTTTTCCTCGTATGAATAATATGAGGTTTTGGTTAATTCCACCCTCTTTTATTTTATTAATAACTTCTGCGGGTAAAGAGAGAGGAGTAGGGACTGGTTGAACACTTTACCCTCCATTATCTAGATCTGTAGCTCATGCGGGGGGGAGTGTCGATTTAGCGATTTTTTCTCTTCATTTAGCTGGGGCTTCTTCTATTATGGC
>Ophiacantha_antarctica_HM425618
CCTGATATGATTTTTCCTCGTATGAATAATATGAGGTTTTGGTTAATTCCACCCTCTTTTATTTTATTAATAACTTCTGCGGGTAAAGAGAGAGGAGTAGGGACTGGTTGAACACTTTACCCTCCATTATCTAGATCTGTAGCTCATGCGGGGGGGAGTGTCGATTTAGCGATTTTTTCTCTTCATTTAGCTGGGGCTTCTTCTATTATGGC
>Ophiacantha_antarctica_GU670377
CCTGATATGATTTTTCCTCGTATGAATAATATGAGGTTTTGGTTAATTCCACCCTCTTTTATTTTATTAATAACTTCTGCGGGTAAAGAGAGAGGAGTAGGGACTGGTTGAACACTTTATCCCCCATTATCTAGATCTGTAGCTCATGCGGGGGGGAGTGTTGATTTAGCGATTTTTTCTCTTCATTTAGCTGGGGCTTCTTCTATTATGGC
>Ophiacantha_antarctica_HM425619
CCTGATATGATTTTTCCTCGTATGAATAATATGAGGTTTTGGTTAATTCCACCCTCTTTTATTTTATTAATAACTTCTGCGGGTAAAGAGAGAGGAGTAGGGACTGGTTGAACACTTTACCCCCCATTATCTAGATCTGTAGCTCATGCGGGGGGGAGTGTCGATTTAGCGATTTTTTCTCTTCATTTAGCTGGGGCTTCTTCTATTATGGC
>Ophiacantha_vivipara_MZ219422
CCTGATATGATTTTTCCTCGCATGAATAATATGAGGTTTTGGTTAATTCCACCCTCTTTTATTTTATTAATAACTTCTGCGGGTAAAGAGAGAGGAGTAGGGACTGGTTGAACACTTTACCCCCCATTATCTAGATCTGTAGCTCATGCGGGGGGGAGTGTCGATTTAGCGATTTTTTCTCTTCATTTAGCTGGGGCTTCTTCTATTATGGC
>Ophiacantha_antarctica_MZ219540
CCTGATATGATTTTTCCTCGCATGAATAATATGAGGTTTTGGTTAATTCCACCCTCTTTTATTTTATTAATAACTTCTGCGGGTAAAGAGAGAGGAGTAGGGACTGGTTGAACACTTTACCCCCCATTATCTAGATCTGTAGCTCATGCGGGGGGGAGTGTCGATTTAGCGATTTTTTCTCTTCATTTAGCTGGGGCTTCTTCTATTATGGC
>Ophiacantha_antarctica_JN259157
CCTGATATGATTTTTCCTCGCATGAATAATATGAGGTTTTGGTTAATTCCACCCTCTTTTATTTTATTAATAACTTCTGCGGGTAAAGAGAGAGGAGTAGGGACTGGTTGAACACTTTACCCCCCATTATCTAGATCTGTAGCTCATGCGGGGGGGAGTGTCGATTTAGCGATTTTTTCTCTTCATTTAGCTGGGGCTTCTTCTATTATGGC
>Ophiolebes_bacata_ON341608
CCGGATATGATTTTCCCTCGTATGAAAAATATGAGGTTTTGGCTACTTCCTCCTTCTTTTATTTTATTAATTACCTCTGCAGGTAAAGAGAGAGGAGTTGGGACAGGGTGGACACTTTACCCTCCTCTATCTAGGTCTGTAGCTCATGCTGGAGGAAGTGTTGATTTGGCAATTTTTTCTCTCCATTTAGCGGGGGCTTCTTCTATTATGGC
>Ophiomitrella_sp._HQ946177
CCTGATATGATTTTTCCTCGAATGAATAATATGAGGTTTTGGCTAATTCCCCCCTCCTTTATTTTATTAATTACTTCTGCGGGTAAAGAAAGAGGAGTTGGGACAGGGTGGACGCTTTATCCTCCATTATCTAGATCTGTGGCTCATGCAGGGGGAAGTGTTGATTTGGCAATTTTTTCTCTTCATTTAGCTGGGGCTTCTTCTATTATGGC
>Ophiomitrella_sp._HQ946178
CCTGATATGATTTTTCCTCGAATGAATAATATGAGGTTTTGGCTAATCCCCCCCTCCTTTATTTTATTAATTACTTCTGCGGGTAAAGAAAGAGGAGTTGGGACAGGGTGGACGCTTTATCCTCCATTATCTAGATCTGTGGCTCATGCAGGGGGAAGTGTTGATTTGGCAATTTTTTCTCTTCATTTAGCTGGGGCTTCTTCTATTATGGC
>Ophiomitrella_sp._HQ946176
CCTGATATGATTTTTCCTCGAATGAATAATATGAGGTTTTGGCTAATCCCCCCCTCCTTTATTTTATTAATTACTTCTGCGGGTAAAGAAAGAGGAGTTGGGACAGGGTGGACGCTTTATCCTCCATTATCTAGATCTGTGGCTCATGCAGGGGGAAGTGTTGATTTGGCAATTTTTTCTCTTCATTTAGCTGGGGCTTCTTCTATTATGGC
>Ophiacantha_sp._HM425651
CCTGATATGATTTTTCCTCGGATGAACAATATGAGATTTTGGTTAATCCCCCCCTCTTTCATTTTATTAATTACTTCTGTAGGTAAAGAGAGAGGAGTTGGGACAGGGTGGACACTTTATCCTCCATTATCAAGATCTGTGGCTCATGCAGGAGGAAGCGTTGATTTGGCAATTTTCTCTCTTCATTTAGCGGGAGCTTCTTCTATTATGGC
>Ophiacantha_sp._HQ946150
CCTGATATGATTTTTCCTCGGATGAATAATATGAGGTTTTGGTTAATTCCCCCTTCCTTCATTTTATTAATTACTTCTGCTGGTAAAGAGAGAGGAGTTGGGACAGGATGGACACTTTATCCTCCATTATCTAGATCTGTGGCTCATGCAGGGGGAAGCGTTGATTTGGCAATTTTCTCACTCCATTTAGCAGGGGCTTCTTCTATTATGGC
>Ophiacantha_sp._HQ946151
CCTGATATGATTTTTCCTCGGATGAACAATATGAGGTTTTGGTTAATTCCCCCTTCTTTTATTTTATTAATTACTTCTGCGGGTAAAGAGAGAGGAGTTGGGACAGGGTGGACACTTTATCCTCCATTATCTAGATCTGTGGCTCATGCAGGGGGAAGTGTTGATTTGGCAATTTTCTCTCTTCATTTAGCGGGAGCTTCTTCTATTATGGC
>Ophiacantha_sp._GU806188
CCTGATATGATTTTTCCTCGGATGAATAATATGAGGTTTTGGTTAATTCCCCCCTCCTTTATTTTATTAATTACTTCTGCGGGTAAAGAGAGAGGAGTTGGGACAGGGTGGACACTTTATCCTCCATTATCTAGATCTGTGGCTCATGCAGGGGGAAGCGTTGATTTGGCAATTTTCTCTCTTCATTTAGCGGGGGCTTCTTCTATTATGGC
>Ophiacantha_sp._GU806189
CCTGATATGATTTTTCCTCGGATGAATAATATGAGGTTTTGGTTAATTCCCCCCTCCTTTATTTTATTAATTACTTCTGCGGGTAAAGAGAGAGGAGTTGGGACAGGGTGGACACTTTATCCTCCATTATCTAGATCTGTGGCTCATGCAGGGGGAAGCGTTGATTTGGCAATTTTCTCTCTTCATTTAGCGGGGGCTTCTTCTATTATGGC
>Ophiacantha_opulenta_MZ219536
CCTGATATGATTTTTCCTCGGATGAACAATATGAGGTTTTGGTTAATCCCCCCCTCCTTCATTTTATTAATCACTTCTGCGGGTAAAGAGAGAGGAGTTGGGACAGGGTGGACACTTTACCCTCCATTATCTAGATCTGTGGCTCATGCAGGGGGAAGTGTTGATTTGGCAATTTTCTCTCTTCATTTAGCGGGGGCTTCTTCTATTATGGC
>Ophiacantha_opulenta_MZ219552
CCTGATATGATTTTTCCTCGGATGAACAATATGAGGTTTTGGTTAATTCCCCCCTCCTTCATTTTATTAATCACTTCTGCGGGTAAAGAGAGAGGAGTTGGGACAGGGTGGACACTTTATCCTCCATTATCTAGATCTGTGGCTCATGCAGGGGGAAGTGTTGATTTGGCAATTTTCTCTCTTCATTTAGCGGGGGCTTCTTCTATTATGGC
>Ophiacantha_opulenta_HQ967972
CCTGATATGATTTTTCCTCGGATGAACAATATGAGGTTTTGGTTAATTCCCCCCTCCTTCATTTTATTAATCACTTCTGCGGGTAAAGAGAGAGGAGTTGGGACAGGGTGGACACTTTATCCTCCATTATCTAGATCTGTGGCTCATGCAGGGGGAAGTGTTGATTTGGCAATTTTCTCTCTTCATTTAGCGGGGGCTTCTTCTATTATGGC
>Ophiacantha_opulenta_GU806365
CCTGATATGATTTTTCCTCGGATGAACAATATGAGGTTTTGGTTAATTCCCCCCTCCTTCATTTTATTAATCACTTCTGCGGGTAAAGAGAGAGGAGTTGGGACAGGGTGGACACTTTATCCTCCATTATCTAGATCTGTGGCTCATGCAGGGGGAAGTGTTGATTTGGCAATTTTCTCTCTTCATTTAGCGGGGGCTTCTTCTATTATGGC
>Ophiacantha_opulenta_GU806364
CCTGATATGATTTTTCCTCGGATGAACAATATGAGGTTTTGGTTAATTCCCCCCTCCTTCATTTTATTAATCACTTCTGCGGGTAAAGAGAGAGGAGTTGGGACAGGGTGGACACTTTATCCTCCATTATCTAGATCTGTGGCTCATGCAGGGGGAAGTGTTGATTTGGCAATTTTCTCTCTTCATTTAGCGGGGGCTTCTTCTATTATGGC
>Ophioleucidae_sp._MT103815
CCTGATATGGCGTTTCCCCGTATGAATAAAATGAGTTTTTGGCTTATTCCCCCCTCCTTTTTTTTATTAATAACATCTGCGGGAAAAGAAAGAGGAGTTGGGACAGGGTGGACTTTATACCCCCCCCTTTCTGGCCCGGTGCCTCATGCAGGGGGCTGTGTTGATTTAGCAATTTTTTCTTTACATTTGGCAGGTGCTTCTTCTATTATGGC
>Ophioleucidae_sp._MT160426
CCTGATATGGCGTTTCCCCGTATGAATAAAATGAGTTTTTGGCTTATTCCCCCCTCCTTTTTTTTATTAATAACATCTGCGGGAAAAGAAAGAGGAGTTGGGACAGGGTGGACTTTATACCCCCCCCTTTCTGGCCCGGTGCCTCATGCAGGGGGCTGTGTTGATTTAGCAATTTTTTCTTTACATTTGGCAGGTGCTTCTTCTATTATGGC
>Ophioleucidae_sp._MT103762
CCTGACATGGCGTTTCCCCGTATGAATAAAATGAGTTTTTGGCTTATCCCTCCCTCCTTTTTTTTATTAATAACATCTGCGGGAAAAGAAAGAGGAGTTGGGACAGGGTGAACTTTATACCCTCCCCTTTCTGGCCCGGTGCCTCATGCAGGGGGTTGTGTTGATTTAGCAATTTTTTCTTTACATTTGGCAGGTGCTTCTTCTATTATGGC
>Ophioleucidae_sp._MT160430
CCTGACATGGCGTTTCCCCGTATGAATAAAATGAGTTTTTGGCTTATCCCTCCCTCCTTTTTTTTATTAATAACATCTGCGGGAAAAGAAAGAGGAGTTGGGACAGGGTGAACTTTATACCCTCCCCTTTCTGGCCCGGTGCCTCATGCAGGGGGTTGTGTTGATTTAGCAATTTTTTCTTTACATTTGGCAGGTGCTTCTTCTATTATGGC
>Ophioleucidae_sp._MT103844
CCTGACATGGCGTTTCCCCGTATGAATAAAATGAGTTTTTGGCTTATCCCTCCCTCCTTTTTTTTATTAATAACATCTGCGGGAAAAGAAAGAGGAGTTGGGACAGGGTGAACTTTATACCCTCCCCTTTCTGGCCCGGTGCCTCATGCAGGGGGTTGTGTTGATTTAGCAATTTTTTCTTTACATTTGGCAGGTGCTTCTTCTATTATGGC
>Ophioleucidae_sp._MT103743
CCTGACATGGCGTTTCCCCGTATGAATAAAATGAGTTTTTGGCTTATCCCTCCCTCCTTTTTTTTATTAATAACATCTGCGGGAAAAGAAAGAGGAGTTGGGACAGGGTGAACTTTATACCCTCCCCTTTCTGGCCCGGTGCCTCATGCAGGGGGTTGTGTTGATTTAGCAATTTTTTCTTTACATTTGGCAGGTGCTTCTTCTATTATGGC
>Ophioleucidae_sp._MT103804
CCTGACATGGCGTTTCCCCGTATGAATAAAATGAGTTTTTGGCTTATCCCTCCCTCGTTTTTTTTATTAATAACATCTGCGGGAAAAGAAAGAGGAGTTGGGACAGGGTGAACTTTATACCCTCCCCTTTCTGGCCCGGTGCCTCATGCAGGGGGTTGTGTTGATTTAGCAATTTTTTCTTTACATTTGGCAGGTGCTTCTTCTATTATGGC
>Ophioleucidae_sp._MT103764
CCTGACATGGCGTTTCCCCGTATGAATAAAATGAGTTTTTGGCTTATCCCTCCCTCCTTTTTTTTATTAATAACATCTGCGGGAAAAGAAAGAGGAGTTGGGACAGGGTGAACTTTATACCCTCCCCTTTCTGGCCCGGTGCCTCATGCAGGGGGTTGTGTTGATTTAGCAATTTTTTCTTTACATTTGGCAGGTGCTTCTTCTATTATGGC
>Ophioleucidae_sp._MT160438
CCTGACATGGCGTTTCCCCGTATGAATAAAATGAGTTTTTGGCTTATCCCTCCCTCCTTTTTTTTATTAATAACATCTGCGGGAAAAGAAAGAGGAGTTGGGACAGGGTGAACTTTATACCCTCCCCTTTCTGGCCCGGTGCCTCATGCAGGGGGTTGTGTTGATTTAGCAATTTTTTCTTTACATTTGGCAGGTGCTTCTTCTATTATGGC
>Ophioleucidae_sp._MT103858
CCTGACATGGCGTTTCCCCGTATGAATAAAATGAGTTTTTGGCTTATCCCTCCCTCCTTTTTTTTATTAATAACATCTGCGGGAAAAGAAAGAGGAGTTGGGACAGGGTGAACTTTATACCCTCCCCTTTCTGGCCCGGTGCCTCATGCAGGGGGTTGTGTTGATTTAGCAATTTTTTCTTTACATTTGGCAGGTGCTTCTTCTATTATGGC
>Ophioleucidae_sp._MT103854
CCTGACATGGCGTTTCCCCGTATGAATAAAATGAGTTTTTGGCTTATCCCTCCCTCCTTTTTTTTATTAATAACATCTGCGGGAAAAGAAAGAGGAGTTGGGACAGGGTGAACTTTATACCCTCCCCTTTCTGGCCCGGTGCCTCATGCAGGGGGTTGTGTTGATTTAGCAATTTTTTCTTTACATTTGGCAGGTGCTTCTTCTATTATGGC
>Ophioleucidae_sp._MT103751
CCTGACATGGCGTTTCCCCGTATGAATAAAATGAGTTTTTGGCTTATCCCTCCCTCCTTTTTTTTATTAATAACATCTGCGGGAAAAGAAAGAGGAGTTGGGACAGGGTGAACTTTATACCCTCCCCTTTCTGGCCCGGTGCCTCATGCAGGGGGTTGTGTTGATTTAGCAATTTTTTCTTTACATTTGGCAGGTGCTTCTTCTATTATGGC
>Ophioleucidae_sp._MT103740
CCTGACATGGCGTTTCCCCGTATGAATAAAATGAGTTTTTGGCTTATCCCTCCCTCCTTTTTTTTATTAATAACATCTGCGGGAAAAGAAAGAGGAGTTGGGACAGGGTGAACTTTATACCCCCCCCTTTCTGGCCCGGTGCCTCATGCAGGGGGTTGTGTTGATTTAGCAATTTTTTCTTTACATTTGGCAGGTGCTTCTTCTATTATGGC
>Ophioleucidae_sp._MT103865
CCTGACATGGCGTTTCCCCGTATGAATAAAATGAGTTTTTGGCTTATCCCTCCCTCCTTTTTTTTATTAATAACATCTGCGGGAAAAGAAAGAGGAGTTGGGACAGGGTGAACTTTATACCCTCCCCTTTCTGGCCCGGTGCCTCATGCAGGGGGTTGTGTTGATTTAGCAATTTTTTCTTTACATTTGGCAGGTGCTTCTTCTATTATGGC
>Ophioleucidae_sp._MT103849
CCTGACATGGCGTTTCCCCGTATGAATAAAATGAGTTTTTGGCTTATCCCTCCCTCCTTTTTTTTATTAATAACATCTGCGGGAAAAGAAAGAGGAGTTGGGACAGGGTGAACTTTATACCCTCCCCTTTCTGGCCCGGTGCCTCATGCAGGGGGTTGTGTTGATTTAGCAATTTTTTCTTTACATTTGGCAGGTGCTTCTTCTATTATGGC
>Ophioleucidae_sp._MT103813
CCTGACATGGCGTTTCCCCGTATGAATAAAATGAGTTTTTGGCTTATCCCTCCCTCCTTTTTTTTATTAATAACATCTGCGGGAAAAGAAAGAGGAGTTGGGACAGGGTGAACTTTATACCCTCCCCTTTCTGGCCCGGTGCCTCATGCAGGGGGTTGTGTTGATTTAGCAATTTTTTCTTTACATTTGGCAGGTGCTTCTTCTATTATGGC
>Ophioleucidae_sp._MT103810
CCTGACATGGCGTTTCCCCGTATGAATAAAATGAGTTTTTGGCTTATCCCTCCCTCCTTTTTTTTATTAATAACATCTGCGGGAAAAGAAAGAGGAGTTGGGACAGGGTGAACTTTATACCCTCCCCTTTCTGGCCCGGTGCCTCATGCAGGGGGTTGTGTTGATTTAGCAATTTTTTCTTTACATTTGGCAGGTGCTTCTTCTATTATGGC
>Ophioleucidae_sp._MT103806
CCTGACATGGCGTTTCCCCGTATGAATAAAATGAGTTTTTGGCTTATCCCTCCCTCCTTTTTTTTATTAATAACATCTGCGGGAAAAGAAAGAGGAGTTGGGACAGGGTGAACTTTATACCCTCCCCTTTCTGGCCCGGTGCCTCATGCAGGGGGTTGTGTTGATTTAGCAATTTTTTCTTTACATTTGGCAGGTGCTTCTTCTATTATGGC
>Ophioleucidae_sp._MT103790
CCTGACATGGCGTTTCCCCGTATGAATAAAATGAGTTTTTGGCTTATCCCTCCCTCCTTTTTTTTATTAATAACATCTGCGGGAAAAGAAAGAGGAGTTGGGACAGGGTGAACTTTATACCCTCCCCTTTCTGGCCCGGTGCCTCATGCAGGGGGTTGTGTTGATTTAGCAATTTTTTCTTTACATTTGGCAGGTGCTTCTTCTATTATGGC
>Ophioleucidae_sp._MT103777
CCTGACATGGCGTTTCCCCGTATGAATAAAATGAGTTTTTGGCTTATCCCTCCCTCCTTTTTTTTATTAATAACATCTGCGGGAAAAGAAAGAGGAGTTGGGACAGGGTGAACTTTATACCCTCCCCTTTCTGGCCCGGTGCCTCATGCAGGGGGTTGTGTTGATTTAGCAATTTTTTCTTTACATTTGGCAGGTGCTTCTTCTATTATGGC
>Ophioleucidae_sp._MT103758
CCTGACATGGCGTTTCCCCGTATGAATAAAATGAGTTTTTGGCTTATCCCTCCCTCCTTTTTTTTATTAATAACATCTGCGGGAAAAGAAAGAGGAGTTGGGACAGGGTGAACTTTATACCCTCCCCTTTCTGGCCCGGTGCCTCATGCAGGGGGTTGTGTTGATTTAGCAATTTTTTCTTTACATTTGGCAGGTGCTTCTTCTATTATGGC
>Ophioleucidae_sp._MT103737
CCTGACATGGCGTTTCCCCGTATGAATAAAATGAGTTTTTGGCTTATCCCTCCCTCCTTTTTTTTATTAATAACATCTGCGGGAAAAGAAAGAGGAGTTGGGACAGGGTGAACTTTATACCCTCCCCTTTCTGGCCCGGTGCCTCATGCAGGGGGTTGTGTTGATTTAGCAATTTTTTCTTTACATTTGGCAGGTGCTTCTTCTATTATGGC
>Ophioleucidae_sp._MT103715
CCTGACATGGCGTTTCCCCGTATGAATAAAATGAGTTTTTGGCTTATCCCTCCCTCCTTTTTTTTATTAATAACATCTGCGGGAAAAGAAAGAGGAGTTGGGACAGGGTGAACTTTATACCCTCCCCTTTCTGGCCCGGTGCCTCATGCAGGGGGTTGTGTTGATTTAGCAATTTTTTCTTTACATTTGGCAGGTGCTTCTTCTATTATGGC
>Ophioleucidae_sp._MT103712
CCTGACATGGCGTTTCCCCGTATGAATAAAATGAGTTTTTGGCTTATCCCTCCCTCCTTTTTTTTATTAATAACATCTGCGGGAAAAGAAAGAGGAGTTGGGACAGGGTGAACTTTATACCCTCCCCTTTCTGGCCCGGTGCCTCATGCAGGGGGTTGTGTTGATTTAGCAATTTTTTCTTTACATTTGGCAGGTGCTTCTTCTATTATGGC
>Ophioleucidae_sp._MT103702
CCTGACATGGCGTTTCCCCGTATGAATAAAATGAGTTTTTGGCTTATCCCTCCCTCCTTTTTTTTATTAATAACATCTGCGGGAAAAGAAAGAGGAGTTGGGACAGGGTGAACTTTATACCCTCCCCTTTCTGGCCCGGTGCCTCATGCAGGGGGTTGTGTTGATTTAGCAATTTTTTCTTTACATTTGGCAGGTGCTTCTTCTATTATGGC
>Ophioleucidae_sp._MT160432
CCTGACATGGCGTTTCCCCGTATGAATAAAATGAGTTTTTGGCTTATCCCTCCCTCCTTTTTTTTATTAATAACATCTGCGGGAAAAGAAAGAGGAGTTGGGACAGGGTGAACTTTATACCCTCCCCTTTCTGGCCCGGTGCCTCATGCAGGGGGTTGTGTTGATTTAGCAATTTTTTCTTTACATTTGGCAGGTGCTTCTTCTATTATGGC
>Cf._Gnathophiuridea_GU227091
CCTGATATGATTTTTCCTCGTATGAATAATATGAGGTTTTGGTTAATTCCACCCTCTTTTATTTTATTAATAACTTCTGCGGGTAAAGAGAGAGGAGTAGGGACTGGTTGAACACTTTACCCCCCATTATCTAGATCTGTAGCTCATGCGGGGGGGAGTGTCGATTTAGCGATTTTTTCTCTTCATTTAGCTGGGGCTTCTTCTATTATGGC
>Ophiomyces_sp._MT103746
CCTGATATGGCATTTCCTCGAATGAAAAAAATGAGTTTTTGATTAATTCCCCCTTCTTTTTTATTACTTCTAACTTCTGCAGGAAATGAAAGAGGAGTTGGAACAGGTTGAACCATTTATCCTCCTCTTTCTGGCCCTATTGCTCATGGAGGAGGAAGAGTAGATTTAGCAATTTTTTCTCTTCACTTGGCTGGAGCCTCCTCTATTATGGC
>Ophiuroidea_sp._KU519563
CCTGATATGGCATTTCCTCGAATGAAAAAAATGAGTTTTTGATTAATTCCCCCTTCTTTTTTATTACTTCTAACTTCTGCGGGAAATGAAAGAGGAGTTGGAACAGGTTGAACCATTTATCCTCCTCTTTCTGGCCCTATTGCTCATGGAGGAGGAAGAGTAGATTTAGCAATTTTTTCTCTTCACTTGGCTGGGGCCTCCTCTATTATGGC
>Ophiomyces_sp._MT103852
CCTGATATGGCATTTCCTCGAATGAAAAAAATGAGTTTTTGATTAATTCCCCCTTCTTTTTTATTACTTCTAACTTCTGCGGGAAATGAAAGAGGAGTTGGAACAGGTTGAACCATTTATCCTCCTCTTTCTGGCCCTATTGCTCATGGAGGAGGAAGAGTAGATTTAGCAATTTTTTCTCTTCATTTGGCTGGAGCCTCCTCTATTATGGC
>Ophiomyces_sp._MT103787
CCTGATATGGCATTTCCTCGAATGAAAAAAATGAGTTTTTGATTAATTCCCCCTTCTTTTTTATTACTTCTAACTTCTGCGGGAAATGAAAGAGGAGTTGGAACAGGTTGAACCATTTATCCTCCTCTTTCTGGCCCTATTGCTCATGGAGGAGGAAGAGTAGATTTAGCAATTTTTTCTCTTCACTTGGCTGGAGCCTCCTCTATTATGGC
>Ophiomyces_sp._MT103694
CCTGATATGGCATTTCCTCGAATGAAAAAAATGAGTTTTTGATTAATTCCCCCTTCTTTTTTATTACTTCTAACTTCTGCGGGAAATGAAAGAGGAGTTGGAACAGGTTGAACCATTTATCCTCCTCTTTCTGGCCCTATTGCTCATGGAGGAGGAAGAGTAGATTTAGCAATTTTTTCTCTTCACTTGGCTGGAGCCTCCTCTATTATGGC
>Ophiotholia_sp._OP575348
CCTGATATGGCATTTCCTCGAATGAAAAAAATGAGTTTTTGATTAATTCCCCCTTCTTTTTTATTACTTCTAACTTCTGCGGGAAATGAAAGAGGAGTTGGAACAGGTTGAACCATTTATCCTCCTCTTTCTGGCCCTATTGCTCATGGAGGAGGAAGAGTAGATTTAGCAATTTTTTCTCTTCACTTGGCTGGAGCCTCCTCTATTATGGC
>Ophiomyces_sp._MT103840
CCTGATATGGCATTTCCTCGAATGAAAAAAATGAGTTTTTGATTAATTCCCCCTTCTTTTTTATTACTTCTAACTTCTGCGGGAAATGAAAGAGGAGTTGGAACAGGTTGAACCATTTATCCTCCTCTTTCTGGCCCTATTGCTCATGGAGGAGGAAGAGTAGATTTAGCAATTTTTTCTCTTCACTTGGCTGGAGCCTCCTCTATTATGGC
>Ophiomyces_sp._MT103679
CCTGATATGGCATTTCCTCGAATGAAAAAAATGAGTTTTTGATTAATTCCCCCTTCTTTTTTATTACTTCTAACTTCTGCGGGAAATGAAAGAGGAGTTGGAACAGGTTGAACCATTTATCCTCCTCTTTCTGGCCCTATTGCTCATGGAGGAGGAAGAGTAGATTTAGCAATTTTTTCTCTTCACTTGGCTGGGGCCTCCTCTATTATGGC
>Ophiocymbium_sp._MT103736
CCTGATATGGCCTTTCCACGAATGAAAAAAATGAGGTTTTGGTTAATTCCTCCTTCGTTTCTTTTACTGCTGGCTTCAGCTAGAAATGAAACGGGTGTTGGTACAGGTTGAACACTCTACCCCCCTCTTTCAGGTCCCGTTGCACATGCGGGAGGAAGAGTTGATTTGGCCATTTTTTCTATTCATTTAGCTGGAGCCTCATCAATAATGGC
>Ophiocymbium_sp._MT103818
CCTGATATGGCCTTCCCGCGAATGAAAAAAATGAGATTTTGGTTAATTCCTCCCTCGTTTCTTTTGCTATTAGCTTCTGCTAGAAATGAAACTGGGGTAGGTACAGGTTGAACAATTTATCCACCACTTTCTGGGCCAGTTGCACATGCTGGGGGAAGAGTTGATCTTGCAATTTTTTCTATTCATTTAGCTGGGGCCTCATCAATAATGGC
>Ophiocymbium_sp._MT103711
CCTGATATGGCTTTTCCGCGAATGAAAAAAATGAGGTTTTGGTTAATTCCTCCCTCATTTCTTYTGCTACTAGCTTCTGCTAGAAATGAAACTGGGGTAGGTACAGGTTGAACAATTTATCCACCTCTTTCTGGGCCAGTTGCACATGCTGGGGGAAGAGTTGATCTCGCAATTTTTTCTATTCATTTAGCTGGGGCCTCATCAATAATGGC
>Ophiocymbium_sp._MT103866
CCTGATATGGCTTTTCCGCGAATGAAAAAAATGAGGTTTTGGTTAATTCCTCCCTCATTTCTTTTGCTACTAGCTTCTGCTAGAAATGAAACTGGGGTAGGTACAGGTTGAACAATTTATCCACCTCTTTCTGGGCCAGTTGCACATGCTGGGGGAAGAGTTGATCTCGCAATTTTTTCTATTCATTTAGCTGGGGCCTCATCAATAATGGC
>Ophiocymbium_sp._MT103824
CCTGATATGGCTTTTCCGCGAATGAAAAAAATGAGGTTTTGGTTAATTCCTCCCTCATTTCTTTTGCTACTAGCTTCTGCTAGAAATGAAACTGGGGTAGGTACAGGTTGAACAATTTATCCACCTCTTTCTGGGCCAGTTGCACATGCTGGGGGAAGAGTTGATCTCGCAATTTTTTCTATTCATTTAGCTGGGGCCTCATCAATAATGGC
>Ophiocymbium_sp._MT103781
CCTGATATGGCTTTTCCGCGAATGAAAAAAATGAGGTTTTGGTTAATTCCTCCCTCATTTCTTTTGCTACTAGCTTCTGCTAGAAATGAAACTGGGGTAGGTACAGGTTGAACAATTTATCCACCTCTTTCTGGGCCAGTTGCACATGCTGGGGGAAGAGTTGATCTCGCAATTTTTTCTATTCATTTAGCTGGGGCCTCATCAATAATGGC
>Ophiuroidea_sp._MH339383
CCTGACATGGCCTTTCCTCGAATGAATAATCTCAGATTTTGATTAGTACCTCCCGCTTTTCTTTTACTGGTAACTTCCGCCGCAAAAGAAGGAGGAGTAGGAACAGGATGAACTGTTTATCCCCCTCTCTCAGGTCCTACAGCCCATGCTGGGGGTTGCGTGGACCTTGCTATTTTTTCTCTTCACTTAGCAGGTGCTTCATCAATCATGGC
>Ophioceres_incipiens_HM425565
CCCGATATGGCTTTTCCTCGCATGAATAAAATGAGTTTCTGGTTACTCCCCCCCGCATTTCTTTTGCTTATCGGCTCGGCCGGGAAAGAAAGGGGGGTAGGCACAGGCTGAACAATATACCCCCCTCTCTCTGGGCCCATAGGTCATGCGGGGGGGTGTGTCGACCTCACTATATTTTCTTTGCATTTAGCCGGAGCCTCCTCTATTATGGC
>Ophioscolecidae_sp._MT103863
CCAGATATGGCCTTTCCTCGTATGAATAACATGAGATTTTGACTAATACCTCCTGCTTTTTTCTTACTTCTAGTTAGAGCTGGAAATGATAGGGGGGTAGGAACTGGATGAACAGTATATCCTCCCCTTTCAGGACCTGTCGCACATTCAGGGGGATCTGTTGATTTAGCTATATTTTCTTTACATTTAGCGGGGGCCTCTTCCATAATGGC
>Ophioscolecidae_sp._MT103690
CCAGATATGGCCTTTCCTCGTATGAATAATATGAGCTTTTGACTAATACCTCCTGCTTTTTTCTTACTTCTAGTTAGAGCTGGAAATGATAGAGGGGTAGGAACTGGATGAACAGTATATCCTCCACTTTCAGGACCTGTCGCACATTCAGGGGGATCTGTTGATTTGGCTATATTTTCTCTACATTTAGCGGGAGCCTCTTCCATAATGGC
>Peniagone_vitrea_ON400699
CCAGATATGGCATTCCCACGAATGAAAAATCTGAGATTTTGATTAGTACCTCCCTCATTTATTTTATTATTAGCTTCAGCCAGTGTGGAAAGAGGGGTAGGTACAGGATGGACTTTATACCCACCACTTTCAAGAAATATTTCTCATACAGGAGGAGCTGTAGACCTAGCAATTTTTTCTTTACATTTAGCTGGGGCCTCATCCATTTTAGC
>Peniagone_leander_ON400681
CCAGATATGGCTTTCCCACGAATGAAAAATTTAAGATTTTGACTAGTACCCCCTTCCTTTATCCTTCTCCTAGCCTCAGCTAGAGTAGAAAGAGGAGTTGGTACAGGTTGGACTTTATACCCCCCCCTATCAAGAAATATATCTCATACAGGAGGATCTGTTGATTTAGCAATATTTTCTTTACATTTAGCCGGGGCTTCCTCTATACTAGC
>Peniagone_mus_MZ563476
CCAGATATGGCATTTCCACGAATGAAAAATTTAAGCTTCTGATTGGTACCCCCCTCTTTTATACTTCTTTTAGCATCAGCTAGAGTAGAAAGAGGAGTAGGGACAGGATGAACACTTTACCCCCCCCTATCTAGTAATATATCTCATACAGGAGGAGCTGTAGATCTAGCAATTTTTTCACTTCATTTAGCTGGTGCTTCATCAATACTAGC
>Peniagone_mus_MZ563468
CCAGATATGGCATTTCCACGAATGAAAAATTTAAGCTTCTGATTGGTACCCCCCTCTTTTATACTTCTTTTAGCATCAGCTAGAGTAGAAAGAGGAGTAGGGACAGGATGAACACTTTACCCCCCCCTATCTAGTAATATATCTCATACAGGAGGAGCTGTAGATCTAGCAATTTTTTCACTTCATTTAGCTGGTGCTTCATCAATACTAGC
>Peniagone_mus_MZ563475
CCAGATATGGCATTTCCACGAATGAAAAATTTAAGCTTCTGATTGGTACCCCCCTCTTTTATACTTCTTTTAGCATCAGCTAGAGTAGAAAGAGGAGTAGGAACAGGATGAACACTTTACCCCCCCCTATCTAGTAATATATCTCATACAGGAGGAGCTGTAGATCTAGCAATTTTTTCACTTCATTTAGCTGGTGCTTCATCAATACTAGC
>Ophiacantha_indica_HM400464
CCAGATATGGCATTTCCTCGACTTAATAATATGAGTTTCTGGTTAAGGCCCCCCGCTTTTATTTGTTTCTTTAACTCACTAGGAGTAAGTAGAGGAGCAGGAACAGGATGAACTATTTACCCCCCTTTATCAAGAACAATAGCCCATTCAGGGGGAGCAGTGGATTTAATAATTTTCTCCCTTCACTTAGCCGGGGCTTCTTCAATCCTAGC
>Ophiacantha_sp._HQ946155
CCGGATATGGCATTCCCACGAATGAAAAAAATGAGATTCTGACTCAGACCCCCCGCCTTTTTAATGAATCTTTTATCTGTAATGGTAGAAAGGGGGGCGGGGACTGGATGAACTATTTATCCCCCTCTTTCTAGCACTATAGCCCACGCCGGAGCATCCGTTGACATGATAATTTTTTCACTACACTTAGCTGGGGCGTCATCAATACTAGC
>Ophiacantha_sp._HQ946154
CCGGATATGGCATTCCCACGAATGAAAAAAATGAGATTCTGACTCAGACCCCCCGCCTTTTTAATGAATCTTTTATCTGTAATGGTAGAAAGAGGGGCGGGGACTGGGTGAACTATTTATCCCCCTCTTTCTAGCACTATAGCCCACGCCGGAGCATCCGTTGACATGATAATTTTTTCGCTACACTTAGCTGGGGCGTCATCAATACTAGC
>Ophiomitrella_clavigera_ON341502
CCAGATATGATATTCCCCCGAATGAACAAAATGGCATTTTGATTAGGCCCCCCCGCCTTTTCTTCTTTAATAGCCTCTATTTTTGCAGGTAGAGGAGCTGGAACAGGGTGAACTATTTACCCTCCTCTCTCTAGGTCAATTGCTCACTCTGGGATAAGTGTAGATTTTGCTATTTTCTCTTTACACTTAGCCGGGGCCTCTTCAATACTAGC
>Ophiomitrella_conferta_HQ946173
CCAGATATGCTCTTTCCCCGAATGAATAAAATGGCATTTTGATTAGGCCCCCCAGCCTTTTCTTCCCTAATGGCCTCTATTTTTTTAGGTAGGGGGGCCGGAACTGGGTGGACTATTTACCCCCCCCTCTCTAGGTCAATAGCTCATTCTGGAATTAGCGTAGATTTTGCTATTTTCTCTTTACATTTAGCTGGGGCTTCATCTATACTAGC
>Ophiomitrella_conferta_HQ946175
CCAGATATGATATTTCCCCGAATGAACAAAATGGCATTTTGATTAGGCCCCCCAGCCTTTTCTTCGCTAATGGCCTCTCTTTTTTTAGGTAGGGGGGCCGGAACTGGATGAACTATTTACCCTCCTCTCTCTAGGTCAATAGCTCATTCTGGAATCAGCGTAGATTTTGTTATTTTCTCTTTACATTTAGCTGGGGCTTCATCAATACTAGC
>Ophiacantha_vepratica_GU806194
CCCGACATGATATTCCCCCGAATGAATAAAATGAGATTTTGACTAAGGCCCCCTGCCTTTACCCTAATGATGACCTCAGCATTAAGAGAGAGTGGTGTTGGAACTGGATGAACTATTTACCCCCCCCTTTCTAGAACTGTTGCCCACGCAGATAGGGGTGTAGACTTTACAATTTTTGCCCTCCACTTAGCAGGAGCCTCATCAATCCTTGC
>Ophiacantha_antarctica_MZ219564
CCTGATATGATTTTTCCTCGTATGAATAATATGAGGTTTTGGTTAATTCCACCCTCTTTTATTTTATTAATAACTTCTGCGGGTAAAGAAAGAGGAGTAGGGACTGGTTGAACACTTTACCCTCCATTATCTAGATCTGTAGCTCATGCGGGGGGGAGTGTCGATTTAGCGATTTTTTCTCTTCATTTAGCTGGGGCTTCTTCTATTATGGC
>Ophiacantha_antarctica_HM889246
CCTGATATGATTTTTCCTCGTATGAATAATATGAGGTTTTGGTTAATTCCACCCTCTTTTATTTTATTAATAACTTCTGCGGGTAAAGAGAGAGGAGTAGGGACTGGTTGAACACTTTACCCCCCATTATCTAGATCTGTAGCTCATGCGGGGGGGAGTGTCGATTTAGCGATTTTTTCTCTTCATTTAGCTGGGGCTTCTTCTATTATGGC
>Ophiacantha_antarctica_GU670378
CCTGATATGATTTTTCCTCGTATGAATAATATGAGGTTTTGGTTAATTCCACCCTCTTTTATTTTATTAATAACTTCTGCGGGTAAAGAGAGAGGAGTAGGGACTGGTTGAACACTTTACCCTCCATTATCTAGATCTGTAGCTCATGCGGGGGGGAGTGTCGATTTAGCGATTTTTTCTCTTCATTTAGCTGGGGCTTCTTCTATTATGGC
>Ophiacantha_antarctica_GU670379
CCTGATATGATTTTTCCTCGTATGAATAATATGAGGTTTTGGTTAATTCCACCCTCTTTTATTTTATTAATAACTTCTGCGGGTAAAGAGAGAGGAGTAGGGACTGGTTGAACACTTTACCCCCCATTATCTAGATCTGTAGCTCATGCGGGGGGGAGTGTCGATTTAGCGATTTTTTCTCTTCATTTAGCTGGGGCTTCTTCTATTATGGC
>Ophiacantha_opulenta_HM889248
CCTGATATGATTTTTCCTCGGATGAACAATATGAGGTTTTGGTTAATTCCCCCCTCCTTCATTTTATTAATCACTTCTGCGGGTAAAGAGAGAGGAGTTGGGACAGGGTGGACACTTTATCCTCCATTATCTAGATCTGTGGCTCATGCAGGGGGAAGTGTTGATTTGGCAATTTTCTCTCTTCATTTAGCGGGGGCTTCTTCTATTATGGC
>Ophiolebes_yaldwyni_HQ946158
CCGGATATGATTTTTCCTCGGATGAAAAATATGAGGTTTTGGTTACTTCCTCCTTCCTTTATTTTGTTAATTACTTCTGCAGGTAAAGAGAGGGGAGTTGGGACAGGGTGAACACTTTATCCTCCTTTATCTAGGTCTGTGGCTCATGCTGGGGGAAGTGTTGATTTGGCAATTTTCTCTCTTCATTTAGCCGGGGCTTCTTCTATTATGGC
>Ophiolebes_yaldwyni_HQ946157
CCGGATATGATTTTTCCTCGGATGAAAAATATGAGGTTTTGGTTACTTCCTCCTTCCTTTATTTTGTTAATTACTTCTGCAGGTAAAGAGAGGGGAGTTGGGACAGGGTGAACACTTTATCCTCCTTTATCTAGGTCTGTGGCTCATGCTGGGGGAAGTGTTGATTTGGCAATTTTCTCTCTTCACTTAGCCGGGGCTTCTTCTATTATGGC
>Ophiolebes_yaldwyni_HQ946156
CCGGATATGATTTTTCCTCGGATGAAAAATATGAGGTTTTGGTTACTTCCTCCTTCCTTTATTTTGTTAATTACTTCTGCAGGTAAAGAGAGGGGAGTTGGGACAGGGTGAACACTTTATCCTCCTTTATCTAGGTCTGTGGCTCATGCTGGGGGAAGTGTTGATTTGGCAATTTTCTCTCTTCACTTAGCCGGGGCTTCTTCTATTATGGC
>Ophiolebes_yaldwyni_HM425632
CCGGATATGATTTTTCCTCGAATGAAAAATATGAGGTTTTGGTTACTTCCTCCTTCCTTTATTTTGTTAATTACTTCTGCAGGTAAAGAGAGGGGAGTTGGGACAGGGTGAACACTTTATCCTCCTTTATCTAGGTCTGTGGCTCATGCTGGGGGAAGTGTTGATTTGGCAATTTTCTCTCTTCACTTAGCCGGGGCTTCTTCTATTATGGC
>Ophioplinthaca_sp._OR981610
CCTGATATGGTTTTTCCTCGGATGAATAAAATGAGATTTTGATTGAGCCCTGCTTCTTTTCAGTTATTTTTTCTTTCTCTTGGGGTGGAGAGTGGTGCGGGCACTGGATGGACTTTATACCCTCCTCTTTCTAGATCAGTTGCTCATTCTGGAGCAAGTGTGGATTTAATTATATTTTCTCTACATTTGGCTGGAGCTTCTTCTATTTTAGC
>Ophiacantha_frigida_HQ967973
CCTGATATGATTTTTCCTCGGATGAATAAAATGAGATTTTGGTTAAGTCCCCCTGCTTTTATTCTTATGACGGCTTCAATAGCTAAAGAGAGTGGGATTGGGACTGGGTGAACTATTTACCCTCCCCTTTCAAGGTCAATTGCTCATGCGGGGGGGTGTGTGGATTTAACTATTTTTTCTTTACATTTAGCAGGAGCTTCATCAATTTTGGC
>Ophiacantha_frigida_HQ967974
CCGGATATGATTTTTCCTCGGATGAATAAAATGAGGTTTTGGCTGAGTCCTCCTGCTTTTATTCTTATGACGGCTTCAATAGCCAAAGAGAGTGGTATTGGGACTGGGTGGACTATTTACCCTCCTCTTTCGAGGTCAATTGCTCATGCAGGAGGATGTGTAGATTTAACTATTTTTTCTTTACATTTAGCTGGGGCTTCATCTATTTTGGC
>Ophiacantha_frigida_HQ967975
CCGGATATGATTTTTCCTCGGATGAATAAAATGAGGTTTTGGCTGAGTCCTCCTGCTTTTATTCTTATGACGGCTTCAATAGCCAAAGAGAGTGGTATTGGGACTGGGTGGACTATTTACCCTCCTCTTTCGAGGTCAATTGCTCATGCAGGAGGATGTGTAGATTTAACTATTTTTTCTTTACATTTAGCTGGGGCTTCATCTATTTTGGC
>Ophiacantha_frigida_HQ967964
CCGGATATGATTTTTCCTCGGATGAATAAAATGAGGTTTTGGCTGAGTCCTCCTGCTTTTATTCTTATGACGGCTTCAATAGCCAAAGAGAGTGGTATTGGGACTGGGTGGACTATTTACCCTCCTCTTTCGAGGTCAATTGCTCATGCAGGAGGATGTGTAGATTTAACTATTTTTTCTTTACATTTAGCTGGGGCTTCATCTATTTTGGC
>Ophiacantha_bidentata_HQ919172
CCAGATATGATATTTCCTCGAATGAATAAAATGAGTTTTTGGTTATCCCCTCCTGCTTTTATTCTCTTAATTTCTTCATTATACACTGATAGGGGGGTAGGAACTGGGTGAACTATTTATCCCCCACTTTCTAGGTCTATTGCTCATGCAGGTGGGTGTGTAGATCTCGTAATTTTTTCTCTTCATTTGGCTGGAGCTTCATCTATTCTAGC
>Ophiacantha_bidentata_HQ919189
CCAGATATGATATTTCCTCGAATGAATAAAATGAGTTTTTGGTTATCCCCTCCTGCTTTTACTCTCTTAATTTGTTCATTATACACTGATAGGGGGGTAGGAACTGGGTGAACTATTTATCCCCCACTTTCTAGGTCTATTGCTCATGCAGGTGGGTGTGTAGATCTCGTAATTTTTTCTCTTCATTTGGCTGGAGCTTCATCTATTCTAGC
>Ophiacantha_bidentata_HQ919167
CCAGATATGATATTTCCTCGAATGAATAAAATGAGTTTTTGGTTATCCCCCCCTGCTTTTATTCTCTTAATTTCTTCATTATACACTGATAGGGGGGTAGGAACTGGGTGAACTATTTATCCCCCACTTTCTAGGTCTATTGCTCATGCAGGTGGGTGTGTAGATCTCGTAATTTTTTCTCTTCATTTGGCTGGAGCTTCATCTATTCTAGC
>Ophiacantha_bidentata_HM405904
CCAGATATGATATTTCCTCGAATGAATAAAATGAGTTTTTGGTTATCCCCCCCTGCTTTTACTCTCTTAATTTCTTCATTATACACTGATAGGGGGGTAGGAACTGGGTGAACTATTTATCCCCCACTTTCTAGGTCTATTGCTCATGCAGGTGGGTGTGTAGATCTCGTAATTTTTTCTCTTCATTTGGCTGGAGCTTCATCTATTCTAGC
>Ophiacantha_bidentata_HM405888
CCAGATATGATATTTCCTCGAATGAATAAAATGAGTTTTTGGTTATCCCCTCCTGCTTTTATTCTCTTAATTTCTTCATTATACACTGATAGGGGGGTAGGAACTGGGTGAACTATTTACCCTCCACTTTCTAGGTCTATTGCTCATGCAGGCGGGTGTGTAGATCTTGTAATTTTTTCTCTTCATTTGGCTGGAGCTTCATCTATTCTAGC
>Ophiacantha_bidentata_HM400539
CCAGATATGATATTTCCTCGAATGAATAAAATGAGTTTTTGGTTATCCCCTCCTGCTTTTATTCTCTTAATTTCTTCATTATACACTGATAGGGGGGTAGGAACTGGGTGAACTATTTACCCTCCACTTTCTAGGTCTATTGCTCATGCAGGTGGGTGTGTAGATCTCGTAATTTTTTCTCTTCATTTGGCTGGAGCTTCATCTATTCTAGC
>Ophiacantha_bidentata_KU495769
CCAGATATGATATTTCCTCGAATGAATAAAATGAGTTTTTGGTTATCCCCTCCTGCTTTTACTCTTTTAATTTCTTCATTATACACTGATAGGGGGGTAGGAACTGGGTGAACTATTTATCCTCCACTTTCTAGGTCTATTGCTCATGCAGGTGGGTGTGTAGATCTCGTAATTTTTTCTCTTCATTTGGCTGGAGCTTCATCTATTCTAGC
>Ophiacantha_bidentata_HQ919201
CCAGATATGATATTTCCTCGAATGAATAAAATGAGTTTTTGGTTATCCCCTCCTGCTTTTATTCTTTTAATTTCTTCATTATACACTGATAGGGGGGTAGGAACTGGGTGAACTATTTATCCTCCACTTTCTAGGTCTATTGCTCATGCAGGTGGGTGTGTAGATCTTGTAATTTTTTCTCTTCATTTGGCTGGAGCTTCATCTATTCTAGC
>Ophiacantha_bidentata_HQ919160
CCAGATATGATATTTCCTCGAATGAATAAAATGAGTTTTTGGTTATCCCCTCCTGCTTTTATTCTTTTAATTTCTTCATTATACACTGATAGGGGGGTAGGAACTGGGTGAACTATTTATCCTCCACTTTCTAGGTCTATTGCTCATGCAGGTGGGTGTGTAGATCTTGTAATTTTTTCTCTTCATTTGGCTGGAGCTTCATCTATTCTAGC
>Ophiacantha_bidentata_HQ919180
CCAGATATGATATTTCCTCGAATGAATAAAATGAGTTTTTGGTTATCCCCTCCTGCTTTTATTCTTTTAATTTCTTCATTATACACTGATAGGGGGGTAGGAACTGGGTGAACTATTTATCCTCCACTTTCTAGGTCTATTGCTCATGCAGGTGGGTGTGTAGATCTTGTAATTTTTTCTCTTCATTTGGCTGGAGCTTCATCTATTCTAGC
>Ophiacantha_bidentata_HM543033
CCAGATATGATATTTCCTCGAATGAATAAAATGAGTTTTTGGTTATCCCCTCCTGCTTTTATTCTTTTAATTTCTTCATTATACACTGATAGGGGGGTAGGAACTGGGTGAACTATTTATCCTCCACTTTCTAGGTCTATTGCTCATGCAGGTGGGTGTGTAGATCTCGTAATTTTTTCTCTTCATTTGGCTGGAGCTTCATCTATTCTAGC
>Ophiacantha_bidentata_HQ919150
CCAGATATGATATTTCCTCGAATGAATAAAATGAGTTTTTGGTTATCCCCTCCTGCTTTTATTCTTTTAATTTCTTCATTATACACTGATAGGGGGGTAGGAACTGGGTGAACTATTTATCCTCCACTTTCTAGGTCTATTGCTCATGCAGGTGGGTGTGTAGATCTCGTAATTTTTTCTCTTCATTTGGCTGGAGCTTCATCTATTCTAGC
>Ophiacantha_bidentata_HM405889
CCAGATATGATATTTCCTCGAATGAATAAAATGAGTTTTTGGTTATCCCCTCCTGCTTTTATTCTTTTAATTTCTTCATTATACACTGATAGGGGGGTAGGAACTGGGTGAACTATTTATCCTCCACTTTCTAGGTCTATTGCTCATGCAGGTGGGTGTGTAGATCTCGTAATTTTTTCTCTTCATTTGGCTGGAGCTTCATCTATTCTAGC
>Ophiacantha_bidentata_HQ919148
CCAGATATGATATTTCCTCGAATGAATAAAATGAGTTTTTGGTTATCCCCCCCTGCTTTTATTCTCTTAATTTCTTCATTATACACTGATAGGGGGGTAGGAACTGGGTGAACTATTTATCCTCCACTTTCTAGGTCTATTGCTCATGCAGGTGGGTGTGTAGATCTTGTAATTTTTTCTCTTCATTTGGCTGGAGCTTCATCTATTCTAGC
>Ophiacantha_bidentata_HQ919164
CCAGATATGATATTTCCTCGAATGAATAAAATGAGTTTTTGGTTATCCCCCCCTGCTTTTATTCTCTTAATTTCTTCATTATACACTGATAGGGGGGTAGGAACTGGGTGAACTATTTATCCTCCACTTTCTAGGTCTATTGCTCATGCAGGTGGGTGTGTAGATCTTGTAATTTTTTCTCTTCATTTGGCTGGAGCTTCATCTATTCTAGC
>Ophiacantha_sp._GU806378
CCTGATATGATTTTTCCGCGTATGAATAAAATGAGGTTTTGGTTAAGCCCTCCTGCTATTAACCTTTTACTTTCTTCAAGAATGCATGAGAGAGGGGTAGGGACTGGGTGGACTCTTTATCCTCCTCTTTCTAGTTCTATTGCTCATGCAGGAAGGTCTGTAGATCTTATAATTTTTTCTCTTCATTTGGCTGGGGCTTCATCTATATTGGC
>Ophiacantha_sp._GU806190
CCTGATATGATTTTTCCTCGTATGAATAAAATGAGGTTTTGGTTAAGCCCTCCTGCTATTAACCTTTTACTTTCTTCAAGAATGCATGAGAGAGGAGTAGGGACTGGGTGGACTCTTTATCCTCCTCTTTCTAGTTCTATTGCTCATGCAGGAAGGTCTGTGGATCTTATAATTTTTTCTCTTCATTTGGCTGGGGCTTCATCTATATTGGC
>Ophiacantha_sp._MZ219496
CCTGATATGATTTTTCCGCGTATGAATAAAATGAGGTTTTGGTTAAGCCCTCCTGCTATTAACCTTTTACTTTCTTCAAGAATGCATGAGAGAGGAGTAGGGACTGGGTGGACTCTTTATCCTCCTCTTTCTAGTTCTATTGCTCATGCAGGAAGGTCTGTGGATCTTATAATTTTTTCTCTTCATTTGGCTGGGGCTTCATCTATATTGGC
>Labidoplax_buskii_MG935068
CCTGATATGGCTTTTCCTCGTATGAATAAAATGAGGTTTTGATTAATCCCTCCTTCTTTTTATCTTTTAATAATGTCTTCTTTGATTGAAAGAGGGGTAGGAACAGGGTGAACTGTGTACCCCCCTCTCTCTAGAAATGTTTCTCATTCTGGGGCGTCTGTGGATTTAGGAATTTTTTCTTTACATTTGGCTGGTGCATCTTCAATTTTGGC
>Leptosynapta_sp._KX458986
CCTGATATGGCTTTTCCTCGTATGAATAAAATGAGGTTTTGATTAATCCCTCCTTCTTTTTATCTTTTAATAATGTCTTCTTTGATTGAAAGAGGGGTAGGAACAGGGTGAACTGTGTACCCCCCTCTCTCTAGAAATGTTTCTCATTCTGGGGCGTCTGTGGATTTAGGAATTTTTTCTTTACATTTGGCTGGTGCATCTTCAATTTTGGC
>Synaptidae_sp._MW000064
CCTGATATGGCTTTTCCTCGTATGAATAATATGAGATTTTGGCTTGTACCTCCTTCTTTTTTTTTGCTTTTGGCTTCTTCTGTTGTTGAGAGGGGTGTTGGTACTGGATGGACTGTTTATCCTCCTTTGTCCGGAAAAATTGCTCATTCTGGAGCTTCTGTTGATTTAGGTATTTTTTCTTTACATTTGGCTGGTGTTTCTTCTATACTTGC
>Leptosynapta_clarki_MG423410
CCTGATATGGCTTTTCCTCGTATGAAAAATATGAGTTTTTGGTTGGTTCCTCCTTCTTTTTTATTATTGTTAGCTTCTTCAATAGTGGAGAGTGGAGTGGGAACTGGTTGAACTGTATATCCTCCATTATCTAGAAATATAGCTCATTCAGGAGCTTCTGTAGATTTGGGTATTTTTTCTTTACATCTGGCGGGGGCTTCTTCTATTTTAGC
>Holothuroidea_voucher_MN729962
CCTGATATGGCTTTTCCTCGTATGAAAAAAATGAGGTTTTGGTTAGTGCCTCCTTCTTTTATTTTGTTGTTGGCCTCGGCTGTGGTGGAGAGTGGAGTTGGAACTGGTTGGACTGTTTATCCTCCTCTTTCTGGGAATCTAGCTCATGCTGGGGCTTCAGTGGATCTTGGGATTTTTTCTTTACATTTGGCTGGGGCCTCTTCTATTCTTGC
>Holothuroidea_voucher_MN729961
CCTGATATGGCTTTTCCTCGTATGAAAAAAATGAGGTTTTGGTTAGTGCCTCCTTCTTTTATTTTGTTGTTGGCCTCGGCTGTGGTGGAGAGTGGAGTTGGAACTGGTTGGACTGTTTATCCTCCTCTTTCTGGGAATCTAGCTCATGCTGGGGCTTCAGTGGATCTTGGGATTTTTTCTTTACATTTGGCTGGGGCCTCTTCTATTCTTGC
>Ophiomitrella_clavigera_ON341701
CCAGATATGATATTCCCCCGAATGAACAAAATGGCATTTTGATTAGGCCCCCCCGCCTTTTCTTCTTTAATAGCCTCTATTTTTGCAGGTAGAGGAGCTGGAACAGGGTGAACTATTTACCCTCCTCTCTCTAGGTCAATTGCTCACTCTGGGATAAGTGTAGATTTTGCTATTTTCTCTTTACACTTAGCCGGGGCCTCTTCAATACTAGC
>Ophiotholia_sp._MT103699
CCAGATATGGCTTTTCCTCGAATGAATAATTTAAGATTTTGGTTAACTCTTCCTGCATTAACATTATTAATGAGATCAGCTTGAACAGAAACGGGAGTAGGTACTGGTTGAACTATTTATCCTCCTCTTTCTAGATGAATTGCTCATGCTGGGAGAAGAGTTGATTTAGCTATATTTTCATTACATTTAGCTGGGGCTTCAACAATTATGGC
>Ophiophthalmus_normani_HM542948
CCTGATATGATGTTCCCTCGATTAAAAAAAATGAGATATTGAATAGGAATCCCAGCTTTTACACTAATGTATACTGCCAATATTAAAGAAAGAGGAGTAGGAACAGGCTGAACCCTTTATCCCCCCCTTTCAAGATCTATTGCTCACGCAGGAGCATCTATAGACCTAGCAATATTTTCTTTACATGCAGCTGGAGCTTCATCAATAATGGC
>Ophiacantha_sp._GU806376
CCTGATATGATTTTTCCGCGTATGAATAAAATGAGGTTTTGGTTAAGCCCTCCTGCTATTAATCTTTTACTTTCTTCAAGAATGCATGAGAGAGGGGTAGGGACTGGGTGGACTCTTTATCCTCCTCTTTCTAGTTCTATTGCTCATGCAGGAAGGTCTGTAGATCTTATAATTTTTTCTCTTCATTTGGCTGGGGCTTCATCTATATTGGC
>Ophiacantha_bidentata_HM543032
CCAGATATGATATTTCCTCGAATGAATAAAATGAGTTTTTGGTTATCCCCTCCTGCTTTTATTCTCTTAATTTCTTCATTATACACTGATAGGGGGGTAGGAACTGGGTGAACTATTTACCCTCCACTTTCTAGGTCTATTGCTCATGCAGGTGGGTGTGTAGATCTCGTAATTTTTTCTCTTCATTTGGCTGGAGCTTCATCTATTCTAGC
>Ophiacantha_bidentata_HM543031
CCAGATATGATATTTCCTCGAATGAATAAAATGAGTTTTTGGTTATCCCCTCCTGCTTTTATTCTTTTAATTTCTTCATTATACACTGATAGGGGGGTAGGAACTGGGTGAACTATTTATCCTCCACTTTCTAGGTCTATTGCTCATGCAGGTGGGTGTGTAGATCTCGTAATTTTTTCTCTTCATTTGGCTGNAGCTTCATCTATTCTAGC
>Ophiacantha_pentagona_HM400466
CCTGATATGATTTTTCCTCGGATGAATAATATGAGGTTTTGGTTGAGTCCTCCTTCTCTTATTTTGATGACATTTTCTACTACAAGCGGTAGAGGAGTTGGAACTGGGTGGACTATTTACCCTCCTCTTTCGGGAGCTACGGCTCACTCAGGCGTGGGAGTTGATTTAGTTATTTTTTCTTTACATTTAGCGGGGGCTTCTTCTATTTTGGC
>Ophiurida_sp._HM900454
CCCGATATGGCATTTCCTCGGCTAAATAAAATGAGATTTTGAATGTCTCCCCCTGGCTTTAATTTATTAATATTTTCTAGTTTTAAAGGTGGTGGGGCTGGGACTGGTTGAACTCTGTATCCCCCTCTTTCTAGTTCTGTTGCTCACTCTGATCAGAGTGTTGACATGATTATATTTTCTTTACATTTAGCTGGTGCTTCATCTATTATGGC
>Ophiurothamnus_clausa_EU870012
CCCGATATGGCATTTCCTCGGCTAAATAAAATGAGATTTTGAATGTCTCCCCCTGGCTTTAATTTATTAATATTTTCTAGTTTTAAAGGTGGTGGGGCTGGGACTGGTTGAACTTTGTACCCCCCTCTTTCTAGTTCTGTTGCTCACTCTGATCAGAGTGTTGATATGATTATATTTTCTTTACATTTAGCTGGTGCTTCATCTATTATGGC
>Ophiacantha_brachygnatha_HQ946145
CCCGATATGGTTTTTCCTCGTTTAAATAAATTAAGTTTTTGATTGGGTCCCCCAGCTTTTCAATTATTATTGGTTTCTATGCTTAAAGAGAGTGGAGTAGGAACAGGTTGAACTTTATACCCGCCACTTTCTAGTTCTGTTGCTCATGCGGGGGCAAGTGTAGATATGGTTATTTTTTCTTTACATTTAGCGGGGGCTTCTTCTATTTTGGC
>Ophiacantha_brachygnatha_HQ946147
CCTGATATGGTTTTTCCTCGTTTAAATAAATTAAGTTTTTGATTGGGCCCTCCAGCTTTTCAATTATTATTAGTTTCTATGCTTAAAGAGAGTGGAGTAGGAACAGGTTGAACTTTATACCCACCACTTTCTAGTTCTGTTGCTCATGCTGGGGCAAGTGTAGATATGGTTATTTTTTCTTTACATTTAGCGGGGGCTTCTTCTATTTTGGC
>Ophiacantha_sp._HM425652
CCTGATATGGTTTTTCCTCGTTTAAATAAATTAAGTTTTTGATTGGGTCCTCCAGCTTTTCAATTATTATTGGTTTCTATGCTTAAAGAGAGTGGGGTAGGAACAGGTTGAACTTTATACCCACCACTTTCTAGTTCTGTTGCTCATGCGGGGGCAAGTGTAGATATGGTTATTTTTTCTTTGCATTTAGCGGGGGCTTCTTCTATTTTGGC
>Ophiacantha_brachygnatha_HQ946146
CCTGATATGGTTTTTCCTCGTTTAAATAAATTAAGTTTTTGATTGGGTCCTCCAGCTTTTCAATTATTATTGGTTTCTATGCTTAAAGAGAGTGGAGTAGGAACAGGTTGAACTTTATACCCACCACTTTCTAGTTCTGTTGCTCATGCGGGGGCAAGTGTAGATATGGTTATTTTTTCTTTGCATTTAGCGGGGGCTTCTTCTATTTTGGC
>Ophioplinthaca_pulchra_HM400467
CCTGATATGGTATTTCCTCGAATGAAAAAATTAAGATTTTGATTAAGGCCAGCTTCATTTCAGTTATTTTTTCTTTCCATGGGGGTGGAGAGGGGGGTTGGGACTGGGTGGACTTTGTACCCTCCTCTTTCTAGTTCTGTTGCTCATTCTGGGGGGAGGGTTGATTTGGTTATTTTTTCTCTTCATTTAGCTGGTGCTTCTTCTATTTTGGC
>Ophioplinthaca_defensor_MT025786
CCCGATATGGTGTTTCCCCGGATGAATAAATTGAGGTTTTGGTTGAGGCCGGCTTCATTTCAGTTATTTTTTCTTTCTTTGGGGGTAGAGAGGGGGGTTGGGACCGGGTGGACTTTGTACCCCCCCCTTTCTAGTTCTGTTGCTCATTCAGGGGGGAGAGTTGATTTAGTTATTTTTTCTCTTCATTTAGCCGGTGCTTCTTCTATTTTGGC
>Ophioplinthaca_defensor_MT025796
CCCGATATGGTGTTTCCCCGGATGAATAAATTGAGGTTTTGGTTGAGGCCGGCTTCATTTCAGTTATTTTTTCTTTCTTTGGGGGTAGAGAGGGGGGTTGGGACCGGGTGGACTTTGTACCCCCCCCTTTCTAGTTCTGTTGCTCATTCAGGGGGGAGAGTTGATTTAGTTATTTTTTCTCTTCATTTAGCCGGTGCTTCTTCTATTTTGGC
>Ophioplinthaca_defensor_MT025792
CCCGATATGGTGTTTCCCCGTATGAATAAATTGAGGTTTTGGTTGAGGCCGGCTTCATTTCAGTTATTTTTTCTTTCTTTGGGGGTAGAGAGGGGGGTTGGGACCGGGTGGACTTTGTACCCCCCCCTTTCTAGTTCTGTTGCTCATTCAGGGGGGAGGGTTGATTTAGTTATTTTTTCTCTTCATTTAGCCGGTGCTTCTTCTATTTTGGC
>Ophioplinthaca_defensor_MT025798
CCCGATATGGTGTTTCCCCGGATGAATAAATTGAGGTTTTGGTTGAGGCCTGCTTCATTTCAGTTATTTTTTCTTTCTTTGGGGGTAGAGAGGGGGGTTGGGACCGGGTGGACTTTGTACCCCCCCCTTTCTAGTTCTGTTGCTCATTCAGGGGGGAGAGTTGATTTAGTTATTTTTTCTCTTCATTTAGCCGGTGCTTCTTCTATTTTGGC
>Ophioplinthaca_defensor_MT025789
CCCGATATGGTGTTTCCCCGGATGAATAAATTGAGGTTTTGGTTGAGGCCGGCTTCATTTCAGTTATTTTTTCTTTCTTTGGGGGTAGAGAGGGGGGTTGGGACCGGGTGGACTTTGTACCCCCCCCTTTCTAGTTCTGTTGCTCATTCAGGGGGGAGAGTTGATTTAGTTATTTTTTCTCTTCATTTAGCCGGTGCTTCTTCTATTTTGGC
>Ophioplinthaca_defensor_MT025784
CCCGATATGGTGTTTCCCCGGATGAATAAATTGAGGTTTTGGTTGAGGCCGGCTTCATTTCAGTTATTTTTTCTTTCTTTGGGGGTAGAGAGGGGGGTTGGGACCGGGTGGACTTTGTACCCCCCCCTTTCTAGTTCTGTTGCTCATTCAGGGGGGAGAGTTGATTTAGTTATTTTTTCTCTTCATTTAGCCGGTGCTTCTTCTATTTTGGC
>Ophioplinthaca_defensor_MT025788
CCCGATATGGTGTTTCCCCGGATGAATAAATTGAGGTTTTGGTTGAGGCCGGCTTCATTTCAGTTATTTTTTCTTTCTTTGGGGGTAGAGAGGGGGGTTGGGACTGGGTGGACTTTGTACCCCCCCCTTTCTAGTTCTGTTGCTCATTCAGGGGGGAGAGTTGATTTAGTTATTTTTTCTCTTCATTTAGCCGGTGCTTCTTCTATTTTGGC
>Ophioplinthaca_defensor_MT025806
CCCGATATGGTGTTTCCCCGGATGAATAAATTGAGGTTTTGGCTGAGGCCGGCTTCATTTCAGTTATTTTTTCTTTCTTTGGGGGTAGAGAGGGGGGTTGGGACCGGGTGGACTTTGTACCCCCCCCTTTCTAGTTCTGTTGCTCATTCAGGGGGGAGAGTTGATTTAGTTATTTTTTCTCTTCATTTAGCCGGTGCTTCTTCTATTTTGGC
>Ophioplinthaca_defensor_MT025799
CCCGATATGGTATTTCCCCGGATGAATAAATTGAGGTTTTGGTTGAGGCCGGCTTCATTTCAGTTATTTTTTCTTTCTTTGGGGGTAGAGAGGGGGGTTGGGACCGGGTGGACTTTGTACCCCCCCCTTTCTAGTTCTGTTGCTCATTCAGGGGGGAGAGTTGATTTAGTTATTTTTTCTCTTCATTTAGCCGGTGCTTCTTCTATTTTGGC
>Ophioplinthaca_defensor_MT025797
CCCGATATGGTGTTTCCCCGGATGAATAAATTGAGGTTTTGGTTGAGGCCGGCTTCATTTCAGTTATTTTTTCTTTCTTTGGGGGTAGAGAGGGGGGTTGGGACCGGGTGGACTTTGTACCCCCCCCTTTCTAGTTCTGTTGCTCATTCAGGGGGGAGAGTTGATTTAGTTATTTTTTCTCTTCATTTAGCCGGTGCTTCTTCTATTTTGGC
>Ophioplinthaca_defensor_MT025787
CCCGATATGGTGTTTCCCCGGATGAATAAATTGAGGTTTTGGTTGAGGCCGGCTTCATTTCAGTTATTTTTTCTTTCTTTAGGGGTAGAGAGGGGGGTTGGGACCGGGTGGACTTTGTACCCCCCCCTTTCTAGTTCTGTTGCTCATTCAGGGGGGAGAGTTGATTTAGTTATTTTTTCTCTTCATTTAGCCGGTGCTTCTTCTATTTTGGC
>Ophioplinthaca_defensor_MT025783
CCCGATATGGTGTTTCCCCGGATGAATAAATTGAGGTTTTGGTTGAGGCCGGCTTCATTTCAGTTATTTTTTCTTTCTTTAGGGGTAGAGAGGGGGGTTGGGACCGGGTGGACTTTGTACCCCCCCCTTTCTAGTTCTGTTGCTCATTCAGGGGGGAGAGTTGATTTAGTTATTTTTTCTCTTCATTTAGCCGGTGCTTCTTCTATTTTGGC
>Ophioplinthaca_defensor_MT025808
CCCGATATGGTGTTTCCCCGGATGAATAAATTGAGGTTTTGGTTGAGGCCGGCTTCATTTCAGTTATTTTTTCTTTCTTTGGGGGTGGAGAGGGGGGTTGGGACCGGGTGGACTTTGTACCCCCCCCTTTCTAGTTCTGTTGCTCATTCAGGGGGGAGAGTTGATTTAGTTATTTTTTCTCTTCATTTAGCCGGTGCTTCTTCTATTTTGGC
>Ophioplinthaca_defensor_MT025805
CCCGATATGGTGTTTCCCCGGATGAATAAATTGAGGTTTTGGTTGAGGCCGGCTTCATTTCAGTTATTTTTTCTTTCTTTGGGGGTAGAGAGGGGGGTTGGGACCGGGTGGACTTTGTACCCCCCCCTTTCTAGTTCTGTTGCTCATTCAGGGGGGAGAGTTGATTTAGTTATTTTTTCTCTTCATTTAGCCGGTGCTTCTTCTATTTTGGC
>Ophioplinthaca_defensor_MT025794
CCCGATATGGTGTTTCCCCGGATGAATAAATTGAGGTTTTGGTTGAGGCCGGCTTCATTTCAGTTATTTTTTCTTTCTTTGGGGGTAGAGAGGGGGGTTGGGACCGGGTGGACTTTGTACCCCCCCCTTTCTAGTTCTGTTGCTCATTCAGGGGGGAGAGTTGATTTAGTTATTTTTTCTCTCCATTTAGCCGGTGCTTCTTCTATTTTGGC
>Ophioplinthaca_defensor_MT025790
CCCGATATGGTGTTTCCCCGGATGAATAAATTGAGGTTTTGGTTGAGGCCGGCTTCATTTCAGTTATTTTTTCTTTCTTTGGGGGTAGAGAGGGGGGTTGGGACCGGGTGGACTTTGTACCCCCCCCTTTCTAGTTCTGTTGCTCATTCAGGGGGGAGAGTTGATTTAGTTATTTTTTCTCTTCATTTAGCCGGTGCTTCTTCTATTTTGGC
>Ophioplinthaca_defensor_MT025785
CCCGATATGGTGTTTCCCCGGATGAATAAATTGAGGTTTTGGTTGAGGCCGGCTTCATTTCAGTTATTTTTTCTTTCTTTGGGGGTAGAGAGGGGGGTTGGGACCGGGTGGACTTTGTACCCCCCCCTTTCTAGTTCTGTTGCTCATTCAGGGGGGAGAGTTGATTTAGTTATTTTTTCTCTTCATTTAGCCGGTGCTTCTTCTATTTTGGC
>Ophioplinthaca_defensor_MT025780
CCCGATATGGTGTTTCCCCGGATGAATAAATTGAGGTTTTGGTTGAGGCCGGCTTCATTTCAGTTATTTTTTCTTTCTTTAGGGGTAGAGAGGGGGGTTGGGACCGGGTGGACTTTGTACCCCCCCCTTTCTAGTTCTGTTGCTCATTCAGGGGGGAGAGTTGATTTAGTTATTTTTTCTCTTCATTTAGCCGGTGCTTCTTCTATTTTGGC
>Ophioplinthaca_defensor_MT025779
CCCGATATGGTGTTTCCCCGGATGAATAAATTGAGGTTTTGGTTGAGGCCGGCTTCATTTCAGTTATTTTTTCTTTCTTTAGGGGTAGAGAGGGGGGTTGGGACCGGGTGGACTTTGTACCCCCCCCTTTCTAGTTCTGTTGCTCATTCAGGGGGGAGAGTTGATTTAGTTATTTTTTCTCTTCATTTAGCCGGTGCTTCTTCTATTTTGGC
>Ophioplinthaca_defensor_MT025807
CCCGATATGGTGTTTCCCCGGATGAATAAATTGAGGTTTTGGTTGAGGCCGGCTTCATTTCAGTTATTTTTTCTTTCTTTGGGGGTAGAGAGGGGGGTTGGGACCGGGTGGACTTTGTACCCCCCCCTTTCTAGTTCTGTTGCTCATTCAGGGGGGAGAGTTGATTTAGTTATTTTTTCTCTTCATTTAGCCGGTGCTTCTTCTATTTTGGC
>Ophioplinthaca_defensor_MT025804
CCCGATATGGTGTTTCCCCGGATGAATAAATTGAGGTTTTGGTTGAGGCCGGCTTCATTTCAGTTATTTTTTCTTTCTTTGGGGGTAGAGAGGGGGGTTGGGACCGGGTGGACTTTGTACCCCCCCCTTTCTAGTTCTGTTGCTCATTCAGGGGGGAGAGTTGATTTAGTTATTTTTTCTCTTCATTTAGCCGGTGCTTCTTCTATTTTGGC
>Ophioplinthaca_defensor_MT025803
CCCGATATGGTGTTTCCCCGGATGAATAAATTGAGGTTTTGGTTGAGGCCGGCTTCATTTCAGTTATTTTTTCTTTCTTTGGGGGTAGAGAGGGGGGTTGGGACCGGGTGGACTTTGTACCCCCCCCTTTCTAGTTCTGTTGCTCATTCAGGGGGGAGAGTTGATTTAGTTATTTTTTCTCTTCATTTAGCCGGTGCTTCTTCTATTTTGGC
>Ophioplinthaca_defensor_MT025802
CCCGATATGGTGTTTCCCCGGATGAATAAATTGAGGTTTTGGTTGAGGCCGGCTTCATTTCAGTTATTTTTTCTTTCTTTGGGGGTAGAGAGGGGGGTTGGGACCGGGTGGACTTTGTACCCCCCCCTTTCTAGTTCTGTTGCTCATTCAGGGGGGAGAGTTGATTTAGTTATTTTTTCTCTTCATTTAGCCGGTGCTTCTTCTATTTTGGC
>Ophioplinthaca_defensor_MT025801
CCCGATATGGTGTTTCCCCGGATGAATAAATTGAGGTTTTGGTTGAGGCCGGCTTCATTTCAGTTATTTTTTCTTTCTTTGGGGGTAGAGAGGGGGGTTGGGACCGGGTGGACTTTGTACCCCCCCCTTTCTAGTTCTGTTGCTCATTCAGGGGGGAGAGTTGATTTAGTTATTTTTTCTCTTCATTTAGCCGGTGCTTCTTCTATTTTGGC
>Ophioplinthaca_defensor_MT025800
CCCGATATGGTGTTTCCCCGGATGAATAAATTGAGGTTTTGGTTGAGGCCGGCTTCATTTCAGTTATTTTTTCTTTCTTTGGGGGTAGAGAGGGGGGTTGGGACCGGGTGGACTTTGTACCCCCCCCTTTCTAGTTCTGTTGCTCATTCAGGGGGGAGAGTTGATTTAGTTATTTTTTCTCTTCATTTAGCCGGTGCTTCTTCTATTTTGGC
>Ophioplinthaca_defensor_MT025793
CCCGATATGGTGTTTCCCCGGATGAATAAATTGAGGTTTTGGTTGAGGCCGGCTTCATTTCAGTTATTTTTTCTTTCTTTGGGGGTAGAGAGGGGGGTTGGGACCGGGTGGACTTTGTACCCCCCCCTTTCTAGTTCTGTTGCTCATTCAGGGGGGAGAGTTGATTTAGTTATTTTTTCTCTTCATTTAGCCGGTGCTTCTTCTATTTTGGC
>Ophioplinthaca_defensor_MT025791
CCCGATATGGTGTTTCCCCGGATGAATAAATTGAGGTTTTGGTTGAGGCCGGCTTCATTTCAGTTATTTTTTCTTTCTTTGGGGGTAGAGAGGGGGGTTGGGACCGGGTGGACTTTGTACCCCCCCCTTTCTAGTTCTGTTGCTCATTCAGGGGGGAGAGTTGATTTAGTTATTTTTTCTCTTCATTTAGCCGGTGCTTCTTCTATTTTGGC
>Ophioplinthaca_defensor_MT025781
CCCGATATGGTGTTTCCCCGGATGAATAAATTGAGGTTTTGGTTGAGGCCGGCTTCATTTCAGTTATTTTTTCTTTCTTTGGGGGTAGAGAGGGGGGTTGGGACCGGGTGGACTTTGTACCCCCCCCTTTCTAGTTCTGTTGCTCATTCAGGGGGGAGAGTTGATTTAGTTATTTTTTCTCTTCATTTAGCCGGTGCTTCTTCTATTTTGGC
>Ophioplinthaca_defensor_MT025778
CCCGATATGGTGTTTCCCCGGATGAATAAATTGAGGTTTTGGTTGAGGCCGGCTTCATTTCAGTTATTTTTTCTTTCTTTGGGGGTAGAGAGGGGGGTTGGGACCGGGTGGACTTTGTACCCCCCCCTTTCTAGTTCTGTTGCTCATTCAGGGGGGAGAGTTGATTTAGTTATTTTTTCTCTTCATTTAGCCGGTGCTTCTTCTATTTTGGC
>Ophioplinthaca_defensor_MT025795
CCCGATATGGTGTTTCCCCGTATGAATAAATTGAGGTTTTGGTTGAGGCCGGCTTCATTTCAGTTATTTTTTCTTTCTTTAGGGGTAGAGAGGGGGGTTGGGACCGGGTGGACTTTGTACCCCCCCCTTTCTAGTTCTGTTGCTCATTCAGGGGGGAGAGTTGATTTAGTTATTTTTTCTCTTCATTTAGCCGGTGCTTCTTCTATTTTGGC
>Ophioplinthaca_defensor_MT025782
CCCGATATGGTGTTTCCCCGGATGAATAAATTGAGGTTTTGGTTGAGGCCGGCTTCATTTCAGTTATTTTTTCTTTCTTTAGGGGTAGAGAGGGGGGTTGGGACCGGGTGGACTTTGTACCCCCCCCTTTCTAGTTCTGTTGCTCATTCAGGGGGGAGAGTTGATTTAGTTATTTTTTCTCTTCATTTAGCCGGTGCTTCTTCTATTTTGGC
>Ophioplinthaca_sp._PQ896875
CCCGATATGGTGTTTCCTCGGATGAATAAATTAAGGTTTTGGTTGAGGCCGGCTTCTTTTCAGTTATTTTTTCTTTCTATGGGGGTAGAGAGGGGGGTGGGGACTGGGTGGACTTTGTATCCTCCTCTTTCTAGTTCTGTTGCCCATTCAGGGGGGAGAGTTGATTTAGTTATTTTTTCTCTTCATTTAGCCGGTGCTTCTTCTATTTTGGC
>Ophioplinthaca_sp._PQ896876
CCCGATATGGTGTTTCCTCGGATGAATAAATTAAGGTTTTGGTTAAGGCCGGCTTCTTTTCAGTTATTTTTTCTTTCTATGGGGGTAGAGAGAGGGGTGGGGACTGGGTGGACTTTGTATCCTCCTCTTTCTAGTTCTGTTGCTCATTCAGGGGGGAGAGTTGATTTAGTTATTTTTTCTCTTCATTTAGCCGGTGCTTCTTCTATTTTGGC
>Ophioplinthaca_sp._MW284979
CCCGACATGGTGTTTCCGCGGATGAATAAATTAAGGTTTTGGTTAAGGCCAGCTTCTTTTCAGTTATTTTTCCTTTCTATGGGGGTAGAGAGGGGGGTAGGGACGGGGTGGACTTTATACCCCCCCCTCTCTAGTTCTGTTGCTCATTCGGGGGGAAGAGTTGATTTAGTTATTTTTTCTCTTCATTTAGCTGGTGCTTCTTCTATTTTGGC
>Ophioplinthaca_sp._MW284978
CCCGACATGGTGTTTCCGCGGATGAATAAATTAAGGTTTTGGTTAAGGCCAGCTTCTTTTCAGTTATTTTTCCTTTCCATGGGGGTAGAGAGGGGGGTAGGGACGGGGTGGACTTTATACCCCCCCCTCTCTAGTTCTGTTGCTCATTCGGGGGGAAGAGTTGATTTAGTTATTTTTTCTCTTCATTTAGCTGGTGCTTCTTCTATTTTGGC
>Ophioplinthaca_sp._MW284982
CCCGACATGGTGTTTCCGCGGATGAATAAATTAAGGTTTTGGTTAAGGCCAGCTTCTTTTCAGTTATTTTTCCTTTCCATGGGGGTAGAGAGGGGGGTAGGGACGGGGTGGACTTTATACCCCCCCCTCTCTAGTTCTGTTGCTCATTCGGGGGGAAGAGTTGATTTAGTTATTTTTTCTCTTCATTTAGCTGGTGCTTCTTCTATTTTGGC
>Ophioplinthaca_sp._MW284981
CCGGACATGGTCTTTCCTCGGATGAATAAATTGAGGTTTTGGTTAAGTCCGGCTTCTTTTCAGTTATTTTTTCTTTCTATGGGAGTGGAAAGGGGGGCGGGGACAGGGTGGACACTATATCCTCCTCTCTCTAGTTCTGTTGCTCATTCGGGGGGAAAAGTTGATTTGGTAATTTTTTCTCTTCATTTAGCTGGTGCTTCCTCTATTTTAGC
>Ophioplinthaca_semele_MW284980
CCGGATATGGTCTTTCCTCGGATGAATAAATTGAGGTTTTGGTTAAGTCCGGCTTCTTTTCAGTTATTTTTTCTTTCTATGGGAGTGGAGAGGGGGGTGGGGACGGGGTGGACACTATATCCTCCTCTCTCTAGTTCTGTTGCTCATTCGGGGGGAAGAGTTGATTTAGTAATTTTTTCTCTTCATTTAGCTGGTGCTTCTTCTATTTTGGC
>Ophioplinthaca_plicata_EU869990
CCAGATATGGTCTTTCCTCGGATGAATAAATTGAGGTTTTGGTTAAGTCCGGCTTCTTTTCAGCTATTTTTTCTTTCTATGGGAGTGGAGAGGGGGGTGGGGACGGGGTGGACATTATATCCTCCTCTTTCTAGTTCTGTTGCTCATTCGGGGGGAAGAGTTGATTTGGTAATTTTTTCTCTTCATTTAGCTGGTGCTTCTTCTATTTTGGC
>Ophioplinthaca_plicata_EU869989
CCAGATATGGTCTTTCCTCGGATGAATAAATTGAGGTTTTGGTTAAGTCCGGCTTCTTTTCAGCTATTTTTTCTTTCTATGGGAGTGGAGAGGGGGGTGGGGACGGGGTGGACATTATATCCTCCTCTTTCTAGTTCTGTTGCTCATTCGGGGGGAAGAGTTGATTTGGTAATTTTTTCTCTTCATTTAGCTGGTGCTTCTTCTATTTTGGC
>UNVERIFIED:_Ophiuroidea_MH339444
CCCGACATAGCTTTCCCCCGATTAAACAACTTAAGATTTTGACTCCTTCCTCCCTCCCTAACCCTATTATTAGCTTCAGCAACAGCCGAAAAAGGAGCAGGAACAGGATGAACAGTATACCCCCCCTTATCCAGTAACATTGCACACGCCGGCCCCTCAGTAGACCTAGTTATTCTATCCCTACACCTCGCAGGGGTATCCTCTATCCTGGG
>Ophiosabine_pentactis_PQ846662
CCTGATATAGCATTTCCCCGACTAAATAATATAAGATTTTGATTACTCCCCCCTTCTCTTATTCTTCTACTATCCTCAAGAGCAGTAGAAAAAGGAGTGGGGACAGGATGAACTGTCTACCCCCCTCTTTCTTCTAATATTGCTCATGCAGGTCCTTCCGTAGACCTTGCTATTTTTTCACTGCATATTGCCGGAGTTTCCTCTATTCTTGG
>Ophiosabine_pentactis_PQ846660
CCTGATATAGCATTTCCCCGACTAAATAATATAAGATTTTGATTACTCCCCCCTTCTCTTATTCTTCTACTATCCTCAAGAGCAGTAGAAAAAGGAGTGGGGACAGGATGAACTGTCTACCCCCCTCTTTCTTCTAATATTGCTCATGCAGGTCCTTCCGTAGACCTTGCTATTTTTTCACTGCATATTGCCGGAGTTTCCTCTATTCTTGG
>Ophionotus_victoriae_GU669652
CCTGATATAGCTTTCCCCCGAATAAATAATATAAGTTTTTGATTGTTACCTCCTTCTTTAATTTTATTAATTTCAAGTAGTATCGTAGAAAATGGAGCGGGAACAGGATGAACTGTATACCCCCCTCTTTCATCTAACATTGCTCACAGAGGATCCTCTGTTGATTTAGCAATTTTTTCTTTACATTTAGCTGGTATTTCTTCAATTTTAGG
>Ophiocten_megaloplax_GU669662
CCTGATATAGCTTTCCCCCGAATAAATAATATAAGTTTTTGATTGTTACCTCCTTCTTTAATTTTATTAATTTCAAGTAGTATCGTAGAAAATGGAGCAGGAACAGGATGAACTGTATACCCCCCTCTTTCATCTAACATTGCTCACAGAGGATCCTCTGTTGATTTAGCAATTTTTTCTTTACATTTAGCTGGTATTTCTTCAATTTTAGG
>Ophiocten_megaloplax_GU669659
CCTGATATAGCTTTCCCCCGAATAAATAATATAAGTTTTTGATTGTTACCTCCTTCTTTAATTTTATTAATTTCAAGTAGTATCGTAGAAAATGGAGCAGGAACAGGATGAACTGTATACCCCCCTCTTTCATCTAACATTGCTCACAGAGGATCCTCTGTTGATTTAGCAATTTTTTCTTTACATTTAGCTGGTATTTCTTCAATTTTAGG
>Ophionotus_victoriae_GU669655
CCTGATATAGCTTTCCCCCGAATAAATAATATAAGTTTTTGATTGTTACCTCCTTCTTTAATTTTATTAATTTCAAGTAGTATCGTAGAAAATGGAGCAGGAACAGGATGAACTGTATACCCCCCTCTTTCATCTAACATTGCTCACAGAGGATCCTCTGTTGATTTAGCAATTTTTTCTTTACATTTAGCTGGTATTTCTTCAATTTTAGG
>Amphiura_joubini_GU669647
CCTGATATAGCCTTCCCCCGAATAAACAATATAAGATTTTGACTTTTACCCCCCTCTTTAATATTATTAATTTCAAGAAGTATTGTCGAAAATGGAGCAGGAACAGGATGAACTGTTTACCCCCCACTTTCATCTAATATTGCACATGGAGGATCTTCTGTAGACTTAGCAATTTTTTCATTACATTTAGCTGGTATTTCCTCAATCTTAGG
>Amphiura_belgicae_GU669650
CCTGATATAGCTTTCCCCCGAATAAATAATATAAGATTTTGACTTCTCCCACCCTCTTTAATTTTACTAATTTCAAGTAGTATCGTAGAAAATGGCGCTGGTACAGGATGAACGGTTTATCCCCCCCTTTCATCTAATATTGCCCATAGTGGATCTTCTGTTGATTTAGCAATTTTCTCCTTACATTTAGCAGGAATTTCCTCAATTCTTGG
>Amphiura_joubini_GU669649
CCTGATATAGCTTTCCCCCGAATAAATAATATAAGATTTTGACTTCTCCCACCCTCTTTAATTTTACTAATTTCAAGTAGTATCGTAGAAAATGGCGCTGGTACAGGATGAACGGTTTATCCCCCCCTTTCATCTAATATTGCCCATAGTGGATCTTCTGTTGATTTAGCAATTTTCTCCTTACATTTAGCAGGAATTTCCTCAATTCTTGG
>Ophiosabine_vivipara_GU669667
CCTGATATAGCTTTTCCCCGAATAAATAATATAAGATTTTGACTTCTTCCACCCTCTTTAATTTTATTAATTTCAAGTAGTATTGTAGAAAATGGAGCTGGCACAGGATGAACGGTTTACCCCCCCCTTTCATCTAATATTGCCCATAGCGGATCTTCTGTTGATTTAGCTATTTTCTCTTTACATTTAGCTGGAATTTCATCAATTCTTGG
>Ophiosabine_pentactis_GU669666
CCTGATATAGCTTTCCCCCGAATAAATAATATAAGATTTTGACTGCTTCCCCCCTCTTTAGTTTTATTAATTTCAAGTAGTATCGTAGAAAATGGTGCTGGTACTGGATGAACGGTTTATCCCCCCCTTTCATCTAATATTGCCCACGGCGGATCCTCTGTTGATTTAGCAATTTTCTCTTTACACTTAGCTGGAATTTCATCTATTCTTGG
>Ophiuroglypha_carinifera_GU669641
CCAGATATAGCTTTCCCCCGTATAAATAATATAAGTTTCTGAATACTCCCCCCCTCTCTTTTAATTTTAATTACAAGAAGTGTAGTAGAAAATGGAGCAGGTACTGGATGAACAGTTTATCCCCCGCTTTCATCTAATATTGCTCATAGAGGATCATCAGTTGATTTAGCTATTTTTTCCCTTCATTTAGCTGGAATTTCCTCTATTCTTGG
>Ophiocten_dubium_GU669657
CCAGATATAGCTTTCCCCCGAATAAACAATATAAGATTTTGATTATTACCCCCTTCTTTAACTCTTCTTATTTCAAGCAGAATCGTAGAAAATGGAGCAGGAACAGGATGAACAGTGTACCCCCCACTCTCATCAAATATTGCTCATAGAGGTTCATCAGTAGATTTAGCTATTTTTTCTTTACATTTAGCTGGAATTTCTTCAATTTTAGG
>Amphiura_belgicae_GU669648
CCAGATATAGCTTTCCCCCGAATAAACAATATAAGATTTTGATTATTACCCCCTTCTTTAACTCTTCTTATTTCAAGCAGAATCGTAGAAAATGGAGCAGGAACAGGATGAACAGTGTACCCCCCACTCTCATCAAATATTGCTCATAGAGGTTCATCAGTAGATTTAGCTATTTTTTCTTTACATTTAGCTGGAATTTCTTCAATTTTAGG
>Ophiura_flexibilis_GU669645
CCAGATATAGCTTTCCCCCGAATAAATAATATAAGATTTTGATTATTACCCCCTTCTTTAACTCTTCTTATTTCAAGCAGAATCGTAGAAAATGGAGCAGGAACAGGATGAACAGTGTACCCCCCACTATCATCAAATATTGCTCATAGAGGTTCATCAGTAGATTTAGCTATTTTTTCTTTACATTTAGCTGGAATTTCTTCAATTTTAGG
>Ophiosabine_pentactis_GU669663
CCAGATATAGCTTTCCCCCGAATAAATAATATAAGATTTTGATTATTACCCCCTTCTTTAACTCTTCTTATTTCAAGCAGAATCGTAGAAAATGGAGCAGGAACAGGATGAACAGTGTACCCCCCACTATCATCAAATATTGCTCATAGAGGTTCATCAGTAGATTTAGCTATTTTTTCTTTACATTTAGCTGGAATTTCTTCAATTTTAGG
>Ophiosabine_pentactis_GU669665
CCAGATATAGCTTTCCCCCGAATAAATAATATAAGATTTTGATTATTACCCCCTTCTTTAACTCTTCTTATTTCAAGCAGAATCGTAGAAAATGGAGCAGGAACAGGATGAACAGTGTACCCCCCACTATCATCAAATATTGCTCATAGAGGTTCATCAGTAGATTTAGCTATTTTTTCTTTACATTTAGCTGGAATTTCTTCAATTTTAGG
>Caenopedina_porphyrogigas_GU669625
CCTGACATAGCCTTCCCTCGATTAAATAATATAAGATTCTGATTATTACCTCCATCATTGATTCTACTAATTTCTAGAAGAATTGTAGAAAATGGAGCAGGAACAGGATGAACAGTTTATCCCCCACTTTCATCTAATATTGCACACAGAGGATCTTCTGTAGATTTAGCAATTTTCTCTCTTCATTTAGCTGGGATTTCTTCAATTTTAGG
>Homalocidaris_gigantea_GU669617
CCTGACATAGCCTTCCCTCGATTAAATAATATAAGATTCTGATTATTACCTCCATCATTGATTCTACTAATTTCTAGAAGAATTGTAGAAAATGGAGCAGGAACAGGATGAACAGTTTATCCCCCACTTTCATCTAATATTGCACACAGAGGATCTTCTGTAGATTTAGCAATTTTCTCTCTTCATTTAGCTGGGATTTCTTCAATTTTAGG
>Ophiocten_megaloplax_GU669661
CCTGATATAGCATTCCCACGTATAAATAATATAAGATTTTGATTACTCCCCCCATCATTAATTTTATTAATTTCTAGAAGAATTGTAGAAAATGGTGCAGGTACAGGATGAACAGTTTACCCCCCACTTTCATCTAATATTGCACATAGAGGATCTTCAGTTGATTTAGCAATTTTTTCTTTACATTTAGCTGGAATTTCCTCAATTTTAGG
>Ophiocten_dubium_GU669654
CCTGATATAGCATTCCCACGTATAAATAATATAAGATTTTGATTACTCCCCCCATCATTAATTTTATTAATTTCTAGAAGAATTGTAGAAAATGGTGCAGGTACAGGATGAACAGTTTACCCCCCACTTTCATCTAATATTGCACATAGAGGATCTTCAGTTGATTTAGCAATTTTTTCTTTACATTTAGCTGGAATTTCCTCAATTTTAGG
>Ophiocten_dubium_GU669658
CCTGATATAGCATTCCCACGTATAAATAATATAAGATTTTGATTACTCCCCCCATCATTAATTTTATTAATTTCTAGAAGAATTGTAGAAAATGGTGCAGGTACAGGATGAACAGTTTACCCCCCACTTTCATCTAATATTGCACATAGAGGATCTTCAGTTGATTTAGCAATTTTTTCTTTACATTTAGCTGGAATTTCCTCAATTTTAGG
>Ophionotus_victoriae_GU669653
CCTGATATAGCATTCCCACGTATAAATAATATAAGATTTTGATTACTCCCCCCATCATTAATTTTATTAATTTCTAGAAGAATTGTAGAAAATGGTGCAGGTACAGGATGAACAGTTTACCCCCCACTTTCATCTAATATTGCACATAGAGGATCTTCAGTTGATTTAGCAATTTTTTCTTTACATTTAGCTGGAATTTCCTCAATTTTAGG
>Ophiocten_megaloplax_GU669660
CCAGATATAGCATTTCCACGAATAAATAATATAAGATTTTGATTATTACCTCCTTCATTAATATTATTAATTTCAAGTAGAATTGTAGAAAATGGTGCAGGAACAGGATGAACAGTTTACCCCCCACTATCATCTAATATTGCACATGGAGGATCATCAGTTGATTTAGCTATTTTTTCTCTTCATTTAGCTGGAATTTCATCAATCTTAGG
>Amphiura_joubini_GU669646
CCAGATATAGCATTTCCTCGAATAAATAATATAAGATTTTGATTATTACCTCCATCATTAATATTATTAATTTCAAGAAGAATCGTAGAAAATGGAGCAGGAACAGGATGAACAGTGTACCCCCCACTTTCATCAAATATTGCTCATGGAGGATCATCTGTAGATTTAGCAATTTTTTCTTTACATTTAGCAGGAATCTCTTCAATTTTAGG
>Ophiotholia_supplicans_OP575330
CCAGATATGGCTTTCCCACGAATGAATAATTTAAGATTTTGGTTAACTATCCCTGCATTTACTTTATTAATGGGGTCAGCCTGAACAGAAACAGGAGTAGGGACTGGTTGAACAATTTATCCTCCCCTTTCTAGATGGATCGCTCATGCTGGAAGAAGGGTGGATTTAGCTATATTTTCATTACATTTAGCTGGAGCTTCAACAATTATGGC
>Ophiotholia_supplicans_OP575337
CCAGATATGGCTTTTCCACGAATGAATAATTTAAGATTTTGGTTAACTCTTCCTGCATTTACTTTACTAATGGGGTCAGCTTGAACAGAAACGGGAGTAGGAACTGGTTGAACAATTTATCCTCCTCTTTCTAGATGAATTGCTCATGCTGGAAGGAGAGTTGATTTGGCTATATTTTCGTTACATTTAGCTGGAGCTTCAACAATTATGGC
>Ophiotholia_supplicans_OP575354
CCAGATATGGCTTTTCCACGAATGAATAATTTAAGATTTTGGTTAACTCTTCCTGCATTTACTTTATTAATGGGGTCAGCTTGAACAGAAACAGGAGTAGGAACTGGTTGAACAATTTATCCTCCTTTATCTAGATGAGTTGCTCATGCTGGAAGAAGCGTTGATTTAGCTATATTTTCATTACATTTAGCTGGGGCTTCAACAATTATGGC
>Ophiotholia_supplicans_OP575363
CCAGATATGGCTTTTCCACGAATGAATAATTTAAGATTTTGGTTAACTCTTCCTGCATTTACATTATTAATGGGGTCAGCTTGAACAGAAACAGGAGTAGGAACTGGTTGAACAATTTATCCCCCTTTATCTAGATGAGTTGCTCATGCTGGAAGAAGCGTTGATTTAGCTATATTTTCATTACATTTAGCTGGGGCTTCAACAATTATGGC
>Ophiotholia_supplicans_OP575355
CCAGATATGGCTTTTCCACGAATGAAAAATTTAAGATTTTGGTTAACTCTTCCTGCATTTACTTTATTAATGGGATCAGCTTGAACAGAAACAGGAGTAGGGACTGGTTGAACAATTTATCCTCCTCTTTCTAGATGAGTTGCTCATGCTGGAAGGAGGGTTGATTTGGCTATATTTTCATTACATTTAGCGGGGGCTTCAACAATTATGGC
>Ophiotholia_supplicans_OP575328
CCAGATATGGCTTTTCCACGAATGAAAAATTTAAGATTTTGGTTAACTCTTCCTGCATTTACTTTATTAATGGGGTCAGCTTGAACAGAAACAGGAGTAGGGACTGGTTGAACAATTTATCCTCCTCTTTCTAGATGAGTTGCTCATGCTGGAAGGAGGGTTGATTTGGCTATATTTTCATTACATTTAGCGGGAGCTTCAACAATTATGGC
>Ophiotholia_supplicans_OP575356
CCAGATATGGCTTTTCCACGAATGAAAAATTTAAGATTTTGATTAACTCTTCCTGCATTTACCTTATTAATGGGATCAGCTTGAACAGAAACAGGAGTGGGAACTGGTTGAACAATTTATCCTCCCCTTTCTAGATGAATTGCTCATGCTGGAAGAAGGGTTGATTTAGCTATATTTTCATTACATTTAGCGGGGGCTTCAACGATTATGGC
>Ophiotholia_sp._KU519559
CCAGATATGGCTTTTCCACGAATGAAAAATTTAAGATTTTGATTAACTCTTCCTGCATTTACCTTATTAATGGGGTCAGCTTGAACAGAAACAGGAGTGGGAACTGGTTGAACAATTTATCCTCCCCTTTCTAGATGAATTGCTCATGCTGGAAGAAGGGTTGATTTAGCTATATTTTCATTACATTTAGCGGGGGCTTCAACGATTATGGC
>Ophiotholia_sp._KU519560
CCAGATATGGCTTTTCCACGAATGAAAAATTTAAGATTTTGATTAACTCTTCCTGCATTTACCTTATTAATGGGGTCAGCTTGAACAGAAACAGGAGTGGGAACTGGTTGAACAATTTATCCTCCCCTTTCTAGATGAATTGCTCATGCTGGAAGAAGGGTTGATTTAGCTATATTTTCATTACATTTAGCGGGGGCTTCAACGATTATGGC
>Ophiotholia_sp._KU519561
CCAGATATGGCTTTTCCACGAATGAAAAATTTAAGATTTTGATTAACTCTTCCTGCATTTACCTTATTAATGGGATCAGCTTGAACAGAAACAGGAGTGGGAACTGGTTGAACAATTTATCCTCCCCTTTCTAGATGAATTGCTCATGCTGGAAGAAGGGTTGATTTAGCTATATTTTCATTACATTTAGCGGGGGCTTCAACGATTATGGC
>Ophiotholia_sp._KU519562
CCAGATATGGCTTTTCCACGAATGAAAAATTTAAGATTTTGATTAACTCTTCCTGCATTTACCTTATTAATGGGATCAGCTTGAACAGAAACAGGAGTGGGAACTGGTTGAACAATTTATCCTCCCCTTTCTAGATGAATTGCTCATGCTGGAAGAAGGGTTGATTTAGCTATATTTTCATTACATTTAGCGGGGGCTTCAACGATTATGGC
>Notocrinus_virilis_JN545389
CCAGATATGGCTTTCCCACGAATGAACAAAATGAGATTCTGACTTATTCCCCCCTCCTTTCTACTTCTCCTTACCTCCGCTAGAGTCGAAAAAGGGGCTGGTACAGGATGAACCATCTACCCTCCTCTCTCTAGAAATTTAGCCCATGCAGGCAGTTCTGTAGACCTAGCCATCTTTTCTCTCCATCTTGCCGGTGTCTCCTCTATTCTAGC
>Synallactidae_sp._ON400692
CCAGATATGTCATTTCCACGAATGAACAAAATGAGATTTTGACTASTACCACCTTCTTTTATGTTACTAATTGCTTCTGCAAGAGTAGAAAGAGGAGCTGGAACTGGATGAACAATATATCCACCTCTTTCAAGTAAAATTGCTCATGCAGGTGGATCTGTAGACTTAGCTATCTTTTCTTTACATCTTGCTGGAGCTTCCTCAATCTTAGC
>Psychronaetes_sp._ON400709
CCWGATATGGCTTTTCCTCGAATGAATAATWTRAGCTTTTGATTAATACCTCCTTCTTTAATGCTTTTACTTGSTTCATCATTAATTGAAARAGGAGCTGGAACAGGTTGAACAATTTATCCCCCTCTTTCAAGWAAAATAACKCATGCTGGAGGTTCTGTAGATTTRGCAATTTTTTCTTTACATTKTGCAGGGGCTTCTTCAATTCTGGS
>Apodida_sp._MW124779
CCTGATATGGCTTTCCCCCGTATGAAAAAAATGAGTTTCTGGCTTGTTCCTCCTTCTTTTTTACTGCTTTTGGCTTCTGCCGTTGTTGAAAGTGGGGTAGGAACTGGTTGGACTGTATATCCTCCTTTGTCTTCCAAATTAGCCCACGCAGGGGCCTCTGTCGATTTGGGTATATTCTCTTTACATCTGGCAGGTGTTTCATCAATTTTAGC
>Apodida_sp._MW124775
CCTGATATGGCTTTCCCCCGTATGAAAAAAATGAGTTTCTGGCTTGTTCCTCCTTCTTTTTTACTGCTTTTGGCTTCTGCCGTTGTTGAAAGTGGGGTAGGAACTGGTTGGACTGTATATCCTCCTTTGTCTTCCAAATTAGCCCACGCAGGGGCCTCTGTCGATTTGGGCATATTCTCTTTACATCTGGCAGGTGTTTCATCAATTTTAGC
>Synaptidae_sp._MN689973
CCCGATATGGCTTTTCCTCGAATGAATAAAATGAGATTCTGGTTAGTCCCTCCCTCATTTTTATTATTACTTGCTTCCGCTGTAGTAGAAAGGGGAGTCGGGACGGGTTGAACGGTTTATCCTCCTCTATCTGGAAAATTGGCCCATGCCGGTGCTTCTGTTGACCTGGGTATCTTTTCTCTACACCTTGCTGGTGTTTCTTCGATCCTAGC
>Synaptidae_sp._MN689974
CCCGATATGGCTTTTCCTCGAATGAATAAAATGAGATTCTGGTTAGTCCCTCCCTCATTTTTATTATTACTTGCTTCCGCTGTAGTAGAAAGGGGAGTCGGGACGGGTTGAACGGTTTATCCTCCTCTATCTGGAAAATTGGCCCATGCCGGTGCTTCTGTTGACCTGGGTATCTTTTCTCTACACCTTGCTGGTGTTTCTTCGATCCTAGC
>Synaptidae_sp._MN689972
CCTGATATGGCTTTCCCTCGAATGAACAAAATGAGATTCTGGTTAGTTCCTCCTTCATTTTTATTATTACTTGCTTCTGCTGTAGTAGAAAGGGGAGTCGGGACGGGTTGAACGGTTTATCCTCCCTTATCTGGGAAATTGGCTCATGCTGGTGCTTCCGTTGACCTTGGTATCTTTTCTCTACATCTTGCTGGTGTTTCCTCAATCCTGGC
>Synaptidae_sp._MN689969
CCCGATATGGCTTTCCCTCGAATGAATAAAATGAGATTCTGGCTAGTTCCTCCTTCGTTTTTATTATTACTTGCTTCTGCTGTAGTAGAAAGGGGAGTCGGGACGGGTTGAACGGTTTATCCTCCTCTATCTGGAAAATTGGCTCATGCTGGTGCTTCCGTTGATCTAGGTATCTTTTCCCTACATCTTGCTGGTGTTTCTTCAATCCTGGC
>Synaptidae_sp._MN689970
CCCGATATGGCTTTCCCTCGAATGAATAAAATGAGATTCTGGCTAGTTCCTCCTTCGTTTTTATTATTACTTGCTTCTGCTGTAGTAGAAAGGGGAGTCGGGACGGGTTGAACGGTTTATCCTCCTCTATCTGGAAAATTGGCTCATGCTGGTGCTTCCGTTGATCTAGGTATCTTTTCTCTACATCTTGCTGGTGTTTCTTCAATCCTGGC
>Opheodesoma_grisea_MW278766
CCAGATATGGCGTTTCCTCGGATGAAAAAAATGAGGTTCTGGTTGGTTCCTCCTTCTTTTCTTCTTTTATTAGCTTCAGCGGTTGTAGAAAGAGGAGTGGGAACGGGATGAACTGTTTATCCTCCTCTATCTTCGAATCTAGCTCATGCTGGGGCTTCAGTGGATTTAGGTATATTCTCTCTTCATTTAGCTGGGGTATCTTCGATTTTGGC
>Opheodesoma_grisea_OP898147
CCAGATATGGCGTTTCCTCGGATGAAAAAAATGAGGTTCTGGCTGGTTCCTCCTTCTTTTCTTCTTTTATTAGCTTCAGCGGTTGTAGAAAGAGGAGTGGGAACGGGATGAACTGTTTACCCTCCTCTATCTTCGAATCTGGCTCATGCTGGGGCTTCAGTGGATTTAGGTATATTTTCTCTTCATTTAGCTGGGGTATCTTCGATTTTGGC
>Opheodesoma_grisea_OP898148
CCAGATATGGCTTTTCCTCGGATGAAAAAAATGAGGTTCTGGCTGGTTCCTCCTTCTTTTCTTCTTTTATTAGCTTCAGCGGTTGTAGAAAGAGGAGTGGGAACGGGATGAACTGTTTACCCTCCTCTATCTTCGAATCTAGCTCATGCTGGGGCTTCAGTGGATTTAGGTATATTTTCTCTTCATTTAGCTGGGGTATCTTCGATTTTGGC
>Opheodesoma_grisea_OP898150
CCAGATATGGCGTTTCCTCGGATGAAAAAAATGAGGTTCTGGCTGGTTCCTCCTTCTTTTCTTCTTTTATTAGCTTCAGCGGTTGTAGAAAGAGGAGTGGGAACGGGATGAACTGTTTACCCTCCTCTATCTTCGAATCTAGCTCATGCTGGGGCTTCAGTGGATTTAGGTATATTTTCTCTTCATTTAGCTGGGGTATCTTCGATTTTGGC
>Polyplectana_longogranula_MW278510
CCGGATATGGCTTTTCCTCGAATGAAAAAAATGAGGTTCTGGCTGGTTCCTCCCTCCTTTTTACTCTTGTTGGCTTCTGCAGTTGTTGAAAGAGGTGTGGGAACTGGTTGAACGGTTTATCCTCCTCTTTCCGGAAAATTGGCTCATGCAGGTGCTTCGGTCGATTTAGGTATTTTTTCTTTACATTTGGCGGGTGTGTCTTCTATTTTAGC
>Polyplectana_kefersteinii_MW278511
CCAGATATGGCTTTCCCCCGGATGAAAAAAATGAGGTTCTGGTTGGTTCCTCCTTCCTTTTTGCTATTGTTGGCTTCTGCAGTTGTTGAGAGGGGTGTAGGGACTGGTTGGACAGTTTATCCCCCTCTTTCTGGAAAATTGGCTCATGCTGGTGCTTCAGTTGATTTAGGGATTTTTTCTCTACATTTGGCGGGTGTTTCCTCCATTTTAGC
>Polyplectana_kefersteinii_MW278282
CCAGATATGGCTTTCCCTCGGATGAAAAAAATGAGGTTCTGGTTGGTTCCTCCTTCCTTCTTGCTATTGTTGGCTTCTGCAGTTGTTGAGAGGGGTGTAGGGACTGGTTGGACAGTTTATCCCCCTCTTTCTGGAAAATTGGCTCATGCTGGTGCTTCAGTTGATTTAGGGATTTTTTCTCTACATTTGGCGGGTGTTTCCTCCATTTTAGC
>Polyplectana_kefersteinii_MZ560012
CCAGATATGGCTTTCCCTCGGATGAAAAAAATGAGGTTCTGGTTGGTTCCTCCTTCCTTCTTGCTATTATTGGCTTCTGCAGTTGTTGAGAGGGGTGTAGGGACTGGTTGGACAGTTTATCCCCCTCTTTCTGGAAAATTGGCTCATGCTGGTGCTTCAGTTGATTTAGGGATTTTTTCTTTACATTTGGCGGGTGTTTCCTCCATTTTAGC
>Polyplectana_kefersteinii_MW278297
CCAGATATGGCTTTCCCTCGGATGAAAAAAATGAGGTTCTGGTTGGTTCCTCCTTCCTTCTTGCTATTGTTGGCTTCTGCAGTTGTTGAGAGGGGTGTAGGGACTGGTTGGACAGTTTATCCCCCTCTTTCTGGAAAATTGGCTCATGCTGGTGCTTCAGTTGATTTAGGGATTTTTTCTTTACATTTGGCGGGTGTTTCCTCCATTTTAGC
>Leptosynapta_sp._KX458988
CCTGATATGGCTTTTCCTCGTATGAATAAAATGAGGTTTTGATTAATCCCTCCTTCTTTTTATCTTTTAATAATGTCTTCTTTGATTGAAAGAGGGGTAGGAACAGGGTGAACTGTGTACCCCCCTCTCTCTAGAAATGTTTCTCATTCTGGGGCGTCTGTGGATTTAGGAATTTTTTCTTTACATTTGGCTGGTGCATCTTCAATTTTGGC
>Holothuria_sp._OR379289
CCTGATATGGCTTTTCCCCGTATGAAAAAAATGAGGTTCTGGTTGATCCCTCCTTCATTTATTTTATTATTAGCTTCAGCCGTTGTGGAAGGTGGAATTGGGACTGGTTGGACTGTTTACCCGCCTTTATCTGGGAACTTGGCACATGCTGGGGCCTCAGTAGATTTAGGAATCTTTTCTTTGCACTTAGCAGGTGCCTCTTCTATTCTCGC
>Holothuria_sp._OR379260
CCTGATATGGCTTTTCCCCGTATGAAAAAAATGAGGTTTTGGTTGATCCCCCCTTCATTTATTTTATTACTAGCTTCAGCCGTTGTGGAAGGTGGAATTGGGACTGGTTGGACTGTTTACCCGCCTTTATCTGGAAACTTGGCACATGCTGGGGCCTCAGTCGATTTAGGAATCTTCTCTTTGCACTTAGCAGGTGCCTCTTCTATTCTCGC
>Holothuroidea_sp._OR378919
CCTGATATGGCTTTTCCCCGTATGAAAAAAATGAGGTTCTGGTTGATCCCCCCTTCATTTATTTTATTACTAGCTTCAGCCGTTGTGGAAGGTGGAATTGGGACTGGTTGGACTGTTTACCCGCCTTTATCTGGGAACTTGGCACATGCTGGGGCTTCAGTAGATTTAGGAATCTTCTCTTTGCACTTAGCAGGTGCCTCTTCTATTCTCGC
>UNVERIFIED:_Chiridota_KU496284
CCTGATATGGCCTTTCCTCGTTTAAAAAATATGAGTTTTTGGTTGGTCCCTCCCTCTTTTCTCTTACTTTTAGCTTCTGCTATTGTTGAGAGGGGGGTAGGTACTGGGTGAACGGTTTACCCTCCATTGTCTGGTAAAATAGCCCATGCGGGAGCTTCTGTAGATTTGGGTATCTTTTCGTTGCATCTTGCTGGTGCTTCTTCTATTTTAGC
>Holothuroidea_sp._MH339438
CCTGATATGGCCTTTCCTCGTTTAAAAAATATGAGTTTTTGGTTGGTCCCTCCCTCTTTTCTCTTACTTTTAGCTTCTGCTATTGTTGAGAGGGGGGTAGGCACTGGGTGAACGGTTTACCCTCCATTGTCTGGTAAAATAGCCCATGCGGGTGCTTCTGTAGATTTGGGTATCTTTTCGTTGCATCTTGCTGGTGCTTCTTCTATTTTAGC
>Holothuroidea_sp._MH338399
CCTGATATGGCCTTTCCTCGTTTAAAAAATATGAGTTTTTGGTTGGTCCCTCCCTCTTTTCTCTTACTTTTAGCTTCTGCTATTGTTGAGAGGGGGGTAGGTACTGGGTGAACGGTCTACCCTCCATTGTCTGGTAAAATAGCCCATGCGGGAGCTTCTGTAGATTTGGGTATCTTTTCGTTGCATCTTGCTGGTGCTTCTTCTATTTTAGC
>Chiridota_sp._KU496282
CCTGATATGGCCTTTCCTCGTTTAAAAAATATGAGTTTTTGGTTGGTCCCTCCCTCTTTTCTCTTACTTTTAGCTTCTGCTATTGTTGAGAGGGGGGTAGGTACTGGGTGAACGGTTTACCCTCCATTGTCTGGAAAAATAGCCCATGCGGGAGCTTCTGTAGATTTGGGTATCTTTTCGTTGCATCTTGCTGGTGCTTCTTCTATTTTAGC
>Chiridota_sp._KU496283
CCTGATATGGCCTTTCCTCGTTTAAAAAATATGAGTTTTTGGTTGGTCCCTCCCTCTTTTCTCTTACTTTTAGCTTCTGCTATTGTTGAGAGGGGGGTAGGTACTGGGTGAACGGTTTACCCTCCATTGTCTGGTAAAATAGCCCATGCGGGAGCTTCTGTAGATTTGGGTATCTTTTCGTTGCATCTTGCTGGTGCTTCTTCTATTTTAGC
>Chiridota_sp._KU496281
CCTGATATGGCCTTTCCTCGTTTAAAAAATATGAGTTTTTGGTTGGTCCCTCCCTCTTTTCTCTTACTTTTAGCTTCTGCTATTGTTGAGAGGGGGGTAGGTACTGGGTGAACGGTTTACCCTCCATTGTCTGGTAAAATAGCCCATGCGGGAGCTTCTGTAGATTTGGGTATCTTTTCGTTGCATCTTGCTGGTGCTTCTTCTATTTTAGC
>Chiridota_sp._KU496280
CCTGATATGGCCTTTCCTCGTTTAAAAAATATGAGTTTTTGGTTGGTCCCTCCCTCTTTTCTCTTACTTTTAGCTTCTGCTATTGTTGAGAGGGGGGTAGGTACTGGGTGAACGGTTTACCCTCCATTGTCTGGTAAAATAGCCCATGCGGGAGCTTCTGTAGATTTGGGTATCTTTTCGTTGCATCTTGCTGGTGCCTCTTCTATTTTAGC
>Holothuroidea_sp._MH338397
CCTGATATGGCCTTTCCTCGTTTAAAAAATATGAGTTTTTGGTTGGTCCCTCCCTCTTTTCTCTTACTTTTAGCTTCTGCTATTGTTGAGAGGGGGGTAGGTACTGGGTGAACGGTTTACCCTCCATTGTCTGGTAAAATAGCCCATGCGGGAGCTTCTGTAGATTTGGGTATCTTTTCGTTGCATCTTGCTGGTGCTTCTTCTATTTTAGC
>Chiridota_stuhlmanni_MZ559681
CCTGACATGGCCTTTCCTCGCCTAAAAAATATGAGGTTTTGGCTGGTTCCTCCCTCTTTCCTTTTACTTCTAGCTTCTGCTATTGTTGAGAGGGGGGTTGGTACTGGGTGAACGGTTTACCCTCCATTATCTGGTAAAATAGCTCATGCGGGAGCTTCTGTAGACTTGGGCATTTTCTCATTGCATATTGCTGGTGCTTCTTCTATTTCGGC
>Chiridota_stuhlmanni_MZ560558
CCTGACATGGCCTTTCCTCGCTTAAAAAATATGAGGTTTTGGCTGGTTCCTCCCTCTTTCCTTTTACTTCTAGCTTCTGCTATTGTTGAGAGGGGGGTTGGTACTGGGTGAACAGTTTACCCTCCATTATCTGGTAAAATAGCTCATGCGGGAGCTTCTGTAGACTTGGGCATTTTCTCATTGCATATTGCTGGTGCTTCTTCTATTTCGGC
>Chiridota_stuhlmanni_MZ560557
CCTGACATGGCCTTTCCTCGCCTAAAAAATATGAGGTTTTGGTTGGTTCCTCCTTCTTTCCTTTTGCTTCTAGCCTCTGCTATTGTTGAGAGGGGGGTCGGTACTGGGTGAACAGTTTACCCTCCATTATCTGGTAAAATAGCTCATGCGGGAGCTTCTGTAGATCTGGGTATTTTCTCGTTGCATATTGCTGGTGCTTCTTCTATTTCGGC
>Chiridota_stuhlmanni_MZ560316
CCTGACATGGCCTTTCCTCGCCTAAAAAATATGAGGTTTTGGCTGGTTCCTCCTTCTTTCCTTTTGCTTCTAGCCTCTGCTATTGTTGAGAGGGGGGTTGGTACTGGGTGAACAGTTTACCCCCCATTATCTGGCAAAATAGCTCATGCGGGAGCTTCTGTAGATTTGGGTATTTTCTCGTTGCATATTGCTGGTGCTTCTTCTATTTCGGC
>Chiridota_rigida_MW278414
CCTGACATGGCTTTCCCTCGTATGAATAATATGAGGTTTTGGTTAGTTCCGCCTTCTTTCCTTCTTCTTTTAGCTTCTTCTGTGGTTGAGAGGGGAGTGGGAACTGGTTGGACCGTTTATCCTCCTCTGTCTGGGAATATAGCACATGCTGGAGCTTCCGTTGATTTGGGTATCTTCTCGTTGCACTTGGCTGGTGCGTCTTCTATATTGGC
>Chiridota_rigida_MW278006
CCTGACATGGCTTTCCCTCGTATGAATAATATGAGGTTTTGGTTAGTTCCGCCTTCTTTCCTTCTTCTTTTAGCTTCTTCTGTGGTTGAGAGGGGAGTGGGAACTGGTTGGACCGTTTATCCTCCTCTGTCTGGGAATATAGCACATGCTGGAGCTTCCGTTGATTTGGGTATCTTCTCGTTGCACTTGGCTGGTGCGTCTTCTATATTGGC
>Chiridota_rigida_MW277808
CCTGACATGGCTTTCCCTCGTATGAATAATATGAGGTTTTGGTTAGTTCCGCCTTCTTTCCTTCTTCTTTTAGCTTCTTCTGTGGTTGAGAGGGGAGTGGGAACTGGTTGGACCGTTTATCCTCCTCTGTCTGGGAATATAGCACATGCTGGAGCTTCCGTTGATTTGGGTATCTTCTCGTTGCACTTGGCTGGTGCGTCTTCTATATTGGC
>Chiridota_rigida_MW277792
CCTGACATGGCTTTCCCTCGTATGAATAATATGAGGTTTTGGTTAGTTCCGCCTTCTTTCCTTCTTCTTTTAGCTTCTTCTGTGGTTGAGAGGGGAGTGGGAACTGGTTGGACCGTTTATCCTCCTCTGTCTGGGAATATAGCACATGCTGGAGCTTCCGTTGATTTGGGTATCTTCTCGTTGCACTTGGCTGGTGCGTCTTCTATATTGGC
>Holothuroidea_voucher_MN729956
CCTGATATGGCTTTTCCTCGAATGAAAAATATGAGGTTTTGGCTTGTTCCTCCTTCTTTCATTTTGCTTTTAGCTTCTGCTGTTGTTGAAAGTGGAGTTGGAACTGGTTGGACTGTTTACCCTCCTTTGTCAAGGAACATAGCTCATGCTGGAGCTTCTGTAGATCTGGGGATTTTTTCTTTACATTTGGCTGGTGCTTCTTCTATTTTAGC
>Holothuroidea_voucher_MN729870
CCTGATATGGCATTTCCTCGAATGAAAAATATGAGGTTTTGGCTTGTTCCCCCTTCTTTTATATTGCTCTTGGCTTCTGCTGTTGTTGAGAGAGGAGTTGGGACTGGTTGAACTGTTTACCCGCCTCTTTCAAGAAACATAGCTCATGCAGGAGCTTCTGTTGATTTGGGGATCTTTTCTTTGCATTTGGCTGGGGCCTCTTCTATTTTGGC
>Holothuroidea_voucher_MN730015
CCTGATATGGCATTTCCTCGAATGAAAAATATGAGGTTTTGGCTTGTTCCCCCTTCTTTTATATTGCTCTTGGCTTCTGCTGTTGTTGAGAGAGGAGTTGGGACTGGTTGAACTGTTTACCCGCCTCTTTCAAGAAACATAGCTCATGCAGGAGCTTCTGTTGATTTGGGGATCTTTTCTTTGCATTTGGCTGGGGCCTCTTCTATTTTGGC
>Holothuroidea_voucher_MN729912
CCTGATATGGCATTTCCTCGAATGAAAAATATGAGGTTTTGGCTTGTTCCCCCTTCTTTTATATTGCTCTTGGCTTCTGCTGTTGTTGAGAGAGGAGTTGGGACTGGTTGAACTGTTTACCCGCCTCTTTCAAGAAACATAGCTCATGCAGGAGCTTCTGTTGATTTGGGGATCTTTTCTTTGCATTTGGCTGGGGCCTCTTCTATTTTGGC
>Holothuroidea_voucher_MN729951
CCTGATATGGCATTTCCTCGAATGAAAAATATGAGGTTTTGGCTTGTTCCCCCTTCTTTTATATTGCTCTTGGCTTCTGCTGTTGTTGAGAGAGGAGTTGGGACTGGTTGAACTGTTTACCCGCCTCTTTCAAGAAACATAGCTCATGCAGGAGCTTCTGTTGATTTGGGGATCTTTTCTTTGCATTTGGCTGGGGCCTCTTCTATTTTGGC
>Holothuroidea_voucher_MN729964
CCTGATATGGCATTTCCTCGAATGAAAAATATGAGGTTTTGGCTTGTTCCCCCTTCTTTTATATTGCTCTTGGCTTCTGCTGTTGTTGAGAGAGGAGTTGGGACTGGTTGAACTGTTTACCCGCCTCTTTCAAGAAACATAGCTCATGCAGGAGCTTCTGTTGATTTGGGGATCTTTTCTTTGCATTTGGCTGGGGCCTCTTCTATTTTGGC
>Holothuroidea_voucher_MN729941
CCTGATATGGCATTTCCTCGAATGAAAAATATGAGGTTTTGGCTTGTTCCCCCTTCTTTTATATTGCTCTTGGCTTCTGCTGTTGTTGAGAGAGGAGTTGGGACTGGTTGAACTGTTTACCCGCCTCTTTCAAGAAACATAGCTCATGCAGGAGCTTCTGTTGATTTGGGGATCTTTTCTTTGCATTTGGCTGGGGCCTCTTCTATTTTGGC
>Holothuroidea_voucher_MN730002
CCTGATATGGCATTTCCTCGAATGAAAAATATGAGGTTTTGGCTTGTTCCCCCTTCTTTTATATTGCTCTTGGCTTCTGCTGTTGTTGAGAGAGGAGTTGGGACTGGTTGAACTGTTTACCCGCCTCTTTCAAGAAACATAGCTCATGCAGGAGCTTCTGTTGATTTGGGGATCTTTTCTTTGCATTTGGCTGGGGCCTCTTCTATTTTGGC
>Holothuroidea_voucher_MN730000
CCTGATATGGCATTTCCTCGAATGAAAAATATGAGGTTTTGGCTTGTTCCCCCTTCTTTTATATTGCTCTTGGCTTCTGCTGTTGTTGAGAGAGGAGTTGGGACTGGTTGAACTGTTTACCCGCCTCTTTCAAGAAACATAGCTCATGCAGGAGCTTCTGTTGATTTGGGGATCTTTTCTTTGCATTTGGCTGGGGCCTCTTCTATTTTGGC
>Holothuroidea_voucher_MN729985
CCTGATATGGCATTTCCTCGAATGAAAAATATGAGGTTTTGGCTTGTTCCCCCTTCTTTTATATTGCTCTTGGCTTCTGCTGTTGTTGAGAGAGGAGTTGGGACTGGTTGAACTGTTTACCCGCCTCTTTCAAGAAACATAGCTCATGCAGGAGCTTCTGTTGATTTGGGGATCTTTTCTTTGCATTTGGCTGGGGCCTCTTCTATTTTGGC
>Holothuroidea_voucher_MN729878
CCTGATATGGCATTTCCTCGAATGAAAAATATGAGGTTTTGGCTTGTTCCCCCTTCTTTTATATTGCTCTTGGCTTCTGCTGTTGTTGAGAGAGGAGTTGGGACTGGTTGAACTGTTTACCCGCCTCTTTCAAGAAACATAGCTCATGCAGGAGCTTCTGTTGATTTGGGGATCTTTTCTTTGCATTTGGCTGGGGCCTCTTCTATTTTGGC
>Holothuroidea_voucher_MN729857
CCTGATATGGCATTTCCTCGAATGAAAAATATGAGGTTTTGGCTTGTTCCCCCTTCTTTTATATTGCTCTTGGCTTCTGCTGTTGTTGAGAGAGGAGTTGGGACTGGTTGAACTGTTTACCCGCCTCTTTCAAGAAACATAGCTCATGCAGGAGCTTCTGTTGATTTGGGGATCTTTTCTTTGCATTTGGCTGGGGCCTCTTCTATTTTGGC
>Holothuroidea_voucher_MN729856
CCTGATATGGCATTTCCTCGAATGAAAAATATGAGGTTTTGGCTTGTTCCCCCTTCTTTTATATTGCTCTTGGCTTCTGCTGTTGTTGAGAGAGGAGTTGGGACTGGTTGAACTGTTTACCCGCCTCTTTCAAGAAACATAGCTCATGCAGGAGCTTCTGTTGATTTGGGGATCTTTTCTTTGCATTTGGCTGGGGCCTCTTCTATTTTGGC
>Holothuroidea_voucher_MN729851
CCTGATATGGCATTTCCTCGAATGAAAAATATGAGGTTTTGGCTTGTTCCCCCTTCTTTTATATTGCTCTTGGCTTCTGCTGTTGTTGAGAGAGGAGTTGGGACTGGTTGAACTGTTTACCCGCCTCTTTCAAGAAACATAGCTCATGCAGGAGCTTCTGTTGATTTGGGGATCTTTTCTTTGCATTTGGCTGGGGCCTCTTCTATTTTGGC
>Holothuroidea_voucher_MN729911
CCTGATATGGCATTTCCTCGAATGAAAAATATGAGGTTTTGGCTTGTTCCCCCTTCTTTTATATTGCTCTTGGCTTCTGCTGTTGTTGAGAGAGGAGTTGGGACTGGTTGAACTGTTTACCCGCCTCTTTCAAGAAACATAGCTCATGCAGGAGCTTCTGTTGATTTGGGGATCTTTTCTTTGCATTTGGCTGGGGCCTCTTCTATTTTGGC
>Holothuroidea_voucher_MN729952
CCTGATATGGCATTTCCTCGAATGAAAAATATGAGGTTTTGGCTTGTTCCCCCTTCTTTTATATTGCTCTTGGCTTCTGCTGTTGTTGAGAGAGGAGTTGGGACTGGTTGAACTGTTTACCCGCCTCTTTCAAGAAACATAGCTCATGCAGGAGCTTCTGTTGATTTGGGGATCTTTTCTTTGCATTTGGCTGGGGCCTCTTCTATTTTGGC
>Holothuroidea_voucher_MN729893
CCTGATATGGCATTTCCTCGAATGAAAAATATGAGGTTTTGGCTTGTTCCCCCTTCTTTTATATTGCTCTTGGCTTCTGCTGTTGTTGAGAGAGGAGTTGGGACTGGTTGAACTGTTTACCCGCCTCTTTCAAGAAACATAGCTCATGCAGGAGCTTCTGTTGATTTGGGGATCTTTTCTTTACATTTGGCTGGGGCCTCTTCTATTTTGGC
>Holothuroidea_voucher_MN729923
CCTGATATGGCATTTCCTCGAATGAAAAATATGAGGTTTTGGCTTGTTCCCCCTTCTTTTATATTGCTCTTGGCTTCTGCTGTTGTTGAGAGAGGAGTTGGGACTGGTTGAACTGTTTACCCGCCTCTTTCAAGAAACATAGCTCATGCAGGAGCTTCTGTTGATTTGGGGATTTTTTCTTTGCATTTGGCTGGGGCCTCTTCTATTTTGGC
>Holothuroidea_voucher_MN729837
CCTGATATGGCATTTCCTCGAATGAAAAATATGAGGTTTTGGCTTGTTCCCCCTTCTTTTATATTGCTCTTGGCTTCTGCTGTTGTTGAGAGAGGAGTTGGGACTGGTTGAACTGTTTACCCGCCTCTTTCAAGAAACATAGCTCATGCAGGAGCTTCTGTTGATTTGGGGATCTTTTCTTTGCATTTGGCTGGGGCCTCTTCTATTTTGGC
>Holothuroidea_voucher_MN730004
CCTGATATGGCATTTCCTCGAATGAAAAATATGAGGTTTTGGCTTGTTCCCCCTTCTTTTATATTGCTCTTGGCTTCTGCTGTTGTTGAGAGAGGAGTTGGGACTGGTTGAACTGTTTACCCGCCTCTTTCAAGAAACATAGCTCATGCAGGAGCTTCTGTTGATTTGGGGATCTTTTCTTTGCATTTGGCTGGGGCCTCTTCTATTTTGGC
>Holothuroidea_voucher_MN729860
CCTGATATGGCATTTCCTCGAATGAAAAATATGAGGTTTTGGCTTGTTCCCCCTTCTTTTATATTGCTCTTGGCTTCTGCTGTTGTTGAGAGAGGAGTTGGGACTGGTTGAACTGTTTACCCGCCTCTTTCAAGAAACATAGCTCATGCAGGAGCTTCTGTTGATTTGGGGATCTTTTCTTTGCATTTGGCTGGGGCCTCTTCTATTTTGGC
>Holothuroidea_voucher_MN729853
CCTGATATGGCATTTCCTCGAATGAAAAATATGAGGTTTTGGCTTGTTCCCCCTTCTTTTATATTGCTCTTGGCTTCTGCTGTTGTTGAGAGAGGAGTTGGGACTGGTTGAACTGTTTACCCGCCTCTTTCAAGAAACATAGCTCATGCAGGAGCTTCTGTTGATTTGGGGATCTTTTCTTTGCATTTGGCTGGGGCCTCTTCTATTTTGGC
>Holothuroidea_voucher_MN729887
CCTGATATGGCATTTCCTCGAATGAAAAATATGAGGTTTTGGCTTGTTCCCCCTTCTTTTATATTGCTCTTGGCTTCTGCTGTTGTTGAGAGAGGAGTTGGGACTGGTTGAACTGTTTACCCGCCTCTTTCAAGAAACATAGCTCATGCAGGAGCTTCTGTTGATTTGGGGATCTTTTCTTTGCATTTGGCTGGGGCCTCTTCTATTTTGGC
>Holothuroidea_voucher_MN729936
CCTGATATGGCATTTCCTCGAATGAAAAATATGAGGTTTTGGCTTGTTCCCCCTTCTTTTATATTGCTCTTGGCTTCTGCTGTTGTTGAGAGAGGAGTTGGGACTGGTTGAACTGTTTACCCGCCTCTTTCAAGAAACATAGCTCATGCAGGAGCTTCTGTTGATTTGGGGATCTTTTCTTTGCATTTGGCTGGGGCCTCTTCTATTTTGGC
>Holothuroidea_voucher_MN729943
CCTGATATGGCATTTCCTCGAATGAAAAATATGAGGTTTTGGCTTGTTCCCCCTTCTTTTATATTGCTCTTGGCTTCTGCTGTTGTTGAGAGAGGAGTTGGGACTGGTTGAACTGTTTACCCGCCTCTTTCAAGAAACATAGCTCATGCAGGAGCTTCTGTTGATTTGGGGATCTTTTCTTTGCATTTGGCTGGGGCCTCTTCTATTTTGGC
>Holothuroidea_voucher_MN729919
CCTGATATGGCATTTCCTCGAATGAAAAATATGAGGTTTTGGCTTGTTCCCCCTTCTTTTATATTGCTCTTGGCTTCTGCTGTTGTTGAGAGAGGAGTTGGGACTGGTTGAACTGTTTACCCGCCTCTTTCAAGAAACATAGCTCATGCAGGAGCTTCTGTTGATTTGGGGATCTTTTCTTTGCATTTGGCTGGGGCCTCTTCTATTTTGGC
>Holothuroidea_voucher_MN729991
CCTGATATGGCATTTCCTCGAATGAAAAATATGAGGTTTTGGCTTGTTCCCCCTTCTTTTATATTGCTCTTGGCTTCTGCTGTTGTTGAGAGAGGAGTTGGGACTGGTTGAACTGTTTACCCGCCTCTTTCAAGAAACATAGCTCATGCAGGAGCTTCTGTTGATTTGGGGATCTTTTCTTTGCATTTGGCTGGGGCCTCTTCTATTTTAGC
>Holothuroidea_voucher_MN729918
CCTGATATGGCATTTCCTCGAATGAAAAATATGAGGTTTTGGCTTGTTCCCCCTTCTTTTATATTGCTCTTGGCTTCTGCTGTTGTTGAGAGAGGAGTTGGGACTGGTTGAACTGTTTACCCGCCTCTTTCAAGAAACATAGCTCATGCAGGAGCTTCTGTTGATTTGGGGATCTTTTCTTTGCATTTGGCTGGGGCCTCTTCTATTTTAGC
>Holothuroidea_voucher_MN729945
CCTGATATGGCATTTCCTCGAATGAAAAATATGAGGTTTTGGCTTGTTCCCCCTTCTTTTATATTGCTCTTGGCTTCTGCTGTTGTTGAGAGAGGAGTTGGGACTGGTTGAACTGTTTACCCGCCTCTTTCAAGAAACATAGCTCATGCAGGAGCTTCTGTTGATTTGGGGATCTTTTCTTTGCATTTGGCTGGGGCCTCTTCTATTTTGGC
>Holothuroidea_voucher_MN729877
CCTGATATGGCATTTCCTCGAATGAAAAATATGAGGTTTTGGCTTGTTCCCCCTTCTTTTATATTGCTCTTGGCTTCTGCTGTTGTTGAGAGAGGAGTTGGGACTGGTTGAACTGTTTACCCGCCTCTTTCAAGAAACATAGCTCATGCAGGAGCTTCTGTTGATTTGGGGATCTTTTCTTTGCATTTGGCTGGGGCCTCTTCTATTTTGGC
>Holothuroidea_voucher_MN729971
CCTGATATGGCATTTCCTCGAATGAAAAATATGAGGTTTTGGCTTGTTCCCCCTTCTTTTATATTGCTCTTGGCTTCTGCTGTTGTTGAGAGAGGAGTTGGGACTGGTTGAACTGTTTACCCGCCTCTTTCAAGAAACATAGCTCATGCAGGAGCTTCTGTTGATTTGGGGATCTTTTCTTTGCATTTGGCTGGGGCCTCTTCTATTTTGGC
>Holothuroidea_voucher_MN729835
CCTGATATGGCATTTCCTCGAATGAAAAATATGAGGTTTTGGCTTGTTCCCCCTTCTTTTATATTGCTCTTGGCTTCTGCTGTTGTTGAGAGAGGAGTTGGGACTGGTTGAACTGTTTACCCGCCTCTTTCAAGAAACATAGCTCATGCAGGAGCTTCTGTTGATTTGGGGATCTTTTCTTTGCATTTGGCTGGGGCCTCTTCTATTTTGGC
>Holothuroidea_voucher_MN730009
CCTGATATGGCATTTCCTCGAATGAAAAATATGAGGTTTTGGCTTGTTCCCCCTTCTTTTATATTGCTCTTGGCTTCTGCTGTTGTTGAGAGAGGAGTTGGGACTGGTTGAACTGTTTACCCGCCTCTTTCAAGAAACATAGCTCATGCAGGAGCTTCTGTTGATTTGGGGATCTTTTCTTTGCATTTGGCTGGGGCCTCTTCTATTTTGGC
>Holothuroidea_voucher_MN730005
CCTGATATGGCATTTCCTCGAATGAAAAATATGAGGTTTTGGCTTGTTCCCCCTTCTTTTATATTGCTCTTGGCTTCTGCTGTTGTTGAGAGAGGAGTTGGGACTGGTTGAACTGTTTACCCGCCTCTTTCAAGAAACATAGCTCATGCAGGAGCTTCTGTTGATTTGGGGATCTTTTCTTTGCATTTGGCTGGGGCCTCTTCTATTTTGGC
>Holothuroidea_voucher_MN729921
CCTGATATGGCATTTCCTCGAATGAAAAATATGAGGTTTTGGCTTGTTCCCCCTTCTTTTATATTGCTCTTGGCTTCTGCTGTTGTTGAGAGAGGAGTTGGGACTGGTTGAACTGTTTACCCGCCTCTTTCAAGAAACATAGCTCATGCAGGAGCTTCTGTTGATTTGGGGATCTTTTCTTTGCATTTGGCTGGGGCCTCTTCTATTTTGGC
>Holothuroidea_voucher_MN729898
CCTGATATGGCATTTCCTCGAATGAAAAATATGAGGTTTTGGCTTGTTCCCCCTTCTTTTATATTGCTCTTGGCTTCTGCTGTTGTTGAGAGAGGAGTTGGGACTGGTTGAACTGTTTACCCGCCTCTTTCAAGAAACATAGCTCATGCAGGAGCTTCTGTTGATTTGGGGATCTTTTCTTTGCATTTGGCTGGGGCCTCTTCTATTTTGGC
>Holothuroidea_voucher_MN729972
CCTGATATGGCATTTCCTCGAATGAAAAATATGAGGTTTTGGCTTGTTCCCCCTTCTTTTATATTGCTCTTGGCTTCTGCTGTTGTTGAGAGAGGAGTTGGGACTGGTTGAACTGTTTACCCGCCTCTTTCAAGAAACATAGCTCATGCAGGAGCTTCTGTTGATTTGGGGATCTTTTCTTTGCATTTGGCTGGGGCCTCTTCTATTTTGGC
>Holothuroidea_voucher_MN730007
CCTGATATGGCATTTCCTCGAATGAAAAATATGAGGTTTTGGCTTGTTCCCCCTTCTTTTATATTGCTCTTGGCTTCTGCTGTTGTTGAGAGAGGAGTTGGGACTGGTTGAACTGTTTACCCGCCTCTTTCAAGAAACATAGCTCATGCAGGAGCTTCTGTTGATTTGGGGATCTTTTCTTTGCATTTGGCTGGGGCCTCTTCTATTTTGGC
>Holothuroidea_voucher_MN729841
CCTGATATGGCATTTCCTCGAATGAAAAATATGAGGTTTTGGCTTGTTCCCCCTTCTTTTATATTGCTCTTGGCTTCTGCTGTTGTTGAGAGAGGAGTTGGGACTGGTTGAACTGTTTACCCGCCTCTTTCAAGAAACATAGCTCATGCAGGAGCCTCTGTTGATTTGGGGATCTTTTCTTTGCATTTGGCTGGGGCCTCTTCTATTTTGGC
>Holothuroidea_voucher_MN730001
CCTGATATGGCATTTCCTCGAATGAAAAATATGAGGTTTTGGCTTGTTCCCCCCTCTTTTATATTGCTCTTGGCTTCTGCTGTTGTTGAGAGAGGAGTTGGGACTGGTTGAACTGTTTACCCGCCTCTTTCAAGAAACATAGCTCATGCAGGAGCCTCTGTTGATTTGGGGATCTTTTCTTTGCATTTGGCTGGGGCCTCTTCTATTTTGGC
>Holothuroidea_voucher_MN729993
CCTGATATGGCATTTCCTCGAATGAAAAATATGAGGTTTTGGCTTGTTCCCCCTTCTTTTATATTGCTCTTGGCTTCTGCTGTTGTTGAGAGAGGAGTTGGGACTGGTTGAACTGTTTACCCGCCTCTTTCAAGAAACATAGCTCATGCAGGAGCCTCTGTTGATTTGGGGATCTTTTCTTTGCATTTGGCTGGGGCCTCTTCTATTTTGGC
>Holothuroidea_voucher_MN729989
CCTGATATGGCATTTCCTCGAATGAAAAATATGAGGTTTTGGCTTGTTCCCCCTTCTTTTATATTGCTCTTGGCTTCTGCTGTTGTTGAGAGAGGAGTTGGGACTGGTTGAACTGTTTACCCGCCTCTTTCAAGAAACATAGCTCATGCAGGAGCCTCTGTTGATTTGGGGATCTTTTCTTTGCATTTGGCTGGGGCCTCTTCTATTTTGGC
>Holothuroidea_voucher_MN729963
CCTGATATGGCATTTCCTCGAATGAAAAATATGAGGTTTTGGCTTGTTCCCCCTTCTTTTATATTGCTCTTGGCTTCTGCTGTTGTTGAGAGAGGAGTTGGGACTGGTTGAACTGTTTACCCGCCTCTTTCAAGAAACATAGCTCATGCAGGAGCCTCTGTTGATTTGGGGATCTTTTCTTTGCATTTAGCTGGGGCCTCTTCTATTTTGGC
>Chiridotidae_sp._MZ559783
CCTGATATGGCATTTCCTCGTTTGAAAAAAATGAGGTTTTGGTTAGTCCCCCCTTCTTTTCTTTTATTAATAGCTTCTGCTGTTGTGGAGAGGGGAGTAGGAACTGGTTGAACTGTATATCCTCCGTTGTCAGGAAAAATAGCGCATGCGGGGGCTTCAGTTGATTTAGGAATTTTTTCTTTACATTTAGCAGGGGCTTCTTCAATTTTAGC
>Chiridotidae_sp._MZ559782
CCTGATATGGCATTTCCTCGTTTGAAAAAAATGAGGTTTTGGTTAGTCCCCCCTTCTTTTCTTTTATTAATAGCTTCTGCTGTTGTGGAGAGGGGAGTAGGAACTGGTTGAACTGTATATCCTCCGTTGTCAGGAAAAATAGCGCATGCGGGGGCTTCAGTTGATTTAGGAATTTTTTCTTTACATTTAGCAGGGGCTTCTTCAATTTTAGC
>Chiridotidae_sp._MZ559781
CCTGATATGGCATTTCCTCGTTTGAAAAAAATGAGGTTTTGGTTAGTCCCCCCTTCTTTTCTTTTATTAATAGCTTCTGCTGTTGTGGAGAGGGGAGTAGGAACTGGTTGAACTGTATATCCTCCGTTGTCAGGAAAAATAGCGCATGCGGGGGCTTCAGTTGATTTAGGAATTTTTTCTTTACATTTAGCAGGGGCTTCTTCAATTTTAGC
>Leptosynapta_sp._OQ417191
CCTGATATGGCTTTTCCTCGAATGAATAATATGAGGTTCTGGTTGGTTCCTCCTTCTTTTTTGTTATTGTTGGCGTCTGCTATAGTAGAAAGTGGGGTTGGAACTGGTTGAACCGTGTATCCGCCTCTTTCTAGAAATATTGCTCATTCAGGGGCTTCTGTAGACCTAGGTATCTTTTCACTTCATTTGGCTGGAGCTTCTTCAATATTGGC
>Chiridota_laevis_KU495903
CCTGATATGGCTTTTCCTCGTATGAAAAATATGAGATTTTGGTTAATTCCTCCTTCTTTTTTACTTCTTTTAGCATCTGCTGTAGTTGAAAGTGGTATTGGTACAGGGTGAACTGTTTATCCTCCTTTATCCGGGAAAATAGCTCATGCTGGTGCTTCTGTAGACCTTGGTATATTTTCTTTACATTTAGCTGGAGCTTCTTCTATTTTAGC
>Chiridotidae_sp._LC788078
CCTGATATGGCTTTTCCACGAATGAAAAAAATGAGGTTTTGATTAGTACCTCCCTCTTTTTTGCTTTTACTTGCTTCTGCTGTTGTTGAGAGGGGAGTTGGAACAGGATGAACTGTTTATCCTCCTTTATCTGGAAATATTGCACATGCTGGGGCTTCTGTGGATTTAGGTATTTTTTCTCTACATTTAGCCGGGGCTTCTTCAATTTTGGC
>Leptosynapta_tenuis_OQ323071
CCTGATATGGCTTTTCCTCGTATGAAAAATATGAGTTTTTGGTTGGTTCCTCCTTCTTTTTTATTATTATTAGCTTCTTCTATAGTTGAAAGAGGAGCAGGTACTGGGTGGACTGTTTATCCTCCTCTATCTAGAAAAATTGCTCATGCGGGGGCTTCTGTTGATTTAGCTATTTTTTCTTTACATTTGGCAGGTGCTTCTTCTATTTTAGC
>Leptosynapta_tenuis_MK308307
CCTGATATGGCTTTTCCTCGTATGAAAAATATGAGTTTTTGGTTGGTTCCTCCTTCTTTTTTATTATTATTAGCTTCTTCTATAGTTGAAAGAGGAGCAGGTACTGGGTGGACTGTTTATCCTCCTTTATCTAGAAAAATTGCTCATGCGGGGGCTTCTGTTGATTTAGCTATTTTTTCTCTACATTTGGCAGGTGCTTCTTCTATTTTAGC
>Leptosynapta_tenuis_MK308250
CCTGATATGGCTTTTCCTCGTATGAAAAATATGAGTTTTTGGTTGGTTCCTCCTTCTTTTTTATTATTATTAGCTTCTTCTATAGTTGAAAGAGGAGCAGGTACTGGGTGGACTGTTTATCCTCCTTTATCTAGAAAAATTGCTCATGCGGGGGCTTCTGTTGATTTAGCTATTTTTTCTCTACATTTGGCAGGTGCTTCTTCTATTTTAGC
>Leptosynapta_tenuis_MK308084
CCTGATATGGCTTTTCCTCGTATGAAAAATATGAGTTTTTGGTTGGTTCCTCCTTCTTTTTTATTATTATTAGCTTCTTCTATAGTTGAAAGAGGAGCAGGTACTGGGTGGACTGTTTATCCTCCTTTATCTAGAAAAATTGCTCATGCGGGGGCTTCTGTTGATTTAGCTATTTTTTCTCTACATTTGGCAGGTGCTTCTTCTATTTTAGC
>Leptosynapta_sp._KX458987
CCTGATATGGCTTTTCCTCGTATGAATAAAATGAGGTTTTGATTAATCCCTCCTTCTTTTTATCTTTTAATAATGTCTTCTTTGATTGAAAGAGGGGTAGGAACAGGGTGAACTGTGTACCCCCCTCTCTCTAGAAATGTTTCTCATTCTGGGGCGTCTGTGGATTTAGGAATTTTTTCTTTACATTTGGCTGGTGCATCTTCAATTTTGGC
>Synaptidae_sp._MN689976
CCTGATATGGCTTTCCCTCGTATGAATAAAATGAGCTTTTGGTTGGTTCCCCCTTCATTTTTATTATTACTCGCTTCTGCTGTAGTGGAAAGGGGAGTTGGGACGGGTTGGACGGTTTATCCTCCATTGTCCGGAAAATTGGCTCATGCTGGTGCTTCTGTTGACCTGGGTATCTTTTCTTTGCATCTTGCCGGTGTTTCTTCAATTTTGGC
>Synaptidae_sp._MN689971
CCCGATATGGCTTTCCCTCGAATGAATAAAATGAGATTCTGGTTAGTTCCTCCTTCGTTTTTATTATTACTTGCTTCTGCTGTAGTAGAAAGGGGAGTCGGGACGGGTTGAACGGTTTATCCTCCTCTATCTGGAAAATTGGCTCATGCTGGTGCTTCCGTTGATCTAGGTATCTTTTCTTTACATCTTGCTGGTGTTTCTTCAATTCTGGC
>Apodida_sp._MW124772
CCTGATATGGCCTTTCCTCGTATGAAAAATATGAGGTTTTGGTTAGTGCCACCTTCTTTCTTACTTTTACTTGCTTCCGCGGTTGTCGAAAGTGGGGTTGGAACTGGGTGAACGGTCTACCCTCCGCTGTCCGGGAATGTAGCGCATGCTGGGGCGTCTGTAGATTTGGGTATCTTTTCTCTCCATCTTGCCGGGGCCTCTTCTATCTTAGC
>Apodida_sp._MW124777
CCTGATATGGCATTTCCTCGTATGAAAAAAATGAGGTTTTGATTAGTTCCTCCCTCTTTCATCTTGTTGTTATCCTCGGCCGTGGTTGAAAGCGGTGTTGGAACGGGTTGGACTGTTTACCCTCCTCTTTCTGGAAACTTGGCTCATGCTGGTGCTTCGGTTGATCTGGGTATTTTTTCTCTTCATTTGGCTGGGGCTTCTTCTATTCTTGC
>Apodida_sp._MW124776
CCTGATATGGCATTTCCTCGTATGAAAAAAATGAGGTTTTGATTAGTTCCTCCCTCTTTCATCTTGTTGTTATCCTCGGCCGTGGTTGAAAGCGGTGTTGGAACGGGTTGGACTGTTTACCCTCCTCTTTCTGGAAACTTGGCTCATGCTGGTGCTTCGGTTGATCTGGGTATTTTTTCTCTTCATCTGGCTGGGGCTTCTTCTATTCTTGC
>Apodida_sp._MW124773
CCTGATATGGCATTTCCTCGTATGAAAAAAATGAGGTTTTGATTAGTTCCTCCCTCTTTCATCTTGTTGTTATCCTCGGCCGTGGTTGAAAGCGGTGTTGGAACGGGTTGGACTGTTTACCCTCCTCTTTCTGGAAACTTAGCTCATGCTGGTGCTTCGGTTGATCTGGGTATTTTTTCTCTTCATCTGGCTGGGGCTTCTTCTATTCTTGC
>Apodida_sp._MW124774
CCTGATATGGCATTTCCTCGTATGAAAAAAATGAGGTTTTGATTAGTTCCTCCCTCTTTCATCTTGTTGTTATCCTCGGCCGTGGTTGAAAGCGGTGTTGGAACGGGTTGGACTGTTTACCCTCCTCTTTCTGGAAACTTGGCTCATGCTGGTGCTTCGGTTGATCTGGGTATTTTTTCTCTTCATCTGGCTGGGGCTTCTTCTATTCTTGC
>Holothuroidea_voucher_MN729872
CCTGATATGGCTTTTCCTCGTATGAAAAAAATGAGGTTTTGGTTAGTGCCTCCTTCTTTTATTTTGTTGCTGGCCTCGGCTGTGGTGGAGAGTGGAGTTGGAACTGGTTGGACTGTTTATCCTCCTCTTTCTGGGAATCTAGCTCATGCTGGGGCTTCAGTGGATCTTGGGATTTTTTCTTTACATTTGGCTGGGGCCTCTTCTATTCTTGC
>Holothuroidea_voucher_MN729864
CCTGATATGGCTTTTCCTCGTATGAAAAAAATGAGGTTTTGGTTAGTGCCTCCTTCTTTTATTTTGTTGTTGGCCTCGGCTGTGGTGGAGAGTGGAGTTGGAACTGGTTGGACTGTTTATCCTCCTCTTTCTGGGAATCTAGCTCATGCTGGGGCTTCAGTGGATCTTGGGATTTTTTCTTTACATTTGGCTGGGGCCTCTTCTATTCTTGC
>Holothuroidea_voucher_MN729899
CCTGATATGGCTTTTCCTCGTATGAAAAAAATGAGGTTTTGGTTAGTGCCTCCTTCTTTTATTTTGTTGTTGGCCTCGGCTGTGGTGGAGAGTGGAGTTGGAACTGGTTGGACTGTTTATCCTCCTCTTTCTGGGAATCTAGCTCATGCTGGGGCTTCAGTGGATCTTGGGATTTTTTCTTTACATTTGGCTGGGGCCTCTTCTATTCTTGC
>Apodida_sp._MW124778
CCTGATATGGCTTTTCCTCGTATGAAAAAAATGAGGTTTTGGTTAGTGCCTCCTTCTTTTATTTTGTTGTTGGCCTCGGCTGTGGTGGAGAGTGGAGTTGGAACTGGTTGGACTGTTTATCCTCCTCTTTCTGGGAATCTAGCTCATGCTGGGGCTTCAGTGGATCTTGGGATTTTTTCTTTACATTTGGCTGGGGCCTCTTCTATTCTTGC
>Holothuroidea_voucher_MN729974
CCTGATATGGCTTTTCCTCGTATGAAAAAAATGAGGTTTTGGTTAGTGCCTCCTTCTTTTATTTTGTTGTTGGCCTCGGCTGTGGTGGAGAGTGGAGTTGGAACTGGTTGGACTGTTTATCCTCCTCTTTCTGGGAATCTAGCTCATGCTGGGGCTTCAGTGGATCTTGGGATTTTTTCTTTACATTTGGCTGGGGCCTCTTCTATTCTTGC
>Holothuroidea_voucher_MN729950
CCTGATATGGCTTTTCCTCGTATGAAAAAAATGAGGTTTTGGTTAGTGCCTCCTTCCTTTATTTTGTTGTTGGCCTCGGCTGTGGTGGAGAGTGGAGTTGGAACTGGTTGGACTGTTTATCCTCCTCTTTCTGGGAATCTAGCTCATGCTGGGGCTTCAGTGGATCTTGGGATTTTTTCTTTACATTTGGCTGGGGCCTCTTCTATTCTTGC
>Taeniogyrus_sp._LC152966
CCAGACATGGCTTTTCCTCGAATGAAAAAAATGAGGTTTTGGTTGGTCCCTCCTTCTTTTTTTTTGTTGTTGACTTCTGCTGTTGTGGAAAGAGGGGTTGGGACGGGTTGGACAGTTTATCCTCCTCTTTCTAGAAATATAGCTCATGCTGGGGCTTCGGTGGATCTTGGGATATTTTCATTGCATCTTGCAGGGGCTTCTTCTATATTAGC
>Taeniogyrus_aff._MW278126
CCGGATATGGCTTTTCCTCGGATGAATAACATGAGTTTTTGGTTGATTCCTCCTTCTTTTTTTCTTTTAATAGCTTCTGCTGTTGTTGAGAGTGGAGTTGGTACGGGCTGGACTGTTTACCCCCCTTTATCTGGTAAAATAGCTCACGCTGGTGCTTCTGTAGATTTGGGAATTTTTTCATTACATTTAGCTGGGGCTTCTTCTATTTTGGC
>Taeniogyrus_mijim_LC152965
CCGGATATGGCTTTTCCTCGGATGAATAATATGAGTTTTTGATTGATTCCTCCTTCTTTTTTTCTTTTAATAGCCTCTGCTGTTGTTGAGAGTGGAGTTGGAACGGGTTGGACTGTTTACCCTCCTTTATCTGGTAAAATAGCTCATGCTGGTGCTTCTGTAGATTTGGGAATTTTTTCATTACATTTAGCTGGGGCTTCTTCTATTTTGGC
>Rowedota_chippiru_LC152967
CCAGATATGGCGTTTCCACGGATGAATAACATGAGTTTTTGGTTAGTTCCTCCTTCTTTTTTTCTTTTGTTAGCTTCTGCTGTTGTTGAGAGTGGTGTTGGTACTGGGTGGACTGTGTATCCTCCTTTGTCCGGAAAAATAGCTCATGCTGGTGCTTCGGTAGATCTGGGAATTTTTTCTTTGCATTTGGCTGGTGCTTCTTCTATTCTTGC
>Rowedota_motoshimaensis_LC152968
CCTGATATGGCTTTTCCTCGTATGAAAAAAATGAGGTTTTGGTTAGTTCCTCCTTCTTTTTTTCTTTTGGTGGCGTCTGCTATTGTTGAGAGTGGGGTTGGGACGGGTTGGACTGTGTATCCTCCTCTGTCTAGAAAAATAGCTCATGCTGGTGCTTCTGTGGATTTGGGAATTTTTTCTTTACATTTGGCTGGGGCTTCTTCTATTTTGGC
>Leptosynapta_sp._MG935116
CCTGATATGGCCTTTCCTCGTATGAAAAACATGAGGTTTTGGCTTGTGCCTCCCTCTTTTTTACTTTTATTAGCTTCTTCTGTGGTTGAAAGGGGTGTTGGGACAGGTTGAACTGTATATCCTCCTCTTTCTAGAAATATAGCTCATGCGGGGGCTTCTGTTGACTTGGGTATTTTTTCTTTACATTTAGCAGGAGCTTCTTCTATTTTAGC
>Leptosynapta_clarki_PQ966590
CCTGATATGGCTTTTCCTCGTATGAAAAATATGAGTTTTTGGTTGGTTCCTCCTTCTTTTCTATTATTGTTAGCTTCTTCAATAGTGGAGAGTGGGGTAGGAACTGGTTGAACTGTATACCCTCCATTATCTAGAAATATAGCTCACTCAGGAGCTTCTGTAGATTTGGGTATTTTCTCTTTACATTTGGCGGGGGCTTCTTCTATTTTAGC
>Leptosynapta_clarki_MN138402
CCTGATATGGCTTTTCCTCGTATGAAAAATATGAGTTTTTGGTTGGTTCCTCCTTCTTTTTTATTATTGTTAGCTTCTTCAATAGTGGAGAGTGGAGTGGGAACTGGTTGAACTGTATATCCTCCATTATCTAGAAATATAGCTCATTCAGGAGCTTCTGTAGATTTGGGTATTTTTTCTTTACATCTGGCGGGGGCTTCTTCTATTTTAGC
>Leptosynapta_clarki_MG422528
CCTGATATGGCTTTTCCTCGTATGAAAAATATGAGTTTTTGGTTGGTTCCTCCTTCTTTTTTATTATTGTTAGCTTCTTCAATAGTGGAGAGTGGAGTGGGAACTGGTTGAACTGTATATCCTCCATTATCTAGAAATATAGCTCATTCAGGAGCTTCTGTAGATTTGGGTATTTTTTCTTTACATCTGGCGGGGGCTTCTTCTATTTTAGC
>Leptosynapta_clarki_MG422938
CCTGATATGGCTTTTCCTCGTATGAAAAATATGAGTTTTTGGTTGGTTCCTCCTTCTTTTTTATTATTGTTAGCTTCTTCAATAGTGGAGAGTGGAGTGGGAACTGGTTGAACTGTATATCCTCCATTATCTAGAAATATAGCTCATTCAGGAGCTTCTGTAGATTTGGGTATTTTTTCTTTACATCTGGCGGGGGCTTCTTCTATTTTAGC
>Cucumaria_georgiana_HM196432
CCAGATATGGCATTCCCCCGAATGAACAAAATGAGATTCTGACTTGTCCCGCCCTCATTCCTCCTTTTAAKTGCCTCAGCAAGAATAGAAAAAGGAGCAGGAACAGGATGAACCATCTATCCCCCTCTTTNTAGCAATTTAGCTCATGCAGGCAGCTCAGTAGACCTGGCCATCTTTTCCCTCCATCTAGCAGGTGCCTCCTCTATACTGGC
>Pseudarchaster_alascensis_HM542965
CCCGACATGGCATTCCCCCGAATGAACAACATGAGCTTTTGATTAATTCCCCCTGCCTTTCTCCTACTAGTAGCCTCCGCTGGGGTTGAAAGAGGAGCTGGGACAGGATGAACAATATACCCTCCCCTCTCCAGAAAACTTGCCCATGCCGGAGGCTCCGTAGACCTTGCCATCTTCTCCCTTCATCTTGCTGGAGCCTCCTCCATCCTNGC
>Acanthaster_cf._PQ130517
CCCGATATGGCCTTCCCCCGAATGAACAACATGAGCTTTTGACTAGTACCCCCCTCTTTTCTACTACTCCTAGCATCAGCCGGAGTAGAAAGAGGCGCTGGAACCGGATGAACCATCTACCCTCCATTATCTAGCGGCCTAGCCCACGCCGGAGGATCAGTGGACCTTGCAATATTCTCACTCCACCTTGCAGGAGCATCCTCTATCCTGGC
>Acanthaster_cf._PQ130532
CCCGATATGGCCTTCCCCCGAATGAACAACATGAGCTTTTGACTAGTACCCCCCTCTTTTCTACTACTCCTAGCATCAGCCGGAGTAGAAAGAGGCGCTGGAACCGGATGAACCATCTACCCTCCATTATCTAGCGGCCTAGCCCACGCCGGAGGATCAGTGGACCTTGCAATATTCTCACTCCACCTTGCAGGAGCATCCTCTATCCTGGC
>Acanthaster_cf._PQ130512
CCCGATATGGCCTTCCCCCGAATGAACAACATGAGCTTTTGACTAGTACCCCCCTCTTTTCTACTACTCCTAGCATCAGCCGGAGTAGAAAGAGGCGCTGGAACCGGATGAACCATCTACCCTCCATTATCTAGCGGCCTAGCCCACGCCGGAGGATCAGTGGACCTTGCAATATTCTCACTCCACCTTGCAGGAGCATCCTCTATCCTGGC
>Acanthaster_cf._PQ130498
CCCGATATGGCCTTCCCCCGAATGAACAACATGAGCTTTTGACTAGTACCCCCCTCTTTTCTACTACTCCTAGCATCAGCCGGAGTAGAAAGAGGCGCTGGAACCGGATGAACCATCTACCCTCCATTATCTAGCGGCCTAGCCCACGCCGGAGGATCAGTGGACCTTGCAATATTCTCACTCCACCTTGCAGGAGCATCCTCTATCCTGGC
>Acanthaster_cf._PQ130518
CCCGATATGGCCTTCCCCCGAATGAACAACATGAGCTTTTGACTAGTACCCCCCTCTTTTCTACTACTCCTAGCATCAGCCGGAGTAGAAAGAGGCGCTGGAACCGGATGAACCATCTACCCTCCATTGTCTAGCGGCCTAGCCCACGCCGGAGGATCAGTGGACCTTGCAATATTCTCACTCCACCTTGCAGGAGCATCCTCTATCCTGGC
>Acanthaster_cf._PQ130505
CCCGATATGGCCTTCCCCCGAATGAACAACATGAGCTTTTGACTAGTACCCCCCTCTTTTCTACTACTCCTAGCATCAGCCGGAGTAGAAAGAGGCGCTGGAACCGGATGAACCATCTACCCTCCATTGTCTAGCGGCCTAGCCCACGCCGGAGGATCAGTGGACCTTGCAATATTCTCACTCCACCTTGCAGGAGCATCCTCTATCCTGGC
>Acanthaster_cf._PQ130524
CCCGATATGGCCTTCCCCCGAATGAACAACATGAGCTTTTGACTAGTACCCCCCTCTTTTCTACTACTCCTAGCATCAGCCGGAGTAGAAAGAGGCGCTGGAACCGGATGAACCATCTACCCTCCATTATCTAGCGGCCTAGCCCACGCCGGAGGATCAGTGGACCTTGCAATATTCTCACTCCACCTTGCAGGAGCATCCTCTATCCTGGC
>Acanthaster_cf._PQ130531
CCCGATATGGCCTTCCCCCGAATGAACAACATGAGCTTTTGACTAGTACCCCCCTCTTTTCTACTACTCCTAGCATCAGCCGGAGTAGAAAGAGGCGCTGGAACCGGATGAACCATCTACCCTCCATTATCTAGCGGCCTAGCCCACGCCGGAGGATCAGTGGACCTTGCAATATTCTCACTCCACCTTGCAGGAGCATCCTCTATCCTGGC
>Acanthaster_cf._PQ130503
CCCGATATGGCCTTCCCCCGAATGAACAACATGAGCTTTTGACTAGTACCCCCCTCTTTTCTACTACTCCTAGCATCAGCCGGAGTAGAAAGAGGCGCTGGAACCGGATGAACCATCTACCCTCCATTATCTAGCGGCCTAGCCCACGCCGGAGGATCAGTGGACCTTGCAATATTCTCACTCCACCTTGCAGGAGCATCCTCTATCCTGGC
>Acanthaster_cf._PQ130500
CCCGATATGGCCTTCCCCCGAATGAACAACATGAGCTTTTGACTAGTACCCCCCTCTTTTCTACTACTCCTAGCATCAGCCGGAGTAGAAAGAGGCGCTGGAACCGGATGAACCATCTACCCTCCATTATCTAGCGGCCTAGCCCACGCCGGAGGATCAGTGGACCTTGCAATATTCTCACTCCACCTTGCAGGAGCATCCTCTATCCTGGC
>Acanthaster_cf._PQ130507
CCCGATATGGCCTTCCCCCGAATGAACAACATGAGCTTTTGACTAGTACCCCCCTCTTTTCTACTACTCCTAGCATCAGCCGGAGTAGAAAGAGGCGCTGGAACCGGATGAACCATCTACCCTCCATTATCTAGCGGCCTAGCCCACGCCGGAGGATCAGTGGACCTTGCAATATTCTCACTCCACCTTGCAGGAGCATCCTCTATCCTGGC
>Acanthaster_cf._PQ130541
CCCGATATGGCCTTCCCCCGAATGAACAACATGAGCTTTTGACTAGTACCCCCCTCTTTTCTACTACTCCTAGCATCAGCCGGAGTAGAAAGAGGCGCTGGAACCGGATGAACCATCTACCCTCCATTATCTAGCGGCCTAGCCCACGCCGGAGGATCAGTGGACCTTGCAATATTCTCACTCCACCTTGCAGGAGCATCCTCTATCCTGGC
>Acanthaster_cf._PQ130539
CCCGATATGGCCTTCCCCCGAATGAACAACATGAGCTTTTGACTAGTACCCCCCTCTTTTCTACTACTCCTAGCATCAGCCGGAGTAGAAAGAGGCGCTGGAACCGGATGAACCATCTACCCTCCATTATCTAGCGGCCTAGCCCACGCCGGAGGATCAGTGGACCTTGCAATATTCTCACTCCACCTTGCAGGAGCATCCTCTATCCTGGC
>Acanthaster_cf._PQ130527
CCCGATATGGCCTTCCCCCGAATGAACAACATGAGCTTTTGACTAGTACCCCCCTCTTTTCTACTACTCCTAGCATCAGCCGGAGTAGAAAGAGGCGCTGGAACCGGATGAACCATCTACCCTCCATTATCTAGCGGCCTAGCCCACGCCGGAGGATCAGTGGACCTTGCAATATTCTCACTCCACCTTGCAGGAGCATCCTCTATCCTGGC
>Acanthaster_cf._PQ130523
CCCGATATGGCCTTCCCCCGAATGAACAACATGAGCTTTTGACTAGTACCCCCCTCTTTTCTACTACTCCTAGCATCAGCCGGAGTAGAAAGAGGCGCTGGAACCGGATGAACCATCTACCCTCCATTATCTAGCGGCCTAGCCCACGCCGGAGGATCAGTGGACCTTGCAATATTCTCACTCCACCTTGCAGGAGCATCCTCTATCCTGGC
>Acanthaster_cf._PQ130519
CCCGATATGGCCTTCCCCCGAATGAACAACATGAGCTTTTGACTAGTACCCCCCTCTTTTCTACTACTCCTAGCATCAGCCGGAGTAGAAAGAGGCGCTGGAACCGGATGAACCATCTACCCTCCATTATCTAGCGGCCTAGCCCACGCCGGAGGATCAGTGGACCTTGCAATATTCTCACTCCACCTTGCAGGAGCATCCTCTATCCTGGC
>Acanthaster_cf._PQ130516
CCCGATATGGCCTTCCCCCGAATGAACAACATGAGCTTTTGACTAGTACCCCCCTCTTTTCTACTACTCCTAGCATCAGCCGGAGTAGAAAGAGGCGCTGGAACCGGATGAACCATCTACCCTCCATTATCTAGCGGCCTAGCCCACGCCGGAGGATCAGTGGACCTTGCAATATTCTCACTCCACCTTGCAGGAGCATCCTCTATCCTGGC
>Acanthaster_cf._PQ130509
CCCGATATGGCCTTCCCCCGAATGAACAACATGAGCTTTTGACTAGTACCCCCCTCTTTTCTACTACTCCTAGCATCAGCCGGAGTAGAAAGAGGCGCTGGAACCGGATGAACCATCTACCCTCCATTATCTAGCGGCCTAGCCCACGCCGGAGGATCAGTGGACCTTGCAATATTCTCACTCCACCTTGCAGGAGCATCCTCTATCCTGGC
>Acanthaster_cf._PQ130501
CCCGATATGGCCTTCCCCCGAATGAACAACATGAGCTTTTGACTAGTACCCCCCTCTTTTCTACTACTCCTAGCATCAGCCGGAGTAGAAAGAGGCGCTGGAACCGGATGAACCATCTACCCTCCATTATCTAGCGGCCTAGCCCACGCCGGAGGATCAGTGGACCTTGCAATATTCTCACTCCACCTTGCAGGAGCATCCTCTATCCTGGC
>Acanthaster_cf._PQ130514
CCCGATATGGCCTTCCCCCGAATGAACAACATGAGCTTTTGACTAGTACCCCCCTCTTTTCTATTACTCCTAGCATCAGCCGGAGTAGAAAGAGGCGCTGGAACCGGATGAACCATCTACCCTCCATTATCTAGCGGCCTAGCCCACGCCGGAGGATCAGTGGACCTTGCAATATTCTCACTCCACCTTGCAGGAGCATCCTCTATCCTGGC
>Acanthaster_cf._PQ130534
CCCGATATGGCCTTCCCCCGAATGAACAACATGAGCTTTTGACTAGTACCCCCCTCTTTTCTACTACTCCTAGCATCAGCCGGAGTAGAAAGAGGCGCTGGAACCGGATGAACCATCTACCCTCCATTATCTAGCGGCCTAGCCCACGCCGGAGGATCAGTGGACCTTGCAATATTCTCACTCCACCTTGCAGGAGCATCCTCTATCCTGGC
>Acanthaster_cf._PQ130525
CCCGATATGGCCTTCCCCCGAATGAACAACATGAGCTTTTGACTAGTACCCCCCTCTTTTCTACTACTCCTAGCATCAGCCGGAGTAGAAAGAGGCGCTGGAACCGGATGAACCATCTACCCTCCATTATCTAGCGGCCTAGCCCACGCCGGAGGATCAGTGGACCTTGCAATATTCTCACTCCACCTTGCAGGAGCATCCTCTATCCTGGC
>Acanthaster_cf._PQ130513
CCCGATATGGCCTTCCCCCGAATGAACAACATGAGCTTTTGACTAGTACCCCCCTCTTTTCTACTACTCCTAGCATCAGCCGGAGTAGAAAGAGGCGCTGGAACCGGATGAACCATCTACCCTCCATTATCTAGCGGCCTAGCCCACGCCGGAGGATCAGTGGACCTTGCAATATTCTCACTCCACCTTGCAGGAGCATCCTCTATCCTGGC
>Acanthaster_cf._PQ130504
CCCGATATGGCCTTCCCCCGAATGAACAACATGAGCTTTTGACTAGTACCCCCCTCTTTTCTACTACTCCTAGCATCAGCCGGAGTAGAAAGAGGCGCTGGAACCGGATGAACCATCTACCCTCCATTATCTAGCGGCCTAGCCCACGCCGGAGGATCAGTGGACCTTGCAATATTCTCACTCCACCTTGCAGGAGCATCCTCTATCCTGGC
>Acanthaster_cf._PQ130497
CCCGATATGGCCTTCCCCCGAATGAACAACATGAGCTTTTGACTAGTACCCCCCTCTTTTCTACTACTCCTAGCATCAGCCGGAGTAGAAAGAGGCGCTGGAACCGGATGAACCATCTACCCTCCATTATCTAGCGGCCTAGCCCACGCCGGAGGATCAGTGGACCTTGCAATATTCTCACTCCACCTTGCAGGAGCATCCTCTATCCTGGC
>Acanthaster_cf._PQ130540
CCCGATATGGCCTTCCCCCGAATGAACAACATGAGCTTTTGACTAGTACCCCCCTCTTTTCTACTACTCCTAGCATCAGCCGGAGTAGAAAGAGGCGCTGGAACCGGATGAACCATCTACCCTCCATTATCTAGCGGCCTAGCCCACGCCGGAGGATCAGTGGACCTTGCAATATTCTCACTCCACCTTGCAGGAGCATCCTCTATCCTGGC
>Acanthaster_cf._PQ130538
CCCGATATGGCCTTCCCCCGAATGAACAACATGAGCTTTTGACTAGTACCCCCCTCTTTTCTACTACTCCTAGCATCAGCCGGAGTAGAAAGAGGCGCTGGAACCGGATGAACCATCTACCCTCCATTATCTAGCGGCCTAGCCCACGCCGGAGGATCAGTGGACCTTGCAATATTCTCACTCCACCTTGCAGGAGCATCCTCTATCCTGGC
>Acanthaster_cf._PQ130537
CCCGATATGGCCTTCCCCCGAATGAACAACATGAGCTTTTGACTAGTACCCCCCTCTTTTCTACTACTCCTAGCATCAGCCGGAGTAGAAAGAGGCGCTGGAACCGGATGAACCATCTACCCTCCATTATCTAGCGGCCTAGCCCACGCCGGAGGATCAGTGGACCTTGCAATATTCTCACTCCACCTTGCAGGAGCATCCTCTATCCTGGC
>Acanthaster_cf._PQ130536
CCCGATATGGCCTTCCCCCGAATGAACAACATGAGCTTTTGACTAGTACCCCCCTCTTTTCTACTACTCCTAGCATCAGCCGGAGTAGAAAGAGGCGCTGGAACCGGATGAACCATCTACCCTCCATTATCTAGCGGCCTAGCCCACGCCGGAGGATCAGTGGACCTTGCAATATTCTCACTCCACCTTGCAGGAGCATCCTCTATCCTGGC
>Acanthaster_cf._PQ130535
CCCGATATGGCCTTCCCCCGAATGAACAACATGAGCTTTTGACTAGTACCCCCCTCTTTTCTACTACTCCTAGCATCAGCCGGAGTAGAAAGAGGCGCTGGAACCGGATGAACCATCTACCCTCCATTATCTAGCGGCCTAGCCCACGCCGGAGGATCAGTGGACCTTGCAATATTCTCACTCCACCTTGCAGGAGCATCCTCTATCCTGGC
>Acanthaster_cf._PQ130533
CCCGATATGGCCTTCCCCCGAATGAACAACATGAGCTTTTGACTAGTACCCCCCTCTTTTCTACTACTCCTAGCATCAGCCGGAGTAGAAAGAGGCGCTGGAACCGGATGAACCATCTACCCTCCATTATCTAGCGGCCTAGCCCACGCCGGAGGATCAGTGGACCTTGCAATATTCTCACTCCACCTTGCAGGAGCATCCTCTATCCTGGC
>Acanthaster_cf._PQ130530
CCCGATATGGCCTTCCCCCGAATGAACAACATGAGCTTTTGACTAGTACCCCCCTCTTTTCTACTACTCCTAGCATCAGCCGGAGTAGAAAGAGGCGCTGGAACCGGATGAACCATCTACCCTCCATTATCTAGCGGCCTAGCCCACGCCGGAGGATCAGTGGACCTTGCAATATTCTCACTCCACCTTGCAGGAGCATCCTCTATCCTGGC
>Acanthaster_cf._PQ130529
CCCGATATGGCCTTCCCCCGAATGAACAACATGAGCTTTTGACTAGTACCCCCCTCTTTTCTACTACTCCTAGCATCAGCCGGAGTAGAAAGAGGCGCTGGAACCGGATGAACCATCTACCCTCCATTATCTAGCGGCCTAGCCCACGCCGGAGGATCAGTGGACCTTGCAATATTCTCACTCCACCTTGCAGGAGCATCCTCTATCCTGGC
>Acanthaster_cf._PQ130528
CCCGATATGGCCTTCCCCCGAATGAACAACATGAGCTTTTGACTAGTACCCCCCTCTTTTCTACTACTCCTAGCATCAGCCGGAGTAGAAAGAGGCGCTGGAACCGGATGAACCATCTACCCTCCATTATCTAGCGGCCTAGCCCACGCCGGAGGATCAGTGGACCTTGCAATATTCTCACTCCACCTTGCAGGAGCATCCTCTATCCTGGC
>Acanthaster_cf._PQ130526
CCCGATATGGCCTTCCCCCGAATGAACAACATGAGCTTTTGACTAGTACCCCCCTCTTTTCTACTACTCCTAGCATCAGCCGGAGTAGAAAGAGGCGCTGGAACCGGATGAACCATCTACCCTCCATTATCTAGCGGCCTAGCCCACGCCGGAGGATCAGTGGACCTTGCAATATTCTCACTCCACCTTGCAGGAGCATCCTCTATCCTGGC
>Acanthaster_cf._PQ130522
CCCGATATGGCCTTCCCCCGAATGAACAACATGAGCTTTTGACTAGTACCCCCCTCTTTTCTACTACTCCTAGCATCAGCCGGAGTAGAAAGAGGCGCTGGAACCGGATGAACCATCTACCCTCCATTATCTAGCGGCCTAGCCCACGCCGGAGGATCAGTGGACCTTGCAATATTCTCACTCCACCTTGCAGGAGCATCCTCTATCCTGGC
>Acanthaster_cf._PQ130521
CCCGATATGGCCTTCCCCCGAATGAACAACATGAGCTTTTGACTAGTACCCCCCTCTTTTCTACTACTCCTAGCATCAGCCGGAGTAGAAAGAGGCGCTGGAACCGGATGAACCATCTACCCTCCATTATCTAGCGGCCTAGCCCACGCCGGAGGATCAGTGGACCTTGCAATATTCTCACTCCACCTTGCAGGAGCATCCTCTATCCTGGC
>Acanthaster_cf._PQ130520
CCCGATATGGCCTTCCCCCGAATGAACAACATGAGCTTTTGACTAGTACCCCCCTCTTTTCTACTACTCCTAGCATCAGCCGGAGTAGAAAGAGGCGCTGGAACCGGATGAACCATCTACCCTCCATTATCTAGCGGCCTAGCCCACGCCGGAGGATCAGTGGACCTTGCAATATTCTCACTCCACCTTGCAGGAGCATCCTCTATCCTGGC
>Acanthaster_cf._PQ130515
CCCGATATGGCCTTCCCCCGAATGAACAACATGAGCTTTTGACTAGTACCCCCCTCTTTTCTACTACTCCTAGCATCAGCCGGAGTAGAAAGAGGCGCTGGAACCGGATGAACCATCTACCCTCCATTATCTAGCGGCCTAGCCCACGCCGGAGGATCAGTGGACCTTGCAATATTCTCACTCCACCTTGCAGGAGCATCCTCTATCCTGGC
>Acanthaster_cf._PQ130511
CCCGATATGGCCTTCCCCCGAATGAACAACATGAGCTTTTGACTAGTACCCCCCTCTTTTCTACTACTCCTAGCATCAGCCGGAGTAGAAAGAGGCGCTGGAACCGGATGAACCATCTACCCTCCATTATCTAGCGGCCTAGCCCACGCCGGAGGATCAGTGGACCTTGCAATATTCTCACTCCACCTTGCAGGAGCATCCTCTATCCTGGC
>Acanthaster_cf._PQ130510
CCCGATATGGCCTTCCCCCGAATGAACAACATGAGCTTTTGACTAGTACCCCCCTCTTTTCTACTACTCCTAGCATCAGCCGGAGTAGAAAGAGGCGCTGGAACCGGATGAACCATCTACCCTCCATTATCTAGCGGCCTAGCCCACGCCGGAGGATCAGTGGACCTTGCAATATTCTCACTCCACCTTGCAGGAGCATCCTCTATCCTGGC
>Acanthaster_cf._PQ130508
CCCGATATGGCCTTCCCCCGAATGAACAACATGAGCTTTTGACTAGTACCCCCCTCTTTTCTACTACTCCTAGCATCAGCCGGAGTAGAAAGAGGCGCTGGAACCGGATGAACCATCTACCCTCCATTATCTAGCGGCCTAGCCCACGCCGGAGGATCAGTGGACCTTGCAATATTCTCACTCCACCTTGCAGGAGCATCCTCTATCCTGGC
>Acanthaster_cf._PQ130506
CCCGATATGGCCTTCCCCCGAATGAACAACATGAGCTTTTGACTAGTACCCCCCTCTTTTCTACTACTCCTAGCATCAGCCGGAGTAGAAAGAGGCGCTGGAACCGGATGAACCATCTACCCTCCATTATCTAGCGGCCTAGCCCACGCCGGAGGATCAGTGGACCTTGCAATATTCTCACTCCACCTTGCAGGAGCATCCTCTATCCTGGC
>Acanthaster_cf._PQ130502
CCCGATATGGCCTTCCCCCGAATGAACAACATGAGCTTTTGACTAGTACCCCCCTCTTTTCTACTACTCCTAGCATCAGCCGGAGTAGAAAGAGGCGCTGGAACCGGATGAACCATCTACCCTCCATTATCTAGCGGCCTAGCCCACGCCGGAGGATCAGTGGACCTTGCAATATTCTCACTCCACCTTGCAGGAGCATCCTCTATCCTGGC
>Acanthaster_cf._PQ130499
CCCGATATGGCCTTCCCCCGAATGAACAACATGAGCTTTTGACTAGTACCCCCCTCTTTTCTACTACTCCTAGCATCAGCCGGAGTAGAAAGAGGCGCTGGAACCGGATGAACCATCTACCCTCCATTATCTAGCGGCCTAGCCCACGCCGGAGGATCAGTGGACCTTGCAATATTCTCACTCCACCTTGCAGGAGCATCCTCTATCCTGGC
>Araeosoma_sp._OP223739
CCAGATATGGCTTTCCCACGAATGAAAAAAATGAGTTTCTGATTAATACCCCCATCCTTCATTTTACTACTAGCCTCCGCAGGAGTAGAAAGAGGAGCTGGAACAGGATGAACCATTTACCCCCCATTATCAAGAAATATTGCTCATGCCGGAGGATCAGTAGACCTAGCCATCTTCTCACTACATCTAGCAGGTGCTTCCTCAATTCTGGC
>Araeosoma_sp._OP223738
CCAGATATGGCTTTCCCACGAATGAAAAAAATGAGTTTCTGATTAATACCCCCATCCTTCATTTTACTACTAGCCTCCGCAGGAGTAGAAAGAGGAGCTGGAACAGGATGAACCATTTACCCCCCATTATCAAGAAATATTGCTCATGCCGGAGGATCAGTAGACCTAGCCATCTTCTCACTACATCTAGCAGGTGCTTCCTCAATTCTGGC
>Holothuria_arguinensis_GU797752
CCTGATATGGCCTTTCCTCGAATGAAAAATATGAGCTTCTGGTTAATTCCCCCATCCTTCATACTACTCCTAGCCTCAGCAGGAGTAGAAAGAGGTGCCGGTACTGGTTGAACCATCTACCCCCCATTATCCAGAAACATAGCCCACGCCGGAGGATCAGTCGACTTAGCCATCTTCTCCTTACACTTAGCCGGAGCTTCATCAATACTAGC
>Holothuria_arguinensis_GU797761
CCTGATATGGCCTTTCCTCGAATGAAAAATATGAGCTTCTGGTTAATTCCCCCATCCTTCATACTACTCCTAGCCTCAGCAGGAGTAGAAAGAGGTGCCGGTACTGGTTGAACCATATACCCCCCATTATCCAGAAACATAGCCCACGCCGGAGGATCAGTCGACTTAGCCATCTTCTCCTTACACTTAGCCGGAGCTTCATCAATACTAGC
>Holothuria_arguinensis_GU797751
CCTGATATGGCCTTTCCTCGAATGAAAAATATGAGCTTCTGGTTAATTCCCCCATCCTTCATACTACTCCTAGCCTCAGCAGGAGTAGAAAGAGGTGCCGGTACTGGTTGAACCATCTACCCCCCATTATCCAGAAACATAGCCCACGCCGGAGGATCAGTCGACTTAGCCATCTTCTCCCTACACTTAGCCGGAGCTTCATCAATACTAGC
>Holothuria_arguinensis_GU797747
CCTGACATGGCCTTTCCTCGAATGAAAAATATGAGCTTCTGGTTAATTCCCCCATCCTTCATACTACTCCTAGCCTCAGCAGGAGTAGAAAGAGGTGCCGGTACTGGTTGAACCATCTACCCCCCATTATCCAGAAACATAGCCCACGCCGGAGGATCAGTCGACTTAGCCATCTTCTCCCTACACTTAGCCGGAGCTTCATCAATACTAGC
>Holothuria_arguinensis_GU797760
CCTGATATGGCCTTTCCTCGAATGAAAAATATGAGCTTCTGGTTAATTCCACCATCCTTCATACTACTCCTAGCCTCAGCAGGAGTAGAAAGAGGTGCCGGTACTGGTTGAACCATCTACCCCCCATTATCCAGAAACATAGCCCACGCCGGAGGATCAGTCGACTTAGCCATCTTCTCCCTACACTTAGCCGGAGCTTCATCAATACTAGC
>Holothuria_arguinensis_GU797750
CCCGATATGGCCTTTCCTCGAATGAAAAATATGAGCTTCTGGTTAATTCCCCCATCCTTCATACTACTCCTAGCCTCAGCAGGAGTAGAAAGAGGTGCCGGTACTGGTTGAACCATCTACCCCCCATTATCCAGAAACATAGCCCACGCCGGAGGATCAGTCGACTTAGCCATCTTCTCCCTACACTTAGCCGGAGCTTCATCAATACTAGC
>Holothuria_arguinensis_GU797759
CCTGATATGGCCTTTCCTCGAATGAAAAATATGAGCTTCTGGTTAATTCCCCCATCCTTCATACTACTCCTAGCCTCAGCAGGAGTAGAAAGAGGTGCCGGTACTGGTTGAACCATCTACCCCCCATTATCCAGAAACATAGCCCACGCCGGAGGATCAGTCGACTTAGCCATCTTCTCCCTACACTTAGCCGGAGCTTCATCAATACTAGC
>Holothuria_arguinensis_GU797755
CCTGATATGGCCTTTCCTCGAATGAAAAATATGAGCTTCTGGTTAATTCCCCCATCCTTCATACTACTCCTAGCCTCAGCAGGAGTAGAAAGAGGTGCCGGTACTGGTTGAACCATCTACCCACCATTATCCAGAAACATAGCCCACGCTGGAGGATCAGTCGACTTAGCCATCTTCTCCCTACACTTAGCCGGAGCTTCGTCAATACTAGC
>Holothuria_arguinensis_GU797745
CCTGATATGGCCTTTCCCCGAATGAAAAATATGAGCTTCTGGTTAATTCCCCCATCCTTCATACTACTCCTAGCCTCAGCAGGAGTAGAAAGAGGTGCCGGTACTGGTTGAACCATCTACCCACCATTATCCAGAAACATAGCCCACGCCGGAGGATCAGTTGACTTAGCCATCTTCTCCCTACACTTAGCCGGAGCTTCATCAATACTAGC
>Holothuria_arguinensis_GU797756
CCTGATATGGCCTTTCCTCGAATGAAAAATATGAGCTTCTGGTTAATTCCCCCATCCTTCATACTACTCCTAGCCTCAGCAGGAGTAGAAAGAGGTGCCGGTACTGGTTGAACCATCTACCCACCATTATCCAGAAACATAGCCCACGCCGGAGGATCAGTCGACTTAGCCATCTTCTCCCTACACTTAGCCGGAGCTTCATCAATACTAGC
>Holothuria_arguinensis_GU797746
CCTGATATGGCCTTTCCTCGAATGAAAAATATGAGCTTCTGGTTAATTCCCCCATCCTTCATACTACTCCTAGCCTCAGCAGGAGTAGAAAGAGGTGCCGGTACTGGTTGAACCATCTACCCACCATTATCCAGAAACATAGCCCACGCCGGAGGATCAGTCGACTTAGCCATCTTCTCCCTACACTTAGCCGGAGCTTCATCAATACTAGC
>Holothuria_arguinensis_GU797744
CCTGATATGGCCTTTCCTCGAATGAAAAATATGAGCTTCTGGTTAATTCCCCCATCCTTCATACTACTCCTAGCCTCAGCAGGAGTAGAAAGAGGTGCCGGTACTGGTTGAACCATCTACCCACCATTATCCAGAAACATAGCCCACGCCGGAGGATCAGTCGACTTAGCCATCTTCTCCCTACACTTAGCCGGAGCTTCATCAATACTAGC
>Holothuria_arguinensis_GU797757
CCTGATATGGCCTTTCCTCGAATGAAAAATATGAGCTTCTGGTTAATTCCCCCATCCTTCATACTACTCCTAGCCTCAGCAGGAGTAGAAAGAGGTGCCGGTACTGGTTGAACCATCTACCCCCCATTATCCAGAAACATAGCCCACGCCGGAGGATCAGTCGACTTAGCCATCTTCTCCCTACACTTAGCCGGAGCTTCATCAATACTAGC
>Holothuria_arguinensis_GU797749
CCTGATATGGCCTTTCCTCGAATGAAAAATATGAGCTTCTGGTTAATTCCCCCATCCTTCATACTACTCCTAGCCTCAGCAGGAGTAGAAAGAGGTGCCGGTACTGGTTGAACCATCTACCCCCCATTATCCAGAAACATAGCCCACGCCGGAGGATCAATCGACTTAGCCATCTTCTCCCTACACTTAGCCGGAGCTTCATCAATACTAGC
>Holothuria_arguinensis_GU797742
CCTGATATGGCCTTTCCTCGAATGAAAAATATGAGCTTCTGGTTAATTCCCCCATCCTTCATACTACTCCTAGCCTCAGCAGGAGTAGAAAGAGGTGCCGGTACTGGTTGAACCATCTACCCCCCATTATCCAGAAACATAGCCCACGCCGGAGGATCAGTTGACTTAGCCATCTTCTCCCTACACTTAGCCGGAGCTTCATCAATACTAGC
>Holothuria_arguinensis_GU797739
CCTGATATGGCCTTTCCTCGAATGAAAAATATGAGCTTCTGGTTAATTCCCCCATCCTTCATACTACTCCTAGCCTCAGCAGGAGTAGAAAGAGGTGCCGGTACTGGTTGAACCATCTACCCCCCATTATCCAGAAACATAGCCCACGCCGGAGGATCAGTCGACTTAGCCATCTTCTCCCTACACTTAGCCGGAGCTTCATCAATACTAGC
>Holothuria_arguinensis_GU797762
CCTGATATGGCCTTTCCTCGAATGAAAAATATGAGCTTCTGGTTAATTCCCCCATCCTTCATACTACTCCTAGCCTCAGCAGGAGTAGAAAGAGGTGCCGGTACTGGTTGAACCATCTACCCCCCATTATCCAGAAACATAGCCCACGCCGGAGGATCAGTCGACTTAGCCATCTTCTCCCTACACTTAGCCGGAGCTTCATCAATACTAGC
>Holothuria_arguinensis_GU797758
CCTGATATGGCCTTTCCTCGAATGAAAAACATGAGCTTCTGGTTAATTCCCCCATCCTTCATACTACTCCTAGCCTCAGCAGGAGTAGAAAGAGGTGCCGGTACTGGTTGAACCATCTACCCCCCATTATCCAGAAACATAGCCCACGCCGGAGGATCAGTCGACTTAGCCATCTTCTCCCTACACTTAGCCGGAGCTTCATCAATACTAGC
>Holothuria_arguinensis_GU797754
CCTGATATGGCCTTTCCTCGAATGAAAAATATGAGCTTCTGGTTAATTCCCCCATCCTTCATACTACTCCTAGCCTCAGCAGGAGTAGAAAGAGGTGCCGGTACTGGTTGAACCATCTACCCCCCATTATCCAGAAACATAGCCCACGCCGGAGGATCAGTCGACTTAGCCATCTTCTCCCTACACTTAGCCGGAGCTTCATCAATACTAGC
>Holothuria_arguinensis_GU797740
CCTGATATGGCCTTTCCTCGAATGAAAAATATGAGCTTCTGGTTAATTCCCCCATCCTTCATACTACTCCTAGCCTCAGCAGGAGTAGAAAGAGGTGCCGGTACTGGTTGAACCATCTACCCCCCATTATCCAGAAACATAGCCCACGCCGGAGGATCAGTCGACTTAGCCATCTTCTCCCTACACTTAGCCGGAGCTTCATCAATACTAGC
>Holothuria_arguinensis_GU797738
CCTGATATGGCCTTTCCTCGAATGAAAAATATGAGCTTCTGGTTAATTCCCCCATCCTTCATACTACTCCTAGCCTCAGCAGGAGTAGAAAGAGGTGCCGGTACTGGTTGAACCATCTACCCCCCATTATCCAGAAACATAGCCCACGCCGGAGGATCAGTCGACTTAGCCATCTTCTCCCTACACTTAGCCGGAGCTTCATCAATACTAGC
>Holothuria_arguinensis_GU797753
CCTGATATGGCCTTTCCTCGAATGAAAAATATGAGCTTCTGGTTAATTCCCCCATCCTTCATACTACTCCTAGCCTCAGCAGGAGTAGAAAGAGGTGCCGGTACTGGTTGAACCATCTACCCCCCATTATCCAGAAACATAGCCCACGCCGGAGGATCAGTAGACTTAGCCATCTTCTCCCTACACTTAGCCGGAGCTTCATCAATACTAGC
>Holothuria_arguinensis_GU797765
CCTGATATGGCCTTTCCTCGAATGAAAAATATGAGCTTCTGGTTAATTCCCCCATCCTTCATACTACTCCTAGCCTCAGCAGGAGTAGAAAGAGGCGCCGGTACTGGCTGAACCATCTACCCCCCATTATCCAGAAACATAGCCCACGCCGGAGGATCAGTAGACTTAGCCATCTTCTCCCTACACTTAGCCGGAGCTTCATCAATACTAGC
>Holothuria_arguinensis_GU797748
CCTGATATGGCCTTTCCTCGAATGAAAAATATGAGCTTCTGGTTAATTCCCCCATCCTTCATACTACTCCTAGCCTCAGCAGGAGTAGAAAGAGGCGCCGGTACTGGTTGAACCATCTACCCCCCATTATCCAGAAACATAGCCCACGCCGGAGGATCAGTAGACTTAGCCATCTTCTCCCTACACTTAGCCGGAGCTTCATCAATACTAGC
>Holothuria_arguinensis_GU797743
CCTGATATGGCCTTTCCTCGAATGAAAAATATGAGCTTCTGGTTAATTCCCCCATCCTTCATACTACTCCTAGCCTCAGCAGGAGTAGAAAGAGGTGCCGGTACTGGTTGGACCATCTACCCCCCATTATCCAGAAACATAGCCCACGCCGGAGGATCAGTCGATTTAGCCATCTTCTCCCTACACTTAGCTGGAGCTTCATCAATACTAGC
>Holothuria_arguinensis_GU797766
CCTGATATGGCCTTTCCTCGAATGAAAAATATGAGCTTCTGGTTAATTCCCCCATCCTTCATACTACTCCTAGCCTCAGCAGGAGTAGAAAGAGGTGCCGGTACTGGTTGAACCATCTACCCCCCATTATCCAGAAACATAGCCCACGCCGGAGGATCAGTCGACTTAGCCATCTTCTCCCTACACTTAGCCGGAGCTTCATCAATACTAGC
>Holothuria_arguinensis_GU797764
CCTGATATGGCCTTTCCTCGAATGAAAAATATGAGCTTCTGGCTAATTCCCCCATCCTTCATACTACTCCTAGCCTCAGCAGGAGTAGAAAGAGGTGCCGGTACTGGTTGAACCATCTACCCCCCATTATCCAGAAACATAGCCCACGCCGGAGGATCAGTCGACTTAGCCATCTTCTCCCTACACTTAGCTGGAGCTTCATCAATACTAGC
>Holothuria_arguinensis_GU797763
CCTGATATGGCCTTTCCTCGAATGAAAAATATGAGCTTCTGGTTAATTCCCCCATCCTTCATACTACTCCTAGCCTCAGCAGGAGTAGAAAGAGGTGCCGGTACTGGTTGAACCATCTACCCCCCATTATCCAGAAACATAGCCCACGCCGGAGGATCAGTCGACTTAGCCATCTTCTCCCTACACTTAGCCGGAGCTTCATCAATACTAGC
>Holothuria_arguinensis_GU797741
CCTGATATGGCCTTTCCTCGAATGAAAAATATGAGCTTCTGGTTAATTCCCCCATCCTTCATACTACTCCTAGCCTCAGCAGGAGTAGAAAGAGGTGCCGGTACTGGTTGAACCATCTACCCCCCATTATCCAGAAACATAGCCCACGCCGGAGGATCAGTCGACTTAGCCATCTTCTCCCTACACTTAGCCGGAGCTTCATCAATACTAGC
>Bathyplotes_sp._KX874358
CCAGACATGGCTTTCCCACGAATGAAAAAAATGAGTTTTTGATTAGTCCCCCCTTCTTTTATTTTACTATTAGCTTCAGCTGGGGTAGAAAGAGGAGCTGGTACAGGATGAACTATTTACCCCCCATTATCAAGAAACATTGCACATGCAGGCGGATCAGTGGACCTTGCTATTTTCTCTTTACACTTAGCTGGAGCCTCTTCAATATTAGC
>Bohadschia_vitiensis_JX683888
CCCGACATGGCATTCCCCCGAATGAATAAAATGAGCTTTTGATTAGTCCCTCCCTCTTTCATTTTACTCCTTGCATCAGCAGGGGTAGAAAGAGGCGTTGGAACCGGATGAACAATTTATCCACCCTTATCAAGAAAAATAGCTCACGCTGGAGGATCAGTAGACCTTGCTATCTTTTCCTTACATCTAGCAGGATCCTCCTCCATACTAGC
>Bohadschia_atra_JX683878
CCTGATATGGCATTCCCCCGAATGAACAAAATAAACTTCTGGTTAGTCCCTCCCTCTTTCATTCTACTCCTAGCATCAGCAGGAGTGGAAAGAGGTGTCGGAACCGGATGAACAATTTACCCACCCTTATCCAGAAAAATAGCCCACGCCGGAGGGTCAGTAGATCTCGCTATTTTTTCCTTACATCTAGCAGGAGCCTCTTCCATACTGGC
>Bohadschia_subrubra_JX683883
CCTGACATGGCATTCCCCCGAATGAACAAAATGAGCTTTTGACTAGTCCCTCCATCTTTCATCTTGCTTCTAGCATCAGCAGGAGTAGAAAGAGGTGTCGGAACCGGATGAACAATCTACCCTCCTTTATCCAGAAAAATAGCCCATGCCGGGGGGTCAGTAGACCTTGCCATCTTCTCTTTACACCTAGCAGGAGCTTCTTCCATACTAGC
>Mithrodia_clavigera_KP638305
CCAGATATGGCTTTCCCCCGAATGAAAAACATGAGATTCTGACTTGTTCCCCCTTCGTTTCTTCTTTTGCTCGCCTCAGCTGGTGTAGAAAGAGGAGCAGGAACTGGATGAACCATATATCCCCCTCTCTCCAGAGGGTTAGCCCACGCCGGAGGATCAGTAGACCTGGCCATCTTCTCCCTTCACTTAGCTGGTGCATCCTCCATTTTAGC
>Asterias_rubens_HM542098
CCAGACATGGCATTCCCCCGCATGAAAAAAATGAGGTTTTGACTAATCCCCCCTTCTTTTTTACTTCTCCTAGCTTCCGCTGGGGTTGAAAGAGGGGCAGGGACTGGGTGAACAATTTACCCCCCTTTATCTAGAGGGCTAGCTCACGCAGGAGGATCTGTTGATCTTGCTATCTTTTCCCTACACTTGGCTGGAGCTTCTTCTATTTTAGC
>Asterias_rubens_HM542095
CCAGACATGGCATTCCCCCGCATGAAAAAAATGAGGTTTTGACTAATCCCCCCTTCTTTTTTACTTCTCCTAGCTTCCGCTGGGGTTGAAAGAGGGGCAGGGACTGGGTGAACAATTTACCCCCCTTTATCTAGAGGGCTAGCTCACGCAGGAGGATCTGTTGATCTTGCTATCTTTTCCCTACACTTGGCTGGAGCTTCTTCTATTTTAGC
>Ophidiaster_hemprichi_OP898165
CCAGATATGGCATTCCCGCGAATGAAAAAAATGAGATTTTGGTTAGTTCCTCCTTCATTCCTATTACTAGTGGCTTCCGCCGGAGTAGAAAGAGGTGCCGGTACAGGATGAACTATTTACCCACCTCTTTCTAGAGGTCTTGCTCATGCAGGTGGGTCGGTAGACCTTGCTATATTTTCACTTCATCTTGCAGGGGCATCCTCCATTCTTGC
>Aquilonastra_sp._OP897960
CCAGACATGGCCTTTCCTCGAATGAATAAAATGAGATTCTGACTAATCCCTCCATCTCTACTTCTCCTTTTAGCATCAGCTGGCGTAGAAAAAGGTGCTGGCACAGGCTGAACAATTTACCCCCCACTTTCAAGAGGCTTAGCCCACGCAGGAGGATCTGTTGATTTAGCGATATTTTCTCTTCACCTTGCCGGAGCATCCTCCATTTTAGC
>Mediaster_aequalis_HM473929
CCGGATATGGCCTTTCCTCGAATGAACAAAATGAGCTTTTGACTTATTCCCCCCTCTTTCCTCCTACTCCTAGCATCCGCGGGAGTAGAAAGCGGCGCCGGAACCGGCTGAACTATCTACCCACCCTTATCTAGGGGATTAGCCCACGCCGGAGGATCCGTTGACCTTGCAATCTTCTCACTACACCTAGCCGGGGCTTCCTCCATTCTTGC
>Oreaster_reticulatus_KP638330
CCAGATATGGCATTTCCCCGAATGAACAAAATGAGATTCTGGCTAATCCCACCATCATTTTTATTATTAGTTGCCTCAGCCGGAGTAGAAAGAGGGGCCGGGACCGGCTGAACCATCTACCCCCCGCTATCCAGCGGGTTAGCCCATGCAGGGGGATCTGTTGACCTCGCAATATTCTCCCTCCACTTAGCTGGTGCCTCTTCGATACTCGC
>Patiria_miniata_HQ231382
CCTGACATGGCCTTTCCCCGAATGAACAATATGAGATTCTGACTAATTCCCCCATCCTTTCTACTTTTATTAGCTTCCGCAGGCGTGGAAAGAGGAGCCGGAACAGGATGAACAATATACCCCCCATTGTCTAGAGGATTAGCCCACGCTGGAGGATCAGTAGACTTAGCAATATTTTCCCTTCACCTAGCGGGAGCTTCCTCAATACTTGC
>Patiria_miniata_HQ231386
CCTGACATGGCCTTTCCCCGAATGAACAATATGAGATTCTGACTAATTCCCCCATCCTTTCTACTTTTATTAGCTTCCGCAGGCGTGGAAAGAGGAGCCGGAACAGGATGAACAATCTACCCCCCATTATCTAGAGGATTAGCCCACGCTGGAGGATCAGTAGACTTAGCAATATTTTCCCTTCACCTAGCGGGAGCTTCCTCAATACTTGC
>Patiria_miniata_HQ231374
CCTGACATGGCCTTTCCCCGAATGAACAATATGAGATTCTGACTAATTCCCCCATCCTTTCTACTTTTATTAGCTTCCGCAGGCGTGGAAAGAGGAGCCGGAACAGGATGAACAATCTACCCCCCATTATCTAGAGGATTAGCCCACGCTGGAGGATCAGTAGACTTAGCAATATTTTCCCTTCACCTAGCGGGAGCTTCCTCAATACTTGC
>Patiria_miniata_HQ231383
CCTGACATGGCCTTTCCCCGAATGAACAATATGAGATTCTGACTAATTCCCCCATCCTTTCTACTTTTATTAGCTTCCGCAGGCGTGGAAAGAGGAGCCGGAACAGGATGAACAATCTACCCCCCATTATCTAGAGGATTAGCCCACGCTGGAGGATCAGTAGACTTAGCAATATTTTCCCTTCACCTAGCGGGAGCTTCCTCAATACTTGC
>Patiria_miniata_HQ231380
CCTGACATGGCCTTTCCCCGAATGAACAATATGAGATTCTGACTAATTCCCCCATCCTTTCTACTTTTATTAGCTTCCGCAGGCGTGGAAAGAGGAGCCGGAACAGGATGAACAATCTACCCCCCATTATCTAGAGGATTAGCCCACGCTGGAGGATCAGTAGACTTAGCAATATTTTCCCTTCACCTAGCGGGAGCTTCCTCAATACTTGC
>Patiria_miniata_HQ231385
CCTGACATGGCCTTTCCCCGAATGAACAATATGAGATTCTGACTAATTCCCCCATCCTTTCTACTTTTATTAGCTTCCGCAGGCGTGGAAAGAGGAGCCGGAACAGGATGAACAATCTACCCCCCATTATCTAGAGGATTAGCCCACGCTGGAGGATCAGTAGACTTAGCAATATTTTCCCTTCACCTAGCGGGAGCTTCCTCAATACTTGC
>Patiria_miniata_HQ231381
CCTGACATGGCCTTTCCCCGAATGAACAATATGAGATTCTGACTAATTCCCCCATCCTTTCTACTTTTATTAGCTTCCGCAGGCGTGGAAAGAGGAGCCGGAACAGGATGAACAATCTACCCCCCATTATCTAGAGGATTAGCCCACGCTGGAGGATCAGTAGACTTAGCAATATTTTCCCTTCACCTAGCGGGAGCTTCCTCAATACTTGC
>Patiria_miniata_HQ231384
CCTGACATGGCCTTTCCCCGAATGAACAATATGAGATTCTGACTAATTCCCCCATCCTTTCTACTTTTATTAGCTTCCGCAGGCGTGGAAAGAGGAGCCGGAACAGGATGAACAATCTACCCCCCGTTATCTAGAGGATTAGCCCACGCTGGAGGATCAGTAGACTTAGCAATATTTTCCCTTCACCTAGCGGGAGCTTCCTCAATACTTGC
>Patiria_miniata_HQ231388
CCTGACATGGCCTTTCCCCGAATGAACAATATGAGATTCTGACTAATTCCCCCATCCTTTCTACTTTTATTAGCTTCCGCAGGCGTGGAAAGAGGAGCCGGAACAGGATGAACAATCTACCCCCCATTATCTAGAGGATTAGCCCACGCTGGAGGATCAGTAGACTTAGCAATATTTTCCCTTCACCTAGCGGGAGCTTCCTCAATACTTGC
>Patiria_miniata_HQ231387
CCTGACATGGCCTTTCCCCGAATGAACAATATGAGATTCTGACTAATTCCCCCATCCTTTCTACTTTTATTAGCTTCCGCAGGCGTGGAAAGAGGAGCCGGAACAGGATGAACAATCTACCCCCCATTATCTAGAGGATTAGCCCACGCTGGAGGATCAGTAGACTTAGCAATATTTTCCCTTCACCTAGCGGGAGCTTCCTCAATACTTGC
>Patiria_miniata_HQ231375
CCTGACATGGCCTTTCCCCGAATGAACAATATGAGATTCTGACTAATTCCCCCATCCTTTCTACTTTTATTAGCTTCCGCAGGCGTGGAAAGAGGAGCCGGAACAGGATGAACAATCTACCCCCCATTATCTAGAGGATTAGCCCACGCTGGAGGATCAGTAGACTTAGCAATATTTTCCCTTCACCTAGCGGGAGCTTCCTCAATACTTGC
>Bohadschia_bivittata_AY574880
CCCGACATGGCATTCCCCCGAATGAATAAAATGAGCTTTTGATTAGTCCCTCCCTCTTTCATTTTACTCCTTGCATCAGCAGGGGTAGAAAGAGGCGTTGGAACCGGATGAACAATTTATCCACCCTTATCAAGAAAAATAGCTCACGCTGGAGGATCAGTAGACCTTGCTATCTTTTCCTTACATCTAGCAGGAGCCTCCTCCATACTAGC
>Bohadschia_marmorata_AY574882
CCTGACATGGCATTTCCCCGAATGAATAAAATGAGTTTTTGATTAGTCCCCCCTTCTTTCATTTTACTCTTAGCATCAGCAGGAGTAGAAAGGGGTGTTGGAACAGGATGAACAATCTATCCACCCTTATCTAGAAAAATAGCCCACGCTGGGGGGTCGGTAGACCTTGCCATCTTCTCTTTACATTTAGCGGGGGCTTCCTCCATACTAGC
>Bohadschia_marmorata_AY574883
CCTGACATGGCATTTCCCCGAATGAATAAAATGAGTTTTTGATTAGTCCCCCCTTCTTTCATTTTACTCTTAGCATCAGCAGGAGTAGAAAGAGGTGTTGGAACAGGATGAACAATCTATCCACCCTTATCTAGAAAAATAGCCCACGCTGGGGGATCGGTAGACCTTGCTATCTTCTCTTTACATTTAGCGGGGGCTTCCTCCATACTAGC
>Bohadschia_marmorata_AY574881
CCTGACATGGCATTTCCCCGAATGAATAAAATGAGTTTTTGATTAGTCCCCCCTTCTTTCATTTTACTCTTAGCATCAGCAGGAGTAGAAAGAGGTGTTGGAACAGGATGAACAATCTATCCACCCTTATCTAGAAAAATAGCCCACGCTGGGGGATCGGTAGACCTTGCTATCTTCTCTTTACATTTAGCGGGGGCTTCCTCCATACTAGC
>Allocentrotus_fragilis_HM473952
CCAGACATGGCCTTCCCCCGTATGAAAAATATGAGCTTTTGACTTATTCCTCCTTCCTTTATATTACTTTTAGCCTCTGCAGGAGTAGAGAGAGGAGCAGGAACTGGCTGAACTATTTACCCCCCTCTCTCTAGTAAAATAGCACACGCTGGAGGATCCGTTGATTTGGCGATCTTCTCCCTCCACCTTGCCGGTGCCTCTTCTATCTTGGC
>Strongylocentrotus_droebachiensis_HM542389
CCAGACATGGCCTTCCCCCGTATGAAAAATATGAGCTTTTGACTTATTCCTCCTTCCTTTATATTACTTTTAGCCTCTGCAGGAGTAGAAAGGGGAGCAGGAACTGGCTGAACTATTTACCCCCCTCTCTCTAGTAAAATAGCACACGCCGGAGGATCCGTTGATTTAGCGATCTTCTCCCTCCACCTTGCCGGTGCCTCTTCTATCTTGGC
>Strongylocentrotus_droebachiensis_HM542384
CCAGACATGGCCTTCCCCCGTATGAAAAATATGAGCTTTTGACTTATTCCTCCTTCCTTTATATTACTTTTAGCCTCTGCAGGAGTAGAAAGGGGAGCAGGAACTGGCTGAACTATTTACCCCCCTCTCTCTAGTAAAATAGCACACGCCGGAGGATCCGTTGATTTAGCGATCTTCTCCCTCCACCTTGCCGGTGCCTCTTCTATCTTGGC
>Metalia_spatagus_AJ639915
CCTGATATGGCATTCCCACGGATGAACAAAATGAGTTTTTGATTAGTCCCACCTTCGTTCATCCTACTTTTGGCTTCAGCAGGAGTAGAAAGAGGAGCAGGGACTGGCTGAACAATCTATCCTCCTCTTTCTAGGAACATCGCACACGCGGGGGGATCAGTAGATCTCGCCATATTTTCCCTTCACTTGGCAGGTGCTTCCTCTATCCTGGC
>Echinoneus_cyclostomus_AJ639903
CCAGATATGGCCTTCCCTCGAATGAATAAAATGAGCTTTTGACTTGTTCCCCCTTCATTTATTCTGCTCCTTGCCTCTGCAGGAGTAGAAAGAGGAGCAGGAACAGGATGAACAATTTACCCTCCACTTTCAAGTAATATAGCACATGCTGGAGGATCAGTAGACTTAGCAATTTTTTCTCTCCACCTAGCAGGTGCTTCTTCTATCCTTGC
>Conolampas_sigsbei_AJ639902
CCCGATATGGCCTTCCCACGAATGAATAAAATGAGTTTTTGGCTTATTCCCCCTTCATTTATCCTCCTCCTAGCCTCAGCGGGAGTAGAAAGAGGAGCAGGTACCGGCTGAACAATTTATCCCCCTCTCTCTAGAAATATTGCTCATGCAGGTGGCTCAGTAGATCTCGCTATTTTCTCCCTTCATCTAGCAGGAGCCTCCTCAATTCTGGC
>Lovenia_cordiformis_AJ639914
CCCGATATGGCATTCCCTCGAATGAACAATATGAGCTTCTGATTAGTTCCTCCTTCCTTTATTCTCCTCCTTGCTTCAGCAGGAGTAGAAAGAGGAGCTGGAACAGGTTGAACAATTTATCCCCCACTTTCTAGCAACATAGCCCACGCAGGGGGAAGAGTAGACCTCGCAATTTTTTCCCTCCATCTTGCAGGTGCTTCCTCTATTTTAGC
>Brissopsis_atlantica_AJ639917
CCTGACATGGCATTCCCCCGAATGAATAAAATGAGCTTTTGATTAGTGCCTCCATCTTTTATCTTACTCCTCGCTTCAGCAGGGGTAGAAAGAGGGGCGGGGACAGGTTGAACAATTTATCCCCCACTTTCAAGCAACATAGCACACGCTGGAGGATCCGTAGATCTTGCCATCTTTTCCCTCCACTTAGCAGGAGCTTCATCTATTTTAGC
>Paleopneustes_cristatus_AJ639908
CCAGACATGGCATTCCCACGAATGAACAAAATGAGCTTTTGACTAGTCCCCCCATCATTTATTCTACTTCTAGCTTCAGCAGGTGTAGAGAGCGGAGCCGGAACAGGCTGAACAATTTACCCCCCACTATCCAGAAACATAGCACACGCAGGAGGGTCAGTAGATCTAGCCATTTTTTCACTGCATTTAGCAGGTGCCTCCTCAATTCTAGC
>Brisaster_fragilis_AJ639906
CCAGACATGGCATTTCCCCGAATGAATAAAATGAGCTTTTGACTAATCCCCCCATCATTTATTTTACTACTAGCTTCCGCCGGGGTAGAAAGAGGAGCTGGAACAGGCTGAACAATTTATCCCCCACTATCTAGTAATATAGCACACGCAGGAGGATCAGTAGACCTTGCCATTTTCTCACTCCACCTAGCAGGTGCATCCTCAATTCTAGC
>Amphipneustes_lorioli_AJ639905
CCAGACATGGCATTTCCCCGAATGAATAAAATGAGCTTTTGACTAATCCCTCCCTCATTTATTTTACTACTAGCTTCCGCCGGAGTAGAAAGGGGGGCTGGAACAGGTTGAACAATTTATCCCCCACTATCTAGTAACATAGCACATGCAGGGGGGTCAGTAGATCTTGCCATTTTCTCCCTTCATCTAGCAGGTGCATCCTCAATTCTAGC
>Brachisternaster_chesheri_JX000215
CCAGACATGGCATTTCCCCGAATGAATAAAATGAGCTTTTGACTAATCCCTCCCTCATTTATTTTACTACTAGCTTCCGCCGGAGTAGAAAGGGGGGCTGGAACAGGTTGAACAATTTATCCTCCACTATCTAGTAACATAGCACATGCAGGAGGATCAGTAGATCTTGCCATTTTCTCCCTTCATCTAGCAGGTGCATCCTCAATTCTAGC
>Abatus_nimrodi_JX000219
CCAGACATGGCATTCCCCCGAATGAATAAAATGAGATTTTGACTAATCCCCCCCTCATTTATTCTACTACTAGCTTCCGCCGGAGTAGAAAGAGGAGCTGGAACCGGTTGAACAATTTACCCTCCACTATCTAGTAACATAGCACATGCAGGAGGATCAGTAGATCTTGCCATTTTCTCCCTTCATCTAGCAGGTGCATCCTCAATTCTAGC
>Abatus_shackletoni_JX000216
CCGGACATGGCATTTCCCCGAATGAATAAAATGAGCTTTTGGCTACTCCCCCCATCATTTATTTTACTACTAGCTTCCGCCGGAGTAGAAAGAGGAGCTGGAACCGGCTGAACAATTTATCCTCCATTATCTAGTAACATAGCACACGCAGGAGGGTCAGTAGATCTTGCCATTTTCTCCCTCCACCTAGCAGGTGCATCCTCAATTCTAGC
>Abatus_cavernosus_AJ639904
CCAGACATGGCATTTCCCCGAATGAATAAAATGAGCTTTTGACTACTCCCTCCATCATTTATTTTACTACTAGCTTCCGCCGGAGTAGAAAGAGGAGCTGGAACCGGCTGAACAATTTATCCCCCATTGTCTAGTAACATAGCACACGCAGGAGGATCAGTAGATCTTGCCATTTTCTCCCTCCACCTAGCAGGTGCATCCTCAATTCTAGC
>Abatus_ingens_JX000218
CCGGACATGGCATTTCCCCGAATGAATAAAATGAGCTTTTGGCTACTCCCCCCATCATTTATTTTACTACTAGCTTCCGCCGGAGTAGAAAGAGGAGCTGGAACCGGCTGAACAATTTATCCTCCATTGTCTAGTAACATAGCACACGCAGGAGGATCAGTAGATCTTGCCATTTTCTCCCTCCACCTAGCAGGTGCATCCTCAATTCTAGC
>Abatus_cavernosus_JX000214
CCAGACATGGCATTTCCCCGAATGAATAAAATGAGCTTTTGACTACTCCCCCCGTCATTTATTTTACTGCTAGCTTCCGCCGGAGTAGAAAGAGGAGCTGGAACAGGCTGAACAATTTACCCTCCATTATCTAGTAACATAGCACACGCGGGAGGATCAGTAGATCTTGCCATTTTCTCACTCCACCTAGCAGGTGCATCCTCAATTCTAGC
>Abatus_agassizii_JX000212
CCAGACATGGCATTCCCCCGAATGAATAAAATGAGCTTTTGGCTACTCCCCCCATCATTTATTTTACTACTAGCTTCCGCCGGAGTAGAAAGAGGAGCTGGAACAGGCTGAACAATTTATCCTCCATTATCTAGTAACATAGCACACGCAGGAGGATCAGTAGATCTTGCCATTTTCTCACTCCACCTAGCAGGTGCATCCTCAATTCTAGC
>Abatus_cordatus_JX000213
CCAGACATGGCATTTCCCCGAATGAATAAAATGAGCTTCTGGCTACTCCCCCCATCATTTATTTTACTACTAGCTTCCGCCGGAGTAGAAAGAGGGGCTGGAACAGGTTGAACAATTTACCCTCCATTATCTAGTAACATAGCACACGCAGGTGGATCAGTAGATCTTGCCATTTTCTCACTCCACCTAGCAGGTGCATCCTCAATTCTAGC
>Linopneustes_longispinus_AJ639918
CCAGACATGGCATTTCCTCGAATGAAAAAAATGAGCTTTTGATTAGTTCCCCCTTCCTTTATCCTCCTCCTAGCTTCCGCCGGAGTTGAAAGAGGAGCCGGGACAGGTTGAACAATTTACCCTCCACTATCCAGTAAAATAGCACACGCAGGAGGATCAGTTGACCTTGCTATTTTCTCTCTCCACCTAGCGGGTGCCTCCTCAATTTTAGC
>Echinocardium_laevigaster_AJ639913
CCAGATATGGCATTTCCCCGAATGAATAAAATGAGCTTCTGATTAATCCCTCCCTCTTTTATTTTACTCCTTGCCTCAGCGGGAGTAGAAAGAGGGGCAGGAACAGGGTGGACAATTTACCCCCCACTTTCTAGTAACATAGCCCACGCAGGAGGAAGAGTAGATCTTGCCATCTTTTCCCTTCACCTCGCAGGGGCCTCTTCAATCCTAGC
>Paraster_doederleini_AJ639907
CCCGATATGGCATTCCCTCGAATGAACAAAATGAGCTTTTGACTAGTACCCCCATCATTTATATTACTGCTGGCCTCAGCAGGCGTAGAAAGAGGAGCTGGAACAGGGTGAACAATCTACCCCCCACTATCCAGAAATATAGCTCACGCAGGTGGATCAGTAGATCTCGCCATTTTCTCCCTCCACCTAGCGGGTGCCTCTTCAATCCTGGC
>Archaeopneustes_hystrix_AJ639909
CCAGACATGGCATTTCCTCGAATGAACAAAATGAGCTTCTGGCTAGTCCCTCCATCATTTATTCTACTTCTAGCCTCAGCTGGAGTAGAAAGAGGAGCTGGAACAGGTTGAACAATTTACCCCCCACTATCCAGAAACATAGCGCACGCAGGAGGATCAGTAGATCTGGCTATTTTTTCCCTTCACTTAGCAGGTGCATCTTCAATCTTGGC
>Paramaretia_multituberculata_AJ639912
CCAGATATGGCATTTCCTCGAATGAATAAAATGAGTTTTTGATTAATTCCGCCGTCTTTCATTTTGCTTCTTGCTTCGGCCGGAGTAGAAAGAGGAGCTGGAACAGGGTGAACGATTTACCCCCCGCTTTCTAGAAACATAGCCCACGCAGGAGGGAGAGTAGATCTCGCCATCTTTTCCCTTCACCTTGCCGGTGCTTCTTCAATACTAGC
>Spatangus_raschi_AJ639911
CCAGATATGGCGTTCCCTCGAATGAATAAAATGAGCTTCTGATTAATTCCTCCTTCATTTATTTTGCTTCTTGCCTCAGCTGGAGTAGAAAGAGGAGCTGGAACCGGCTGAACAATTTATCCCCCACTTTCTAGAAATATCGCACACGCAGGAGGAAGAGTAGATCTTGCCATCTTCTCTCTTCATTTAGCAGGTGCCTCTTCAATACTAGC
>Spatangus_multispinus_AJ639910
CCAGATATGGCGTTCCCTCGAATGAATAAAATGAGCTTCTGATTAATTCCTCCTTCGTTTATTTTGCTTCTTGCCTCAGCTGGAGTAGAAAGAGGAGCTGGAACCGGCTGAACAATTTATCCCCCACTTTCTAGAAATATCGCACACGCAGGAGGAAGAGTAGATCTTGCCATCTTCTCTCTTCATTTAGCAGGTGCCTCTTCAATACTAGC
>AJMSL18D02_sea_GH986046
CCAGACAUGGCUUUCCCACGAAUGAAAAAAAUGAGAUUUUGACUAAUACCUCCCUCCUUCAUUCUUCUUCUUGCCUCUGCAGGAGUUGAAAGAGGGGCCGGAACAGGGUGAACAAUUUACCCCCCACUCUCAAGCAAUAUUGCCCACGCAGGAGGAUCUGUUGACCUAGCUAUUUUUUCACUACACUUGGCUGGUGCCUCCUCAAUUCUGGC
>Plagiobrissus_grandis_AJ639916
CCGGACATGGCATTTCCTCGGATGAATAAAATGAGCTTTTGGTTAGTCCCCCCATCATTTATTTTACTTCTAGCTTCGGCGGGAGTAGAAAGAGGAGCAGGAACCGGTTGAACAATTTACCCTCCGCTCTCTAGGAATATAGCACACGCGGGAGGATCAGTTGACCTTGCCATCTTCTCCCTCCACTTAGCAGGTGCCTCCTCAATTTTAGC
>Bohadschia_bivittata_AY574879
CCCGACATGGCATTCCCCCGAATGAATAAAATGAGCTTTTGATTAGTCCCTCCCTCTTTCATTTTACTCCTTGCATCAGCAGGGGTAGAAAGAGGCGTTGGAACCGGATGAACAATTTATCCACCCTTATCAAGAAAAATAGCTCACGCTGGAGGATCAGTAGACCTTGCTATCTTTTCCTTACATCTAGCAGGAGCCTCCTCCATACTAGC
>Psolus_phantapus_HM543064
CCAGACATGGCCTTCCCACGGATGAAAAAAATGAGATTCTGGCTAGTCCCCCCATCATTTATTCTTCTTCTTGCTTCAGCAGGAATAGAAAGAGGAGCCGGAACAGGATGAACCATATACCCTCCTCTCTCCAGCAAAATAGCCCATGCAGGGGGATCAGTCGACCTTGCTATATTTTCCCTTCACCTAGCAGGAGCATCCTCCATACTAGC
>Asterias_amurensis_HQ700944
CCAGATATGGCATTTCCCCGCATGAAAAAAATGAGATTTTGACTAATACCCCCTTCTTTCTTACTACTTCTAGCTTCCGCTGGAGTTGAGAGAGGAGCTGGAACTGGCTGAACGATTTATCCTCCTTTATCTAGAGGACTAGCTCATGCGGGAGGATCCGTTGATCTTGCTATCTTTTCTTTGCATTTGGCAGGGGCTTCTTCTATTTTAGC
>Luidia_clathrata_OM632738
CCAGATATGGCCTTTCCACGGATGAATAAAATGAGTTTTTGACTAGTTCCCCCCTCTTTTCTTCTCCTTGTAGCCTCCGCTGGAGTAGAAAGAGGCGCAGGAACAGGATGAACAATATATCCTCCACTATCTAGAGGACTAGCACACGCTGGAGGTTCTGTTGACCTTGCCATTTTTTCTCTACATCTAGCTGGAGCCTCCTCTATTCTAGC
>Luidia_clathrata_OM632743
CCAGATATGGCCTTTCCACGGATGAATAAAATGAGTTTTTGACTAGTTCCCCCATCTTTTCTTCTCCTTGTAGCCTCCGCTGGAGTAGAAAGAGGCGCAGGAACAGGATGAACAATATATCCTCCACTATCTAGAGGACTAGCACACGCTGGAGGTTCTGTTGACCTTGCCATTTTTTCTCTACATCTAGCTGGAGCCTCCTCTATTCTAGC
>Luidia_clathrata_OM632739
CCAGATATGGCCTTTCCACGGATGAATAAAATGAGTTTTTGACTAGTTCCCCCATCTTTTCTTCTCCTTGTAGCCTCCGCTGGAGTAGAAAGAGGCGCAGGAACAGGATGAACAATATATCCTCCACTATCTAGAGGACTAGCACACGCTGGAGGTTCTGTTGACCTTGCCATTTTTTCTCTACATCTAGCTGGAGCCTCCTCTATTCTAGC
>Luidia_clathrata_OM632735
CCAGATATGGCCTTTCCACGGATGAATAAAATGAGTTTTTGACTAGTTCCCCCATCTTTTCTTCTCCTTGTAGCCTCCGCTGGAGTAGAAAGAGGCGCAGGAACAGGATGAACAATATATCCTCCACTATCTAGAGGACTAGCACACGCTGGAGGTTCTGTTGACCTTGCCATTTTTTCTCTACATCTAGCTGGAGCCTCCTCTATTCTAGC
>Luidia_clathrata_OM632746
CCAGATATGGCCTTTCCACGGATGAATAAAATGAGTTTTTGACTAGTTCCCCCATCTTTTCTTCTCCTTGTAGCCTCCGCTGGAGTAGAAAGAGGCGCAGGAACAGGATGAACAATATATCCTCCACTGTCTAGAGGACTAGCACACGCTGGAGGTTCTGTTGACCTTGCCATTTTTTCTCTACATCTAGCTGGAGCCTCCTCTATTCTAGC
>Luidia_clathrata_OM632745
CCAGATATGGCCTTTCCACGGATGAATAAAATGAGTTTTTGACTAGTTCCCCCATCTTTTCTTCTCCTTGTAGCCTCCGCTGGAGTAGAAAGAGGCGCAGGAACAGGATGAACAATATATCCTCCACTGTCTAGAGGACTAGCACACGCTGGAGGTTCTGTTGACCTTGCCATTTTTTCTCTACATCTAGCTGGAGCCTCCTCTATTCTAGC
>Luidia_clathrata_OM632744
CCAGATATGGCCTTTCCACGGATGAATAAAATGAGTTTTTGACTAGTTCCCCCATCTTTTCTTCTCCTTGTAGCCTCCGCTGGAGTAGAAAGAGGCGCAGGAACAGGATGAACAATATATCCTCCACTGTCTAGAGGACTAGCACACGCTGGAGGTTCTGTTGACCTTGCCATTTTTTCTCTACATCTAGCTGGAGCCTCCTCTATTCTAGC
>Luidia_clathrata_OM632734
CCAGATATGGCCTTTCCACGGATGAATAAAATGAGTTTTTGACTAGTTCCCCCATCTTTTCTTCTCCTTGTAGCCTCCGCTGGAGTAGAAAGAGGCGCAGGAACAGGATGAACAATATATCCTCCACTGTCTAGAGGACTAGCACACGCTGGAGGTTCTGTTGACCTTGCCATTTTTTCTCTACATCTAGCTGGAGCCTCCTCTATTCTAGC
>Luidia_clathrata_OM632736
CCAGATATGGCCTTTCCACGGATGAATAAAATGAGTTTTTGACTAGTTCCCCCATCTTTTCTTCTCCTTGTAGCCTCCGCTGGAGTAGAAAGAGGCGCAGGAACAGGATGAACAATATATCCTCCACTGTCTAGAGGACTAGCACACGCTGGAGGTTCTGTTGACCTTGCCATTTTTTCTCTACATCTAGCTGGAGCCTCCTCTATTCTAGC
>Luidia_clathrata_OM632740
CCAGATATGGCCTTTCCACGGATGAATAAAATGAGTTTTTGACTAGTTCCCCCATCTTTTCTTCTCCTTGTAGCCTCCGCTGGGGTAGAAAGAGGCGCAGGAACAGGATGAACAATATATCCCCCACTGTCTAGAGGACTAGCACACGCTGGAGGTTCTGTTGACCTTGCCATTTTTTCTCTACATCTAGCTGGAGCCTCCTCTATTCTAGC
>Luidia_clathrata_OM632742
CCAGATATGGCCTTTCCACGGATGAATAAAATGAGTTTTTGACTAGTTCCCCCATCTTTTCTTCTCCTTGTAGCCTCCGCTGGAGTAGAAAGAGGCGCAGGAACAGGATGAACAATATATCCTCCACTGTCTAGAGGACTAGCACACGCTGGAGGTTCTGTTGACCTTGCCATTTTTTCTCTACATCTAGCTGGAGCCTCCTCTATTCTAGC
>Luidia_clathrata_OM632737
CCAGATATGGCCTTTCCACGGATGAATAAAATGAGTTTTTGACTAGTTCCCCCATCTTTTCTTCTCCTTGTAGCCTCCGCTGGAGTAGAAAGAGGCGCAGGAACAGGATGAACAATATATCCTCCACTGTCTAGAGGACTAGCACACGCTGGAGGTTCTGTTGACCTTGCCATTTTTTCTCTACATCTAGCTGGAGCCTCCTCTATTCTAGC
>Luidia_clathrata_OM632741
CCAGATATGGCCTTTCCACGGATGAATAAAATGAGTTTTTGACTAGTTCCCCCATCTTTTCTTCTCCTTGTAGCCTCCGCTGGAGTAGAAAGAGGCGCAGGAACAGGATGAACAATATATCCTCCACTGTCTAGAGGACTAGCACACGCTGGAGGTTCTGTTGACCTTGCCATTTTTTCTCTACATCTAGCTGGAGCCTCCTCTATTCTAGC
>Luidia_lawrencei_OM632730
CCTGACATGGCCTTTCCGCGGATGAACAAAATGAGATTTTGATTAGTACCACCTTCCTTCCTCCTTCTTGTAGCCTCAGCCGGAGTAGAAAGAGGTGCAGGTACAGGATGGACAATCTATCCCCCACTTTCTAGAGGACTAGCACACGCTGGAGGCTCTGTAGACCTAGCTATCTTTTCTCTCCACCTGGCTGGTGCTTCCTCCATACTAGC
>Luidia_lawrencei_OM632727
CCTGACATGGCCTTTCCGCGGATGAACAAAATGAGATTTTGATTAGTACCACCTTCCTTCCTCCTTCTTGTAGCCTCAGCCGGAGTAGAAAGAGGTGCAGGTACAGGATGGACAATTTATCCCCCACTTTCTAGAGGACTAGCACACGCTGGAGGCTCTGTAGACCTAGCTATCTTTTCTCTCCACCTGGCTGGTGCTTCCTCCATACTAGC
>Luidia_clathrata_KF770039
CCTGACATGGCCTTTCCACGGATGAACAAAATGAGGTTTTGATTAGTACCACCTTCCTTCCTCCTTCTTGTAGCCTCAGCCGGAGTAGAAAGAGGTGCAGGTACAGGATGGACAATTTATCCCCCACTTTCTAGAGGACTAGCACACGCTGGAGGCTCTGTAGACCTAGCTATCTTTTCTCTCCACCTGGCTGGTGCTTCCTCCATACTAGC
>Luidia_lawrencei_OM632733
CCTGACATGGCCTTTCCACGGATGAACAAAATGAGGTTTTGATTAGTACCACCTTCCTTCCTCCTTCTTGTAGCCTCAGCCGGAGTAGAAAGAGGTGCAGGTACAGGATGGACAATTTATCCCCCACTTTCTAGAGGACTAGCACACGCTGGAGGCTCTGTAGACCTAGCTATCTTTTCTCTCCACCTGGCTGGTGCTTCCTCCATACTAGC
>Luidia_lawrencei_OM632724
CCTGACATGGCCTTTCCACGGATGAACAAAATGAGGTTTTGATTAGTACCACCTTCCTTCCTCCTTCTTGTAGCCTCAGCCGGAGTAGAAAGAGGTGCAGGTACAGGATGGACAATTTATCCCCCACTTTCTAGAGGACTAGCACACGCTGGAGGCTCTGTAGACCTAGCTATCTTTTCTCTCCACCTGGCTGGTGCTTCCTCCATACTAGC
>Luidia_lawrencei_OM632722
CCTGACATGGCCTTTCCACGGATGAACAAAATGAGGTTTTGATTAGTACCACCTTCCTTCCTCCTTCTTGTAGCCTCAGCCGGGGTAGAAAGAGGTGCAGGTACAGGATGGACAATTTATCCCCCACTTTCTAGAGGACTAGCACACGCTGGAGGCTCTGTAGACCTAGCTATCTTTTCTCTCCACCTGGCTGGTGCTTCCTCCATACTAGC
>Luidia_clathrata_KF770040
CCTGACATGGCCTTTCCACGGATGAACAAAATGAGATTTTGATTAGTACCACCTTCCTTCCTCCTTCTTGTAGCCTCGGCCGGAGTAGAAAGAGGTGCAGGTACAGGATGGACAATTTATCCCCCACTTTCTAGAGGACTAGCACACGCTGGAGGCTCTGTAGACCTAGCTATCTTTTCTCTCCACCTGGCTGGTGCTTCCTCCATACTAGC
>Luidia_lawrencei_OM632729
CCTGACATGGCCTTTCCACGGATGAACAAAATGAGATTTTGATTAGTACCACCTTCCTTCCTCCTTCTTGTAGCCTCGGCCGGAGTAGAAAGAGGTGCAGGTACAGGATGGACAATTTATCCCCCACTTTCTAGAGGACTAGCACACGCTGGAGGCTCTGTAGACCTAGCTATCTTTTCTCTCCACCTGGCTGGTGCTTCCTCCATACTAGC
>Luidia_lawrencei_OM632731
CCTGACATGGCCTTTCCACGGATGAACAAAATGAGATTTTGATTAGTACCACCTTCCTTCCTCCTTCTTGTAGCCTCAGCCGGAGTAGAAAGAGGTGCAGGTACAGGATGGACAATTTATCCTCCACTTTCTAGTGGACTAGCACACGCTGGAGGCTCTGTAGACCTAGCTATTTTTTCTCTCCACCTGGCTGGTGCTTCCTCCATACTAGC
>Luidia_lawrencei_OM632723
CCTGACATGGCCTTTCCACGGATGAACAAAATGAGATTTTGATTAGTACCACCTTCCTTCCTCCTTCTTGTAGCCTCAGCCGGAGTAGAAAGAGGTGCAGGTACAGGATGGACAATTTATCCTCCACTTTCTAGTGGACTAGCACACGCTGGAGGCTCTGTAGACCTAGCTATTTTTTCTCTCCACCTGGCTGGTGCTTCCTCCATACTAGC
>Luidia_clathrata_KF770037
CCTGACATGGCCTTTCCACGGATGAACAAAATGAGATTTTGATTAGTACCGCCTTCCTTCCTCCTTCTTGTAGCCTCAGCCGGAGTAGAAAGAGGTGCAGGTACAGGATGGACAATTTATCCCCCACTTTCTAGAGGACTAGCACACGCTGGAGGCTCTGTAGACCTAGCTATCTTTTCTCTCCACCTGGCTGGTGCTTCCTCCATACTAGC
>Luidia_lawrencei_OM632721
CCTGACATGGCCTTTCCACGGATGAACAAAATGAGATTTTGATTAGTACCGCCTTCCTTCCTCCTTCTTGTAGCCTCAGCCGGAGTAGAAAGAGGTGCAGGTACAGGATGGACAATTTATCCCCCACTTTCTAGAGGACTAGCACACGCTGGAGGCTCTGTAGACCTAGCTATCTTTTCTCTCCACCTGGCTGGTGCTTCCTCCATACTAGC
>Luidia_lawrencei_OM632732
CCTGACATGGCCTTTCCACGGATGAACAAAATGAGATTTTGATTAGTACCACCTTCCTTCCTCCTTCTTGTAGCCTCAGCCGGAGTAGAAAGAGGTGCAGGTACAGGATGGACAATTTATCCCCCACTTTCTAGAGGGCTAGCACACGCTGGAGGCTCTGTAGACCTAGCTATCTTTTCTCTCCACCTGGCTGGTGCTTCCTCCATACTAGC
>Luidia_lawrencei_OM632720
CCTGACATGGCCTTTCCACGGATGAACAAAATGAGATTTTGATTAGTACCACCTTCCTTCCTCCTTCTTGTAGCCTCAGCCGGAGTAGAAAGAGGTGCAGGTACAGGATGGACAATTTATCCCCCACTTTCTAGAGGACTAGCACACGCTGGAGGCTCTGTAGACCTAGCTATCTTTTCTCTCCACCTGGCTGGTGCTTCCTCCATACTAGC
>Luidia_lawrencei_OM632728
CCTGACATGGCCTTTCCACGGATGAACAAAATGAGATTTTGATTAGTACCACCTTCCTTCCTCCTTCTTGTAGCCTCAGCCGGAGTAGAAAGAGGTGCAGGTACAGGATGGACAATTTATCCCCCACTTTCTAGAGGACTAGCACACGCTGGAGGCTCTGTAGACCTAGCTATCTTTTCTCTCCACCTGGCTGGTGCTTCCTCCATACTAGC
>Luidia_lawrencei_OM632726
CCTGACATGGCCTTTCCACGGATGAACAAAATGAGATTTTGATTAGTACCACCTTCCTTCCTCCTTCTTGTAGCCTCAGCCGGAGTAGAAAGAGGTGCAGGTACAGGATGGACAATTTATCCCCCACTTTCTAGAGGACTAGCACACGCTGGAGGCTCTGTAGACCTAGCTATCTTTTCTCTCCACCTGGCTGGTGCTTCCTCCATACTAGC
>Luidia_lawrencei_OM632725
CCTGACATGGCCTTTCCACGGATGAACAAAATGAGATTTTGATTAGTACCACCTTCCTTCCTCCTTCTTGTAGCCTCAGCCGGAGTAGAAAGAGGTGCAGGTACAGGATGGACAATTTATCCCCCACTTTCTAGAGGACTAGCACACGCTGGAGGCTCTGTAGACCTAGCTATCTTTTCTCTCCACCTGGCTGGTGCTTCCTCCATACTAGC
>Echinocrepis_rostrata_GU228456
CCAAATATGGCCTTTCCACGAATGAAAAAAATGAGCTTCTGGCTTATTCCTCCATCTTTCATTCTTCTTTTAGCCTCTGCTGGCATAGAAAGAGGAGCAGGAACAGGATGAACAATTTATCCCCCCTTATCAAGAAATATCGCCCATGCAGGAGGATCAATAGATTTAGCCATCTTTTCTCTCCATCTTGCAGGAGCCTCTTCAATCCTTGC
>Echinocrepis_rostrata_GU228461
CCAGATATGGCCTTTCCACGAATGAAAAATATGAGCTTCTGGCTTATTCCTCCATCTTTCATTCTTCTTTTAGCCTCTGCTGGCATAGAAAGAGGAGCAGGAACAGGATGAACAATTTATCCCCCCTTATCAAGAAATATCGCCCATGCAGGAGGATCAGTAGATTTAGCCATCTTTTCTCTCCATCTTGCAGGAGCCTCTTCAATCCTTGC
>Echinocrepis_rostrata_GU228465
CCAGATATGGCCTTTCCACGAATGAAAAAAATGAGCTTCTGGCTTATTCCTCCATCTTTCATTCTTCTTTTAGCCTCTGCTGGCATAGAAAGAGGAGCAGGAACAGGATGAACAATTTATCCCCCCTTATCAAGAAATATCGCCCATGCAGGAGGATCAGTAGATTTAGCCATCTTTTCTCTCCATCTTGCAGGAGCCTCTTCAATCCTTGC
>Echinocrepis_rostrata_GU228458
CCAGATATGGCCTTTCCACGAATGAAAAAAATGAGCTTCTGGCTTATTCCTCCATCTTTCATTCTTCTTTTAGCCTCTGCTGGCATAGAAAGAGGAGCAGGAACAGGATGAACAATTTATCCCCCCTTATCAAGAAATATCGCCCATGCAGGAGGCTCAGTAGATTTAGCCATCTTTTCTCTCCATCTTGCAGGAGCCTCTTCAATCCTTGC
>Echinocrepis_rostrata_GU228463
CCAGATATGGCCTTTCCACGAATGAAAAAAATGAGTTTCTGGCTTATTCCTCCATCTTTCATTCTTCTTTTAGCCTCTGCTGGCATAGAAAGAGGAGCAGGAACAGGATGAACAATTTATCCCCCCTTATCAAGAAATATCGCCCATGCAGGAGGCTCAGTAGATTTAGCCATCTTTTCTCTCCATCTTGCAGGAGCCTCTTCAATCCTTGC
>Echinocrepis_rostrata_GU228462
CCAGATATGGCCTTTCCACGAATGAAAAAAATGAGCTTCTGGCTTATTCCTCCATCTTTCATTCTTCTTTTAGCCTCTGCTGGCATAGAAAGAGGAGCAGGAACAGGATGAACAATTTATCCCCCCTTATCAAGAAATATCGCCCATGCAGGAGGCTCAGTAGATTTAGCCATCTTTTCTCTCCATCTTGCAGGAGCCTCTTCAATCCTTGC
>Echinocrepis_rostrata_GU228457
CCAGATATGGCCTTTCCACGAATGAAAAAAATGAGCTTCTGGCTTATTCCTCCATCTTTCATTCTTCTTTTAGCCTCTGCTGGCATAGAAAGAGGAGCAGGAACAGGATGAACAATTTATCCCCCCTTATCAAGAAATATCGCCCATGCAGGAGGCTCAGTAGATTTAGCCATCTTTTCTCTCCATCTTGCAGGAGCCTCTTCAATCCTTGC
>Echinocrepis_rostrata_GU228464
CCAGATATGGCCTTTCCACGAATGAAAAAAATGAGCTTCTGGCTTATTCCTCCATCTTTCATTCTTCTTTTAGCCTCTGCTGGCATAGAAAGAGGAGCAGGAACAGGATGAACAATTTATCCCCCCTTATCAAGAAATATCGCCCATGCAGGAGGATCAGTAGATTTAGCCATCTTTTCTCTCCATCTTGCAGGAGCCTCTTCAATCCTTGC
>Echinocrepis_rostrata_GU228460
CCAGATATGGCCTTTCCACGAATGAAAAAAATGAGCTTCTGGCTTATTCCTCCATCTTTCATTCTTCTTTTAGCCTCTGCTGGCATAGAAAGAGGAGCAGGAACAGGATGAACAATTTATCCCCCCTTATCAAGAAATATCGCCCATGCAGGAGGATCAGTAGATTTAGCCATCTTTTCTCTCCATCTTGCAGGAGCCTCTTCAATCCTTGC
>Echinocrepis_rostrata_GU228459
CCAGATATGGCCTTTCCACGAATGAAAAAAATGAGCTTCTGGCTTATTCCTCCATCTTTCATTCTTCTTTTAGCCTCTGCTGGCATAGAAAGAGGAGCAGGAACAGGATGAACAATTTATCCCCCCTTATCAAGAAATATCGCCCATGCAGGAGGATCAGTAGATTTAGCCATCTTTTCTCTCCATCTTGCAGGAGCCTCTTCAATCCTTGC
>Echinocrepis_rostrata_GU228455
CCAGATATGGCCTTTCCACGAATGAAAAAAATGAGCTTCTGGCTTATTCCTCCATCTTTCATTCTTCTTTTAGCCTCTGCTGGCATAGAAAGAGGAGCAGGAACAGGATGAACAATTTATCCCCCTTTATCAAGAAATATCGCCCATGCAGGAGGATCAGTAGATTTAGCCATCTTTTCTCTCCATCTTGCAGGAGCCTCTTCAATCCTTGC
>Echinocrepis_rostrata_GU228453
CCAGATATGGCCTTTCCACGAATGAAAAAAATGAGCTTCTGGCTTATTCCTCCATCTTTCATTCTTCTTTTAGCCTCTGCTGGCATAGAAAGAGGAGCAGGAACAGGATGAACAATTTATCCCCCCTTATCAAGAAATATCGCCCATGCAGGAGGATCAGTAGATTTAGCCATCTTTTCTCTCCATCTTGCAGGAGCCTCTTCAATCCTTGC
>Echinocrepis_rostrata_GU228454
CCAGATATGGCCTTTCCACGAATGAAAAAAATGAGCTTCTGGCTTATTCCTCCATCTTTCATTCTTCTTTTAGCCTCTGCTGGCATAGAAAGAGGAGCAGGAACAGGATGAACAATTTATCCCCCCTTATCAAGAAATATCGCCCATGCAGGAGGATCAGTAGATTTAGCCATCTTTTCTCTCCATCTTGCAGGAGCCTCTTCAATCCTTGC
>Sterechinus_neumayeri_KJ571188
CCCGACATGGCTTTCCCCCGAATGAAAAACATGAGATTTTGATTGATTCCCCCCTCTTTTATCTTACTTTTGGCCTCAGCTGGAGTCGAAAGAGGAGCAGGAACAGGATGAACTATTTATCCCCCCCTATCTAGTAAAATAGCACACGCCGGAGGGTCAGTTGACCTAGCGATTTTTTCGCTACATCTTGCAGGTGCTTCCTCTATATTAGC
>Sterechinus_neumayeri_KJ571185
CCCGACATGGCTTTCCCCCGAATGAAAAACATGAGATTTTGATTGATTCCCCCCTCTTTTATCTTACTTTTGGCCTCAGCTGGAGTCGAAAGAGGAGCAGGAACAGGATGAACTATTTATCCCCCCCTATCTAGTAAAATAGCACACGCCGGAGGGTCAGTTGACCTACCGATTTTTTCGCTACATCTTGCAGGTGCTTCCTCTATATTAGC
>Sterechinus_neumayeri_KJ571197
CCCGACATGGCTTTCCCCCGAATGAAAAACATGAGATTTTGATTGATTCCCCCCTCTTTTATCTTACTTTTGGCCTCAGCTGGAGTCGAAAGAGGAGCAGGAACAGGATGAACTATTTATCCCCCCCTATCTAGTAAAATAGCACACGCCGGAGGGTCAGTTGACCTAGCGATTTTTTCGCTACATCTTGCAGGTGCTTCCTCTATATTAGC
>Sterechinus_neumayeri_KJ571196
CCCGACATGGCTTTCCCCCGAATGAAAAACATGAGATTTTGATTGATTCCCCCCTCTTTTATCTTACTTTTGGCCTCAGCTGGAGTCGAAAGAGGAGCAGGAACAGGATGAACTATTTATCCCCCCCTATCTAGTAAAATAGCACACGCCGGAGGGTCAGTTGACCTAGCGATTTTTTCGCTACATCTTGCAGGTGCTTCCTCTATATTAGC
>Sterechinus_neumayeri_KJ571195
CCCGACATGGCTTTCCCCCGAATGAAAAACATGAGATTTTGATTGATTCCCCCCTCTTTTATATTACTTTTGGCCTCAGCTGGAGTCGAAAGAGGAGCAGGAACAGGATGAACTATTTATCCCCCCCTATCTAGTAAAATAGCACACGCCGGAGGGTCAGTTGACCTAGCGATTTTTTCGCTACATCTTGCAGGTGCTTCCTCTATATTAGC
>Sterechinus_neumayeri_KJ571194
CCCGACATGGCTTTCCCCCGAATGAAAAACATGAGATTTTGATTGATTCCCCCCTCTTTTATCTTACTTTTGGCCTCAGCTGGAGTCGAAAGAGGAGCAGGAACAGGATGAACTATTTATCCCCCCCTATCTAGTAAAATAGCACACGCCGGAGGGTCAGTTGACCTAGCGATTTTTTCGCTACATCTTGCAGGTGCTTCCTCTATATTAGC
>Sterechinus_neumayeri_KJ571193
CCCGACATGGCTTTTCCCCGAATGAAAAACATGAGATTTTGATTGATTCCCCCCTCTTTTATCTTACTTTTGGCCTCAGCTGGAGTCGAAAGAGGAGCAGGAACAGGATGAACTATTTATCCCCCCCTATCTAGTAAAATAGCACACGCCGGAGGGTCAGTTGACCTAGCGATTTTTTCGCTACATCTTGCAGGTGCTTCCTCTATATTAGC
>Sterechinus_neumayeri_KJ571192
CCCGACATGGCTTTCCCCCGAATGAAAAACATGAGATTTTGATTGATTCCCCCCTCTTTTATCTTACTTTTGGCCTCAGCTGGAGTCGAAAGAGGAGCAGGAACAGGATGAACTATTTATCCCCCCCTATCTAGTAAAATAGCACACGCCGGAGGGTCAGTTGACCTAGCGATTTTTTCGCTACATCTTGCAGGTGCTTCCTCTATATTAGC
>Sterechinus_neumayeri_KJ571191
CCCGACATGGCTTTCCCCCGAATGAAAAACATGAGATTTTGATTGATTCCCCCCTCTTTTATCTTACTTTTGGCCTCAGCTGGAGTCGAAAGAGGAGCAGGAACAGGATGAACTATTTATCCCCCCCTATCTAGTAAAATAGCACACGCCGGAGGGTCAGTTGACCTAGCGATTTTTTCGCTACATCTTGCAGGTGCTTCCTCTATATTAGC
>Sterechinus_neumayeri_KJ571190
CCCGACATGGCTTTCCCCCGAATGAAAAACATGAGATTTTGATTGATTCCCCCCTCTTTTATCTTACTTTTGGCCTCAGCTGGAGTCGAAAGAGGAGCAGGAACAGGATGAACTATTTATCCCCCCCTATCTAGTAAAATAGCACACGCCGGAGGGTCAGTTGACCTAGCGATTTTTTCGCTACATCTTGCAGGTGCTTCCTCTATATTAGC
>Sterechinus_neumayeri_KJ571189
CCCGACATGGCTTTCCCCCGAATGAAAAACATGAGATTTTGATTGATTCCCCCCTCTTTTATCTTACTTTTGGCCTCAGCTGGAGTCGAAAGAGGAGCAGGAACAGGATGAACTATTTATCCCCCCCTATCTAGTAAAATAGCACACGCCGGAGGGTCAGTTGACCTAGCGATTTTTTCGCTACATCTTGCAGGTGCTTCCTCTATATTAGC
>Sterechinus_neumayeri_KJ571187
CCCGACATGGCTTTCCCCCGAATGAAAAACATGAGATTTTGATTGATTCCCCCCTCTTTTATCTTACTTTTGGCCTCAGCTGGAGTCGAAAGAGGAGCAGGAACAGGATGAACTATTTATCCCCCCCTATCTAGTAAAATAGCACACGCCGGAGGGTCAGTTGACCTAGCGATTTTTTCGCTACATCTTGCAGGTGCTTCCTCTATATTAGC
>Sterechinus_neumayeri_KJ571186
CCCGACATGGCTTTCCCCCGAATGAAAAACATGAGATTTTGATTGATTCCCCCCTCTTTTATCTTACTTTTGGCCTCAGCTGGAGTCGAAAGAGGAGCAGGAACAGGATGAACTATTTATCCCCCCCTATCTAGTAAAATAGCACACGCCGGAGGGTCAGTTGACCTAGCGATTTTTTCGCTACATCTTGCAGGTGCTTCCTCTATATTAGC
>Sterechinus_neumayeri_KJ571184
CCCGACATGGCTTTCCCCCGAATGAAAAACATGAGATTTTGATTGATTCCCCCCTCTTTTATCTTACTTTTGGCCTCAGCTGGAGTCGAAAGAGGAGCAGGAACAGGATGAACTATTTATCCCCCCCTATCTAGTAAAATAGCACACGCCGGAGGGTCAGTTGACCTAGCGATTTTTTCGCTACATCTTGCAGGTGCTTCCTCTATATTAGC
>Sterechinus_agassizii_KJ571170
CCCGACATGGCTTTTCCACGAATGAAAAATATGAGATTTTGATTAATCCCCCCCTCTTTTATCTTGCTTTTGGCCTCAGCTGGGGTCGAAAGAGGAGCAGGGACGGGATGAACTATTTATCCCCCCCTATCTAGTAAAATAGCGCACGCTGGAGGGTCGGTTGACCTAGCGATCTTTTCTCTACATCTTGCTGGTGCTTCCTCTATATTGGC
>Sterechinus_agassizii_KJ571182
CCCGACATGGCTTTTCCCCGAATGAAAAATATGAGATTTTGATTAATCCCCCCCTCTTTTATCTTGCTTTTGGCCTCAGCTGGGGTCGAAAGAGGAGCAGGGACGGGATGAACTATTTATCCCCCCCTATCTAGTAAAATAGCGCACGCTGGAGGGTCGGTTGACCTAGCGATCTTTTCTCTACATCTTGCTGGTGCTTCCTCTATATTGGC
>Sterechinus_agassizii_KJ571177
CCCGACATGGCTTTTCCCCGAATGAAAAATATGAGATTTTGATTAATCCCTCCCTCTTTTATCTTGCTTTTGGCCTCAGCTGGGGTCGAAAGAGGAGCAGGGACGGGATGAACTATTTATCCCCCCCTATCTAGTAAAATAGCGCACGCTGGAGGGTCGGTTGACCTAGCGATCTTTTCTCTACATCTTGCTGGTGCTTCCTCTATATTGGC
>Sterechinus_agassizii_KJ571175
CCCGACATGGCTTTTCCCCGAATGAAAAATATGAGATTTTGATTAATCCCCCCCTCTTTTATCTTGCTTTTGGCCTCAGCTGGGGTCGAAAGAGGAGCAGGGACGGGATGAACTATTTATCCCCCCCTATCTAGTAAAATAGCGCACGCTGGAGGGTCGGTTGACCTAGCGATCTTTTCTCTACATCTTGCTGGTGCTTCCTCTATATTGGC
>Sterechinus_agassizii_KJ571183
CCCGACATGGCTTTTCCCCGAATGAAAAATATGAGATTTTGATTAATCCCCCCCTCTTTTATCTTGCTTTTGGCCTCAGCTGGGGTCGAAAGAGGAGCAGGGACGGGATGAACTATTTATCCCCCCCTATCTAGTAAAATAGCGCACGCTGGAGGGTCGGTTGACCTAGCGATCTTTTCTCTACATCTTGCTGGTGCTTCCTCTATATTGGC
>Sterechinus_agassizii_KJ571181
CCCGACATGGCTTTTCCCCGAATGAAAAATATGAGATTTTGATTAATCCCCCCCTCTTTTATCTTGCTTTTGGCCTCAGCTGGGGTCGAAAGAGGAGCAGGGACGGGATGAACTATTTATCCCCCCCTATCTAGTAAAATAGCGCACGCTGGAGGGTCGGTTGACCTAGCGATCTTTTCTCTACATCTTGCTGGTGCTTCCTCTATATTGGC
>Sterechinus_agassizii_KJ571180
CCCGACATGGCTTTTCCCCGAATGAAAAATATGAGATTTTGATTAATCCCCCCCTCTTTTATCTTGCTTTTGGCCTCAGCTGGGGTCGAAAGAGGAGCAGGGACGGGATGAACTATTTATCCCCCCCTGTCTAGTAAAATAGCGCACGCTGGAGGGTCGGTTGACCTAGCGATCTTTTCTCTACATCTTGCTGGTGCTTCCTCTATATTGGC
>Sterechinus_agassizii_KJ571179
CCCGACATGGCTTTTCCCCGAATGAAAAATATGAGATTTTGATTAATCCCCCCCTCTTTTATCTTGCTTTTGGCCTCAGCTGGGGTCGAAAGAGGAGCAGGGACGGGATGAACTATTTATCCCCCCCTATCTAGTAAAATAGCGCACGCTGGAGGGTCGGTTGACCTAGCGATCTTTTCTCTACATCTTGCTGGTGCTTCCTCTATATTGGC
>Sterechinus_agassizii_KJ571178
CCCGACATGGCTTTTCCCCGAATGAAAAATATGAGATTTTGATTAATCCCCCCCTCTTTTATCTTGCTTTTGGCCTCAGCTGGGGTCGAAAGAGGAGCAGGGACGGGATGAACTATTTATCCCCCCCTATCTAGTAAAATAGCGCACGCTGGAGGGTCGGTTGACCTAGCGATCTTTTCTCTACATCTTGCTGGTGCTTCCTCTATATTGGC
>Sterechinus_agassizii_KJ571174
CCCGACATGGCTTTTCCCCGAATGAAAAATATGAGATTTTGATTAATCCCCCCCTCTTTTATCTTGCTTTTGGCCTCAGCTGGGGTCGAAAGAGGAGCAGGGACGGGATGAACTATTTATCCCCCCCTATCTAGTAAAATAGCGCACGCTGGAGGGTCGGTTGACCTAGCGATCTTTTCTCTACATCTTGCTGGTGCTTCCTCTATATTGGC
>Sterechinus_agassizii_KJ571173
CCCGACATGGCTTTTCCCCGAATGAAAAATATGAGATTTTGATTAATCCCCCCCTCTTTTATCTTGCTTTTGGCCTCAGCTGGGGTCGAAAGAGGAGCAGGGACGGGATGAACTATTTATCCCCCCCTATCTAGTAAAATAGCGCACGCTGGAGGGTCGGTTGACCTAGCGATCTTTTCTCTACATCTTGCTGGTGCTTCCTCTATATTGGC
>Sterechinus_agassizii_KJ571172
CCCGACATGGCTTTTCCCCGAATGAAAAATATGAGATTTTGATTAATCCCCCCCTCTTTTATCTTGCTTTTGGCCTCAGCTGGGGTCGAAAGAGGAGCAGGGACTGGATGAACTATTTATCCCCCCCTATCTAGTAAAATAGCGCACGCTGGAGGGTCGGTTGACCTAGCGATCTTTTCTCTACATCTTGCTGGTGCTTCCTCTATATTGGC
>Sterechinus_agassizii_KJ571171
CCCGACATGGCTTTTCCCCGAATGAAAAATATGAGATTTTGATTAATCCCCCCCTCTTTTATCTTGCTTTTGGCCTCAGCTGGGGTCGAAAGAGGAGCAGGGACGGGATGAACTATTTATCCCCCCCTATCTAGTAAAATAGCGCACGCTGGAGGGTCGGTTGACCTAGCGATCTTTTCTCTACATCTTGCTGGTGCTTCCTCTATATTGGC
>Sterechinus_agassizii_KJ571168
CCCGACATGGCTTTTCCCCGAATGAAAAATATGAGATTTTGATTAATCCCCCCCTCTTTTATCTTGCTTTTGGCCTCAGCTGGAGTCGAAAGAGGAGCAGGGACGGGATGAACTATTTATCCCCCCCTATCTAGTAAAATAGCGCACGCTGGAGGGTCGGTTGACCTAGCGATCTTTTCTCTACATCTTGCTGGTGCTTCCTCTATATTGGC
>Sterechinus_agassizii_KJ571169
CCCGACATGGCTTTTCCCCGAATGAAAAATATGAGATTTTGATTAATCCCCCCCTCTTTTATCTTGCTTTTGGCCTCAGCTGGGGTCGAAAGAGGAGCAGGGACGGGATGAACTATTTATCCCCCCCTATCTAGTAAAATAGCGCACGCTGGAGGGTCGGTTGACCTAGCGATCTTTTCTCTACATCTTGCTGGTGCTTCCTCTATATTGGC
>Sterechinus_agassizii_KJ571176
CCCGACATGGCTTTTCCCCGAATGAAAAATATGAGATTTTGATTAATCCCCCCCTCTTTTATCTTGCTTTTGGCCTCAGCTGGGGTCGAAAGAGGAGCAGGGACGGGATGAACTATTTATCCCCCCCTATCTAGTAAAATAGCGCACGCTGGAGGGTCGGTTGACCTAGCGATCTTTTCTCTACATCTTGCTGGTGCTTCCTCTATATTGGC
>Sterechinus_antarcticus_HM467235
CCCGACATGGCTTTTCCCCGAATGAAAAATATGAGATTTTGATTAATCCCCCCCTCTTTTATCTTGCTTTTGGCCTCAGCTGGGGTCGAAAGAGGAGCAGGGACGGGATGAACTATTTATCCCCCCCTATCTAGTAAAATAGCGCACGCTGGAGGGTCGGTTGACCTAGCGATCTTTTCTCTACATCTTGCTGGTGCTTCCTCTATATTGGC
>Pseudocentrotus_depressus_LC406293
CCAGATATGGCTTTCCCCCGTATGAAAAACATGAGATTTTGACTTATTCCTCCTTCTTTCATCTTACTTCTAGCTTCCGCAGGAGTGGAAAGAGGAGCAGGAACTGGATGAACTATTTATCCTCCTCTTTCCAGTAAAATAGCACACGCCGGAGGATCTGTTGATCTAGCAATCTTTTCTCTTCACCTTGCCGGTGCCTCCTCCATTTTAGC
>Hemicentrotus_pulcherrimus_JQ742947
CCAGATATGGCCTTCCCCCGTATGAAAAATATGAGCTTTTGACTTATTCCTCCTTCCTTTGTGCTACTTCTAGCCTCCGCCGGAGTGGAAAGAGGAGCAGGGACTGGATGAACTATCTACCCCCCTCTTTCTAGTAAAATAGCACACGCCGGAGGGTCCGTCGATTTGGCAATCTTCTCCCTCCACCTTGCCGGTGCCTCTTCCATCCTAGC
>Diadema_paucispinum_OR066930
CCAGACATGGCTTTTCCCCGAATGAACAAAATGAGTTTCTGGTTAGTGCCCCCTTCCTTTATTCTGCTGCTAGCTTCTGCCGGAGTAGAAAGAGGGGCAGGCACAGGATGGACCATTTATCCCCCACTCTCTAGGAATATTGCTCACGCCGGCGGATCCGTAGACTTAGCTATCTTTTCCCTTCACCTAGCCGGTGCTTCTTCGATTCTTGC
>Diadema_paucispinum_OR066932
CCAGACATGGCTTTTCCCCGAATGAACAAAATGAGTTTCTGGTTAGTGCCCCCTTCCTTTATTCTGCTGCTAGCTTCTGCCGGAGTAGAAAGAGGGGCAGGCACAGGATGGACCATTTATCCCCCACTCTCTAGAAATATTGCTCACGCCGGCGGATCCGTAGACTTAGCTATCTTTTCCCTTCACCTAGCCGGTGCTTCTTCGATTCTTGC
>Diadema_paucispinum_OR066929
CCAGACATGGCTTTTCCCCGAATGAACAAAATGAGTTTCTGGTTAGTGCCCCCTTCCTTTATTCTGCTGCTAGCTTCTGCCGGAGTAGAAAGAGGGGCAGGCACAGGATGGACCATTTATCCCCCACTCTCTAGAAATATTGCTCACGCCGGCGGATCCGTAGACTTAGCTATCTTTTCCCTTCACCTAGCCGGTGCTTCTTCGATTCTTGC
>Diadema_paucispinum_OR066928
CCAGACATGGCTTTTCCCCGAATGAACAAAATGAGTTTCTGGTTAGTGCCCCCTTCCTTTATTCTGCTGCTAGCTTCTGCCGGAGTAGAAAGAGGGGCAGGCACAGGGTGGACCATTTATCCCCCACTCTCTAGAAATATTGCTCACGCCGGCGGATCCGTAGACTTAGCTATCTTTTCCCTTCACCTAGCCGGTGCTTCTTCGATTCTTGC
>Diadema_paucispinum_OR066934
CCAGACATGGCTTTTCCCCGAATGAACAAAATGAGTTTCTGGTTAGTGCCCCCTTCCTTTATTCTGCTGCTAGCTTCTGCCGGAGTAGAAAGAGGGGCAGGCACAGGATGGACCATTTATCCCCCACTCTCTAGAAATATTGCTCACGCCGGCGGATCCGTAGACTTAGCTATCTTTTCCCTTCACCTAGCCGGTGCTTCTTCGATTCTTGC
>Diadema_paucispinum_OR066933
CCAGACATGGCTTTTCCCCGAATGAACAAAATGAGTTTCTGGTTAGTGCCCCCTTCCTTTATTCTACTGCTAGCTTCTGCCGGAGTAGAAAGAGGGGCAGGCACAGGATGGACCATTTATCCCCCACTCTCTAGAAATATTGCTCACGCCGGCGGATCCGTAGACTTAGCTATCTTTTCCCTTCACCTAGCCGGTGCTTCTTCGATTCTTGC
>Diadema_paucispinum_OR066931
CCAGACATGGCTTTTCCCCGAATGAACAAAATGAGTTTCTGGTTAGTGCCCCCTTCCTTTATTCTACTGCTAGCTTCTGCCGGAGTAGAAAGAGGGGCAGGCACAGGATGGACCATTTATCCCCCACTCTCTAGAAATATTGCTCACGCCGGCGGATCCGTAGACTTAGCTATCTTTTCCCTTCACCTAGCCGGTGCTTCTTCGATTCTTGC
>Diadema_savignyi_OR067062
CCAGACATGGCTTTTCCTCGTATGAACAAAATGAGTTTCTGGTTAGTGCCCCCTTCCTTTATTCTGCTACTAGCTTCTGCCGGAGTAGAAAGAGGGGCAGGCACAGGATGAACCATTTATCCTCCACTCTCTAGTAATATTGCTCACGCCGGCGGATCCGTAGACTTAGCTATCTTTTCCCTTCACCTAGCCGGTGCTTCTTCGATTCTTGC
>Diadema_savignyi_OR067056
CCAGACATGGCTTTTCCTCGGATGAACAAAATGAGTTTCTGGTTAGTGCCCCCTTCCTTTATTCTGCTACTAGCTTCTGCCGGAGTAGAAAGAGGGGCAGGCACAGGATGAACCATTTATCCTCCACTCTCTAGTAATATTGCTCACGCCGGCGGATCCGTAGACTTGGCTATCTTTTCCCTTCACCTAGCCGGTGCTTCTTCGATTCTTGC
>Diadema_savignyi_OR066949
CCAGACATGGCTTTTCCTCGGATGAACAAAATGAGTTTCTGGTTAGTGCCCCCTTCCTTTATTCTGCTACTAGCTTCTGCCGGAGTAGAAAGAGGGGCAGGCACAGGATGAACCATTTATCCTCCACTCTCTAGTAATATTGCTCACGCCGGCGGATCCGTAGACTTAGCTATCTTTTCCCTTCACCTAGCCGGTGCTTCTTCGATTCTTGC
>Diadema_savignyi_OR066947
CCAGACATGGCTTTTCCTCGGATGAACAAAATGAGTTTCTGGTTAGTGCCCCCTTCCTTTATTCTGCTACTAGCTTCTGCCGGAGTAGAAAGAGGGGCAGGCACAGGATGAACCATTTATCCTCCACTCTCTAGTAATATTGCTCACGCCGGCGGATCCGTAGACTTAGCTATCTTTTCCCTTCACCTAGCCGGTGCTTCTTCGATTCTTGC
>Diadema_savignyi_OR067075
CCAGACATGGCTTTTCCTCGGATGAACAAAATGAGTTTCTGGTTAGTGCCCCCTTCCTTTATTCTGCTACTAGCTTCTGCCGGAGTAGAAAGAGGGGCAGGCACAGGATGAACCATTTATCCTCCACTCTCTAGTAATATTGCTCACGCCGGCGGATCCGTAGACTTAGCTATCTTTTCCCTTCACCTAGCCGGTGCTTCTTCGATTCTTGC
>Diadema_savignyi_OR067029
CCAGACATGGCTTTTCCTCGGATGAACAAAATGAGTTTCTGGTTAGTGCCCCCTTCCTTTATTCTGCTACTAGCTTCTGCCGGAGTAGAAAGAGGGGCAGGCACAGGATGAACCATTTATCCTCCACTCTCTAGTAATATTGCTCACGCCGGCGGATCCGTAGACTTAGCTATCTTTTCCCTTCACCTAGCCGGTGCTTCTTCGATTCTTGC
>Diadema_savignyi_OR067082
CCAGACATGGCTTTTCCTCGGATGAACAAAATGAGTTTCTGGTTAGTGCCCCCTTCCTTTATTCTGCTACTAGCTTCTGCCGGAGTAGAAAGAGGGGCAGGCACAGGATGAACCATTTATCCTCCACTCTCTAGTAATATTGCTCACGCCGGCGGATCCGTAGACTTAGCTATCTTTTCCCTTCACCTAGCCGGTGCTTCTTCGATTCTTGC
>Diadema_savignyi_OR067066
CCAGACATGGCTTTTCCTCGGATGAACAAAATGAGTTTCTGGTTAGTGCCCCCTTCCTTTATTCTGCTACTAGCTTCTGCCGGGGTAGAAAGAGGGGCAGGCACAGGATGAACCATTTATCCTCCACTCTCTAGTAATATTGCTCACGCCGGCGGATCCGTAGACTTAGCTATCTTTTCCCTTCACCTAGCCGGTGCTTCTTCGATTCTTGC
>Diadema_savignyi_OR066980
CCAGACATGGCTTTTCCTCGGATGAACAAAATGAGTTTCTGGTTAGTGCCCCCTTCCTTTATTCTGCTACTAGCTTCTGCCGGAGTAGAAAGAGGGGCAGGCACAGGATGAACCATTTATCCTCCACTCTCTAGTAATATTGCTCACGCCGGCGGATCCGTAGACTTAGCTATCTTTTCCCTTCACCTAGCCGGTGCTTCTTCGATTCTTGC
>Diadema_savignyi_OR067076
CCAGACATGGCTTTTCCTCGGATGAACAAAATGAGTTTCTGGTTAGTGCCCCCTTCCTTTATTCTGCTACTAGCTTCTGCCGGAGTAGAAAGAGGGGCAGGCACAGGATGAACCATTTATCCTCCACTCTCTAGTAATATTGCTCACGCCGGCGGATCCGTAGACTTAGCTATCTTTTCCCTTCACCTAGCCGGTGCTTCTTCGATTCTTGC
>Diadema_savignyi_OR067068
CCAGACATGGCTTTTCCTCGGATGAACAAAATGAGTTTCTGGTTAGTGCCCCCTTCCTTTATTCTGCTACTAGCTTCTGCCGGAGTAGAAAGAGGGGCAGGCACAGGATGAACCATTTATCCTCCACTCTCTAGTAATATTGCTCACGCCGGCGGATCCGTAGACTTAGCTATCTTTTCCCTTCACCTAGCCGGTGCTTCTTCGATTCTTGC
>Diadema_savignyi_OR067065
CCAGACATGGCTTTTCCTCGGATGAACAAAATGAGTTTCTGGTTAGTGCCCCCTTCCTTTATTCTGCTACTAGCTTCTGCCGGAGTAGAAAGAGGGGCAGGCACAGGATGAACCATTTATCCTCCACTCTCTAGTAATATTGCTCACGCCGGCGGATCCGTAGACTTAGCTATCTTTTCCCTTCACCTAGCCGGTGCTTCTTCGATTCTTGC
>Diadema_savignyi_OR067051
CCAGACATGGCTTTTCCTCGGATGAACAAAATGAGTTTCTGGTTAGTGCCCCCTTCCTTTATTCTGCTACTAGCTTCTGCCGGAGTAGAAAGAGGGGCAGGCACAGGATGAACCATTTATCCTCCACTCTCTAGTAATATTGCTCACGCCGGCGGATCCGTAGACTTAGCTATCTTTTCCCTTCACCTAGCCGGTGCTTCTTCGATTCTTGC
>Diadema_savignyi_OR067007
CCAGACATGGCTTTTCCTCGGATGAACAAAATGAGTTTCTGGTTAGTGCCCCCTTCCTTTATTCTGCTACTAGCTTCTGCCGGAGTAGAAAGAGGGGCAGGCACAGGATGAACCATTTATCCTCCACTCTCTAGTAATATTGCTCACGCCGGCGGATCCGTAGACTTAGCTATCTTTTCCCTTCACCTAGCCGGTGCTTCTTCGATTCTTGC
>Diadema_savignyi_OR066936
CCAGACATGGCTTTTCCTCGGATGAACAAAATGAGTTTCTGGTTAGTGCCCCCTTCCTTTATTCTGCTACTAGCTTCTGCCGGAGTAGAAAGAGGGGCAGGCACAGGATGAACCATTTATCCTCCACTCTCTAGTAATATTGCTCACGCCGGCGGATCCGTAGACTTAGCTATCTTTTCCCTTCACCTAGCCGGTGCTTCTTCGATTCTTGC
>Diadema_savignyi_OR066977
CCAGACATGGCTTTTCCTCGGATGAACAAAATGAGTTTCTGGTTAGTGCCCCCTTCCTTTATTCTGCTACTAGCTTCTGCCGGAGTAGAAAGAGGGGCAGGCACAGGATGAACCATTTATCCTCCACTCTCTAGTAATATTGCTCACGCCGGCGGATCCGTAGACTTAGCTATCTTTTCCCTTCACCTAGCCGGTGCTTCTTCGATTCTTGC
>Diadema_savignyi_OR066963
CCAGACATGGCTTTTCCTCGGATGAACAAAATGAGTTTCTGGTTAGTGCCCCCTTCCTTTATTCTGCTACTAGCTTCTGCCGGAGTAGAAAGAGGGGCAGGCACAGGATGAACCATTTATCCTCCACTCTCTAGTAATATTGCTCACGCCGGCGGATCCGTAGATTTAGCTATCTTTTCCCTTCACCTAGCCGGTGCTTCTTCGATTCTTGC
>Diadema_savignyi_OR067057
CCAGACATGGCTTTTCCTCGGATGAACAAAATGAGTTTCTGGTTAGTGCCCCCTTCCTTTATTCTGCTACTAGCTTCTGCCGGAGTAGAAAGAGGGGCAGGCACAGGATGAACCATTTATCCTCCACTCTCTAGTAATATTGCTCACGCCGGCGGATCCGTAGACTTAGCTATCTTTTCCCTTCACCTAGCCGGTGCTTCTTCGATTCTTGC
>Diadema_savignyi_OR067035
CCAGACATGGCTTTTCCTCGGATGAACAAAATGAGTTTCTGGTTAGTGCCCCCTTCCTTTATTCTGCTACTAGCTTCTGCCGGAGTAGAAAGAGGGGCAGGCACAGGATGAACCATTTATCCTCCACTCTCTAGTAATATTGCTCACGCCGGCGGATCCGTAGACTTAGCTATCTTTTCCCTTCACCTAGCCGGTGCTTCTTCGATTCTTGC
>Diadema_savignyi_OR067030
CCAGACATGGCTTTTCCTCGGATGAACAAAATGAGTTTCTGGTTAGTGCCCCCTTCCTTTATTCTGCTACTAGCTTCTGCCGGAGTAGAAAGAGGGGCAGGCACAGGATGAACCATTTATCCTCCACTCTCTAGTAATATTGCTCACGCCGGCGGATCCGTAGACTTAGCTATCTTTTCCCTTCACCTAGCCGGTGCTTCTTCGATTCTTGC
>Diadema_savignyi_OR067027
CCAGACATGGCTTTTCCTCGGATGAACAAAATGAGTTTCTGGTTAGTGCCCCCTTCCTTTATTCTGCTACTAGCTTCTGCCGGAGTAGAAAGAGGGGCAGGCACAGGATGAACCATTTATCCTCCACTCTCTAGTAATATTGCTCACGCCGGCGGATCCGTAGACTTAGCTATCTTTTCCCTTCACCTAGCCGGTGCTTCTTCGATTCTTGC
>Diadema_savignyi_OR067023
CCAGACATGGCTTTTCCTCGGATGAACAAAATGAGTTTCTGGTTAGTGCCCCCTTCCTTTATTCTGCTACTAGCTTCTGCCGGAGTAGAAAGAGGGGCAGGCACAGGATGAACCATTTATCCTCCACTCTCTAGTAATATTGCTCACGCCGGCGGATCCGTAGACTTAGCTATCTTTTCCCTTCACCTAGCCGGTGCTTCTTCGATTCTTGC
>Diadema_savignyi_OR067006
CCAGACATGGCTTTTCCTCGGATGAACAAAATGAGTTTCTGGTTAGTGCCCCCTTCCTTTATTCTGCTACTAGCTTCTGCCGGAGTAGAAAGAGGGGCAGGCACAGGATGAACCATTTATCCTCCACTCTCTAGTAATATTGCTCACGCCGGCGGATCCGTAGACTTAGCTATCTTTTCCCTTCACCTAGCCGGTGCTTCTTCGATTCTTGC
>Diadema_savignyi_OR066991
CCAGACATGGCTTTTCCTCGGATGAACAAAATGAGTTTCTGGTTAGTGCCCCCTTCCTTTATTCTGCTACTAGCTTCTGCCGGAGTAGAAAGAGGGGCAGGCACAGGATGAACCATTTATCCTCCACTCTCTAGTAATATTGCTCACGCCGGCGGATCCGTAGACTTAGCTATCTTTTCCCTTCACCTAGCCGGTGCTTCTTCGATTCTTGC
>Diadema_savignyi_OR066986
CCAGACATGGCTTTTCCTCGGATGAACAAAATGAGTTTCTGGTTAGTGCCCCCTTCCTTTATTCTGCTACTAGCTTCTGCCGGAGTAGAAAGAGGGGCAGGCACAGGATGAACCATTTATCCTCCACTCTCTAGTAATATTGCTCACGCCGGCGGATCCGTAGACTTAGCTATCTTTTCCCTTCACCTAGCCGGTGCTTCTTCGATTCTTGC
>Diadema_savignyi_OR066961
CCAGACATGGCTTTTCCTCGGATGAACAAAATGAGTTTCTGGTTAGTGCCCCCTTCCTTTATTCTGCTACTAGCTTCTGCCGGAGTAGAAAGAGGGGCAGGCACAGGATGAACCATTTATCCTCCACTCTCTAGTAATATTGCTCACGCCGGCGGATCCGTAGACTTAGCTATCTTTTCCCTTCACCTAGCCGGTGCTTCTTCGATTCTTGC
>Diadema_savignyi_OR066999
CCAGACATGGCTTTTCCTCGGATGAACAAAATGAGTTTCTGGTTAGTCCCCCCTTCCTTTATTCTGCTACTAGCTTCTGCCGGAGTAGAAAGAGGGGCAGGCACAGGATGAACCATTTATCCTCCACTCTCTAGTAATATTGCTCACGCCGGCGGATCCGTAGACTTAGCTATCTTTTCCCTTCACCTAGCCGGTGCTTCTTCGATTCTTGC
>Diadema_savignyi_OR067063
CCAGACATGGCTTTTCCTCGGATGAACAAAATGAGTTTCTGGTTAGTGCCCCCTTCCTTTATTCTGCTACTAGCTTCTGCCGGAGTAGAAAGAGGGGCAGGCACAGGATGAACCATTTATCCTCCACTCTCTAGTAATATTGCTCACGCCGGCGGATCCGTAGACTTAGCTATCTTTTCCCTTCACCTAGCCGGTGCTTCTTCGATTCTTGC
>Diadema_savignyi_OR066976
CCAGACATGGCTTTTCCTCGGATGAACAAAATGAGTTTCTGGTTAGTGCCCCCTTCCTTTATTCTGCTACTAGCTTCTGCCGGAGTAGAAAGAGGGGCAGGCACAGGATGAACCATTTATCCTCCACTCTCTAGTAATATTGCTCACGCCGGCGGATCCGTAGACTTAGCTATCTTTTCCCTTCACCTAGCCGGTGCTTCTTCGATTCTTGC
>Diadema_savignyi_OR067049
CCAGACATGGCTTTTCCTCGGATGAACAAAATGAGTTTCTGGTTAGTGCCCCCTTCCTTTATTCTGCTACTAGCTTCTGCCGGAGTAGAAAGAGGGGCAGGCACAGGATGAACCATTTATCCTCCACTCTCTAGTAATATTGCTCACGCCGGCGGATCCGTAGACTTAGCTATCTTTTCCCTTCACCTAGCCGGTGCTTCTTCGATTCTTGC
>Diadema_savignyi_OR067017
CCAGACATGGCTTTTCCTCGGATGAACAAAATGAGTTTCTGGTTAGTGCCCCCTTCCTTTATTCTGCTACTAGCTTCTGCCGGAGTAGAAAGAGGGGCAGGCACAGGATGAACCATTTATCCTCCACTCTCTAGTAATATTGCTCACGCCGGCGGATCCGTAGACTTAGCTATCTTTTCCCTTCACCTAGCCGGTGCTTCTTCGATTCTTGC
>Diadema_savignyi_OR067016
CCAGACATGGCTTTTCCTCGGATGAACAAAATGAGTTTCTGGTTAGTGCCCCCTTCCTTTATTCTGCTACTAGCTTCTGCCGGAGTAGAAAGAGGGGCAGGCACAGGATGAACCATTTATCCTCCACTCTCTAGTAATATTGCTCACGCCGGCGGATCCGTAGACTTAGCTATCTTTTCCCTTCACCTAGCCGGTGCTTCTTCGATTCTTGC
>Diadema_savignyi_OR067024
CCAGACATGGCTTTTCCTCGGATGAACAAAATGAGTTTCTGGTTAGTGCCCCCTTCCTTTATTCTGCTACTAGCTTCTGCCGGAGTAGAAAGAGGGGCAGGCACAGGATGAACCATTTATCCTCCACTCTCTAGTAATATTGCTCACGCCGGCGGATCCGTAGACTTAGCTATCTTTTCCCTTCACCTAGCCGGTGCTTCTTCGATTCTTGC
>Diadema_savignyi_OR067021
CCAGACATGGCTTTTCCTCGGATGAACAAAATGAGTTTCTGGTTAGTGCCCCCTTCCTTTATTCTGCTACTAGCTTCTGCCGGAGTAGAAAGAGGGGCAGGCACAGGATGAACCATTTATCCTCCACTCTCTAGTAATATTGCTCACGCCGGCGGATCCGTAGACTTAGCTATCTTTTCCCTTCACCTAGCCGGTGCTTCTTCGATTCTTGC
>Diadema_savignyi_OR067012
CCAGACATGGCTTTTCCTCGGATGAACAAAATGAGTTTCTGGTTAGTGCCCCCTTCCTTTATTCTGCTACTAGCTTCTGCCGGAGTAGAAAGAGGGGCAGGCACAGGATGAACCATTTATCCTCCACTCTCTAGTAATATTGCTCACGCCGGCGGATCCGTAGACTTAGCTATCTTTTCCCTTCACCTAGCCGGTGCTTCTTCGATTCTTGC
>Diadema_savignyi_OR066992
CCAGACATGGCTTTTCCTCGGATGAACAAAATGAGTTTCTGGTTAGTGCCCCCTTCCTTTATTCTGCTACTAGCTTCTGCCGGAGTAGAAAGAGGGGCAGGCACAGGATGAACCATTTATCCTCCACTCTCTAGTAATATTGCTCACGCCGGCGGATCCGTAGACTTAGCTATCTTTTCCCTTCACCTAGCCGGTGCTTCTTCGATTCTTGC
>Diadema_savignyi_OR066952
CCAGACATGGCTTTTCCTCGGATGAACAAAATGAGTTTCTGGTTAGTGCCCCCTTCCTTTATTCTGCTACTAGCTTCTGCCGGAGTAGAAAGAGGGGCAGGCACAGGATGAACCATTTATCCTCCACTCTCTAGTAATATTGCTCACGCCGGCGGATCCGTAGACTTAGCTATCTTTTCCCTTCACCTAGCCGGTGCTTCCTCGATTCTTGC
>Diadema_savignyi_OR067081
CCAGACATGGCTTTTCCTCGGATGAACAAAATGAGTTTCTGGTTAGTGCCCCCTTCCTTTATTCTGCTACTAGCTTCTGCCGGAGTAGAAAGAGGGGCAGGCACAGGATGAACCATTTATCCTCCACTCTCTAGTAATATTGCTCACGCCGGCGGATCCGTAGACTTAGCTATCTTTTCCCTTCACCTAGCCGGTGCTTCTTCGATTCTTGC
>Diadema_savignyi_OR067009
CCAGACATGGCTTTTCCTCGGATGAACAAAATGAGTTTCTGGTTAGTGCCCCCTTCCTTTATTCTGCTACTAGCTTCTGCCGGAGTAGAAAGAGGGGCAGGCACAGGATGAACCATTTATCCTCCACTCTCTAGTAATATTGCTCACGCCGGCGGATCCGTAGACTTAGCTATCTTTTCCCTTCACCTAGCCGGTGCTTCTTCGATTCTTGC
>Diadema_savignyi_OR067058
CCAGACATGGCTTTTCCTCGGATGAACAAAATGAGTTTCTGGTTAGTGCCCCCTTCCTTTATTCTGCTACTAGCTTCTGCCGGAGTAGAAAGAGGGGCAGGCACAGGATGAACCATTTATCCTCCACTCTCTAGTAATATTGCTCACGCCGGCGGATCCGTAGACTTAGCTATCTTTTCCCTTCACCTAGCCGGTGCTTCTTCGATTCTTGC
>Diadema_savignyi_OR067041
CCAGACATGGCTTTTCCTCGGATGAACAAAATGAGTTTCTGGTTAGTGCCCCCTTCCTTTATTCTGCTACTAGCTTCTGCCGGAGTAGAAAGAGGGGCAGGCACAGGATGAACCATTTATCCTCCGCTCTCTAGTAATATTGCTCACGCCGGCGGATCCGTAGACTTAGCTATCTTTTCCCTTCACCTAGCCGGTGCTTCTTCGATTCTTGC
>Diadema_savignyi_OR067038
CCAGACATGGCTTTTCCTCGGATGAACAAAATGAGTTTCTGGTTAGTGCCCCCTTCCTTTATTCTGCTACTAGCTTCTGCCGGAGTAGAAAGAGGGGCAGGCACAGGATGAACCATTTATCCTCCACTCTCTAGTAATATTGCTCACGCCGGCGGATCCGTAGACTTAGCTATCTTTTCCCTTCACCTAGCCGGTGCTTCTTCGATTCTTGC
>Diadema_savignyi_OR067031
CCAGACATGGCTTTTCCTCGGATGAACAAAATGAGTTTCTGGTTAGTGCCCCCTTCCTTTATTCTGCTACTAGCTTCTGCCGGAGTAGAAAGGGGGGCAGGCACAGGATGAACCATTTATCCTCCACTCTCTAGTAATATTGCTCACGCCGGCGGATCCGTAGACTTAGCTATCTTTTCCCTTCACCTAGCCGGTGCTTCTTCGATTCTTGC
>Diadema_savignyi_OR067001
CCAGACATGGCTTTTCCTCGGATGAACAAAATGAGTTTCTGGTTAGTGCCCCCTTCCTTTATTCTGCTACTAGCTTCTGCCGGAGTAGAAAGAGGGGCAGGCACAGGATGAACCATTTATCCTCCACTCTCTAGTAATATTGCTCACGCCGGCGGATCCGTAGACTTAGCTATCTTTTCCCTTCACCTAGCCGGTGCTTCTTCGATTCTTGC
>Diadema_savignyi_OR066954
CCAGACATGGCTTTTCCTCGGATGAACAAAATGAGTTTCTGGCTAGTGCCCCCTTCCTTTATTCTGCTACTAGCTTCTGCCGGAGTAGAAAGAGGGGCAGGCACAGGATGAACCATTTATCCTCCACTCTCTAGTAATATTGCTCACGCCGGCGGATCCGTAGACTTAGCTATCTTTTCCCTTCACCTAGCCGGTGCTTCTTCGATTCTTGC
>Diadema_savignyi_OR067080
CCAGACATGGCTTTTCCTCGGATGAACAAAATGAGTTTCTGGTTAGTGCCCCCTTCCTTTATTCTGCTACTAGCTTCTGCCGGAGTAGAAAGAGGGGCAGGCACAGGATGAACCATTTATCCTCCACTCTCTAGTAATATTGCTCACGCCGGCGGATCCGTAGACTTAGCTATCTTTTCCCTTCACCTAGCCGGTGCTTCTTCGATTCTTGC
>Diadema_savignyi_OR067071
CCAGACATGGCTTTTCCTCGGATGAACAAAATGAGTTTCTGGTTAGTGCCCCCTTCCTTTATTCTGCTACTAGCTTCTGCCGGAGTAGAAAGAGGGGCAGGCACAGGATGAACCATTTATCCTCCACTCTCTAGTAATATTGCTCACGCCGGCGGATCCGTAGACTTAGCTATCTTTTCCCTTCACCTAGCCGGTGCTTCTTCGATTCTTGC
>Diadema_savignyi_OR067061
CCAGACATGGCTTTTCCTCGGATGAACAAAATGAGTTTCTGGTTAGTGCCCCCTTCCTTTATTCTGCTACTAGCTTCTGCCGGAGTAGAAAGAGGGGCAGGCACAGGATGAACCATTTATCCTCCACTCTCTAGTAATATTGCTCACGCCGGCGGATCCGTAGACTTAGCTATCTTTTCCCTTCACCTAGCCGGTGCTTCTTCGATTCTTGC
>Diadema_savignyi_OR067060
CCAGACATGGCTTTTCCTCGGATGAACAAAATGAGTTTCTGGTTAGTGCCCCCTTCCTTTATTCTGCTACTAGCTTCTGCCGGAGTAGAAAGAGGGGCAGGCACAGGATGAACCATTTATCCTCCACTCTCTAGTAATATTGCTCACGCCGGCGGATCCGTAGACTTAGCTATCTTTTCCCTTCACCTAGCCGGTGCTTCTTCGATTCTTGC
>Diadema_savignyi_OR067054
CCAGACATGGCTTTTCCTCGGATGAACAAAATGAGTTTCTGGTTAGTGCCCCCTTCCTTTATTCTGCTACTAGCTTCTGCCGGAGTAGAAAGAGGGGCAGGCACAGGATGAACCATTTATCCTCCACTCTCTAGTAATATTGCTCACGCCGGCGGATCCGTAGACTTAGCTATCTTTTCCCTTCACCTAGCCGGTGCTTCTTCGATTCTTGC
>Diadema_savignyi_OR067052
CCAGACATGGCTTTTCCTCGGATGAACAAAATGAGTTTCTGGTTAGTGCCCCCTTCCTTTATTCTGCTACTAGCTTCTGCCGGAGTAGAAAGAGGGGCAGGCACAGGATGAACCATTTATCCTCCACTCTCTAGTAATATTGCTCACGCCGGCGGATCCGTAGACTTAGCTATCTTTTCCCTTCACCTAGCCGGTGCTTCTTCGATTCTTGC
>Diadema_savignyi_OR067037
CCAGACATGGCTTTTCCTCGGATGAACAAAATGAGTTTCTGGTTAGTGCCCCCTTCCTTTATTCTGCTACTAGCTTCTGCCGGAGTAGAAAGAGGGGCAGGCACAGGATGAACCATTTATCCTCCACTCTCTAGTAATATTGCTCACGCCGGCGGATCCGTAGACTTAGCTATCTTTTCCCTTCACCTAGCCGGTGCTTCTTCGATTCTTGC
>Diadema_savignyi_OR067026
CCAGACATGGCTTTTCCTCGGATGAACAAAATGAGTTTCTGGTTAGTGCCCCCTTCCTTTATTCTGCTACTAGCTTCTGCCGGAGTAGAAAGAGGGGCAGGCACAGGATGAACCATTTATCCTCCACTCTCTAGTAATATTGCTCACGCCGGCGGATCCGTAGACTTAGCTATCTTTTCCCTTCACCTAGCCGGTGCTTCTTCGATTCTTGC
>Diadema_savignyi_OR067022
CCAGACATGGCTTTTCCTCGGATGAACAAAATGAGTTTCTGGTTAGTGCCCCCTTCCTTTATTCTGCTACTAGCTTCTGCCGGAGTAGAAAGAGGGGCAGGCACAGGATGAACCATTTATCCTCCACTCTCTAGTAATATTGCTCACGCCGGCGGATCCGTAGACTTAGCTATCTTTTCCCTTCACCTAGCCGGTGCTTCTTCGATTCTTGC
>Diadema_savignyi_OR067018
CCAGACATGGCTTTTCCTCGGATGAACAAAATGAGTTTCTGGTTAGTGCCCCCTTCCTTTATTCTGCTACTAGCTTCTGCCGGAGTAGAAAGAGGGGCAGGCACAGGATGAACCATTTATCCTCCACTCTCTAGTAATATTGCTCACGCCGGCGGATCCGTAGACTTAGCTATCTTTTCCCTTCACCTAGCCGGTGCTTCTTCGATTCTTGC
>Diadema_savignyi_OR067004
CCAGACATGGCTTTTCCTCGGATGAACAAAATGAGTTTCTGGTTAGTGCCCCCTTCCTTTATTCTGCTACTAGCTTCTGCCGGAGTAGAAAGAGGGGCAGGCACAGGATGAACCATTTATCCTCCACTCTCTAGTAATATTGCTCACGCCGGCGGATCCGTAGACTTAGCTATCTTTTCCCTTCACCTAGCCGGTGCTTCTTCGATTCTTGC
>Diadema_savignyi_OR067003
CCAGACATGGCTTTTCCTCGGATGAACAAAATGAGTTTCTGGTTAGTGCCCCCTTCCTTTATTCTGCTACTAGCTTCTGCCGGAGTAGAAAGAGGGGCAGGCACAGGATGAACCATTTATCCTCCACTCTCTAGTAATATTGCTCACGCCGGCGGATCCGTAGACTTAGCTATCTTTTCCCTTCACCTAGCCGGTGCTTCTTCGATTCTTGC
>Diadema_savignyi_OR066996
CCAGACATGGCTTTTCCTCGGATGAACAAAATGAGTTTCTGGTTAGTGCCCCCTTCCTTTATTCTGCTACTAGCTTCTGCCGGAGTAGAAAGAGGGGCAGGCACAGGATGAACCATTTATCCTCCACTCTCTAGTAATATTGCTCACGCCGGCGGATCCGTAGACTTAGCTATCTTTTCCCTTCACCTAGCCGGTGCTTCTTCGATTCTTGC
>Diadema_savignyi_OR066995
CCAGACATGGCTTTTCCTCGGATGAACAAAATGAGTTTCTGGTTAGTGCCCCCTTCCTTTATTCTGCTACTAGCTTCTGCCGGAGTAGAAAGAGGGGCAGGCACAGGATGAACCATTTATCCTCCACTCTCTAGTAATATTGCTCACGCCGGCGGATCCGTAGACTTAGCTATCTTTTCCCTTCACCTAGCCGGTGCTTCTTCGATTCTTGC
>Diadema_savignyi_OR066990
CCAGACATGGCTTTTCCTCGGATGAACAAAATGAGTTTCTGGTTAGTGCCCCCTTCCTTTATTCTGCTACTAGCTTCTGCCGGAGTAGAAAGAGGGGCAGGCACAGGATGAACCATTTATCCTCCACTCTCTAGTAATATTGCTCACGCCGGCGGATCCGTAGACTTAGCTATCTTTTCCCTTCACCTAGCCGGTGCTTCTTCGATTCTTGC
>Diadema_savignyi_OR066987
CCAGACATGGCTTTTCCTCGGATGAACAAAATGAGTTTCTGGTTAGTGCCCCCTTCCTTTATTCTGCTACTAGCTTCTGCCGGAGTAGAAAGAGGGGCAGGCACAGGATGAACCATTTATCCTCCACTCTCTAGTAATATTGCTCACGCCGGCGGATCCGTAGACTTAGCTATCTTTTCCCTTCACCTAGCCGGTGCTTCTTCGATTCTTGC
>Diadema_savignyi_OR066985
CCAGACATGGCTTTTCCTCGGATGAACAAAATGAGTTTCTGGTTAGTGCCCCCTTCCTTTATTCTGCTACTAGCTTCTGCCGGAGTAGAAAGAGGGGCAGGCACAGGATGAACCATTTATCCTCCACTCTCTAGTAATATTGCTCACGCCGGCGGATCCGTAGACTTAGCTATCTTTTCCCTTCACCTAGCCGGTGCTTCTTCGATTCTTGC
>Diadema_savignyi_OR066982
CCAGACATGGCTTTTCCTCGGATGAACAAAATGAGTTTCTGGTTAGTGCCCCCTTCCTTTATTCTGCTACTAGCTTCTGCCGGAGTAGAAAGAGGGGCAGGCACAGGATGAACCATTTATCCTCCACTCTCTAGTAATATTGCTCACGCCGGCGGATCCGTAGACTTAGCTATCTTTTCCCTTCACCTAGCCGGTGCTTCTTCGATTCTTGC
>Diadema_savignyi_OR066979
CCAGACATGGCTTTTCCTCGGATGAACAAAATGAGTTTCTGGTTAGTGCCCCCTTCCTTTATTCTGCTACTAGCTTCTGCCGGAGTAGAAAGAGGGGCAGGCACAGGATGAACCATTTATCCTCCACTCTCTAGTAATATTGCTCACGCCGGCGGATCCGTAGACTTAGCTATCTTTTCCCTTCACCTAGCCGGTGCTTCTTCGATTCTTGC
>Diadema_savignyi_OR066975
CCAGACATGGCTTTTCCTCGGATGAACAAAATGAGTTTCTGGTTAGTGCCCCCTTCCTTTATTCTGCTACTAGCTTCTGCCGGAGTAGAAAGAGGGGCAGGCACAGGATGAACCATTTATCCTCCACTCTCTAGTAATATTGCTCACGCCGGCGGATCCGTAGACTTAGCTATCTTTTCCCTTCACCTAGCCGGTGCTTCTTCGATTCTTGC
>Diadema_savignyi_OR066971
CCAGACATGGCTTTTCCTCGGATGAACAAAATGAGTTTCTGGTTAGTGCCCCCTTCCTTTATTCTGCTACTAGCTTCTGCCGGAGTAGAAAGAGGGGCAGGCACAGGATGAACCATTTATCCTCCACTCTCTAGTAATATTGCTCACGCCGGCGGATCCGTAGACTTAGCTATCTTTTCCCTTCACCTAGCCGGTGCTTCTTCGATTCTTGC
>Diadema_savignyi_OR066959
CCAGACATGGCTTTTCCTCGGATGAACAAAATGAGTTTCTGGTTAGTGCCCCCTTCCTTTATTCTGCTACTAGCTTCTGCCGGAGTAGAAAGAGGGGCAGGCACAGGATGAACCATTTATCCTCCACTCTCTAGTAATATTGCTCACGCCGGCGGATCCGTAGACTTAGCTATCTTTTCCCTTCACCTAGCCGGTGCTTCTTCGATTCTTGC
>Diadema_savignyi_OR066953
CCAGACATGGCTTTTCCTCGGATGAACAAAATGAGTTTCTGGTTAGTGCCCCCTTCCTTTATTCTGCTACTAGCTTCTGCCGGAGTAGAAAGAGGGGCAGGCACAGGATGAACCATTTATCCTCCACTCTCTAGTAATATTGCTCACGCCGGCGGATCCGTAGACTTAGCTATCTTTTCCCTTCACCTAGCCGGTGCTTCTTCGATTCTTGC
>Diadema_savignyi_OR066944
CCAGACATGGCTTTTCCTCGGATGAACAAAATGAGTTTCTGGTTAGTGCCCCCTTCCTTTATTCTGCTACTAGCTTCTGCCGGAGTAGAAAGAGGGGCAGGCACAGGATGAACCATTTATCCTCCACTCTCTAGTAATATTGCTCACGCCGGCGGATCCGTAGACTTAGCTATCTTTTCCCTTCACCTAGCCGGTGCTTCTTCGATTCTTGC
>Diadema_savignyi_OR066941
CCAGACATGGCTTTTCCTCGGATGAACAAAATGAGTTTCTGGTTAGTGCCCCCTTCCTTTATTCTGCTACTAGCTTCTGCCGGAGTAGAAAGAGGGGCAGGCACAGGATGAACCATTTATCCTCCACTCTCTAGTAATATTGCTCACGCCGGCGGATCCGTAGACTTAGCTATCTTTTCCCTTCACCTAGCCGGTGCTTCTTCGATTCTTGC
>Diadema_savignyi_OR066939
CCAGACATGGCTTTTCCTCGGATGAACAAAATGAGTTTCTGGTTAGTGCCCCCTTCCTTTATTCTGCTACTAGCTTCTGCCGGAGTAGAAAGAGGGGCAGGCACAGGATGAACCATTTATCCTCCACTCTCTAGTAATATTGCTCACGCCGGCGGATCCGTAGACTTAGCTATCTTTTCCCTTCACCTAGCCGGTGCTTCTTCGATTCTTGC
>Diadema_savignyi_OR066994
CCAGACATGGCTTTTCCTCGGATGAACAAAATGAGTTTCTGGTTAGTGCCCCCTTCCTTTATTCTACTACTAGCTTCTGCCGGAGTAGAAAGAGGGGCAGGCACAGGATGAACCATTTATCCTCCACTCTCTAGTAATATTGCTCACGCCGGCGGATCCGTAGACTTAGCTATCTTTTCCCTTCACCTAGCCGGTGCTTCTTCGATTCTTGC
>Diadema_savignyi_OR066935
CCAGACATGGCTTTTCCTCGGATGAACAAAATGAGTTTCTGGTTAGTGCCCCCTTCCTTTATTCTACTACTAGCTTCTGCCGGAGTAGAAAGAGGGGCAGGCACAGGATGAACCATTTATCCTCCACTCTCTAGTAATATTGCTCACGCCGGCGGATCCGTAGACTTAGCTATCTTTTCCCTTCACCTAGCCGGTGCTTCTTCGATTCTTGC
>Diadema_savignyi_OR067019
CCAGACATGGCTTTTCCTCGGATGAACAAAATGAGTTTCTGGTTAGTACCCCCTTCCTTTATTCTGCTACTAGCTTCTGCCGGGGTGGAGAGAGGGGCAGGCACAGGATGAACCATTTATCCTCCACTCTCTAGTAATATTGCTCACGCCGGCGGATCCGTAGACTTAGCTATCTTTTCCCTTCACCTAGCCGGTGCTTCTTCGATTCTTGC
>Diadema_savignyi_OR067079
CCAGACATGGCTTTTCCTCGGATGAACAAAATGAGTTTCTGGTTAGTACCCCCTTCCTTTATTCTGCTACTAGCTTCTGCCGGGGTAGAAAGAGGGGCAGGCACAGGATGAACCATTTATCCTCCACTCTCTAGTAATATTGCTCACGCCGGCGGATCCGTAGACTTAGCTATCTTTTCCCTTCACCTAGCCGGTGCTTCTTCGATTCTTGC
>Diadema_savignyi_OR067053
CCAGACATGGCTTTTCCTCGGATGAACAAAATGAGTTTCTGGTTAGTACCCCCTTCCTTTATTCTGCTACTAGCTTCTGCCGGGGTAGAAAGAGGGGCAGGCACAGGATGAACCATTTATCCTCCACTCTCTAGTAATATTGCTCACGCCGGCGGATCCGTAGACTTGGCTATCTTTTCCCTTCACCTAGCCGGTGCTTCTTCGATTCTTGC
>Diadema_savignyi_OR067043
CCAGACATGGCTTTTCCTCGGATGAACAAAATGAGTTTCTGGTTAGTACCCCCTTCCTTTATTCTGCTACTAGCTTCTGCCGGGGTAGAAAGAGGGGCAGGCACAGGATGAACCATTTATCCTCCACTCTCTAGTAATATTGCTCACGCCGGCGGATCCGTAGACTTAGCTATCTTTTCCCTTCACCTAGCCGGTGCTTCTTCGATTCTTGC
>Diadema_savignyi_OR067050
CCAGACATGGCTTTTCCTCGGATGAACAAAATGAGTTTCTGGTTAGTACCCCCTTCCTTTATTCTGCTACTAGCTTCTGCCGGGGTAGAAAGAGGGGCAGGCACAGGATGAACCATTTATCCTCCACTCTCTAGTAATATTGCTCACGCCGGCGGATCCGTAGACTTAGCTATCTTTTCCCTTCACCTAGCCGGTGCTTCTTCGATTCTTGC
>Diadema_savignyi_OR067005
CCAGACATGGCTTTTCCTCGGATGAACAAAATGAGTTTCTGGTTAGTACCCCCTTCCTTTATTCTGCTACTAGCTTCTGCCGGGGTAGAAAGAGGGGCAGGCACAGGATGAACCATTTATCCTCCACTCTCTAGTAATATTGCTCACGCCGGCGGATCCGTAGACTTAGCTATCTTTTCCCTTCACCTAGCCGGTGCTTCTTCGATTCTTGC
>Diadema_savignyi_OR067002
CCAGACATGGCTTTTCCTCGGATGAACAAAATGAGTTTCTGGTTAGTACCCCCTTCCTTTATTCTGCTACTAGCTTCTGCCGGGGTAGAAAGAGGGGCAGGCACAGGATGAACCATTTATCCTCCACTCTCTAGTAATATTGCTCACGCCGGCGGATCCGTAGACTTAGCTATCTTTTCCCTTCACCTAGCCGGTGCTTCTTCGATTCTTGC
>Diadema_savignyi_OR067034
CCAGACATGGCTTTTCCTCGGATGAACAAAATGAGTTTCTGGTTAGTGCCCCCTTCCTTTATTCTGCTACTAGCTTCTGCCGGGGTAGAAAGAGGGGCAGGCACAGGATGAACCATTTATCCTCCACTCTCTAGTAATATTGCTCACGCCGGCGGATCCGTAGACTTAGCTATCTTTTCCCTTCACCTAGCCGGTGCTTCTTCGATTCTTGC
>Diadema_savignyi_OR067010
CCAGACATGGCTTTTCCTCGGATGAACAAAATGAGTTTCTGGTTAGTGCCCCCTTCCTTTATTCTGCTACTAGCTTCTGCCGGGGTAGAAAGAGGGGCAGGCACAGGATGAACCATTTATCCTCCACTCTCTAGTAATATTGCTCACGCCGGCGGATCCGTAGACTTAGCTATCTTTTCCCTTCACCTAGCCGGTGCTTCTTCGATTCTTGC
>Diadema_savignyi_OR067042
CCAGACATGGCTTTTCCTCGGATGAACAAAATGAGTTTCTGGTTAGTGCCCCCTTCCTTTATTCTGCTACTAGCTTCTGCCGGGGTAGAAAGAGGGGCAGGCACAGGATGAACCATTTATCCTCCACTCTCTAGTAATATTGCTCACGCCGGCGGATCCGTAGACTTAGCTATCTTTTCCCTTCACCTAGCCGGTGCTTCTTCGATTCTTGC
>Diadema_savignyi_OR066967
CCAGACATGGCTTTTCCTCGGATGAACAAAATGAGTTTCTGGTTAGTGCCCCCTTCCTTTATTCTGCTACTAGCTTCTGCCGGGGTAGAAAGAGGGGCAGGCACAGGATGAACCATTTATCCTCCACTCTCTAGTAATATTGCTCACGCCGGCGGATCCGTAGACTTAGCTATCTTTTCCCTTCACCTAGCCGGTGCTTCTTCGATTCTTGC
>Diadema_savignyi_OR066957
CCAGACATGGCTTTTCCTCGGATGAACAAAATGAGTTTCTGGTTAGTGCCCCCTTCCTTTATTCTGCTACTAGCTTCTGCCGGGGTAGAAAGAGGGGCAGGCACAGGATGAACCATTTATCCTCCACTCTCTAGTAATATTGCTCACGCCGGCGGATCCGTAGACTTAGCTATCTTTTCCCTTCACCTAGCCGGTGCTTCTTCGATTCTTGC
>Diadema_savignyi_OR067055
CCAGACATGGCTTTTCCTCGGATGAACAAAATGAGTTTCTGGTTAGTGCCCCCTTCCTTTATTCTGCTACTAGCTTCTGCCGGAGTAGAAAGAGGGGCAGGCACAGGATGGACCATTTATCCTCCACTCTCTAGTAATATTGCTCACGCCGGCGGATCCGTAGACTTAGCTATCTTTTCCCTTCACCTAGCCGGTGCTTCTTCGATTCTTGC
>Diadema_savignyi_OR067070
CCAGACATGGCTTTTCCTCGGATGAACAAAATGAGTTTCTGGTTAGTGCCCCCTTCCTTTATTCTGCTACTAGCTTCTGCCGGAGTAGAAAGAGGGGCAGGCACAGGATGAACCATTTATCCTCCACTCTCTAGTAATATTGCTCACGCCGGCGGATCCGTAGACTTAGCTATCTTTTCCCTTCACCTAGCCGGTGCTTCTTCGATTCTTGC
>Diadema_savignyi_OR067067
CCAGACATGGCTTTTCCTCGGATGAACAAAATGAGTTTCTGGTTAGTGCCCCCTTCCTTTATTCTGCTACTAGCTTCTGCCGGAGTAGAAAGAGGGGCAGGCACAGGATGAACCATTTATCCTCCACTCTCTAGTAATATTGCTCACGCCGGCGGATCCGTAGACTTAGCTATCTTTTCCCTTCACCTAGCCGGTGCTTCTTCGATTCTTGC
>Diadema_savignyi_OR067048
CCAGACATGGCTTTTCCTCGGATGAACAAAATGAGTTTCTGGTTAGTGCCCCCTTCCTTTATTCTGCTACTAGCTTCTGCCGGAGTAGAAAGAGGGGCAGGCACAGGGTGAACCATTTATCCTCCACTCTCTAGTAATATTGCTCACGCCGGCGGATCCGTAGACTTAGCTATCTTTTCCCTTCACCTAGCCGGTGCTTCTTCGATTCTTGC
>Diadema_savignyi_OR067047
CCAGACATGGCTTTTCCTCGGATGAACAAAATGAGTTTCTGGTTAGTGCCCCCTTCCTTTATTCTGCTACTAGCTTCTGCCGGAGTAGAAAGAGGGGCAGGCACAGGATGAACCATTTATCCTCCACTCTCTAGTAATATTGCTCACGCCGGCGGATCCGTAGACTTAGCTATCTTTTCCCTTCACCTAGCCGGTGCTTCTTCGATTCTTGC
>Diadema_savignyi_OR067046
CCAGACATGGCTTTTCCTCGGATGAACAAAATGAGTTTCTGGTTAGTGCCCCCTTCCTTTATTCTGCTACTAGCTTCTGCCGGAGTAGAAAGAGGGGCAGGCACAGGATGAACCATTTATCCTCCACTCTCTAGTAATATTGCTCACGCCGGCGGATCCGTAGACTTAGCTATCTTTTCCCTTCACCTAGCCGGTGCTTCTTCGATTCTTGC
>Diadema_savignyi_OR067040
CCAGACATGGCTTTTCCTCGGATGAACAAAATGAGTTTCTGGTTAGTGCCCCCTTCCTTTATTCTGCTACTAGCTTCTGCCGGAGTAGAAAGAGGGGCAGGCACAGGATGAACCATTTATCCTCCACTCTCTAGTAATATTGCTCACGCCGGCGGATCCGTAGACTTAGCTATCTTTTCCCTTCACCTAGCCGGTGCTTCTTCGATTCTTGC
>Diadema_savignyi_OR067015
CCAGACATGGCTTTTCCTCGGATGAACAAAATGAGTTTCTGGTTAGTGCCCCCTTCCTTTATTCTGCTACTAGCTTCTGCCGGAGTAGAAAGAGGGGCAGGCACAGGATGAACCATTTATCCTCCACTCTCTAGTAATATTGCTCACGCCGGCGGATCCGTAGACTTAGCTATCTTTTCCCTTCACCTAGCCGGTGCTTCTTCGATTCTTGC
>Diadema_savignyi_OR067000
CCAGACATGGCTTTTCCTCGGATGAACAAAATGAGTTTCTGGTTAGTGCCCCCTTCCTTTATTCTGCTACTAGCTTCTGCCGGAGTAGAAAGAGGGGCAGGCACAGGATGAACCATTTATCCTCCACTCTCTAGTAATATTGCTCACGCCGGCGGATCCGTAGACTTAGCTATCTTTTCCCTTCACCTAGCCGGTGCTTCTTCGATTCTTGC
>Diadema_savignyi_OR066978
CCAGACATGGCTTTTCCTCGGATGAACAAAATGAGTTTCTGGTTAGTGCCCCCTTCCTTTATTCTGCTACTAGCTTCTGCCGGAGTAGAAAGAGGGGCAGGCACAGGATGAACCATTTATCCTCCACTCTCTAGTAATATTGCTCACGCCGGCGGATCCGTAGACTTAGCTATCTTTTCCCTTCACCTAGCCGGTGCTTCTTCGATTCTTGC
>Diadema_savignyi_OR066955
CCAGACATGGCTTTTCCTCGGATGAACAAAATGAGTTTCTGGCTAGTGCCCCCTTCCTTTATTCTGCTACTAGCTTCTGCCGGAGTAGAAAGAGGGGCAGGCACAGGATGAACCATTTATCCTCCACTCTCTAGTAATATTGCTCACGCCGGCGGATCCGTAGACTTAGCTATCTTTTCCCTTCACCTAGCCGGTGCTTCTTCGATTCTTGC
>Diadema_savignyi_OR067077
CCAGACATGGCTTTTCCTCGGATGAACAAAATGAGTTTCTGGTTAGTGCCCCCTTCCTTTATTCTGCTACTAGCTTCTGCCGGAGTAGAAAGAGGGGCAGGCACAGGATGAACCATTTATCCTCCACTCTCTAGTAATATTGCTCACGCCGGCGGATCCGTAGACTTAGCTATCTTTTCCCTTCACCTAGCCGGTGCTTCTTCGATTCTTGC
>Diadema_savignyi_OR067072
CCAGACATGGCTTTTCCTCGGATGAACAAAATGAGTTTCTGGTTAGTGCCCCCTTCCTTTATTCTGCTACTAGCTTCTGCCGGAGTAGAAAGAGGGGCAGGCACAGGATGAACCATTTATCCTCCACTCTCTAGTAATATTGCTCACGCCGGCGGATCCGTAGACTTAGCTATCTTTTCCCTTCACCTAGCCGGTGCTTCTTCGATTCTTGC
>Diadema_savignyi_OR067044
CCAGACATGGCTTTTCCTCGGATGAACAAAATGAGTTTCTGGTTAGTGCCCCCTTCCTTTATTCTGCTACTAGCTTCTGCCGGAGTAGAAAGAGGGGCAGGCACAGGATGAACCATTTATCCTCCACTCTCTAGTAATATTGCTCACGCCGGCGGATCCGTAGACTTAGCTATCTTTTCCCTTCACCTAGCCGGTGCTTCTTCGATTCTTGC
>Diadema_savignyi_OR067020
CCAGACATGGCTTTTCCTCGGATGAACAAAATGAGTTTCTGGTTAGTGCCCCCTTCCTTTATTCTGCTACTAGCTTCTGCCGGAGTAGAAAGAGGGGCAGGCACAGGATGAACCATTTATCCTCCACTCTCTAGTAATATTGCTCACGCCGGCGGATCCGTAGACTTAGCTATCTTTTCCCTTCACCTAGCCGGTGCTTCTTCGATTCTTGC
>Diadema_savignyi_OR067011
CCAGACATGGCTTTTCCTCGGATGAACAAAATGAGTTTCTGGTTAGTGCCCCCTTCCTTTATTCTGCTACTAGCTTCTGCCGGAGTAGAAAGAGGGGCAGGCACAGGATGAACCATTTATCCTCCACTCTCTAGTAATATTGCTCACGCCGGCGGATCCGTAGACTTAGCTATCTTTTCCCTTCACCTAGCCGGTGCTTCTTCGATTCTTGC
>Diadema_savignyi_OR066993
CCAGACATGGCTTTTCCTCGGATGAACAAAATGAGTTTCTGGTTAGTGCCCCCTTCCTTTATTCTGCTACTAGCTTCTGCCGGAGTAGAAAGAGGGGCAGGCACAGGATGAACCATTTATCCTCCACTCTCTAGTAATATTGCTCACGCCGGCGGATCCGTAGACTTAGCTATCTTTTCCCTTCACCTAGCCGGTGCTTCTTCGATTCTTGC
>Diadema_savignyi_OR066984
CCAGACATGGCTTTTCCTCGGATGAACAAAATGAGTTTCTGGTTAGTGCCCCCTTCCTTTATTCTGCTACTAGCTTCTGCCGGAGTAGAAAGAGGGGCAGGCACAGGATGAACCATTTATCCTCCACTCTCTAGTAATATTGCTCACGCCGGCGGATCCGTAGACTTAGCTATCTTTTCCCTTCACCTAGCCGGTGCTTCTTCGATTCTTGC
>Diadema_savignyi_OR066968
CCAGACATGGCTTTTCCTCGGATGAACAAAATGAGTTTCTGGTTAGTGCCCCCTTCCTTTATTCTGCTACTAGCTTCTGCCGGAGTAGAAAGAGGGGCAGGCACAGGATGAACCATTTATCCTCCACTCTCTAGTAATATTGCTCACGCCGGCGGATCCGTAGACTTAGCTATCTTTTCCCTTCACCTAGCCGGTGCTTCTTCGATTCTTGC
>Diadema_savignyi_OR066966
CCAGACATGGCTTTTCCTCGGATGAACAAAATGAGTTTCTGGTTAGTGCCCCCTTCCTTTATTCTGCTACTAGCTTCTGCCGGAGTAGAAAGAGGGGCAGGCACAGGATGAACCATTTATCCTCCACTCTCTAGTAATATTGCTCACGCCGGCGGATCCGTAGACTTAGCTATCTTTTCCCTTCACCTAGCCGGTGCTTCTTCGATTCTTGC
>Diadema_savignyi_OR066951
CCAGACATGGCTTTTCCTCGGATGAACAAAATGAGTTTCTGGTTAGTGCCCCCTTCCTTTATTCTGCTACTAGCTTCTGCCGGAGTAGAAAGAGGGGCAGGCACAGGATGAACCATTTATCCTCCACTCTCTAGTAATATTGCTCACGCCGGCGGATCCGTAGACTTAGCTATCTTTTCCCTTCACCTAGCCGGTGCTTCTTCGATTCTTGC
>Diadema_savignyi_OR066950
CCAGACATGGCTTTTCCTCGGATGAACAAAATGAGTTTCTGGTTAGTGCCCCCTTCCTTTATTCTGCTACTAGCTTCTGCCGGAGTAGAAAGAGGGGCAGGCACAGGATGAACCATTTATCCTCCACTCTCTAGTAATATTGCTCACGCCGGCGGATCCGTAGACTTAGCTATCTTTTCCCTTCACCTAGCCGGTGCTTCTTCGATTCTTGC
>Diadema_savignyi_OR066946
CCAGACATGGCTTTTCCTCGGATGAACAAAATGAGTTTCTGGTTAGTGCCCCCTTCCTTTATTCTGCTACTAGCTTCTGCCGGAGTAGAAAGAGGGGCAGGCACAGGATGAACCATTTATCCTCCACTCTCTAGTAATATTGCTCACGCCGGCGGATCCGTAGACTTAGCTATCTTTTCCCTTCACCTAGCCGGTGCTTCTTCGATTCTTGC
>Diadema_savignyi_OR066940
CCAGACATGGCTTTTCCTCGGATGAACAAAATGAGTTTCTGGTTAGTGCCCCCTTCCTTTATTCTGCTACTAGCTTCTGCCGGAGTAGAAAGAGGGGCAGGCACAGGATGAACCATTTATCCTCCACTCTCTAGTAATATTGCTCACGCCGGCGGATCCGTAGACTTAGCTATCTTTTCCCTTCACCTAGCCGGTGCTTCTTCGATTCTTGC
>Diadema_savignyi_OR066989
CCAGACATGGCTTTTCCTCGAATGAACAAAATGAGTTTCTGGTTAGTGCCCCCTTCCTTTATTCTGCTACTAGCTTCTGCCGGAGTAGAAAGAGGGGCAGGCACAGGATGAACCATTTATCCCCCACTCTCTAGTAATATTGCTCACGCCGGCGGATCTGTAGACTTAGCTATCTTTTCCCTTCACCTAGCCGGTGCTTCTTCGATTCTTGC
>Diadema_savignyi_OR066988
CCAGACATGGCTTTTCCTCGGATGAACAAAATGAGTTTCTGGTTAGTGCCCCCTTCCTTTATTCTGCTACTAGCTTCTGCCGGAGTAGAAAGAGGGGCAGGCACAGGATGAACCATTTATCCCCCACTCTCTAGTAATATTGCTCACGCCGGCGGATCTGTAGACTTAGCTATCTTTTCCCTTCACCTAGCCGGTGCTTCTTCGATTCTTGC
>Diadema_savignyi_OR066981
CCAGACATGGCTTTTCCTCGGATGAACAAAATGAGTTTCTGGTTAGTGCCCCCTTCCTTTATTCTGCTACTAGCTTCTGCCGGAGTAGAAAGAGGGGCAGGCACAGGATGAACCATTTATCCCCCACTCTCTAGTAATATTGCTCACGCCGGCGGATCTGTAGACTTAGCTATCTTTTCCCTTCACCTAGCCGGTGCTTCTTCGATTCTTGC
>Diadema_savignyi_OR066974
CCAGACATGGCTTTTCCTCGGATGAACAAAATGAGTTTCTGGTTAGTGCCCCCTTCCTTTATTCTGCTACTAGCTTCTGCCGGAGTAGAAAGAGGGGCAGGCACAGGATGAACCATTTATCCCCCACTCTCTAGTAATATTGCTCACGCCGGCGGATCTGTAGACTTAGCTATCTTTTCCCTTCACCTAGCCGGTGCTTCTTCGATTCTTGC
>Diadema_savignyi_OR067008
CCGGACATGGCTTTTCCTCGGATGAACAAAATGAGTTTCTGGTTAGTGCCCCCTTCCTTTATTCTGCTACTAGCTTCTGCCGGAGTAGAAAGAGGGGCAGGCACAGGATGAACCATTTATCCTCCACTCTCTAGTAATATTGCTCACGCCGGCGGATCCGTAGACTTAGCTATCTTTTCCCTTCACCTAGCCGGTGCTTCTTCGATTCTTGC
>Diadema_savignyi_OR066997
CCGGACATGGCTTTTCCTCGGATGAACAAAATGAGTTTCTGGTTAGTGCCCCCTTCCTTTATTCTGCTACTAGCTTCTGCCGGAGTAGAAAGAGGGGCAGGCACAGGATGAACCATTTATCCTCCACTCTCTAGTAATATTGCTCACGCCGGCGGATCCGTAGACTTAGCTATCTTTTCCCTTCACCTAGCCGGTGCTTCTTCGATTCTTGC
>Diadema_savignyi_OR066958
CCGGACATGGCTTTTCCTCGGATGAACAAAATGAGTTTCTGGTTAGTGCCCCCTTCCTTTATTCTGCTACTAGCTTCTGCCGGAGTAGAAAGAGGGGCAGGCACAGGATGAACCATTTATCCTCCACTCTCTAGTAATATTGCTCACGCCGGCGGATCCGTAGACTTAGCTATCTTTTCCCTTCACCTAGCCGGTGCTTCTTCGATTCTTGC
>Diadema_savignyi_OR067033
CCGGACATGGCTTTTCCTCGGATGAACAAAATGAGTTTCTGGTTAGTGCCCCCTTCCTTTATTCTGCTACTAGCTTCTGCCGGAGTAGAAAGAGGGGCAGGCACAGGATGAACCATTTATCCTCCACTCTCTAGTAATATTGCTCACGCCGGCGGATCCGTAGACTTAGCTATCTTTTCCCTTCACCTAGCCGGTGCTTCTTCGATTCTTGC
>Diadema_savignyi_OR067032
CCGGACATGGCTTTTCCTCGGATGAACAAAATGAGTTTCTGGTTAGTGCCCCCTTCCTTTATTCTGCTACTAGCTTCTGCCGGAGTAGAAAGAGGGGCAGGCACAGGATGAACCATTTATCCTCCACTCTCTAGTAATATTGCTCACGCCGGCGGATCCGTAGACTTAGCTATCTTTTCCCTTCACCTAGCCGGTGCTTCTTCGATTCTTGC
>Diadema_savignyi_OR066945
CCGGACATGGCTTTTCCTCGGATGAACAAAATGAGTTTCTGGTTAGTGCCCCCTTCCTTTATTCTGCTACTAGCTTCTGCCGGAGTAGAAAGAGGGGCAGGCACAGGATGAACCATTTATCCTCCACTCTCTAGTAATATTGCTCACGCCGGCGGATCCGTAGACTTAGCTATCTTTTCCCTTCACCTAGCCGGTGCTTCTTCGATTCTTGC
>Diadema_savignyi_OR067064
CCAGACATGGCTTTTCCTCGGATGAACAAAATGAGTTTCTGGTTAGTGCCCCCTTCCTTTATTCTGCTACTAGCTTCTGCCGGAGTAGAAAGAGGGGCAGGCACAGGATGAACCATTTATCCTCCACTCTCTAGTAATATTGCTCACGCCGGCGGATCCGTAGACTTAGCTATCTTTTCCCTTCACCTAGCCGGTGCTTCTTCGATTCTTGC
>Diadema_savignyi_OR067014
CCAGACATGGCTTTTCCTCGGATGAACAAAATGAGTTTCTGGTTAGTGCCCCCTTCCTTTATTCTGCTACTAGCTTCTGCCGGAGTAGAAAGAGGGGCAGGCACAGGATGAACCATTTATCCTCCACTCTCTAGTAATATTGCTCACGCCGGCGGATCCGTAGACTTAGCTATCTTTTCCCTTCACCTAGCCGGTGCTTCTTCGATTCTTGC
>Diadema_savignyi_OR066983
CCAGACATGGCTTTTCCTCGGATGAACAAAATGAGTTTCTGGTTAGTGCCCCCTTCCTTTATTCTGCTACTAGCTTCTGCCGGAGTAGAAAGAGGGGCAGGCACAGGATGAACCATTTATCCTCCACTCTCTAGTAATATTGCTCACGCCGGCGGATCCGTAGACTTAGCTATCTTTTCCCTTCACCTAGCCGGTGCTTCTTCGATTCTTGC
>Diadema_savignyi_OR066972
CCAGACATGGCTTTTCCTCGGATGAACAAAATGAGTTTCTGGTTAGTGCCCCCTTCCTTTATTCTGCTACTAGCTTCTGCCGGAGTAGAAAGAGGGGCAGGCACAGGATGAACCATTTATCCTCCACTCTCTAGTAATATTGCTCACGCCGGCGGATCCGTAGACTTAGCTATCTTTTCCCTTCACCTAGCCGGTGCTTCTTCGATTCTTGC
>Diadema_savignyi_OR066964
CCAGACATGGCTTTTCCTCGGATGAACAAAATGAGTTTCTGGTTAGTGCCCCCTTCCTTTATTCTGCTACTAGCTTCTGCCGGAGTAGAAAGAGGGGCAGGCACAGGATGAACCATTTATCCTCCACTCTCTAGTAATATTGCTCACGCCGGCGGATCCGTAGACTTAGCTATCTTTTCCCTTCACCTAGCCGGTGCTTCTTCGATTCTTGC
>Diadema_savignyi_OR066948
CCAGACATGGCTTTTCCTCGGATGAACAAAATGAGTTTCTGGTTAGTGCCCCCTTCCTTTATTCTGCTACTAGCTTCTGCCGGAGTAGAAAGAGGGGCAGGCACAGGATGAACCATCTATCCTCCACTCTCTAGTAATATTGCTCACGCCGGCGGATCCGTAGACTTGGCTATCTTTTCCCTTCACCTAGCCGGTGCTTCTTCGATTCTTGC
>Diadema_savignyi_OR067074
CCAGACATGGCTTTTCCTCGGATGAACAAAATGAGTTTCTGGTTAGTGCCCCCTTCCTTTATTCTGCTACTAGCTTCTGCCGGAGTAGAAAGAGGGGCAGGCACAGGATGAACCATTTATCCTCCACTCTCTAGTAATATTGCTCACGCCGGCGGATCCGTAGACTTAGCTATCTTTTCCCTTCACCTAGCCGGTGCTTCTTCGATTCTTGC
>Diadema_savignyi_OR067078
CCAGACATGGCTTTTCCTCGGATGAACAAAATGAGTTTCTGGTTAGTGCCCCCTTCCTTTATTCTGCTACTAGCTTCTGCCGGAGTAGAAAGAGGGGCAGGCACAGGATGAACCATTTATCCTCCACTCTCTAGTAATATTGCTCACGCCGGCGGATCCGTAGACTTAGCTATCTTTTCCCTTCACCTAGCCGGTGCTTCTTCGATTCTTGC
>Diadema_savignyi_OR067045
CCAGACATGGCTTTTCCTCGGATGAACAAAATGAGTTTCTGGTTAGTGCCCCCTTCCTTTATTCTGCTACTAGCTTCTGCCGGAGTAGAAAGAGGGGCAGGCACAGGATGAACCATTTATCCTCCACTCTCTAGTAATATTGCTCACGCCGGCGGATCCGTAGACTTAGCTATCTTTTCCCTTCACCTAGCCGGTGCTTCTTCGATTCTTGC
>Diadema_savignyi_OR067069
CCAGACATGGCTTTTCCTCGGATGAACAAAATGAGTTTCTGGTTAGTGCCCCCTTCCTTTATTCTGCTACTAGCTTCTGCCGGAGTAGAAAGAGGGGCAGGCACAGGATGAACCATTTATCCTCCACTCTCTAGTAATATTGCTCACGCCGGCGGATCCGTAGACTTAGCTATCTTTTCCCTTCACCTAGCCGGTGCTTCTTCGATTCTTGC
>Diadema_savignyi_OR067039
CCAGACATGGCTTTTCCTCGGATGAACAAAATGAGTTTCTGGTTAGTGCCCCCTTCCTTTATTCTGCTACTAGCTTCTGCCGGAGTAGAAAGAGGGGCAGGCACAGGATGAACCATTTATCCTCCACTCTCTAGTAATATTGCTCACGCCGGCGGATCCGTAGACTTAGCTATCTTTTCCCTTCACCTAGCCGGTGCTTCTTCGATTCTTGC
>Diadema_savignyi_OR067013
CCAGACATGGCTTTTCCTCGGATGAACAAAATGAGTTTCTGGTTAGTGCCCCCTTCCTTTATTCTGCTACTAGCTTCTGCCGGAGTAGAAAGAGGGGCAGGCACAGGATGAACCATTTATCCTCCACTCTCTAGTAATATTGCTCACGCCGGCGGATCCGTAGACTTAGCTATCTTTTCCCTTCACCTAGCCGGTGCTTCTTCGATTCTTGC
>Diadema_savignyi_OR066956
CCAGACATGGCTTTTCCTCGGATGAACAAAATGAGTTTCTGGTTAGTGCCCCCTTCCTTTATTCTGCTACTAGCTTCTGCCGGAGTAGAAAGAGGGGCAGGCACAGGATGAACCATTTATCCTCCACTCTCTAGTAATATTGCTCACGCCGGCGGATCCGTAGACTTAGCTATCTTTTCCCTTCACCTAGCCGGTGCTTCTTCGATTCTTGC
>Diadema_savignyi_OR066943
CCAGACATGGCTTTTCCTCGGATGAACAAAATGAGTTTCTGGTTAGTGCCCCCTTCCTTTATTCTGCTACTAGCTTCTGCCGGAGTAGAAAGAGGGGCAGGCACAGGATGAACCATTTATCCTCCACTCTCTAGTAATATTGCTCACGCCGGCGGATCCGTAGACTTAGCTATCTTTTCCCTTCACCTAGCCGGTGCTTCTTCGATTCTTGC
>Diadema_savignyi_OR067036
CCAGACATGGCTTTTCCTCGGATGAACAAAATGAGTTTCTGGTTAGTGCCCCCTTCCTTTATTCTGCTACTAGCTTCTGCCGGAGTAGAAAGAGGGGCAGGCACAGGATGAACCATTTATCCTCCACTCTCTAGTAATATTGCTCACGCCGGCGGATCCGTAGACTTAGCTATCTTTTCCCTTCACCTAGCCGGTGCTTCTTCGATTCTTGC
>Diadema_savignyi_OR066973
CCAGACATGGCTTTTCCTCGGATGAACAAAATGAGTTTCTGGTTAGTGCCCCCTTCCTTTATTCTGCTACTAGCTTCTGCCGGAGTAGAAAGAGGGGCAGGCACAGGATGAACCATTTATCCTCCACTCTCTAGTAATATTGCTCACGCCGGCGGATCCGTAGACTTAGCTATCTTTTCCCTTCACCTAGCCGGTGCTTCTTCGATTCTTGC
>Diadema_savignyi_OR067073
CCAGACATGGCTTTTCCTCGGATGAACAAAATGAGTTTCTGGTTAGTGCCCCCTTCCTTTATTCTGCTACTAGCTTCTGCCGGAGTAGAAAGAGGGGCAGGCACAGGATGAACCATTTATCCTCCACTCTCTAGTAATATTGCTCACGCCGGCGGATCCGTGGACTTAGCTATCTTTTCCCTTCACCTAGCCGGTGCTTCTTCGATTCTTGC
>Diadema_savignyi_OR067028
CCAGACATGGCTTTTCCTCGGATGAACAAAATGAGTTTCTGGTTAGTGCCCCCTTCCTTTATTCTGCTACTAGCTTCTGCCGGAGTAGAAAGAGGGGCAGGCACAGGATGAACCATTTATCCTCCACTCTCTAGTAATATTGCTCACGCCGGCGGATCCGTAGACTTAGCTATCTTTTCCCTTCACCTAGCCGGTGCTTCTTCGATTCTTGC
>Diadema_savignyi_OR066938
CCAGACATGGCTTTTCCTCGGATGAACAAAATGAGTTTCTGGTTAGTGCCCCCTTCCTTTATTCTGCTACTAGCTTCTGCCGGAGTAGAAAGAGGGGCAGGCACAGGATGAACCATTTATCCTCCACTCTCTAGTAATATTGCTCACGCCGGCGGATCCGTAGACTTAGCTATCTTTTCCCTTCACCTAGCCGGTGCTTCTTCGATTCTTGC
>Diadema_savignyi_OR067059
CCAGACATGGCTTTTCCTCGGATGAACAAAATGAGTTTCTGGTTAGTGCCCCCTTCCTTTATTCTGCTACTAGCTTCTGCCGGAGTAGAAAGAGGGGCAGGCACAGGATGAACCATTTATCCTCCACTCTCTAGTAATATTGCTCACGCCGGCGGATCCGTAGACTTAGCTATCTTTTCCCTTCACCTAGCCGGTGCTTCTTCGATTCTTGC
>Diadema_savignyi_OR067025
CCAGACATGGCTTTTCCTCGGATGAACAAAATGAGTTTCTGGTTAGTGCCCCCTTCCTTTATTCTGCTACTAGCTTCTGCCGGAGTAGAAAGAGGGGCAGGCACAGGATGAACCATTTATCCTCCACTCTCTAGTAATATTGCTCACGCCGGCGGATCCGTAGACTTAGCTATCTTTTCCCTTCACCTAGCCGGTGCTTCTTCGATTCTTGC
>Diadema_savignyi_OR066969
CCAGACATGGCTTTTCCTCGGATGAACAAAATGAGTTTCTGGTTAGTGCCCCCTTCCTTTATTCTGCTACTAGCTTCTGCCGGAGTAGAAAGAGGGGCAGGCACAGGATGAACCATTTATCCTCCACTCTCTAGTAATATTGCTCACGCCGGCGGATCCGTAGACTTAGCTATCTTTTCCCTTCACCTAGCCGGTGCTTCTTCGATTCTTGC
>Diadema_savignyi_OR066960
CCAGACATGGCTTTTCCTCGGATGAACAAAATGAGTTTCTGGTTAGTGCCCCCTTCCTTTATTCTGCTACTAGCTTCTGCCGGAGTAGAAAGAGGGGCAGGCACAGGATGAACCATTTATCCTCCACTCTCTAGTAATATTGCTCACGCCGGCGGATCCGTAGACTTAGCTATCTTTTCCCTTCACCTAGCCGGTGCTTCTTCGATTCTTGC
>Diadema_savignyi_OR066942
CCAGACATGGCTTTTCCTCGGATGAACAAAATGAGTTTCTGGTTAGTGCCCCCTTCCTTTATTCTGCTACTAGCTTCTGCCGGAGTAGAAAGAGGGGCAGGCACAGGATGAACCATTTATCCTCCACTCTCTAGTAATATTGCTCACGCCGGCGGATCCGTAGACTTAGCTATCTTTTCCCTTCACCTAGCCGGTGCTTCTTCGATTCTTGC
>Diadema_savignyi_OR066998
CCAGACATGGCTTTTCCTCGGATGAACAAAATGAGTTTCTGGTTAGTGCCCCCTTCCTTTATTCTGCTACTAGCTTCTGCCGGAGTAGAAAGAGGGGCAGGCACAGGATGAACCATTTATCCTCCACTCTCTAGTAATATTGCTCACGCCGGCGGATCCGTAGACTTAGCTATCTTTTCCCTTCACCTAGCCGGTGCTTCTTCGATTCTTGC
>Diadema_savignyi_OR066970
CCAGACATGGCTTTTCCTCGGATGAACAAAATGAGTTTCTGGTTAGTGCCCCCCTCCTTTATTCTGCTACTAGCTTCTGCCGGAGTAGAAAGAGGGGCAGGCACAGGATGAACCATTTATCCTCCACTCTCTAGTAATATTGCTCACGCCGGCGGATCCGTAGACTTAGCTATCTTTTCCCTTCACCTAGCCGGTGCTTCTTCGATTCTTGC
>Diadema_savignyi_OR066962
CCAGACATGGCTTTTCCTCGGATGAACAAAATGAGTTTCTGGTTAGTGCCCCCCTCCTTTATTCTGCTACTAGCTTCTGCCGGAGTAGAAAGAGGGGCAGGCACAGGATGAACCATTTATCCTCCACTCTCTAGTAATATTGCTCACGCCGGCGGATCCGTAGACTTAGCTATCTTTTCCCTTCACCTAGCCGGTGCTTCTTCGATTCTTGC
>Diadema_savignyi_OR066937
CCAGACATGGCTTTTCCTCGGATGAACAAAATGAGTTTCTGGTTAGTGCCCCCTTCCTTTATTCTGCTACTAGCTTCTGCCGGAGTAGAAAGAGGGGCAGGCACAGGATGAACCATTTATCCTCCACTCTCTAGTAATATTGCTCACGCCGGCGGATCCGTAGACTTAGCTATCTTTTCCCTTCACCTAGCCGGTGCTTCTTCGATTCTTGC
>Diadema_savignyi_OR066965
CCAGACATGGCTTTTCCTCGGATGAACAAAATGAGTTTCTGGTTAGTGCCCCCTTCCTTTATTCTGCTACTAGCTTCTGCCGGAGTAGAAAGAGGGGCAGGCACAGGATGAACCATTTATCCTCCACTCTCTAGTAATATTGCTCACGCCGGCGGATCCGTAGACTTAGCTATCTTTTCCCTTCACCTAGCCGGTGCTTCTTCGATTCTTGC
>Diadema_setosum_OP310600
CCAGATATGGCTTTCCCCCGAATGAACAAAATGAGCTTCTGGCTAGTGCCCCCTTCCTTTATTTTACTTCTAGCTTCCGCCGGAGTAGAGAGAGGAGCAGGTACGGGGTGAACCATTTACCCTCCACTTTCTAGGAACATTGCCCACGCCGGTGGGTCCGTGGATTTGGCTATTTTTTCTCTCCACTTAGCTGGTGCTTCCTCAATCCTTGC
>Diadema_setosum_OP310520
CCAGATATGGCTTTTCCCCGAATGAACAAAATGAGCTTCTGGCTAGTGCCCCCTTCCTTTATTTTACTTCTAGCTTCCGCCGGAGTAGAGAGAGGAGCAGGTACGGGGTGAACCATTTACCCTCCACTTTCTAGGAACATTGCCCACGCCGGTGGGTCCGTGGATTTGGCTATTTTTTCTCTCCACTTAGCTGGTGCTTCCTCAATCCTTGC
>Diadema_setosum_OP310309
CCAGATATGGCTTTTCCCCGAATGAACAAAATGAGCTTCTGGCTAGTGCCCCCTTCCTTTATTTTACTTCTAGCTTCCGCCGGAGTAGAGAGAGGAGCAGGTACGGGGTGAACCATTTACCCTCCACTTTCTAGGAACATTGCCCACGCCGGTGGGTCCGTGGATTTGGCTATTTTTTCTCTCCACTTAGCTGGTGCTTCCTCAATCCTTGC
>Diadema_setosum_OP310679
CCAGATATGGCTTTTCCCCGAATGAACAAAATGAGCTTCTGGCTAGTGCCCCCTTCCTTTATTTTACTTCTAGCTTCCGCCGGAGTAGAGAGAGGAGCAGGAACGGGGTGAACCATTTACCCTCCACTTTCTAGGAACATTGCCCACGCCGGTGGGTCCGTGGATTTGGCTATTTTTTCTCTCCACTTAGCTGGTGCTTCCTCAATCCTTGC
>Diadema_setosum_OP310683
CCAGATATGGCTTTTCCCCGAATGAACAAAATGAGCTTCTGGCTAGTGCCCCCTTCCTTTATTTTACTTCTAGCTTCCGCTAGAGTAGAGAGAGGAGCAGGTACGGGGTGAACCATTTACCCTCCACTTTCTAGGAACATTGCCCACGCCGGTGGGTCCGTGGATTTGGCTATTTTTTCTCTCCACTTAGCTGGTGCTTCCTCAATCCTTGC
>Diadema_setosum_OP310229
CCAGATATGGCTTTTCCCCGAATGAACAAAATGAGCTTCTGACTAGTGCCCCCTTCCTTTATTTTACTTCTAGCTTCCGCCGGAGTAGAGAGAGGAGCAGGTACGGGGTGAACCATTTACCCTCCACTTTCTAGAAACATTGCCCACGCCGGCGGGTCCGTGGATTTGGCTATTTTTTCTCTCCACTTAGCTGGTGCTTCCTCAATCCTTGC
>Diadema_setosum_OP310249
CCAGATATGGCTTTTCCCCGAATGAACAAAATGAGCTTCTGGCTAGTGCCCCCTTCCTTTATTTTACTTCTAGCTTCCGCCGGAGTAGAGAGAGGAGCAGGTACGGGGTGAACCATTTACCCTCCACTTTCTAGAAACATTGCCCACGCCGGTGGGTCCGTGGATTTGGCTATTTTTTCTCTCCACTTAGCTGGTGCTTCCTCAATCCTTGC
>Diadema_setosum_OP310782
CCAGATATGGCTTTTCCCCGAATGAACAAAATGAGCTTCTGGCTAGTGCCCCCTTCCTTTATTTTACTTCTAGCTTCCGCCGGAGTAGAGAGAGGAGCAGGTACGGGGTGAACCATTTACCCTCCACTTTCTAGAAACATTGCCCACGCCGGTGGGTCCGTGGATTTGGCTATTTTTTCTCTCCACTTAGCTGGTGCTTCCTCAATCCTTGC
>Diadema_setosum_OP310745
CCAGATATGGCTTTTCCCCGAATGAACAAAATGAGCTTCTGGCTAGTGCCCCCTTCCTTTATTTTACTTCTAGCTTCCGCCGGAGTAGAGAGAGGAGCAGGTACGGGGTGAACCATTTACCCTCCACTTTCTAGAAACATTGCCCACGCCGGTGGGTCCGTGGATTTGGCTATTTTTTCTCTCCACTTAGCTGGTGCTTCCTCAATCCTTGC
>Diadema_setosum_OP310727
CCAGATATGGCTTTTCCCCGAATGAACAAAATGAGCTTCTGGCTAGTGCCCCCTTCCTTTATTTTACTTCTAGCTTCCGCCGGAGTAGAGAGAGGAGCAGGTACGGGGTGAACCATTTACCCTCCACTTTCTAGAAACATTGCCCACGCCGGTGGGTCCGTGGATTTGGCTATTTTTTCTCTCCACTTAGCTGGTGCTTCCTCAATCCTTGC
>Diadema_setosum_OP310586
CCAGATATGGCTTTTCCCCGAATGAACAAAATGAGCTTCTGGCTAGTGCCCCCTTCCTTTATTTTACTTCTAGCTTCCGCCGGAGTAGAGAGAGGAGCAGGTACGGGGTGAACCATTTACCCTCCACTTTCTAGAAACATTGCCCACGCCGGTGGGTCCGTGGATTTGGCTATTTTTTCTCTCCACTTAGCTGGTGCTTCCTCAATCCTTGC
>Diadema_setosum_OP310454
CCAGATATGGCTTTTCCCCGAATGAACAAAATGAGCTTCTGGCTAGTGCCCCCTTCCTTTATTTTACTTCTAGCTTCCGCCGGAGTAGAGAGAGGAGCAGGTACGGGGTGAACCATTTACCCTCCACTTTCTAGAAACATTGCCCACGCCGGTGGGTCCGTGGATTTGGCTATTTTTTCTCTCCACTTAGCTGGTGCTTCCTCAATCCTTGC
>Diadema_setosum_OP310293
CCAGATATGGCTTTTCCCCGAATGAACAAAATGAGCTTCTGGCTAGTGCCCCCTTCCTTTATTTTACTTCTAGCTTCCGCCGGAGTAGAGAGAGGAGCAGGTACGGGGTGAACCATTTACCCTCCACTTTCTAGAAACATTGCCCACGCCGGTGGGTCCGTGGATTTGGCTATTTTTTCTCTCCACTTAGCTGGTGCTTCCTCAATCCTTGC
>Diadema_setosum_OP310224
CCAGATATGGCTTTTCCCCGAATGAACAAAATGAGCTTCTGGCTAGTGCCCCCTTCCTTTATTTTACTTCTAGCTTCCGCCGGAGTAGAGAGAGGAGCAGGTACGGGGTGAACCATTTACCCTCCACTTTCTAGAAACATTGCCCACGCCGGTGGGTCCGTGGATTTGGCTATTTTTTCTCTCCACTTAGCTGGTGCTTCCTCAATCCTTGC
>Diadema_setosum_OP310220
CCAGATATGGCTTTTCCCCGAATGAACAAAATGAGCTTCTGGCTAGTGCCCCCTTCCTTTATTTTACTTCTAGCTTCCGCCGGAGTAGAGAGAGGAGCAGGTACGGGGTGAACCATTTACCCTCCACTTTCTAGAAACATTGCCCACGCCGGTGGGTCCGTGGATTTGGCTATTTTTTCTCTCCACTTAGCTGGTGCTTCCTCAATCCTTGC
>Diadema_setosum_OP310204
CCAGATATGGCTTTTCCCCGAATGAACAAAATGAGCTTCTGGCTAGTGCCCCCTTCCTTTATTTTACTTCTAGCTTCCGCCGGAGTAGAGAGAGGAGCAGGTACGGGGTGAACCATTTACCCTCCACTTTCTAGAAACATTGCCCACGCCGGTGGGTCCGTGGATTTGGCTATTTTTTCTCTCCACTTAGCTGGTGCTTCCTCAATCCTTGC
>Diadema_setosum_OP310147
CCAGATATGGCTTTTCCCCGAATGAACAAAATGAGCTTCTGGCTAGTGCCCCCTTCCTTTATTTTACTTCTAGCTTCCGCCGGAGTAGAGAGAGGAGCAGGTACGGGGTGAACCATTTACCCTCCACTTTCTAGAAACATTGCCCACGCCGGTGGGTCCGTGGATTTGGCTATTTTTTCTCTCCACTTAGCTGGTGCTTCCTCAATCCTTGC
>Diadema_setosum_OP310698
CCAGATATGGCTTTTCCCCGAATGAACAAAATGAGCTTCTGGCTAGTGCCCCCTTCCTTTATTTTACTTCTAGCTTCCGCCGGAGTAGAGAGAGGAGCAGGTACGGGGTGAACCATTTACCCTCCACTTTCTAGAAACATTGCCCACGCCGGTGGGTCCGTGGATTTGGCTATTTTTTCTCTCCACTTAGCTGGTGCTTCCTCAATCCTTGC
>Diadema_setosum_OP310434
CCAGATATGGCTTTTCCCCGAATGAACAAAATGAGCTTCTGGCTAGTGCCCCCTTCCTTTATTTTACTTCTAGCTTCCGCCGGAGTAGAGAGAGGAGCAGGTACGGGGTGAACCATTTACCCTCCACTTTCTAGGAACATTGCCCACGCCGGTGGGTCCGTGGATTTGGCTATTTTTTCTCTCCACTTAGCTGGTGCTTCCTCAATCCTTGC
>Diadema_setosum_OP310325
CCAGATATGGCTTTTCCCCGAATGAACAAAATGAGCTTCTGGCTAGTGCCCCCTTCCTTTATTTTACTTCTAGCTTCCGCCGGAGTAGAGAGAGGAGCAGGTACGGGGTGAACCATTTACCCTCCACTTTCTAGGAACATTGCCCACGCCGGTGGGTCCGTGGATTTGGCTATCTTTTCTCTCCACTTAGCTGGTGCTTCCTCAATCCTTGC
>Diadema_setosum_OP310133
CCAGATATGGCTTTTCCCCGAATGAACAAAATGAGCTTCTGGCTAGTGCCCCCTTCCTTTATTTTACTTCTAGCTTCCGCCGGAGTAGAGAGAGGAGCAGGTACGGGGTGAACCATTTACCCTCCACTTTCTAGGAACATTGCCCACGCCGGTGGGTCCGTGGATTTGGCTATCTTTTCTCTCCACTTAGCTGGTGCTTCCTCAATCCTTGC
>Diadema_setosum_OP310759
CCAGATATGGCTTTTCCCCGAATGAACAAAATGAGCTTCTGGCTAGTGCCCCCTTCCTTTATTTTACTTCTAGCTTCCGCCGGAGTAGAGAGAGGAGCAGGTACGGGGTGAACCATTTACCCTCCACTTTCTAGGAACATTGCCCACGCCGGTGGGTCCGTGGATTTGGCTATTTTTTCTCTCCACTTAGCTGGTGCTTCCTCAATCCTTGC
>Diadema_setosum_OP310726
CCAGATATGGCTTTTCCCCGAATGAACAAAATGAGCTTCTGGCTAGTGCCCCCTTCCTTTATTTTACTTCTAGCTTCCGCCGGAGTAGAGAGAGGAGCAGGTACGGGGTGAACCATTTACCCTCCACTTTCTAGGAACATTGCCCACGCCGGTGGGTCCGTGGATTTGGCTATTTTTTCTCTCCACTTAGCTGGTGCTTCCTCAATCCTTGC
>Diadema_setosum_OP310686
CCAGATATGGCTTTTCCCCGAATGAACAAAATGAGCTTCTGGCTAGTGCCCCCTTCCTTTATTTTACTTCTAGCTTCCGCCGGAGTAGAGAGAGGAGCAGGTACGGGGTGAACCATTTACCCTCCACTTTCTAGGAACATTGCCCACGCCGGTGGGTCCGTGGATTTGGCTATTTTTTCTCTCCACTTAGCTGGTGCTTCCTCAATCCTTGC
>Diadema_setosum_OP310430
CCAGATATGGCTTTTCCCCGAATGAACAAAATGAGCTTCTGGCTAGTGCCCCCTTCCTTTATTTTACTTCTAGCTTCCGCCGGAGTAGAGAGAGGAGCAGGTACGGGGTGAACCATTTACCCTCCACTTTCTAGGAACATTGCCCACGCCGGTGGGTCCGTGGATTTGGCTATTTTTTCTCTCCACTTAGCTGGTGCTTCCTCAATCCTTGC
>Diadema_setosum_OP310104
CCAGATATGGCTTTTCCCCGAATGAACAAAATGAGCTTCTGGCTAGTGCCCCCTTCCTTTATTTTACTTCTAGCTTCCGCCGGAGTAGAGAGAGGAGCAGGTACGGGGTGAACCATTTACCCTCCACTTTCTAGGAACATTGCCCACGCCGGTGGGTCCGTGGATTTGGCTATTTTTTCTCTCCACCTAGCTGGTGCTTCCTCAATCCTTGC
>Diadema_setosum_OP310360
CCAGATATGGCTTTTCCCCGAATGAACAAAATGAGCTTCTGGCTAGTGCCCCCTTCCTTTATTTTACTTCTAGCTTCCGCCGGAGTAGAGAGAGGAGCAGGTACGGGGTGAACCATTTACCCTCCACTTTCTAGGAACATTGCCCACGCCGGTGGGTCCGTGGATTTGGCTATTTTTTCTCTCCACTTAGCTGGTGCTTCCTCAATCCTTGC
>Diadema_setosum_OP310439
CCAGATATGGCTTTTCCCCGAATGAACAAAATGAGCTTCTGGCTAGTGCCCCCTTCCTTTATTTTACTTCTAGCTTCCGCCAGAGTAGAGAGAGGAGCAGGTACGGGGTGAACCATTTACCCTCCACTTTCTAGGAACATTGCCCACGCCGGTGGGTCCGTGGATTTGGCTATTTTTTCTCTCCACTTAGCTGGTGCTTCCTCAATCCTTGC
>Diadema_setosum_OP310500
CCAGATATGGCTTTTCCCCGAATGAACAAAATGAGCTTCTGGCTAGTGCCCCCTTCCTTTATTTTACTTCTAGCTTCCGCCGGAGTAGAGAGAGGAGCAGGTACGGGGTGAACCATTTACCCTCCACTTTCTAGGAACATTGCCCACGCCGGTGGGTCCGTGGATTTGGCTATTTTTTCTCTCCACTTAGCTGGTGCTTCCTCAATCCTTGC
>Diadema_setosum_OP310625
CCAGATATGGCTTTTCCCCGAATGAACAAAATGAGCTTCTGGCTAGTGCCCCCTTCCTTTATTTTACTTCTAGCTTCCGCCGGAGTAGAGAGAGGAGCAGGTACGGGGTGAACCATTTACCCTCCACTTTCTAGGAACATTGCCCACGCCGGTGGGTCCGTGGATTTGGCTATTTTTTCTCTCCACTTAGCTGGTGCTTCCTCAATCCTTGC
>Diadema_setosum_OP310432
CCAGATATGGCTTTTCCCCGAATGAACAAAATGAGCTTCTGGCTAGTGCCCCCTTCCTTTATTTTACTTCTAGCTTCCGCCGGAGTAGAGAGAGGAGCAGGTACGGGGTGAACCATTTACCCTCCACTTTCTAGGAACATTGCCCACGCCGGTGGGTCCGTGGATTTGGCTATTTTTTCTCTCCACTTAGCTGGTGCTTCCTCAATCCTTGC
>Diadema_setosum_OP310645
CCAGATATGGCTTTTCCCCGAATGAACAAAATGAGCTTCTGGCTAGTGCCCCCTTCCTTTATTTTACTTCTAGCTTCCGCCGGAGTAGAGAGAGGAGCAGGTACGGGGTGAACCATTTACCCTCCACTTTCTAGGAACATTGCCCACGCCGGTGGGTCCGTGGATTTGGCTATTTTTTCTCTCCACTTAGCTGGTGCTTCCTCAATCCTTGC
>Diadema_setosum_OP310294
CCAGATATGGCTTTTCCCCGAATGAACAAAATGAGCTTCTGGCTAGTGCCCCCTTCCTTTATTTTACTTCTAGCTTCCGCCGGAGTAGAGAGAGGAGCAGGTACGGGGTGAACCATTTACCCTCCACTTTCTAGGAACATTGCCCACGCCGGTGGGTCCGTGGATTTGGCTATTTTTTCTCTCCACTTAGCTGGTGCTTCCTCAATCCTTGC
>Diadema_setosum_OP310671
CCAGATATGGCTTTTCCCCGAATGAACAAAATGAGCTTCTGGCTAGTGCCCCCTTCCTTTATTTTACTTCTAGCTTCCGCCGGAGTAGAGAGAGGAGCAGGTACAGGGTGAACCATTTACCCTCCACTTTCTAGGAACATTGCCCACGCCGGTGGGTCCGTGGATTTGGCTATTTTTTCTCTCCACTTAGCTGGTGCTTCCTCAATCCTTGC
>Diadema_setosum_OP310148
CCAGATATGGCTTTTCCCCGAATGAACAAAATGAGCTTCTGGCTAGTGCCCCCTTCCTTTATTTTACTTCTAGCTTCCGCCGGAGTAGAGAGAGGAGCAGGTACAGGGTGAACCATTTACCCTCCACTTTCTAGGAACATTGCCCACGCCGGTGGGTCCGTGGATTTGGCTATTTTTTCTCTCCACTTAGCTGGTGCTTCCTCAATCCTTGC
>Diadema_setosum_OP310785
CCAGATATGGCTTTTCCCCGAATGAACAAAATGAGCTTCTGGCTAGTGCCCCCTTCCTTTATTTTACTTCTAGCTTCCGCCGGAGTAGAGAGAGGAGCAGGTACGGGGTGAACCATTTACCCTCCACTTTCTAGGAACATTGCCCACGCCGGTGGGTCCGTGGATTTGGCTATTTTTTCTCTCCACTTAGCTGGTGCTTCCTCAATCCTTGC
>Diadema_setosum_OP310781
CCAGATATGGCTTTTCCCCGAATGAACAAAATGAGCTTCTGGCTAGTGCCCCCTTCCTTTATTTTACTTCTAGCTTCCGCCGGAGTAGAGAGAGGAGCAGGTACGGGGTGAACCATTTACCCTCCACTTTCTAGGAACATTGCCCACGCCGGTGGGTCCGTGGATTTGGCTATTTTTTCTCTCCACTTAGCTGGTGCTTCCTCAATCCTTGC
>Diadema_setosum_OP310694
CCAGATATGGCTTTTCCCCGAATGAACAAAATGAGCTTCTGGCTAGTGCCCCCTTCCTTTATTTTACTTCTAGCTTCCGCCGGAGTAGAGAGAGGAGCAGGTACGGGGTGAACCATTTACCCTCCACTTTCTAGGAACATTGCCCACGCCGGTGGGTCCGTGGATTTGGCTATTTTTTCTCTCCACTTAGCTGGTGCTTCCTCAATCCTTGC
>Diadema_setosum_OP310666
CCAGATATGGCTTTTCCCCGAATGAACAAAATGAGCTTCTGGCTAGTGCCCCCTTCCTTTATTTTACTTCTAGCTTCCGCCGGAGTAGAGAGAGGAGCAGGTACGGGGTGAACCATTTACCCTCCACTTTCTAGGAACATTGCCCACGCCGGTGGGTCCGTGGATTTGGCTATTTTTTCTCTCCACTTAGCTGGTGCTTCCTCAATCCTTGC
>Diadema_setosum_OP310665
CCAGATATGGCTTTTCCCCGAATGAACAAAATGAGCTTCTGGCTAGTGCCCCCTTCCTTTATTTTACTTCTAGCTTCCGCCGGAGTAGAGAGAGGAGCAGGTACGGGGTGAACCATTTACCCTCCACTTTCTAGGAACATTGCCCACGCCGGTGGGTCCGTGGATTTGGCTATTTTTTCTCTCCACTTAGCTGGTGCTTCCTCAATCCTTGC
>Diadema_setosum_OP310663
CCAGATATGGCTTTTCCCCGAATGAACAAAATGAGCTTCTGGCTAGTGCCCCCTTCCTTTATTTTACTTCTAGCTTCCGCCGGAGTAGAGAGAGGAGCAGGTACGGGGTGAACCATTTACCCTCCACTTTCTAGGAACATTGCCCACGCCGGTGGGTCCGTGGATTTGGCTATTTTTTCTCTCCACTTAGCTGGTGCTTCCTCAATCCTTGC
>Diadema_setosum_OP310660
CCAGATATGGCTTTTCCCCGAATGAACAAAATGAGCTTCTGGCTAGTGCCCCCTTCCTTTATTTTACTTCTAGCTTCCGCCGGAGTAGAGAGAGGAGCAGGTACGGGGTGAACCATTTACCCTCCACTTTCTAGGAACATTGCCCACGCCGGTGGGTCCGTGGATTTGGCTATTTTTTCTCTCCACTTAGCTGGTGCTTCCTCAATCCTTGC
>Diadema_setosum_OP310659
CCAGATATGGCTTTTCCCCGAATGAACAAAATGAGCTTCTGGCTAGTGCCCCCTTCCTTTATTTTACTTCTAGCTTCCGCCGGAGTAGAGAGAGGAGCAGGTACGGGGTGAACCATTTACCCTCCACTTTCTAGGAACATTGCCCACGCCGGTGGGTCCGTGGATTTGGCTATTTTTTCTCTCCACTTAGCTGGTGCTTCCTCAATCCTTGC
>Diadema_setosum_OP310655
CCAGATATGGCTTTTCCCCGAATGAACAAAATGAGCTTCTGGCTAGTGCCCCCTTCCTTTATTTTACTTCTAGCTTCCGCCGGAGTAGAGAGAGGAGCAGGTACGGGGTGAACCATTTACCCTCCACTTTCTAGGAACATTGCCCACGCCGGTGGGTCCGTGGATTTGGCTATTTTTTCTCTCCACTTAGCTGGTGCTTCCTCAATCCTTGC
>Diadema_setosum_OP310633
CCAGATATGGCTTTTCCCCGAATGAACAAAATGAGCTTCTGGCTAGTGCCCCCTTCCTTTATTTTACTTCTAGCTTCCGCCGGAGTAGAGAGAGGAGCAGGTACGGGGTGAACCATTTACCCTCCACTTTCTAGGAACATTGCCCACGCCGGTGGGTCCGTGGATTTGGCTATTTTTTCTCTCCACTTAGCTGGTGCTTCCTCAATCCTTGC
>Diadema_setosum_OP310632
CCAGATATGGCTTTTCCCCGAATGAACAAAATGAGCTTCTGGCTAGTGCCCCCTTCCTTTATTTTACTTCTAGCTTCCGCCGGAGTAGAGAGAGGAGCAGGTACGGGGTGAACCATTTACCCTCCACTTTCTAGGAACATTGCCCACGCCGGTGGGTCCGTGGATTTGGCTATTTTTTCTCTCCACTTAGCTGGTGCTTCCTCAATCCTTGC
>Diadema_setosum_OP310583
CCAGATATGGCTTTTCCCCGAATGAACAAAATGAGCTTCTGGCTAGTGCCCCCTTCCTTTATTTTACTTCTAGCTTCCGCCGGAGTAGAGAGAGGAGCAGGTACGGGGTGAACCATTTACCCTCCACTTTCTAGGAACATTGCCCACGCCGGTGGGTCCGTGGATTTGGCTATTTTTTCTCTCCACTTAGCTGGTGCTTCCTCAATCCTTGC
>Diadema_setosum_OP310579
CCAGATATGGCTTTTCCCCGAATGAACAAAATGAGCTTCTGGCTAGTGCCCCCTTCCTTTATTTTACTTCTAGCTTCCGCCGGAGTAGAGAGAGGAGCAGGTACGGGGTGAACCATTTACCCTCCACTTTCTAGGAACATTGCCCACGCCGGTGGGTCCGTGGATTTGGCTATTTTTTCTCTCCACTTAGCTGGTGCTTCCTCAATCCTTGC
>Diadema_setosum_OP310540
CCAGATATGGCTTTTCCCCGAATGAACAAAATGAGCTTCTGGCTAGTGCCCCCTTCCTTTATTTTACTTCTAGCTTCCGCCGGAGTAGAGAGAGGAGCAGGTACGGGGTGAACCATTTACCCTCCACTTTCTAGGAACATTGCCCACGCCGGTGGGTCCGTGGATTTGGCTATTTTTTCTCTCCACTTAGCTGGTGCTTCCTCAATCCTTGC
>Diadema_setosum_OP310527
CCAGATATGGCTTTTCCCCGAATGAACAAAATGAGCTTCTGGCTAGTGCCCCCTTCCTTTATTTTACTTCTAGCTTCCGCCGGAGTAGAGAGAGGAGCAGGTACGGGGTGAACCATTTACCCTCCACTTTCTAGGAACATTGCCCACGCCGGTGGGTCCGTGGATTTGGCTATTTTTTCTCTCCACTTAGCTGGTGCTTCCTCAATCCTTGC
>Diadema_setosum_OP310504
CCAGATATGGCTTTTCCCCGAATGAACAAAATGAGCTTCTGGCTAGTGCCCCCTTCCTTTATTTTACTTCTAGCTTCCGCCGGAGTAGAGAGAGGAGCAGGTACGGGGTGAACCATTTACCCTCCACTTTCTAGGAACATTGCCCACGCCGGTGGGTCCGTGGATTTGGCTATTTTTTCTCTCCACTTAGCTGGTGCTTCCTCAATCCTTGC
>Diadema_setosum_OP310492
CCAGATATGGCTTTTCCCCGAATGAACAAAATGAGCTTCTGGCTAGTGCCCCCTTCCTTTATTTTACTTCTAGCTTCCGCCGGAGTAGAGAGAGGAGCAGGTACGGGGTGAACCATTTACCCTCCACTTTCTAGGAACATTGCCCACGCCGGTGGGTCCGTGGATTTGGCTATTTTTTCTCTCCACTTAGCTGGTGCTTCCTCAATCCTTGC
>Diadema_setosum_OP310427
CCAGATATGGCTTTTCCCCGAATGAACAAAATGAGCTTCTGGCTAGTGCCCCCTTCCTTTATTTTACTTCTAGCTTCCGCCGGAGTAGAGAGAGGAGCAGGTACGGGGTGAACCATTTACCCTCCACTTTCTAGGAACATTGCCCACGCCGGTGGGTCCGTGGATTTGGCTATTTTTTCTCTCCACTTAGCTGGTGCTTCCTCAATCCTTGC
>Diadema_setosum_OP310391
CCAGATATGGCTTTTCCCCGAATGAACAAAATGAGCTTCTGGCTAGTGCCCCCTTCCTTTATTTTACTTCTAGCTTCCGCCGGAGTAGAGAGAGGAGCAGGTACGGGGTGAACCATTTACCCTCCACTTTCTAGGAACATTGCCCACGCCGGTGGGTCCGTGGATTTGGCTATTTTTTCTCTCCACTTAGCTGGTGCTTCCTCAATCCTTGC
>Diadema_setosum_OP310372
CCAGATATGGCTTTTCCCCGAATGAACAAAATGAGCTTCTGGCTAGTGCCCCCTTCCTTTATTTTACTTCTAGCTTCCGCCGGAGTAGAGAGAGGAGCAGGTACGGGGTGAACCATTTACCCTCCACTTTCTAGGAACATTGCCCACGCCGGTGGGTCCGTGGATTTGGCTATTTTTTCTCTCCACTTAGCTGGTGCTTCCTCAATCCTTGC
>Diadema_setosum_OP310363
CCAGATATGGCTTTTCCCCGAATGAACAAAATGAGCTTCTGGCTAGTGCCCCCTTCCTTTATTTTACTTCTAGCTTCCGCCGGAGTAGAGAGAGGAGCAGGTACGGGGTGAACCATTTACCCTCCACTTTCTAGGAACATTGCCCACGCCGGTGGGTCCGTGGATTTGGCTATTTTTTCTCTCCACTTAGCTGGTGCTTCCTCAATCCTTGC
>Diadema_setosum_OP310353
CCAGATATGGCTTTTCCCCGAATGAACAAAATGAGCTTCTGGCTAGTGCCCCCTTCCTTTATTTTACTTCTAGCTTCCGCCGGAGTAGAGAGAGGAGCAGGTACGGGGTGAACCATTTACCCTCCACTTTCTAGGAACATTGCCCACGCCGGTGGGTCCGTGGATTTGGCTATTTTTTCTCTCCACTTAGCTGGTGCTTCCTCAATCCTTGC
>Diadema_setosum_OP310342
CCAGATATGGCTTTTCCCCGAATGAACAAAATGAGCTTCTGGCTAGTGCCCCCTTCCTTTATTTTACTTCTAGCTTCCGCCGGAGTAGAGAGAGGAGCAGGTACGGGGTGAACCATTTACCCTCCACTTTCTAGGAACATTGCCCACGCCGGTGGGTCCGTGGATTTGGCTATTTTTTCTCTCCACTTAGCTGGTGCTTCCTCAATCCTTGC
>Diadema_setosum_OP310331
CCAGATATGGCTTTTCCCCGAATGAACAAAATGAGCTTCTGGCTAGTGCCCCCTTCCTTTATTTTACTTCTAGCTTCCGCCGGAGTAGAGAGAGGAGCAGGTACGGGGTGAACCATTTACCCTCCACTTTCTAGGAACATTGCCCACGCCGGTGGGTCCGTGGATTTGGCTATTTTTTCTCTCCACTTAGCTGGTGCTTCCTCAATCCTTGC
>Diadema_setosum_OP310322
CCAGATATGGCTTTTCCCCGAATGAACAAAATGAGCTTCTGGCTAGTGCCCCCTTCCTTTATTTTACTTCTAGCTTCCGCCGGAGTAGAGAGAGGAGCAGGTACGGGGTGAACCATTTACCCTCCACTTTCTAGGAACATTGCCCACGCCGGTGGGTCCGTGGATTTGGCTATTTTTTCTCTCCACTTAGCTGGTGCTTCCTCAATCCTTGC
>Diadema_setosum_OP310319
CCAGATATGGCTTTTCCCCGAATGAACAAAATGAGCTTCTGGCTAGTGCCCCCTTCCTTTATTTTACTTCTAGCTTCCGCCGGAGTAGAGAGAGGAGCAGGTACGGGGTGAACCATTTACCCTCCACTTTCTAGGAACATTGCCCACGCCGGTGGGTCCGTGGATTTGGCTATTTTTTCTCTCCACTTAGCTGGTGCTTCCTCAATCCTTGC
>Diadema_setosum_OP310308
CCAGATATGGCTTTTCCCCGAATGAACAAAATGAGCTTCTGGCTAGTGCCCCCTTCCTTTATTTTACTTCTAGCTTCCGCCGGAGTAGAGAGAGGAGCAGGTACGGGGTGAACCATTTACCCTCCACTTTCTAGGAACATTGCCCACGCCGGTGGGTCCGTGGATTTGGCTATTTTTTCTCTCCACTTAGCTGGTGCTTCCTCAATCCTTGC
>Diadema_setosum_OP310302
CCAGATATGGCTTTTCCCCGAATGAACAAAATGAGCTTCTGGCTAGTGCCCCCTTCCTTTATTTTACTTCTAGCTTCCGCCGGAGTAGAGAGAGGAGCAGGTACGGGGTGAACCATTTACCCTCCACTTTCTAGGAACATTGCCCACGCCGGTGGGTCCGTGGATTTGGCTATTTTTTCTCTCCACTTAGCTGGTGCTTCCTCAATCCTTGC
>Diadema_setosum_OP310296
CCAGATATGGCTTTTCCCCGAATGAACAAAATGAGCTTCTGGCTAGTGCCCCCTTCCTTTATTTTACTTCTAGCTTCCGCCGGAGTAGAGAGAGGAGCAGGTACGGGGTGAACCATTTACCCTCCACTTTCTAGGAACATTGCCCACGCCGGTGGGTCCGTGGATTTGGCTATTTTTTCTCTCCACTTAGCTGGTGCTTCCTCAATCCTTGC
>Diadema_setosum_OP310291
CCAGATATGGCTTTTCCCCGAATGAACAAAATGAGCTTCTGGCTAGTGCCCCCTTCCTTTATTTTACTTCTAGCTTCCGCCGGAGTAGAGAGAGGAGCAGGTACGGGGTGAACCATTTACCCTCCACTTTCTAGGAACATTGCCCACGCCGGTGGGTCCGTGGATTTGGCTATTTTTTCTCTCCACTTAGCTGGTGCTTCCTCAATCCTTGC
>Diadema_setosum_OP310284
CCAGATATGGCTTTTCCCCGAATGAACAAAATGAGCTTCTGGCTAGTGCCCCCTTCCTTTATTTTACTTCTAGCTTCCGCCGGAGTAGAGAGAGGAGCAGGTACGGGGTGAACCATTTACCCTCCACTTTCTAGGAACATTGCCCACGCCGGTGGGTCCGTGGATTTGGCTATTTTTTCTCTCCACTTAGCTGGTGCTTCCTCAATCCTTGC
>Diadema_setosum_OP310272
CCAGATATGGCTTTTCCCCGAATGAACAAAATGAGCTTCTGGCTAGTGCCCCCTTCCTTTATTTTACTTCTAGCTTCCGCCGGAGTAGAGAGAGGAGCAGGTACGGGGTGAACCATTTACCCTCCACTTTCTAGGAACATTGCCCACGCCGGTGGGTCCGTGGATTTGGCTATTTTTTCTCTCCACTTAGCTGGTGCTTCCTCAATCCTTGC
>Diadema_setosum_OP310266
CCAGATATGGCTTTTCCCCGAATGAACAAAATGAGCTTCTGGCTAGTGCCCCCTTCCTTTATTTTACTTCTAGCTTCCGCCGGAGTAGAGAGAGGAGCAGGTACGGGGTGAACCATTTACCCTCCACTTTCTAGGAACATTGCCCACGCCGGTGGGTCCGTGGATTTGGCTATTTTTTCTCTCCACTTAGCTGGTGCTTCCTCAATCCTTGC
>Diadema_setosum_OP310264
CCAGATATGGCTTTTCCCCGAATGAACAAAATGAGCTTCTGGCTAGTGCCCCCTTCCTTTATTTTACTTCTAGCTTCCGCCGGAGTAGAGAGAGGAGCAGGTACGGGGTGAACCATTTACCCTCCACTTTCTAGGAACATTGCCCACGCCGGTGGGTCCGTGGATTTGGCTATTTTTTCTCTCCACTTAGCTGGTGCTTCCTCAATCCTTGC
>Diadema_setosum_OP310257
CCAGATATGGCTTTTCCCCGAATGAACAAAATGAGCTTCTGGCTAGTGCCCCCTTCCTTTATTTTACTTCTAGCTTCCGCCGGAGTAGAGAGAGGAGCAGGTACGGGGTGAACCATTTACCCTCCACTTTCTAGGAACATTGCCCACGCCGGTGGGTCCGTGGATTTGGCTATTTTTTCTCTCCACTTAGCTGGTGCTTCCTCAATCCTTGC
>Diadema_setosum_OP310246
CCAGATATGGCTTTTCCCCGAATGAACAAAATGAGCTTCTGGCTAGTGCCCCCTTCCTTTATTTTACTTCTAGCTTCCGCCGGAGTAGAGAGAGGAGCAGGTACGGGGTGAACCATTTACCCTCCACTTTCTAGGAACATTGCCCACGCCGGTGGGTCCGTGGATTTGGCTATTTTTTCTCTCCACTTAGCTGGTGCTTCCTCAATCCTTGC
>Diadema_setosum_OP310234
CCAGATATGGCTTTTCCCCGAATGAACAAAATGAGCTTCTGGCTAGTGCCCCCTTCCTTTATTTTACTTCTAGCTTCCGCCGGAGTAGAGAGAGGAGCAGGTACGGGGTGAACCATTTACCCTCCACTTTCTAGGAACATTGCCCACGCCGGTGGGTCCGTGGATTTGGCTATTTTTTCTCTCCACTTAGCTGGTGCTTCCTCAATCCTTGC
>Diadema_setosum_OP310231
CCAGATATGGCTTTTCCCCGAATGAACAAAATGAGCTTCTGGCTAGTGCCCCCTTCCTTTATTTTACTTCTAGCTTCCGCCGGAGTAGAGAGAGGAGCAGGTACGGGGTGAACCATTTACCCTCCACTTTCTAGGAACATTGCCCACGCCGGTGGGTCCGTGGATTTGGCTATTTTTTCTCTCCACTTAGCTGGTGCTTCCTCAATCCTTGC
>Diadema_setosum_OP310222
CCAGATATGGCTTTTCCCCGAATGAACAAAATGAGCTTCTGGCTAGTGCCCCCTTCCTTTATTTTACTTCTAGCTTCCGCCGGAGTAGAGAGAGGAGCAGGTACGGGGTGAACCATTTACCCTCCACTTTCTAGGAACATTGCCCACGCCGGTGGGTCCGTGGATTTGGCTATTTTTTCTCTCCACTTAGCTGGTGCTTCCTCAATCCTTGC
>Diadema_setosum_OP310199
CCAGATATGGCTTTTCCCCGAATGAACAAAATGAGCTTCTGGCTAGTGCCCCCTTCCTTTATTTTACTTCTAGCTTCCGCCGGAGTAGAGAGAGGAGCAGGTACGGGGTGAACCATTTACCCTCCACTTTCTAGGAACATTGCCCACGCCGGTGGGTCCGTGGATTTGGCTATTTTTTCTCTCCACTTAGCTGGTGCTTCCTCAATCCTTGC
>Diadema_setosum_OP310195
CCAGATATGGCTTTTCCCCGAATGAACAAAATGAGCTTCTGGCTAGTGCCCCCTTCCTTTATTTTACTTCTAGCTTCCGCCGGAGTAGAGAGAGGAGCAGGTACGGGGTGAACCATTTACCCTCCACTTTCTAGGAACATTGCCCACGCCGGTGGGTCCGTGGATTTGGCTATTTTTTCTCTCCACTTAGCTGGTGCTTCCTCAATCCTTGC
>Diadema_setosum_OP310187
CCAGATATGGCTTTTCCCCGAATGAACAAAATGAGCTTCTGGCTAGTGCCCCCTTCCTTTATTTTACTTCTAGCTTCCGCCGGAGTAGAGAGAGGAGCAGGTACGGGGTGAACCATTTACCCTCCACTTTCTAGGAACATTGCCCACGCCGGTGGGTCCGTGGATTTGGCTATTTTTTCTCTCCACTTAGCTGGTGCTTCCTCAATCCTTGC
>Diadema_setosum_OP310186
CCAGATATGGCTTTTCCCCGAATGAACAAAATGAGCTTCTGGCTAGTGCCCCCTTCCTTTATTTTACTTCTAGCTTCCGCCGGAGTAGAGAGAGGAGCAGGTACGGGGTGAACCATTTACCCTCCACTTTCTAGGAACATTGCCCACGCCGGTGGGTCCGTGGATTTGGCTATTTTTTCTCTCCACTTAGCTGGTGCTTCCTCAATCCTTGC
>Diadema_setosum_OP310175
CCAGATATGGCTTTTCCCCGAATGAACAAAATGAGCTTCTGGCTAGTGCCCCCTTCCTTTATTTTACTTCTAGCTTCCGCCGGAGTAGAGAGAGGAGCAGGTACGGGGTGAACCATTTACCCTCCACTTTCTAGGAACATTGCCCACGCCGGTGGGTCCGTGGATTTGGCTATTTTTTCTCTCCACTTAGCTGGTGCTTCCTCAATCCTTGC
>Diadema_setosum_OP310172
CCAGATATGGCTTTTCCCCGAATGAACAAAATGAGCTTCTGGCTAGTGCCCCCTTCCTTTATTTTACTTCTAGCTTCCGCCGGAGTAGAGAGAGGAGCAGGTACGGGGTGAACCATTTACCCTCCACTTTCTAGGAACATTGCCCACGCCGGTGGGTCCGTGGATTTGGCTATTTTTTCTCTCCACTTAGCTGGTGCTTCCTCAATCCTTGC
>Diadema_setosum_OP310166
CCAGATATGGCTTTTCCCCGAATGAACAAAATGAGCTTCTGGCTAGTGCCCCCTTCCTTTATTTTACTTCTAGCTTCCGCCGGAGTAGAGAGAGGAGCAGGTACGGGGTGAACCATTTACCCTCCACTTTCTAGGAACATTGCCCACGCCGGTGGGTCCGTGGATTTGGCTATTTTTTCTCTCCACTTAGCTGGTGCTTCCTCAATCCTTGC
>Diadema_setosum_OP310151
CCAGATATGGCTTTTCCCCGAATGAACAAAATGAGCTTCTGGCTAGTGCCCCCTTCCTTTATTTTACTTCTAGCTTCCGCCGGAGTAGAGAGAGGAGCAGGTACGGGGTGAACCATTTACCCTCCACTTTCTAGGAACATTGCCCACGCCGGTGGGTCCGTGGATTTGGCTATTTTTTCTCTCCACTTAGCTGGTGCTTCCTCAATCCTTGC
>Diadema_setosum_OP310146
CCAGATATGGCTTTTCCCCGAATGAACAAAATGAGCTTCTGGCTAGTGCCCCCTTCCTTTATTTTACTTCTAGCTTCCGCCGGAGTAGAGAGAGGAGCAGGTACGGGGTGAACCATTTACCCTCCACTTTCTAGGAACATTGCCCACGCCGGTGGGTCCGTGGATTTGGCTATTTTTTCTCTCCACTTAGCTGGTGCTTCCTCAATCCTTGC
>Diadema_setosum_OP310132
CCAGATATGGCTTTTCCCCGAATGAACAAAATGAGCTTCTGGCTAGTGCCCCCTTCCTTTATTTTACTTCTAGCTTCCGCCGGAGTAGAGAGAGGAGCAGGTACGGGGTGAACCATTTACCCTCCACTTTCTAGGAACATTGCCCACGCCGGTGGGTCCGTGGATTTGGCTATTTTTTCTCTCCACTTAGCTGGTGCTTCCTCAATCCTTGC
>Diadema_setosum_OP310113
CCAGATATGGCTTTTCCCCGAATGAACAAAATGAGCTTCTGGCTAGTGCCCCCTTCCTTTATTTTACTTCTAGCTTCCGCCGGAGTAGAGAGAGGAGCAGGTACGGGGTGAACCATTTACCCTCCACTTTCTAGGAACATTGCCCACGCCGGTGGGTCCGTGGATTTGGCTATTTTTTCTCTCCACTTAGCTGGTGCTTCCTCAATCCTTGC
>Diadema_setosum_OP310107
CCAGATATGGCTTTTCCCCGAATGAACAAAATGAGCTTCTGGCTAGTGCCCCCTTCCTTTATTTTACTTCTAGCTTCCGCCGGAGTAGAGAGAGGAGCAGGTACGGGGTGAACCATTTACCCTCCACTTTCTAGGAACATTGCCCACGCCGGTGGGTCCGTGGATTTGGCTATTTTTTCTCTCCACTTAGCTGGTGCTTCCTCAATCCTTGC
>Diadema_setosum_OP310510
CCAGATATGGCTTTTCCCCGAATGAACAAAATGAGCTTCTGGCTAGTGCCCCCTTCCTTTATTTTACTTCTAGCTTCCGCCGGAGTAGAGAGAGGAGCAGGTACGGGGTGAACCATTTACCCTCCACTTTCTAGGAACATTGCCCACGCCGGTGGGTCCGTGGATTTGGCTATTTTTTCTCTCCACTTAGCTGGTGCTTCCTCAATCCTTGC
>Diadema_setosum_OP310668
CCAGATATGGCTTTTCCCCGAATGAACAAAATGAGCTTCTGGCTAGTGCCCCCTTCCTTTATTTTACTTCTAGCTTCCGCCGGAGTAGAGAGAGGAGCAGGTACGGGGTGAACCATTTACCCTCCACTTTCTAGGAACATTGCCCACGCCGGTGGGTCCGTGGATTTGGCTATTTTTTCTCTCCACTTAGCTGGTGCTTCCTCAATCCTTGC
>Diadema_setosum_OP310650
CCAGATATGGCTTTTCCCCGAATGAACAAAATGAGCTTCTGGCTAGTGCCCCCTTCCTTTATTTTACTTCTAGCTTCCGCCGGAGTAGAGAGAGGAGCAGGTACGGGGTGAACCATTTACCCTCCACTTTCTAGGAACATTGCCCACGCCGGTGGGTCCGTGGATTTGGCTATTTTTTCTCTCCACTTAGCTGGTGCTTCCTCAATCCTTGC
>Diadema_setosum_OP310511
CCAGATATGGCTTTTCCCCGAATGAACAAAATGAGCTTCTGGCTAGTGCCCCCTTCCTTTATTTTACTTCTAGCTTCCGCCGGAGTAGAGAGAGGAGCAGGTACGGGGTGAACCATTTACCCTCCACTTTCTAGGAACATTGCCCACGCCGGTGGGTCCGTGGATTTGGCTATTTTTTCTCTCCACTTAGCTGGTGCTTCCTCAATCCTTGC
>Diadema_setosum_OP310760
CCAGATATGGCTTTTCCCCGAATGAACAAAATGAGCTTCTGGCTAGTGCCCCCTTCCTTTATTTTACTTCTAGCTTCCGCCGGAGTAGAGAGAGGAGCAGGTACGGGGTGAACCATTTACCCTCCACTTTCTAGGAACATTGCCCACGCCGGTGGGTCCGTGGATTTGGCTATTTTTTCTCTCCACTTAGCTGGTGCTTCCTCAATCCTTGC
>Diadema_setosum_OP310551
CCAGATATGGCTTTTCCCCGAATGAACAAAATGAGCTTCTGGCTAGTGCCCCCTTCCTTTATTTTACTTCTAGCTTCCGCCGGAGTAGAGAGAGGAGCAGGTACGGGGTGAACCATTTACCCTCCACTTTCTAGGAACATTGCCCACGCCGGTGGGTCCGTGGATTTGGCTATTTTTTCTCTCCACTTAGCTGGTGCTTCCTCAATCCTTGC
>Diadema_setosum_OP310118
CCAGATATGGCTTTTCCCCGAATGAACAAAATGAGCTTCTGGCTAGTGCCCCCTTCCTTTATTTTACTTCTAGCTTCCGCCGGAGTAGAGAGAGGAGCAGGTACGGGGTGAACCATTTACCCTCCACTTTCTAGGAACATTGCCCACGCCGGTGGGTCCGTGGATTTGGCTATTTTTTCTCTCCACTTAGCTGGTGCTTCCTCAATCCTTGC
>Diadema_setosum_OP310205
CCAGATATGGCTTTTCCCCGAATGAACAAAATGAGCTTCTGGCTAGTGCCCCCTTCCTTTATTTTACTTCTAGCTTCCGCCGGAGTAGAGAGAGGAGCAGGTACGGGGTGAACCATTTACCCTCCACTTTCTAGGAACATTGCCCACGCCGGTGGGTCCGTGGATTTGGCTATTTTTTCTCTCCACTTAGCTGGTGCTTCCTCAATCCTTGC
>Diadema_setosum_OP310480
CCAGATATGGCTTTTCCCCGAATGAACAAAATGAGCTTCTGGCTAGTGCCCCCTTCCTTTATTTTACTTCTAGCTTCCGCCGGAGTAGAGAGAGGAGCAGGTACGGGGTGAACCATTTACCCTCCACTTTCTAGGAACATTGCCCACGCCGGTGGGTCCGTGGATTTGGCTATTTTTTCTCTCCACTTAGCTGGTGCTTCCTCAATCCTTGC
>Diadema_setosum_OP310592
CCAGATATGGCTTTTCCCCGAATGAACAAAATGAGCTTCTGGCTAGTGCCCCCTTCCTTTATTTTACTTCTAGCTTCCGCCGGAGTAGAGAGAGGAGCAGGTACGGGGTGAACCATTTACCCTCCACTTTCTAGGAACATTGCCCACGCCGGTGGGTCCGTGGATTTGGCTATTTTTTCTCTCCACTTAGCTGGTGCTTCCTCAATCCTTGC
>Diadema_setosum_OP310223
CCAGATATGGCTTTTCCCCGAATGAACAAAATGAGCTTCTGGCTAGTGCCCCCTTCCTTTATTTTACTTCTAGCTTCCGCCGGAGTAGAGAGAGGAGCAGGTACGGGGTGAACCATTTACCCTCCACTTTCTAGGAACATTGCCCACGCCGGTGGGTCCGTGGATTTGGCTATTTTTTCTCTCCACTTAGCTGGTGCTTCCTCAATCCTTGC
>Diadema_setosum_OP310200
CCAGATATGGCTTTTCCCCGAATGAACAAAATGAGCTTCTGGCTAGTGCCCCCTTCCTTTATTTTACTTCTAGCTTCCGCCGGAGTAGAGAGAGGAGCAGGTACGGGGTGAACCATTTACCCTCCACTTTCTAGGAACATTGCCCACGCCGGTGGGTCCGTGGATTTGGCTATTTTTTCTCTCCACTTAGCTGGTGCTTCCTCAATCCTTGC
>Diadema_setosum_OP310095
CCAGATATGGCTTTTCCCCGAATGAACAAAATGAGCTTCTGGCTAGTGCCCCCTTCCTTTATTTTACTTCTAGCTTCCGCCGGAGTAGAGAGAGGAGCAGGTACGGGGTGAACCATTTACCCTCCACTTTCTAGGAACATTGCCCACGCCGGTGGGTCCGTGGATTTGGCTATTTTTTCTCTCCACTTAGCTGGTGCTTCCTCAATCCTTGC
>Diadema_setosum_OP310613
CCAGATATGGCTTTTCCCCGAATGAACAAAATGAGCTTCTGGCTAGTGCCCCCTTCCTTTATTTTACTTCTAGCTTCCGCCGGAGTAGAGAGAGGAGCAGGTACGGGGTGAACCATTTACCCTCCACTTTCTAGGAACATTGCCCACGCCGGTGGGTCCGTGGATTTGGCTATTTTTTCTCTCCACTTAGCTGGTGCTTCCTCAATCCTTGC
>Diadema_setosum_OP310399
CCAGATATGGCTTTTCCCCGAATGAACAAAATGAGCTTCTGGCTAGTGCCCCCTTCCTTTATTTTACTTCTAGCTTCCGCCGGAGTAGAGAGAGGAGCAGGTACGGGGTGAACCATTTACCCTCCACTTTCTAGGAACATTGCCCACGCCGGTGGGTCCGTGGATTTGGCTATTTTTTCTCTCCACTTAGCTGGTGCTTCCTCAATCCTTGC
>Diadema_setosum_OP310273
CCAGATATGGCTTTTCCCCGAATGAACAAAATGAGCTTCTGGCTAGTGCCCCCTTCCTTTATTTTACTTCTAGCTTCCGCCGGAGTAGAGAGAGGAGCAGGTACGGGGTGAACCATTTACCCTCCACTTTCTAGGAACATTGCCCACGCCGGTGGGTCCGTGGATTTGGCTATTTTTTCTCTCCACTTAGCTGGTGCTTCCTCAATCCTTGC
>Diadema_setosum_OP310242
CCAGATATGGCTTTTCCCCGAATGAACAAAATGAGCTTCTGGCTAGTGCCCCCTTCCTTTATTTTACTTCTAGCTTCCGCCGGAGTAGAGAGAGGAGCAGGTACGGGGTGAACCATTTACCCTCCACTTTCTAGGAACATTGCCCACGCCGGTGGGTCCGTGGATTTGGCTATTTTTTCTCTCCACTTAGCTGGTGCTTCCTCAATCCTTGC
>Diadema_setosum_OP310210
CCAGATATGGCTTTTCCCCGAATGAACAAAATGAGCTTCTGGCTAGTGCCCCCTTCCTTTATTTTACTTCTAGCTTCCGCCGGAGTAGAGAGAGGAGCAGGTACGGGGTGAACCATTTACCCTCCACTTTCTAGGAACATTGCCCACGCCGGTGGGTCCGTGGATTTGGCTATTTTTTCTCTCCACTTAGCTGGTGCTTCCTCAATCCTTGC
>Diadema_setosum_OP310179
CCAGATATGGCTTTTCCCCGAATGAACAAAATGAGCTTCTGGCTAGTGCCCCCTTCCTTTATTTTACTTCTAGCTTCCGCCGGAGTAGAGAGAGGAGCAGGTACGGGGTGAACCATTTACCCTCCACTTTCTAGGAACATTGCCCACGCCGGTGGGTCCGTGGATTTGGCTATTTTTTCTCTCCACTTAGCTGGTGCTTCCTCAATCCTTGC
>Diadema_setosum_OP310145
CCAGATATGGCTTTTCCCCGAATGAACAAAATGAGCTTCTGGCTAGTGCCCCCTTCCTTTATTTTACTTCTAGCTTCCGCCGGAGTAGAGAGAGGAGCAGGTACGGGGTGAACCATTTACCCTCCACTTTCTAGGAACATTGCCCACGCCGGTGGGTCCGTGGATTTGGCTATTTTTTCTCTCCACTTAGCTGGTGCTTCCTCAATCCTTGC
>Diadema_setosum_OP310129
CCAGATATGGCTTTTCCCCGAATGAACAAAATGAGCTTCTGGCTAGTGCCCCCTTCCTTTATTTTACTTCTAGCTTCCGCCGGAGTAGAGAGAGGAGCAGGTACGGGGTGAACCATTTACCCTCCACTTTCTAGGAACATTGCCCACGCCGGTGGGTCCGTGGATTTGGCTATTTTTTCTCTCCACTTAGCTGGTGCTTCCTCAATCCTTGC
>Diadema_setosum_OP310116
CCAGATATGGCTTTTCCCCGAATGAACAAAATGAGCTTCTGGCTAGTGCCCCCTTCCTTTATTTTACTTCTAGCTTCCGCCGGAGTAGAGAGAGGAGCAGGTACGGGGTGAACCATTTACCCTCCACTTTCTAGGAACATTGCCCACGCCGGTGGGTCCGTGGATTTGGCTATTTTTTCTCTCCACTTAGCTGGTGCTTCCTCAATCCTTGC
>Diadema_setosum_OP310142
CCAGATATGGCTTTTCCCCGAATGAACAAAATGAGCTTCTGGCTAGTGCCCCCTTCCTTTATTTTACTTCTAGCTTCCGCCGGAGTAGAGAGAGGAGCAGGTACGGGGTGAACCATTTACCCTCCACTTTCTAGGAACATTGCCCACGCCGGTGGGTCCGTGGATTTGGCTATTTTTTCTCTCCACTTAGCTGGTGCTTCCTCAATCCTTGC
>Diadema_setosum_OP310631
CCAGATATGGCTTTTCCCCGAATGAACAAAATGAGCTTCTGGCTAGTGCCCCCTTCCTTTATTTTACTTCTAGCTTCCGCCGGAGTAGAGAGAGGAGCAGGTACGGGGTGAACCATTTACCCTCCACTTTCTAGGAACATTGCCCACGCCGGTGGGTCCGTGGATTTGGCTATTTTTTCTCTCCACTTAGCTGGTGCTTCCTCAATCCTTGC
>Diadema_setosum_OP310572
CCAGATATGGCTTTTCCCCGAATGAACAAAATGAGCTTCTGGCTAGTGCCCCCTTCCTTTATTTTACTTCTAGCTTCCGCCGGAGTAGAGAGAGGAGCAGGTACGGGGTGAACCATTTACCCTCCACTTTCTAGGAACATTGCCCACGCCGGTGGGTCCGTGGATTTGGCTATTTTTTCTCTCCACTTAGCTGGTGCTTCCTCAATCCTTGC
>Diadema_setosum_OP310192
CCAGATATGGCTTTTCCCCGAATGAACAAAATGAGCTTCTGGCTAGTGCCCCCCTCCTTTATTTTACTTCTAGCTTCCGCCGGAGTAGAGAGAGGAGCAGGTACGGGGTGAACCATTTACCCTCCACTTTCTAGGAACATTGCCCACGCCGGTGGGTCCGTGGATTTGGCTATTTTTTCTCTCCACTTAGCTGGTGCTTCCTCAATCCTTGC
>Diadema_setosum_OP310080
CCAGATATGGCTTTTCCCCGAATGAACAAAATGAGCTTCTGGCTAGTGCCCCCTTCCTTTATTTTACTTCTAGCTTCCGCCGGAGTAGAGAGAGGAGCAGGTACGGGGTGAACCATTTACCCTCCACTTTCTAGGAACATTGCCCACGCCGGTGGGTCCGTGGATTTGGCTATTTTTTCTCTCCACTTAGCTGGTGCTTCCTCAATCCTTGC
>Diadema_setosum_OP310346
CCAGATATGGCTTTTCCCCGAATGAACAAAATGAGCTTCTGGCTAGTGCCCCCTTCCTTTATTTTACTTCTAGCTTCCGCCGGAGTAGAGAGAGGAGCAGGTACGGGGTGAACCATTTACCCTCCACTTTCTAGGAACATTGCCCACGCCGGTGGGTCCGTGGATTTGGCTATTTTTTCTCTCCACTTAGCTGGTGCTTCCTCAATCCTTGC
>Diadema_setosum_OP310262
CCAGATATGGCTTTTCCCCGAATGAACAAAATGAGCTTCTGGCTAGTGCCCCCTTCCTTTATTTTACTTCTAGCTTCCGCCGGAGTAGAGAGAGGAGCAGGTACGGGGTGAACCATTTACCCTCCACTTTCTAGGAACATTGCCCACGCCGGTGGGTCCGTGGATTTGGCTATTTTTTCTCTCCACTTAGCTGGTGCTTCCTCAATCCTTGC
>Diadema_setosum_OP310241
CCAGATATGGCTTTTCCCCGAATGAACAAAATGAGCTTCTGGCTAGTGCCCCCTTCCTTTATTTTACTTCTAGCTTCCGCCGGAGTAGAGAGAGGAGCAGGTACGGGGTGAACCATTTACCCTCCACTTTCTAGGAACATTGCCCACGCCGGTGGGTCCGTGGATTTGGCTATTTTTTCTCTCCACTTAGCTGGTGCTTCCTCAATCCTTGC
>Diadema_setosum_OP310197
CCAGATATGGCTTTTCCCCGAATGAACAAAATGAGCTTCTGGCTAGTGCCCCCTTCCTTTATTTTACTTCTAGCTTCCGCCGGAGTAGAGAGAGGAGCAGGTACGGGGTGAACCATTTACCCTCCACTTTCTAGGAACATTGCCCACGCCGGTGGGTCCGTGGATTTGGCTATTTTTTCTCTCCACTTAGCTGGTGCTTCCTCAATCCTTGC
>Diadema_setosum_OP310168
CCAGATATGGCTTTTCCCCGAATGAACAAAATGAGCTTCTGGCTAGTGCCCCCTTCCTTTATTTTACTTCTAGCTTCCGCCGGAGTAGAGAGAGGAGCAGGTACGGGGTGAACCATTTACCCTCCACTTTCTAGGAACATTGCCCACGCCGGTGGGTCCGTGGATTTGGCTATTTTTTCTCTCCACTTAGCTGGTGCTTCCTCAATCCTTGC
>Diadema_setosum_OP310122
CCAGATATGGCTTTTCCCCGAATGAACAAAATGAGCTTCTGGCTAGTGCCCCCTTCCTTTATTTTACTTCTAGCTTCCGCCGGAGTAGAGAGAGGAGCAGGTACGGGGTGAACCATTTACCCTCCACTTTCTAGGAACATTGCCCACGCCGGTGGGTCCGTGGATTTGGCTATTTTTTCTCTCCACTTAGCTGGTGCTTCCTCAATCCTTGC
>Diadema_setosum_OP310108
CCAGATATGGCTTTTCCCCGAATGAACAAAATGAGCTTCTGGCTAGTGCCCCCTTCCTTTATTTTACTTCTAGCTTCCGCCGGAGTAGAGAGAGGAGCAGGTACGGGGTGAACCATTTACCCTCCACTTTCTAGGAACATTGCCCACGCCGGTGGGTCCGTGGATTTGGCTATTTTTTCTCTCCACTTAGCTGGTGCTTCCTCAATCCTTGC
>Diadema_setosum_OP310101
CCAGATATGGCTTTTCCCCGAATGAACAAAATGAGCTTCTGGCTAGTGCCCCCTTCCTTTATTTTACTTCTAGCTTCCGCCGGAGTAGAGAGAGGAGCAGGTACGGGGTGAACCATTTACCCTCCACTTTCTAGGAACATTGCCCACGCCGGTGGGTCCGTGGATTTGGCTATTTTTTCTCTCCACTTAGCTGGTGCTTCCTCAATCCTTGC
>Diadema_setosum_OP310093
CCAGATATGGCTTTTCCCCGAATGAACAAAATGAGCTTCTGGCTAGTGCCCCCTTCCTTTATTTTACTTCTAGCTTCCGCCGGAGTAGAGAGAGGAGCAGGTACGGGGTGAACCATTTACCCTCCACTTTCTAGGAACATTGCCCACGCCGGTGGGTCCGTGGATTTGGCTATTTTTTCTCTCCACTTAGCTGGTGCTTCCTCAATCCTTGC
>Diadema_setosum_OP310088
CCAGATATGGCTTTTCCCCGAATGAACAAAATGAGCTTCTGGCTAGTGCCCCCTTCCTTTATTTTACTTCTAGCTTCCGCCGGAGTAGAGAGAGGAGCAGGTACGGGGTGAACCATTTACCCTCCACTTTCTAGGAACATTGCCCACGCCGGTGGGTCCGTGGATTTGGCTATTTTTTCTCTCCACTTAGCTGGTGCTTCCTCAATCCTTGC
>Diadema_setosum_OP310085
CCAGATATGGCTTTTCCCCGAATGAACAAAATGAGCTTCTGGCTAGTGCCCCCTTCCTTTATTTTACTTCTAGCTTCCGCCGGAGTAGAGAGAGGAGCAGGTACGGGGTGAACCATTTACCCTCCACTTTCTAGGAACATTGCCCACGCCGGTGGGTCCGTGGATTTGGCTATTTTTTCTCTCCACTTAGCTGGTGCTTCCTCAATCCTTGC
>Diadema_setosum_OP310083
CCAGATATGGCTTTTCCCCGAATGAACAAAATGAGCTTCTGGCTAGTGCCCCCTTCCTTTATTTTACTTCTAGCTTCCGCCGGAGTAGAGAGAGGAGCAGGTACGGGGTGAACCATTTACCCTCCACTTTCTAGGAACATTGCCCACGCCGGTGGGTCCGTGGATTTGGCTATTTTTTCTCTCCACTTAGCTGGTGCTTCCTCAATCCTTGC
>Diadema_setosum_OP310082
CCAGATATGGCTTTTCCCCGAATGAACAAAATGAGCTTCTGGCTAGTGCCCCCTTCCTTTATTTTACTTCTAGCTTCCGCCGGAGTAGAGAGAGGAGCAGGTACGGGGTGAACCATTTACCCTCCACTTTCTAGGAACATTGCCCACGCCGGTGGGTCCGTGGATTTGGCTATTTTTTCTCTCCACTTAGCTGGTGCTTCCTCAATCCTTGC
>Diadema_setosum_OP310076
CCAGATATGGCTTTTCCCCGAATGAACAAAATGAGCTTCTGGCTAGTGCCCCCTTCCTTTATTTTACTTCTAGCTTCCGCCGGAGTAGAGAGAGGAGCAGGTACGGGGTGAACCATTTACCCTCCACTTTCTAGGAACATTGCCCACGCCGGTGGGTCCGTGGATTTGGCTATTTTTTCTCTCCACTTAGCTGGTGCTTCCTCAATCCTTGC
>Diadema_setosum_OP310072
CCAGATATGGCTTTTCCCCGAATGAACAAAATGAGCTTCTGGCTAGTGCCCCCTTCCTTTATTTTACTTCTAGCTTCCGCCGGAGTAGAGAGAGGAGCAGGTACGGGGTGAACCATTTACCCTCCACTTTCTAGGAACATTGCCCACGCCGGTGGGTCCGTGGATTTGGCTATTTTTTCTCTCCACTTAGCTGGTGCTTCCTCAATCCTTGC
>Diadema_setosum_OP310287
CCAGATATGGCTTTTCCCCGAATGAACAAAATGAGCTTCTGGCTAGTGCCCCCTTCCTTTATTTTACTTCTAGCTTCCGCCGGAGTAGAGAGAGGAGCAGGTACGGGGTGAACCATTTACCCTCCACTTTCTAGGAACATTGCCCACGCCGGTGGGTCCGTGGATTTGGCTATTTTTTCTCTCCACTTAGCTGGTGCTTCCTCAATCCTTGC
>Diadema_setosum_OP310652
CCAGATATGGCTTTTCCCCGAATGAACAAAATGAGCTTCTGGCTAGTGCCCCCTTCCTTTATTTTACTTCTAGCTTCCGCCGGAGTAGAGAGAGGAGCAGGTACGGGGTGAACCATTTACCCTCCACTTTCTAGGAACATTGCCCACGCCGGTGGGTCCGTGGATTTGGCTATTTTTTCTCTCCACTTAGCTGGTGCTTCCTCAATCCTTGC
>Diadema_setosum_OP310463
CCAGATATGGCTTTTCCCCGAATGAACAAAATGAGCTTCTGGCTAGTGCCCCCTTCCTTTATTTTACTTCTAGCTTCCGCCGGAGTAGAGAGAGGAGCAGGTACGGGGTGAACCATTTACCCTCCACTTTCTAGGAACATTGCCCACGCCGGTGGGTCCGTGGATTTGGCTATTTTTTCTCTCCACTTAGCTGGTGCTTCCTCAATCCTTGC
>Diadema_setosum_OP310438
CCAGATATGGCTTTTCCCCGAATGAACAAAATGAGCTTCTGGCTAGTGCCCCCTTCCTTTATTTTACTTCTAGCTTCCGCCGGAGTAGAGAGAGGAGCAGGTACGGGGTGAACCATTTACCCTCCACTTTCTAGGAACATTGCCCACGCCGGTGGGTCCGTGGATTTGGCTATTTTTTCTCTCCACTTAGCTGGTGCTTCCTCAATCCTTGC
>Diadema_setosum_OP310402
CCAGATATGGCTTTTCCCCGAATGAACAAAATGAGCTTCTGGCTAGTGCCCCCTTCCTTTATTTTACTTCTAGCTTCCGCCGGAGTAGAGAGAGGAGCAGGTACGGGGTGAACCATTTACCCTCCACTTTCTAGGAACATTGCCCACGCCGGTGGGTCCGTGGATTTGGCTATTTTTTCTCTCCACTTAGCTGGTGCTTCCTCAATCCTTGC
>Diadema_setosum_OP310435
CCAGATATGGCTTTTCCCCGAATGAACAAAATGAGCTTCTGGCTAGTGCCCCCTTCCTTTATTTTACTTCTAGCTTCCGCCGGAGTAGAGAGAGGAGCAGGTACGGGGTGAACCATTTACCCTCCACTTTCTAGGAACATTGCCCACGCCGGTGGGTCCGTGGATTTGGCTATTTTTTCTCTCCACTTAGCTGGTGCTTCCTCAATCCTTGC
>Diadema_setosum_OP310344
CCAGATATGGCTTTTCCCCGAATGAACAAAATGAGCTTCTGGCTAGTGCCCCCTTCCTTTATTTTACTTCTAGCTTCCGCCGGAGTAGAGAGAGGAGCAGGTACGGGGTGAACCATTTACCCTCCACTTTCTAGGAACATTGCCCACGCCGGTGGGTCCGTGGATTTGGCTATTTTTTCTCTCCACTTAGCTGGTGCTTCCTCAATCCTTGC
>Diadema_setosum_OP310332
CCAGATATGGCTTTTCCCCGAATGAACAAAATGAGCTTCTGGCTAGTGCCCCCTTCCTTTATTTTACTTCTAGCTTCCGCCGGAGTAGAGAGAGGAGCAGGTACGGGGTGAACCATTTACCCTCCACTTTCTAGGAACATTGCCCACGCCGGTGGGTCCGTGGATTTGGCTATTTTTTCTCTCCACTTAGCTGGTGCTTCCTCAATCCTTGC
>Diadema_setosum_OP310564
CCAGATATGGCTTTTCCCCGAATGAACAAAATGAGCTTCTGGCTAGTGCCCCCTTCCTTTATTTTACTTCTAGCTTCCGCCGGAGTAGAGAGAGGAGCAGGTACGGGGTGAACCATTTACCCTCCACTTTCTAGGAACATTGCCCACGCCGGTGGGTCCGTGGATTTGGCTATTTTTTCTCTCCACTTAGCTGGTGCTTCCTCAATCCTTGC
>Diadema_setosum_OP310403
CCAGATATGGCTTTTCCCCGAATGAACAAAATGAGCTTCTGGCTAGTGCCCCCTTCCTTTATTTTACTTCTAGCTTCCGCCGGAGTAGAGAGAGGAGCAGGTACGGGGTGAACCATTTACCCTCCACTTTCTAGGAACATTGCCCACGCCGGTGGGTCCGTGGATTTGGCTATTTTTTCTCTCCACTTAGCTGGTGCTTCCTCAATCCTTGC
>Diadema_setosum_OP310351
CCAGATATGGCTTTTCCCCGAATGAACAAAATGAGCTTCTGGCTAGTGCCCCCTTCCTTTATTTTACTTCTAGCTTCCGCCGGAGTAGAGAGAGGAGCAGGTACGGGGTGAACCATTTACCCTCCACTTTCTAGGAACATTGCCCACGCCGGTGGGTCCGTGGATTTGGCTATTTTTTCTCTCCACTTAGCTGGTGCTTCCTCAATCCTTGC
>Diadema_setosum_OP310343
CCAGATATGGCTTTTCCCCGAATGAACAAAATGAGCTTCTGGCTAGTGCCCCCTTCCTTTATTTTACTTCTAGCTTCCGCCGGAGTAGAGAGAGGAGCAGGTACGGGGTGAACCATTTACCCTCCACTTTCTAGGAACATTGCCCACGCCGGTGGGTCCGTGGATTTGGCTATTTTTTCTCTCCACTTAGCTGGTGCTTCCTCAATCCTTGC
>Diadema_setosum_OP310568
CCAGATATGGCTTTTCCCCGAATGAACAAAATGAGCTTCTGGCTAGTGCCCCCTTCCTTTATTTTACTTCTAGCTTCCGCCGGAGTAGAGAGAGGAGCAGGTACGGGGTGAACCATTTACCCTCCACTTTCTAGGAACATTGCCCACGCCGGTGGGTCCGTGGATTTGGCTATTTTTTCTCTCCACTTAGCTGGTGCTTCCTCAATCCTTGC
>Diadema_setosum_OP310608
CCAGATATGGCTTTTCCCCGAATGAACAAAATGAGCTTCTGGCTAGTGCCCCCTTCCTTTATTTTACTTCTAGCTTCCGCCGGAGTAGAGAGAGGAGCAGGTACGGGGTGAACCATTTACCCTCCACTTTCTAGGAACATTGCCCACGCCGGTGGGTCCGTGGATTTGGCTATTTTTTCTCTCCACTTAGCTGGTGCTTCCTCAATCCTTGC
>Diadema_setosum_OP310616
CCAGATATGGCTTTTCCCCGAATGAACAAAATGAGCTTCTGGCTAGTGCCCCCTTCCTTTATTTTACTTCTAGCTTCCGCCGGAGTAGAGAGAGGAGCGGGTACGGGGTGAACCATTTACCCTCCACTTTCTAGGAACATTGCCCACGCCGGTGGGTCCGTGGATTTGGCTATTTTTTCTCTCCACTTAGCTGGTGCTTCCTCAATCCTTGC
>Diadema_setosum_OP310176
CCAGATATGGCTTTTCCCCGAATAAACAAAATGAGCTTCTGGCTAGTGCCCCCTTCCTTTATTTTACTTCTAGCTTCCGCCGGAGTAGAGAGAGGAGCAGGTACGGGGTGAACCATTTACCCTCCACTTTCTAGGAACATTGCCCACGCCGGTGGGTCCGTGGATTTGGCTATTTTTTCTCTCCACTTAGCTGGTGCTTCCTCAATCCTTGC
>Diadema_setosum_OP310164
CCAGATATGGCTTTTCCCCGAATAAACAAAATGAGCTTCTGGCTAGTGCCCCCTTCCTTTATTTTACTTCTAGCTTCCGCCGGAGTAGAGAGAGGAGCAGGTACGGGGTGAACCATTTACCCTCCACTTTCTAGGAACATTGCCCACGCCGGTGGGTCCGTGGATTTGGCTATTTTTTCTCTCCACTTAGCTGGTGCTTCCTCAATCCTTGC
>Diadema_setosum_OP310134
CCAGATATGGCTTTTCCCCGAATGAACAAAATGAGCTTCTGGCTAGTGCCCCCTTCCTTTATTTTACTTCTAGCTTCCGCCGGAGTAGAGAGAGGAGCAGGTACGGGGTGAACCATTTACCCTCCACTTTCTAGGAACATTGCCCACGCCGGTGGGTCCGTGGATTTGGCTATTTTTTCTCTCCACTTAGCTGGTGCTTCCTCAATCCTTGC
>Diadema_setosum_OP310536
CCAGATATGGCTTTTCCCCGAATGAACAAAATGAGCTTCTGGCTAGTGCCCCCTTCCTTTATTTTACTTCTAGCTTCCGCCGGAGTAGAGAGAGGAGCAGGTACGGGGTGAACCATTTACCCTCCACTTTCTAGGAACATTGCCCACGCCGGTGGGTCCGTGGATTTGGCTATTTTTTCTCTCCACTTAGCTGGTGCTTCCTCAATCCTTGC
>Diadema_setosum_OP310184
CCAGATATGGCTTTTCCCCGAATGAACAAAATGAGCTTCTGGCTAGTGCCCCCTTCCTTTATTTTACTTCTAGCTTCCGCCGGAGTAGAGAGAGGAGCAGGTACGGGGTGAACCATTTACCCTCCACTTTCTAGGAACATTGCCCACGCCGGTGGGTCCGTGGATTTGGCTATTTTTTCTCTCCACTTAGCTGGTGCTTCCTCAATCCTTGC
>Diadema_setosum_OP310330
CCAGATATGGCTTTTCCCCGAATGAACAAAATGAGCTTCTGGCTAGTGCCCCCTTCCTTTATTTTACTTCTAGCTTCCGCCGGAGTAGAGAGAGGGGCAGGTACGGGGTGAACCATTTACCCTCCACTTTCTAGGAACATTGCCCACGCCGGTGGGTCCGTGGATTTGGCTATTTTTTCTCTCCACTTAGCTGGTGCTTCCTCAATCCTTGC
>Diadema_setosum_OP310669
CCAGATATGGCTTTTCCCCGAATGAACAAAATGAGCTTCTGGCTAGTGCCCCCTTCCTTTATTTTACTTCTAGCTTCCGCCGGAGTAGAGAGAGGAGCAGGTACGGGGTGAACCATTTACCCTCCACTTTCTAGGAACATTGCCCACGCCGGTGGGTCCGTGGATTTGGCTATTTTTTCTCTCCACTTAGCTGGTGCTTCCTCAATCCTTGC
>Diadema_setosum_OP310203
CCAGATATGGCTTTTCCCCGAATGAACAAAATGAGCTTCTGGCTAGTGCCCCCTTCCTTTATTTTACTTCTAGCTTCCGCCGGAGTAGAGAGAGGAGCAGGTACGGGGTGAACCATTTACCCTCCACTTTCTAGGAACATTGCCCACGCCGGTGGGTCCGTGGATTTGGCTATTTTTTCTCTCCACTTAGCTGGTGCTTCCTCAATCCTTGC
>Diadema_setosum_OP310090
CCAGATATGGCTTTTCCCCGAATGAACAAAATGAGCTTCTGGCTAGTGCCCCCTTCCTTTATTTTACTTCTAGCTTCCGCCGGAGTAGAGAGAGGAGCAGGTACGGGGTGAACCATTTACCCTCCACTTTCTAGGAACATTGCCCACGCCGGTGGGTCCGTGGATTTGGCTATTTTTTCTCTCCACTTAGCTGGTGCTTCCTCAATCCTTGC
>Diadema_setosum_OP310074
CCAGATATGGCTTTTCCCCGAATGAACAAAATGAGCTTCTGGCTAGTGCCCCCTTCCTTTATTTTACTTCTAGCTTCCGCCGGAGTAGAGAGAGGAGCAGGTACGGGGTGAACCATTTACCCTCCACTTTCTAGGAACATTGCCCACGCCGGTGGGTCCGTGGATTTGGCTATTTTTTCTCTCCACTTAGCTGGTGCTTCCTCAATCCTTGC
>Diadema_setosum_OP310747
CCAGATATGGCTTTTCCCCGAATGAACAAAATGAGCTTCTGGCTAGTGCCCCCTTCCTTTATTTTACTTCTAGCTTCCGCCGGAGTAGAGAGAGGAGCAGGTACGGGGTGAACCATTTACCCTCCACTTTCTGGGAACATTGCCCACGCCGGTGGGTCCGTGGATTTGGCTATTTTTTCTCTCCACTTAGCTGGTGCTTCCTCAATCCTTGC
>Diadema_setosum_OP310595
CCAGATATGGCTTTTCCCCGAATGAACAAAATGAGCTTCTGGCTAGTGCCCCCTTCCTTTATTTTACTTTTAGCTTCCGCCGGAGTAGAGAGAGGAGCAGGTACGGGGTGAACCATTTACCCTCCACTTTCTAGGAACATTGCCCACGCCGGTGGGTCCGTGGATTTGGCTATTTTTTCTCTCCACTTAGCTGGTGCTTCCTCAATCCTTGC
>Diadema_setosum_OP310589
CCAGATATGGCTTTTCCCCGAATGAACAAAATGAGCTTCTGGCTAGTGCCCCCTTCCTTTATTTTACTTTTAGCTTCCGCCGGAGTAGAGAGAGGAGCAGGTACGGGGTGAACCATTTACCCTCCACTTTCTAGGAACATTGCCCACGCCGGTGGGTCCGTGGATTTGGCTATTTTTTCTCTCCACTTAGCTGGTGCTTCCTCAATCCTTGC
>Diadema_setosum_OP310521
CCAGATATGGCTTTTCCCCGAATGAACAAAATGAGCTTCTGGCTAGTGCCCCCTTCCTTTATTTTACTTCTAGCTTCCGCCGGAGTAGAGAGAGGAGCAGGTACGGGGTGAACCATTTACCCTCCACTTTCTAGGAACATTGCCCACGCCGGTGGGTCCGTGGATTTGGCTATTTTTTCTCTCCACTTAGCTGGTGCTTCCTCAATCCTTGC
>Diadema_setosum_OP310725
CCAGATATGGCTTTTCCCCGAATGAACAAAATGAGCTTCTGGCTAGTGCCCCCTTCCTTTATTTTACTTCTAGCTTCCGCCGGAGTAGAGAGAGGAGCAGGTACGGGGTGAACCATTTACCCTCCACTTTCTAGGAACATTGCCCACGCCGGTGGGTCCGTGGATTTGGCTATTTTTTCTCTCCACTTAGCTGGTGCTTCCTCAATCCTTGC
>Diadema_setosum_OP310768
CCAGATATGGCTTTTCCCCGAATGAACAAAATGAGCTTCTGGCTAGTGCCCCCTTCCTTTATTTTACTTCTAGCTTCCGCCGGAGTAGAGAGAGGAGCAGGTACGGGGTGAACCATTTACCCTCCACTTTCTAGGAACATTGCCCACGCCGGTGGGTCCGTGGATTTGGCTATTTTTTCTCTCCACTTAGCTGGTGCTTCCTCAATCCTTGC
>Diadema_setosum_OP310741
CCAGATATGGCTTTTCCCCGAATGAACAAAATGAGCTTCTGGCTAGTGCCCCCTTCCTTTATTTTACTTCTAGCTTCCGCCGGAGTAGAGAGAGGAGCAGGTACGGGGTGAACCATTTACCCTCCACTTTCTAGGAACATTGCCCACGCCGGTGGGTCCGTGGATTTGGCTATTTTTTCTCTCCACTTAGCTGGTGCTTCCTCAATCCTTGC
>Diadema_setosum_OP310546
CCAGATATGGCTTTTCCCCGAATGAACAAAATGAGCTTCTGGCTAGTGCCCCCTTCCTTTATTTTACTTCTAGCTTCCGCCGGAGTGGAGAGAGGAGCAGGTACGGGGTGAACCATTTACCCTCCACTTTCTAGGAACATTGCCCACGCCGGTGGGTCCGTGGATTTGGCTATTTTTTCTCTCCACTTAGCTGGTGCTTCCTCAATCCTTGC
>Diadema_setosum_OP310518
CCAGATATGGCTTTTCCCCGAATGAACAAAATGAGCTTCTGGCTAGTGCCCCCTTCCTTTATTTTACTTCTAGCTTCCGCCGGAGTGGAGAGAGGAGCAGGTACGGGGTGAACCATTTACCCTCCACTTTCTAGGAACATTGCCCACGCCGGTGGGTCCGTGGATTTGGCTATTTTTTCTCTCCACTTAGCTGGTGCTTCCTCAATCCTTGC
>Diadema_setosum_OP310304
CCAGATATGGCTTTTCCCCGAATGAACAAAATGAGCTTCTGGCTAGTGCCCCCTTCCTTTATTTTACTTCTAGCTTCCGCCGGAGTAGAGAGAGGAGCAGGTACAGGGTGAACCATTTACCCTCCACTTTCTAGGAACATTGCCCACGCCGGTGGGTCCGTGGATTTGGCTATTTTTTCTCTCCACTTAGCTGGTGCTTCCTCAATCCTTGC
>Diadema_setosum_OP310565
CCAGATATGGCTTTTCCCCGAATGAACAAAATGAGCTTCTGGCTAGTGCCCCCTTCCTTTATTTTACTTCTAGCTTCCGCCGGAGTAGAGAGAGGAGCAGGTACGGGGTGAACCATTTACCCTCCACTTTCTAGGAACATTGCCCACGCCGGTGGGTCCGTGGATTTGGCTATTTTTTCTCTCCACTTAGCTGGTGCTTCCTCAATCCTTGC
>Diadema_setosum_OP310561
CCAGATATGGCTTTTCCCCGAATGAACAAAATGAGCTTCTGGCTAGTGCCCCCTTCCTTTATTTTACTTCTAGCTTCCGCCGGAGTAGAGAGAGGAGCAGGTACGGGGTGAACCATTTACCCTCCACTTTCTAGGAACATTGCCCACGCCGGTGGGTCCGTGGATTTGGCTATTTTTTCTCTCCACTTAGCTGGTGCTTCCTCAATCCTTGC
>Diadema_setosum_OP310495
CCAGATATGGCTTTTCCCCGAATGAACAAAATGAGCTTCTGGCTAGTGCCCCCTTCCTTTATTTTACTTCTAGCTTCCGCCGGAGTAGAGAGAGGAGCAGGTACGGGGTGAACCATTTACCCTCCACTTTCTAGGAACATTGCCCACGCCGGTGGGTCCGTGGATTTGGCTATTTTTTCTCTCCACTTAGCTGGTGCTTCCTCAATCCTTGC
>Diadema_setosum_OP310706
CCAGATATGGCTTTTCCCCGAATGAACAAAATGAGCTTCTGGCTAGTGCCCCCTTCCTTTATTTTACTTCTAGCTTCCGCCGGAGTAGAGAGAGGAGCAGGTACGGGGTGAACCATTTACCCTCCACTTTCTAGGAACATTGCCCACGCCGGTGGGTCCGTGGATTTGGCTATTTTTTCTCTCCACTTAGCTGGTGCTTCCTCAATCCTTGC
>Diadema_setosum_OP310661
CCAGATATGGCTTTTCCCCGAATGAACAAAATGAGCTTCTGGCTAGTGCCCCCTTCCTTTATTTTACTTCTAGCTTCCGCCGGAGTAGAGAGAGGAGCAGGTACGGGGTGAACCATTTACCCTCCACTTTCTAGGAACATTGCCCACGCCGGTGGGTCCGTGGATTTGGCTATTTTTTCTCTCCACTTAGCTGGTGCTTCCTCAATCCTTGC
>Diadema_setosum_OP310547
CCAGATATGGCTTTTCCCCGAATGAACAAAATGAGCTTCTGGCTAGTGCCCCCTTCCTTTATTTTACTTCTAGCTTCCGCCGGAGTAGAGAGAGGAGCAGGTACGGGGTGAACCATTTACCCTCCACTTTCTAGGAACATTGCCCACGCCGGTGGGTCCGTGGATTTGGCTATTTTTTCTCTCCACTTAGCTGGTGCTTCCTCAATCCTTGC
>Diadema_setosum_OP310491
CCAGATATGGCTTTTCCCCGAATGAACAAAATGAGCTTCTGGCTAGTGCCCCCTTCCTTTATTTTACTTCTAGCTTCCGCCGGAGTAGAGAGAGGAGCAGGTACGGGGTGAACCATTTACCCTCCACTTTCTAGGAACATTGCCCACGCCGGTGGGTCCGTGGATTTGGCTATTTTTTCTCTCCACTTAGCTGGTGCTTCCTCAATCCTTGC
>Diadema_setosum_OP310619
CCAGATATGGCTTTTCCCCGAATGAACAAAATGAGCTTCTGGCTAGTGCCCCCTTCCTTTATTTTACTTCTAGCTTCCGCCGGAGTAGAGAGAGGAGCAGGTACGGGGTGAACCATTTACCCTCCACTTTCTAGGAACATTGCCCACGCCGGTGGGTCCGTGGATTTGGCTATTTTTTCTCTCCACTTAGCTGGTGCTTCCTCAATCCTTGC
>Diadema_setosum_OP310621
CCAGATATGGCTTTTCCCCGAATGAACAAAATGAGCTTCTGGCTAGTGCCCCCTTCCTTTATTTTACTTCTAGCTTCCGCCGGAGTAGAGAGAGGAGCAGGTACGGGGTGAACCATTTACCCTCCACTTTCTAGGAACATTGCCCACGCCGGTGGGTCCGTGGATTTGGCTATTTTTTCTCTCCACTTAGCTGGTGCTTCCTCAATCCTTGC
>Diadema_setosum_OP310778
CCAGATATGGCTTTTCCCCGAATGAACAAAATGAGCTTCTGGCTAGTGCCCCCTTCCTTTATTTTACTTCTAGCTTCCGCCGGAGTAGAGAGAGGAGCAGGTACGGGGTGAACCATTTACCCTCCACTTTCTAGAAACATTGCCCACGCCGGTGGGTCCGTGGATTTGGCTATTTTTTCTCTCCACTTAGCTGGTGCTTCCTCAATCCTTGC
>Diadema_setosum_OP310774
CCAGATATGGCTTTTCCCCGAATGAACAAAATGAGCTTCTGGCTAGTGCCCCCTTCCTTTATTTTACTTCTAGCTTCCGCCGGAGTAGAGAGAGGAGCAGGTACGGGGTGAACCATTTACCCTCCACTTTCTAGAAACATTGCCCACGCCGGTGGGTCCGTGGATTTGGCTATTTTTTCTCTCCACTTAGCTGGTGCTTCCTCAATCCTTGC
>Diadema_setosum_OP310656
CCAGATATGGCTTTTCCCCGAATGAACAAAATGAGCTTCTGGCTAGTGCCCCCTTCCTTTATTTTACTTCTAGCTTCCGCCGGAGTAGAGAGAGGAGCAGGTACGGGGTGAACCATTTACCCTCCACTTTCTAGGAACATTGCCCACGCCGGTGGGTCCGTGGATTTGGCTATTTTTTCTCTTCACTTAGCTGGTGCTTCCTCAATCCTTGC
>Diadema_setosum_OP310553
CCAGATATGGCTTTTCCCCGAATGAACAAAATGAGCTTCTGGCTAGTGCCCCCTTCCTTTATTTTACTTCTAGCTTCCGCCGGAGTAGAGAGAGGAGCAGGTACGGGGTGAACCATTTACCCTCCACTTTCTAGGAACATTGCCCACGCCGGTGGGTCCGTGGATTTGGCTATTTTTTCTCTTCACTTAGCTGGTGCTTCCTCAATCCTTGC
>Diadema_setosum_OP310429
CCAGATATGGCTTTTCCCCGAATGAACAAAATGAGCTTCTGGCTAGTGCCCCCTTCCTTTATTTTACTTCTAGCTTCCGCCGGAGTAGAGAGAGGAGCAGGTACGGGGTGAACCATTTACCCTCCACTTTCTAGGAACATTGCCCACGCCGGTGGGTCCGTGGATTTGGCTATTTTTTCTCTCCACTTAGCTGGTGCTTCCTCAATCCTTGC
>Diadema_setosum_OP310623
CCAGATATGGCTTTTCCCCGAATGAACAAAATGAGCTTCTGGCTAGTGCCCCCTTCCTTTATTTTACTTCTAGCTTCCGCCGGAGTAGAGAGAGGAGCAGGTACGGGGTGAACCATTTACCCTCCACTTTCTAGGAACATTGCCCACGCCGGTGGGTCCGTGGATTTGGCTATTTTTTCTCTCCACTTAGCTGGTGCTTCCTCAATCCTTGC
>Diadema_setosum_OP310375
CCAGATATGGCTTTTCCCCGAATGAACAAAATGAGCTTCTGGCTAGTGCCCCCTTCCTTTATTTTACTTCTAGCTTCCGCCGGAGTAGAGAGAGGAGCAGGTACGGGGTGAACCATTTACCCTCCACTTTCTAGGAACATTGCCCACGCCGGTGGGTCCGTGGATTTGGCTATTTTTTCTCTCCACTTAGCTGGTGCTTCCTCAATCCTTGC
>Diadema_setosum_OP310235
CCAGATATGGCTTTTCCCCGAATGAACAAAATGAGCTTCTGGCTAGTACCCCCTTCCTTTATTTTACTTCTAGCTTCCGCCGGAGTAGAGAGAGGAGCAGGTACGGGGTGAACCATTTACCCTCCACTTTCTAGGAACATTGCCCACGCCGGTGGGTCCGTGGATTTGGCTATTTTTTCTCTCCACTTAGCTGGTGCTTCCTCAATCCTTGC
>Diadema_setosum_OP310321
CCAGATATGGCTTTTCCCCGAATGAACAAAATGAGCTTCTGGCTAGTGCCCCCTTCCTTTATTTTACTTCTAGCTTCCGCCGGAGTAGAGAGAGGAGCAGGTACGGGGTGAACCATTTACCCTCCACTTTCTAGGAACATTGCCCACGCCGGTGGGTCCGTGGATTTGGCTATTTTTTCTCTCCACTTAGCTGGTGCTTCCTCAATCCTTGC
>Diadema_setosum_OP310367
CCAGATATGGCTTTTCCCCGAATGAACAAAATGAGCTTCTGGCTAGTGCCCCCTTCCTTTATTTTACTTCTAGCTTCCGCCGGAGTAGAGAGAGGAGCAGGTACGGGGTGAACCATTTACCCTCCACTTTCTAGGAACATTGCCCACGCCGGTGGGTCCGTGGATTTGGCTATTTTTTCTCTCCACTTAGCTGGTGCTTCCTCAATCCTTGC
>Diadema_setosum_OP310498
CCAGATATGGCTTTTCCCCGAATGAACAAAATGAGCTTCTGGCTAGTGCCCCCTTCCTTTATTTTACTTCTAGCTTCCGCCGGAGTAGAGAGAGGAGCAGGTACGGGGTGAACCATTTACCCTCCACTTTCTAGGAACATTGCCCACGCCGGTGGGTCCGTGGATTTGGCTATTTTTTCTCTCCACTTAGCTGGTGCTTCCTCAATCCTTGC
>Diadema_setosum_OP310449
CCAGATATGGCTTTTCCCCGAATGAACAAAATGAGCTTCTGGCTAGTGCCCCCTTCCTTTATTTTACTTCTAGCTTCCGCCGGAGTAGAGAGAGGAGCAGGTACGGGGTGAACCATTTACCCTCCACTTTCTAGGAACATTGCCCACGCCGGTGGGTCCGTGGATTTGGCTATTTTTTCTCTCCACTTAGCTGGTGCTTCCTCAATCCTTGC
>Diadema_setosum_OP310423
CCAGATATGGCTTTTCCCCGAATGAACAAAATGAGCTTCTGGCTAGTGCCCCCTTCCTTTATTTTACTTCTAGCTTCCGCCGGAGTAGAGAGAGGAGCAGGTACGGGGTGAACCATTTACCCTCCACTTTCTAGGAACATTGCCCACGCCGGTGGGTCCGTGGATTTGGCTATTTTTTCTCTCCACTTAGCTGGTGCTTCCTCAATCCTTGC
>Diadema_setosum_OP310673
CCAGATATGGCTTTTCCCCGAATGAACAAAATGAGCTTCTGGCTAGTGCCCCCTTCCTTTATTTTACTTCTAGCTTCCGCCGGAGTAGAGAGAGGAGCAGGTACGGGGTGAACCATTTACCCTCCACTTTCTAGGAACATTGCCCACGCCGGTGGGTCCGTGGATTTGGCTATTTTTTCTCTCCACTTAGCTGGTGCTTCCTCAATCCTTGC
>Diadema_setosum_OP310334
CCAGATATGGCTTTTCCCCGAATGAACAAAATGAGCTTCTGGCTAGTGCCCCCTTCCTTTATTTTACTTCTAGCTTCCGCCGGAGTAGAGAGAGGAGCAGGTACGGGGTGAACCATTTACCCTCCACTTTCTAGGAACATTGCCCACGCCGGTGGGTCCGTGGATTTGGCTATTTTTTCTCTCCACTTAGCTGGTGCTTCCTCAATCCTTGC
>Diadema_setosum_OP310594
CCAGATATGGCTTTTCCCCGAATGAACAAAATGAGCTTCTGGCTAGTGCCCCCTTCCTTTATTTTACTTCTAGCTTCCGCCGGAGTAGAGAGAGGAGCAGGTACGGGGTGAACCATTTACCCTCCACTTTCTAGGAACATTGCCCACGCCGGTGGGTCCGTGGATTTGGCTATTTTTTCTCTCCACTTAGCTGGTGCTTCCTCAATCCTTGC
>Diadema_setosum_OP310557
CCAGATATGGCTTTTCCCCGAATGAACAAAATGAGCTTCTGGCTAGTGCCCCCTTCCTTTATTTTACTTCTAGCTTCCGCCGGAGTAGAGAGAGGAGCAGGTACGGGGTGAACCATTTACCCTCCACTTTCTAGGAACATTGCCCACGCCGGTGGGTCCGTGGATTTGGCTATTTTTTCTCTCCACTTAGCTGGTGCTTCCTCAATCCTTGC
>Diadema_setosum_OP310395
CCAGATATGGCTTTTCCCCGAATGAACAAAATGAGCTTCTGGCTAGTGCCCCCTTCCTTTATTTTACTTCTAGCTTCCGCCGGAGTAGAGAGAGGAGCAGGTACGGGGTGAACCATTTACCCTCCACTTTCTAGGAACATTGCCCACGCCGGTGGGTCCGTGGATTTGGCTATTTTTTCTCTCCACTTAGCTGGTGCTTCCTCAATCCTTGC
>Diadema_setosum_OP310758
CCAGATATGGCTTTTCCCCGAATGAACAAAATGAGCTTCTGGCTAGTGCCCCCTTCCTTTATTTTACTTCTAGCTTCCGCCGGAGTAGAGAGAGGAGCAGGTACGGGGTGAACCATTTACCCTCCACTTTCTAGGAACATTGCCCACGCCGGTGGGTCCGTGGATTTGGCTATTTTTTCTCTCCACTTAGCTGGTGCTTCCTCAATCCTTGC
>Diadema_setosum_OP310716
CCAGATATGGCTTTTCCCCGAATGAACAAAATGAGCTTCTGGCTAGTGCCCCCTTCCTTTATTTTACTTCTAGCTTCCGCCGGAGTAGAGAGAGGAGCAGGTACGGGGTGAACCATTTACCCTCCACTTTCTAGGAACATTGCCCACGCCGGTGGGTCCGTGGATTTGGCTATTTTTTCTCTCCACTTAGCTGGTGCTTCCTCAATCCTTGC
>Diadema_setosum_OP310702
CCAGATATGGCTTTTCCCCGAATGAACAAAATGAGCTTCTGGCTAGTGCCCCCTTCCTTTATTTTACTTCTAGCTTCCGCCGGAGTAGAGAGAGGAGCAGGTACGGGGTGAACCATTTACCCTCCACTTTCTAGGAACATTGCCCACGCCGGTGGGTCCGTGGATTTGGCTATTTTTTCTCTCCACTTAGCTGGTGCTTCCTCAATCCTTGC
>Diadema_setosum_OP310684
CCAGATATGGCTTTTCCCCGAATGAACAAAATGAGCTTCTGGCTAGTGCCCCCTTCCTTTATTTTACTTCTAGCTTCCGCCGGAGTAGAGAGAGGAGCAGGTACGGGGTGAACCATTTACCCTCCACTTTCTAGGAACATTGCCCACGCCGGTGGGTCCGTGGATTTGGCTATTTTTTCTCTCCACTTAGCTGGTGCTTCCTCAATCCTTGC
>Diadema_setosum_OP310629
CCAGATATGGCTTTTCCCCGAATGAACAAAATGAGCTTCTGGCTAGTGCCCCCTTCCTTTATTTTACTTCTAGCTTCCGCCGGAGTAGAGAGAGGAGCAGGTACGGGGTGAACCATTTACCCTCCACTTTCTAGGAACATTGCCCACGCCGGTGGGTCCGTGGATTTGGCTATTTTTTCTCTCCACTTAGCTGGTGCTTCCTCAATCCTTGC
>Diadema_setosum_OP310483
CCAGATATGGCTTTTCCCCGAATGAACAAAATGAGCTTCTGGCTAGTGCCCCCTTCCTTTATTTTACTTCTAGCTTCCGCCGGAGTAGAGAGAGGAGCAGGTACGGGGTGAACCATTTACCCTCCACTTTCTAGGAACATTGCCCACGCCGGTGGGTCCGTGGATTTGGCTATTTTTTCTCTCCACTTAGCTGGTGCTTCCTCAATCCTTGC
>Diadema_setosum_OP310467
CCAGATATGGCTTTTCCCCGAATGAACAAAATGAGCTTCTGGCTAGTGCCCCCTTCCTTTATTTTACTTCTAGCTTCCGCCGGAGTAGAGAGAGGAGCAGGTACGGGGTGAACCATTTACCCTCCACTTTCTAGGAACATTGCCCACGCCGGTGGGTCCGTGGATTTGGCTATTTTTTCTCTCCACTTAGCTGGTGCTTCCTCAATCCTTGC
>Diadema_setosum_OP310436
CCAGATATGGCTTTTCCCCGAATGAACAAAATGAGCTTCTGGCTAGTGCCCCCTTCCTTTATTTTACTTCTAGCTTCCGCCGGAGTAGAGAGAGGAGCAGGTACGGGGTGAACCATTTACCCTCCACTTTCTAGGAACATTGCCCACGCCGGTGGGTCCGTGGATTTGGCTATTTTTTCTCTCCACTTAGCTGGTGCTTCCTCAATCCTTGC
>Diadema_setosum_OP310421
CCAGATATGGCTTTTCCCCGAATGAACAAAATGAGCTTCTGGCTAGTGCCCCCTTCCTTTATTTTACTTCTAGCTTCCGCCGGAGTAGAGAGAGGAGCAGGTACGGGGTGAACCATTTACCCTCCACTTTCTAGGAACATTGCCCACGCCGGTGGGTCCGTGGATTTGGCTATTTTTTCTCTCCACTTAGCTGGTGCTTCCTCAATCCTTGC
>Diadema_setosum_OP310315
CCAGATATGGCTTTTCCCCGAATGAACAAAATGAGCTTCTGGCTAGTGCCCCCTTCCTTTATTTTACTTCTAGCTTCCGCCGGAGTAGAGAGAGGAGCAGGTACGGGGTGAACCATTTACCCTCCACTTTCTAGGAACATTGCCCACGCCGGTGGGTCCGTGGATTTGGCTATTTTTTCTCTCCACTTAGCTGGTGCTTCCTCAATCCTTGC
>Diadema_setosum_OP310301
CCAGATATGGCTTTTCCCCGAATGAACAAAATGAGCTTCTGGCTAGTGCCCCCTTCCTTTATTTTACTTCTAGCTTCCGCCGGAGTAGAGAGAGGAGCAGGTACGGGGTGAACCATTTACCCTCCACTTTCTAGGAACATTGCCCACGCCGGTGGGTCCGTGGATTTGGCTATTTTTTCTCTCCACTTAGCTGGTGCTTCCTCAATCCTTGC
>Diadema_setosum_OP310396
CCAGATATGGCTTTTCCCCGAATGAACAAAATGAGCTTCTGGCTAGTGCCCCCTTCCTTTATTTTACTTCTAGCTTCCGCCGGAGTAGAGAGAGGAGCAGGTACGGGGTGAACCATTTACCCTCCACTTTCTAGGAACATTGCCCACGCCGGTGGATCCGTGGATTTGGCTATTTTTTCTCTCCACTTAGCTGGTGCTTCCTCAATCCTTGC
>Diadema_setosum_OP310748
CCAGATATGGCTTTTCCCCGAATGAACAAAATGAGCTTCTGGCTAGTGCCCCCTTCCTTTATTTTACTTCTAGCTTCCGCCGGAGTAGAGAGAGGAGCAGGTACGGGGTGAACCATTTACCCTCCACTTTCTAGGAACATTGCCCACGCCGGTGGGTCCGTGGATTTGGCTATTTTTTCTCTCCACTTAGCTGGTGCTTCCTCAATCCTTGC
>Diadema_setosum_OP310465
CCAGATATGGCTTTTCCCCGAATGAACAAAATGAGCTTCTGGCTAGTGCCCCCTTCCTTTATTTTACTTCTAGCTTCCGCCGGAGTAGAGAGAGGAGCAGGTACGGGGTGAACCATTTACCCTCCACTCTCTAGAAACATTGCCCACGCCGGTGGGTCCGTGGATTTGGCTATTTTTTCTCTCCACTTAGCTGGTGCTTCCTCAATCCTTGC
>Diadema_setosum_OP310780
CCAGATATGGCTTTTCCCCGAATGAACAAAATGAGCTTCTGGCTAGTGCCCCCTTCCTTTATTTTACTTCTAGCTTCCGCCGGAGTAGAGAGAGGAGCAGGTACGGGATGAACCATTTACCCTCCACTTTCTAGGAACATTGCCCACGCCGGTGGGTCCGTGGATTTGGCTATTTTTTCTCTCCACTTAGCTGGTGCTTCCTCAATCCTTGC
>Diadema_setosum_OP310601
CCAGATATGGCTTTTCCCCGAATGAACAAAATGAGCTTCTGGCTAGTGCCCCCTTCCTTTATTTTACTTCTAGCTTCCGCCGGAGTAGAGAGAGGAGCAGGTACGGGATGAACCATTTACCCTCCACTTTCTAGGAACATTGCCCACGCCGGTGGGTCCGTGGATTTGGCTATTTTTTCTCTCCACTTAGCTGGTGCTTCCTCAATCCTTGC
>Diadema_setosum_OP310642
CCAGATATGGCTTTTCCCCGAATGAACAAAATGAGCTTCTGGCTAGTGCCCCCTTCCTTTATTTTACTTCTAGCTTCCGCCGGAGTAGAGAGAGGAGCAGGTACGGGGTGAACCATTTACCCTCCACTTTCTAGAAACATTGCCCACGCCGGTGGGTCCGTGGATTTGGCTATTTTTTCTCTCCACTTAGCTGGTGCTTCCTCAATCCTTGC
>Diadema_setosum_OP310611
CCAGATATGGCTTTTCCCCGAATGAACAAAATGAGCTTCTGGCTAGTGCCCCCTTCCTTTATTTTACTTCTAGCTTCCGCCGGAGTAGAGAGAGGAGCAGGTACGGGGTGAACCATTTACCCTCCACTTTCTAGAAACATTGCCCACGCCGGTGGGTCCGTGGATTTGGCTATTTTTTCTCTCCACTTAGCTGGTGCTTCCTCAATCCTTGC
>Diadema_setosum_OP310476
CCAGATATGGCTTTTCCCCGAATGAACAAAATGAGCTTCTGGCTAGTGCCCCCTTCCTTTATTTTACTTCTAGCTTCCGCCGGAGTAGAGAGAGGAGCAGGTACGGGGTGAACCATTTACCCTCCACTTTCTAGAAACATTGCCCACGCCGGTGGGTCCGTGGATTTGGCTATTTTTTCTCTCCACTTAGCTGGTGCTTCCTCAATCCTTGC
>Diadema_setosum_OP310357
CCAGATATGGCTTTTCCCCGAATGAACAAAATGAGCTTCTGGCTAGTGCCCCCTTCCTTTATTTTACTTCTAGCTTCCGCCGGAGTAGAGAGAGGAGCAGGTACGGGGTGAACCATTTACCCTCCACTTTCTAGAAACATTGCCCACGCCGGTGGGTCCGTGGATTTGGCTATTTTTTCTCTCCACTTAGCTGGTGCTTCCTCAATCCTTGC
>Diadema_setosum_OP310348
CCAGATATGGCTTTTCCCCGAATGAACAAAATGAGCTTCTGGCTAGTGCCCCCTTCCTTTATTTTACTTCTAGCTTCCGCCGGAGTAGAGAGAGGAGCAGGTACGGGGTGAACCATTTACCCTCCACTTTCTAGAAACATTGCCCACGCCGGTGGGTCCGTGGATTTGGCTATTTTTTCTCTCCACTTAGCTGGTGCTTCCTCAATCCTTGC
>Diadema_setosum_OP310746
CCAGATATGGCTTTTCCCCGAATGAACAAAATGAGCTTCTGGCTAGTGCCCCCTTCCTTTATTTTACTTCTAGCTTCCGCCGGAGTAGAGAGAGGAGCAGGTACGGGGTGAACCATTTACCCTCCACTTTCTAGGAACATTGCCCACGCCGGTGGGTCCGTGGATTTGGCTATTTTTTCTCTCCACTTAGCTGGTGCTTCCTCAATCCTTGC
>Diadema_setosum_OP310191
CCAGATATGGCTTTTCCCCGAATGAACAAAATGAGCTTCTGGCTAGTGCCCCCTTCCTTTATTTTACTTCTAGCTTCCGCCGGAGTAGAGAGAGGAGCAGGTACGGGGTGAACCATTTACCCTCCACTTTCTAGGAACATTGCCCACGCCGGTGGGTCCGTGGATTTGGCTATTTTTTCTCTCCACTTAGCTGGTGCTTCCTCAATCCTTGC
>Diadema_setosum_OP310703
CCAGATATGGCTTTTCCCCGAATGAACAAAATGAGCTTCTGGCTAGTGCCCCCTTCCTTTATTTTACTTCTAGCCTCCGCCGGAGTAGAGAGAGGAGCAGGTACAGGGTGAACCATTTACCCTCCACTTTCTAGGAACATTGCCCACGCCGGTGGGTCCGTGGATTTGGCTATTTTTTCTCTCCACTTAGCTGGTGCTTCCTCAATCCTTGC
>Diadema_setosum_OP310537
CCAGATATGGCTTTTCCCCGAATGAACAAAATGAGCTTCTGGCTAGTGCCCCCTTCCTTTATTTTACTTCTAGCTTCCGCCGGAGTAGAGAGAGGAGCAGGTACAGGGTGAACCATTTACCCTCCACTTTCTAGGAACATTGCCCACGCCGGTGGGTCCGTGGATTTGGCTATTTTTTCTCTCCACTTAGCTGGTGCTTCCTCAATCCTTGC
>Diadema_setosum_OP310614
CCAGATATGGCTTTTCCCCGAATGAACAAAATGAGCTTCTGGCTAGTGCCCCCTTCCTTTATTTTACTTCTAGCTTCCGCCGGAGTAGAGAGAGGAGCAGGTACGGGGTGAACCATTTACCCTCCACTTTCTAGGAACATTGCCCACGCCGGTGGGTCCGTGGATTTGGCTATTTTTTCTCTCCACTTAGCTGGTGCTTCCTCAATCCTTGC
>Diadema_setosum_OP310433
CCAGATATGGCTTTTCCCCGAATGAACAAAATGAGCTTCTGGCTAGTGCCCCCTTCCTTTATTTTACTTCTAGCTTCCGCCGGAGTAGAGAGAGGAGCAGGTACGGGGTGAACCATTTACCCTCCACTTTCTAGGAACATTGCCCACGCCGGTGGGTCCGTGGATTTGGCTATTTTTTCTCTCCACTTAGCTGGTGCTTCCTCAATCCTTGC
>Diadema_setosum_OP310324
CCAGATATGGCTTTTCCCCGAATGAACAAAATGAGCTTCTGGCTAGTGCCCCCTTCCTTTATTTTACTTCTAGCTTCCGCCGGAGTAGAGAGAGGAGCAGGTACGGGGTGAACCATTTACCCTCCACTTTCTAGGAACATTGCCCACGCCGGTGGGTCCGTGGATTTGGCTATTTTTTCTCTCCACTTAGCTGGTGCTTCCTCAATCCTTGC
>Diadema_setosum_OP310731
CCAGATATGGCTTTTCCCCGAATGAACAAAATGAGCTTCTGGCTAGTGCCCCCTTCCTTTATTTTACTTCTAGCTTCCGCCGGAGTAGAGAGAGGAGCAGGTACGGGGTGAACCATTTACCCTCCACTTTCTAGGAACATTGCCCACGCCGGTGGGTCCGTGGATTTGGCTATTTTTTCTCTCCACTTAGCTGGTGCTTCCTCAATCCTTGC
>Diadema_setosum_OP310719
CCAGATATGGCTTTTCCCCGAATGAACAAAATGAGCTTCTGGCTAGTGCCCCCTTCCTTTATTTTACTTCTAGCTTCCGCCGGAGTAGAGAGAGGAGCAGGTACGGGGTGAACCATTTACCCTCCACTTTCTAGGAACATTGCCCACGCCGGTGGGTCCGTGGATTTGGCTATTTTTTCTCTCCACTTAGCTGGTGCTTCCTCAATCCTTGC
>Diadema_setosum_OP310596
CCAGATATGGCTTTTCCCCGAATGAACAAAATGAGCTTCTGGCTAGTGCCCCCTTCCTTTATTTTACTTCTAGCTTCCGCCGGAGTAGAGAGAGGAGCAGGTACGGGGTGAACCATTTACCCTCCACTTTCTAGGAACATTGCCCACGCCGGTGGGTCCGTGGATTTGGCTATTTTTTCTCTCCACTTAGCTGGTGCTTCCTCAATCCTTGC
>Diadema_setosum_OP310529
CCAGATATGGCTTTTCCCCGAATGAACAAAATGAGCTTCTGGCTAGTGCCCCCTTCCTTTATTTTACTTCTAGCTTCCGCCGGAGTAGAGAGAGGAGCAGGTACGGGGTGAACCATTTACCCTCCACTTTCTAGGAACATTGCCCACGCCGGTGGGTCCGTGGATTTGGCTATTTTTTCTCTCCACTTAGCTGGTGCTTCCTCAATCCTTGC
>Diadema_setosum_OP310462
CCAGATATGGCTTTTCCCCGAATGAACAAAATGAGCTTCTGGCTAGTGCCCCCTTCCTTTATTTTACTTCTAGCTTCCGCCGGAGTAGAGAGAGGAGCAGGTACGGGGTGAACCATTTACCCTCCACTTTCTAGGAACATTGCCCACGCCGGTGGGTCCGTGGATTTGGCTATTTTTTCTCTCCACTTAGCTGGTGCTTCCTCAATCCTTGC
>Diadema_setosum_OP310738
CCAGATATGGCTTTTCCCCGAATGAACAAAATGAGCTTCTGGCTAGTGCCCCCTTCCTTTATTTTACTTCTAGCTTCCGCCGGAGTAGAGAGAGGAGCAGGTACGGGGTGAACCATTTACCCTCCACTTTCTAGTAACATTGCCCACGCCGGTGGGTCCGTGGATTTGGCTATTTTTTCTCTCCACTTAGCTGGTGCTTCCTCAATCCTTGC
>Diadema_setosum_OP310681
CCAGATATGGCTTTTCCCCGAATGAACAAAATGAGCTTCTGGCTAGTGCCCCCTTCCTTTATTTTACTTCTAGCTTCCGCCGGAGTAGAGAGAGGAGCAGGTACGGGGTGAACCATTTACCCTCCACTTTCTAGGAACATTGCCCACGCCGGTGGGTCCGTGGATTTGGCTATTTTTTCTCTCCACTTAGCTGGTGCTTCCTCAATCCTTGC
>Diadema_setosum_OP310539
CCAGATATGGCTTTTCCCCGAATGAACAAAATGAGCTTCTGGCTAGTGCCCCCTTCCTTTATTTTACTTCTAGCTTCCGCCGGAGTAGAGAGAGGAGCAGGTACGGGGTGAACCATTTACCCTCCACTTTCTAGGAACATTGCCCACGCCGGTGGGTCCGTGGATTTGGCTATTTTTTCTCTCCACTTAGCTGGTGCTTCCTCAATCCTTGC
>Diadema_setosum_OP310371
CCAGATATGGCTTTTCCCCGAATGAACAAAATGAGCTTCTGGCTAGTGCCCCCTTCCTTTATTTTACTTCTAGCTTCCGCCGGAGTAGAGAGAGGAGCAGGTACGGGGTGAACCATTTACCCTCCACTTTCTAGGAACATTGCCCACGCCGGTGGGTCCGTGGATTTGGCTATTTTTTCTCTCCACTTAGCTGGTGCTTCCTCAATCCTTGC
>Diadema_setosum_OP310442
CCAGATATGGCTTTTCCCCGAATGAACAAAATGAGCTTCTGGCTAGTGCCCCCTTCCTTTATTTTACTTCTAGCTTCCGCCGGAGTAGAGAGAGGAGCAGGTACGGGGTGAACCATTTACCCTCCACTTTCTAGGAACATTGCCCACGCCGGTGGGTCCGTGGATTTGGCTATTTTTTCTCTCCACTTAGCTGGTGCTTCCTCAATCCTTGC
>Diadema_setosum_OP310182
CCAGATATGGCTTTTCCCCGAATGAACAAAATGAGCTTCTGGCTAGTGCCCCCTTCCTTTATTTTACTTCTAGCTTCCGCCGGAGTAGAGAGAGGAGCAGGTACGGGGTGAACCATTTACCCTCCACTTTCTAGGAACATTGCCCACGCCGGTGGGTCCGTGGATTTGGCTATTTTTTCTCTCCACTTAGCTGGTGCTTCCTCAATCCTTGC
>Diadema_setosum_OP310138
CCAGATATGGCTTTTCCCCGAATGAACAAAATGAGCTTCTGGCTAGTGCCCCCTTCCTTTATTTTACTTCTAGCTTCCGCCGGAGTAGAGAGAGGAGCAGGTACGGGGTGAACCATTTACCCTCCACTTTCTAGGAACATTGCCCACGCCGGTGGGTCCGTGGATTTGGCTATTTTTTCTCTCCACTTAGCTGGTGCTTCCTCAATCCTTGC
>Diadema_setosum_OP310117
CCAGATATGGCTTTTCCCCGAATGAACAAAATGAGCTTCTGGCTAGTGCCCCCTTCCTTTATTTTACTTCTAGCTTCCGCCGGAGTAGAGAGAGGAGCAGGTACGGGGTGAACCATTTACCCTCCACTTTCTAGGAACATTGCCCACGCCGGTGGGTCCGTGGATTTGGCTATTTTTTCTCTCCACTTAGCTGGTGCTTCCTCAATCCTTGC
>Diadema_setosum_OP310566
CCAGATATGGCTTTTCCCCGAATGAACAAAATGAGCTTCTGGCTAGTGCCCCCTTCCTTTATTTTACTTCTAGCTTCCGCCGGAGTAGAGAGAGGAGCAGGTACGGGGTGAACCATTTACCCTCCACTTTCTAGGAACATTGCCCACGCCGGTGGGTCCGTGGATTTGGCTATTTTTTCTCTCCACTTAGCTGGTGCTTCCTCAATCCTTGC
>Diadema_setosum_OP310769
CCAGATATGGCTTTTCCCCGAATGAACAAAATGAGCTTCTGGCTAGTGCCCCCTTCCTTTATTTTACTTCTAGCTTCCGCCGGAGTAGAGAGAGGAGCAGGTACGGGGTGAACCATTTACCCTCCACTTTCTAGGAACATTGCCCACGCCGGTGGGTCTGTGGATTTGGCTATTTTTTCTCTCCACTTAGCTGGTGCTTCCTCAATCCTTGC
>Diadema_setosum_OP310493
CCAGATATGGCTTTTCCCCGAATGAACAAAATGAGCTTCTGGCTAGTGCCCCCTTCCTTTATTTTACTTCTAGCTTCCGCCGGAGTAGAGAGAGGAGCAGGTACGGGGTGAACCATTTACCCTCCACTTTCTAGGAACATTGCCCACGCCGGTGGGTCCGTGGATTTGGCTATTTTTTCTCTCCACTTAGCTGGTGCTTCCTCAATCCTTGC
>Diadema_setosum_OP310338
CCAGATATGGCTTTTCCCCGAATGAACAAAATGAGCTTCTGGCTAGTGCCCCCTTCCTTTATTTTACTTCTAGCTTCCGCCGGAGTAGAGAGAGGAGCAGGTACGGGGTGAACCATTTACCCTCCACTTTCTAGGAACATTGCCCACGCCGGTGGGTCCGTGGATTTGGCTATTTTTTCTCTCCACTTAGCCGGTGCTTCCTCAATCCTTGC
>Diadema_setosum_OP310494
CCAGATATGGCTTTTCCCCGAATGAACAAAATGAGCTTCTGGCTAGTACCCCCTTCCTTTATTTTACTTCTAGCTTCCGCCGGAGTAGAGAGAGGAGCAGGTACAGGGTGAACCATTTACCCTCCGCTTTCTAGGAACATTGCCCACGCCGGTGGGTCCGTGGATTTGGCTATTTTTTCTCTCCACTTAGCTGGTGCTTCCTCAATCCTTGC
>Diadema_setosum_OP310744
CCAGATATGGCTTTTCCCCGAATGAACAAAATGAGCTTCTGGCTAGTACCCCCTTCCTTTATTTTACTTCTAGCTTCCGCCGGAGTAGAGAGAGGAGCAGGTACGGGGTGAACCATTTACCCTCCACTTTCTAGGAACATTGCCCACGCCGGTGGGTCCGTGGATTTGGCTATTTTTTCTCTCCACTTAGCTGGTGCTTCCTCAATCCTTGC
>Diadema_setosum_OP310160
CCAGATATGGCTTTTCCCCGAATGAACAAAATGAGCTTCTGGCTAGTACCCCCTTCCTTTATTTTACTTCTAGCTTCCGCCGGAGTAGAGAGAGGAGCAGGTACGGGGTGAACCATTTACCCTCCACTTTCTAGGAACATTGCCCACGCCGGTGGGTCCGTGGATTTGGCTATTTTTTCTCTCCACTTAGCTGGTGCTTCCTCAATCCTTGC
>Diadema_setosum_OP310114
CCAGATATGGCTTTTCCCCGAATGAACAAAATGAGCTTCTGGCTAGTACCCCCTTCCTTTATTTTACTTCTAGCTTCCGCCGGAGTAGAGAGAGGAGCAGGTACGGGGTGAACCATTTACCCTCCACTTTCTAGGAACATTGCCCACGCCGGTGGGTCCGTGGATTTGGCTATTTTTTCTCTCCACTTAGCTGGTGCTTCCTCAATCCTTGC
>Diadema_setosum_OP310653
CCAGATATGGCTTTTCCCCGAATGAACAAAATGAGCTTCTGGCTAGTACCCCCTTCCTTTATTTTACTTCTAGCTTCCGCCGGAGTAGAGAGAGGAGCAGGTACGGGGTGAACCATTTACCCTCCACTTTCTAGGAACATTGCCCACGCCGGTGGGTCCGTGGATTTGGCTATTTTTTCTCTCCACTTAGCTGGTGCTTCCTCAATCCTTGC
>Diadema_setosum_OP310369
CCAGATATGGCTTTTCCCCGAATGAACAAAATGAGCTTCTGGCTAGTACCCCCTTCCTTTATTTTACTTCTAGCTTCCGCCGGAGTAGAGAGAGGAGCAGGTACGGGGTGAACCATTTACCCTCCACTTTCTAGGAACATTGCCCACGCCGGTGGGTCCGTGGATTTGGCTATTTTTTCTCTCCACTTAGCTGGTGCTTCCTCAATCCTTGC
>Diadema_setosum_OP310618
CCAGATATGGCTTTTCCCCGAATGAACAAAATGAGCTTCTGGCTAGTGCCCCCTTCCTTTATTTTACTTCTAGCTTCTGCCGGAGTAGAGAGAGGAGCAGGTACGGGGTGAACCATTTACCCCCCACTTTCTAGGAACATTGCCCACGCCGGTGGGTCCGTGGATTTGGCTATTTTTTCTCTCCACTTAGCTGGTGCTTCCTCAATCCTTGC
>Diadema_setosum_OP310662
CCAGATATGGCTTTTCCCCGAATGAACAAAATGAGCTTCTGGCTAGTGCCCCCTTCCTTTATTTTACTTCTAGCTTCCGCCGGAGTAGAGAGAGGAGCAGGTACGGGGTGAACCATTTACCCTCCACTTTCTAGGAACATTGCCCACGCCGGTGGGTCCGTGGATTTGGCTATTTTTTCTCTCCACTTAGCTGGTGCTTCCTCAATCCTTGC
>Diadema_setosum_OP310680
CCAGATATGGCTTTTCCCCGAATGAACAAAATGAGCTTCTGGCTAGTGCCCCCTTCCTTTATTTTACTTCTAGCTTCCGCCGGAGTAGAGAGAGGAGCAGGTACGGGGTGAACCATTTACCCTCCACTTTCTAGAAACATTGCCCACGCCGGTGGGTCCGTGGATTTGGCTATTTTTTCTCTCCACTTAGCTGGTGCTTCCTCAATCCTTGC
>Diadema_setosum_OP310584
CCAGATATGGCTTTTCCCCGAATGAACAAAATGAGCTTCTGGCTAGTGCCCCCTTCCTTTATTTTACTTCTAGCTTCCGCCGGAGTAGAGAGAGGAGCAGGTACGGGGTGAACCATTTACCCTCCACTTTCTAGAAACATTGCCCACGCCGGTGGGTCCGTGGATTTGGCTATTTTTTCTCTCCACTTAGCTGGTGCTTCCTCAATCCTTGC
>Diadema_setosum_OP310501
CCAGATATGGCTTTTCCCCGAATGAACAAAATGAGCTTCTGGCTAGTGCCCCCTTCCTTTATTTTACTTCTAGCTTCCGCCGGAGTAGAGAGAGGAGCAGGTACGGGGTGAACCATTTACCCTCCACTTTCTAGAAACATTGCCCACGCCGGTGGGTCCGTGGATTTGGCTATTTTTTCTCTCCACTTAGCTGGTGCTTCCTCAATCCTTGC
>Diadema_setosum_OP310457
CCAGATATGGCTTTTCCCCGAATGAACAAAATGAGCTTCTGGCTAGTGCCCCCTTCCTTTATTTTACTTCTAGCTTCCGCCGGAGTAGAGAGAGGAGCAGGTACAGGGTGAACCATTTACCCTCCACTTTCTAGGAACATTGCCCACGCCGGTGGGTCCGTGGATTTGGCTATTTTTTCTCTCCACTTAGCTGGTGCTTCCTCAATCCTTGC
>Diadema_setosum_OP310352
CCAGATATGGCTTTTCCCCGAATGAACAAAATGAGCTTCTGGCTAGTGCCCCCTTCCTTTATTTTACTTCTAGCTTCCGCCGGAGTAGAGAGAGGAGCAGGTACAGGGTGAACCATTTACCCTCCACTTTCTAGGAACATTGCCCACGCCGGTGGGTCCGTGGATTTGGCTATTTTTTCTCTCCACTTAGCTGGTGCTTCCTCAATCCTTGC
>Diadema_setosum_OP310647
CCAGATATGGCTTTTCCCCGAATGAACAAAATGAGCTTCTGGCTAGTGCCCCCTTCCTTTATTTTACTTCTAGCTTCCGCCGGAGTAGAGAGAGGAGCAGGTACGGGGTGAACCATTTACCCTCCACTTTCTAGGAACATTGCCCACGCCGGTGGGTCCGTGGATTTGGCTATTTTTTCTCTCCACTTAGCTGGTGCTTCCTCAATCCTTGC
>Diadema_setosum_OP310630
CCAGATATGGCTTTTCCCCGAATGAACAAAATGAGCTTCTGACTAGTGCCCCCTTCCTTTATTTTACTTCTAGCTTCCGCCGGAGTAGAGAGAGGAGCAGGTACGGGGTGAACCATTTACCCTCCACTTTCTAGGAACATTGCCCACGCCGGTGGGTCCGTGGATTTGGCTATTTTTTCTCTCCACTTAGCTGGTGCTTCCTCAATCCTTGC
>Diadema_setosum_OP310502
CCAGATATGGCTTTTCCCCGAATGAACAAAATGAGCTTCTGACTAGTGCCCCCTTCCTTTATTTTACTTCTAGCTTCCGCCGGAGTAGAGAGAGGAGCAGGTACGGGGTGAACCATTTACCCTCCACTTTCTAGGAACATTGCCCACGCCGGTGGGTCCGTGGATTTGGCTATTTTTTCTCTCCACTTAGCTGGTGCTTCCTCAATCCTTGC
>Diadema_setosum_OP310385
CCAGATATGGCTTTTCCCCGAATGAACAAAATGAGCTTCTGACTAGTGCCCCCTTCCTTTATTTTACTTCTAGCTTCCGCCGGAGTAGAGAGAGGAGCAGGTACGGGGTGAACCATTTACCCTCCACTTTCTAGGAACATTGCCCACGCCGGTGGGTCCGTGGATTTGGCTATTTTTTCTCTCCACTTAGCTGGTGCTTCCTCAATCCTTGC
>Diadema_setosum_OP310530
CCAGATATGGCTTTTCCCCGAATGAACAAAATGAGCTTCTGGCTAGTGCCCCCTTCCTTTATTTTACTTCTAGCTTCCGCCGGAGTAGAGAGAGGAGCAGGTACGGGGTGAACCATTTACCCTCCACTTTCTAGGAACATTGCCCACGCCGGTGGGTCCGTGGATTTGGCTATTTTTTCTCTCCACTTAGCTGGTGCTTCCTCAATCCTTGC
>Diadema_setosum_OP310720
CCAGATATGGCTTTTCCCCGAATGAACAAAATGAGCTTCTGGCTAGTGCCCCCTTCCTTTATTTTACTTCTAGCTTCCGCCGGAGTAGAGAGAGGAGCAGGTACGGGGTGAACCATTTACCCTCCACTTTCTAGGAACATTGCCCACGCCGGTGGGTCCGTGGATTTGGCTATTTTTTCTCTCCACTTAGCTGGTGCTTCCTCAATCCTTGC
>Diadema_setosum_OP310599
CCAGATATGGCTTTTCCCCGAATGAACAAAATGAGCTTCTGGCTAGTGCCCCCTTCCTTTATTTTACTTCTAGCTTCCGCCGGAGTAGAGAGAGGAGCAGGTACGGGGTGAACCATTTACCCTCCACTTTCTAGGAACATTGCCCACGCCGGTGGGTCCGTGGATTTGGCTATTTTTTCTCTCCACTTAGCTGGTGCTTCCTCAATCCTTGC
>Diadema_setosum_OP310479
CCAGATATGGCTTTTCCCCGAATGAACAAAATGAGCTTCTGGCTAGTGCCCCCTTCCTTTATTTTACTTCTAGCTTCCGCCGGAGTAGAGAGAGGAGCAGGTACGGGGTGAACCATTTACCCTCCACTTTCTAGGAACATTGCCCACGCCGGTGGGTCCGTGGATTTGGCTATTTTTTCTCTCCACTTAGCTGGTGCTTCCTCAATCCTTGC
>Diadema_setosum_OP310378
CCAGATATGGCTTTTCCCCGAATGAACAAAATGAGCTTCTGGCTAGTGCCCCCTTCCTTTATTTTACTTCTAGCTTCCGCCGGAGTAGAGAGAGGAGCAGGTACGGGGTGAACCATTTACCCTCCACTTTCTAGGAACATTGCCCACGCCGGTGGGTCCGTGGATTTGGCTATTTTTTCTCTCCACTTAGCTGGTGCTTCCTCAATCCTTGC
>Diadema_setosum_OP310762
CCAGATATGGCTTTTCCCCGAATGAACAAAATGAGCTTCTGGCTAGTGCCCCCTTCCTTTATTTTACTTCTAGCTTCCGCCGGAGTAGAGAGAGGAGCAGGTACGGGGTGAACCATTTACCCTCCACTTTCTAGGAACATTGCCCACGCCGGTGGGTCCGTGGATTTGGCTATTTTTTCTCTCCACTTAGCTGGTGCTTCCTCAATCCTTGC
>Diadema_setosum_OP310550
CCAGATATGGCTTTTCCCCGAATGAACAAAATGAGCTTCTGGCTAGTGCCCCCTTCCTTTATTTTACTTCTAGCTTCCGCCGGAGTAGAGAGAGGAGCAGGTACGGGGTGAACCATTTACCCTCCACTTTCTAGGAACATTGCCCACGCCGGTGGGTCCGTGGATTTGGCTATTTTTTCTCTCCACTTAGCTGGTGCTTCCTCAATCCTTGC
>Diadema_setosum_OP310335
CCAGATATGGCTTTTCCCCGAATGAACAAAATGAGCTTCTGGCTAGTGCCCCCTTCCTTTATTTTACTTCTAGCTTCCGCCGGAGTAGAGAGAGGAGCAGGTACGGGGTGAACCATTTACCCTCCACTTTCTAGGAACATTGCCCACGCCGGTGGGTCCGTGGATTTGGCTATTTTTTCTCTCCACTTAGCTGGTGCTTCCTCAATCCTTGC
>Diadema_setosum_OP310578
CCAGATATGGCCTTTCCCCGAATGAACAAAATGAGCTTCTGGCTAGTGCCCCCTTCCTTTATTTTACTTCTAGCTTCCGCCGGAGTAGAGAGAGGAGCAGGTACGGGGTGAACCATTTACCCTCCACTTTCTAGGAACATTGCCCACGCCGGTGGGTCCGTGGATTTGGCTATTTTTTCTCTCCACTTAGCTGGTGCTTCCTCAATCCTTGC
>Diadema_setosum_OP310773
CCAGATATGGCTTTTCCCCGAATGAACAAAATGAGCTTCTGGCTAGTGCCCCCTTCCTTTATTTTACTTCTAGCTTCCGCCGGAGTAGAGAGAGGAGCAGGTACGGGGTGAACCATTTACCCTCCACTTTCTAGGAACATTGCCCACGCCGGTGGGTCCGTGGATTTGGCTATTTTTTCTCTCCACTTAGCTGGTGCTTCCTCAATCCTTGC
>Diadema_setosum_OP310765
CCAGATATGGCTTTTCCCCGAATGAACAAAATGAGCTTCTGGCTAGTGCCCCCTTCCTTTATTTTACTTCTAGCTTCCGCCGGAGTAGAGAGAGGAGCAGGTACGGGGTGAACCATTTACCCTCCACTTTCTAGGAACATTGCCCACGCCGGTGGGTCCGTGGATTTGGCTATTTTTTCTCTCCACTTAGCTGGTGCTTCCTCAATCCTTGC
>Diadema_setosum_OP310637
CCAGATATGGCTTTTCCCCGAATGAACAAAATGAGCTTCTGGCTAGTGCCCCCTTCCTTTATTTTACTTCTAGCTTCCGCCGGAGTAGAGAGAGGAGCAGGTACGGGGTGAACCATTTACCCTCCACTTTCTAGGAACATTGCCCACGCCGGTGGGTCCGTGGATTTGGCTATTTTTTCTCTCCACTTAGCTGGTGCTTCCTCAATCCTTGC
>Diadema_setosum_OP310606
CCAGATATGGCTTTTCCCCGAATGAACAAAATGAGCTTCTGGCTAGTGCCCCCTTCCTTTATTTTACTTCTAGCTTCCGCCGGAGTAGAGAGAGGAGCAGGTACGGGGTGAACCATTTACCCTCCACTTTCTAGGAACATTGCCCACGCCGGTGGGTCCGTGGATTTGGCTATTTTTTCTCTCCACTTAGCTGGTGCTTCCTCAATCCTTGC
>Diadema_setosum_OP310260
CCAGATATGGCTTTTCCCCGAATGAACAAAATGAGCTTCTGGCTAGTGCCCCCTTCCTTTATTTTACTTCTAGCTTCCGCCGGAGTAGAGAGAGGAGCAGGTACGGGGTGAACCATTTACCCTCCACTTTCTAGGAACATTGCCCACGCCGGTGGGTCCGTGGATTTGGCTATTTTTTCTCTCCACTTAGCTGGTGCTTCCTCAATCCTTGC
>Diadema_setosum_OP310232
CCAGATATGGCTTTTCCCCGAATGAACAAAATGAGCTTCTGGCTAGTGCCCCCTTCCTTTATTTTACTTCTAGCTTCCGCCGGAGTAGAGAGAGGAGCAGGTACGGGGTGAACCATTTACCCTCCACTTTCTAGGAACATTGCCCACGCCGGTGGGTCCGTGGATTTGGCTATTTTTTCTCTCCACTTAGCTGGTGCTTCCTCAATCCTTGC
>Diadema_setosum_OP310280
CCAGATATGGCTTTTCCCCGAATGAACAAAATGAGCTTCTGGCTAGTGCCCCCTTCCTTTATTTTACTTCTAGCTTCCGCCGGAGTAGAGAGAGGAGCAGGTACGGGGTGAACCATTTACCCTCCACTTTCTAGAAACATTGCCCACGCCGGTGGGTCCGTGGATTTGGCTATTTTTTCTCTCCACTTAGCTGGTGCTTCCTCAATCCTTGC
>Diadema_setosum_OP310407
CCAGATATGGCTTTTCCCCGAATGAACAAAATGAGCTTCTGGCTAGTGCCCCCTTCCTTTATTTTACTTCTAGCTTCCGCCGGAGTAGAGAGAGGAGCAGGTACGGGGTGAACCATTTACCCTCCACTTTCTAGGAACATTGCCCACGCCGGTGGGTCCGTGGATTTGGCTATTTTTTCTCTCCACTTAGCTGGTGCTTCCTCAATCCTTGC
>Diadema_setosum_OP310789
CCAGATATGGCTTTTCCCCGAATGAACAAAATGAGCTTCTGGCTAGTGCCCCCTTCCTTTATTTTACTTCTAGCTTCCGCCGGAGTAGAGAGAGGAGCAGGTACGGGGTGAACCATTTACCCCCCACTTTCTAGGAACATTGCCCACGCCGGTGGGTCCGTGGATTTGGCTATTTTTTCTCTCCACTTAGCTGGTGCTTCCTCAATCCTTGC
>Diadema_setosum_OP310783
CCAGATATGGCTTTTCCCCGAATGAACAAAATGAGCTTCTGGCTAGTGCCCCCTTCCTTTATTTTACTTCTAGCTTCCGCCGGAGTAGAGAGAGGAGCAGGTACGGGGTGAACCATTTACCCCCCACTTTCTAGGAACATTGCCCACGCCGGTGGGTCCGTGGATTTGGCTATTTTTTCTCTCCACTTAGCTGGTGCTTCCTCAATCCTTGC
>Diadema_setosum_OP310505
CCAGATATGGCTTTTCCCCGAATGAACAAAATGAGCTTCTGGCTAGTGCCCCCTTCCTTTATTTTACTTCTAGCTTCCGCCGGAGTAGAGAGAGGAGCAGGTACGGGGTGAACCATTTACCCCCCACTTTCTAGGAACATTGCCCACGCCGGTGGGTCCGTGGATTTGGCTATTTTTTCTCTCCACTTAGCTGGTGCTTCCTCAATCCTTGC
>Diadema_setosum_OP310788
CCAGATATGGCTTTTCCCCGAATGAACAAAATGAGCTTCTGGCTAGTGCCCCCTTCCTTTATTTTACTTCTAGCTTCCGCCGGAGTAGAGAGAGGAGCAGGTACGGGGTGAACCATTTACCCTCCACTTTCTAGGAACATTGCCCACGCCGGTGGGTCCGTGGATTTGGCTATTTTTTCTCTCCACTTAGCTGGTGCTTCCTCAATCCTTGC
>Diadema_setosum_OP310770
CCAGATATGGCTTTTCCCCGAATGAACAAAATGAGCTTCTGGCTAGTGCCCCCTTCCTTTATTTTACTTCTAGCTTCCGCCGGAGTAGAGAGAGGAGCAGGTACGGGGTGAACCATTTACCCTCCACTTTCTAGGAACATTGCCCACGCCGGTGGGTCCGTGGATTTGGCTATTTTTTCTCTCCACTTAGCTGGTGCTTCCTCAATCCTTGC
>Diadema_setosum_OP310711
CCAGATATGGCTTTTCCCCGAATGAACAAAATGAGCTTCTGGCTAGTGCCCCCTTCCTTTATTTTACTTCTAGCTTCCGCCGGAGTAGAGAGAGGAGCAGGTACGGGGTGAACCATTTACCCTCCACTTTCTAGGAACATTGCCCACGCCGGTGGGTCCGTGGATTTGGCTATTTTTTCTCTCCACTTAGCTGGTGCTTCCTCAATCCTTGC
>Diadema_setosum_OP310689
CCAGATATGGCTTTTCCCCGAATGAACAAAATGAGCTTCTGGCTAGTGCCCCCTTCCTTTATTTTACTTCTAGCTTCCGCCGGAGTAGAGAGAGGAGCAGGTACGGGGTGAACCATTTACCCTCCACTTTCTAGGAACATTGCCCACGCCGGTGGGTCCGTGGATTTGGCTATTTTTTCTCTCCACTTAGCTGGTGCTTCCTCAATCCTTGC
>Diadema_setosum_OP310250
CCAGATATGGCTTTTCCCCGAATGAACAAAATGAGCTTCTGGCTAGTGCCCCCTTCCTTTATTTTACTTCTAGCTTCCGCCGGAGTAGAGAGAGGAGCAGGTACGGGGTGAACCATTTACCCTCCACTTTCTAGGAACATTGCCCACGCCGGTGGGTCCGTGGATTTGGCTATTTTTTCTCTCCACTTAGCTGGTGCTTCCTCAATCCTTGC
>Diadema_setosum_OP310419
CCAGATATGGCTTTTCCCCGAATGAACAAAATGAGCTTCTGGCTAGTGCCCCCTTCCTTTATTTTACTTCTAGCTTCCGCCGGAGTAGAGAGAGGAGCAGGTACGGGGTGAACCATTTACCCTCCACTTTCTAGGAACATTGCCCACGCCGGCGGGTCCGTGGATTTGGCTATTTTTTCTCTCCACTTAGCTGGTGCTTCCTCAATCCTTGC
>Diadema_setosum_OP310207
CCAGATATGGCTTTTCCCCGAATGAACAAAATGAGCTTCTGGCTAGTGCCCCCTTCCTTTATTTTACTTCTAGCTTCCGCCGGAGTAGAGAGAGGAGCAGGTACGGGGTGAACCATTTACCCTCCACTTTCTAGGAACATTGCCCACGCCGGTGGGTCCGTGGATTTGGCTATTTTTTCTCTCCACTTAGCTGGTGCTTCCTCAATCCTTGC
>Diadema_setosum_OP310167
CCAGATATGGCTTTTCCCCGAATGAACAAAATGAGCTTCTGGCTAGTGCCCCCTTCCTTTATTTTACTTCTAGCTTCCGCCGGAGTAGAGAGAGGAGCAGGTACGGGGTGAACCATTTACCCTCCACTTTCTAGGAACATTGCCCACGCCGGTGGGTCCGTGGATTTGGCTATTTTTTCTCTCCACTTAGCTGGTGCTTCCTCAATCCTTGC
>Diadema_setosum_OP310365
CCAGATATGGCTTTTCCCCGAATGAACAAAATGAGCTTCTGGCTAGTGCCCCCTTCCTTTATTTTACTTCTAGCTTCTGCCGGAGTAGAGAGAGGAGCAGGTACGGGGTGAACCATTTACCCTCCACTTTCTAGGAACATTGCCCACGCCGGTGGGTCCGTGGATTTGGCTATTTTTTCTCTCCACTTAGCTGGTGCTTCCTCAATCCTTGC
>Diadema_setosum_OP310523
CCAGATATGGCTTTTCCCCGAATGAACAAAATGAGCTTCTGGCTAGTGCCCCCTTCCTTTATTTTACTTCTAGCTTCCGCCGGAGTAGAGAGAGGAGCAGGTACGGGGTGAACCATTTACCCTCCACTTTCTAGGAACATTGCCCACGCCGGTGGGTCCGTGGATTTGGCTATTTTTTCTCTCCACTTAGCTGGTGCTTCCTCAATCCTTGC
>Diadema_setosum_OP310445
CCAGATATGGCTTTTCCCCGAATGAACAAAATGAGCTTCTGGCTAGTGCCCCCTTCCTTTATTTTACTTCTAGCTTCCGCCGGAGTAGAGAGAGGAGCAGGTACGGGGTGAACCATTTACCCTCCACTTTCTAGGAACATTGCCCACGCCGGTGGGTCCGTGGATTTGGCTATTTTTTCTCTCCACTTAGCTGGTGCTTCCTCAATCCTTGC
>Diadema_setosum_OP310248
CCAGATATGGCTTTTCCCCGAATGAACAAAATGAGCTTCTGGCTAGTGCCCCCTTCCTTTATTTTACTTCTAGCTTCCGCCGGAGTAGAGAGAGGAGCAGGTACGGGGTGAACCATTTACCCTCCACTTTCTAGGAACATTGCCCACGCCGGTGGGTCCGTGGATTTGGCTATTTTTTCTCTCCACTTAGCTGGTGCTTCCTCAATCCTTGC
>Diadema_setosum_OP310478
CCAGATATGGCTTTTCCCCGAATGAACAAAATGAGCTTCTGGCTAGTGCCCCCTTCCTTTATTTTACTTCTAGCTTCCGCCGGAGTAGAGAGAGGAGCAGGTACGGGGTGAACCATTTACCCTCCACTTTCTAGGAACATTGCCCACGCCGGTGGGTCCGTGGATTTGGCTATTTTTTCTCTCCACTTAGCTGGTGCTTCCTCAATCCTTGC
>Diadema_setosum_OP310677
CCAGATATGGCTTTTCCCCGAATGAACAAAATGAGCTTCTGGCTAGTGCCCCCTTCCTTTATTTTACTTCTAGCTTCCGCCGGAGTAGAGAGAGGAGCAGGTACGGGGTGAACCATTTACCCTCCACTTTCTAGGAACATTGCCCACGCCGGTGGGTCCGTGGATTTGGCTATTTTTTCTCTCCACTTAGCTGGTGCTTCCTCAATCCTTGC
>Diadema_setosum_OP310512
CCAGATATGGCTTTTCCCCGAATGAACAAAATGAGCTTCTGGCTAGTGCCCCCTTCCTTTATTTTACTTCTAGCTTCCGCCGGAGTAGAGAGAGGAGCAGGTACGGGGTGAACCATTTACCCTCCACTTTCTAGGAACATTGCCCACGCCGGTGGGTCCGTGGATTTGGCTATTTTTTCTCTCCACTTAGCTGGTGCTTCCTCAATCCTTGC
>Diadema_setosum_OP310441
CCAGATATGGCTTTTCCCCGAATGAACAAAATGAGCTTCTGGCTAGTGCCCCCTTCCTTTATTTTACTTCTAGCTTCCGCCGGAGTAGAGAGAGGAGCAGGTACGGGGTGAACCATTTACCCTCCACTTTCTAGGAACATTGCCCACGCCGGTGGGTCCGTGGATTTGGCTATTTTTTCTCTCCACTTAGCTGGTGCTTCCTCAATCCTTGC
>Diadema_setosum_OP310405
CCAGATATGGCTTTTCCCCGAATGAACAAAATGAGCTTCTGGCTAGTGCCCCCTTCCTTTATTTTACTTCTAGCTTCCGCCGGAGTAGAGAGAGGAGCAGGTACGGGGTGAACCATTTACCCTCCACTTTCTAGGAACATTGCCCACGCCGGTGGGTCCGTGGATTTGGCTATTTTTTCTCTCCACTTAGCTGGTGCTTCCTCAATCCTTGC
>Diadema_setosum_OP310259
CCAGATATGGCTTTTCCCCGAATGAACAAAATGAGCTTCTGGCTAGTGCCCCCTTCCTTTATTTTACTTCTAGCTTCCGCCGGAGTAGAGAGAGGAGCAGGTACGGGGTGAACCATTTACCCTCCACTTTCTAGGAACATTGCCCACGCCGGTGGGTCCGTGGATTTGGCTATTTTTTCTCTCCACTTAGCTGGTGCTTCCTCAATCCTTGC
>Diadema_setosum_OP310552
CCAGATATGGCTTTTCCCCGAATGAACAAAATGAGCTTCTGGCTAGTGCCCCCTTCCTTTATTTTACTTCTAGCTTCCGCCGGAGTAGAGAGAGGAGCAGGTACGGGGTGAACCATTTACCCTCCACTTTCTAGGAACATTGCCCACGCCGGTGGGTCCGTGGATTTGGCTATTTTTTCTCTCCACTTAGCTGGTGCTTCCTCAATCCTTGC
>Diadema_setosum_OP310678
CCAGATATGGCTTTTCCCCGAATGAACAAAATGAGCTTCTGGCTAGTGCCCCCTTCCTTTATTTTACTTCTAGCTTCCGCCGGAGTAGAGAGAGGAGCAGGTACGGGGTGAACCATTTACCCTCCACTTTCTAGGAACATTGCCCACGCCGGTGGGTCCGTGGATTTGGCTATTTTTTCTCTCCACTTAGCTGGTGCTTCCTCAATCCTTGC
>Diadema_setosum_OP310705
CCAGATATGGCTTTTCCCCGAATGAACAAAATGAGCTTCTGGCTAGTGCCCCCTTCCTTTATTTTACTTCTAGCTTCCGCCGGAGTAGAGAGAGGAGCAGGTACGGGGTGAACCATTTACCCTCCACTTTCTAGGAACATTGCCCACGCCGGTGGGTCCGTGGATTTGGCTATTTTTTCTCTCCACTTAGCTGGTGCTTCCTCAATCCTTGC
>Diadema_setosum_OP310767
CCAGATATGGCTTTTCCCCGAATGAACAAAATGAGCTTCTGGCTAGTGCCCCCTTCCTTTATTTTACTTCTAGCTTCCGCCGGAGTAGAGAGAGGAGCAGGTACGGGGTGAACCATTTACCCTCCACTTTCTAGGAACATTGCCCACGCCGGTGGGTCCGTGGATTTGGCTATTTTTTCTCTCCACTTAGCTGGTGCTTCCTCAATCCTTGC
>Diadema_setosum_OP310507
CCAGATATGGCTTTTCCCCGAATGAACAAAATGAGCTTCTGGCTAGTGCCCCCTTCCTTTATTTTACTTCTAGCTTCCGCCGGAGTAGAGAGAGGAGCAGGTACGGGGTGAACCATTTACCCTCCACTTTCTAGGAACATTGCCCACGCCGGTGGGTCCGTGGATTTGGCTATTTTTTCTCTCCACTTAGCTGGTGCTTCCTCAATCCTTGC
>Diadema_setosum_OP310400
CCAGATATGGCTTTTCCCCGAATGAACAAAATGAGCTTCTGGCTAGTGCCCCCTTCCTTTATTTTACTTCTAGCTTCCGCCGGAGTAGAGAGAGGAGCAGGTACGGGGTGAACCATTTACCCTCCACTTTCTAGGAACATTGCCCACGCCGGTGGGTCCGTGGATTTGGCTATTTTTTCTCTCCACTTAGCTGGTGCTTCCTCAATCCTTGC
>Diadema_setosum_OP310733
CCAGATATGGCTTTTCCCCGAATGAACAAAATGAGCTTCTGGCTAGTGCCCCCTTCCTTTATTTTACTTCTAGCTTCCGCCGGAGTAGAGAGAGGAGCAGGTACGGGGTGAACCATTTACCCTCCACTTTCTAGGAACATTGCCCACGCCGGTGGGTCCGTGGATTTGGCTATTTTTTCTCTCCACTTAGCTGGTGCCTCCTCAATCCTTGC
>Diadema_setosum_OP310382
CCAGATATGGCTTTTCCCCGAATGAACAAAATGAGCTTCTGGCTAGTGCCCCCTTCCTTTATTTTACTTCTAGCTTCCGCCGGAGTAGAGAGAGGAGCAGGTACGGGGTGAACCATTTACCCTCCACTTTCTAGGAACATTGCCCACGCCGGTGGGTCCGTGGATTTGGCTATTTTTTCTCTCCACTTAGCTGGTGCCTCCTCAATCCTTGC
>Diadema_setosum_OP310377
CCAGATATGGCTTTTCCCCGAATGAACAAAATGAGCTTCTGGCTAGTGCCCCCTTCCTTTATTTTACTTCTAGCTTCCGCCGGAGTAGAGAGAGGAGCAGGTACGGGGTGAACCATTTACCCTCCACTTTCTAGGAACATTGCCCACGCCGGTGGGTCCGTGGATTTGGCTATTTTTTCTCTCCACTTAGCTGGTGCTTCCTCAATCCTTGC
>Diadema_setosum_OP310755
CCAGATATGGCTTTTCCCCGAATGAACAAAATGAGCTTCTGGCTAGTGCCCCCTTCCTTTATTTTACTTCTAGCTTCCGCCGGAGTAGAGAGAGGAGCAGGTACGGGGTGAACCATTTACCCTCCACTTTCTAGGAACATTGCCCACGCCGGTGGGTCCGTGGATTTGGCTATTTTTTCTCTCCACTTAGCTGGTGCTTCCTCAATCCTTGC
>Diadema_setosum_OP310667
CCAGATATGGCTTTTCCCCGAATGAACAAAATGAGCTTCTGGCTAGTGCCCCCTTCCTTTATTTTACTTCTAGCTTCCGCCGGAGTAGAGAGAGGAGCAGGTACGGGGTGAACCATTTACCCTCCACTTTCTAGGAACATTGCCCACGCCGGTGGGTCCGTGGATTTGGCTATTTTTTCTCTCCACTTAGCTGGTGCTTCCTCAATCCTTGC
>Diadema_setosum_OP310417
CCAGATATGGCTTTTCCCCGAATGAACAAAATGAGCTTCTGGCTAGTGCCCCCTTCCTTTATTTTACTTCTAGCTTCCGCCGGAGTAGAGAGAGGAGCAGGTACGGGGTGAACCATTTACCCTCCACTTTCTAGGAACATTGCCCACGCCGGTGGGTCCGTGGATTTGGCTATTTTTTCTCTCCACTTAGCTGGTGCTTCCTCAATCCTTGC
>Diadema_setosum_OP310362
CCAGATATGGCTTTTCCCCGAATGAACAAAATGAGCTTCTGGCTAGTGCCCCCTTCCTTTATTTTACTTCTAGCTTCCGCCGGAGTAGAGAGAGGAGCAGGTACGGGGTGAACCATTTACCCTCCACTTTCTAGGAACATTGCCCACGCCGGTGGGTCCGTGGATTTGGCTATTTTTTCTCTCCACTTAGCTGGTGCTTCCTCAATCCTTGC
>Diadema_setosum_OP310270
CCAGATATGGCTTTTCCCCGAATGAACAAAATGAGCTTCTGGCTAGTGCCCCCTTCCTTTATTTTACTTCTAGCTTCCGCCGGAGTAGAGAGAGGAGCAGGTACGGGGTGAACCATTTACCCTCCACTTTCTAGGAACATTGCCCACGCCGGTGGGTCCGTGGATTTGGCTATTTTTTCTCTCCACTTAGCTGGTGCTTCCTCAATCCTTGC
>Diadema_setosum_OP310685
CCAGATATGGCTTTTCCCCGAATGAACAAAATGAGCTTCTGGCTAGTGCCCCCTTCCTTTATTTTACTTCTAGCTTCCGCCGGAGTAGAGAGAGGAGCAGGTACGGGGTGAACCATTTACCCTCCACTTTCTAGGAACATTGCCCACGCCGGTGGGTCCGTGGATTTGGCTATTTTTTCTCTCCACTTAGCTGGTGCTTCCTCAATCCTTGC
>Diadema_setosum_OP310752
CCAGATATGGCTTTTCCCCGAATGAACAAAATGAGCTTCTGGCTAGTGCCCCCTTCCTTTATTTTACTTCTAGCTTCCGCCGGAGTAGAGAGAGGAGCAGGTACGGGGTGAACCATTTACCCTCCACTTTCTAGGAACATTGCCCACGCCGGTGGGTCCGTGGATTTGGCTATTTTTTCTCTCCACTTAGCTGGTGCTTCCTCAATCCTTGC
>Diadema_setosum_OP310751
CCAGATATGGCTTTTCCCCGAATGAACAAAATGAGCTTCTGGCTAGTGCCCCCTTCCTTTATTTTACTTCTAGCTTCCGCCGGAGTAGAGAGAGGAGCAGGTACGGGGTGAACCATTTACCCTCCACTTTCTAGGAACATTGCCCACGCCGGTGGGTCCGTGGATTTGGCTATTTTTTCTCTCCACTTAGCTGGTGCTTCCTCAATCCTTGC
>Diadema_setosum_OP310735
CCAGATATGGCTTTTCCCCGAATGAACAAAATGAGCTTCTGGCTAGTGCCCCCTTCCTTTATTTTACTTCTAGCTTCCGCCGGAGTAGAGAGAGGAGCAGGTACGGGGTGAACCATTTACCCTCCACTTTCTAGGAACATTGCCCACGCCGGTGGGTCCGTGGATTTGGCTATTTTTTCTCTCCACTTAGCTGGTGCTTCCTCAATCCTTGC
>Diadema_setosum_OP310723
CCAGATATGGCTTTTCCCCGAATGAACAAAATGAGCTTCTGGCTAGTGCCCCCTTCCTTTATTTTACTTCTAGCTTCCGCCGGAGTAGAGAGAGGAGCAGGTACGGGGTGAACCATTTACCCTCCACTTTCTAGGAACATTGCCCACGCCGGTGGGTCCGTGGATTTGGCTATTTTTTCTCTCCACTTAGCTGGTGCTTCCTCAATCCTTGC
>Diadema_setosum_OP310721
CCAGATATGGCTTTTCCCCGAATGAACAAAATGAGCTTCTGGCTAGTGCCCCCTTCCTTTATTTTACTTCTAGCTTCCGCCGGAGTAGAGAGAGGAGCAGGTACGGGGTGAACCATTTACCCTCCACTTTCTAGGAACATTGCCCACGCCGGTGGGTCCGTGGATTTGGCTATTTTTTCTCTCCACTTAGCTGGTGCTTCCTCAATCCTTGC
>Diadema_setosum_OP310697
CCAGATATGGCTTTTCCCCGAATGAACAAAATGAGCTTCTGGCTAGTGCCCCCTTCCTTTATTTTACTTCTAGCTTCCGCCGGAGTAGAGAGAGGAGCAGGTACGGGGTGAACCATTTACCCTCCACTTTCTAGGAACATTGCCCACGCCGGTGGGTCCGTGGATTTGGCTATTTTTTCTCTCCACTTAGCTGGTGCTTCCTCAATCCTTGC
>Diadema_setosum_OP310624
CCAGATATGGCTTTTCCCCGAATGAACAAAATGAGCTTCTGGCTAGTGCCCCCTTCCTTTATTTTACTTCTAGCTTCCGCCGGAGTAGAGAGAGGAGCAGGTACGGGGTGAACCATTTACCCTCCACTTTCTAGGAACATTGCCCACGCCGGTGGGTCCGTGGATTTGGCTATTTTTTCTCTCCACTTAGCTGGTGCTTCCTCAATCCTTGC
>Diadema_setosum_OP310603
CCAGATATGGCTTTTCCCCGAATGAACAAAATGAGCTTCTGGCTAGTGCCCCCTTCCTTTATTTTACTTCTAGCTTCCGCCGGAGTAGAGAGAGGAGCAGGTACGGGGTGAACCATTTACCCTCCACTTTCTAGGAACATTGCCCACGCCGGTGGGTCCGTGGATTTGGCTATTTTTTCTCTCCACTTAGCTGGTGCTTCCTCAATCCTTGC
>Diadema_setosum_OP310602
CCAGATATGGCTTTTCCCCGAATGAACAAAATGAGCTTCTGGCTAGTGCCCCCTTCCTTTATTTTACTTCTAGCTTCCGCCGGAGTAGAGAGAGGAGCAGGTACGGGGTGAACCATTTACCCTCCACTTTCTAGGAACATTGCCCACGCCGGTGGGTCCGTGGATTTGGCTATTTTTTCTCTCCACTTAGCTGGTGCTTCCTCAATCCTTGC
>Diadema_setosum_OP310590
CCAGATATGGCTTTTCCCCGAATGAACAAAATGAGCTTCTGGCTAGTGCCCCCTTCCTTTATTTTACTTCTAGCTTCCGCCGGAGTAGAGAGAGGAGCAGGTACGGGGTGAACCATTTACCCTCCACTTTCTAGGAACATTGCCCACGCCGGTGGGTCCGTGGATTTGGCTATTTTTTCTCTCCACTTAGCTGGTGCTTCCTCAATCCTTGC
>Diadema_setosum_OP310567
CCAGATATGGCTTTTCCCCGAATGAACAAAATGAGCTTCTGGCTAGTGCCCCCTTCCTTTATTTTACTTCTAGCTTCCGCCGGAGTAGAGAGAGGAGCAGGTACGGGGTGAACCATTTACCCTCCACTTTCTAGGAACATTGCCCACGCCGGTGGGTCCGTGGATTTGGCTATTTTTTCTCTCCACTTAGCTGGTGCTTCCTCAATCCTTGC
>Diadema_setosum_OP310563
CCAGATATGGCTTTTCCCCGAATGAACAAAATGAGCTTCTGGCTAGTGCCCCCTTCCTTTATTTTACTTCTAGCTTCCGCCGGAGTAGAGAGAGGAGCAGGTACGGGGTGAACCATTTACCCTCCACTTTCTAGGAACATTGCCCACGCCGGTGGGTCCGTGGATTTGGCTATTTTTTCTCTCCACTTAGCTGGTGCTTCCTCAATCCTTGC
>Diadema_setosum_OP310538
CCAGATATGGCTTTTCCCCGAATGAACAAAATGAGCTTCTGGCTAGTGCCCCCTTCCTTTATTTTACTTCTAGCTTCCGCCGGAGTAGAGAGAGGAGCAGGTACGGGGTGAACCATTTACCCTCCACTTTCTAGGAACATTGCCCACGCCGGTGGGTCCGTGGATTTGGCTATTTTTTCTCTCCACTTAGCTGGTGCTTCCTCAATCCTTGC
>Diadema_setosum_OP310532
CCAGATATGGCTTTTCCCCGAATGAACAAAATGAGCTTCTGGCTAGTGCCCCCTTCCTTTATTTTACTTCTAGCTTCCGCCGGAGTAGAGAGAGGAGCAGGTACGGGGTGAACCATTTACCCTCCACTTTCTAGGAACATTGCCCACGCCGGTGGGTCCGTGGATTTGGCTATTTTTTCTCTCCACTTAGCTGGTGCTTCCTCAATCCTTGC
>Diadema_setosum_OP310514
CCAGATATGGCTTTTCCCCGAATGAACAAAATGAGCTTCTGGCTAGTGCCCCCTTCCTTTATTTTACTTCTAGCTTCCGCCGGAGTAGAGAGAGGAGCAGGTACGGGGTGAACCATTTACCCTCCACTTTCTAGGAACATTGCCCACGCCGGTGGGTCCGTGGATTTGGCTATTTTTTCTCTCCACTTAGCTGGTGCTTCCTCAATCCTTGC
>Diadema_setosum_OP310506
CCAGATATGGCTTTTCCCCGAATGAACAAAATGAGCTTCTGGCTAGTGCCCCCTTCCTTTATTTTACTTCTAGCTTCCGCCGGAGTAGAGAGAGGAGCAGGTACGGGGTGAACCATTTACCCTCCACTTTCTAGGAACATTGCCCACGCCGGTGGGTCCGTGGATTTGGCTATTTTTTCTCTCCACTTAGCTGGTGCTTCCTCAATCCTTGC
>Diadema_setosum_OP310484
CCAGATATGGCTTTTCCCCGAATGAACAAAATGAGCTTCTGGCTAGTGCCCCCTTCCTTTATTTTACTTCTAGCTTCCGCCGGAGTAGAGAGAGGAGCAGGTACGGGGTGAACCATTTACCCTCCACTTTCTAGGAACATTGCCCACGCCGGTGGGTCCGTGGATTTGGCTATTTTTTCTCTCCACTTAGCTGGTGCTTCCTCAATCCTTGC
>Diadema_setosum_OP310482
CCAGATATGGCTTTTCCCCGAATGAACAAAATGAGCTTCTGGCTAGTGCCCCCTTCCTTTATTTTACTTCTAGCTTCCGCCGGAGTAGAGAGAGGAGCAGGTACGGGGTGAACCATTTACCCTCCACTTTCTAGGAACATTGCCCACGCCGGTGGGTCCGTGGATTTGGCTATTTTTTCTCTCCACTTAGCTGGTGCTTCCTCAATCCTTGC
>Diadema_setosum_OP310477
CCAGATATGGCTTTTCCCCGAATGAACAAAATGAGCTTCTGGCTAGTGCCCCCTTCCTTTATTTTACTTCTAGCTTCCGCCGGAGTAGAGAGAGGAGCAGGTACGGGGTGAACCATTTACCCTCCACTTTCTAGGAACATTGCCCACGCCGGTGGGTCCGTGGATTTGGCTATTTTTTCTCTCCACTTAGCTGGTGCTTCCTCAATCCTTGC
>Diadema_setosum_OP310471
CCAGATATGGCTTTTCCCCGAATGAACAAAATGAGCTTCTGGCTAGTGCCCCCTTCCTTTATTTTACTTCTAGCTTCCGCCGGAGTAGAGAGAGGAGCAGGTACGGGGTGAACCATTTACCCTCCACTTTCTAGGAACATTGCCCACGCCGGTGGGTCCGTGGATTTGGCTATTTTTTCTCTCCACTTAGCTGGTGCTTCCTCAATCCTTGC
>Diadema_setosum_OP310444
CCAGATATGGCTTTTCCCCGAATGAACAAAATGAGCTTCTGGCTAGTGCCCCCTTCCTTTATTTTACTTCTAGCTTCCGCCGGAGTAGAGAGAGGAGCAGGTACGGGGTGAACCATTTACCCTCCACTTTCTAGGAACATTGCCCACGCCGGTGGGTCCGTGGATTTGGCTATTTTTTCTCTCCACTTAGCTGGTGCTTCCTCAATCCTTGC
>Diadema_setosum_OP310420
CCAGATATGGCTTTTCCCCGAATGAACAAAATGAGCTTCTGGCTAGTGCCCCCTTCCTTTATTTTACTTCTAGCTTCCGCCGGAGTAGAGAGAGGAGCAGGTACGGGGTGAACCATTTACCCTCCACTTTCTAGGAACATTGCCCACGCCGGTGGGTCCGTGGATTTGGCTATTTTTTCTCTCCACTTAGCTGGTGCTTCCTCAATCCTTGC
>Diadema_setosum_OP310418
CCAGATATGGCTTTTCCCCGAATGAACAAAATGAGCTTCTGGCTAGTGCCCCCTTCCTTTATTTTACTTCTAGCTTCCGCCGGAGTAGAGAGAGGAGCAGGTACGGGGTGAACCATTTACCCTCCACTTTCTAGGAACATTGCCCACGCCGGTGGGTCCGTGGATTTGGCTATTTTTTCTCTCCACTTAGCTGGTGCTTCCTCAATCCTTGC
>Diadema_setosum_OP310411
CCAGATATGGCTTTTCCCCGAATGAACAAAATGAGCTTCTGGCTAGTGCCCCCTTCCTTTATTTTACTTCTAGCTTCCGCCGGAGTAGAGAGAGGAGCAGGTACGGGGTGAACCATTTACCCTCCACTTTCTAGGAACATTGCCCACGCCGGTGGGTCCGTGGATTTGGCTATTTTTTCTCTCCACTTAGCTGGTGCTTCCTCAATCCTTGC
>Diadema_setosum_OP310409
CCAGATATGGCTTTTCCCCGAATGAACAAAATGAGCTTCTGGCTAGTGCCCCCTTCCTTTATTTTACTTCTAGCTTCCGCCGGAGTAGAGAGAGGAGCAGGTACGGGGTGAACCATTTACCCTCCACTTTCTAGGAACATTGCCCACGCCGGTGGGTCCGTGGATTTGGCTATTTTTTCTCTCCACTTAGCTGGTGCTTCCTCAATCCTTGC
>Diadema_setosum_OP310394
CCAGATATGGCTTTTCCCCGAATGAACAAAATGAGCTTCTGGCTAGTGCCCCCTTCCTTTATTTTACTTCTAGCTTCCGCCGGAGTAGAGAGAGGAGCAGGTACGGGGTGAACCATTTACCCTCCACTTTCTAGGAACATTGCCCACGCCGGTGGGTCCGTGGATTTGGCTATTTTTTCTCTCCACTTAGCTGGTGCTTCCTCAATCCTTGC
>Diadema_setosum_OP310387
CCAGATATGGCTTTTCCCCGAATGAACAAAATGAGCTTCTGGCTAGTGCCCCCTTCCTTTATTTTACTTCTAGCTTCCGCCGGAGTAGAGAGAGGAGCAGGTACGGGGTGAACCATTTACCCTCCACTTTCTAGGAACATTGCCCACGCCGGTGGGTCCGTGGATTTGGCTATTTTTTCTCTCCACTTAGCTGGTGCTTCCTCAATCCTTGC
>Diadema_setosum_OP310370
CCAGATATGGCTTTTCCCCGAATGAACAAAATGAGCTTCTGGCTAGTGCCCCCTTCCTTTATTTTACTTCTAGCTTCCGCCGGAGTAGAGAGAGGAGCAGGTACGGGGTGAACCATTTACCCTCCACTTTCTAGGAACATTGCCCACGCCGGTGGGTCCGTGGATTTGGCTATTTTTTCTCTCCACTTAGCTGGTGCTTCCTCAATCCTTGC
>Diadema_setosum_OP310366
CCAGATATGGCTTTTCCCCGAATGAACAAAATGAGCTTCTGGCTAGTGCCCCCTTCCTTTATTTTACTTCTAGCTTCCGCCGGAGTAGAGAGAGGAGCAGGTACGGGGTGAACCATTTACCCTCCACTTTCTAGGAACATTGCCCACGCCGGTGGGTCCGTGGATTTGGCTATTTTTTCTCTCCACTTAGCTGGTGCTTCCTCAATCCTTGC
>Diadema_setosum_OP310355
CCAGATATGGCTTTTCCCCGAATGAACAAAATGAGCTTCTGGCTAGTGCCCCCTTCCTTTATTTTACTTCTAGCTTCCGCCGGAGTAGAGAGAGGAGCAGGTACGGGGTGAACCATTTACCCTCCACTTTCTAGGAACATTGCCCACGCCGGTGGGTCCGTGGATTTGGCTATTTTTTCTCTCCACTTAGCTGGTGCTTCCTCAATCCTTGC
>Diadema_setosum_OP310341
CCAGATATGGCTTTTCCCCGAATGAACAAAATGAGCTTCTGGCTAGTGCCCCCTTCCTTTATTTTACTTCTAGCTTCCGCCGGAGTAGAGAGAGGAGCAGGTACGGGGTGAACCATTTACCCTCCACTTTCTAGGAACATTGCCCACGCCGGTGGGTCCGTGGATTTGGCTATTTTTTCTCTCCACTTAGCTGGTGCTTCCTCAATCCTTGC
>Diadema_setosum_OP310329
CCAGATATGGCTTTTCCCCGAATGAACAAAATGAGCTTCTGGCTAGTGCCCCCTTCCTTTATTTTACTTCTAGCTTCCGCCGGAGTAGAGAGAGGAGCAGGTACGGGGTGAACCATTTACCCTCCACTTTCTAGGAACATTGCCCACGCCGGTGGGTCCGTGGATTTGGCTATTTTTTCTCTCCACTTAGCTGGTGCTTCCTCAATCCTTGC
>Diadema_setosum_OP310328
CCAGATATGGCTTTTCCCCGAATGAACAAAATGAGCTTCTGGCTAGTGCCCCCTTCCTTTATTTTACTTCTAGCTTCCGCCGGAGTAGAGAGAGGAGCAGGTACGGGGTGAACCATTTACCCTCCACTTTCTAGGAACATTGCCCACGCCGGTGGGTCCGTGGATTTGGCTATTTTTTCTCTCCACTTAGCTGGTGCTTCCTCAATCCTTGC
>Diadema_setosum_OP310312
CCAGATATGGCTTTTCCCCGAATGAACAAAATGAGCTTCTGGCTAGTGCCCCCTTCCTTTATTTTACTTCTAGCTTCCGCCGGAGTAGAGAGAGGAGCAGGTACGGGGTGAACCATTTACCCTCCACTTTCTAGGAACATTGCCCACGCCGGTGGGTCCGTGGATTTGGCTATTTTTTCTCTCCACTTAGCTGGTGCTTCCTCAATCCTTGC
>Diadema_setosum_OP310306
CCAGATATGGCTTTTCCCCGAATGAACAAAATGAGCTTCTGGCTAGTGCCCCCTTCCTTTATTTTACTTCTAGCTTCCGCCGGAGTAGAGAGAGGAGCAGGTACGGGGTGAACCATTTACCCTCCACTTTCTAGGAACATTGCCCACGCCGGTGGGTCCGTGGATTTGGCTATTTTTTCTCTCCACTTAGCTGGTGCTTCCTCAATCCTTGC
>Diadema_setosum_OP310305
CCAGATATGGCTTTTCCCCGAATGAACAAAATGAGCTTCTGGCTAGTGCCCCCTTCCTTTATTTTACTTCTAGCTTCCGCCGGAGTAGAGAGAGGAGCAGGTACGGGGTGAACCATTTACCCTCCACTTTCTAGGAACATTGCCCACGCCGGTGGGTCCGTGGATTTGGCTATTTTTTCTCTCCACTTAGCTGGTGCTTCCTCAATCCTTGC
>Diadema_setosum_OP310300
CCAGATATGGCTTTTCCCCGAATGAACAAAATGAGCTTCTGGCTAGTGCCCCCTTCCTTTATTTTACTTCTAGCTTCCGCCGGAGTAGAGAGAGGAGCAGGTACGGGGTGAACCATTTACCCTCCACTTTCTAGGAACATTGCCCACGCCGGTGGGTCCGTGGATTTGGCTATTTTTTCTCTCCACTTAGCTGGTGCTTCCTCAATCCTTGC
>Diadema_setosum_OP310295
CCAGATATGGCTTTTCCCCGAATGAACAAAATGAGCTTCTGGCTAGTGCCCCCTTCCTTTATTTTACTTCTAGCTTCCGCCGGAGTAGAGAGAGGAGCAGGTACGGGGTGAACCATTTACCCTCCACTTTCTAGGAACATTGCCCACGCCGGTGGGTCCGTGGATTTGGCTATTTTTTCTCTCCACTTAGCTGGTGCTTCCTCAATCCTTGC
>Diadema_setosum_OP310267
CCAGATATGGCTTTTCCCCGAATGAACAAAATGAGCTTCTGGCTAGTGCCCCCTTCCTTTATTTTACTTCTAGCTTCCGCCGGAGTAGAGAGAGGAGCAGGTACGGGGTGAACCATTTACCCTCCACTTTCTAGGAACATTGCCCACGCCGGTGGGTCCGTGGATTTGGCTATTTTTTCTCTCCACTTAGCTGGTGCTTCCTCAATCCTTGC
>Diadema_setosum_OP310154
CCAGATATGGCTTTTCCCCGAATGAACAAAATGAGCTTCTGGCTAGTGCCCCCTTCCTTTATTTTACTTCTAGCTTCCGCCGGAGTAGAGAGAGGAGCAGGTACGGGGTGAACCATTTACCCTCCACTTTCTAGGAACATTGCCCACGCTGGTGGGTCCGTGGATTTGGCTATTTTTTCTCTCCACTTAGCTGGTGCTTCCTCAATCCTTGC
>Diadema_setosum_OP310206
CCAGATATGGCTTTTCCCCGAATGAACAAAATGAGCTTCTGGCTAGTGCCCCCTTCCTTTATTTTACTTCTAGCTTCCGCCGGAGTAGAGAGAGGAGCAGGTACGGGGTGAACCATTTACCCTCCACTTTCTAGGAACATTGCCCACGCCGGTGGGTCCGTGGATTTGGCTATTTTTTCTCTCCACTTAGCTGGTGCTTCCTCAATCCTTGC
>Diadema_setosum_OP310635
CCAGATATGGCTTTTCCCCGAATGAACAAAATGAGCTTCTGGCTAGTGCCCCCTTCCTTTATTTTACTTCTAGCTTCCGCCGGAGTAGAGAGAGGAGCAGGTACGGGGTGAACCATTTACCCTCCACTTTCTAGGAACATTGCCCACGCCGGTGGGTCCGTGGATTTGGCTATTTTTTCTCTCCACTTAGCTGGTGCTTCCTCAATCCTTGC
>Diadema_setosum_OP310211
CCAGATATGGCTTTTCCCCGAATGAACAAAATGAGCTTCTGGCTAGTGCCCCCTTCCTTTATTTTACTTCTAGCTTCCGCCGGAGTAGAGAGAGGAGCAGGTACGGGGTGAACCATTTACCCTCCACTTTCTAGGAACATTGCCCACGCCGGTGGGTCCGTGGATTTGGCTATTTTTTCTCTCCACTTAGCTGGTGCTTCCTCAATCCTTGC
>Diadema_setosum_OP310688
CCAGATATGGCTTTTCCCCGAATGAACAAAATGAGCTTCTGGCTAGTGCCCCCTTCCTTTATTTTACTTCTAGCTTCCGCCGGAGTAGAGAGAGGAGCAGGTACGGGGTGAACCATTTACCCTCCACTTTCTAGGAACATTGCCCACGCCGGTGGGTCCGTGGATTTGGCTATTTTTTCTCTCCACTTAGCTGGTGCTTCCTCAATCCTTGC
>Diadema_setosum_OP310582
CCAGATATGGCTTTTCCCCGAATGAACAAAATGAGCTTCTGGCTAGTGCCCCCTTCCTTTATTTTACTTCTAGCTTCCGCCGGAGTAGAGAGAGGAGCAGGTACGGGGTGAACCATTTACCCTCCACTTTCTAGGAACATTGCCCACGCCGGTGGGTCCGTGGATTTGGCTATTTTTTCTCTCCACTTAGCTGGTGCTTCCTCAATCCTTGC
>Diadema_setosum_OP310581
CCAGATATGGCTTTTCCCCGAATGAACAAAATGAGCTTCTGGCTAGTGCCCCCTTCCTTTATTTTACTTCTAGCTTCCGCCGGAGTAGAGAGAGGAGCAGGTACGGGGTGAACCATTTACCCTCCACTTTCTAGGAACATTGCCCACGCCGGTGGGTCCGTGGATTTGGCTATTTTTTCTCTCCACTTAGCTGGTGCTTCCTCAATCCTTGC
>Diadema_setosum_OP310562
CCAGATATGGCTTTTCCCCGAATGAACAAAATGAGCTTCTGGCTAGTGCCCCCTTCCTTTATTTTACTTCTAGCTTCCGCCGGAGTAGAGAGAGGAGCAGGTACGGGGTGAACCATTTACCCTCCACTTTCTAGGAACATTGCCCACGCCGGTGGGTCCGTGGATTTGGCTATTTTTTCTCTCCACTTAGCTGGTGCTTCCTCAATCCTTGC
>Diadema_setosum_OP310560
CCAGATATGGCTTTTCCCCGAATGAACAAAATGAGCTTCTGGCTAGTGCCCCCTTCCTTTATTTTACTTCTAGCTTCCGCCGGAGTAGAGAGAGGAGCAGGTACGGGGTGAACCATTTACCCTCCACTTTCTAGGAACATTGCCCACGCCGGTGGGTCCGTGGATTTGGCTATTTTTTCTCTCCACTTAGCTGGTGCTTCCTCAATCCTTGC
>Diadema_setosum_OP310460
CCAGATATGGCTTTTCCCCGAATGAACAAAATGAGCTTCTGGCTAGTGCCCCCTTCCTTTATTTTACTTCTAGCTTCCGCCGGAGTAGAGAGAGGAGCAGGTACGGGGTGAACCATTTACCCTCCACTTTCTAGGAACATTGCCCACGCCGGTGGGTCCGTGGATTTGGCTATTTTTTCTCTCCACTTAGCTGGTGCTTCCTCAATCCTTGC
>Diadema_setosum_OP310404
CCAGATATGGCTTTTCCCCGAATGAACAAAATGAGCTTCTGGCTAGTGCCCCCTTCCTTTATTTTACTTCTAGCTTCCGCCGGAGTAGAGAGAGGAGCAGGTACGGGGTGAACCATTTACCCTCCACTTTCTAGGAACATTGCCCACGCCGGTGGGTCCGTGGATTTGGCTATTTTTTCTCTCCACTTAGCTGGTGCTTCCTCAATCCTTGC
>Diadema_setosum_OP310392
CCAGATATGGCTTTTCCCCGAATGAACAAAATGAGCTTCTGGCTAGTGCCCCCTTCCTTTATTTTACTTCTAGCTTCCGCCGGAGTAGAGAGAGGAGCAGGTACGGGGTGAACCATTTACCCTCCACTTTCTAGGAACATTGCCCACGCCGGTGGGTCCGTGGATTTGGCTATTTTTTCTCTCCACTTAGCTGGTGCTTCCTCAATCCTTGC
>Diadema_setosum_OP310380
CCAGATATGGCTTTTCCCCGAATGAACAAAATGAGCTTCTGGCTAGTGCCCCCTTCCTTTATTTTACTTCTAGCTTCCGCCGGAGTAGAGAGAGGAGCAGGTACGGGGTGAACCATTTACCCTCCACTTTCTAGGAACATTGCCCACGCCGGTGGGTCCGTGGATTTGGCTATTTTTTCTCTCCACTTAGCTGGTGCTTCCTCAATCCTTGC
>Diadema_setosum_OP310337
CCAGATATGGCTTTTCCCCGAATGAACAAAATGAGCTTCTGGCTAGTGCCCCCTTCCTTTATTTTACTTCTAGCTTCCGCCGGAGTAGAGAGAGGAGCAGGTACGGGGTGAACCATTTACCCTCCACTTTCTAGGAACATTGCCCACGCCGGTGGGTCCGTGGATTTGGCTATTTTTTCTCTCCACTTAGCTGGTGCTTCCTCAATCCTTGC
>Diadema_setosum_OP310289
CCAGATATGGCTTTTCCCCGAATGAACAAAATGAGCTTCTGGCTAGTGCCCCCTTCCTTTATTTTACTTCTAGCTTCCGCCGGAGTAGAGAGAGGAGCAGGTACGGGGTGAACCATTTACCCTCCACTTTCTAGGAACATTGCCCACGCCGGTGGGTCCGTGGATTTGGCTATTTTTTCTCTCCACTTAGCTGGTGCTTCCTCAATCCTTGC
>Diadema_setosum_OP310278
CCAGATATGGCTTTTCCCCGAATGAACAAAATGAGCTTCTGGCTAGTGCCCCCTTCCTTTATTTTACTTCTAGCTTCCGCCGGAGTAGAGAGAGGAGCAGGTACGGGGTGAACCATTTACCCTCCACTTTCTAGGAACATTGCCCACGCCGGTGGGTCCGTGGATTTGGCTATTTTTTCTCTCCACTTAGCTGGTGCTTCCTCAATCCTTGC
>Diadema_setosum_OP310247
CCAGATATGGCTTTTCCCCGAATGAACAAAATGAGCTTCTGGCTAGTGCCCCCTTCCTTTATTTTACTTCTAGCTTCCGCCGGAGTAGAGAGAGGAGCAGGTACGGGGTGAACCATTTACCCTCCACTTTCTAGGAACATTGCCCACGCCGGTGGGTCCGTGGATTTGGCTATTTTTTCTCTCCACTTAGCTGGTGCTTCCTCAATCCTTGC
>Diadema_setosum_OP310245
CCAGATATGGCTTTTCCCCGAATGAACAAAATGAGCTTCTGGCTAGTGCCCCCTTCCTTTATTTTACTTCTAGCTTCCGCCGGAGTAGAGAGAGGAGCAGGTACGGGGTGAACCATTTACCCTCCACTTTCTAGGAACATTGCCCACGCCGGTGGGTCCGTGGATTTGGCTATTTTTTCTCTCCACTTAGCTGGTGCTTCCTCAATCCTTGC
>Diadema_setosum_OP310230
CCAGATATGGCTTTTCCCCGAATGAACAAAATGAGCTTCTGGCTAGTGCCCCCTTCCTTTATTTTACTTCTAGCTTCCGCCGGAGTAGAGAGAGGAGCAGGTACGGGGTGAACCATTTACCCTCCACTTTCTAGGAACATTGCCCACGCCGGTGGGTCCGTGGATTTGGCTATTTTTTCTCTCCACTTAGCTGGTGCTTCCTCAATCCTTGC
>Diadema_setosum_OP310219
CCAGATATGGCTTTTCCCCGAATGAACAAAATGAGCTTCTGGCTAGTGCCCCCTTCCTTTATTTTACTTCTAGCTTCCGCCGGAGTAGAGAGAGGAGCAGGTACGGGGTGAACCATTTACCCTCCACTTTCTAGGAACATTGCCCACGCCGGTGGGTCCGTGGATTTGGCTATTTTTTCTCTCCACTTAGCTGGTGCTTCCTCAATCCTTGC
>Diadema_setosum_OP310215
CCAGATATGGCTTTTCCCCGAATGAACAAAATGAGCTTCTGGCTAGTGCCCCCTTCCTTTATTTTACTTCTAGCTTCCGCCGGAGTAGAGAGAGGAGCAGGTACGGGGTGAACCATTTACCCTCCACTTTCTAGGAACATTGCCCACGCCGGTGGGTCCGTGGATTTGGCTATTTTTTCTCTCCACTTAGCTGGTGCTTCCTCAATCCTTGC
>Diadema_setosum_OP310202
CCAGATATGGCTTTTCCCCGAATGAACAAAATGAGCTTCTGGCTAGTGCCCCCTTCCTTTATTTTACTTCTAGCTTCCGCCGGAGTAGAGAGAGGAGCAGGTACGGGGTGAACCATTTACCCTCCACTTTCTAGGAACATTGCCCACGCCGGTGGGTCCGTGGATTTGGCTATTTTTTCTCTCCACTTAGCTGGTGCTTCCTCAATCCTTGC
>Diadema_setosum_OP310189
CCAGATATGGCTTTTCCCCGAATGAACAAAATGAGCTTCTGGCTAGTGCCCCCTTCCTTTATTTTACTTCTAGCTTCCGCCGGAGTAGAGAGAGGAGCAGGTACGGGGTGAACCATTTACCCTCCACTTTCTAGGAACATTGCCCACGCCGGTGGGTCCGTGGATTTGGCTATTTTTTCTCTCCACTTAGCTGGTGCTTCCTCAATCCTTGC
>Diadema_setosum_OP310170
CCAGATATGGCTTTTCCCCGAATGAACAAAATGAGCTTCTGGCTAGTGCCCCCTTCCTTTATTTTACTTCTAGCTTCCGCCGGAGTAGAGAGAGGAGCAGGTACGGGGTGAACCATTTACCCTCCACTTTCTAGGAACATTGCCCACGCCGGTGGGTCCGTGGATTTGGCTATTTTTTCTCTCCACTTAGCTGGTGCTTCCTCAATCCTTGC
>Diadema_setosum_OP310165
CCAGATATGGCTTTTCCCCGAATGAACAAAATGAGCTTCTGGCTAGTGCCCCCTTCCTTTATTTTACTTCTAGCTTCCGCCGGAGTAGAGAGAGGAGCAGGTACGGGGTGAACCATTTACCCTCCACTTTCTAGGAACATTGCCCACGCCGGTGGGTCCGTGGATTTGGCTATTTTTTCTCTCCACTTAGCTGGTGCTTCCTCAATCCTTGC
>Diadema_setosum_OP310157
CCAGATATGGCTTTTCCCCGAATGAACAAAATGAGCTTCTGGCTAGTGCCCCCTTCCTTTATTTTACTTCTAGCTTCCGCCGGAGTAGAGAGAGGAGCAGGTACGGGGTGAACCATTTACCCTCCACTTTCTAGGAACATTGCCCACGCCGGTGGGTCCGTGGATTTGGCTATTTTTTCTCTCCACTTAGCTGGTGCTTCCTCAATCCTTGC
>Diadema_setosum_OP310155
CCAGATATGGCTTTTCCCCGAATGAACAAAATGAGCTTCTGGCTAGTGCCCCCTTCCTTTATTTTACTTCTAGCTTCCGCCGGAGTAGAGAGAGGAGCAGGTACGGGGTGAACCATTTACCCTCCACTTTCTAGGAACATTGCCCACGCCGGTGGGTCCGTGGATTTGGCTATTTTTTCTCTCCACTTAGCTGGTGCTTCCTCAATCCTTGC
>Diadema_setosum_OP310153
CCAGATATGGCTTTTCCCCGAATGAACAAAATGAGCTTCTGGCTAGTGCCCCCTTCCTTTATTTTACTTCTAGCTTCCGCCGGAGTAGAGAGAGGAGCAGGTACGGGGTGAACCATTTACCCTCCACTTTCTAGGAACATTGCCCACGCCGGTGGGTCCGTGGATTTGGCTATTTTTTCTCTCCACTTAGCTGGTGCTTCCTCAATCCTTGC
>Diadema_setosum_OP310131
CCAGATATGGCTTTTCCCCGAATGAACAAAATGAGCTTCTGGCTAGTGCCCCCTTCCTTTATTTTACTTCTAGCTTCCGCCGGAGTAGAGAGAGGAGCAGGTACGGGGTGAACCATTTACCCTCCACTTTCTAGGAACATTGCCCACGCCGGTGGGTCCGTGGATTTGGCTATTTTTTCTCTCCACTTAGCTGGTGCTTCCTCAATCCTTGC
>Diadema_setosum_OP310121
CCAGATATGGCTTTTCCCCGAATGAACAAAATGAGCTTCTGGCTAGTGCCCCCTTCCTTTATTTTACTTCTAGCTTCCGCCGGAGTAGAGAGAGGAGCAGGTACGGGGTGAACCATTTACCCTCCACTTTCTAGGAACATTGCCCACGCCGGTGGGTCCGTGGATTTGGCTATTTTTTCTCTCCACTTAGCTGGTGCTTCCTCAATCCTTGC
>Diadema_setosum_OP310115
CCAGATATGGCTTTTCCCCGAATGAACAAAATGAGCTTCTGGCTAGTGCCCCCTTCCTTTATTTTACTTCTAGCTTCCGCCGGAGTAGAGAGAGGAGCAGGTACGGGGTGAACCATTTACCCTCCACTTTCTAGGAACATTGCCCACGCCGGTGGGTCCGTGGATTTGGCTATTTTTTCTCTCCACTTAGCTGGTGCTTCCTCAATCCTTGC
>Diadema_setosum_OP310112
CCAGATATGGCTTTTCCCCGAATGAACAAAATGAGCTTCTGGCTAGTGCCCCCTTCCTTTATTTTACTTCTAGCTTCCGCCGGAGTAGAGAGAGGAGCAGGTACGGGGTGAACCATTTACCCTCCACTTTCTAGGAACATTGCCCACGCCGGTGGGTCCGTGGATTTGGCTATTTTTTCTCTCCACTTAGCTGGTGCTTCCTCAATCCTTGC
>Diadema_setosum_OP310700
CCAGATATGGCTTTTCCCCGAATGAACAAAATGAGCTTCTGGCTAGTGCCCCCTTCCTTTATTTTACTTCTAGCTTCCGCCGGAGTAGAGAGAGGAGCAGGTACGGGGTGAACCATTTACCCTCCACTTTCTAGGAACATTGCCCACGCCGGTGGGTCCGTGGATTTGGCTATTTTTTCTCTCCACTTAGCTGGTGCTTCCTCAATCCTTGC
>Diadema_setosum_OP310254
CCAGATATGGCTTTTCCCCGAATGAACAAAATGAGCTTCTGGCTAGTGCCCCCTTCCTTTATTTTACTTCTAGCTTCCGCCGGAGTAGAGAGAGGAGCAGGTACGGGGTGAACCATTTACCCTCCACTTTCTAGGAACATTGCCCACGCCGGTGGGTCCGTGGATTTGGCTATTTTTTCTCTCCACTTAGCTGGTGCTTCCTCAATCCTTGC
>Diadema_setosum_OP310497
CCAGATATGGCTTTTCCCCGAATGAACAAAATGAGCTTCTGGCTAGTGCCCCCTTCCTTTATTTTACTTCTAGCTTCCGCCGGAGTAGAGAGAGGAGCAGGTACGGGGTGAACCATTTACCCTCCACTTTCTAGGAACATTGCCCACGCCGGTGGGTCCGTGGATTTGGCTATTTTTTCTCTCCACTTAGCTGGTGCTTCCTCAATCCTTGC
>Diadema_setosum_OP310786
CCAGATATGGCTTTTCCCCGAATGAACAAAATGAGCTTCTGGCTAGTGCCCCCTTCCTTTATTTTACTTCTAGCTTCCGCCGGAGTAGAGAGAGGAGCAGGTACGGGGTGAACCATTTACCCTCCACTTTCTAGGAACATTGCCCACGCCGGTGGGTCCGTGGATTTGGCTATTTTTTCTCTCCACTTAGCTGGTGCTTCCTCAATCCTTGC
>Diadema_setosum_OP310446
CCAGATATGGCTTTTCCCCGAATGAACAAAATGAGCTTCTGGCTAGTGCCCCCTTCCTTTATTTTACTTCTAGCTTCCGCCGGAGTAGAGAGAGGAGCAGGTACGGGGTGAACCATTTACCCTCCACTTTCTAGGAACATTGCCCACGCCGGTGGGTCCGTGGATTTGGCTATTTTTTCTCTCCACTTAGCTGGTGCTTCCTCAATCCTTGC
>Diadema_setosum_OP310473
CCAGATATGGCTTTTCCCCGAATGAACAAAATGAGCTTCTGGCTAGTGCCCCCTTCCTTTATTTTACTTCTAGCTTCCGCCGGAGTAGAGAGAGGAGCAGGTACGGGGTGAACCATTTACCCTCCACTTTCTAGGAACATTGCCCACGCCGGTGGGTCCGTGGATTTGGCTATTTTTTCTCTCCACTTAGCTGGTGCTTCCTCAATCCTTGC
>Diadema_setosum_OP310543
CCAGATATGGCTTTTCCCCGAATGAACAAAATGAGCTTCTGGCTAGTGCCCCCTTCCTTTATTTTACTTCTAGCTTCCGCCGGAGTAGAGAGAGGAGCAGGTACGGGGTGAACCATTTACCCTCCACTTTCTAGGAACATTGCCCACGCCGGTGGGTCCGTGGATTTGGCTATTTTTTCTCTCCACTTAGCTGGTGCTTCCTCAATCCTTGC
>Diadema_setosum_OP310379
CCAGATATGGCTTTTCCCCGAATGAACAAAATGAGCTTCTGGCTAGTGCCCCCTTCCTTTATTTTACTTCTAGCTTCCGCCGGAGTAGAGAGAGGAGCAGGTACGGGGTGAACCATTTACCCTCCACTTTCTAGGAACATTGCCCACGCCGGTGGGTCCGTGGATTTGGCTATTTTTTCTCTCCACTTAGCTGGTGCTTCCTCAATCCTTGC
>Diadema_setosum_OP310761
CCAGATATGGCTTTTCCCCGAATGAACAAAATGAGCTTCTGGCTAGTGCCCCCTTCCTTTATTTTACTTCTAGCTTCCGCCGGAGTAGAGAGAGGAGCAGGTACAGGGTGAACCATTTACCCTCCACTTTCTAGGAACATTGCCCACGCCGGTGGGTCCGTGGATTTGGCTATTTTTTCTCTCCACTTAGCTGGTGCTTCCTCAATCCTTGC
>Diadema_setosum_OP310718
CCAGATATGGCTTTTCCCCGAATGAACAAAATGAGCTTCTGGCTAGTGCCCCCTTCCTTTATTTTACTTCTAGCTTCCGCCGGAGTAGAGAGAGGAGCAGGTACAGGGTGAACCATTTACCCTCCACTTTCTAGGAACATTGCCCACGCCGGTGGGTCCGTGGATTTGGCTATTTTTTCTCTCCACTTAGCTGGTGCTTCCTCAATCCTTGC
>Diadema_setosum_OP310646
CCAGATATGGCTTTTCCCCGAATGAACAAAATGAGCTTCTGGCTAGTGCCCCCTTCCTTTATTTTACTTCTAGCTTCCGCCGGAGTAGAGAGAGGAGCAGGTACGGGGTGAACCATTTACCCTCCACTTTCTAGGAACATTGCCCACGCCGGTGGGTCCGTGGATTTGGCTATTTTTTCTCTCCACTTAGCTGGTGCTTCCTCAATCCTTGC
>Diadema_setosum_OP310627
CCAGATATGGCTTTTCCCCGAATGAACAAAATGAGCTTCTGGCTAGTGCCCCCTTCCTTTATTTTACTTCTAGCTTCCGCCGGAGTAGAGAGAGGAGCAGGTACGGGGTGAACCATTTACCCTCCACTTTCTAGGAACATTGCCCACGCCGGTGGGTCCGTGGATTTGGCTATTTTTTCTCTCCACTTAGCTGGTGCTTCCTCAATCCTTGC
>Diadema_setosum_OP310292
CCAGATATGGCTTTTCCCCGAATGAACAAAATGAGCTTCTGGCTAGTGCCCCCTTCCTTTATTTTACTTCTAGCTTCCGCCGGAGTAGAGAGAGGAGCAGGTACGGGGTGAACCATTTACCCTCCACTTTCTAGGAACATTGCCCACGCCGGTGGGTCCGTGGATTTGGCTATTTTTTCTCTCCACTTAGCTGGTGCTTCCTCAATCCTTGC
>Diadema_setosum_OP310489
CCAGATATGGCTTTTCCCCGAATGAACAAAATGAGCTTCTGGCTAGTGCCCCCTTCCTTTATTTTACTTCTAGCTTCCGCCGGAGTAGAGAGAGGAGCAGGTACGGGGTGAACCATTTACCCTCCACTTTCTAGGAACATTGCCCACGCCGGTGGGTCCGTGGATTTGGCTATTTTTTCTCTCCACTTAGCTGGTGCTTCCTCAATCCTTGC
>Diadema_setosum_OP310347
CCAGATATGGCTTTTCCCCGAATGAACAAAATGAGCTTCTGGCTAGTGCCCCCTTCCTTTATTTTACTTCTAGCTTCCGCCGGAGTAGAGAGAGGAGCAGGTACGGGGTGAACCATTTACCCTCCACTTTCTAGGAACATTGCCCACGCCGGTGGGTCCGTGGATTTGGCTATTTTTTCTCTCCACTTAGCTGGTGCTTCCTCAATCCTTGC
>Diadema_setosum_OP310373
CCAGATATGGCTTTTCCCCGAATGAACAAAATGAGCTTCTGGCTAGTGCCCCCTTCCTTTATTTTACTTCTAGCTTCCGCCGGAGTAGAGAGAGGAGCAGGTACGGGGTGAACCATTTACCCTCCACTTTCTAGGAACATTGCCCACGCCGGTGGGTCCGTGGATTTGGCTATTTTTTCTCTCCACTTAGCTGGTGCTTCCTCAATCCTTGC
>Diadema_setosum_OP310736
CCAGATATGGCTTTTCCCCGAATGAACAAAATGAGCTTCTGGCTAGTGCCCCCTTCCTTTATTTTACTTCTAGCTTCCGCCGGAGTAGAGAGAGGAGCAGGTACGGGGTGAACCATTTACCCTCCACTTTCTAGGAACATTGCCCACGCCGGTGGGTCCGTGGATTTGGCTATTTTTTCTCTCCACTTAGCTGGTGCTTCCTCAATCCTTGC
>Diadema_setosum_OP310737
CCAGATATGGCTTTTCCCCGAATGAACAAAATGAGCTTCTGGCTAGTGCCCCCTTCCTTTATTTTACTTCTAGCTTCCGCCGGAGTAGAGAGAGGAGCAGGTACGGGGTGAACCATTTACCCTCCACTTTCTAGGAACATTGCCCACGCCGGTGGGTCCGTGGATTTGGCTATTTTTTCTCTCCACTTAGCTGGTGCTTCCTCAATCCTTGC
>Diadema_setosum_OP310643
CCAGATATGGCTTTTCCCCGAATGAACAAAATGAGCTTCTGGCTAGTGCCCCCTTCCTTTATTTTACTTCTAGCTTCCGCCGGAGTAGAGAGAGGAGCAGGTACGGGGTGAACCATTTACCCTCCACTTTCTAGGAACATTGCCCACGCCGGTGGGTCCGTGGATTTGGCTATTTTTTCTCTCCACTTAGCTGGTGCTTCCTCAATCCTTGC
>Diadema_setosum_OP310468
CCAGATATGGCTTTTCCCCGAATGAACAAAATGAGCTTCTGGCTAGTGCCCCCTTCCTTTATTTTACTTCTAGCTTCCGCCGGAGTAGAGAGAGGAGCAGGTACGGGGTGAACCATTTACCCTCCACTTTCTAGGAACATTGCCCACGCCGGTGGGTCCGTGGATTTGGCTATTTTTTCTCTCCACTTAGCTGGTGCTTCCTCAATCCTTGC
>Diadema_setosum_OP310314
CCAGATATGGCTTTTCCCCGAATGAACAAAATGAGCTTCTGGCTAGTGCCCCCTTCCTTTATTTTACTTCTAGCTTCCGCCGGAGTAGAGAGAGGAGCAGGTACGGGGTGAACCATTTACCCTCCACTTTCTAGGAACATTGCCCACGCCGGTGGGTCCGTGGATTTGGCTATTTTTTCTCTCCACTTAGCTGGTGCTTCCTCAATCCTTGC
>Diadema_setosum_OP310764
CCAGATATGGCTTTTCCCCGAATGAACAAAATGAGCTTCTGGCTAGTGCCCCCTTCCTTTATTTTACTTCTAGCTTCCGCCGGAGTAGAGAGAGGAGCAGGTACGGGGTGAACCATTTACCCTCCACTTTCTAGGAACATTGCCCACGCCGGTGGGTCCGTGGATTTGGCTATTTTTTCTCTCCACTTAGCTGGTGCTTCCTCAATCCTTGC
>Diadema_setosum_OP310649
CCAGATATGGCTTTTCCCCGAATGAACAAAATGAGCTTCTGGCTAGTGCCCCCTTCCTTTATTTTACTTCTAGCTTCCGCCGGAGTAGAGAGAGGAGCAGGTACGGGGTGAACCATTTACCCTCCACTTTCTAGGAACATTGCCCACGCCGGTGGGTCCGTGGATTTGGCTATTTTTTCTCTCCACTTAGCTGGTGCTTCCTCAATCCTTGC
>Diadema_setosum_OP310639
CCAGATATGGCTTTTCCCCGAATGAACAAAATGAGCTTCTGGCTAGTGCCCCCTTCCTTTATTTTACTTCTAGCTTCCGCCGGAGTAGAGAGAGGAGCAGGTACGGGGTGAACCATTTACCCTCCACTTTCTAGGAACATTGCCCACGCCGGTGGGTCCGTGGATTTGGCTATTTTTTCTCTCCACTTAGCTGGTGCTTCCTCAATCCTTGC
>Diadema_setosum_OP310617
CCAGATATGGCTTTTCCCCGAATGAACAAAATGAGCTTCTGGCTAGTGCCCCCTTCCTTTATTTTACTTCTAGCTTCCGCCGGAGTAGAGAGAGGAGCAGGTACGGGGTGAACCATTTACCCTCCACTTTCTAGGAACATTGCCCACGCCGGTGGGTCCGTGGATTTGGCTATTTTTTCTCTCCACTTAGCTGGTGCTTCCTCAATCCTTGC
>Diadema_setosum_OP310555
CCAGATATGGCTTTTCCCCGAATGAACAAAATGAGCTTCTGGCTAGTGCCCCCTTCCTTTATTTTACTTCTAGCTTCCGCCGGAGTAGAGAGAGGAGCAGGTACGGGGTGAACCATTTACCCTCCACTTTCTAGGAACATTGCCCACGCCGGTGGGTCCGTGGATTTGGCTATTTTTTCTCTCCACTTAGCTGGTGCTTCCTCAATCCTTGC
>Diadema_setosum_OP310408
CCAGATATGGCTTTTCCCCGAATGAACAAAATGAGCTTCTGGCTAGTGCCCCCTTCCTTTATTTTACTTCTAGCTTCCGCCGGAGTAGAGAGAGGAGCAGGTACGGGGTGAACCATTTACCCTCCACTTTCTAGGAACATTGCCCACGCCGGTGGGTCCGTGGATTTGGCTATTTTTTCTCTCCACTTAGCTGGTGCTTCCTCAATCCTTGC
>Diadema_setosum_OP310333
CCAGATATGGCTTTTCCCCGAATGAACAAAATGAGCTTCTGGCTAGTGCCCCCTTCCTTTATTTTACTTCTAGCTTCCGCCGGAGTAGAGAGAGGAGCAGGTACGGGGTGAACCATTTACCCTCCACTTTCTAGGAACATTGCCCACGCCGGTGGGTCCGTGGATTTGGCTATTTTTTCTCTCCACTTAGCTGGTGCTTCCTCAATCCTTGC
>Diadema_setosum_OP310307
CCAGATATGGCTTTTCCCCGAATGAACAAAATGAGCTTCTGGCTAGTGCCCCCTTCCTTTATTTTACTTCTAGCTTCCGCCGGAGTAGAGAGAGGAGCAGGTACGGGGTGAACCATTTACCCTCCACTTTCTAGGAACATTGCCCACGCCGGTGGGTCCGTGGATTTGGCTATTTTTTCTCTCCACTTAGCTGGTGCTTCCTCAATCCTTGC
>Diadema_setosum_OP310297
CCAGATATGGCTTTTCCCCGAATGAACAAAATGAGCTTCTGGCTAGTGCCCCCTTCCTTTATTTTACTTCTAGCTTCCGCCGGAGTAGAGAGAGGAGCAGGTACGGGGTGAACCATTTACCCTCCACTTTCTAGGAACATTGCCCACGCCGGTGGGTCCGTGGATTTGGCTATTTTTTCTCTCCACTTAGCTGGTGCTTCCTCAATCCTTGC
>Diadema_setosum_OP310282
CCAGATATGGCTTTTCCCCGAATGAACAAAATGAGCTTCTGGCTAGTGCCCCCTTCCTTTATTTTACTTCTAGCTTCCGCCGGAGTAGAGAGAGGAGCAGGTACGGGGTGAACCATTTACCCTCCACTTTCTAGGAACATTGCCCACGCCGGTGGGTCCGTGGATTTGGCTATTTTTTCTCTCCACTTAGCTGGTGCTTCCTCAATCCTTGC
>Diadema_setosum_OP310281
CCAGATATGGCTTTTCCCCGAATGAACAAAATGAGCTTCTGGCTAGTGCCCCCTTCCTTTATTTTACTTCTAGCTTCCGCCGGAGTAGAGAGAGGAGCAGGTACGGGGTGAACCATTTACCCTCCACTTTCTAGGAACATTGCCCACGCCGGTGGGTCCGTGGATTTGGCTATTTTTTCTCTCCACTTAGCTGGTGCTTCCTCAATCCTTGC
>Diadema_setosum_OP310258
CCAGATATGGCTTTTCCCCGAATGAACAAAATGAGCTTCTGGCTAGTGCCCCCTTCCTTTATTTTACTTCTAGCTTCCGCCGGAGTAGAGAGAGGAGCAGGTACGGGGTGAACCATTTACCCTCCACTTTCTAGGAACATTGCCCACGCCGGTGGGTCCGTGGATTTGGCTATTTTTTCTCTCCACTTAGCTGGTGCTTCCTCAATCCTTGC
>Diadema_setosum_OP310240
CCAGATATGGCTTTTCCCCGAATGAACAAAATGAGCTTCTGGCTAGTGCCCCCTTCCTTTATTTTACTTCTAGCTTCCGCCGGAGTAGAGAGAGGAGCAGGTACGGGGTGAACCATTTACCCTCCACTTTCTAGGAACATTGCCCACGCCGGTGGGTCCGTGGATTTGGCTATTTTTTCTCTCCACTTAGCTGGTGCTTCCTCAATCCTTGC
>Diadema_setosum_OP310226
CCAGATATGGCTTTTCCCCGAATGAACAAAATGAGCTTCTGGCTAGTGCCCCCTTCCTTTATTTTACTTCTAGCTTCCGCCGGAGTAGAGAGAGGAGCAGGTACGGGGTGAACCATTTACCCTCCACTTTCTAGGAACATTGCCCACGCCGGTGGGTCCGTGGATTTGGCTATTTTTTCTCTCCACTTAGCTGGTGCTTCCTCAATCCTTGC
>Diadema_setosum_OP310214
CCAGATATGGCTTTTCCCCGAATGAACAAAATGAGCTTCTGGCTAGTGCCCCCTTCCTTTATTTTACTTCTAGCTTCCGCCGGAGTAGAGAGAGGAGCAGGTACGGGGTGAACCATTTACCCTCCACTTTCTAGGAACATTGCCCACGCCGGTGGGTCCGTGGATTTGGCTATTTTTTCTCTCCACTTAGCTGGTGCTTCCTCAATCCTTGC
>Diadema_setosum_OP310173
CCAGATATGGCTTTTCCCCGAATGAACAAAATGAGCTTCTGGCTAGTGCCCCCTTCCTTTATTTTACTTCTAGCTTCCGCCGGAGTAGAGAGAGGAGCAGGTACGGGGTGAACCATTTACCCTCCACTTTCTAGGAACATTGCCCACGCCGGTGGGTCCGTGGATTTGGCTATTTTTTCTCTCCACTTAGCTGGTGCTTCCTCAATCCTTGC
>Diadema_setosum_OP310171
CCAGATATGGCTTTTCCCCGAATGAACAAAATGAGCTTCTGGCTAGTGCCCCCTTCCTTTATTTTACTTCTAGCTTCCGCCGGAGTAGAGAGAGGAGCAGGTACGGGGTGAACCATTTACCCTCCACTTTCTAGGAACATTGCCCACGCCGGTGGGTCCGTGGATTTGGCTATTTTTTCTCTCCACTTAGCTGGTGCTTCCTCAATCCTTGC
>Diadema_setosum_OP310159
CCAGATATGGCTTTTCCCCGAATGAACAAAATGAGCTTCTGGCTAGTGCCCCCTTCCTTTATTTTACTTCTAGCTTCCGCCGGAGTAGAGAGAGGAGCAGGTACGGGGTGAACCATTTACCCTCCACTTTCTAGGAACATTGCCCACGCCGGTGGGTCCGTGGATTTGGCTATTTTTTCTCTCCACTTAGCTGGTGCTTCCTCAATCCTTGC
>Diadema_setosum_OP310158
CCAGATATGGCTTTTCCCCGAATGAACAAAATGAGCTTCTGGCTAGTGCCCCCTTCCTTTATTTTACTTCTAGCTTCCGCCGGAGTAGAGAGAGGAGCAGGTACGGGGTGAACCATTTACCCTCCACTTTCTAGGAACATTGCCCACGCCGGTGGGTCCGTGGATTTGGCTATTTTTTCTCTCCACTTAGCTGGTGCTTCCTCAATCCTTGC
>Diadema_setosum_OP310149
CCAGATATGGCTTTTCCCCGAATGAACAAAATGAGCTTCTGGCTAGTGCCCCCTTCCTTTATTTTACTTCTAGCTTCCGCCGGAGTAGAGAGAGGAGCAGGTACGGGGTGAACCATTTACCCTCCACTTTCTAGGAACATTGCCCACGCCGGTGGGTCCGTGGATTTGGCTATTTTTTCTCTCCACTTAGCTGGTGCTTCCTCAATCCTTGC
>Diadema_setosum_OP310141
CCAGATATGGCTTTTCCCCGAATGAACAAAATGAGCTTCTGGCTAGTGCCCCCTTCCTTTATTTTACTTCTAGCTTCCGCCGGAGTAGAGAGAGGAGCAGGTACGGGGTGAACCATTTACCCTCCACTTTCTAGGAACATTGCCCACGCCGGTGGGTCCGTGGATTTGGCTATTTTTTCTCTCCACTTAGCTGGTGCTTCCTCAATCCTTGC
>Diadema_setosum_OP310137
CCAGATATGGCTTTTCCCCGAATGAACAAAATGAGCTTCTGGCTAGTGCCCCCTTCCTTTATTTTACTTCTAGCTTCCGCCGGAGTAGAGAGAGGAGCAGGTACGGGGTGAACCATTTACCCTCCACTTTCTAGGAACATTGCCCACGCCGGTGGGTCCGTGGATTTGGCTATTTTTTCTCTCCACTTAGCTGGTGCTTCCTCAATCCTTGC
>Diadema_setosum_OP310130
CCAGATATGGCTTTTCCCCGAATGAACAAAATGAGCTTCTGGCTAGTGCCCCCTTCCTTTATTTTACTTCTAGCTTCCGCCGGAGTAGAGAGAGGAGCAGGTACGGGGTGAACCATTTACCCTCCACTTTCTAGGAACATTGCCCACGCCGGTGGGTCCGTGGATTTGGCTATTTTTTCTCTCCACTTAGCTGGTGCTTCCTCAATCCTTGC
>Diadema_setosum_OP310712
CCAGATATGGCTTTTCCCCGAATGAACAAAATGAGCTTCTGGCTAGTGCCCCCTTCCTTTATTTTACTTCTAGCTTCCGCCGGAGTAGAGAGAGGAGCAGGTACGGGGTGAACCATTTACCCTCCACTTTCTAGGAACATTGCCCACGCCGGTGGGTCCGTGGATTTGGCTATTTTTTCTCTCCACTTAGCTGGTGCTTCCTCAATCCTTGC
>Diadema_setosum_OP310715
CCAGATATGGCTTTTCCCCGAATGAACAAAATGAGCTTCTGGCTAGTGCCCCCTTCCTTTATTTTACTTCTAGCTTCCGCCGGAGTAGAGAGAGGAGCAGGTACGGGGTGAACCATTTACCCTCCACTTTCTAGGAACATTGCCCACGCCGGTGGGTCCGTGGATTTGGCTATTTTTTCTCTCCACTTAGCTGGTGCTTCCTCAATCCTTGC
>Diadema_setosum_OP310559
CCAGATATGGCTTTTCCCCGAATGAACAAAATGAGCTTCTGGCTAGTGCCCCCTTCCTTTATTTTACTTCTAGCTTCCGCCGGAGTAGAGAGAGGAGCAGGTACGGGGTGAACCATTTACCCTCCACTTTCTAGGAACATTGCCCACGCCGGTGGGTCCGTGGATTTGGCTATTTTTTCTCTCCACTTAGCTGGTGCTTCCTCAATCCTTGC
>Diadema_setosum_OP310757
CCAGATATGGCTTTTCCCCGAATGAACAAAATGAGCTTCTGGCTAGTGCCCCCTTCCTTTATTTTACTTCTAGCTTCCGCCGGAGTAGAGAGAGGAGCAGGTACGGGGTGAACCATTTACCCTCCACTTTCTAGGAACATTGCCCACGCCGGTGGGTCCGTGGATTTGGCTATTTTTTCTCTCCACTTAGCTGGTGCTTCCTCAATCCTTGC
>Diadema_setosum_OP310753
CCAGATATGGCTTTTCCCCGAATGAACAAAATGAGCTTCTGGCTAGTGCCCCCTTCCTTTATTTTACTTCTAGCTTCCGCCGGAGTAGAGAGAGGAGCAGGTACGGGGTGAACCATTTACCCTCCACTTTCTAGGAACATTGCCCACGCCGGTGGGTCCGTGGATTTGGCTATTTTTTCTCTCCACTTAGCTGGTGCTTCCTCAATCCTTGC
>Diadema_setosum_OP310573
CCAGATATGGCTTTTCCCCGAATGAACAAAATGAGCTTCTGGCTAGTGCCCCCTTCCTTTATTTTACTTCTAGCTTCCGCCGGAGTAGAGAGAGGAGCAGGTACGGGGTGAACCATTTACCCTCCACTTTCTAGGAACATTGCCCACGCCGGTGGGTCCGTGGATTTGGCTATTTTTTCTCTCCACTTAGCTGGTGCTTCCTCAATCCTTGC
>Diadema_setosum_OP310545
CCAGATATGGCTTTTCCCCGAATGAACAAAATGAGCTTCTGGCTAGTGCCCCCTTCCTTTATTTTACTTCTAGCTTCCGCCGGAGTAGAGAGAGGAGCAGGTACGGGGTGAACCATTTACCCTCCACTTTCTAGGAACATTGCCCACGCCGGTGGGTCCGTGGATTTGGCTATTTTTTCTCTCCACTTAGCTGGTGCTTCCTCAATCCTTGC
>Diadema_setosum_OP310542
CCAGATATGGCTTTTCCCCGAATGAACAAAATGAGCTTCTGGCTAGTGCCCCCTTCCTTTATTTTACTTCTAGCTTCCGCCGGAGTAGAGAGAGGAGCAGGTACGGGGTGAACCATTTACCCTCCACTTTCTAGGAACATTGCCCACGCCGGTGGGTCCGTGGATTTGGCTATTTTTTCTCTCCACTTAGCTGGTGCTTCCTCAATCCTTGC
>Diadema_setosum_OP310488
CCAGATATGGCTTTTCCCCGAATGAACAAAATGAGCTTCTGGCTAGTGCCCCCTTCCTTTATTTTACTTCTAGCTTCCGCCGGAGTAGAGAGAGGAGCAGGTACGGGGTGAACCATTTACCCTCCACTTTCTAGGAACATTGCCCACGCCGGTGGGTCCGTGGATTTGGCTATTTTTTCTCTCCACTTAGCTGGTGCTTCCTCAATCCTTGC
>Diadema_setosum_OP310464
CCAGATATGGCTTTTCCCCGAATGAACAAAATGAGCTTCTGGCTAGTGCCCCCTTCCTTTATTTTACTTCTAGCTTCCGCCGGAGTAGAGAGAGGAGCAGGTACGGGGTGAACCATTTACCCTCCACTTTCTAGGAACATTGCCCACGCCGGTGGGTCCGTGGATTTGGCTATTTTTTCTCTCCACTTAGCTGGTGCTTCCTCAATCCTTGC
>Diadema_setosum_OP310455
CCAGATATGGCTTTTCCCCGAATGAACAAAATGAGCTTCTGGCTAGTGCCCCCTTCCTTTATTTTACTTCTAGCTTCCGCCGGAGTAGAGAGAGGAGCAGGTACGGGGTGAACCATTTACCCTCCACTTTCTAGGAACATTGCCCACGCCGGTGGGTCCGTGGATTTGGCTATTTTTTCTCTCCACTTAGCTGGTGCTTCCTCAATCCTTGC
>Diadema_setosum_OP310451
CCAGATATGGCTTTTCCCCGAATGAACAAAATGAGCTTCTGGCTAGTGCCCCCTTCCTTTATTTTACTTCTAGCTTCCGCCGGAGTAGAGAGAGGAGCAGGTACGGGGTGAACCATTTACCCTCCACTTTCTAGGAACATTGCCCACGCCGGTGGGTCCGTGGATTTGGCTATTTTTTCTCTCCACTTAGCTGGTGCTTCCTCAATCCTTGC
>Diadema_setosum_OP310415
CCAGATATGGCTTTTCCCCGAATGAACAAAATGAGCTTCTGGCTAGTGCCCCCTTCCTTTATTTTACTTCTAGCTTCCGCCGGAGTAGAGAGAGGAGCAGGTACGGGGTGAACCATTTACCCTCCACTTTCTAGGAACATTGCCCACGCCGGTGGGTCCGTGGATTTGGCTATTTTTTCTCTCCACTTAGCTGGTGCTTCCTCAATCCTTGC
>Diadema_setosum_OP310389
CCAGATATGGCTTTTCCCCGAATGAACAAAATGAGCTTCTGGCTAGTGCCCCCTTCCTTTATTTTACTTCTAGCTTCCGCCGGAGTAGAGAGAGGAGCAGGTACGGGGTGAACCATTTACCCTCCACTTTCTAGGAACATTGCCCACGCCGGTGGGTCCGTGGATTTGGCTATTTTTTCTCTCCACTTAGCTGGTGCTTCCTCAATCCTTGC
>Diadema_setosum_OP310320
CCAGATATGGCTTTTCCCCGAATGAACAAAATGAGCTTCTGGCTAGTGCCCCCTTCCTTTATTTTACTTCTAGCTTCCGCCGGAGTAGAGAGAGGAGCAGGTACGGGGTGAACCATTTACCCTCCACTTTCTAGGAACATTGCCCACGCCGGTGGGTCCGTGGATTTGGCTATTTTTTCTCTCCACTTAGCTGGTGCTTCCTCAATCCTTGC
>Diadema_setosum_OP310416
CCAGATATGGCTTTTCCCCGAATGAACAAAATGAGCTTCTGGCTAGTGCCCCCTTCCTTTATTTTACTTCTAGCTTCCGCCGGAGTAGAGAGAGGAGCAGGTACGGGGTGAACCATTTACCCTCCACTTTCTAGGAACATTGCCCACGCCGGTGGGTCCGTGGATTTGGCTATTTTTTCTCTCCACTTAGCTGGTGCTTCCTCAATCCTTGC
>Diadema_setosum_OP310136
CCAGATATGGCTTTTCCCCGAATGAACAAAATGAGCTTCTGGCTAGTGCCCCCTTCCTTTATTTTACTTCTAGCTTCCGCCGGAGTAGAGAGAGGAGCAGGTACGGGGTGAACCATTTACCCTCCACTTTCTAGGAACATTGCCCACGCCGGTGGGTCCGTGGATTTGGCTATTTTTTCTCTCCACTTAGCTGGTGCTTCCTCAATCCTTGC
>Diadema_setosum_OP310754
CCAGATATGGCTTTTCCCCGAATGAACAAAATGAGCTTCTGGCTAGTGCCCCCTTCCTTTATTTTACTTCTAGCTTCCGCCGGAGTAGAGAGAGGAGCAGGTACGGGGTGAACCATCTACCCTCCACTTTCTAGGAACATTGCCCACGCCGGTGGGTCCGTGGATTTGGCTATTTTTTCTCTCCACTTAGCTGGTGCTTCCTCAATCCTTGC
>Diadema_setosum_OP310670
CCAGATATGGCTTTTCCCCGAATGAACAAAATGAGCTTCTGGCTAGTGCCCCCTTCCTTTATTTTACTTCTAGCTTCCGCCGGAGTAGAGAGAGGAGCAGGTACGGGGTGAACCATCTACCCTCCACTTTCTAGGAACATTGCCCACGCCGGTGGGTCCGTGGATTTGGCTATTTTTTCTCTCCACTTAGCTGGTGCTTCCTCAATCCTTGC
>Diadema_setosum_OP310326
CCAGATATGGCTTTTCCCCGAATGAACAAAATGAGCTTCTGGCTAGTGCCCCCTTCCTTTATTTTACTTCTAGCTTCCGCCGGAGTAGAGAGAGGAGCAGGTACGGGGTGAACCATCTACCCTCCACTTTCTAGGAACATTGCCCACGCCGGTGGGTCCGTGGATTTGGCTATTTTTTCTCTCCACTTAGCTGGTGCTTCCTCAATCCTTGC
>Diadema_setosum_OP310576
CCAGATATGGCTTTTCCCCGAATGAACAAAATGAGCTTCTGGCTAGTGCCCCCTTCCTTTATTTTACTTCTAGCTTCCGCCGGAGTAGAGAGAGGAGCAGGTACGGGGTGAACCATTTACCCTCCACTTTCTAGGAACATTGCCCACGCCGGTGGGTCCGTGGATTTGGCTATTTTTTCTCTCCACTTAGCTGGTGCTTCCTCAATCCTTGC
>Diadema_setosum_OP310368
CCAGATATGGCTTTTCCCCGAATGAACAAAATGAGCTTCTGGCTAGTGCCCCCTTCCTTTATTTTACTTCTAGCTTCCGCCGGAGTAGAGAGAGGAGCAGGTACGGGGTGAACCATTTACCCTCCACTTTCTAGGAACATTGCCCACGCCGGTGGGTCCGTGGATTTGGCTATTTTTTCTCTCCACTTAGCTGGTGCTTCCTCAATCCTTGC
>Diadema_setosum_OP310239
CCAGATATGGCTTTTCCCCGAATGAACAAAATGAGCTTCTGGCTAGTGCCCCCTTCCTTTATTTTACTTCTAGCTTCCGCCGGAGTAGAGAGAGGAGCAGGTACGGGGTGAACCATTTACCCTCCACTTTCTAGGAACATTGCCCACGCCGGTGGGTCCGTGGATTTGGCTATTTTTTCTCTCCACTTAGCTGGTGCTTCCTCAATCCTTGC
>Diadema_setosum_OP310609
CCAGATATGGCTTTTCCCCGAATGAACAAAATGAGCTTCTGGCTAGTGCCCCCTTCCTTTATTTTACTTCTAGCTTCCGCCGGAGTAGAGAGAGGAGCAGGTACGGGGTGAACCATTTACCCTCCACTTTCTAGGAACATTGCCCACGCCGGTGGGTCCGTGGATTTGGCTATTTTTTCTCTCCACTTAGCTGGTGCTTCCTCAATCCTTGC
>Diadema_setosum_OP310316
CCAGATATGGCTTTTCCCCGAATGAACAAAATGAGCTTCTGGCTAGTGCCCCCTTCCTTTATTTTACTTCTAGCTTCCGCCGGAGTAGAGAGAGGAGCAGGTACGGGGTGAACCATTTACCCTCCACTTTCTAGGAACATTGCCCACGCCGGTGGGTCCGTGGATTTGGCTATTTTTTCTCTCCACTTAGCTGGTGCTTCCTCAATCCTTGC
>Diadema_setosum_OP310163
CCAGATATGGCTTTTCCCCGAATGAACAAAATGAGCTTCTGGCTAGTGCCCCCTTCCTTTATTTTACTTCTAGCTTCCGCCGGAGTAGAGAGAGGAGCAGGTACGGGGTGAACCATTTACCCTCCACTTTCTAGGAACATTGCCCACGCCGGTGGGTCCGTGGATTTGGCTATTTTTTCTCTCCACTTAGCTGGTGCTTCCTCAATCCTTGC
>Diadema_setosum_OP310722
CCAGATATGGCTTTTCCCCGAATGAACAAAATGAGCTTCTGGCTAGTGCCCCCTTCCTTTATTTTACTTCTAGCTTCCGCCGGAGTAGAGAGAGGAGCAGGTACGGGGTGAACCATTTACCCTCCACTTTCTAGGAACATTGCCCACGCCGGTGGGTCCGTGGATTTGGCTATTTTTTCTCTCCACTTAGCTGGTGCTTCCTCAATCCTTGC
>Diadema_setosum_OP310710
CCAGATATGGCTTTTCCCCGAATGAACAAAATGAGCTTCTGGCTAGTGCCCCCTTCCTTTATTTTACTTCTAGCTTCCGCCGGAGTAGAGAGAGGAGCAGGTACGGGGTGAACCATTTACCCTCCACTTTCTAGGAACATTGCCCACGCCGGTGGGTCCGTGGATTTGGCTATTTTTTCTCTCCACTTAGCTGGTGCTTCCTCAATCCTTGC
>Diadema_setosum_OP310475
CCAGATATGGCTTTTCCCCGAATGAACAAAATGAGCTTCTGGCTAGTGCCCCCTTCCTTTATTTTACTTCTAGCTTCCGCCGGAGTAGAGAGAGGAGCAGGTACGGGGTGAACCATTTACCCTCCACTTTCTAGGAACATTGCCCACGCCGGTGGGTCCGTGGATTTGGCTATTTTTTCTCTCCACTTAGCTGGTGCTTCCTCAATCCTTGC
>Diadema_setosum_OP310458
CCAGATATGGCTTTTCCCCGAATGAACAAAATGAGCTTCTGGCTAGTGCCCCCTTCCTTTATTTTACTTCTAGCTTCCGCCGGAGTAGAGAGAGGAGCAGGTACGGGGTGAACCATTTACCCTCCACTTTCTAGGAACATTGCCCACGCCGGTGGGTCCGTGGATTTGGCTATTTTTTCTCTCCACTTAGCTGGTGCTTCCTCAATCCTTGC
>Diadema_setosum_OP310274
CCAGATATGGCTTTTCCCCGAATGAACAAAATGAGCTTCTGGCTAGTGCCCCCTTCCTTTATTTTACTTCTAGCTTCCGCCGGAGTAGAGAGAGGAGCAGGTACGGGGTGAACCATTTACCCTCCACTTTCTAGGAACATTGCCCACGCCGGTGGGTCCGTGGATTTGGCTATTTTTTCTCTCCACTTAGCTGGTGCTTCCTCAATCCTTGC
>Diadema_setosum_OP310256
CCAGATATGGCTTTTCCCCGAATGAACAAAATGAGCTTCTGGCTAGTGCCCCCTTCCTTTATTTTACTTCTAGCTTCCGCCGGAGTAGAGAGAGGAGCAGGTACGGGGTGAACCATTTACCCTCCACTTTCTAGGAACATTGCCCACGCCGGTGGGTCCGTGGATTTGGCTATTTTTTCTCTCCACTTAGCTGGTGCTTCCTCAATCCTTGC
>Diadema_setosum_OP310695
CCAGATATGGCTTTTCCCCGAATGAACAAAATGAGCTTCTGGCTAGTGCCCCCTTCCTTTATTTTACTTCTAGCTTCCGCCGGAGTAGAGAGAGGAGCAGGTACGGGGTGAACTATTTACCCTCCACTTTCTAGGAACATTGCCCACGCCGGTGGGTCCGTGGATTTGGCTATTTTTTCTCTCCACTTAGCTGGTGCTTCCTCAATCCTTGC
>Diadema_setosum_OP310692
CCAGATATGGCTTTTCCCCGAATGAACAAAATGAGCTTCTGGCTAGTGCCCCCTTCCTTTATTTTACTTCTAGCTTCCGCCGGAGTAGAGAGAGGAGCAGGTACGGGGTGAACCATTTACCCTCCACTTTCTAGGAACATTGCCCACGCCGGTGGGTCCGTGGATTTGGCTATTTTTTCTCTCCACTTAGCTGGTGCTTCCTCAATCCTTGC
>Diadema_setosum_OP310638
CCAGATATGGCTTTTCCCCGAATGAACAAAATGAGCTTCTGGCTAGTGCCCCCTTCCTTTATTTTACTTCTAGCTTCCGCCGGAGTAGAGAGAGGAGCAGGTACGGGGTGAACCATTTACCCTCCACTTTCTAGGAACATTGCCCACGCCGGTGGGTCCGTGGATTTGGCTATTTTTTCTCTCCACTTAGCTGGTGCTTCCTCAATCCTTGC
>Diadema_setosum_OP310450
CCAGATATGGCTTTTCCCCGAATGAACAAAATGAGCTTCTGGCTAGTGCCCCCTTCCTTTATTTTACTTCTAGCTTCCGCCGGAGTAGAGAGAGGAGCAGGTACGGGGTGAACCATTTACCCTCCACTTTCTAGGAACATTGCCCACGCCGGTGGGTCCGTGGATTTGGCTATTTTTTCTCTCCACTTAGCTGGTGCTTCCTCAATCCTTGC
>Diadema_setosum_OP310178
CCAGATATGGCTTTTCCCCGAATGAACAAAATGAGCTTCTGGCTAGTGCCCCCTTCCTTTATTTTACTTCTAGCTTCCGCCGGAGTAGAGAGAGGAGCAGGTACGGGGTGAACCATTTACCCTCCACTTTCTAGGAACATTGCCCACGCCGGTGGGTCCGTGGATTTGGCTATTTTTTCTCTCCACTTAGCTGGTGCTTCCTCAATCCTTGC
>Diadema_setosum_OP310787
CCAGATATGGCTTTTCCCCGAATGAACAAAATGAGCTTCTGGCTAGTGCCCCCTTCCTTTATTTTACTTCTAGCTTCCGCCGGAGTAGAGAGAGGAGCAGGTACGGGGTGAACCATTTACCCTCCACTTTCTAGGAACATTGCCCACGCCGGTGGGTCCGTGGATTTGGCTATTTTTTCTCTCCACTTAGCTGGTGCTTCCTCAATCCTTGC
>Diadema_setosum_OP310779
CCAGATATGGCTTTTCCCCGAATGAACAAAATGAGCTTCTGGCTAGTGCCCCCTTCCTTTATTTTACTTCTAGCTTCCGCCGGAGTAGAGAGAGGAGCAGGTACGGGGTGAACCATTTACCCTCCACTTTCTAGGAACATTGCCCACGCCGGTGGGTCCGTGGATTTGGCTATTTTTTCTCTCCACTTAGCTGGTGCTTCCTCAATCCTTGC
>Diadema_setosum_OP310776
CCAGATATGGCTTTTCCCCGAATGAACAAAATGAGCTTCTGGCTAGTGCCCCCTTCCTTTATTTTACTTCTAGCTTCCGCCGGAGTAGAGAGAGGAGCAGGTACGGGGTGAACCATTTACCCTCCACTTTCTAGGAACATTGCCCACGCCGGTGGGTCCGTGGATTTGGCTATTTTTTCTCTCCACTTAGCTGGTGCTTCCTCAATCCTTGC
>Diadema_setosum_OP310756
CCAGATATGGCTTTTCCCCGAATGAACAAAATGAGCTTCTGGCTAGTGCCCCCTTCCTTTATTTTACTTCTAGCTTCCGCCGGAGTAGAGAGAGGAGCAGGTACGGGGTGAACCATTTACCCTCCACTTTCTAGGAACATTGCCCACGCCGGTGGGTCCGTGGATTTGGCTATTTTTTCTCTCCACTTAGCTGGTGCTTCCTCAATCCTTGC
>Diadema_setosum_OP310743
CCAGATATGGCTTTTCCCCGAATGAACAAAATGAGCTTCTGGCTAGTGCCCCCTTCCTTTATTTTACTTCTAGCTTCCGCCGGAGTAGAGAGAGGAGCAGGTACGGGGTGAACCATTTACCCTCCACTTTCTAGGAACATTGCCCACGCCGGTGGGTCCGTGGATTTGGCTATTTTTTCTCTCCACTTAGCTGGTGCTTCCTCAATCCTTGC
>Diadema_setosum_OP310717
CCAGATATGGCTTTTCCCCGAATGAACAAAATGAGCTTCTGGCTAGTGCCCCCTTCCTTTATTTTACTTCTAGCTTCCGCCGGAGTAGAGAGAGGAGCAGGTACGGGGTGAACCATTTACCCTCCACTTTCTAGGAACATTGCCCACGCCGGTGGGTCCGTGGATTTGGCTATTTTTTCTCTCCACTTAGCTGGTGCTTCCTCAATCCTTGC
>Diadema_setosum_OP310714
CCAGATATGGCTTTTCCCCGAATGAACAAAATGAGCTTCTGGCTAGTGCCCCCTTCCTTTATTTTACTTCTAGCTTCCGCCGGAGTAGAGAGAGGAGCAGGTACGGGGTGAACCATTTACCCTCCACTTTCTAGGAACATTGCCCACGCCGGTGGGTCCGTGGATTTGGCTATTTTTTCTCTCCACTTAGCTGGTGCTTCCTCAATCCTTGC
>Diadema_setosum_OP310709
CCAGATATGGCTTTTCCCCGAATGAACAAAATGAGCTTCTGGCTAGTGCCCCCTTCCTTTATTTTACTTCTAGCTTCCGCCGGAGTAGAGAGAGGAGCAGGTACGGGGTGAACCATTTACCCTCCACTTTCTAGGAACATTGCCCACGCCGGTGGGTCCGTGGATTTGGCTATTTTTTCTCTCCACTTAGCTGGTGCTTCCTCAATCCTTGC
>Diadema_setosum_OP310708
CCAGATATGGCTTTTCCCCGAATGAACAAAATGAGCTTCTGGCTAGTGCCCCCTTCCTTTATTTTACTTCTAGCTTCCGCCGGAGTAGAGAGAGGAGCAGGTACGGGGTGAACCATTTACCCTCCACTTTCTAGGAACATTGCCCACGCCGGTGGGTCCGTGGATTTGGCTATTTTTTCTCTCCACTTAGCTGGTGCTTCCTCAATCCTTGC
>Diadema_setosum_OP310704
CCAGATATGGCTTTTCCCCGAATGAACAAAATGAGCTTCTGGCTAGTGCCCCCTTCCTTTATTTTACTTCTAGCTTCCGCCGGAGTAGAGAGAGGAGCAGGTACGGGGTGAACCATTTACCCTCCACTTTCTAGGAACATTGCCCACGCCGGTGGGTCCGTGGATTTGGCTATTTTTTCTCTCCACTTAGCTGGTGCTTCCTCAATCCTTGC
>Diadema_setosum_OP310693
CCAGATATGGCTTTTCCCCGAATGAACAAAATGAGCTTCTGGCTAGTGCCCCCTTCCTTTATTTTACTTCTAGCTTCCGCCGGAGTAGAGAGAGGAGCAGGTACGGGGTGAACCATTTACCCTCCACTTTCTAGGAACATTGCCCACGCCGGTGGGTCCGTGGATTTGGCTATTTTTTCTCTCCACTTAGCTGGTGCTTCCTCAATCCTTGC
>Diadema_setosum_OP310691
CCAGATATGGCTTTTCCCCGAATGAACAAAATGAGCTTCTGGCTAGTGCCCCCTTCCTTTATTTTACTTCTAGCTTCCGCCGGAGTAGAGAGAGGAGCAGGTACGGGGTGAACCATTTACCCTCCACTTTCTAGGAACATTGCCCACGCCGGTGGGTCCGTGGATTTGGCTATTTTTTCTCTCCACTTAGCTGGTGCTTCCTCAATCCTTGC
>Diadema_setosum_OP310682
CCAGATATGGCTTTTCCCCGAATGAACAAAATGAGCTTCTGGCTAGTGCCCCCTTCCTTTATTTTACTTCTAGCTTCCGCCGGAGTAGAGAGAGGAGCAGGTACGGGGTGAACCATTTACCCTCCACTTTCTAGGAACATTGCCCACGCCGGTGGGTCCGTGGATTTGGCTATTTTTTCTCTCCACTTAGCTGGTGCTTCCTCAATCCTTGC
>Diadema_setosum_OP310676
CCAGATATGGCTTTTCCCCGAATGAACAAAATGAGCTTCTGGCTAGTGCCCCCTTCCTTTATTTTACTTCTAGCTTCCGCCGGAGTAGAGAGAGGAGCAGGTACGGGGTGAACCATTTACCCTCCACTTTCTAGGAACATTGCCCACGCCGGTGGGTCCGTGGATTTGGCTATTTTTTCTCTCCACTTAGCTGGTGCTTCCTCAATCCTTGC
>Diadema_setosum_OP310658
CCAGATATGGCTTTTCCCCGAATGAACAAAATGAGCTTCTGGCTAGTGCCCCCTTCCTTTATTTTACTTCTAGCTTCCGCCGGAGTAGAGAGAGGAGCAGGTACGGGGTGAACCATTTACCCTCCACTTTCTAGGAACATTGCCCACGCCGGTGGGTCCGTGGATTTGGCTATTTTTTCTCTCCACTTAGCTGGTGCTTCCTCAATCCTTGC
>Diadema_setosum_OP310641
CCAGATATGGCTTTTCCCCGAATGAACAAAATGAGCTTCTGGCTAGTGCCCCCTTCCTTTATTTTACTTCTAGCTTCCGCCGGAGTAGAGAGAGGAGCAGGTACGGGGTGAACCATTTACCCTCCACTTTCTAGGAACATTGCCCACGCCGGTGGGTCCGTGGATTTGGCTATTTTTTCTCTCCACTTAGCTGGTGCTTCCTCAATCCTTGC
>Diadema_setosum_OP310634
CCAGATATGGCTTTTCCCCGAATGAACAAAATGAGCTTCTGGCTAGTGCCCCCTTCCTTTATTTTACTTCTAGCTTCCGCCGGAGTAGAGAGAGGAGCAGGTACGGGGTGAACCATTTACCCTCCACTTTCTAGGAACATTGCCCACGCCGGTGGGTCCGTGGATTTGGCTATTTTTTCTCTCCACTTAGCTGGTGCTTCCTCAATCCTTGC
>Diadema_setosum_OP310620
CCAGATATGGCTTTTCCCCGAATGAACAAAATGAGCTTCTGGCTAGTGCCCCCTTCCTTTATTTTACTTCTAGCTTCCGCCGGAGTAGAGAGAGGAGCAGGTACGGGGTGAACCATTTACCCTCCACTTTCTAGGAACATTGCCCACGCCGGTGGGTCCGTGGATTTGGCTATTTTTTCTCTCCACTTAGCTGGTGCTTCCTCAATCCTTGC
>Diadema_setosum_OP310607
CCAGATATGGCTTTTCCCCGAATGAACAAAATGAGCTTCTGGCTAGTGCCCCCTTCCTTTATTTTACTTCTAGCTTCCGCCGGAGTAGAGAGAGGAGCAGGTACGGGGTGAACCATTTACCCTCCACTTTCTAGGAACATTGCCCACGCCGGTGGGTCCGTGGATTTGGCTATTTTTTCTCTCCACTTAGCTGGTGCTTCCTCAATCCTTGC
>Diadema_setosum_OP310580
CCAGATATGGCTTTTCCCCGAATGAACAAAATGAGCTTCTGGCTAGTGCCCCCTTCCTTTATTTTACTTCTAGCTTCCGCCGGAGTAGAGAGAGGAGCAGGTACGGGGTGAACCATTTACCCTCCACTTTCTAGGAACATTGCCCACGCCGGTGGGTCCGTGGATTTGGCTATTTTTTCTCTCCACTTAGCTGGTGCTTCCTCAATCCTTGC
>Diadema_setosum_OP310577
CCAGATATGGCTTTTCCCCGAATGAACAAAATGAGCTTCTGGCTAGTGCCCCCTTCCTTTATTTTACTTCTAGCTTCCGCCGGAGTAGAGAGAGGAGCAGGTACGGGGTGAACCATTTACCCTCCACTTTCTAGGAACATTGCCCACGCCGGTGGGTCCGTGGATTTGGCTATTTTTTCTCTCCACTTAGCTGGTGCTTCCTCAATCCTTGC
>Diadema_setosum_OP310549
CCAGATATGGCTTTTCCCCGAATGAACAAAATGAGCTTCTGGCTAGTGCCCCCTTCCTTTATTTTACTTCTAGCTTCCGCCGGAGTAGAGAGAGGAGCAGGTACGGGGTGAACCATTTACCCTCCACTTTCTAGGAACATTGCCCACGCCGGTGGGTCCGTGGATTTGGCTATTTTTTCTCTCCACTTAGCTGGTGCTTCCTCAATCCTTGC
>Diadema_setosum_OP310541
CCAGATATGGCTTTTCCCCGAATGAACAAAATGAGCTTCTGGCTAGTGCCCCCTTCCTTTATTTTACTTCTAGCTTCCGCCGGAGTAGAGAGAGGAGCAGGTACGGGGTGAACCATTTACCCTCCACTTTCTAGGAACATTGCCCACGCCGGTGGGTCCGTGGATTTGGCTATTTTTTCTCTCCACTTAGCTGGTGCTTCCTCAATCCTTGC
>Diadema_setosum_OP310533
CCAGATATGGCTTTTCCCCGAATGAACAAAATGAGCTTCTGGCTAGTGCCCCCTTCCTTTATTTTACTTCTAGCTTCCGCCGGAGTAGAGAGAGGAGCAGGTACGGGGTGAACCATTTACCCTCCACTTTCTAGGAACATTGCCCACGCCGGTGGGTCCGTGGATTTGGCTATTTTTTCTCTCCACTTAGCTGGTGCTTCCTCAATCCTTGC
>Diadema_setosum_OP310531
CCAGATATGGCTTTTCCCCGAATGAACAAAATGAGCTTCTGGCTAGTGCCCCCTTCCTTTATTTTACTTCTAGCTTCCGCCGGAGTAGAGAGAGGAGCAGGTACGGGGTGAACCATTTACCCTCCACTTTCTAGGAACATTGCCCACGCCGGTGGGTCCGTGGATTTGGCTATTTTTTCTCTCCACTTAGCTGGTGCTTCCTCAATCCTTGC
>Diadema_setosum_OP310528
CCAGATATGGCTTTTCCCCGAATGAACAAAATGAGCTTCTGGCTAGTGCCCCCTTCCTTTATTTTACTTCTAGCTTCCGCCGGAGTAGAGAGAGGAGCAGGTACGGGGTGAACCATTTACCCTCCACTTTCTAGGAACATTGCCCACGCCGGTGGGTCCGTGGATTTGGCTATTTTTTCTCTCCACTTAGCTGGTGCTTCCTCAATCCTTGC
>Diadema_setosum_OP310526
CCAGATATGGCTTTTCCCCGAATGAACAAAATGAGCTTCTGGCTAGTGCCCCCTTCCTTTATTTTACTTCTAGCTTCCGCCGGAGTAGAGAGAGGAGCAGGTACGGGGTGAACCATTTACCCTCCACTTTCTAGGAACATTGCCCACGCCGGTGGGTCCGTGGATTTGGCTATTTTTTCTCTCCACTTAGCTGGTGCTTCCTCAATCCTTGC
>Diadema_setosum_OP310524
CCAGATATGGCTTTTCCCCGAATGAACAAAATGAGCTTCTGGCTAGTGCCCCCTTCCTTTATTTTACTTCTAGCTTCCGCCGGAGTAGAGAGAGGAGCAGGTACGGGGTGAACCATTTACCCTCCACTTTCTAGGAACATTGCCCACGCCGGTGGGTCCGTGGATTTGGCTATTTTTTCTCTCCACTTAGCTGGTGCTTCCTCAATCCTTGC
>Diadema_setosum_OP310522
CCAGATATGGCTTTTCCCCGAATGAACAAAATGAGCTTCTGGCTAGTGCCCCCTTCCTTTATTTTACTTCTAGCTTCCGCCGGAGTAGAGAGAGGAGCAGGTACGGGGTGAACCATTTACCCTCCACTTTCTAGGAACATTGCCCACGCCGGTGGGTCCGTGGATTTGGCTATTTTTTCTCTCCACTTAGCTGGTGCTTCCTCAATCCTTGC
>Diadema_setosum_OP310516
CCAGATATGGCTTTTCCCCGAATGAACAAAATGAGCTTCTGGCTAGTGCCCCCTTCCTTTATTTTACTTCTAGCTTCCGCCGGAGTAGAGAGAGGAGCAGGTACGGGGTGAACCATTTACCCTCCACTTTCTAGGAACATTGCCCACGCCGGTGGGTCCGTGGATTTGGCTATTTTTTCTCTCCACTTAGCTGGTGCTTCCTCAATCCTTGC
>Diadema_setosum_OP310509
CCAGATATGGCTTTTCCCCGAATGAACAAAATGAGCTTCTGGCTAGTGCCCCCTTCCTTTATTTTACTTCTAGCTTCCGCCGGAGTAGAGAGAGGAGCAGGTACGGGGTGAACCATTTACCCTCCACTTTCTAGGAACATTGCCCACGCCGGTGGGTCCGTGGATTTGGCTATTTTTTCTCTCCACTTAGCTGGTGCTTCCTCAATCCTTGC
>Diadema_setosum_OP310487
CCAGATATGGCTTTTCCCCGAATGAACAAAATGAGCTTCTGGCTAGTGCCCCCTTCCTTTATTTTACTTCTAGCTTCCGCCGGAGTAGAGAGAGGAGCAGGTACGGGGTGAACCATTTACCCTCCACTTTCTAGGAACATTGCCCACGCCGGTGGGTCCGTGGATTTGGCTATTTTTTCTCTCCACTTAGCTGGTGCTTCCTCAATCCTTGC
>Diadema_setosum_OP310481
CCAGATATGGCTTTTCCCCGAATGAACAAAATGAGCTTCTGGCTAGTGCCCCCTTCCTTTATTTTACTTCTAGCTTCCGCCGGAGTAGAGAGAGGAGCAGGTACGGGGTGAACCATTTACCCTCCACTTTCTAGGAACATTGCCCACGCCGGTGGGTCCGTGGATTTGGCTATTTTTTCTCTCCACTTAGCTGGTGCTTCCTCAATCCTTGC
>Diadema_setosum_OP310474
CCAGATATGGCTTTTCCCCGAATGAACAAAATGAGCTTCTGGCTAGTGCCCCCTTCCTTTATTTTACTTCTAGCTTCCGCCGGAGTAGAGAGAGGAGCAGGTACGGGGTGAACCATTTACCCTCCACTTTCTAGGAACATTGCCCACGCCGGTGGGTCCGTGGATTTGGCTATTTTTTCTCTCCACTTAGCTGGTGCTTCCTCAATCCTTGC
>Diadema_setosum_OP310453
CCAGATATGGCTTTTCCCCGAATGAACAAAATGAGCTTCTGGCTAGTGCCCCCTTCCTTTATTTTACTTCTAGCTTCCGCCGGAGTAGAGAGAGGAGCAGGTACGGGGTGAACCATTTACCCTCCACTTTCTAGGAACATTGCCCACGCCGGTGGGTCCGTGGATTTGGCTATTTTTTCTCTCCACTTAGCTGGTGCTTCCTCAATCCTTGC
>Diadema_setosum_OP310443
CCAGATATGGCTTTTCCCCGAATGAACAAAATGAGCTTCTGGCTAGTGCCCCCTTCCTTTATTTTACTTCTAGCTTCCGCCGGAGTAGAGAGAGGAGCAGGTACGGGGTGAACCATTTACCCTCCACTTTCTAGGAACATTGCCCACGCCGGTGGGTCCGTGGATTTGGCTATTTTTTCTCTCCACTTAGCTGGTGCTTCCTCAATCCTTGC
>Diadema_setosum_OP310431
CCAGATATGGCTTTTCCCCGAATGAACAAAATGAGCTTCTGGCTAGTGCCCCCTTCCTTTATTTTACTTCTAGCTTCCGCCGGAGTAGAGAGAGGAGCAGGTACGGGGTGAACCATTTACCCTCCACTTTCTAGGAACATTGCCCACGCCGGTGGGTCCGTGGATTTGGCTATTTTTTCTCTCCACTTAGCTGGTGCTTCCTCAATCCTTGC
>Diadema_setosum_OP310428
CCAGATATGGCTTTTCCCCGAATGAACAAAATGAGCTTCTGGCTAGTGCCCCCTTCCTTTATTTTACTTCTAGCTTCCGCCGGAGTAGAGAGAGGAGCAGGTACGGGGTGAACCATTTACCCTCCACTTTCTAGGAACATTGCCCACGCCGGTGGGTCCGTGGATTTGGCTATTTTTTCTCTCCACTTAGCTGGTGCTTCCTCAATCCTTGC
>Diadema_setosum_OP310424
CCAGATATGGCTTTTCCCCGAATGAACAAAATGAGCTTCTGGCTAGTGCCCCCTTCCTTTATTTTACTTCTAGCTTCCGCCGGAGTAGAGAGAGGAGCAGGTACGGGGTGAACCATTTACCCTCCACTTTCTAGGAACATTGCCCACGCCGGTGGGTCCGTGGATTTGGCTATTTTTTCTCTCCACTTAGCTGGTGCTTCCTCAATCCTTGC
>Diadema_setosum_OP310414
CCAGATATGGCTTTTCCCCGAATGAACAAAATGAGCTTCTGGCTAGTGCCCCCTTCCTTTATTTTACTTCTAGCTTCCGCCGGAGTAGAGAGAGGAGCAGGTACGGGGTGAACCATTTACCCTCCACTTTCTAGGAACATTGCCCACGCCGGTGGGTCCGTGGATTTGGCTATTTTTTCTCTCCACTTAGCTGGTGCTTCCTCAATCCTTGC
>Diadema_setosum_OP310413
CCAGATATGGCTTTTCCCCGAATGAACAAAATGAGCTTCTGGCTAGTGCCCCCTTCCTTTATTTTACTTCTAGCTTCCGCCGGAGTAGAGAGAGGAGCAGGTACGGGGTGAACCATTTACCCTCCACTTTCTAGGAACATTGCCCACGCCGGTGGGTCCGTGGATTTGGCTATTTTTTCTCTCCACTTAGCTGGTGCTTCCTCAATCCTTGC
>Diadema_setosum_OP310412
CCAGATATGGCTTTTCCCCGAATGAACAAAATGAGCTTCTGGCTAGTGCCCCCTTCCTTTATTTTACTTCTAGCTTCCGCCGGAGTAGAGAGAGGAGCAGGTACGGGGTGAACCATTTACCCTCCACTTTCTAGGAACATTGCCCACGCCGGTGGGTCCGTGGATTTGGCTATTTTTTCTCTCCACTTAGCTGGTGCTTCCTCAATCCTTGC
>Diadema_setosum_OP310401
CCAGATATGGCTTTTCCCCGAATGAACAAAATGAGCTTCTGGCTAGTGCCCCCTTCCTTTATTTTACTTCTAGCTTCCGCCGGAGTAGAGAGAGGAGCAGGTACGGGGTGAACCATTTACCCTCCACTTTCTAGGAACATTGCCCACGCCGGTGGGTCCGTGGATTTGGCTATTTTTTCTCTCCACTTAGCTGGTGCTTCCTCAATCCTTGC
>Diadema_setosum_OP310390
CCAGATATGGCTTTTCCCCGAATGAACAAAATGAGCTTCTGGCTAGTGCCCCCTTCCTTTATTTTACTTCTAGCTTCCGCCGGAGTAGAGAGAGGAGCAGGTACGGGGTGAACCATTTACCCTCCACTTTCTAGGAACATTGCCCACGCCGGTGGGTCCGTGGATTTGGCTATTTTTTCTCTCCACTTAGCTGGTGCTTCCTCAATCCTTGC
>Diadema_setosum_OP310384
CCAGATATGGCTTTTCCCCGAATGAACAAAATGAGCTTCTGGCTAGTGCCCCCTTCCTTTATTTTACTTCTAGCTTCCGCCGGAGTAGAGAGAGGAGCAGGTACGGGGTGAACCATTTACCCTCCACTTTCTAGGAACATTGCCCACGCCGGTGGGTCCGTGGATTTGGCTATTTTTTCTCTCCACTTAGCTGGTGCTTCCTCAATCCTTGC
>Diadema_setosum_OP310383
CCAGATATGGCTTTTCCCCGAATGAACAAAATGAGCTTCTGGCTAGTGCCCCCTTCCTTTATTTTACTTCTAGCTTCCGCCGGAGTAGAGAGAGGAGCAGGTACGGGGTGAACCATTTACCCTCCACTTTCTAGGAACATTGCCCACGCCGGTGGGTCCGTGGATTTGGCTATTTTTTCTCTCCACTTAGCTGGTGCTTCCTCAATCCTTGC
>Diadema_setosum_OP310381
CCAGATATGGCTTTTCCCCGAATGAACAAAATGAGCTTCTGGCTAGTGCCCCCTTCCTTTATTTTACTTCTAGCTTCCGCCGGAGTAGAGAGAGGAGCAGGTACGGGGTGAACCATTTACCCTCCACTTTCTAGGAACATTGCCCACGCCGGTGGGTCCGTGGATTTGGCTATTTTTTCTCTCCACTTAGCTGGTGCTTCCTCAATCCTTGC
>Diadema_setosum_OP310361
CCAGATATGGCTTTTCCCCGAATGAACAAAATGAGCTTCTGGCTAGTGCCCCCTTCCTTTATTTTACTTCTAGCTTCCGCCGGAGTAGAGAGAGGAGCAGGTACGGGGTGAACCATTTACCCTCCACTTTCTAGGAACATTGCCCACGCCGGTGGGTCCGTGGATTTGGCTATTTTTTCTCTCCACTTAGCTGGTGCTTCCTCAATCCTTGC
>Diadema_setosum_OP310356
CCAGATATGGCTTTTCCCCGAATGAACAAAATGAGCTTCTGGCTAGTGCCCCCTTCCTTTATTTTACTTCTAGCTTCCGCCGGAGTAGAGAGAGGAGCAGGTACGGGGTGAACCATTTACCCTCCACTTTCTAGGAACATTGCCCACGCCGGTGGGTCCGTGGATTTGGCTATTTTTTCTCTCCACTTAGCTGGTGCTTCCTCAATCCTTGC
>Diadema_setosum_OP310350
CCAGATATGGCTTTTCCCCGAATGAACAAAATGAGCTTCTGGCTAGTGCCCCCTTCCTTTATTTTACTTCTAGCTTCCGCCGGAGTAGAGAGAGGAGCAGGTACGGGGTGAACCATTTACCCTCCACTTTCTAGGAACATTGCCCACGCCGGTGGGTCCGTGGATTTGGCTATTTTTTCTCTCCACTTAGCTGGTGCTTCCTCAATCCTTGC
>Diadema_setosum_OP310345
CCAGATATGGCTTTTCCCCGAATGAACAAAATGAGCTTCTGGCTAGTGCCCCCTTCCTTTATTTTACTTCTAGCTTCCGCCGGAGTAGAGAGAGGAGCAGGTACGGGGTGAACCATTTACCCTCCACTTTCTAGGAACATTGCCCACGCCGGTGGGTCCGTGGATTTGGCTATTTTTTCTCTCCACTTAGCTGGTGCTTCCTCAATCCTTGC
>Diadema_setosum_OP310340
CCAGATATGGCTTTTCCCCGAATGAACAAAATGAGCTTCTGGCTAGTGCCCCCTTCCTTTATTTTACTTCTAGCTTCCGCCGGAGTAGAGAGAGGAGCAGGTACGGGGTGAACCATTTACCCTCCACTTTCTAGGAACATTGCCCACGCCGGTGGGTCCGTGGATTTGGCTATTTTTTCTCTCCACTTAGCTGGTGCTTCCTCAATCCTTGC
>Diadema_setosum_OP310336
CCAGATATGGCTTTTCCCCGAATGAACAAAATGAGCTTCTGGCTAGTGCCCCCTTCCTTTATTTTACTTCTAGCTTCCGCCGGAGTAGAGAGAGGAGCAGGTACGGGGTGAACCATTTACCCTCCACTTTCTAGGAACATTGCCCACGCCGGTGGGTCCGTGGATTTGGCTATTTTTTCTCTCCACTTAGCTGGTGCTTCCTCAATCCTTGC
>Diadema_setosum_OP310318
CCAGATATGGCTTTTCCCCGAATGAACAAAATGAGCTTCTGGCTAGTGCCCCCTTCCTTTATTTTACTTCTAGCTTCCGCCGGAGTAGAGAGAGGAGCAGGTACGGGGTGAACCATTTACCCTCCACTTTCTAGGAACATTGCCCACGCCGGTGGGTCCGTGGATTTGGCTATTTTTTCTCTCCACTTAGCTGGTGCTTCCTCAATCCTTGC
>Diadema_setosum_OP310317
CCAGATATGGCTTTTCCCCGAATGAACAAAATGAGCTTCTGGCTAGTGCCCCCTTCCTTTATTTTACTTCTAGCTTCCGCCGGAGTAGAGAGAGGAGCAGGTACGGGGTGAACCATTTACCCTCCACTTTCTAGGAACATTGCCCACGCCGGTGGGTCCGTGGATTTGGCTATTTTTTCTCTCCACTTAGCTGGTGCTTCCTCAATCCTTGC
>Diadema_setosum_OP310311
CCAGATATGGCTTTTCCCCGAATGAACAAAATGAGCTTCTGGCTAGTGCCCCCTTCCTTTATTTTACTTCTAGCTTCCGCCGGAGTAGAGAGAGGAGCAGGTACGGGGTGAACCATTTACCCTCCACTTTCTAGGAACATTGCCCACGCCGGTGGGTCCGTGGATTTGGCTATTTTTTCTCTCCACTTAGCTGGTGCTTCCTCAATCCTTGC
>Diadema_setosum_OP310310
CCAGATATGGCTTTTCCCCGAATGAACAAAATGAGCTTCTGGCTAGTGCCCCCTTCCTTTATTTTACTTCTAGCTTCCGCCGGAGTAGAGAGAGGAGCAGGTACGGGGTGAACCATTTACCCTCCACTTTCTAGGAACATTGCCCACGCCGGTGGGTCCGTGGATTTGGCTATTTTTTCTCTCCACTTAGCTGGTGCTTCCTCAATCCTTGC
>Diadema_setosum_OP310303
CCAGATATGGCTTTTCCCCGAATGAACAAAATGAGCTTCTGGCTAGTGCCCCCTTCCTTTATTTTACTTCTAGCTTCCGCCGGAGTAGAGAGAGGAGCAGGTACGGGGTGAACCATTTACCCTCCACTTTCTAGGAACATTGCCCACGCCGGTGGGTCCGTGGATTTGGCTATTTTTTCTCTCCACTTAGCTGGTGCTTCCTCAATCCTTGC
>Diadema_setosum_OP310288
CCAGATATGGCTTTTCCCCGAATGAACAAAATGAGCTTCTGGCTAGTGCCCCCTTCCTTTATTTTACTTCTAGCTTCCGCCGGAGTAGAGAGAGGAGCAGGTACGGGGTGAACCATTTACCCTCCACTTTCTAGGAACATTGCCCACGCCGGTGGGTCCGTGGATTTGGCTATTTTTTCTCTCCACTTAGCTGGTGCTTCCTCAATCCTTGC
>Diadema_setosum_OP310286
CCAGATATGGCTTTTCCCCGAATGAACAAAATGAGCTTCTGGCTAGTGCCCCCTTCCTTTATTTTACTTCTAGCTTCCGCCGGAGTAGAGAGAGGAGCAGGTACGGGGTGAACCATTTACCCTCCACTTTCTAGGAACATTGCCCACGCCGGTGGGTCCGTGGATTTGGCTATTTTTTCTCTCCACTTAGCTGGTGCTTCCTCAATCCTTGC
>Diadema_setosum_OP310285
CCAGATATGGCTTTTCCCCGAATGAACAAAATGAGCTTCTGGCTAGTGCCCCCTTCCTTTATTTTACTTCTAGCTTCCGCCGGAGTAGAGAGAGGAGCAGGTACGGGGTGAACCATTTACCCTCCACTTTCTAGGAACATTGCCCACGCCGGTGGGTCCGTGGATTTGGCTATTTTTTCTCTCCACTTAGCTGGTGCTTCCTCAATCCTTGC
>Diadema_setosum_OP310277
CCAGATATGGCTTTTCCCCGAATGAACAAAATGAGCTTCTGGCTAGTGCCCCCTTCCTTTATTTTACTTCTAGCTTCCGCCGGAGTAGAGAGAGGAGCAGGTACGGGGTGAACCATTTACCCTCCACTTTCTAGGAACATTGCCCACGCCGGTGGGTCCGTGGATTTGGCTATTTTTTCTCTCCACTTAGCTGGTGCTTCCTCAATCCTTGC
>Diadema_setosum_OP310276
CCAGATATGGCTTTTCCCCGAATGAACAAAATGAGCTTCTGGCTAGTGCCCCCTTCCTTTATTTTACTTCTAGCTTCCGCCGGAGTAGAGAGAGGAGCAGGTACGGGGTGAACCATTTACCCTCCACTTTCTAGGAACATTGCCCACGCCGGTGGGTCCGTGGATTTGGCTATTTTTTCTCTCCACTTAGCTGGTGCTTCCTCAATCCTTGC
>Diadema_setosum_OP310269
CCAGATATGGCTTTTCCCCGAATGAACAAAATGAGCTTCTGGCTAGTGCCCCCTTCCTTTATTTTACTTCTAGCTTCCGCCGGAGTAGAGAGAGGAGCAGGTACGGGGTGAACCATTTACCCTCCACTTTCTAGGAACATTGCCCACGCCGGTGGGTCCGTGGATTTGGCTATTTTTTCTCTCCACTTAGCTGGTGCTTCCTCAATCCTTGC
>Diadema_setosum_OP310268
CCAGATATGGCTTTTCCCCGAATGAACAAAATGAGCTTCTGGCTAGTGCCCCCTTCCTTTATTTTACTTCTAGCTTCCGCCGGAGTAGAGAGAGGAGCAGGTACGGGGTGAACCATTTACCCTCCACTTTCTAGGAACATTGCCCACGCCGGTGGGTCCGTGGATTTGGCTATTTTTTCTCTCCACTTAGCTGGTGCTTCCTCAATCCTTGC
>Diadema_setosum_OP310263
CCAGATATGGCTTTTCCCCGAATGAACAAAATGAGCTTCTGGCTAGTGCCCCCTTCCTTTATTTTACTTCTAGCTTCCGCCGGAGTAGAGAGAGGAGCAGGTACGGGGTGAACCATTTACCCTCCACTTTCTAGGAACATTGCCCACGCCGGTGGGTCCGTGGATTTGGCTATTTTTTCTCTCCACTTAGCTGGTGCTTCCTCAATCCTTGC
>Diadema_setosum_OP310261
CCAGATATGGCTTTTCCCCGAATGAACAAAATGAGCTTCTGGCTAGTGCCCCCTTCCTTTATTTTACTTCTAGCTTCCGCCGGAGTAGAGAGAGGAGCAGGTACGGGGTGAACCATTTACCCTCCACTTTCTAGGAACATTGCCCACGCCGGTGGGTCCGTGGATTTGGCTATTTTTTCTCTCCACTTAGCTGGTGCTTCCTCAATCCTTGC
>Diadema_setosum_OP310238
CCAGATATGGCTTTTCCCCGAATGAACAAAATGAGCTTCTGGCTAGTGCCCCCTTCCTTTATTTTACTTCTAGCTTCCGCCGGAGTAGAGAGAGGAGCAGGTACGGGGTGAACCATTTACCCTCCACTTTCTAGGAACATTGCCCACGCCGGTGGGTCCGTGGATTTGGCTATTTTTTCTCTCCACTTAGCTGGTGCTTCCTCAATCCTTGC
>Diadema_setosum_OP310227
CCAGATATGGCTTTTCCCCGAATGAACAAAATGAGCTTCTGGCTAGTGCCCCCTTCCTTTATTTTACTTCTAGCTTCCGCCGGAGTAGAGAGAGGAGCAGGTACGGGGTGAACCATTTACCCTCCACTTTCTAGGAACATTGCCCACGCCGGTGGGTCCGTGGATTTGGCTATTTTTTCTCTCCACTTAGCTGGTGCTTCCTCAATCCTTGC
>Diadema_setosum_OP310221
CCAGATATGGCTTTTCCCCGAATGAACAAAATGAGCTTCTGGCTAGTGCCCCCTTCCTTTATTTTACTTCTAGCTTCCGCCGGAGTAGAGAGAGGAGCAGGTACGGGGTGAACCATTTACCCTCCACTTTCTAGGAACATTGCCCACGCCGGTGGGTCCGTGGATTTGGCTATTTTTTCTCTCCACTTAGCTGGTGCTTCCTCAATCCTTGC
>Diadema_setosum_OP310213
CCAGATATGGCTTTTCCCCGAATGAACAAAATGAGCTTCTGGCTAGTGCCCCCTTCCTTTATTTTACTTCTAGCTTCCGCCGGAGTAGAGAGAGGAGCAGGTACGGGGTGAACCATTTACCCTCCACTTTCTAGGAACATTGCCCACGCCGGTGGGTCCGTGGATTTGGCTATTTTTTCTCTCCACTTAGCTGGTGCTTCCTCAATCCTTGC
>Diadema_setosum_OP310212
CCAGATATGGCTTTTCCCCGAATGAACAAAATGAGCTTCTGGCTAGTGCCCCCTTCCTTTATTTTACTTCTAGCTTCCGCCGGAGTAGAGAGAGGAGCAGGTACGGGGTGAACCATTTACCCTCCACTTTCTAGGAACATTGCCCACGCCGGTGGGTCCGTGGATTTGGCTATTTTTTCTCTCCACTTAGCTGGTGCTTCCTCAATCCTTGC
>Diadema_setosum_OP310198
CCAGATATGGCTTTTCCCCGAATGAACAAAATGAGCTTCTGGCTAGTGCCCCCTTCCTTTATTTTACTTCTAGCTTCCGCCGGAGTAGAGAGAGGAGCAGGTACGGGGTGAACCATTTACCCTCCACTTTCTAGGAACATTGCCCACGCCGGTGGGTCCGTGGATTTGGCTATTTTTTCTCTCCACTTAGCTGGTGCTTCCTCAATCCTTGC
>Diadema_setosum_OP310194
CCAGATATGGCTTTTCCCCGAATGAACAAAATGAGCTTCTGGCTAGTGCCCCCTTCCTTTATTTTACTTCTAGCTTCCGCCGGAGTAGAGAGAGGAGCAGGTACGGGGTGAACCATTTACCCTCCACTTTCTAGGAACATTGCCCACGCCGGTGGGTCCGTGGATTTGGCTATTTTTTCTCTCCACTTAGCTGGTGCTTCCTCAATCCTTGC
>Diadema_setosum_OP310190
CCAGATATGGCTTTTCCCCGAATGAACAAAATGAGCTTCTGGCTAGTGCCCCCTTCCTTTATTTTACTTCTAGCTTCCGCCGGAGTAGAGAGAGGAGCAGGTACGGGGTGAACCATTTACCCTCCACTTTCTAGGAACATTGCCCACGCCGGTGGGTCCGTGGATTTGGCTATTTTTTCTCTCCACTTAGCTGGTGCTTCCTCAATCCTTGC
>Diadema_setosum_OP310174
CCAGATATGGCTTTTCCCCGAATGAACAAAATGAGCTTCTGGCTAGTGCCCCCTTCCTTTATTTTACTTCTAGCTTCCGCCGGAGTAGAGAGAGGAGCAGGTACGGGGTGAACCATTTACCCTCCACTTTCTAGGAACATTGCCCACGCCGGTGGGTCCGTGGATTTGGCTATTTTTTCTCTCCACTTAGCTGGTGCTTCCTCAATCCTTGC
>Diadema_setosum_OP310169
CCAGATATGGCTTTTCCCCGAATGAACAAAATGAGCTTCTGGCTAGTGCCCCCTTCCTTTATTTTACTTCTAGCTTCCGCCGGAGTAGAGAGAGGAGCAGGTACGGGGTGAACCATTTACCCTCCACTTTCTAGGAACATTGCCCACGCCGGTGGGTCCGTGGATTTGGCTATTTTTTCTCTCCACTTAGCTGGTGCTTCCTCAATCCTTGC
>Diadema_setosum_OP310156
CCAGATATGGCTTTTCCCCGAATGAACAAAATGAGCTTCTGGCTAGTGCCCCCTTCCTTTATTTTACTTCTAGCTTCCGCCGGAGTAGAGAGAGGAGCAGGTACGGGGTGAACCATTTACCCTCCACTTTCTAGGAACATTGCCCACGCCGGTGGGTCCGTGGATTTGGCTATTTTTTCTCTCCACTTAGCTGGTGCTTCCTCAATCCTTGC
>Diadema_setosum_OP310140
CCAGATATGGCTTTTCCCCGAATGAACAAAATGAGCTTCTGGCTAGTGCCCCCTTCCTTTATTTTACTTCTAGCTTCCGCCGGAGTAGAGAGAGGAGCAGGTACGGGGTGAACCATTTACCCTCCACTTTCTAGGAACATTGCCCACGCCGGTGGGTCCGTGGATTTGGCTATTTTTTCTCTCCACTTAGCTGGTGCTTCCTCAATCCTTGC
>Diadema_setosum_OP310135
CCAGATATGGCTTTTCCCCGAATGAACAAAATGAGCTTCTGGCTAGTGCCCCCTTCCTTTATTTTACTTCTAGCTTCCGCCGGAGTAGAGAGAGGAGCAGGTACGGGGTGAACCATTTACCCTCCACTTTCTAGGAACATTGCCCACGCCGGTGGGTCCGTGGATTTGGCTATTTTTTCTCTCCACTTAGCTGGTGCTTCCTCAATCCTTGC
>Diadema_setosum_OP310124
CCAGATATGGCTTTTCCCCGAATGAACAAAATGAGCTTCTGGCTAGTGCCCCCTTCCTTTATTTTACTTCTAGCTTCCGCCGGAGTAGAGAGAGGAGCAGGTACGGGGTGAACCATTTACCCTCCACTTTCTAGGAACATTGCCCACGCCGGTGGGTCCGTGGATTTGGCTATTTTTTCTCTCCACTTAGCTGGTGCTTCCTCAATCCTTGC
>Diadema_setosum_OP310120
CCAGATATGGCTTTTCCCCGAATGAACAAAATGAGCTTCTGGCTAGTGCCCCCTTCCTTTATTTTACTTCTAGCTTCCGCCGGAGTAGAGAGAGGAGCAGGTACGGGGTGAACCATTTACCCTCCACTTTCTAGGAACATTGCCCACGCCGGTGGGTCCGTGGATTTGGCTATTTTTTCTCTCCACTTAGCTGGTGCTTCCTCAATCCTTGC
>Diadema_setosum_OP310110
CCAGATATGGCTTTTCCCCGAATGAACAAAATGAGCTTCTGGCTAGTGCCCCCTTCCTTTATTTTACTTCTAGCTTCCGCCGGAGTAGAGAGAGGAGCAGGTACGGGGTGAACCATTTACCCTCCACTTTCTAGGAACATTGCCCACGCCGGTGGGTCCGTGGATTTGGCTATTTTTTCTCTCCACTTAGCTGGTGCTTCCTCAATCCTTGC
>Diadema_setosum_OP310089
CCAGATATGGCTTTTCCCCGAATGAACAAAATGAGCTTCTGGCTAGTGCCCCCTTCCTTTATTTTACTTCTAGCTTCCGCCGGAGTAGAGAGAGGAGCAGGTACGGGGTGAACCATTTACCCTCCACTCTCTAGGAACATTGCCCACGCCGGTGGGTCCGTGGATTTGGCTATTTTTTCTCTCCACTTAGCTGGTGCTTCCTCAATCCTTGC
>Diadema_setosum_OP310073
CCAGATATGGCTTTTCCCCGAATGAACAAAATGAGCTTCTGGCTAGTGCCCCCTTCCTTTATTTTACTTCTAGCTTCCGCCGGAGTAGAGAGAGGAGCAGGTACGGGGTGAACCATTTACCCTCCACTCTCTAGGAACATTGCCCACGCCGGTGGGTCCGTGGATTTGGCTATTTTTTCTCTCCACTTAGCTGGTGCTTCCTCAATCCTTGC
>Diadema_setosum_OP310544
CCAGATATGGCTTTTCCCCGAATGAACAAAATGAGCTTCTGGCTAGTGCCCCCTTCCTTTATTTTACTTCTAGCTTCCGCCGGAGTAGAGAGAGGAGCAGGTACGGGGTGAACCATTTACCCTCCACTCTCTAGGAACATTGCCCACGCCGGTGGGTCCGTGGATTTGGCTATTTTTTCTCTCCACTTAGCTGGTGCTTCCTCAATCCTTGC
>Diadema_setosum_OP310734
CCAGATATGGCTTTTCCCCGAATGAACAAAATGAGCTTCTGGCTAGTGCCCCCTTCCTTTATTTTACTTCTAGCTTCCGCCGGAGTAGAGAGAGGAGCAGGTACGGGGTGAACCATTTACCCTCCACTTTCTAGGAACATTGCCCACGCCGGTGGGTCCGTGGATTTGGCTATTTTTTCTCTCCACTTAGCTGGTGCTTCCTCAATCCTTGC
>Diadema_setosum_OP310517
CCAGATATGGCTTTTCCCCGAATGAACAAAATGAGCTTCTGGCTAGTGCCCCCTTCCTTTATTTTACTTCTAGCTTCCGCCGGAGTAGAGAGAGGAGCAGGTACGGGGTGAACCATTTACCCTCCACTTTCTAGGAACATTGCCCACGCCGGTGGGTCCGTGGATTTGGCTATTTTTTCTCTCCACTTAGCTGGTGCTTCCTCAATCCTTGC
>Diadema_setosum_OP310100
CCAGATATGGCTTTTCCCCGAATGAACAAAATGAGCTTCTGGCTAGTGCCCCCTTCCTTTATTTTACTTCTAGCTTCCGCCGGAGTAGAGAGAGGAGCAGGTACGGGGTGAACCATTTACCCTCCACTTTCTAGGAACATTGCCCACGCCGGTGGGTCCGTGGATTTGGCTATTTTTTCTCTCCACTTAGCTGGTGCTTCCTCAATCCTTGC
>Diadema_setosum_OP310097
CCAGATATGGCTTTTCCCCGAATGAACAAAATGAGCTTCTGGCTAGTGCCCCCTTCCTTTATTTTACTTCTAGCTTCCGCCGGAGTAGAGAGAGGAGCAGGTACGGGGTGAACCATTTACCCTCCACTTTCTAGGAACATTGCCCACGCCGGTGGGTCCGTGGATTTGGCTATTTTTTCTCTCCACTTAGCTGGTGCTTCCTCAATCCTTGC
>Diadema_setosum_OP310096
CCAGATATGGCTTTTCCCCGAATGAACAAAATGAGCTTCTGGCTAGTGCCCCCTTCCTTTATTTTACTTCTAGCTTCCGCCGGAGTAGAGAGAGGAGCAGGTACGGGGTGAACCATTTACCCTCCACTTTCTAGGAACATTGCCCACGCCGGTGGGTCCGTGGATTTGGCTATTTTTTCTCTCCACTTAGCTGGTGCTTCCTCAATCCTTGC
>Diadema_setosum_OP310094
CCAGATATGGCTTTTCCCCGAATGAACAAAATGAGCTTCTGGCTAGTGCCCCCTTCCTTTATTTTACTTCTAGCTTCCGCCGGAGTAGAGAGAGGAGCAGGTACGGGGTGAACCATTTACCCTCCACTTTCTAGGAACATTGCCCACGCCGGTGGGTCCGTGGATTTGGCTATTTTTTCTCTCCACTTAGCTGGTGCTTCCTCAATCCTTGC
>Diadema_setosum_OP310087
CCAGATATGGCTTTTCCCCGAATGAACAAAATGAGCTTCTGGCTAGTGCCCCCTTCCTTTATTTTACTTCTAGCTTCCGCCGGAGTAGAGAGAGGAGCAGGTACGGGGTGAACCATTTACCCTCCACTTTCTAGGAACATTGCCCACGCCGGTGGGTCCGTGGATTTGGCTATTTTTTCTCTCCACTTAGCTGGTGCTTCCTCAATCCTTGC
>Diadema_setosum_OP310086
CCAGATATGGCTTTTCCCCGAATGAACAAAATGAGCTTCTGGCTAGTGCCCCCTTCCTTTATTTTACTTCTAGCTTCCGCCGGAGTAGAGAGAGGAGCAGGTACGGGGTGAACCATTTACCCTCCACTTTCTAGGAACATTGCCCACGCCGGTGGGTCCGTGGATTTGGCTATTTTTTCTCTCCACTTAGCTGGTGCTTCCTCAATCCTTGC
>Diadema_setosum_OP310084
CCAGATATGGCTTTTCCCCGAATGAACAAAATGAGCTTCTGGCTAGTGCCCCCTTCCTTTATTTTACTTCTAGCTTCCGCCGGAGTAGAGAGAGGAGCAGGTACGGGGTGAACCATTTACCCTCCACTTTCTAGGAACATTGCCCACGCCGGTGGGTCCGTGGATTTGGCTATTTTTTCTCTCCACTTAGCTGGTGCTTCCTCAATCCTTGC
>Diadema_setosum_OP310079
CCAGATATGGCTTTTCCCCGAATGAACAAAATGAGCTTCTGGCTAGTGCCCCCTTCCTTTATTTTACTTCTAGCTTCCGCCGGAGTAGAGAGAGGAGCAGGTACGGGGTGAACCATTTACCCTCCACTTTCTAGGAACATTGCCCACGCCGGTGGGTCCGTGGATTTGGCTATTTTTTCTCTCCACTTAGCTGGTGCTTCCTCAATCCTTGC
>Diadema_setosum_OP310078
CCAGATATGGCTTTTCCCCGAATGAACAAAATGAGCTTCTGGCTAGTGCCCCCTTCCTTTATTTTACTTCTAGCTTCCGCCGGAGTAGAGAGAGGAGCAGGTACGGGGTGAACCATTTACCCTCCACTTTCTAGGAACATTGCCCACGCCGGTGGGTCCGTGGATTTGGCTATTTTTTCTCTCCACTTAGCTGGTGCTTCCTCAATCCTTGC
>Diadema_setosum_OP310075
CCAGATATGGCTTTTCCCCGAATGAACAAAATGAGCTTCTGGCTAGTGCCCCCTTCCTTTATTTTACTTCTAGCTTCCGCCGGAGTAGAGAGAGGAGCAGGTACGGGGTGAACCATTTACCCTCCACTTTCTAGGAACATTGCCCACGCCGGTGGGTCCGTGGATTTGGCTATTTTTTCTCTCCACTTAGCTGGTGCTTCCTCAATCCTTGC
>Diadema_setosum_OP310508
CCAGATATGGCTTTTCCCCGAATGAACAAAATGAGCTTCTGGCTAGTGCCCCCTTCCTTTATTTTACTTCTAGCTTCCGCCGGAGTAGAGAGAGGAGCAGGTACGGGGTGAACCATTTACCCTCCACTTTCTAGGAACATTGCCCACGCCGGTGGGTCCGTGGATTTGGCTATTTTTTCTCTCCACTTAGCTGGTGCTTCCTCAATCCTTGC
>Diadema_setosum_OP310440
CCAGATATGGCTTTTCCCCGAATGAACAAAATGAGCTTCTGGCTAGTGCCCCCTTCCTTTATTTTACTTCTAGCTTCCGCCGGAGTAGAGAGAGGAGCAGGTACGGGGTGAACCATTTACCCTCCACTTTCTAGGAACATTGCTCACGCCGGTGGGTCCGTGGATTTGGCTATTTTTTCTCTCCACTTAGCTGGTGCTTCCTCAATCCTTGC
>Diadema_setosum_OP310598
CCAGATATGGCTTTTCCCCGAATGAACAAAATGAGCTTCTGGCTAGTGCCCCCTTCCTTTATTTTACTTCTAGCTTCCGCCGGAGTAGAAAGAGGAGCAGGTACGGGGTGAACCATTTACCCTCCACTTTCTAGGAACATTGCCCACGCCGGCGGGTCCGTGGATTTGGCTATTTTTTCTCTCCACTTAGCTGGTGCTTCCTCAATCCTTGC
>Diadema_setosum_OP310696
CCAGATATGGCTTTTCCCCGAATGAACAAAATGAGCTTCTGGCTAGTGCCCCCTTCCTTTATTTTACTTCTAGCTTCCGCCGGAGTAGAGAGAGGAGCAGGTACGGGGTGAACCATTTACCCTCCACTTTCTAGGAACATTGCCCACGCCGGTGGGTCCGTGGATTTGGCTATTTTTTCTCTCCACTTAGCTGGTGCTTCCTCAATCCTTGC
>Diadema_setosum_OP310628
CCAGATATGGCTTTTCCCCGAATGAACAAAATGAGCTTCTGGCTAGTGCCCCCTTCCTTTATTTTACTTCTAGCTTCCGCCGGAGTAGAGAGAGGAGCAGGTACGGGGTGAACCATTTACCCTCCACTTTCTAGGAACATTGCCCACGCCGGTGGGTCCGTGGATTTGGCTATTTTTTCTCTCCACTTAGCTGGTGCTTCCTCAATCCTTGC
>Diadema_setosum_OP310615
CCAGATATGGCTTTTCCCCGAATGAACAAAATGAGCTTCTGGCTAGTGCCCCCTTCCTTTATTTTACTTCTAGCTTCCGCCGGAGTAGAGAGAGGAGCAGGTACGGGGTGAACCATTTACCCTCCACTTTCTAGGAACATTGCCCACGCCGGTGGGTCCGTGGATTTGGCTATTTTTTCTCTCCACTTAGCTGGTGCTTCCTCAATCCTTGC
>Diadema_setosum_OP310452
CCAGATATGGCTTTTCCCCGAATGAACAAAATGAGCTTCTGGCTAGTGCCCCCTTCCTTTATTTTACTTCTAGCTTCCGCCGGAGTAGAGAGAGGAGCAGGTACGGGGTGAACCATTTACCCTCCACTTTCTAGGAACATTGCCCACGCCGGTGGGTCCGTGGATTTGGCTATTTTTTCTCTCCACTTAGCTGGTGCTTCCTCAATCCTTGC
>Diadema_setosum_OP310588
CCAGATATGGCTTTTCCCCGAATGAACAAAATGAGCTTCTGGCTAGTGCCCCCTTCCTTTATTTTACTTCTAGCTTCCGCCGGAGTAGAGAGAGGAGCAGGTACGGGGTGAACCATTTACCCTCCGCTTTCTAGGAACATTGCCCACGCCGGTGGGTCCGTGGATTTGGCTATTTTTTCTCTCCACTTAGCTGGTGCTTCCTCAATCCTTGC
>Diadema_setosum_OP310664
CCAGATATGGCTTTTCCCCGAATGAACAAAATGAGCTTCTGGCTAGTGCCCCCTTCCTTTATTTTACTTCTAGCTTCCGCCGGAGTAGAGAGAGGAGCAGGTACGGGGTGAACCATTTACCCTCCGCTTTCTAGGAACATTGCCCACGCCGGTGGGTCCGTGGATTTGGCTATTTTTTCTCTCCACTTAGCTGGTGCTTCCTCAATCCTTGC
>Diadema_setosum_OP310626
CCAGATATGGCTTTTCCCCGAATGAACAAAATGAGCTTCTGGCTAGTGCCCCCTTCCTTTATTTTACTTCTAGCTTCCGCCGGAGTAGAGAGAGGAGCAGGTACGGGGTGAACCATTTACCCTCCGCTTTCTAGGAACATTGCCCACGCCGGTGGGTCCGTGGATTTGGCTATTTTTTCTCTCCACTTAGCTGGTGCTTCCTCAATCCTTGC
>Diadema_setosum_OP310610
CCAGATATGGCTTTTCCCCGAATGAACAAAATGAGCTTCTGGCTAGTGCCCCCTTCCTTTATTTTACTTCTAGCTTCCGCCGGAGTAGAGAGAGGAGCAGGTACGGGGTGAACCATTTACCCTCCGCTTTCTAGGAACATTGCCCACGCCGGTGGGTCCGTGGATTTGGCTATTTTTTCTCTCCACTTAGCTGGTGCTTCCTCAATCCTTGC
>Diadema_setosum_OP310469
CCAGATATGGCTTTTCCCCGAATGAACAAAATGAGCTTCTGGCTAGTGCCCCCTTCCTTTATTTTACTTCTAGCTTCCGCCGGAGTAGAGAGAGGAGCAGGTACGGGGTGAACCATTTACCCTCCGCTTTCTAGGAACATTGCCCACGCCGGTGGGTCCGTGGATTTGGCTATTTTTTCTCTCCACTTAGCTGGTGCTTCCTCAATCCTTGC
>Diadema_setosum_OP310426
CCAGATATGGCTTTTCCCCGAATGAACAAAATGAGCTTCTGGCTAGTGCCCCCTTCCTTTATTTTACTTCTAGCTTCCGCCGGAGTAGAGAGAGGAGCAGGTACGGGGTGAACCATTTACCCTCCGCTTTCTAGGAACATTGCCCACGCCGGTGGGTCCGTGGATTTGGCTATTTTTTCTCTCCACTTAGCTGGTGCTTCCTCAATCCTTGC
>Diadema_setosum_OP310701
CCAGATATGGCTTTTCCCCGAATGAACAAAATGAGCTTCTGGCTAGTGCCCCCTTCCTTTATTTTACTTCTAGCTTCCGCCGGAGTAGAGAGAGGAGCAGGTACGGGGTGAACCATTTACCCTCCACTTTCTAGGAACATTGCCCACGCCGGTGGGTCCGTGGATTTGGCTATTTTTTCTCTCCACTTAGCTGGTGCTTCCTCAATCCTTGC
>Diadema_setosum_OP310674
CCAGATATGGCTTTTCCCCGAATGAACAAAATGAGCTTCTGGCTAGTGCCCCCTTCCTTTATTTTACTTCTAGCTTCCGCCGGAGTAGAGAGAGGAGCAGGTACGGGGTGAACCATTTACCCTCCACTTTCTAGGAACATTGCCCACGCCGGCGGGTCCGTGGATTTGGCTATTTTTTCTCTCCACTTAGCTGGTGCTTCCTCAATCCTTGC
>Diadema_setosum_OP310470
CCAGATATGGCTTTTCCCCGAATGAACAAAATGAGCTTCTGGCTAGTGCCCCCTTCCTTTATTTTACTTCTAGCTTCCGCCGGAGTAGAGAGAGGAGCAGGTACGGGGTGAACCATTTACCCTCCACTTTCTAGGAACATTGCCCACGCCGGTGGGTCCGTGGATTTGGCTATTTTTTCTCTCCACTTAGCTGGTGCTTCCTCAATCCTTGC
>Diadema_setosum_OP310775
CCAGATATGGCTTTTCCCCGAATGAACAAAATGAGCTTCTGGCTAGTGCCCCCTTCCTTTATTTTACTTCTAGCTTCCGCCGGAGTAGAGAGAGGAGCAGGTACGGGGTGAACCATTTACCCTCCACTTTCTAGGAACATTGCCCACGCCGGTGGGTCCGTGGATTTGGCTATTTTTTCTCTCCACTTAGCGGGTGCTTCCTCAATCCTTGC
>Diadema_setosum_OP310749
[truncated: 4,440,088 more chars]
