# Supplementary material for: Validation of improved cytochrome c oxidase I (COI) primers for comprehensive biodiversity assessment of ascidians
Source: PeerJ. 2025 Jul 14;13:e19671. doi: 10.7717/peerj.19671 (PMC12269779; doi:10.7717/peerj.19671)
Supplement: Supplemental Information 8 [file peerj-13-19671-s008.zip › Gymnolemaeta.fasta]

>Celleporella_sp._EU168335
CCTGACATAGCATTCCCACGGTTGAATAATATAAGCTTCTGATTACTGCTGCCAGCCATAATCTTAATTCTTAGTTCTTTCACTTCTGAAAGAGGAAGAGGAACTGGATGAACAGTTTACCCCCCTTTATCTTCATCACTAGCCCACAGAGGACCTTCAGTGGATCTGACCATTTTTTCGCTTCACCTAGCAGGTATTTCTTCAATTTTAGG
>Celleporella_sp._EU168336
CCTGACATAGCATTCCCACGGTTGAATAATATAAGCTTCTGATTACTGCTGCCAGCCATAATCTTAATTCTTAGTTCTTTCACTTCTGAAAGAGGAAGAGGAACTGGATGAACAGTTTACCCCCCTTTATCTTCATCACTAGCCCACAGAGGACCTTCAGTGGATCTGACCATTTTTTCGCTTCACCTAGCAGGTATTTCTTCAATTTTAGG
>Celleporella_sp._EU168337
CCTGACATAGCATTCCCACGGTTGAATAATATAAGCTTCTGATTACTGCTGCCAGCCATAATCTTAATTCTTAGTTCTTTCACTTCTGAAAGAGGAAGAGGAACTGGATGAACAGTTTACCCCCCTTTATCTTCATCACTAGCCCACAGAGGACCTTCAGTGGATCTGACCATTTTTTCGCTTCACCTAGCAGGTATTTCTTCAATTTTAGG
>Celleporella_angusta_EU168339
CCTGATATGGCTTTTCCACGATTGAATAACATAAGATTTTGATTACTAATTCCAGCTATCGTATTAATTCTAAGTTCTTTCACTTCTGAAAGAGGAAGAGGAACTGGGTGGACAGTCTACCCCCCTTTATCCTCATCACTAGCTCACAGAGGACCTTCAGTAGACTTAACTATTTTCTCACTTCATTTAGCGGGTATTTCTTCGATCTTAGG
>Celleporella_angusta_EU168340
CCTGATATGGCTTTTCCACGATTGAATAACATAAGATTTTGATTACTAATTCCAGCTATCGTATTAATTCTAAGTTCTTTCACTTCTGAAAGAGGAAGAGGAACTGGGTGGACAGTCTACCCCCCTTTATCCTCATCACTAGCTCACAGAGGACCTTCAGTAGACTTAACTATTTTCTCACTTCATTTAGCGGGTATTTCTTCGATCTTAGG
>Celleporella_angusta_EU168341
CCTGATATGGCTTTTCCACGATTGAATAACATAAGATTTTGATTACTAATTCCAGCTATCGTATTAATTCTAAGTTCTTTCACTTCTGAAAGAGGAAGAGGAACTGGGTGGACAGTCTACCCCCCTTTATCCTCATCACTAGCTCACAGAGGACCTTCAGTAGACTTAACTATTTTCTCACTTCATTTAGCGGGTATTTCTTCGATCTTAGG
>Celleporella_angusta_EU168342
CCTGATATGGCTTTTCCACGATTGAATAACATAAGATTTTGATTACTAATTCCAGCTATCGTATTAATTCTAAGTTCTTTCACTTCTGAAAGAGGAAGAGGAACTGGGTGGACAGTCTACCCCCCTTTATCCTCATCACTAGCTCACAGAGGACCTTCAGTAGACTTAACTATTTTCTCACTTCATTTAGCGGGTATTTCTTCGATCTTAGG
>Celleporella_angusta_EU168343
CCTGATATAGCTTTTCCACGATTGAATAACATAAGATTTTGATTACTAATTCCAGCTATCGTATTAATTCTAAGTTCTTTCACTTCTGAAAGAGGAAGAGGAACTGGGTGGACAGTCTACCCCCCTTTATCCTCATCACTAGCTCATAGAGGACCTTCAGTAGACTTAACTATTTTCTCACTTCATTTAGCGGGTATTTCTTCGATCTTAGG
>Celleporella_angusta_EU168344
CCTGATATAGCTTTTCCACGATTGAATAACATAAGATTTTGATTACTAATTCCAGCTATCGTATTAATTCTAAGTTCTTTCACTTCTGAAAGAGGAAGAGGAACTGGGTGGACAGTCTACCCCCCTTTATCCTCATCACTAGCTCATAGAGGACCTTCAGTAGACTTAACTATTTTCTCACTTCATTTAGCGGGTATTTCTTCGATCTTAGG
>Celleporella_angusta_EU168345
CCTGATATAGCTTTTCCACGATTGAATAACATAAGATTTTGATTACTAATTCCAGCTATCGTATTAATTCTAAGTTCTTTCACTTCTGAAAGAGGAAGAGGAACTGGGTGGACAGTCTACCCCCCTTTATCCTCATCACTAGCTCATAGAGGACCTTCAGTAGACTTAACTATTTTCTCACTTCATTTAGCGGGTATTTCTTCGATCTTAGG
>Celleporella_angusta_EU168346
CCTGATATAGCTTTTCCACGATTGAATAACATAAGATTTTGATTACTAATTCCAGCTATCGTATTAATTCTAAGTTCTTTCACTTCTGAAAGAGGAAGAGGAACTGGGTGGACAGTCTACCCCCCTTTATCCTCATCACTAGCTCATAGAGGACCTTCAGTAGACTTAACTATTTTCTCACTTCATTTAGCGGGTATTTCTTCGATCTTAGG
>Celleporella_angusta_EU168347
CCTGATATAGCTTTTCCACGATTGAATAACATAAGATTTTGATTACTAATTCCAGCTATCGTATTAATTCTAAGTTCTTTCACTTCTGAAAGAGGAAGAGGAACTGGGTGGACAGTCTACCCCCCTTTATCTTCATCACTAGCTCATAGAGGACCTTCAGTAGACTTAACTATTTTCTCACTTCATTTAGCGGGTATTTCTTCGATCTTAGG
>Celleporella_angusta_EU168338
CCTGATATAGCTTTTCCACGATTGAATAACATAAGATTTTGATTACTAATTCCAGCTATCGTATTAATTCTAAGTTCTTTCACTTCTGAAAGAGGAAGAGGAACTGGGTGGACAGTCTACCCCCCTTTATCTTCATCACTAGCTCATAGAGGACCTTCAGTAGACTTAACTATTTTCTCACTTCATTTAGCGGGTATTTCTTCGATCTTAGG
>Celleporella_hyalina_DQ999794
CCAGACATAGTTTTTCCACGATTAAATAATATAAGATTTTGGTTATTACCTCCTGCTTTAATTTTAATATTAAGATCTTTCACTAGTGAGAGAGGAAGAGGGACAGGATGAACTGTTTATCCCCCTTTATCGTCTAGTATTGCTCATAGAGGGCCTTCTGTTGATTTAGCAATTTTTTCTTTACATTTAGCGGGTATTTCTTCAATTTTAGG
>Celleporella_hyalina_DQ999795
CCAGACATAGTTTTTCCACGATTAAATAATATAAGATTTTGGTTATTACCTCCTGCTTTAATTTTAATATTAAGATCTTTCACTAGTGAGAGAGGAAGAGGGACAGGATGAACTGTTTATCCCCCTTTATCGTCTAGTATTGCTCATAGAGGGCCTTCTGTTGATTTAGCAATTTTTTCTTTACATTTAGCGGGTATTTCTTCAATTTTAGG
>Celleporella_hyalina_DQ999796
CCAGACATAGTTTTTCCACGATTAAATAATATAAGATTTTGGTTATTACCTCCTGCTTTAATTTTAATATTAAGATCTTTCACTAGTGAGAGAGGAAGAGGGACAGGATGAACTGTTTATCCCCCTTTATCGTCTAGTATTGCTCATAGAGGGCCTTCTGTTGATTTAGCAATTTTTTCTTTACATTTAGCGGGTATTTCTTCAATTTTAGG
>Celleporella_hyalina_DQ999797
CCAGACATAGTTTTCCCACGATTAAATAACATAAGTTTTTGGTTATTACCCCCCGCTTTAATATTAATGTTAAGATCTTTTACTAGTGAGAGAGGAAGAGGGACAGGATGGACTGTTTACCCTCCTTTATCATCTAATATTGCTCATAGAGGACCTTCTGTTGATTTAGCAATTTTTTCTTTACACTTAGCAGGTATTTCCTCAATTTTGGG
>Celleporella_hyalina_DQ999773
CCTGATATAGTTTTTCCTCGGTTAAATAATATAAGGTTTTGGTTGTTACCACCTGCTCTTATTTTAATATTAAGATCTTTTACTAGTGAAAGGGGCAGTGGTACTGGGTGGACTGTTTACCCTCCTTTATCTTCTACCATTGCTCATAGAGGACCGTCTGTGGATTTAGCAATTTTTTCTTTACACTTAGCGGGTATTTCTTCAATTTTAGG
>Celleporella_hyalina_DQ999772
CCTGATATAGTTTTTCCTCGGTTAAACAATATAAGGTTTTGGTTGTTACCACCTGCTCTTATTTTAATGTTAAGATCTTTTACTAGTGAAAGAGGAAGGGGAACTGGGTGGACTGTTTACCCGCCTTTGTCTTCTACTATTGCTCATAGAGGACCGTCTGTGGATTTAGCAATTTTTTCTTTACACTTAGCGGGTATTTCTTCAATCTTAGG
>Celleporella_hyalina_DQ999770
CCTGATATAGTTTTTCCTCGGTTAAACAATATAAGGTTTTGGTTGTTACCACCTGCTCTTATTTTAATGTTAAGATCTTTTACTAGTGAAAGAGGAAGGGGAACTGGGTGGACTGTTTACCCGCCTTTGTCTTCTACTATTGCTCATAGAGGACCGTCTGTGGATTTAGCAATTTTTTCTTTACACTTAGCGGGTATTTCTTCAATTTTAGG
>Celleporella_hyalina_DQ999771
CCTGATATAGTTTTTCCTCGGTTAAACAATATAAGGTTTTGGTTGTTACCACCTGCTCTTATTTTAATGTTAAGATCTTTTACTAGTGAAAGAGGAAGGGGAACTGGGTGGACTGTTTACCCGCCTTTGTCTTCTACTATTGCTCATAGAGGACCGTCTGTGGATTTAGCAATTTTTTCTTTACACTTAGCGGGTATTTCTTCAATTTTAGG
>Celleporella_hyalina_DQ999780
CCTGATATAGTTTTCCCGCGGTTAAATAATATAAGATTCTGGTTATTACCTCCTGCTTTGATTTTAATATTAAGATCTTTTACTAGTGAGAGAGGGGCTGGAACTGGGTGAACTGTTTACCCTCCCTTATCCTCTACAATTGCCCATAGAGGACCTTCTGTTGATTTAGCAATTTTTTCTTTACATTTAGCAGGTATTTCTTCAATTTTAGG
>Celleporella_hyalina_DQ999782
CCTGATATAGTTTTCCCGCGGTTAAATAATATAAGATTCTGGTTATTACCTCCTGCTTTGATTTTAATATTAAGATCTTTTACTAGTGAGAGAGGGGCTGGAACTGGGTGAACTGTTTACCCTCCCTTATCCTCTACAATTGCCCATAGAGGACCTTCTGTTGATTTAGCAATTTTTTCTTTACATTTAGCAGGTATTTCTTCAATTTTAGG
>Celleporella_hyalina_DQ999783
CCTGATATAGTTTTCCCGCGGTTAAATAATATAAGATTCTGGTTATTACCTCCTGCTTTGATTTTAATATTAAGATCTTTTACTAGTGAGAGAGGGGCTGGAACTGGGTGAACTGTTTACCCTCCCTTATCCTCTACAATTGCCCATAGAGGACCTTCTGTTGATTTAGCAATTTTTTCTTTACATTTAGCAGGTATTTCTTCAATTTTAGG
>Celleporella_hyalina_DQ999784
CCTGATATAGTTTTCCCGCGGTTAAATAATATAAGATTCTGGTTATTACCTCCTGCTTTGATTTTAATATTAAGATCTTTTACTAGTGAGAGAGGGGCTGGAACTGGGTGAACTGTTTACCCTCCCTTATCCTCTACAATTGCCCATAGAGGACCTTCTGTTGATTTAGCAATTTTTTCTTTACATTTAGCAGGTATTTCTTCAATTTTAGG
>Celleporella_hyalina_DQ999785
CCTGATATAGTTTTCCCGCGGTTAAATAATATAAGATTCTGGTTATTACCTCCTGCTTTGATTTTAATATTAAGATCTTTTACTAGTGAGAGAGGGGCTGGAACTGGGTGAACTGTTTACCCTCCCTTATCCTCTACAATTGCCCATAGAGGACCTTCTGTTGATTTAGCAATTTTTTCTTTACATTTAGCAGGTATTTCTTCAATTTTAGG
>Celleporella_hyalina_DQ999787
CCTGATATAGTTTTTCCGCGGTTAAATAATATAAGATTCTGGTTATTACCCCCTGCTTTGATTTTAATATTAAGATCTTTTACTAGTGAAAGAGGGGCTGGAACTGGGTGAACTGTTTATCCTCCCTTATCCTCTACAATTGCCCATAGAGGACCTTCTGTTGATTTAGCGATTTTTTCTTTACATTTAGCAGGTATTTCTTCAATTTTAGG
>Celleporella_hyalina_DQ999781
CCTGATATAGTTTTCCCGCGGTTAAATAATATAAGATTCTGGTTATTACCCCCTGCTTTGATTTTAATATTAAGATCTTTTACTAGTGAAAGAGGGGCTGGAACTGGGTGAACTGTTTATCCTCCTTTATCCTCTACAATTGCCCATAGAGGACCTTCTGTTGATTTAGCAATTTTTTCTTTACATTTAGCAGGTATTTCTTCAATTTTAGG
>Celleporella_hyalina_DQ999786
CCTGATATAGTTTTCCCGCGGTTAAATAATATAAGATTCTGGTTATTACCCCCTGCTTTGATTTTAATATTAAGATCTTTTACTAGTGAAAGAGGGGCTGGAACTGGGTGAACTGTTTATCCTCCCTTATCCTCTACAATTGCCCATAGAGGACCTTCTGTTGATTTAGCAATTTTTTCTTTACATTTAGCAGGTATTTCTTCAATTTTAGG
>Celleporella_hyalina_DQ999769
CCTGATATAGTTTTTCCGCGGTTAAATAATATGAGATTTTGATTGTTACCCCCTGCTTTAATTTTAATATTAAGATCTTTTACTAGTGAAAGAGGGGCTGGGACTGGATGAACTGTTTACCCTCCTTTATCCTCTACAATTACTCATAGGGGACCTTCTGTTGATTTAGCAATTTTTTCTTTACATTTAGCAGGTATTTCTTCAATTTTGGG
>Celleporella_hyalina_DQ999788
CCTGATATAGTTTTTCCGCGATTAAACAATATGAGATTTTGATTATTACCTCCTGCTTTAATTTTAATATTAAGATCTTTTACTAGTGAAAGAGGGGCTGGAACTGGATGAACTGTTTACCCTCCGCTATCTTCTACAATTGCTCATAGGGGACCTTCCGTTGATTTAGCAATTTTTTCTTTACATTTAGCAGGTATTTCTTCAATTTTGGG
>Celleporella_hyalina_DQ999789
CCTGATATAGTTTTTCCCCGGTTAAATAATATGAGATTTTGGTTATTACCCCCTGCTTTGATCTTAATGTTAAGGTCTTTCACTAGTGAAAGAGGGAGTGGTACTGGATGAACTGTTTACCCTCCTTTATCCTCTACAATTGCTCATAGAGGACCTTCTGTTGATTTAGCAATTTTTTCTTTACATTTAGCAGGTATTTCTTCAATTTTAGG
>Celleporella_hyalina_DQ999790
CCTGATATAGTTTTTCCCCGGTTAAATAATATGAGATTTTGGTTATTACCCCCTGCTTTGATCTTAATGTTAAGGTCTTTCACTAGTGAAAGAGGGAGTGGTACTGGATGAACTGTTTACCCTCCTTTATCCTCTACAATTGCTCATAGAGGACCTTCTGTTGATTTAGCAATTTTTTCTTTACATTTAGCAGGTATTTCTTCAATTTTAGG
>Celleporella_hyalina_DQ999791
CCTGATATAGTTTTTCCCCGGTTAAATAATATGAGATTTTGGTTATTACCCCCTGCTTTGATCTTAATGTTAAGGTCTTTCACTAGTGAAAGAGGGAGTGGTACTGGATGAACTGTTTACCCTCCTTTATCCTCTACAATTGCTCATAGAGGACCTTCTGTTGATTTAGCAATTTTTTCTTTACATTTAGCAGGTATTTCTTCAATTTTAGG
>Celleporella_hyalina_DQ999792
CCTGATATAGTTTTTCCCCGGTTAAATAATATGAGATTTTGGTTATTACCCCCTGCTTTGATCTTAATGTTAAGGTCTTTCACTAGTGAAAGAGGGAGTGGTACTGGATGAACTGTTTACCCTCCTTTATCCTCTACAATTGCTCATAGAGGACCTTCTGTTGATTTAGCAATTTTTTCTTTACATTTAGCAGGTATTTCTTCAATTTTAGG
>Celleporella_hyalina_DQ999793
CCTGATATAGTTTTTCCCCGGTTAAATAATATGAGATTTTGGTTATTACCCCCTGCTTTGATCTTAATGTTAAGATCTTTTACTAGTGAAAGAGGGAGTGGTACTGGATGAACTGTTTACCCTCCTTTATCCTCTACAATTGCTCATAGAGGACCTTCTGTTGATTTAGCAATTTTTTCTTTACATTTAGCAGGTATTTCTTCAATTTTAGG
>Celleporella_hyalina_DQ999774
CCTGATATAGTTTTTCCCCGGTTAAATAATATGAGATTTTGGTTATTACCCCCTGCTTTGATCTTAATGTTAAGATCTTTTACTAGTGAAAGAGGGAGTGGTACTGGATGAACTGTTTACCCTCCTTTATCCTCTACAATTGCTCATAGAGGACCTTCTGTTGATTTAGCAATTTTTTCTTTACATTTAGCAGGTATTTCCTCAATTTTAGG
>Celleporella_hyalina_DQ999775
CCTGATATAGTTTTTCCCCGGTTAAATAATATGAGATTTTGGTTATTACCCCCTGCTTTGATCTTAATGTTAAGATCTTTTACTAGTGAAAGAGGGAGTGGTACTGGATGAACTGTTTACCCTCCTTTATCCTCTACAATTGCTCATAGAGGACCTTCTGTTGATTTAGCAATTTTTTCTTTACATTTAGCAGGTATTTCCTCAATTTTAGG
>Celleporella_hyalina_DQ999776
CCTGATATAGTTTTTCCCCGGTTAAATAATATGAGATTTTGGTTATTACCCCCTGCTTTGATCTTAATGTTAAGATCTTTTACTAGTGAAAGAGGGAGTGGTACTGGATGAACTGTTTACCCTCCTTTATCCTCTACAATTGCTCATAGAGGACCTTCTGTTGATTTAGCAATTTTTTCTTTACATTTAGCAGGTATTTCCTCAATTTTAGG
>Celleporella_hyalina_DQ999777
CCTGATATAGTTTTTCCCCGGTTAAATAATATGAGATTTTGGTTATTACCCCCTGCTTTGATCTTAATGTTAAGATCTTTTACTAGTGAAAGAGGGAGTGGTACTGGATGAACTGTTTACCCTCCTTTATCCTCTACAATTGCTCATAGAGGACCTTCTGTTGATTTAGCAATTTTTTCTTTACATTTAGCAGGTATTTCCTCAATTTTAGG
>Celleporella_hyalina_DQ999778
CCTGATATAGTTTTTCCCCGGTTAAATAATATGAGATTTTGGTTATTACCCCCTGCTTTGATCTTAATGTTAAGATCTTTTACTAGTGAAAGAGGGAGTGGTACTGGATGAACTGTTTACCCTCCTTTATCCTCTACAATTGCTCATAGAGGACCTTCTGTTGATTTAGCAATTTTTTCTTTACATTTAGCAGGTATTTCCTCGATTTTAGG
>Celleporella_hyalina_DQ999779
CCTGATATAGTTTTTCCCCGGTTAAATAATATGAGATTTTGGTTATTACCCCCTGCTTTGATCTTAATGTTAAGATCTTTTACTAGTGAAAGAGGGAGTGGTACTGGATGAACTGTTTACCCTCCTTTATCCTCTACAATTGCTCATAGAGGACCTTCTGTTGATTTAGCAATTTTTTCTTTACATTTAGCAGGTATTTCCTCGATTTTAGG
>Celleporella_hyalina_DQ999751
CCTGATATAGTTTTTCCTCGGTTAAATAATATAAGGTTCTGGTTGTTACCACCTGCGTTGATTTTAATGTTAAGATCTTTTACTAGTGAAAGTGGAAGAGGGACTGGGTGAACTGTTTATCCTCCTTTATCTTCTACAATTGCTCATAGGGGTCCTTCTGTTGATTTAGCAATTTTTTCTTTACACTTAGCAGGTATTTCTTCAATTTTGGG
>Celleporella_hyalina_DQ999752
CCTGATATAGTTTTTCCTCGGTTAAATAATATAAGGTTCTGGTTGTTACCACCTGCGTTGATTTTAATGTTAAGATCTTTTACTAGTGAAAGTGGAAGAGGGACTGGGTGAACTGTTTATCCTCCTTTATCTTCTACAATTGCTCATAGAGGTCCTTCTGTTGATTTAGCAATTTTTTCTTTACACTTAGCAGGTATTTCTTCAATTTTGGG
>Celleporella_hyalina_DQ999753
CCTGATATAGTTTTTCCTCGGTTAAATAATATAAGGTTCTGGTTGTTACCACCTGCGTTGATTTTAATGTTAAGATCTTTTACTAGTGAAAGTGGAAGAGGGACTGGGTGAACTGTTTATCCTCCTTTATCTTCTACAATTGCTCATAGAGGTCCTTCTGTTGATTTAGCAATTTTTTCTTTACACTTAGCAGGTATTTCTTCAATTTTGGG
>Celleporella_hyalina_DQ999754
CCTGACATAGTTTTTCCTCGGTTAAATAATATAAGGTTTTGGTTGTTACCTCCTGCTCTGATTTTAATATTAAGATCTTTTACTAGTGAAAGTGGCAGAGGAACCGGGTGAACTGTTTACCCTCCTTTATCTTCTACAATTGCTCACAGTGGCCCTTCTGTTGACTTAGCAATTTTTTCTTTACATTTAGCAGGTATCTCTTCAATTTTGGG
>Celleporella_hyalina_DQ999755
CCTGACATAGTTTTTCCTCGGTTAAATAATATAAGGTTTTGGTTGTTACCTCCTGCTCTGATTTTAATATTAAGATCTTTTACTAGTGAAAGTGGCAGAGGAACCGGGTGAACTGTTTACCCTCCTTTATCTTCTACAATTGCTCACAGTGGCCCTTCTGTTGACTTAGCAATTTTTTCTTTACATTTAGCAGGTATCTCTTCAATTTTGGG
>Celleporella_hyalina_DQ999756
CCTGACATAGTTTTTCCTCGGTTAAATAATATAAGGTTTTGGTTGTTACCTCCTGCTCTGATTTTAATATTAAGATCTTTTACTAGTGAAAGTGGCAGAGGAACCGGGTGAACTGTTTACCCTCCTTTATCTTCTACAATTGCTCACAGTGGCCCTTCTGTTGACTTAGCAATTTTTTCTTTACATTTAGCAGGTATCTCTTCAATTTTGGG
>Celleporella_hyalina_DQ999757
CCTGACATAGTTTTTCCTCGGTTAAATAATATAAGGTTTTGGTTGTTACCTCCTGCTCTGATTTTAATATTAAGATCTTTTACTAGTGAAAGTGGCAGAGGAACCGGGTGAACTGTTTACCCTCCTTTATCTTCTACAATTGCTCACAGTGGCCCTTCTGTTGACTTAGCAATTTTTTCTTTACATTTAGCAGGTATCTCTTCAATTTTGGG
>Celleporella_hyalina_DQ999758
CCTGACATAGTTTTTCCTCGGTTAAATAATATAAGGTTTTGGTTGTTACCTCCTGCTCTGATTTTAATATTAAGATCTTTTACTAGTGAAAGTGGCAGAGGAACCGGGTGAACTGTTTACCCTCCTTTATCTTCTACAATTGCTCACAGTGGCCCTTCTGTTGACTTAGCAATTTTTTCTTTACATTTAGCAGGTATCTCTTCAATTTTGGG
>Celleporella_hyalina_DQ999759
CCTGACATAGTTTTTCCTCGGTTAAATAATATAAGGTTTTGGTTGTTACCTCCTGCTCTGATTTTAATATTAAGATCTTTTACTAGTGAAAGTGGCAGAGGAACCGGGTGAACTGTTTACCCTCCTTTATCTTCTACAATTGCTCACAGTGGCCCTTCTGTTGACTTAGCAATTTTTTCTTTACATTTAGCAGGTATCTCTTCAATTTTGGG
>Celleporella_hyalina_DQ999760
CCTGACATAGTTTTTCCTCGGTTAAATAATATAAGGTTTTGGTTGTTACCTCCTGCTCTGATTTTAATATTAAGATCTTTTACTAGTGAAAGTGGCAGAGGAACCGGGTGAACTGTTTACCCCCCTTTATCTTCTACAATTGCTCACAGTGGCCCTTCTGTTGACTTAGCAATTTTTTCTTTACATTTAGCAGGTATCTCTTCAATTTTGGG
>Celleporella_hyalina_DQ999761
CCTGACATAGTTTTTCCTCGGTTAAATAATATAAGGTTTTGGTTGTTACCTCCTGCTCTGATTTTAATATTAAGATCTTTTACTAGTGAAAGTGGCAGAGGAACCGGGTGAACTGTTTACCCCCCTTTATCTTCTACAATTGCTCACAGTGGCCCTTCTGTTGACTTAGCAATTTTTTCTTTACATTTAGCAGGTATCTCTTCAATTTTGGG
>Celleporella_hyalina_DQ999762
CCTGACATAGTTTTTCCTCGGTTAAATAATATAAGGTTTTGGTTGTTACCTCCTGCTCTGATTTTAATATTAAGATCTTTTACTAGTGAAAGTGGCAGAGGAACCGGGTGAACTGTTTACCCCCCTTTATCTTCTACAATTGCTCACAGTGGCCCTTCTGTTGACTTAGCAATTTTTTCTTTACATTTAGCAGGTATCTCTTCAATTTTGGG
>Celleporella_hyalina_DQ999763
CCTGACATAGTTTTTCCTCGGTTAAATAATATAAGGTTTTGGTTGTTACCTCCTGCTCTGATTTTAATATTAAGATCTTTTACTAGTGAAAGTGGCAGAGGAACCGGGTGAACTGTTTACCCCCCTTTATCTTCTACAATTGCTCACAGTGGCCCTTCTGTTGACTTAGCAATTTTTTCTTTACATTTAGCAGGTATCTCTTCAATTTTGGG
>Celleporella_hyalina_DQ999764
CCTGACATAGTTTTTCCTCGGTTAAATAATATAAGGTTTTGGTTGTTACCTCCTGCTCTGATTTTAATATTAAGATCTTTTACTAGTGAAAGTGGCAGAGGAACCGGGTGAACTGTTTACCCCCCTTTATCTTCTACAATTGCTCACAGTGGCCCTTCTGTTGACTTAGCAATTTTTTCTTTACATTTAGCAGGTATCTCTTCAATTTTGGG
>Celleporella_hyalina_DQ999767
CCTGATATAGTTTTTCCTCGTTTAAATAATATAAGGTTTTGGTTGTTACCTCCTGCTTTGATTTTAATGTTAAGATCTTTCACTAGTGAAAGTGGAAGAGGAACTGGGTGAACTGTTTACCCCCCTTTATCTTCTACAATTGCTCACAGTGGCCCTTCTGTTGACTTAGCAATTTTTTCTTTACATTTAGCAGGCATCTCTTCAATTTTGGG
>Celleporella_hyalina_DQ999765
CCTGATATAGTTTTTCCTCGTTTAAATAATATAAGGTTTTGGTTGTTACCTCCTGCTTTGATTTTAATGTTAAGATCTTTCACTAGTGAAAGTGGAAGAGGAACTGGGTGAACTGTTTACCCCCCTTTATCTTCTACAATTGCTCACAGTGGCCCTTCTGTTGACTTAGCAATTTTTTCTTTACATTTAGCAGGTATCTCTTCAATTTTGGG
>Celleporella_hyalina_DQ999766
CCTGATATAGTTTTTCCTCGTTTAAATAATATAAGGTTTTGGTTGTTACCTCCTGCTTTGATTTTAATGTTAAGATCTTTCACTAGTGAAAGTGGAAGAGGAACTGGGTGAACTGTTTACCCCCCTTTATCTTCTACAATTGCTCACAGTGGCCCTTCTGTTGACTTAGCAATTTTTTCTTTACATTTAGCAGGTATCTCTTCAATTTTGGG
>Celleporella_hyalina_DQ999768
CCTGATATAGTTTTTCCTCGTTTAAATAATATAAGGTTTTGGTTGTTACCTCCTGCTTTGATTTTAATGTTAAGATCTTTCACTAGTGAAAGTGGAAGAGGAACTGGGTGAACTGTTTACCCCCCTTTATCTTCTACAATTGCTCACAGTGGCCCTTCTGTTGACTTAGCAATTTTTTCTTTACATTTAGCAGGTATCTCTTCAATTTTGGG
>Celleporella_sp._EU168351
CCTGATATAGCTTTTCCTCGATTAAACAACATAAGTTTTTGATTACTTATCCCAGCTATTATTTTAATTTTGAGATCTTTCATATCTGAAAGAGGAAGAGGGACGGGTTGAACAGTTTACCCTCCTTTATCTTCTTCTTTAGCTCATAGAGGACCCCCAGTTGATTTAACTATTTTTTCTTTACACTTAGCAGGAATTTCTTCAATTTTAGG
>Celleporella_sp._EU168348
CCTGATATAGCTTTTCCTCGATTAAACAACATAAGTTTTTGATTACTTATCCCAGCTATTATTTTAATTTTGAGATCTTTCATATCTGAAAGAGGAAGAGGGACGGGTTGAACAGTTTACCCTCCTTTATCTTCTTCTTTAGCTCATAGAGGACCCTCAGTTGATTTAACTATTTTTTCTTTACACTTAGCAGGAATTTCTTCAATTTTAGG
>Celleporella_sp._EU168349
CCTGATATAGCTTTTCCTCGATTAAACAACATAAGTTTTTGATTACTTATCCCAGCTATTATTTTAATTTTGAGATCTTTCATATCTGAAAGAGGAAGAGGGACGGGTTGAACAGTTTACCCTCCTTTATCTTCTTCTTTAGCTCATAGAGGACCCTCAGTTGATTTAACTATTTTTTCTTTACACTTAGCAGGAATTTCTTCAATTTTAGG
>Celleporella_sp._EU168352
CCTGATATAGCTTTTCCTCGATTAAACAACATAAGTTTTTGATTACTTATCCCAGCTATTATTTTAATTTTGAGATCTTTCATATCTGAAAGAGGAAGAGGGACGGGTTGAACAGTTTACCCTCCTTTATCTTCTTCTTTAGCTCATAGAGGACCCTCAGTTGATTTAACTATTTTTTCTTTACACTTAGCAGGAATTTCTTCAATTTTAGG
>Celleporella_hyalina_DQ999706
CCAGATATAGTATTTCCACGTTTAAATAATATAAGATTTTGATTACTTCCTCCTGCTTTGATCTTAATTTTAAGATCTTTTACAAGTGAGAGAGGTAGAGGTACCGGGTGAACAGTTTACCCACCACTATCATCTTCTATAGCACACAGAGGTCCATCAGTTGATTTAACTATTTTTTCCTTACATTTAGCTGGAATTTCTTCTATTTTGGG
>Celleporella_hyalina_DQ999707
CCAGATATAGTATTTCCACGTTTAAATAATATAAGATTTTGATTACTTCCTCCTGCTTTGGTCTTAATTTTAAGATCTTTTACAAGTGAGAGAGGTAGAGGTACCGGGTGAACAGTTTACCCACCACTATCATCTTCTATAGCACACAGAGGTCCATCAGTTGATTTAACTATTTTTTCCTTACATTTAGCTGGAATTTCTTCTATTTTGGG
>Celleporella_hyalina_DQ999708
CCAGATATAGTATTTCCACGTTTAAATAATATAAGATTTTGATTACTTCCTCCTGCTTTGGTCTTAATTTTAAGATCTTTTACAAGTGAGAGAGGTAGAGGTACCGGGTGAACAGTTTACCCACCACTATCATCTTCTATAGCACACAGAGGTCCATCAGTTGATTTAACTATTTTTTCCTTACATTTAGCTGGAATTTCTTCTATTTTGGG
>Celleporella_hyalina_DQ999711
CCAGATATAGTATTTCCACGTTTAAATAATATAAGATTTTGATTACTTCCTCCTGCTTTGGTCTTAATTTTAAGATCTTTTACAAGTGAGAGAGGTAGAGGTACCGGGTGAACAGTTTACCCACCACTATCATCTTCTATAGCACACAGAGGTCCATCAGTTGATTTAACTATTTTTTCCTTGCATTTAGCTGGAATTTCTTCTATTTTGGG
>Celleporella_hyalina_DQ999709
CCAGATATAGTATTTCCACGTTTAAATAATATAAGATTTTGATTACTTCCTCCTGCTTTGGTCTTAATTTTAAGATCTTTTACAAGTGAGAGAGGTAGAGGTACCGGGTGAACAGTTTACCCACCACTATCATCTTCTATAGCACACAGAGGTCCATCAGTTGATTTAACTATTTTTTCCTTACATTTAGCTGGAATTTCTTCTATTTTGGG
>Celleporella_hyalina_DQ999710
CCAGATATAGTATTTCCACGTTTAAATAATATAAGATTTTGATTACTTCCTCCTGCTTTGGTCTTAATTTTAAGATCTTTTACAAGTGAGAGAGGTAGAGGTACCGGGTGAACAGTTTACCCACCACTATCATCTTCTATAGCACACAGAGGTCCATCAGTTGATTTAACTATTTTTTCCTTACATTTAGCTGGAATTTCTTCTATTTTGGG
>Celleporella_hyalina_DQ999712
CCAGATATATTATTTCCTCGTTTAAATAATATAAGATTTTGGTTACTACCTCCAGCCTTGATTTTAATTTTAAGTTCTTTTACAAGAGAAAGTGGTAGTGGTACCGGATGAACAGTTTACCCACCTCTATCATCATCAATAGCACATAGAGGACCATCTGTAGATTTAACTATTTTTTCCTTACATCTAGCTGGAATTTCTTCTATTCTTGG
>Celleporella_hyalina_DQ999713
CCTGATATAGCATTTCCTCGTTTAAATAATATAAGATTTTGGTTACTTCCACCTGCCTTGATTTTAATTTTAAGATCTTTTACTAGAGAGAGAGGTAGAGGTACCGGGTGAACAGTTTACCCACCTCTATCATCATCTATAGCGCATAGAGGACCATCTGTTGATTTAACTATTTTTTCTTTGCATTTAGCTGGTATTTCTTCAATTCTTGG
>Celleporella_hyalina_DQ999685
CCAGATATAGTTTTTCCTCGGTTAAATAATATGAGGTTTTGGTTATTACCTCCCGCTTTAATTTTGATCTTAAGGTCTTTTACAAGGGAAAGAGGTAGTGGTACTGGGTGGACAGTTTATCCCCCTTTATCTTCGACTTTGGCTCACAGGGGCCCCTCTGTTGATTTGACAATTTTTTCTTTACATTTAGCTGGTATTTCTTCTATTTTAGG
>Celleporella_hyalina_DQ999686
CCAGATATAGTTTTTCCTCGGTTAAATAATATGAGGTTTTGGTTATTACCTCCCGCTTTAATTTTGATCTTAAGGTCTTTTACAAGGGAAAGAGGTAGTGGTACTGGGTGGACAGTTTATCCCCCTTTATCTTCGACTTTGGCTCACAGGGGCCCCTCTGTTGATTTGACAATTTTTTCTTTACATTTAGCTGGTATTTCTTCTATTTTAGG
>Celleporella_hyalina_DQ999687
CCAGATATAGTTTTTCCTCGGTTAAATAATATGAGGTTTTGGTTATTACCTCCCGCTTTAATTTTGATCTTAAGGTCTTTTACAAGGGAAAGAGGTAGTGGTACTGGGTGGACAGTTTATCCCCCTTTATCTTCGACTTTGGCTCACAGGGGCCCCTCTGTTGATTTGACAATTTTTTCTTTACATTTAGCTGGTATTTCTTCTATTTTAGG
>Celleporella_hyalina_DQ999688
CCAGATATAGTTTTTCCTCGGTTAAATAATATGAGGTTTTGGTTATTACCTCCCGCTTTAATTTTGATCTTAAGGTCTTTTACAAGGGAAAGAGGTAGTGGTACTGGGTGGACAGTTTATCCCCCTTTATCTTCGACTTTGGCTCACAGGGGCCCCTCTGTTGATTTGACAATTTTTTCTTTACATTTAGCTGGTATTTCTTCTATTTTAGG
>Celleporella_hyalina_DQ999690
CCAGATATAGTTTTTCCTCGGTTAAATAATATGAGGTTTTGGTTATTACCTCCCGCTTTAATTTTGATCTTAAGGTCTTTTACAAGGGAAAGAGGTAGTGGTACTGGGTGGACAGTTTATCCCCCTTTATCTTCGACTTTGGCTCACAGGGGCCCCTCTGTTGATTTGACAATTTTTTCTTTACATTTAGCTGGTATTTCTTCTATTTTAGG
>Celleporella_hyalina_DQ999689
CCAGATATAGTTTTTCCTCGGTTAAATAATATGAGGTTTTGGTTATTACCTCCCGCTTTAATTTTGATCTTAAGGTCTTTTACAAGGGAAAGAGGTAGTGGTACTGGGTGGACAGTTTATCCCCCTTTATCTTCGACTTTGGCTCACAGGGGCCCCTCTGTTGATTTGACAATTTTTTCTTTACATTTAGCCGGTATTTCTTCTATTTTAGG
>Celleporella_hyalina_DQ999682
CCAGATATAGTTTTTCCTCGGTTAAATAATATGAGGTTTTGGTTATTACCTCCCGCTTTAATTTTGATCTTAAGGTCTTTTACAAGGGAAAGAGGTAGTGGTACTGGGTGGACAGTTTATCCCCCTTTATCTTCGACTTTGGCTCACAGGGGCCCCTCTGTTGATTTGACAATTTTTTCTTTGCATTTAGCTGGTATTTCTTCTATTTTAGG
>Celleporella_hyalina_DQ999683
CCAGATATAGTTTTTCCTCGGTTAAATAATATGAGGTTTTGGTTATTACCTCCCGCTTTAATTTTGATCTTAAGGTCTTTTACAAGGGAAAGAGGTAGTGGTACTGGGTGGACAGTTTATCCCCCTTTATCTTCGACTTTGGCTCACAGGGGCCCCTCTGTTGATTTGACAATTTTTTCTTTGCATTTAGCTGGTATTTCTTCTATTTTAGG
>Celleporella_hyalina_DQ999684
CCAGATATAGTTTTTCCTCGGTTAAATAATATGAGGTTTTGGTTATTACCTCCCGCTTTAATTTTGATCTTAAGGTCTTTTACAAGGGAAAGAGGTAGTGGTACTGGGTGGACAGTTTATCCCCCTTTATCTTCGACTTTGGCTCACAGGGGCCCCTCTGTTGATTTGACAATTTTTTCTTTGCATTTAGCTGGTATTTCTTCTATTTTAGG
>Celleporella_hyalina_DQ999669
CCAGATATAGTTTTTCCTCGGTTAAATAATATGAGGTTTTGGTTATTACCTCCCGCTTTAATTTTGATCTTAAGGTCTTTTACAAGGGAAAGAGGTAGTGGTACTGGGTGGACAGTTTATCCCCCTTTATCTTCGACTTTGGCTCACAGGGGCCCCTCTGTTGATTTGACAATTTTTTCTTTGCATTTAGCTGGTATTTCTTCTATTTTAGG
>Celleporella_hyalina_DQ999670
CCAGATATAGTTTTTCCTCGGTTAAATAATATGAGGTTTTGGTTATTACCTCCCGCTTTAATTTTGATCTTAAGGTCTTTTACAAGGGAAAGAGGTAGTGGTACTGGGTGGACAGTTTATCCCCCTTTATCTTCGACTTTGGCTCACAGGGGCCCCTCTGTTGATTTGACAATTTTTTCTTTGCATTTAGCTGGTATTTCTTCTATTTTAGG
>Celleporella_hyalina_DQ999676
CCAGATATAGTTTTTCCTCGGTTAAATAATATGAGGTTTTGGTTATTACCTCCCGCTTTAATTTTGATCTTAAGGTCTTTTACAAGGGAAAGAGGTAGTGGTACTGGGTGGACAGTTTATCCCCCTTTATCTTCGACTTTGGCTCACAGGGGCCCCTCTGTTGATTTGACAATTTTTTCTTTGCATTTAGCTGGTATTTCTTCTATTTTAGG
>Celleporella_hyalina_DQ999677
CCAGATATAGTTTTTCCTCGGTTAAATAATATGAGGTTTTGGTTATTACCTCCCGCTTTAATTTTGATCTTAAGGTCTTTTACAAGGGAAAGAGGTAGTGGTACTGGGTGGACAGTTTATCCCCCTTTATCTTCGACTTTGGCTCACAGGGGCCCCTCTGTTGATTTGACAATTTTTTCTTTGCATTTAGCTGGTATTTCTTCTATTTTAGG
>Celleporella_hyalina_DQ999678
CCAGATATAGTTTTTCCTCGGTTAAATAATATGAGGTTTTGGTTATTACCTCCCGCTTTAATTTTGATCTTAAGGTCTTTTACAAGGGAAAGAGGTAGTGGTACTGGGTGGACAGTTTATCCCCCTTTATCTTCGACTTTGGCTCACAGGGGCCCCTCTGTTGATTTGACAATTTTTTCTTTGCATTTAGCTGGTATTTCTTCTATTTTAGG
>Celleporella_hyalina_DQ999679
CCAGATATAGTTTTTCCTCGGTTAAATAATATGAGGTTTTGGTTATTACCTCCCGCTTTAATTTTGATCTTAAGGTCTTTTACAAGGGAAAGAGGTAGTGGTACTGGGTGGACAGTTTATCCCCCTTTATCTTCGACTTTGGCTCACAGGGGCCCCTCTGTTGATTTGACAATTTTTTCTTTGCATTTAGCTGGTATTTCTTCTATTTTAGG
>Celleporella_hyalina_DQ999680
CCAGATATAGTTTTTCCTCGGTTAAATAATATGAGGTTTTGGTTATTACCTCCCGCTTTAATTTTGATCTTAAGGTCTTTTACAAGGGAAAGAGGTAGTGGTACTGGGTGGACAGTTTATCCCCCTTTATCTTCGACTTTGGCTCACAGGGGCCCCTCTGTTGATTTGACAATTTTTTCTTTGCATTTAGCTGGTATTTCTTCTATTTTAGG
>Celleporella_hyalina_DQ999681
CCAGATATAGTTTTTCCTCGGTTAAATAATATGAGGTTTTGGTTATTACCTCCCGCTTTAATTTTGATCTTAAGGTCTTTTACAAGGGAAAGAGGTAGTGGTACTGGGTGGACAGTTTATCCCCCTTTATCTTCGACTTTGGCTCACAGGGGCCCCTCTGTTGATTTGACAATTTTTTCTTTGCATTTAGCTGGTATTTCTTCTATTTTAGG
>Celleporella_hyalina_DQ999674
CCAGATATAGTTTTTCCTCGGTTAAATAATATGAGGTTTTGGTTATTACCTCCCGCTTTAATTTTGATCTTAAGGTCTTTTACAAGGGAAAGAGGTAGTGGTACTGGGTGGACAGTTTATCCCCCTTTATCTTCGACTTTGGCTCACAGGGGCCCCTCTGTTGATTTGACAATTTTTTCTTTGCATTTAGCTGGTATTTCTTCTATTTTAGG
>Celleporella_hyalina_DQ999675
CCAGATATAGTTTTTCCTCGGTTAAATAATATGAGGTTTTGGTTATTACCTCCCGCTTTAATTTTGATCTTAAGGTCTTTTACAAGGGAAAGAGGTAGTGGTACTGGGTGGACAGTTTATCCCCCTTTATCTTCGACTTTGGCTCACAGGGGCCCCTCTGTTGATTTGACAATTTTTTCTTTGCATTTAGCTGGTATTTCTTCTATTTTAGG
>Celleporella_hyalina_DQ999671
CCAGATATAGTTTTTCCTCGGTTAAATAATATGAGGTTTTGGTTATTACCTCCCGCTTTAATTTTGATCTTAAGGTCTTTTACAAGGGAAAGAGGTAGTGGTACTGGGTGGACAGTTTATCCCCCTTTATCTTCGACTTTGGCTCACAGGGGCCCCTCTGTTGATTTGACAATTTTTTCTTTGCATTTAGCTGGTATTTCTTCTATTTTAGG
>Celleporella_hyalina_DQ999672
CCAGATATAGTTTTTCCTCGGTTAAATAATATGAGGTTTTGGTTATTACCTCCCGCTTTAATTTTGATCTTAAGGTCTTTTACAAGGGAAAGAGGTAGTGGTACTGGGTGGACAGTTTATCCCCCTTTATCTTCGACTTTGGCTCACAGGGGCCCCTCTGTTGATTTGACAATTTTTTCTTTGCATTTAGCTGGTATTTCTTCTATTTTAGG
>Celleporella_hyalina_DQ999673
CCAGATATAGTTTTTCCTCGGTTAAATAATATGAGGTTTTGGTTATTACCTCCCGCTTTAATTTTGATCTTAAGGTCTTTTACAAGGGAAAGAGGTAGTGGTACTGGGTGGACAGTTTATCCCCCTTTATCTTCGACTTTGGCTCACAGGGGCCCCTCTGTTGATTTGACAATTTTTTCTTTGCATTTAGCTGGTATTTCTTCTATTTTAGG
>Celleporella_hyalina_DQ999698
CCAGATATAGTTTTTCCTCGTTTGAATAATATAAGGTTTTGGTTGTTACCTCCCGCTTTAATTTTGATCTTAAGATCTTTTACAAGGGAAAGAGGCAGTGGAACTGGGTGAACAGTTTATCCTCCTTTATCTTCTACTCTGGCTCACAGAGGTCCTTCTGTTGATTTGACAATTTTTTCTTTACATTTAGCTGGCATTTCTTCTATTTTAGG
>Celleporella_hyalina_DQ999699
CCAGATATAGTTTTTCCTCGTTTGAATAATATAAGGTTTTGGTTGTTACCTCCCGCTTTAATTTTGATCTTAAGATCTTTTACAAGGGAAAGAGGCAGTGGAACTGGGTGAACAGTTTATCCTCCTTTATCTTCTACTCTGGCTCACAGAGGTCCTTCTGTTGATTTGACAATTTTTTCTTTACATTTAGCTGGCATTTCTTCTATTTTAGG
>Celleporella_hyalina_DQ999700
CCAGATATAGTTTTTCCTCGTTTGAATAATATAAGGTTTTGGTTGTTACCTCCCGCTTTAATTTTGATCTTAAGATCTTTTACAAGGGAAAGAGGCAGTGGAACTGGGTGAACAGTTTATCCTCCTTTATCTTCTACTCTGGCTCACAGAGGTCCTTCTGTTGATTTGACAATTTTTTCTTTACATTTAGCTGGCATTTCTTCTATTTTAGG
>Celleporella_hyalina_DQ999701
CCAGATATAGTTTTTCCTCGTTTGAATAATATAAGGTTTTGGTTGTTACCTCCCGCTTTAATTTTGATCTTAAGATCTTTTACAAGGGAAAGAGGCAGTGGAACTGGGTGAACAGTTTATCCTCCTTTATCTTCTACTCTGGCTCACAGAGGTCCTTCTGTTGATTTGACAATTTTTTCTTTACATTTAGCTGGCATTTCTTCTATTTTAGG
>Celleporella_hyalina_DQ999702
CCAGATATAGTTTTTCCTCGTTTGAATAATATAAGGTTTTGGTTGCTACCTCCCGCTTTAATTTTGATCTTAAGATCTTTTACAAGGGAAAGAGGCAGTGGAACTGGGTGAACAGTTTATCCTCCTTTATCTTCTACTCTGGCTCACAGAGGTCCTTCTGTTGATTTGACAATTTTTTCTTTACATTTAGCTGGCATTTCTTCTATTTTAGG
>Celleporella_hyalina_DQ999703
CCAGATATAGTTTTTCCTCGTTTGAATAATATAAGGTTTTGGTTGCTACCTCCCGCTTTAATTTTGATCTTAAGATCTTTTACAAGGGAAAGAGGCAGTGGAACTGGGTGAACAGTTTATCCTCCTTTATCTTCTACTCTGGCTCACAGAGGTCCTTCTGTTGATTTGACAATTTTTTCTTTACATTTAGCTGGCATTTCTTCTATTTTAGG
>Celleporella_hyalina_DQ999704
CCAGATATAGTTTTTCCTCGTTTGAATAATATAAGGTTTTGGTTGTTACCTCCCGCTTTGATTTTGATCTTAAGATCTTTTACAAGGGAAAGAGGCAGTGGAACTGGGTGAACAGTTTATCCTCCTTTATCTTCTACTCTGGCTCACAGAGGTCCTTCTGTTGATTTGACAATTTTTTCTTTACATTTAGCTGGCATTTCTTCTATTTTAGG
>Celleporella_hyalina_DQ999695
CCAGATATAGTTTTTCCTCGGTTGAATAATATAAGGTTTTGGTTGTTACCTCCCGCTTTAATTTTGATCTTAAGATCTTTTACAAGGGAAAGAGGTAGTGGAACTGGGTGAACAGTTTATCCTCCTTTATCTTCTACTCTGGCTCATAGAGGGCCTTCTGTTGATTTGACAATTTTTTCTTTACACTTAGCTGGCATTTCTTCTATTTTAGG
>Celleporella_hyalina_DQ999696
CCAGATATAGTTTTTCCTCGGTTGAATAATATAAGGTTTTGGTTGTTACCTCCCGCTTTAATTTTGATCTTAAGATCTTTTACAAGGGAAAGAGGTAGTGGAACTGGGTGAACAGTTTATCCTCCTTTATCTTCTACTCTGGCTCATAGAGGGCCTTCTGTTGATTTGACAATTTTTTCTTTACACTTAGCTGGCATTTCTTCTATTTTAGG
>Celleporella_hyalina_DQ999697
CCAGATATAGTTTTTCCTCGGTTGAATAATATAAGGTTTTGGTTGTTACCTCCCGCTTTAATTTTGATCTTAAGATCTTTTACAAGGGAAAGAGGTAGTGGAACTGGGTGAACAGTTTATCCTCCTTTATCTTCTACTCTGGCTCATAGAGGGCCTTCTGTTGATTTGACAATTTTTTCTTTACACTTAGCTGGCATTTCTTCTATTTTAGG
>Celleporella_hyalina_DQ999694
CCAGATATAGTTTTTCCTCGGTTGAATAATATAAGGTTTTGGTTGTTACCTCCCGCTTTAATTTTGATCTTAAGATCTTTTACAAGGGAAAGAGGTAGTGGAACTGGGTGAACAGTTTATCCTCCTTTATCTTCTACTCTGGCTCATAGAGGGCCTTCTGTTGATTTGACAATTTTTTCTTTACACTTAGCTGGCATTTCTTCTATTTTAGG
>Celleporella_hyalina_DQ999691
CCAGATATAGTTTTTCCTCGGTTGAATAATATAAGGTTTTGGTTGTTACCTCCCGCTTTAATTTTGATTTTAAGATCTTTTACAAGGGAAAGAGGTAGTGGAACTGGGTGAACAGTTTATCCTCCTTTATCTTCTACTCTGGCTCATAGAGGGCCTTCTGTTGATTTGACAATTTTTTCTTTACACTTAGCTGGCATTTCTTCTATTTTAGG
>Celleporella_hyalina_DQ999692
CCAGATATAGTTTTTCCTCGGTTGAATAATATAAGGTTTTGGTTGTTACCTCCCGCTTTAATTTTGATTTTAAGATCTTTTACAAGGGAAAGAGGTAGTGGAACTGGGTGAACAGTTTATCCTCCTTTATCTTCTACTCTGGCTCATAGAGGGCCTTCTGTTGATTTGACAATTTTTTCTTTACACTTAGCTGGCATTTCTTCTATTTTAGG
>Celleporella_hyalina_DQ999693
CCAGATATAGTTTTTCCTCGGTTGAATAATATAAGGTTTTGGTTGTTACCTCCCGCTTTAGTTTTGATTTTAAGATCTTTTACAAGGGAAAGAGGTAGTGGAACTGGGTGAACAGTTTATCCTCCTTTATCTTCTACTCTGGCTCATAGAGGGCCTTCTGTTGATTTGACAATTTTTTCTTTACACTTAGCTGGCATTTCTTCTATTTTAGG
>Celleporella_hyalina_DQ999655
CCAGATATAGCATTTCCTCGACTAAACAATATAAGATTCTGGTTACTGCCCCCCGCTTTAGTTTTAATTTTAAGATCTTTCATTAGTGAAAGAGGTAGAGGGACTGGTTGAACTGTGTACCCTCCTCTGTCTTCTACCATAGCCCATAGAGGGCCCTCAGTAGATTTAACTATTTTTTCTTTACATTTAGCAGGTATTTCTTCTATTTTAGG
>Celleporella_hyalina_DQ999656
CCAGATATAGCATTTCCTCGACTAAACAATATAAGATTCTGGTTACTGCCCCCCGCTTTAGTTTTAATTTTAAGATCTTTCATTAGTGAAAGAGGTAGAGGGACTGGTTGAACTGTGTACCCTCCTCTGTCTTCTACCATAGCCCATAGAGGGCCCTCAGTAGATTTAACTATTTTTTCTTTACATTTAGCAGGTATTTCTTCTATTTTAGG
>Celleporella_hyalina_DQ999660
CCAGATATGGTTTTCCCCCGATTAAACAATATAAGATTTTGGTTGCTTCCACCTGCTTTAGTTTTAATTTTAAGATCTTTTACCAGTGAGAGAGGAAGAGGTACAGGGTGGACTGTCTACCCCCCTCTATCTTCAACAATTTCCCATAGAGGCCCATCTGTAGATTTAACTATTTTTTCTTTACATTTAGCAGGAATTTCTTCTATTTTAGG
>Celleporella_hyalina_DQ999661
CCTGATATAGTTTTTCCTCGATTAAATAATATAAGGTTTTGGTTACTTCCTCCTGCTTTGGTTTTAATTTTAAGATCATTTACTAGGGAAAGAGGTAGGGGTACCGGGTGGACTGTTTACCCCCCTTTGTCTTCTGCAATAGCCCATAGAGGGCCTTCAGTGGATTTGACTATTTTTTCTTTACATTTAGCGGGTATTTCTTCTATTTTAGG
>Celleporella_hyalina_OM802319
CCTGATATAGTTTTTCCTCGATTAAACAATATAAGGTTTTGGTTACTTCCTCCTGCTTTGGTTTTAATTTTAAGATCTTTTACTAGTGAAAGAGGAAGGGGTACTGGGTGGACTGTTTACCCTCCTTTGTCTTCTGCAATAGCCCATAGAGGCCCTTCAGTGGATTTGACTATTTTTTCTTTACATTTAGCGGGTATTTCTTCTATTCTAGG
>Celleporella_hyalina_DQ999659
CCTGATATAGTTTTTCCCCGTTTAAATAATATAAGTTTTTGACTACTTCCCCCTGCTTTGGTTTTAATTTTAAGATCTTTTACTAGTGAGAGAGGTAGAGGTACTGGATGGACTGTTTACCCACCCTTATCTTCTGCAATAGCCCATAGGGGGCCTTCAGTGGATTTAACTATTTTTTCTTTACATTTAGCTGGAATTTCTTCTATTTTGGG
>Celleporella_hyalina_DQ999654
CCTGATATAGCTTTTCCCCGTTTAAATAATATGAGTTTTTGGTTACTTCCCCCTGCTTTGGTTTTAATTTTAAGATCTTTTATTAGTGAAAGAGGTAGGGGTACTGGGTGAACTGTTTACCCGCCTTTGTCTTCTTCAATGGCCCATAGGGGGCCATCAGTAGATTTAACTATTTTTTCTTTACATTTAGCCGGTATCTCTTCTATTTTGGG
>Celleporella_hyalina_DQ999647
CCCGATATAGTTTTTCCCCGTTTAAATAATATAAGATTTTGGTTACTCCCCCCTGCTTTAGTTCTAATTTTAAGATCTTTTACTAGTGAGAGAGGCAGGGGCACTGGGTGAACTATTTACCCACCTTTATCTTCAGCAATAGCCCATAGGGGCCCATCAGTAGATTTAACTATTTTTTCTTTACACTTAGCTGGTATCTCTTCTATTTTGGG
>Celleporella_hyalina_DQ999644
CCTGATATAGTTTTTCCTCGTTTAAATAATATAAGATTTTGGTTACTTCCCCCTGCTTTGGTTTTAATTTTAAGATCTTTTACTAGTGAGAGAGGTAGTGGTACCGGGTGAACTGTTTACCCGCCTTTGTCTTCTACAATAGCTCATAGGGGACCATCAGTGGATTTAACTATTTTTTCTTTACACTTAGCTGGTATCTCTTCTATTTTGGG
>Celleporella_hyalina_DQ999645
CCTGATATAGCTTTTCCCCGTTTAAATAACATGAGATTTTGGTTACTTCCCCCCGCTTTGGTTTTAATTTTAAGTTCTTTTACTAGTGAGAGAGGTAGGGGCACTGGGTGAACTGTTTACCCACCTTTGTCTTCTGTAATAGCCCATAGGGGGCCCTCAGTAGATTTAACTATTTTTTCTTTACACTTAGCTGGTATTTCTTCTATTTTGGG
>Celleporella_hyalina_DQ999646
CCTGACATAGTTTTTCCCCGTTTAAATAATATAAGATTTTGGTTACTCCCCCCTGCTTTAGTTTTAATTTTAAGATCTTTTACTAGTGAGAGAGGTAGGGGCACTGGGTGAACTATTTACCCACCTTTGTCTTCTGCAATAACCCATAGGGGTCCATCAGTAGATTTAACTATTTTTTCTTTACATTTAGCTGGTATCTCTTCTATTTTGGG
>Celleporella_hyalina_DQ999652
CCTGATATAGTTTTTCCCCGTTTAAATAATATAAGATTTTGGTTACTTCCCCCCGCTTTGGTTTTAATTTTAAGATCTTTTACTAGTGAGAGAGGTAGAGGTACTGGGTGGACTGTTTACCCTCCTTTGTCTTCTGCAATAGCCCATAGAGGCCCATCAGTAGATTTAACTATTTTTTCTTTACACTTAGCTGGTATCTCTTCTATTTTGGG
>Celleporella_hyalina_DQ999651
CCTGACATAGTTTTTCCCCGTTTAAATAATATGAGATTTTGGCTACTTCCCCCTGCTTTGGTTTTAATTTTAAGATCTTTTACTAGTGAGAGAGGTAGGGGCACTGGGTGGACTGTTTACCCGCCTTTGTCTTCTGCAATAGCCCATAGGGGCCCGTCAGTAGATTTAACTATTTTTTCTTTACACTTAGCTGGAATCTCTTCTATTTTGGG
>Celleporella_hyalina_DQ999653
CCTGACATAGTTTTTCCCCGTTTAAATAATATGAGATTTTGGCTACTTCCCCCTGCTTTGGTTTTAATTTTAAGATCTTTTACTAGTGAGAGAGGTAGGGGCACTGGGTGGACTGTTTACCCGCCTTTGTCTTCTGCAATAGCCCATAGGGGCCCGTCAGTAGATTTAACTATTTTTTCTTTACACTTAGCTGGAATCTCTTCTATTTTGGG
>Celleporella_hyalina_DQ999648
CCTGACATAGTTTTTCCCCGTCTAAATAATATGAGATTTTGGTTACTTCCCCCTGCTTTGGTTTTAATTTTAAGATCTTTTACTAGTGAGAGAGGTAGGGGTACTGGGTGGACTGTTTACCCTCCTTTGTCTTCTGCAATAGCCCATAGGGGCCCATCAGTAGATTTAACTATTTTTTCTTTACACTTAGCTGGTATCTCTTCTATTTTGGG
>Celleporella_hyalina_DQ999649
CCTGACATAGTTTTTCCCCGTCTAAATAATATGAGATTTTGGTTACTTCCCCCTGCTTTGGTTTTAATTTTAAGATCTTTTACTAGTGAGAGAGGTAGGGGTACTGGGTGGACTGTTTACCCGCCTTTGTCTTCTGCAATAGCCCATAGGGGCCCATCAGTAGATTTAACTATTTTTTCTTTACACTTAGCTGGTATCTCTTCTATTTTGGG
>Celleporella_hyalina_DQ999650
CCTGACATAGTTTTTCCCCGTCTAAATAATATGAGATTTTGGTTACTTCCCCCTGCTTTGGTTTTAATTTTAAGATCTTTTACTAGTGAGAGAGGTAGGGGTACTGGGTGGACTGTTTACCCGCCTTTGTCTTCTGCAATAGCCCATAGGGGCCCATCAGTAGATTTAACTATTTTTTCTTTACACTTAGCTGGTATCTCTTCTATTTTGGG
>Celleporella_hyalina_DQ999658
CCTGATATAGTTTTTCCCCGTTTAAATAATATAAGGTTTTGGTTACTTCCCCCTGCTTTGGTTTTAATTTTAAGATCTTTTACGAGTGAGAGAGGTAGGGGCACTGGATGAACTGTTTACCCGCCTTTATCTTCTGCAATAGCCCATAGGGGCCCATCAGTAGATTTAACTATTTTTTCTTTACATTTAGCTGGTATCTCTTCTATTTTGGG
>Celleporella_hyalina_DQ999657
CCTGATATAGTTTTTCCCCGTTTAAATAATATAAGATTTTGGTTACTTCCACCTGCTTTGGTTTTAATTTTAAGATCTTTTACTAGTGAGAGAGGTAGGGGCACTGGGTGAACTGTTTACCCGCCTTTGTCTTCTGCAATAGCCCACAGGGGCCCATCAGTAGATTTAACTATTTTTTCTTTACATTTAGCTGGTATCTCTTCTATCTTGGG
>Celleporella_hyalina_MZ580907
CCTGATATAGTTTTTCCCCGTTTAAATAATATAAGATTTTGGTTACTTCCACCTGCTTTGGTTTTAATTTTAAGATCTTTTACTAGTGAGAGAGGTAGGGGCACTGGGTGAACTGTTTACCCGCCTTTGTCTTCTGCAATAGCCCACAGGGGCCCATCAGTAGATTTAACTATTTTTTCTTTACACTTAGCTGGTATCTCTTCTATTTTGGG
>Celleporella_hyalina_DQ999705
CCAGATATAGTGTTTCCTCGATTAAATAATATAAGCTTTTGGTTACTCCCTCCTGCTTTAATTTTAATCCTTAGATCTTTTACAAGAGAAAGAGGAAGAGGTACTGGGTGAACAGTTTACCCACCATTGTCCTCTACCATAGCCCATAGTGGGCCTTCTGTAGATTTAACAATTTTTTCTTTACACTTAGCCGGTATTTCTTCTATTTTAGG
>Celleporina_robertsoniae_MH242697
CCAGATATGGTTTTTCCTCGATTGAATAATATAAGATTTTGGTTACTTCCTCCTGCATTAATTTTAATTTTAAGGTCTTTTACAAGAGAAAGAGGAAGAGGTACTGGTTGGACTGTGTATCCTCCTTTATCTTCTACATTAGCTCATAGTGGCCCTTCAGTAGATTTAACAATTTTTTCTTTACATTTGGCTGGTATTTCTTCAATTTTAGG
>Celleporella_hyalina_DQ999664
CCTGATATAGTTTTTCCCCGATTAAATAATATAAGATTTTGGTTGTTACCTCCTGCTCTTATTTTAATTCTTAGTTCTTTTACTAGAGAAAGAGGAAGAGGGACAGGATGGACAGTTTACCCTCCACTTTCTTCTTCTTTAGCGCATAGAGGACCTTCTGTAGATTTAACTATTTTTTCTTTACATTTAGCTGGTATTTCTTCTATTTTAGG
>Celleporella_hyalina_DQ999662
CCTGATATAGTTTTTCCTCGATTAAATAATATAAGATTTTGGTTGTTACCCCCTGCTCTTATTTTAATTCTTAGTTCTTTTACTAGAGAAAGAGGAAGAGGGACAGGATGGACAGTTTATCCTCCACTTTCTTCTTCTTTAGCGCATAGGGGACCTTCTGTAGATTTAACTATTTTTTCTTTACATTTAGCTGGTATTTCTTCTATTTTAGG
>Celleporella_hyalina_DQ999663
CCTGATATAGTTTTTCCTCGATTAAATAATATAAGATTTTGGTTGTTACCCCCTGCTCTTATTTTAATTCTTAGTTCTTTTACTAGAGAAAGAGGAAGAGGGACAGGATGGACAGTTTATCCTCCACTTTCTTCTTCTTTAGCGCATAGGGGACCTTCTGTAGATTTAACTATTTTTTCTTTACATTTAGCTGGTATTTCTTCTATTTTAGG
>Celleporella_hyalina_DQ999665
CCTGATATAGTTTTTCCTCGATTAAATAATATAAGATTTTGGTTGTTACCCCCTGCTCTTATTTTAATTCTTAGTTCTTTTACTAGAGAAAGAGGAAGAGGGACAGGATGGACAGTTTATCCTCCACTTTCTTCTTCTTTAGCGCATAGAGGACCTTCTGTAGATTTAACTATTTTTTCTTTACATTTAGCTGGTATTTCTTCTATTTTAGG
>Celleporella_hyalina_DQ999666
CCTGATATAGTTTTTCCTCGATTAAATAATATAAGATTTTGGTTGTTACCCCCTGCTCTTATTTTAATTCTTAGTTCTTTTACTAGAGAAAGAGGAAGAGGGACAGGATGGACAGTTTATCCTCCACTTTCTTCTTCTTTAGCGCATAGAGGACCTTCTGTAGATTTAACTATTTTTTCTTTACATTTAGCTGGTATTTCTTCTATTTTAGG
>Celleporella_hyalina_DQ999667
CCTGATATAGTTTTTCCTCGATTAAATAATATAAGATTTTGGTTGTTACCCCCTGCTCTTATTTTAATTCTTAGTTCTTTTACTAGAGAAAGAGGAAGAGGGACAGGATGGACAGTTTATCCTCCACTTTCTTCTTCTTTAGCGCATAGAGGACCTTCTGTAGATTTAACTATTTTTTCTTTACATTTAGCTGGTATTTCTTCTATTTTAGG
>Celleporella_hyalina_DQ999668
CCTGATATAGTTTTTCCTCGATTAAATAATATAAGATTTTGGTTGTTACCCCCTGCTCTTATTTTAATTCTTAGTTCTTTTACTAGAGAAAGAGGAAGAGGGACAGGATGGACAGTTTATCCTCCACTTTCTTCTTCTTTAGCGCATAGAGGACCTTCTGTAGATTTAACTATTTTTTCTTTACATTTAGCTGGTATTTCTTCTATTTTAGG
>Celleporella_hyalina_DQ999640
CCAGATATAGTTTTTCCTCGGTTGAATAATATAAGATTTTGGTTATTACCTCCTGCTTTAATTTTAATCCTTAGATCTTTCACAAGTGAGAGAGGAAGAGGAACTGGTTGAACAGTTTATCCTCCACTTTCTTCTTCTATAGCCCATAGGGGACCCTCTGTAGATTTAACCATTTTTTCTTTACATTTAGCTGGTATTTCTTCTATTTTAGG
>Celleporella_hyalina_DQ999641
CCAGATATAGTTTTTCCTCGGTTGAATAATATAAGATTTTGGTTATTACCTCCTGCTTTAATTTTAATCCTTAGATCTTTCACAAGTGAGAGAGGAAGAGGAACTGGTTGAACAGTTTATCCTCCACTTTCTTCTTCTATAGCCCATAGGGGACCCTCTGTAGATTTAACCATTTTTTCTTTACATTTAGCTGGTATTTCTTCTATTTTAGG
>Celleporella_hyalina_DQ999642
CCAGATATAGTTTTTCCTCGGTTGAATAATATAAGATTTTGGTTATTACCTCCTGCTTTAATTTTAATCCTTAGATCTTTCACAAGTGAGAGAGGAAGAGGAACTGGTTGAACAGTTTATCCTCCACTTTCTTCTTCTATAGCCCATAGGGGACCCTCTGTAGATTTAACCATTTTTTCTTTACATTTAGCTGGTATTTCTTCTATTTTAGG
>Celleporella_hyalina_DQ999643
CCAGATATAGTTTTTCCTCGGTTGAATAATATAAGATTTTGGTTATTACCTCCTGCTTTAATTTTAATCCTTAGATCTTTCACAAGTGAGAGAGGAAGAGGAACTGGTTGAACAGTTTATCCTCCACTTTCTTCTTCTATAGCCCATAGGGGACCCTCTGTAGATTTAACCATTTTTTCTTTACATTTAGCTGGTATTTCTTCTATTTTAGG
>Celleporella_hyalina_DQ999632
CCAGATATAGTTTTTCCTCGGTTGAATAATATAAGATTTTGGTTATTACCTCCTGCTTTAATTTTAATCCTTAGATCTTTTACAAGTGAGAGAGGAAGAGGAACTGGATGAACAGTTTACCCTCCACTTTCTTCTTCTATAGCCCATAGAGGACCTTCTGTAGACTTAACTATTTTTTCTTTACATTTAGCTGGTATTTCTTCTATTTTAGG
>Celleporella_hyalina_DQ999633
CCAGATATAGTTTTTCCTCGGTTGAATAATATAAGATTTTGGTTATTACCTCCTGCTTTAATTTTAATCCTTAGATCTTTTACAAGTGAGAGAGGAAGAGGAACTGGATGAACAGTTTACCCTCCACTTTCTTCTTCTATAGCCCATAGAGGACCTTCTGTAGACTTAACTATTTTTTCTTTACATTTAGCTGGTATTTCTTCTATTTTAGG
>Celleporella_hyalina_DQ999634
CCAGACATAGTTTTTCCTCGGTTGAATAATATAAGATTTTGGTTATTACCTCCTGCTTTAATTTTAATCCTTAGATCTTTCACAAGTGAGAGAGGAAGAGGAACTGGATGAACAGTTTATCCTCCACTTTCTTCTTCTATAGCCCATAGGGGACCTTCTGTAGATTTAACCATTTTTTCTTTACATTTAGCTGGTATTTCTTCTATTTTAGG
>Celleporella_hyalina_DQ999635
CCAGACATAGTTTTTCCTCGGTTGAATAATATAAGATTTTGGTTATTACCTCCTGCTTTAATTTTAATCCTTAGATCTTTCACAAGTGAGAGAGGAAGAGGAACTGGATGAACAGTTTATCCTCCACTTTCTTCTTCTATAGCCCATAGGGGACCTTCTGTAGATTTAACCATTTTTTCTTTACATTTAGCTGGTATTTCTTCTATTTTAGG
>Celleporella_hyalina_DQ999628
CCAGACATAGTTTTTCCTCGGTTGAATAATATAAGATTTTGATTATTACCTCCTGCTTTAATTTTAATTCTTAGATCTTTCACAAGTGAGAGAGGAAGAGGAACTGGATGAACAGTTTATCCTCCACTTTCTTCTTCTATAGCCCATAGGGGACCTTCTGTAGATTTAACCATTTTTTCTTTACATTTAGCTGGTATTTCTTCTATTTTAGG
>Celleporella_hyalina_DQ999629
CCAGACATAGTTTTTCCTCGGTTGAATAATATAAGATTTTGATTATTACCTCCTGCTTTAATTTTAATTCTTAGATCTTTCACAAGTGAGAGAGGAAGAGGAACTGGATGAACAGTTTATCCTCCACTTTCTTCTTCTATAGCCCATAGGGGACCTTCTGTAGATTTAACCATTTTTTCTTTACATTTAGCTGGTATTTCTTCTATTTTAGG
>Celleporella_hyalina_DQ999630
CCAGACATAGTTTTTCCTCGGTTGAATAATATAAGATTTTGATTATTACCTCCTGCTTTAATTTTAATTCTTAGATCTTTCACAAGTGAGAGAGGAAGAGGAACTGGATGAACAGTTTATCCTCCACTTTCTTCTTCTATAGCCCATAGGGGACCTTCTGTAGATTTAACCATTTTTTCTTTACATTTAGCTGGTATTTCTTCTATTTTAGG
>Celleporella_hyalina_DQ999631
CCAGACATAGTTTTTCCTCGGTTGAATAATATAAGATTTTGATTATTACCTCCTGCTTTAATTTTAATTCTTAGATCTTTCACAAGTGAGAGAGGAAGAGGAACTGGATGAACAGTTTATCCTCCACTTTCTTCTTCTATAGCCCATAGGGGACCTTCTGTAGATTTAACCATTTTTTCTTTACATTTAGCTGGTATTTCTTCTATTTTAGG
>Celleporella_hyalina_DQ999639
CCAGACATAGTTTTTCCTCGGTTGAATAATATAAGATTTTGATTATTACCTCCTGCTTTAATTTTAATCCTTAGATCTTTCACAAGTGAGAGAGGAAGAGGAACTGGATGAACAGTTTATCCTCCACTTTCTTCTTCTATAGCCCATAGGGGACCTTCTGTAGATTTAACCATTTTTTCTTTACATTTAGCTGGTATTTCTTCTATTTTAGG
>Celleporella_hyalina_DQ999636
CCAGACATAGTTTTTCCTCGGTTGAATAATATAAGATTTTGATTATTACCTCCTGCTTTAATTTTAATCCTTAGATCTTTCACAAGTGAGAGAGGAAGAGGAACTGGATGAACAGTTTATCCTCCACTTTCTTCTTCTATAGCCCATAGGGGACCTTCTGTAGACTTAACCATTTTTTCTTTACATTTAGCTGGTATTTCTTCTATTTTAGG
>Celleporella_hyalina_DQ999637
CCAGACATAGTTTTTCCTCGGTTGAATAATATAAGATTTTGATTATTACCTCCTGCTTTAATTTTAATCCTTAGATCTTTCACAAGTGAGAGAGGAAGAGGAACTGGATGAACAGTTTATCCTCCACTTTCTTCTTCTATAGCCCATAGGGGACCTTCTGTAGACTTAACCATTTTTTCTTTACATTTAGCTGGTATTTCTTCTATTTTAGG
>Celleporella_hyalina_DQ999638
CCAGACATAGTTTTTCCTCGGTTGAATAATATAAGATTTTGATTATTACCTCCTGCTTTAATTTTAATCCTTAGATCTTTCACAAGTGAGAGAGGAAGAGGAACTGGATGAACAGTTTATCCTCCACTTTCTTCTTCTATAGCCCATAGGGGACCTTCTGTAGACTTAACCATTTTTTCTTTACATTTAGCTGGTATTTCTTCTATTTTAGG
>Celleporella_hyalina_EF371561
CCCGATATAGTATTTCCTCGTTTAAACAACATAAGTTTTTGATTACTCCCCCCTGCTTTGATTTTGATTTTAAGTTCTTTTACAAGTGAGAGAGGTAGAGGTACTGGGTGAACAGTTTATCCACCTTTATCTTCTTCAATAGCCCATAGAGGGCCATCTGTTGATTTAACTATTTTTTCCTTACATATAGCTGGAATTTCTTCTATTTTGGG
>Celleporella_hyalina_DQ999720
CCCGATATAGTATTTCCTCGTTTAAACAACATAAGTTTTTGATTGCTCCCCCCTGCATTAATTATGATTTTAAGCTCTTTTACAAGTGAGAGAGGTAGAGGAACTGGGTGAACAGTTTATCCACCTTTATCATCTTCAATAGCCCATAGAGGGCCATCTGTTGATTTAACTATTTTTTCTTTACATATAGCTGGAATTTCTTCTATTTTGGG
>Celleporella_hyalina_EF371553
CCCGATATAGTATTTCCTCGTTTAAACAACATAAGTTTTTGATTACTCCCCCCTGCATTAATTATGATTTTAAGTTCTTTTACAAGTGAGAGAGGTAGAGGTACTGGGTGAACAGTTTATCCACCTTTATCTTCTTCAATAGCCCATAGAGGGCCATCTGTTGATTTAACTATTTTTTCCTTACATATAGCTGGGATTTCTTCTATTTTGGG
>Celleporella_hyalina_EF371554
CCCGATATAGTATTTCCTCGTTTAAACAACATAAGTTTTTGATTACTCCCCCCTGCATTAATTATGATTTTAAGTTCTTTTACAAGTGAGAGAGGTAGAGGTACTGGGTGAACAGTTTATCCACCTTTATCTTCTTCAATAGCCCATAGAGGGCCATCTGTTGATTTAACTATTTTTTCCTTACATATAGCTGGGATTTCTTCTATTTTGGG
>Celleporella_hyalina_EF371555
CCCGACATAGTATTTCCTCGTTTAAACAACATAAGTTTTTGATTACTCCCCCCTGCATTAATTATGATTTTAAGTTCTTTTACAAGTGAGAGAGGTAGAGGTACTGGGTGAACAGTTTATCCACCTTTATCTTCTTCAATAGCCCATAGAGGGCCATCTGTTGATTTAACTATTTTTTCCTTACATATAGCTGGGATTTCTTCTATTTTGGG
>Celleporella_hyalina_DQ999738
CCTGATATAGTTTTTCCTCGTTTAAATAACATAAGTTTTTGATTACTCCCCCCTGCATTAATTATGATTTTAAGTTCTTTTACAAGTGAGAGAGGTAGAGGTACTGGGTGAACAGTTTATCCACCTTTATCTTCTTCAATAGCCCATAGAGGACCATCTGTTGATTTAACTATTTTTTCTTTACATTTAGCTGGAATTTCTTCTATTTTGGG
>Celleporella_hyalina_DQ999739
CCTGATATAGTTTTTCCTCGTTTAAATAACATAAGTTTTTGATTACTCCCCCCTGCATTAATTATGATTTTAAGTTCTTTTACAAGTGAGAGAGGTAGAGGTACTGGGTGAACAGTTTATCCACCTTTATCTTCTTCAATAGCCCATAGAGGACCATCTGTTGATTTAACTATTTTTTCTTTACATTTAGCTGGAATTTCTTCTATTTTGGG
>Celleporella_hyalina_DQ999737
CCTGATATAGTATTTCCTCGTTTAAATAACATAAGTTTTTGATTACTCCCCCCTGCATTAATTATGATTTTAAGTTCTTTTACAAGTGAGAGAGGTAGAGGTACTGGGTGAACAGTTTATCCACCTTTATCTTCTTCAATAGCCCATAGAGGACCATCTGTTGATTTAACTATTTTTTCTTTACATTTAGCTGGAATTTCTTCTATTTTGGG
>Celleporella_hyalina_DQ999734
CCTGATATAGTATTTCCTCGTTTAAATAACATAAGTTTTTGATTACTCCCCCCTGCATTAATTATGATTTTAAGTTCTTTTACAAGTGAGAGAGGTAGAGGTACTGGGTGAACAGTTTATCCACCTTTATCTTCTTCAATAGCCCATAGAGGACCATCTGTTGATTTAACTATTTTTTCTTTACATTTAGCTGGAATTTCTTCTATTTTGGG
>Celleporella_hyalina_DQ999735
CCTGATATAGTATTTCCTCGTTTAAATAACATAAGTTTTTGATTACTCCCCCCTGCATTAATTATGATTTTAAGTTCTTTTACAAGTGAGAGAGGTAGAGGTACTGGGTGAACAGTTTATCCACCTTTATCTTCTTCAATAGCCCATAGAGGACCATCTGTTGATTTAACTATTTTTTCTTTACATTTAGCTGGAATTTCTTCTATTTTGGG
>Celleporella_hyalina_DQ999736
CCTGATATAGTATTTCCTCGTTTAAATAACATAAGTTTTTGATTACTCCCCCCTGCATTAATTATGATTTTAAGTTCTTTTACAAGTGAGAGAGGTAGAGGTACTGGGTGAACAGTTTATCCACCTTTATCTTCTTCAATAGCCCATAGAGGACCATCTGTTGATTTAACTATTTTTTCTTTACATTTAGCTGGAATTTCTTCTATTTTGGG
>Celleporella_hyalina_EF371570
CCCGATATAGTATTTCCTCGTTTAAACAACATAAGTTTTTGATTACTCCCCCCTGCATTAATTATGATTTTGAGTTCTTTTACAAGTGAGAGAGGTAGAGGTACTGGGTGAACAGTTTATCCACCTTTATCTTCTTCAATAGCCCATAGAGGGCCATCTGTTGATTTAACTATTTTTTCTTTACATATAGCTGGAATTTCTTCTATTTTGGG
>Celleporella_hyalina_EF371571
CCCGATATAGTATTTCCTCGTTTAAACAACATAAGTTTTTGATTACTCCCCCCTGCATTAATTATGATTTTGAGTTCTTTTACAAGTGAGAGAGGTAGAGGTACTGGGTGAACAGTTTATCCACCTTTATCTTCTTCAATAGCCCATAGAGGGCCATCTGTTGATTTAACTATTTTTTCTTTACATATAGCTGGAATTTCTTCTATTTTGGG
>Celleporella_hyalina_DQ999714
CCCGATATAGTATTTCCTCGTTTAAACAATATGAGTTTTTGATTACTCCCCCCTGCATTAATCATGATTTTAAGTTCTTTTACAAGTGAGAGAGGTAGAGGTACTGGGTGAACAGTTTATCCACCTTTATCTTCTTCAATAGCCCATAGAGGGCCATCTGTTGATTTAACTATTTTTTCTTTACATTTAGCTGGAATTTCTTCTATTTTGGG
>Celleporella_hyalina_EF371556
CCCGATATAGTATTTCCTCGTTTAAACAACATAAGTTTTTGATTACTCCCCCCTGCATTAATTATGATTTTAAGTTCTTTTACAAGTGAGAGAGGTAGAGGTACTGGGTGAACAGTTTATCCACCTTTATCTTCTTCAATAGCCCATAGAGGGCCATCTGTTGATTTAACTATTTTTTCCTTACATATAGCTGGTATTTCTTCTATTTTGGG
>Celleporella_hyalina_EF371566
CCCGATATAGTATTTCCTCGTTTAAACAACATAAGTTTTTGATTACTCCCCCCTGCATTAATTATGATTTTAAGTTCTTTTACAAGTGAGAGAGGTAGAGGTACTGGGTGAACAGTTTATCCACCTTTATCTTCTTCAATAGCCCATAGAGGACCATCTGTTGATTTAACTATTTTTTCTTTACATATAGCTGGAATTTCTTCTATTCTGGG
>Celleporella_hyalina_FJ196078
CCCGATATAGTATTTCCTCGTTTAAACAACATAAGTTTTTGAATGCTCCCCCCTGCATTAATTATGATTTTAAGTTCTTTTACAAGTGAGAGAGGTAGAGGTACTGGGTGAACAGTTTATCCACCTTTATCTTCTTCAATAGCCCATAGAGGACCATCTGTTGATTTAACTATTTTTTCTTTACATATAGCTGGAATTTCTTCTATTTTGGG
>Celleporella_hyalina_EF371607
CCCGATATAGTATTTCCTCGTTTAAACAACATAAGTTTTTGATTACTCCCCCCTGCATTAATTATGATTTTAAGTTCTTTTACAAGTGAGAGAGGTAGAGGTACTGGGTGAACAGTTTATCCGCCTTTATCTTCTTCAATAGCCCATAGAGGGCCATCTGTTGATTTAACTATTTTTTCTTTGCATATAGCTGGAATTTCTTCTATTTTGGG
>Celleporella_hyalina_EF371565
CCCGATATAGTATTTCCTCGTTTAAACAACATAAGTTTTTGATTACTCCCCCCTGCATTAATTATGATTTTAAGTTCTTTTACAAGTGAGAGAGGTAGAGGTACTGGGTGAACAGTTTATCCACCTTTATCTTCTTCAATAGCCCATAGAGGACCATCTGTTGATTTAACTATTTTTTCTTTACATATAGCTGGAATTTCTTCTATTTTGGG
>Celleporella_hyalina_DQ999716
CCCGATATAGTATTTCCTCGTTTAAACAACATAAGTTTTTGATTACTCCCCCCTGCATTAATTATGATTTTAAGTTCTTTTACAAGTGAGAGAGGTAGAGGTACTGGGTGAACAGTTTATCCACCTTTATCTTCTTCTATAGCCCATAGAGGGCCATCTGTTGATTTAACTATTTTTTCTTTACATATAGCTGGAATTTCTTCTATTTTGGG
>Celleporella_hyalina_EF371557
CCCGATATAGTATTTCCTCGTTTAAACAACATAAGTTTTTGATTACTCCCCCCTGCATTAATTATGATTTTATGTTCTTTTACAAGTGAGAGAGGTAGAGGTACTGGGTGAACAGTTTATCCACCTTTATCTTCTTCAATAGCCCATAGAGGGCCATCTGTTGATTTAACTATTTTTTCTTTACATATAGCTGGAATTTCTTCTATTTTGGG
>Celleporella_hyalina_EF371558
CCCGATATAGTATTTCCTCGTTTAAACAACATAAGTTTTTGATTACTCCCCCCTGCATTAATTATGATTTTATGTTCTTTTACAAGTGAGAGAGGTAGAGGTACTGGGTGAACAGTTTATCCACCTTTATCTTCTTCAATAGCCCATAGAGGGCCATCTGTTGATTTAACTATTTTTTCTTTACATATAGCTGGAATTTCTTCTATTTTGGG
>Celleporella_hyalina_EF371559
CCCGATATAGTATTTCCTCGTTTAAACAACATAAGTTTTTGATTACTCCCCCCTGCATTAATTATGATTTTATGTTCTTTTACAAGTGAGAGAGGTAGAGGTACTGGGTGAACAGTTTATCCACCTTTATCTTCTTCAATAGCCCATAGAGGGCCATCTGTTGATTTAACTATTTTTTCTTTACATATAGCTGGAATTTCTTCTATTTTGGG
>Celleporella_hyalina_EF371560
CCCGATATAGTATTTCCTCGTTTAAACAACATAAGTTTTTGATTACTCCCCCCTGCATTAATTATGATTTTATGTTCTTTTACAAGTGAGAGAGGTAGAGGTACTGGGTGAACAGTTTATCCACCTTTATCTTCTTCAATAGCCCATAGAGGGCCATCTGTTGATTTAACTATTTTTTCTTTACATATAGCTGGAATTTCTTCTATTTTGGG
>Celleporella_hyalina_EF371577
CCCGATATAGTATTTCCTCGTTTAAACAACATAAGTTTTTGATTACTCCCCCCTGCATTAATTATGATTTTAAGTTCTTTTACAAGTGAGAGAGGTAGAGGTACTGGGTGAACAGTTTATCCACCTTTATCTTCTTCAATAGCCCATAGAGGGCCATCTGTTGATTTAACTATTTTTTCTTTACATATAGCTGGAATTTCTTCTATTTTGGG
>Celleporella_hyalina_EF371579
CCCGATATAGTATTTCCTCGTTTAAACAACATAAGTTTTTGATTACTCCCCCCTGCATTAATTATGATTTTAAGTTCTTTTACAAGTGAGAGAGGTAGAGGTACTGGGTGAACAGTTTATCCACCTTTATCTTCTTCAATAGCCCATAGAGGGCCATCTGTTGATTTAACTATTTTTTCTTTACATATAGCTGGAATTTCTTCTATTTTGGG
>Celleporella_hyalina_EF371580
CCCGATATAGTATTTCCTCGTTTAAACAACATAAGTTTTTGATTACTCCCCCCTGCATTAATTATGATTTTAAGTTCTTTTACAAGTGAGAGAGGTAGAGGTACTGGGTGAACAGTTTATCCACCTTTATCTTCTTCAATAGCCCATAGAGGGCCATCTGTTGATTTAACTATTTTTTCTTTACATATAGCTGGAATTTCTTCTATTTTGGG
>Celleporella_hyalina_EF371581
CCCGATATAGTATTTCCTCGTTTAAACAACATAAGTTTTTGATTACTCCCCCCTGCATTAATTATGATTTTAAGTTCTTTTACAAGTGAGAGAGGTAGAGGTACTGGGTGAACAGTTTATCCACCTTTATCTTCTTCAATAGCCCATAGAGGGCCATCTGTTGATTTAACTATTTTTTCTTTACATATAGCTGGAATTTCTTCTATTTTGGG
>Celleporella_hyalina_EF371582
CCCGATATAGTATTTCCTCGTTTAAACAACATAAGTTTTTGATTACTCCCCCCTGCATTAATTATGATTTTAAGTTCTTTTACAAGTGAGAGAGGTAGAGGTACTGGGTGAACAGTTTATCCACCTTTATCTTCTTCAATAGCCCATAGAGGGCCATCTGTTGATTTAACTATTTTTTCTTTACATATAGCTGGAATTTCTTCTATTTTGGG
>Celleporella_hyalina_EF371583
CCCGATATAGTATTTCCTCGTTTAAACAACATAAGTTTTTGATTACTCCCCCCTGCATTAATTATGATTTTAAGTTCTTTTACAAGTGAGAGAGGTAGAGGTACTGGGTGAACAGTTTATCCACCTTTATCTTCTTCAATAGCCCATAGAGGGCCATCTGTTGATTTAACTATTTTTTCTTTACATATAGCTGGAATTTCTTCTATTTTGGG
>Celleporella_hyalina_EF371584
CCCGATATAGTATTTCCTCGTTTAAACAACATAAGTTTTTGATTACTCCCCCCTGCATTAATTATGATTTTAAGTTCTTTTACAAGTGAGAGAGGTAGAGGTACTGGGTGAACAGTTTATCCACCTTTATCTTCTTCAATAGCCCATAGAGGGCCATCTGTTGATTTAACTATTTTTTCTTTACATATAGCTGGAATTTCTTCTATTTTGGG
>Celleporella_hyalina_EF371585
CCCGATATAGTATTTCCTCGTTTAAACAACATAAGTTTTTGATTACTCCCCCCTGCATTAATTATGATTTTAAGTTCTTTTACAAGTGAGAGAGGTAGAGGTACTGGGTGAACAGTTTATCCACCTTTATCTTCTTCAATAGCCCATAGAGGGCCATCTGTTGATTTAACTATTTTTTCTTTACATATAGCTGGAATTTCTTCTATTTTGGG
>Celleporella_hyalina_EF371586
CCCGATATAGTATTTCCTCGTTTAAACAACATAAGTTTTTGATTACTCCCCCCTGCATTAATTATGATTTTAAGTTCTTTTACAAGTGAGAGAGGTAGAGGTACTGGGTGAACAGTTTATCCACCTTTATCTTCTTCAATAGCCCATAGAGGGCCATCTGTTGATTTAACTATTTTTTCTTTACATATAGCTGGAATTTCTTCTATTTTGGG
>Celleporella_hyalina_EF371587
CCCGATATAGTATTTCCTCGTTTAAACAATATAAGTTTTTGATTACTCCCCCCTGCATTAATTATGATTTTAAGTTCTTTTACAAGTGAGAGAGGTAGAGGTACTGGGTGAACAGTTTATCCACCTTTATCTTCTTCAATAGCCCATAGAGGGCCATCTGTTGATTTAACTATTTTTTCTTTACATATAGCTGGAATTTCTTCTATTTTGGG
>Celleporella_hyalina_DQ999715
CCCGATATAGTATTTCCTCGTTTAAACAATATAAGTTTTTGATTACTCCCCCCTGCATTAATTATGATTTTAAGTTCTTTTACAAGTGAGAGAGGTAGAGGTACTGGGTGAACAGTTTATCCACCTTTATCTTCTTCAATAGCCCATAGAGGGCCATCTGTTGATTTAACTATTTTTTCTTTACATATAGCTGGAATTTCTTCTATTTTGGG
>Celleporella_hyalina_DQ999725
CCCGATATAGTATTTCCTCGTTTAAACAACATAAGTTTTTGATTACTCCCCCCTGCATTAATTATGATTTTAAGTTCTTTTACAAGTGAGAGAGGTAGAGGTACTGGGTGAACAGTTTATCCACCTTTATCTTCTTCAATAGCCCATAGAGGGCCATCTGTTGATTTAACTATTTTTTCTTTACATATAGCTGGAATTTCTTCTATTTTGGG
>Celleporella_hyalina_DQ999726
CCCGATATAGTATTTCCTCGTTTAAACAACATAAGTTTTTGATTACTCCCCCCTGCATTAATTATGATTTTAAGTTCTTTTACAAGTGAGAGAGGTAGAGGTACTGGGTGAACAGTTTATCCACCTTTATCTTCTTCAATAGCCCATAGAGGGCCATCTGTTGATTTAACTATTTTTTCTTTACATATAGCTGGAATTTCTTCTATTTTGGG
>Celleporella_hyalina_DQ999727
CCCGATATAGTATTTCCTCGTTTAAACAACATAAGTTTTTGATTACTCCCCCCTGCATTAATTATGATTTTAAGTTCTTTTACAAGTGAGAGAGGTAGAGGTACTGGGTGAACAGTTTATCCACCTTTATCTTCTTCAATAGCCCATAGAGGGCCATCTGTTGATTTAACTATTTTTTCTTTACATATAGCTGGAATTTCTTCTATTTTGGG
>Celleporella_hyalina_DQ999728
CCCGATATAGTATTTCCTCGTTTAAACAACATAAGTTTTTGATTACTCCCCCCTGCATTAATTATGATTTTAAGTTCTTTTACAAGTGAGAGAGGTAGAGGTACTGGGTGAACAGTTTATCCACCTTTATCTTCTTCAATAGCCCATAGAGGGCCATCTGTTGATTTAACTATTTTTTCTTTACATATAGCTGGAATTTCTTCTATTTTGGG
>Celleporella_hyalina_DQ999729
CCCGATATAGTATTTCCTCGTTTAAACAACATAAGTTTTTGATTACTCCCCCCTGCATTAATTATGATTTTAAGTTCTTTTACAAGTGAGAGAGGTAGAGGTACTGGGTGAACAGTTTATCCACCTTTATCTTCTTCAATAGCCCATAGAGGGCCATCTGTTGATTTAACTATTTTTTCTTTACATATAGCTGGAATTTCTTCTATTTTGGG
>Celleporella_hyalina_DQ999730
CCCGATATAGTATTTCCTCGTTTAAACAACATAAGTTTTTGATTACTCCCCCCTGCATTAATTATGATTTTAAGTTCTTTTACAAGTGAGAGAGGTAGAGGTACTGGGTGAACAGTTTATCCACCTTTATCTTCTTCAATAGCCCATAGAGGGCCATCTGTTGATTTAACTATTTTTTCTTTACATATAGCTGGAATTTCTTCTATTTTGGG
>Celleporella_hyalina_DQ999731
CCCGATATAGTATTTCCTCGTTTAAACAACATAAGTTTTTGATTACTCCCCCCTGCATTAATTATGATTTTAAGTTCTTTTACAAGTGAGAGAGGTAGAGGTACTGGGTGAACAGTTTATCCACCTTTATCTTCTTCAATAGCCCATAGAGGGCCATCTGTTGATTTAACTATTTTTTCTTTACATATAGCTGGAATTTCTTCTATTTTGGG
>Celleporella_hyalina_DQ999732
CCCGATATAGTATTTCCTCGTTTAAACAACATAAGTTTTTGATTACTCCCCCCTGCATTAATTATGATTTTAAGTTCTTTTACAAGTGAGAGAGGTAGAGGTACTGGGTGAACAGTTTATCCACCTTTATCTTCTTCAATAGCCCATAGAGGGCCATCTGTTGATTTAACTATTTTTTCTTTACATATAGCTGGAATTTCTTCTATTTTGGG
>Celleporella_hyalina_DQ999733
CCCGATATAGTATTTCCTCGTTTAAACAACATAAGTTTTTGATTACTCCCCCCTGCATTAATTATGATTTTAAGTTCTTTTACAAGTGAGAGAGGTAGAGGTACTGGGTGAACAGTTTATCCACCTTTATCTTCTTCAATAGCCCATAGAGGGCCATCTGTTGATTTAACTATTTTTTCTTTACATATAGCTGGAATTTCTTCTATTTTGGG
>Celleporella_hyalina_JN680984
CCCGATATAGTATTTCCTCGTTTAAACAACATAAGTTTTTGATTACTCCCCCCTGCATTAATTATGATTTTAAGTTCTTTTACAAGTGAGAGAGGTAGAGGTACTGGGTGAACAGTTTATCCACCTTTATCTTCTTCAATAGCCCATAGAGGGCCATCTGTTGATTTAACTATTTTTTCTTTACATATAGCTGGAATTTCTTCTATTTTGGG
>Celleporella_hyalina_DQ999740
CCCGATATAGTATTTCCTCGTTTAAACAACATAAGTTTTTGATTACTCCCCCCTGCATTAATTATGATTTTAAGTTCTTTTACAAGTGAGAGAGGTAGAGGTACTGGGTGAACAGTTTATCCACCTTTATCTTCTTCAATAGCCCATAGAGGGCCATCTGTTGATTTAACTATTTTTTCTTTACATATAGCTGGAATTTCTTCTATTTTGGG
>Celleporella_hyalina_DQ999741
CCCGATATAGTATTTCCTCGTTTAAACAACATAAGTTTTTGATTACTCCCCCCTGCATTAATTATGATTTTAAGTTCTTTTACAAGTGAGAGAGGTAGAGGTACTGGGTGAACAGTTTATCCACCTTTATCTTCTTCAATAGCCCATAGAGGGCCATCTGTTGATTTAACTATTTTTTCTTTACATATAGCTGGAATTTCTTCTATTTTGGG
>Celleporella_hyalina_DQ999742
CCCGATATAGTATTTCCTCGTTTAAACAACATAAGTTTTTGATTACTCCCCCCTGCATTAATTATGATTTTAAGTTCTTTTACAAGTGAGAGAGGTAGAGGTACTGGGTGAACAGTTTATCCACCTTTATCTTCTTCAATAGCCCATAGAGGGCCATCTGTTGATTTAACTATTTTTTCTTTACATATAGCTGGAATTTCTTCTATTTTGGG
>Celleporella_hyalina_DQ999743
CCCGATATAGTATTTCCTCGTTTAAACAACATAAGTTTTTGATTACTCCCCCCTGCATTAATTATGATTTTAAGTTCTTTTACAAGTGAGAGAGGTAGAGGTACTGGGTGAACAGTTTATCCACCTTTATCTTCTTCAATAGCCCATAGAGGGCCATCTGTTGATTTAACTATTTTTTCTTTACATATAGCTGGAATTTCTTCTATTTTGGG
>Celleporella_hyalina_DQ999744
CCCGATATAGTATTTCCTCGTTTAAACAACATAAGTTTTTGATTACTCCCCCCTGCATTAATTATGATTTTAAGTTCTTTTACAAGTGAGAGAGGTAGAGGTACTGGGTGAACAGTTTATCCACCTTTATCTTCTTCAATAGCCCATAGAGGGCCATCTGTTGATTTAACTATTTTTTCTTTACATATAGCTGGAATTTCTTCTATTTTGGG
>Celleporella_hyalina_DQ999745
CCCGATATAGTATTTCCTCGTTTAAACAACATAAGTTTTTGATTACTCCCCCCTGCATTAATTATGATTTTAAGTTCTTTTACAAGTGAGAGAGGTAGAGGTACTGGGTGAACAGTTTATCCACCTTTATCTTCTTCAATAGCCCATAGAGGGCCATCTGTTGATTTAACTATTTTTTCTTTACATATAGCTGGAATTTCTTCTATTTTGGG
>Celleporella_hyalina_DQ999746
CCCGATATAGTATTTCCTCGTTTAAACAACATAAGTTTTTGATTACTCCCCCCTGCATTAATTATGATTTTAAGTTCTTTTACAAGTGAGAGAGGTAGAGGTACTGGGTGAACAGTTTATCCACCTTTATCTTCTTCAATAGCCCATAGAGGGCCATCTGTTGATTTAACTATTTTTTCTTTACATATAGCTGGAATTTCTTCTATTTTGGG
>Celleporella_hyalina_DQ999747
CCCGATATAGTATTTCCTCGTTTAAACAACATAAGTTTTTGATTACTCCCCCCTGCATTAATTATGATTTTAAGTTCTTTTACAAGTGAGAGAGGTAGAGGTACTGGGTGAACAGTTTATCCACCTTTATCTTCTTCAATAGCCCATAGAGGGCCATCTGTTGATTTAACTATTTTTTCTTTACATATAGCTGGAATTTCTTCTATTTTGGG
>Celleporella_hyalina_DQ999748
CCCGATATAGTATTTCCTCGTTTAAACAACATAAGTTTTTGATTACTCCCCCCTGCATTAATTATGATTTTAAGTTCTTTTACAAGTGAGAGAGGTAGAGGTACTGGGTGAACAGTTTATCCACCTTTATCTTCTTCAATAGCCCATAGAGGGCCATCTGTTGATTTAACTATTTTTTCTTTACATATAGCTGGAATTTCTTCTATTTTGGG
>Celleporella_hyalina_DQ999749
CCCGATATAGTATTTCCTCGTTTAAACAACATAAGTTTTTGATTACTCCCCCCTGCATTAATTATGATTTTAAGTTCTTTTACAAGTGAGAGAGGTAGAGGTACTGGGTGAACAGTTTATCCACCTTTATCTTCTTCAATAGCCCATAGAGGGCCATCTGTTGATTTAACTATTTTTTCTTTACATATAGCTGGAATTTCTTCTATTTTGGG
>Celleporella_hyalina_DQ999750
CCCGATATAGTATTTCCTCGTTTAAACAACATAAGTTTTTGATTACTCCCCCCTGCATTAATTATGATTTTAAGTTCTTTTACAAGTGAGAGAGGTAGAGGTACTGGGTGAACAGTTTATCCACCTTTATCTTCTTCAATAGCCCATAGAGGGCCATCTGTTGATTTAACTATTTTTTCTTTACATATAGCTGGAATTTCTTCTATTTTGGG
>Celleporella_hyalina_EF371573
CCCGATATAGTATTTCCTCGTTTAAACAACATAAGTTTTTGATTACTCCCCCCTGCATTAATTATGATTTTAAGTTCTTTTACAAGTGAGAGAGGTAGAGGTACTGGGTGAACAGTTTATCCACCTTTATCTTCTTCAATAGCCCATAGAGGGCCATCTGTTGATTTAACTATTTTTTCTTTACATATAGCTGGAATTTCTTCTATTTTGGG
>Celleporella_hyalina_EF371574
CCCGATATAGTATTTCCTCGTTTAAACAACATAAGTTTTTGATTACTCCCCCCTGCATTAATTATGATTTTAAGTTCTTTTACAAGTGAGAGAGGTAGAGGTACTGGGTGAACAGTTTATCCACCTTTATCTTCTTCAATAGCCCATAGAGGGCCATCTGTTGATTTAACTATTTTTTCTTTACATATAGCTGGAATTTCTTCTATTTTGGG
>Celleporella_hyalina_EF371575
CCCGATATAGTATTTCCTCGTTTAAACAACATAAGTTTTTGATTACTCCCCCCTGCATTAATTATGATTTTAAGTTCTTTTACAAGTGAGAGAGGTAGAGGTACTGGGTGAACAGTTTATCCACCTTTATCTTCTTCAATAGCCCATAGAGGGCCATCTGTTGATTTAACTATTTTTTCTTTACATATAGCTGGAATTTCTTCTATTTTGGG
>Celleporella_hyalina_EF371576
CCCGATATAGTATTTCCTCGTTTAAACAACATAAGTTTTTGATTACTCCCCCCTGCATTAATTATGATTTTAAGTTCTTTTACAAGTGAGAGAGGTAGAGGTACTGGGTGAACAGTTTATCCACCTTTATCTTCTTCAATAGCCCATAGAGGGCCATCTGTTGATTTAACTATTTTTTCTTTACATATAGCTGGAATTTCTTCTATTTTGGG
>Celleporella_hyalina_EF371578
CCCGATATAGTATTTCCTCGTTTAAACAACATAAGTTTTTGATTACTCCCCCCTGCATTAATTATGATTTTAAGTTCTTTTACAAGTGAGAGAGGTAGAGGTACTGGGTGAACAGTTTATCCACCTTTATCTTCTTCAATAGCCCATAGAGGGCCATCTGTTGATTTAACTATTTTTTCTTTACATATAGCTGGAATTTCTTCTATTTTGGG
>Celleporella_hyalina_EF371588
CCCGATATAGTATTTCCTCGTTTAAACAACATAAGTTTTTGATTACTCCCCCCTGCATTAATTATGATTTTAAGTTCTTTTACAAGTGAGAGAGGTAGAGGTACTGGGTGAACAGTTTATCCACCTTTATCTTCTTCAATAGCCCATAGAGGGCCATCTGTTGATTTAACTATTTTTTCTTTACATATAGCTGGAATTTCTTCTATTTTGGG
>Celleporella_hyalina_EF371589
CCCGATATAGTATTTCCTCGTTTAAACAACATAAGTTTTTGATTACTCCCCCCTGCATTAATTATGATTTTAAGTTCTTTTACAAGTGAGAGAGGTAGAGGTACTGGGTGAACAGTTTATCCACCTTTATCTTCTTCAATAGCCCATAGAGGGCCATCTGTTGATTTAACTATTTTTTCTTTACATATAGCTGGAATTTCTTCTATTTTGGG
>Celleporella_hyalina_EF371590
CCCGATATAGTATTTCCTCGTTTAAACAACATAAGTTTTTGATTACTCCCCCCTGCATTAATTATGATTTTAAGTTCTTTTACAAGTGAGAGAGGTAGAGGTACTGGGTGAACAGTTTATCCACCTTTATCTTCTTCAATAGCCCATAGAGGGCCATCTGTTGATTTAACTATTTTTTCTTTACATATAGCTGGAATTTCTTCTATTTTGGG
>Celleporella_hyalina_EF371591
CCCGATATAGTATTTCCTCGTTTAAACAACATAAGTTTTTGATTACTCCCCCCTGCATTAATTATGATTTTAAGTTCTTTTACAAGTGAGAGAGGTAGAGGTACTGGGTGAACAGTTTATCCACCTTTATCTTCTTCAATAGCCCATAGAGGGCCATCTGTTGATTTAACTATTTTTTCTTTACATATAGCTGGAATTTCTTCTATTTTGGG
>Celleporella_hyalina_EF371592
CCCGATATAGTATTTCCTCGTTTAAACAACATAAGTTTTTGATTACTCCCCCCTGCATTAATTATGATTTTAAGTTCTTTTACAAGTGAGAGAGGTAGAGGTACTGGGTGAACAGTTTATCCACCTTTATCTTCTTCAATAGCCCATAGAGGGCCATCTGTTGATTTAACTATTTTTTCTTTACATATAGCTGGAATTTCTTCTATTTTGGG
>Celleporella_hyalina_EF371593
CCCGATATAGTATTTCCTCGTTTAAACAACATAAGTTTTTGATTACTCCCCCCTGCATTAATTATGATTTTAAGTTCTTTTACAAGTGAGAGAGGTAGAGGTACTGGGTGAACAGTTTATCCACCTTTATCTTCTTCAATAGCCCATAGAGGGCCATCTGTTGATTTAACTATTTTTTCTTTACATATAGCTGGAATTTCTTCTATTTTGGG
>Celleporella_hyalina_EF371594
CCCGATATAGTATTTCCTCGTTTAAACAACATAAGTTTTTGATTACTCCCCCCTGCATTAATTATGATTTTAAGTTCTTTTACAAGTGAGAGAGGTAGAGGTACTGGGTGAACAGTTTATCCACCTTTATCTTCTTCAATAGCCCATAGAGGGCCATCTGTTGATTTAACTATTTTTTCTTTACATATAGCTGGAATTTCTTCTATTTTGGG
>Celleporella_hyalina_EF371595
CCCGATATAGTATTTCCTCGTTTAAACAACATAAGTTTTTGATTACTCCCCCCTGCATTAATTATGATTTTAAGTTCTTTTACAAGTGAGAGAGGTAGAGGTACTGGGTGAACAGTTTATCCACCTTTATCTTCTTCAATAGCCCATAGAGGGCCATCTGTTGATTTAACTATTTTTTCTTTACATATAGCTGGAATTTCTTCTATTTTGGG
>Celleporella_hyalina_EF371596
CCCGATATAGTATTTCCTCGTTTAAACAACATAAGTTTTTGATTACTCCCCCCTGCATTAATTATGATTTTAAGTTCTTTTACAAGTGAGAGAGGTAGAGGTACTGGGTGAACAGTTTATCCACCTTTATCTTCTTCAATAGCCCATAGAGGGCCATCTGTTGATTTAACTATTTTTTCTTTACATATAGCTGGAATTTCTTCTATTTTGGG
>Celleporella_hyalina_EF371597
CCCGATATAGTATTTCCTCGTTTAAACAACATAAGTTTTTGATTACTCCCCCCTGCATTAATTATGATTTTAAGTTCTTTTACAAGTGAGAGAGGTAGAGGTACTGGGTGAACAGTTTATCCACCTTTATCTTCTTCAATAGCCCATAGAGGGCCATCTGTTGATTTAACTATTTTTTCTTTACATATAGCTGGAATTTCTTCTATTTTGGG
>Celleporella_hyalina_EF371598
CCCGATATAGTATTTCCTCGTTTAAACAACATAAGTTTTTGATTACTCCCCCCTGCATTAATTATGATTTTAAGTTCTTTTACAAGTGAGAGAGGTAGAGGTACTGGGTGAACAGTTTATCCACCTTTATCTTCTTCAATAGCCCATAGAGGGCCATCTGTTGATTTAACTATTTTTTCTTTACATATAGCTGGAATTTCTTCTATTTTGGG
>Celleporella_hyalina_EF371599
CCCGATATAGTATTTCCTCGTTTAAACAACATAAGTTTTTGATTACTCCCCCCTGCATTAATTATGATTTTAAGTTCTTTTACAAGTGAGAGAGGTAGAGGTACTGGGTGAACAGTTTATCCACCTTTATCTTCTTCAATAGCCCATAGAGGGCCATCTGTTGATTTAACTATTTTTTCTTTACATATAGCTGGAATTTCTTCTATTTTGGG
>Celleporella_hyalina_EF371600
CCCGATATAGTATTTCCTCGTTTAAACAACATAAGTTTTTGATTACTCCCCCCTGCATTAATTATGATTTTAAGTTCTTTTACAAGTGAGAGAGGTAGAGGTACTGGGTGAACAGTTTATCCACCTTTATCTTCTTCAATAGCCCATAGAGGGCCATCTGTTGATTTAACTATTTTTTCTTTACATATAGCTGGAATTTCTTCTATTTTGGG
>Celleporella_hyalina_EF371601
CCCGATATAGTATTTCCTCGTTTAAACAACATAAGTTTTTGATTACTCCCCCCTGCATTAATTATGATTTTAAGTTCTTTTACAAGTGAGAGAGGTAGAGGTACTGGGTGAACAGTTTATCCACCTTTATCTTCTTCAATAGCCCATAGAGGGCCATCTGTTGATTTAACTATTTTTTCTTTACATATAGCTGGAATTTCTTCTATTTTGGG
>Celleporella_hyalina_EF371602
CCCGATATAGTATTTCCTCGTTTAAACAACATAAGTTTTTGATTACTCCCCCCTGCATTAATTATGATTTTAAGTTCTTTTACAAGTGAGAGAGGTAGAGGTACTGGGTGAACAGTTTATCCACCTTTATCTTCTTCAATAGCCCATAGAGGGCCATCTGTTGATTTAACTATTTTTTCTTTACATATAGCTGGAATTTCTTCTATTTTGGG
>Celleporella_hyalina_EF371603
CCCGATATAGTATTTCCTCGTTTAAACAACATAAGTTTTTGATTACTCCCCCCTGCATTAATTATGATTTTAAGTTCTTTTACAAGTGAGAGAGGTAGAGGTACTGGGTGAACAGTTTATCCACCTTTATCTTCTTCAATAGCCCATAGAGGGCCATCTGTTGATTTAACTATTTTTTCTTTACATATAGCTGGAATTTCTTCTATTTTGGG
>Celleporella_hyalina_EF371604
CCCGATATAGTATTTCCTCGTTTAAACAACATAAGTTTTTGATTACTCCCCCCTGCATTAATTATGATTTTAAGTTCTTTTACAAGTGAGAGAGGTAGAGGTACTGGGTGAACAGTTTATCCACCTTTATCTTCTTCAATAGCCCATAGAGGGCCATCTGTTGATTTAACTATTTTTTCTTTACATATAGCTGGAATTTCTTCTATTTTGGG
>Celleporella_hyalina_EF371605
CCCGATATAGTATTTCCTCGTTTAAACAACATAAGTTTTTGATTACTCCCCCCTGCATTAATTATGATTTTAAGTTCTTTTACAAGTGAGAGAGGTAGAGGTACTGGGTGAACAGTTTATCCACCTTTATCTTCTTCAATAGCCCATAGAGGGCCATCTGTTGATTTAACTATTTTTTCTTTACATATAGCTGGAATTTCTTCTATTTTGGG
>Celleporella_hyalina_EF371606
CCCGATATAGTATTTCCTCGTTTAAACAACATAAGTTTTTGATTACTCCCCCCTGCATTAATTATGATTTTAAGTTCTTTTACAAGTGAGAGAGGTAGAGGTACTGGGTGAACAGTTTATCCACCTTTATCTTCTTCAATAGCCCATAGAGGGCCATCTGTTGATTTAACTATTTTTTCTTTACATATAGCTGGAATTTCTTCTATTTTGGG
>Celleporella_hyalina_EF371608
CCCGATATAGTATTTCCTCGTTTAAACAACATAAGTTTTTGATTACTCCCCCCTGCATTAATTATGATTTTAAGTTCTTTTACAAGTGAGAGAGGTAGAGGTACTGGGTGAACAGTTTATCCACCTTTATCTTCTTCAATAGCCCATAGAGGGCCATCTGTTGATTTAACTATTTTTTCTTTACATATAGCTGGAATTTCTTCTATTTTGGG
>Celleporella_hyalina_EF371609
CCCGATATAGTATTTCCTCGTTTAAACAACATAAGTTTTTGATTACTCCCCCCTGCATTAATTATGATTTTAAGTTCTTTTACAAGTGAGAGAGGTAGAGGTACTGGGTGAACAGTTTATCCACCTTTATCTTCTTCAATAGCCCATAGAGGGCCATCTGTTGATTTAACTATTTTTTCTTTACATATAGCTGGAATTTCTTCTATTTTGGG
>Celleporella_hyalina_EF371610
CCCGATATAGTATTTCCTCGTTTAAACAACATAAGTTTTTGATTACTCCCCCCTGCATTAATTATGATTTTAAGTTCTTTTACAAGTGAGAGAGGTAGAGGTACTGGGTGAACAGTTTATCCACCTTTATCTTCTTCAATAGCCCATAGAGGGCCATCTGTTGATTTAACTATTTTTTCTTTACATATAGCTGGAATTTCTTCTATTTTGGG
>Celleporella_hyalina_EF371611
CCCGATATAGTATTTCCTCGTTTAAACAACATAAGTTTTTGATTACTCCCCCCTGCATTAATTATGATTTTAAGTTCTTTTACAAGTGAGAGAGGTAGAGGTACTGGGTGAACAGTTTATCCACCTTTATCTTCTTCAATAGCCCATAGAGGGCCATCTGTTGATTTAACTATTTTTTCTTTACATATAGCTGGAATTTCTTCTATTTTGGG
>Celleporella_hyalina_EF371614
CCCGATATAGTATTTCCTCGTTTAAACAACATAAGTTTTTGATTACTCCCCCCTGCATTAATTATGATTTTAAGTTCTTTTACAAGTGAGAGAGGTAGAGGTACTGGGTGAACAGTTTATCCACCTTTATCTTCTTCAATAGCCCATAGAGGGCCATCTGTTGATTTAACTATTTTTTCTTTACATATAGCTGGAATTTCTTCTATTTTGGG
>Celleporella_hyalina_EF371615
CCCGATATAGTATTTCCTCGTTTAAACAACATAAGTTTTTGATTACTCCCCCCTGCATTAATTATGATTTTAAGTTCTTTTACAAGTGAGAGAGGTAGAGGTACTGGGTGAACAGTTTATCCACCTTTATCTTCTTCAATAGCCCATAGAGGGCCATCTGTTGATTTAACTATTTTTTCTTTACATATAGCTGGAATTTCTTCTATTTTGGG
>Celleporella_hyalina_EF371616
CCCGATATAGTATTTCCTCGTTTAAACAACATAAGTTTTTGATTACTCCCCCCTGCATTAATTATGATTTTAAGTTCTTTTACAAGTGAGAGAGGTAGAGGTACTGGGTGAACAGTTTATCCACCTTTATCTTCTTCAATAGCCCATAGAGGGCCATCTGTTGATTTAACTATTTTTTCTTTACATATAGCTGGAATTTCTTCTATTTTGGG
>Celleporella_hyalina_DQ999717
CCCGATATAGTATTTCCTCGTTTAAACAACATAAGTTTTTGATTACTCCCCCCTGCATTAATTATGATTTTAAGTTCTTTTACAAGTGAGAGAGGTAGAGGTACTGGGTGAACAGTTTATCCACCTTTATCTTCTTCAATAGCCCATAGAGGGCCATCTGTTGATTTAACTATTTTTTCTTTACATATAGCTGGAATTTCTTCTATTTTGGG
>Celleporella_hyalina_DQ999718
CCCGATATAGTATTTCCTCGTTTAAACAACATAAGTTTTTGATTACTCCCCCCTGCATTAATTATGATTTTAAGTTCTTTTACAAGTGAGAGAGGTAGAGGTACTGGGTGAACAGTTTATCCACCTTTATCTTCTTCAATAGCCCATAGAGGGCCATCTGTTGATTTAACTATTTTTTCTTTACATATAGCTGGAATTTCTTCTATTTTGGG
>Celleporella_hyalina_EF371612
CCCGATATAGTATTTCCTCGTTTAAACAACATAAGTTTTTGATTACTCCCCCCTGCATTAATTATGATTTTAAGTTCTTTTACAAGTGAGAGAGGTAGAGGTACTGGGTGAACAGTTTATCCACCTTTATCTTCTTCAATAGCCCATAGAGGGCCATCTGTTGATTTAACTATTTTTTCTTTACATATAGCTGGAATTTCTTCTATTTTGGG
>Celleporella_hyalina_EF371613
CCCGATATAGTATTTCCTCGTTTAAACAACATAAGTTTTTGATTACTCCCCCCTGCATTAATTATGATTTTAAGTTCTTTTACAAGTGAGAGAGGTAGAGGTACTGGGTGAACAGTTTATCCACCTTTATCTTCTTCAATAGCCCATAGAGGGCCATCTGTTGATTTAACTATTTTTTCTTTACATATAGCTGGAATTTCTTCTATTTTGGG
>Celleporella_hyalina_EF371562
CCCGATATAGTATTTCCTCGTTTAAACAACATAAGTTTTTGATTACTCCCCCCTGCATTAATTATGATTTTAAGTTCTTTTACAAGTGAGAGAGGTAGAGGTACTGGGTGAACAGTTTATCCACCTTTATCTTCTTCAATAGCCCATAGAGGACCATCTGTTGATTTAACTATTTTTTCTTTACATATAGCTGGAATTTCTTCTATTTTGGG
>Celleporella_hyalina_EF371568
CCCGATATAGTATTTCCTCGTTTAAACAACATAAGTTTTTGATTACTCCCCCCTGCATTAATTATGATTTTAAGTTCTTTTACAAGTGAGAGAGGTAGAGGTACTGGGTGAACAGTTTATCCACCTTTATCTTCTTCAATAGCCCATAGAGGACCGTCTGTTGATTTAACTATTTTTTCTTTACATATAGCTGGAATTTCTTCTATTTTGGG
>Celleporella_hyalina_EF371569
CCCGATATAGTATTTCCTCGTTTAAACAACATAAGTTTTTGATTACTCCCCCCTGCATTAATTATGATTTTAAGTTCTTTTACAAGTGAGAGAGGTAGAGGTACTGGGTGAACAGTTTATCCACCTTTATCTTCTTCAATAGCCCATAGAGGACCGTCTGTTGATTTAACTATTTTTTCTTTACATATAGCTGGAATTTCTTCTATTTTGGG
>Celleporella_hyalina_DQ999719
CCCGATATAGTATTTCCTCGTTTAAACAACATAAGTTTTTGATTACTCCCCCCTGCATTAATTATGATTTTAAGTTCTTTTACAAGTGAGAGAGGTAGAGGTACTGGGTGAACAGTTTATCCACCTTTATCTTCTTCAATAGCCCATAGAGGACCATCTGTTGATTTAACTATTTTTTCTTTACATATAGCTGGAATTTCTTCTATTTTGGG
>Celleporella_hyalina_EF371567
CCCGATATAGTATTTCCTCGTTTAAACAACATAAGTTTTTGATTACTCCCCCCTGCATTAATTATGATTTTAAGTTCTTTTACAAGTGAGAGAGGTAGAGGTACTGGGTGAACAGTTTATCCACCTTTATCTTCTTCAATAGCCCATAGAGGACCATCTGTTGATTTAACTATTTTTTCTTTACATATAGCTGGAATTTCTTCTATTTTGGG
>Celleporella_hyalina_EF371563
CCCGATATAGTATTTCCTCGTTTAAACAACATAAGTTTTTGATTACTCCCCCCTGCATTAATTATGATTTTAAGTTCTTTTACAAGTGAGAGAGGTAGAGGTACTGGGTGAACAGTTTATCCACCTTTATCTTCTTCAATAGCCCATAGAGGACCATCTGTTGATTTAACTATTTTTTCTTTACATATAGCTGGAATTTCTTCTATTTTGGG
>Celleporella_hyalina_EF371564
CCCGATATAGTATTTCCTCGTTTAAACAACATAAGTTTTTGATTACTCCCCCCTGCATTAATTATGATTTTAAGTTCTTTTACAAGTGAGAGAGGTAGAGGTACTGGGTGAACAGTTTATCCACCTTTATCTTCTTCAATAGCCCATAGAGGACCATCTGTTGATTTAACTATTTTTTCTTTACATATAGCTGGAATTTCTTCTATTTTGGG
>Celleporella_hyalina_DQ999721
CCCGATATAGTATTTCCTCGTTTAAACAACATAAGTTTTTGATTACTTCCCCCTGCATTAATTATGATTTTAAGATCTTTTACAATTGAGAGAGGTAGAGGTACTGGGTGAACAGTTTATCCACCTTTATCTTCTTCAATAGCCCATAGAGGGCCATCTGTTGATTTAACTATTTTTTCTTTACATATAGCTGGAATTTCTTCTATTTTGGG
>Celleporella_hyalina_DQ999722
CCCGATATAGTATTTCCTCGTTTAAACAACATAAGTTTTTGATTACTTCCCCCTGCATTAATTATGATTTTAAGATCTTTTACAATTGAGAGAGGTAGAGGTACTGGGTGAACAGTTTATCCACCTTTATCTTCTTCAATAGCCCATAGAGGGCCATCTGTTGATTTAACTATTTTTTCTTTACATATAGCTGGAATTTCTTCTATTTTGGG
>Celleporella_hyalina_DQ999723
CCCGATATAGTATTTCCTCGTTTAAACAACATAAGTTTTTGATTACTTCCCCCTGCATTAATTATGATTTTAAGATCTTTTACAATTGAGAGAGGTAGAGGTACTGGGTGAACAGTTTATCCACCTTTATCTTCTTCAATAGCCCATAGAGGGCCATCTGTTGATTTAACTATTTTTTCTTTACATATAGCTGGAATTTCTTCTATTTTGGG
>Celleporella_hyalina_DQ999724
CCCGATATAGTGTTTCCTCGTTTAAACAACATAAGTTTTTGATTACTCCCCCCTGCATTAATTATGATTTTAAGATCTTTTACAATTGAGAGAGGTAGAGGTACTGGGTGAACAGTTTATCCACCTTTATCTTCTTCAATAGCCCATAGAGGGCCATCTGTTGATTTAACTATTTTTTCTTTACATTTAGCTGGTATTTCTTCTATTTTGGG
>Celleporella_hyalina_EF371572
CCCGATATAGTGTTTCCTCGTTTAAACAACATAAGTTTTTGATTACTCCCCCCTGCATTAATTATGATTTTAAGATCTTTTACAATTGAGAGAGGTAGAGGTACTGGGTGAACAGTTTATCCACCTTTATCTTCTTCAATAGCCCATAGAGGGCCATCTGTTGATTTAACTATTTTTTCTTTACATTTAGCTGGTATTTCTTCTATTTTGGG
>Cauloramphus_magnus_OP115127
CCAGATATAGCTTTTCCTCGTTTAAATAATGTAAGTTTTTGGTTACTTCCTCCCGCACTTTTTTTACTATTTTTATCTATTTTATTAGATAGGGGTACAAGAATTAGGGGTTTTATTTATTCTCCTTTATCATCTGTTTTAGCGCATAGGGGAATTTCAGTTAATCTTGTCATTTTTTCCTTACATCTAGCAGGAATTTCCTTTATTTTAGC
>Cauloramphus_magnus_OP115124
CCAGATATAGCTTTTCCTCGTTTAAATAATGTAAGTTTTTGGTTACTTCCTCCCGCACTTTTTTTACTATTTTTATCTATTTTATTAGATAGGGGTACAAGAATTAGGGGTTTTATTTATTCTCCTTTATCATCTGTTTTAGCGCATAGGGGAATTTCAGTTAATCTTGTCATTTTTTCCTTACATCTAGCAGGAATTTCCTTTATTTTAGC
>Cauloramphus_magnus_OP115125
CCAGATATAGCTTTTCCTCGTTTAAATAATGTAAGTTTTTGGTTACTTCCTCCCGCACTTTTTTTACTATTTTTATCTATTTTATTAGATAGGGGTACAAGAATTAGGGGTTTTATTTATTCTCCTTTATCATCTGTTTTAGCGCATAGGGGAATTTCAGTTAATCTTGTCATTTTTTCCTTACATCTAGCAGGAATTTCCTTTATTTTAGC
>Cauloramphus_magnus_OP115129
CCAGATATAGCTTTTCCTCGTTTAAATAATGTAAGTTTTTGGTTACTTCCTCCCGCACTTTTTTTACTATTTTTATCTATTTTATTAGATAGGGGTACAAGAATTAGGGGTTTTATTTATTCTCCTTTATCATCTGTTTTAGCGCATAGGGGAATTTCAGTTAATCTTGTCATTTTTTCCTTACATCTAGCAGGAATTTCCTTTATTTTAGC
>Cauloramphus_magnus_OP115141
CCAGATATAGCTTTTCCTCGTTTAAATAATGTAAGTTTTTGGTTACTTCCTCCCGCACTTTTTTTACTATTTTTATCTATTTTATTAGATAGGGGTACAAGAATTAGGGGTTTTATTTATTCTCCTTTATCATCTGTTTTAGCGCATAGGGGAATTTCAGTTAATCTTGTCATTTTTTCCTTACATCTAGCAGGAATTTCCTTTATTTTAGC
>Cauloramphus_magnus_OP115133
CCAGATATAGCTTTTCCTCGTTTAAATAATGTAAGTTTTTGGTTACTTCCTCCCGCACTTTTTTTACTATTTTTATCTATTTTATTAGATAGGGGTRCAAGAATTAGGGGTTTTATTTATTCTCCTTTATCATCTGTTTTAGCGCATAGGGGAATTTCAGTTAATCTTGTCATTTTTTCCTTACATCTAGCAGGAATTTCCTTTATTTTAGC
>Cauloramphus_magnus_OP115131
CCAGATATAGCTTTTCCTCGTTTAAATAATGTAAGTTTTTGGTTACTTCCTCCCGCACTTTTTTTACTATTTTTATCTATTTTATTAGATAGGGGTACAAGAATTAGGGGTTTTATTTATTCTCCTTTATCATCTGTTTTAGCGCATAGGGGAATTTCAGTTAATCTTGTCATTTTTTCCTTACATCTAGCAGGAATTTCCTTTATTTTAGC
>Cauloramphus_magnus_OP115149
CCAGATATAGCTTTTCCTCGTTTAAATAATGTAAGTTTTTGGTTACTTCCTCCCGCACTTTTTTTACTATTTTTATCTATTTTATTAGATAGGGGTACAAGAATTAGGGGTTTTATTTATTCTCCTTTATCATCTGTTTTAGCGCATAGGGGAATTTCAGTTAATCTTGTCATTTTTTCCTTACATCTAGCAGGAATTTCCTTTATTTTAGC
>Cauloramphus_magnus_OP115130
CCAGATATAGCTTTTCCTCGTTTAAATAATATAAGTTTTTGGTTACTTCCTCCCGCACTTTTTTTACTATTTTTATCTATTTTATTAGATAGGGGTACAAGAATTAGGGGTTTTATTTATTCTCCTTTATCATCTGTTTTAGCGCATAGGGGAATTTCAGTTAATCTTGTCATTTTTTCCTTACATCTAGCAGGAATTTCCTTTATTTTAGC
>Cauloramphus_magnus_OP115128
CCAGATATAGCTTTTCCTCGTTTAAATAATATAAGTTTTTGGTTACTTCCTCCCGCACTTTTTTTACTATTTTTATCTATTTTATTAGATAGGGGTACAAGAATTAGGGGTTTTATTTATTCTCCTTTATCATCTGTTTTAGCGCATAGGGGAATTTCAGTTAATCTTGTCATTTTTTCCTTACATCTAGCAGGAATTTCCTTTATTTTAGC
>Cauloramphus_magnus_OP115148
CCAGATATAGCTTTTCCTCGTTTAAATAATATAAGTTTTTGGTTACTTCCTCCCGCACTTTTTTTACTATTTTTATCTATTTTATTAGATAGGGGTACAAGAATTAGGGGTTTTATTTATTCTCCTTTATCATCTGTTTTAGCGCATAGGGGAATTTCAGTTAATCTTGTCATTTTTTCCTTACATCTAGCAGGAATTTCCTTTATTTTAGC
>Cauloramphus_magnus_OP115121
CCAGATATAGCTTTTCCTCGTTTAAATAATATAAGTTTTTGGTTACTTCCTCCCGCACTTTTTTTACTATTTTTATCTATTTTATTAGAAAGGGGTACAAGAATTAGGGGTTTTATTTATTCTCCTTTATCATCTGTTTTAGCGCATAGGGGAATTTCAGTTAATCTTGTCATTTTTTCCTTACATCTAGCAGGAATTTCCTTTATTTTAGC
>Cauloramphus_magnus_OP115084
CCTGACATAGCCTTTCCTCGCTTGAATAATATAAGTTTTTGGTTACTTCCTCCCGCACTCTTTTTATTACTTTTATCGACTTTGGTAGAAAGAGGTGCGGGGACTGGTTGAACTGTGTATCCTCCTTTGTCATCTGTTTTAGCTCATAGAGGGGCTTCAGTTGATTTTGTTATTTTTTCTTTGCATCTTGCAGGGATTTCTTCTATTTTAGG
>Cauloramphus_magnus_OP115096
CCTGACATAGCCTTTCCTCGCTTGAATAATATAAGTTTTTGGTTACTTCCTCCCGCACTCTTTTTATTACTTTTATCGACTTTGGTAGAAAGAGGTGCGGGGACTGGTTGAACTGTGTATCCTCCTTTGTCATCTGTTTTAGCTCATAGAGGGGCTTCAGTTGATTTTGTTATTTTTTCTTTGCATCTTGCAGGGATTTCTTCTATTTTAGG
>Cauloramphus_magnus_OP114925
CCTGACATAGCCTTTCCTCGCTTGAATAATATAAGTTTTTGGTTACTTCCTCCCGCACTCTTTTTATTACTTTTATCGACTTTGGTAGAAAGAGGTGCGGGGACTGGTTGAACTGTGTATCCTCCTTTGTCATCTGTTTTAGCCCATAGAGGGGCTTCAGTTGATTTTGTTATTTTTTCTTTGCATCTTGCAGGGATTTCTTCTATTTTAGG
>Cauloramphus_magnus_OP114926
CCTGACATAGCCTTTCCTCGCTTGAATAATATAAGTTTTTGGTTACTTCCTCCCGCACTCTTTTTATTACTTTTATCGACTTTGGTAGAAAGAGGTGCGGGGACTGGTTGAACTGTGTATCCTCCTTTGTCATCTGTTTTAGCCCATAGAGGGGCTTCAGTTGATTTTGTTATTTTTTCTTTGCATCTTGCAGGGATTTCTTCTATTTTAGG
>Cauloramphus_magnus_OP114927
CCTGACATAGCCTTTCCTCGCTTGAATAATATAAGTTTTTGGTTACTTCCTCCCGCACTCTTTTTATTACTTTTATCGACTTTGGTAGAAAGAGGTGCGGGGACTGGTTGAACTGTGTATCCTCCTTTGTCATCTGTTTTAGCCCATAGAGGGGCTTCAGTTGATTTTGTTATTTTTTCTTTGCATCTTGCAGGGATTTCTTCTATTTTAGG
>Cauloramphus_magnus_OP114928
CCTGACATAGCCTTTCCTCGCTTGAATAATATAAGTTTTTGGTTACTTCCTCCCGCACTCTTTTTATTACTTTTATCGACTTTGGTAGAAAGAGGTGCGGGGACTGGTTGAACTGTGTATCCTCCTTTGTCATCTGTTTTAGCCCATAGAGGGGCTTCAGTTGATTTTGTTATTTTTTCTTTGCATCTTGCAGGGATTTCTTCTATTTTAGG
>Cauloramphus_magnus_OP114929
CCTGACATAGCCTTTCCTCGCTTGAATAATATAAGTTTTTGGTTACTTCCTCCCGCACTCTTTTTATTACTTTTATCGACTTTGGTAGAAAGAGGTGCGGGGACTGGTTGAACTGTGTATCCTCCTTTGTCATCTGTTTTAGCCCATAGAGGGGCTTCAGTTGATTTTGTTATTTTTTCTTTGCATCTTGCAGGGATTTCTTCTATTTTAGG
>Cauloramphus_magnus_OP114930
CCTGACATAGCCTTTCCTCGCTTGAATAATATAAGTTTTTGGTTACTTCCTCCCGCACTCTTTTTATTACTTTTATCGACTTTGGTAGAAAGAGGTGCGGGGACTGGTTGAACTGTGTATCCTCCTTTGTCATCTGTTTTAGCCCATAGAGGGGCTTCAGTTGATTTTGTTATTTTTTCTTTGCATCTTGCAGGGATTTCTTCTATTTTAGG
>Cauloramphus_magnus_OP114931
CCTGACATAGCCTTTCCTCGCTTGAATAATATAAGTTTTTGGTTACTTCCTCCCGCACTCTTTTTATTACTTTTATCGACTTTGGTAGAAAGAGGTGCGGGGACTGGTTGAACTGTGTATCCTCCTTTGTCATCTGTTTTAGCCCATAGAGGGGCTTCAGTTGATTTTGTTATTTTTTCTTTGCATCTTGCAGGGATTTCTTCTATTTTAGG
>Cauloramphus_magnus_OP114932
CCTGACATAGCCTTTCCTCGCTTGAATAATATAAGTTTTTGGTTACTTCCTCCCGCACTCTTTTTATTACTTTTATCGACTTTGGTAGAAAGAGGTGCGGGGACTGGTTGAACTGTGTATCCTCCTTTGTCATCTGTTTTAGCCCATAGAGGGGCTTCAGTTGATTTTGTTATTTTTTCTTTGCATCTTGCAGGGATTTCTTCTATTTTAGG
>Cauloramphus_magnus_OP114933
CCTGACATAGCCTTTCCTCGCTTGAATAATATAAGTTTTTGGTTACTTCCTCCCGCACTCTTTTTATTACTTTTATCGACTTTGGTAGAAAGAGGTGCGGGGACTGGTTGAACTGTGTATCCTCCTTTGTCATCTGTTTTAGCCCATAGAGGGGCTTCAGTTGATTTTGTTATTTTTTCTTTGCATCTTGCAGGGATTTCTTCTATTTTAGG
>Cauloramphus_magnus_OP114935
CCTGACATAGCCTTTCCTCGCTTGAATAATATAAGTTTTTGGTTACTTCCTCCCGCACTCTTTTTATTACTTTTATCGACTTTGGTAGAAAGAGGTGCGGGGACTGGTTGAACTGTGTATCCTCCTTTGTCATCTGTTTTAGCCCATAGAGGGGCTTCAGTTGATTTTGTTATTTTTTCTTTGCATCTTGCAGGGATTTCTTCTATTTTAGG
>Cauloramphus_magnus_OP114934
CCTGACATAGCCTTTCCTCGCTTGAATAATATAAGTTTTTGGTTACTTCCTCCCGCACTCTTTTTATTACTTTTATCGACTTTGGTAGAAAGAGGTGCGGGGACTGGTTGAACTGTGTATCCTCCTTTGTCATCTGTTTTAGCCCATAGAGGGGCTTCAGTTGATTTTGTTATTTTTTCTTTGCATCTTGCAGGGATTTCTTCTATTTTAGG
>Cauloramphus_magnus_OP115002
CCTGACATAGCCTTTCCTCGTTTGAATAACATAAGGTTTTGGTTACTTCCTCCCGCACTCTTTTTACTACTCTCATCTACTTTGGTAGAGAGAGGAGCGGGGACTGGTTGAACTGTGTACCCCCCTTTGTCATCTGTTTTAGCCCATAGAGGGGCTTCAGTTGATTTTGTTATTTTTTCTTTGCATCTTGCAGGGATTTCATCTATTTTAGG
>Cauloramphus_magnus_OP115008
CCTGACATAGCCTTTCCTCGTTTGAATAACATAAGGTTTTGGTTACTTCCTCCCGCACTCTTTTTACTACTCTCATCTACTTTGGTAGAGAGAGGAGCGGGGACTGGTTGAACTGTGTACCCCCCTTTGTCATCTGTTTTAGCCCATAGAGGGGCTTCAGTTGATTTTGTTATTTTTTCTTTGCATCTTGCAGGGATTTCATCTATTTTAGG
>Cauloramphus_magnus_OP115013
CCTGACATAGCCTTTCCTCGTTTGAATAACATAAGGTTTTGGTTACTTCCTCCCGCACTCTTTTTACTACTCTCATCTACTTTGGTAGAGAGAGGAGCGGGGACTGGTTGAACTGTGTACCCCCCTTTGTCATCTGTTTTAGCCCATAGAGGGGCTTCAGTTGATTTTGTTATTTTTTCTTTGCATCTTGCAGGGATTTCATCTATTTTAGG
>Cauloramphus_magnus_OP115063
CCTGACATAGCCTTTCCTCGTTTGAATAACATAAGGTTTTGGTTACTTCCTCCCGCACTCTTTTTACTACTCTCATCTACTTTGGTAGAGAGAGGAGCGGGGACTGGTTGAACTGTGTACCCCCCTTTGTCATCTGTTTTAGCCCATAGAGGGGCTTCAGTTGATTTTGTTATTTTTTCTTTGCATCTTGCAGGGATTTCATCTATTTTAGG
>Cauloramphus_magnus_OP115152
CCTGACATAGCCTTTCCTCGCTTGAATAATATAAGGTTTTGGTTACTTCCCCCCGCGCTCTTTTTACTACTCCTATCTACTTTGGTAGAGAGAGGAGCGGGGACTGGTTGAACTRTGTAYCYTCCTTTGTCATCTGTTTTAGCCCATAGAGGGGCTTCAGTTGATTTTGTTATTTTTTCTTTGCATCTTGCGGGGATTTCATCTATTTTAGG
>Cauloramphus_magnus_OP115158
CCTGACATAGCCTTTCCTCGCTTGAATAATATAAGGTTTTGGTTACTTCCCCCCGCGCTCTTTTTACTACTCYTATCTACTTTGGTAGAGAGAGGAGCGGGGACTGGTTGAACTGTGTAYCYTCCTTTGTCATCTGTTTTAGCCCATAGAGGGGCTTCAGTTGATTTTGTTATTTTTTCTTTGCATCTTGCGGGGATTTCATCTATTTTAGG
>Cauloramphus_magnus_OP115151
CCTGACATAGCCTTTCCTCGCTTGAATAATATAAGGTTTTGGTTACTTCCCCCCGCGCTCTTTTTACTACTCCTATCTACTTTGGTAGAGAGAGGAGCGGGGACTGGTTGAACTGTGTAYCYTCCTTTGTCATCTGTTTTAGCCCATAGAGGGGCTTCAGTTGATTTTGTTATTTTTTCTTTGCATCTTGCGGGGATTTCATCTATTTTAGG
>Cauloramphus_magnus_OP115154
CCTGACATAGCCTTTCCTCGCTTGAATAATATAAGGTTTTGGTTACTTCCCCCCGCGCTCTTTTTACTACTCCTATCTACTTTGGTAGAGAGAGGAGCGGGGACTGGTTGAACTGTGTAYCYTCCTTTGTCATCTGTTTTAGCCCATAGAGGGGCTTCAGTTGATTTTGTTATTTTTTCTTTGCATCTTGCGGGGATTTCATCTATTTTAGG
>Cauloramphus_magnus_OP115162
CCTGACATAGCCTTTCCTCGCTTGAATAATATAAGGTTTTGGTTACTTCCCCCCGCGCTCTTTTTACTACTCCTATCTACTTTGGTAGAGAGAGGAGCGGGGACTGGTTGAACTGTGTAYCYTCCTTTGTCATCTGTTTTAGCCCATAGAGGGGCTTCAGTTGATTTTGTTATTTTTTCTTTGCATCTTGCGGGGATTTCATCTATTTTAGG
>Cauloramphus_magnus_OP115159
CCTGACATAGCCTTTCCTCGCTTGAATAATATAAGGTTTTGGTTACTTCCCCCCGCGCTCTTTTTACTACTCCTATCTACTTTGGTAGAGAGAGGAGCGGGGACTGGTTGAACTGTGTAYCYTCCTTTGTCATCTGTTTTAGCCCATAGAGGGGCTTCAGTTGATTTTGTTATTTTTTCTTTGCATCTTGCGGGGATTTCATCTATTTTAGG
>Cauloramphus_magnus_OP115163
CCTGACATAGCCTTTCCTCGCTTGAATAATATAAGGTTTTGGTTACTTCCCCCCGCGCTCTTTTTACTACTCCTATCTACTTTGGTAGAGAGAGGAGCGGGGACTGGTTGAACTGTGTATCCTCCTTTGTCATCTGTTTTAGCCCATAGAGGGGCTTCAGTTGATTTTGTTATTTTTTCTTTGCATCTTGCGGGGATTTCATCTATTTTAGG
>Cauloramphus_magnus_OP115160
CCTGACATAGCCTTTCCTCGCTTGAATAATATAAGGTTTTGGTTACTTCCCCCCGCGCTCTTTTTACTACTCCTATCTACTTTGGTAGAGAGAGGAGCGGGGACTGGTTGAACTGTGTATCCTCCTTTGTCATCTGTTTTAGCCCATAGAGGGGCTTCAGTTGATTTTGTTATTTTTTCTTTGCATCTTGCGGGGATTTCATCTATTTTAGG
>Cauloramphus_magnus_OP115156
CCTGACATAGCCTTTCCTCGCTTGAATAATATAAGGTTTTGGTTACTTCCCCCCGCGCTCTTTTTACTACTCYTATCTACTTTGGTAGAGAGAGGAGCGGGGACTGGTTGAACTGTGTAYCCTCCTTTGTCATCTGTTTTAGCCCATAGAGGGGCTTCAGTTGATTTTGTTATTTTTTCTTTGCATCTTGCGGGGATTTCATCTATTTTAGG
>Cauloramphus_magnus_OP115167
CCTGACATAGCCTTTCCTCGCTTGAATAATATAAGGTTTTGGTTACTTCCCCCCGCGCTCTTTTTACTACTCYTATCTACTTTGGTAGAGAGAGGAGCGGGGACTGGTTGAACTGTGTAYCCTCCTTTGTCATCTGTTTTAGCCCATAGAGGGGCTTCAGTTGATTTTGTTATTTTTTCTTTGCATCTTGCGGGGATTTCATCTATTTTAGG
>Cauloramphus_magnus_OP115165
CCTGACATAGCCTTTCCTCGCTTGAATAATATAAGGTTTTGGTTACTTCCCCCCGCGCTCTTTTTACTACTCCTATCTACTTTGGTAGAGAGAGGAGCGGGGACTGGTTGAACTGTGTAYCCTCCTTTGTCATCTGTTTTAGCCCATAGAGGGGCTTCAGTTGATTTTGTTATTTTTTCTTTGCATCTTGCGGGGATTTCATCTATTTTAGG
>Cauloramphus_magnus_OP115164
CCTGACATAGCCTTTCCTCGCTTGAATAATATAAGGTTTTGGTTACTTCCCCCCGCGCTCTTTTTACTACTCCTATCTACTTTGGTAGAGAGAGGAGCGGGGACTGGTTGAACTGTGTAYCCTCCTTTGTCATCTGTTTTAGCCCATAGAGGGGCTTCAGTTGATTTTGTTATTTTTTCTTTGCATCTTGCGGGGATTTCATCTATTTTAGG
>Cauloramphus_magnus_OP115157
CCTGACATAGCCTTTCCTCGCTTGAATAATATAAGGTTTTGGTTACTTCCCCCCGCGCTCTTTTTACTACTCCTATCTACTTTGGTAGAGAGAGGAGCGGGGACTGGTTGAACTGTGTAYCCTCCTTTGTCATCTGTTTTAGCCCATAGAGGGGCTTCAGTTGATTTTGTTATTTTTTCTTTGCATCTTGCGGGGATTTCATCTATTTTAGG
>Cauloramphus_magnus_OP115161
CCTGACATAGCCTTTCCTCGCTTGAATAATATAAGGTTTTGGTTACTTCCCCCCGCGCTCTTTTTACTACTCCTATCTACTTTGGTAGAGAGAGGAGCGGGGACTGGTTGAACTGTGTAYCCTCCTTTGTCATCTGTTTTAGCCCATAGAGGGGCTTCAGTTGATTTTGTTATTTTTTCTTTGCATCTTGCGGGGATTTCATCTATTTTAGG
>Cauloramphus_magnus_OP115168
CCTGACATAGCCTTTCCTCGCTTGAATAATATAAGGTTTTGGTTACTTCCCCCCGCGCTCTTTTTACTACTCCTATCTACTTTGGTAGAGAGAGGAGCGGGGACTGGTTGAACTGTGTAYCCTCCTTTGTCATCTGTTTTAGCCCATAGAGGGGCTTCAGTTGATTTTGTTATTTTTTCTTTGCATCTTGCGGGGATTTCATCTATTTTAGG
>Cauloramphus_magnus_OP114984
CCTGACATAGCCTTTCCTCGCTTGAATAATATAAGGTTTTGGYTACTTCCCCCCGCACTCTTTTTACTACTCTTATCTACTTTGGTAGAGAGAGGAGCAGGGACTGGTTGAACTGTGTACCCTCCTTTGTYATCTGTTTTAGCCSATAGAGGGGCTTCAGTTGATTTTGTTATTTTTTCTTTGCATCTTGCGGGGATTTCATCTATTTTAGG
>Cauloramphus_magnus_OP114982
CCTGACATAGCCTTTCCTCGCTTGAATAATATAAGGTTTTGGTTACTTCCCCCCGCACTCTTTTTACTACTCTTATCTACTTTGGTAGAGAGAGGAGCAGGGACTGGTTGAACTRTGTACCCTCCTTTGTYATCTGTTTTAGCCSATAGAGGGGCTTCAGTTGATTTTGTTATTTTTTCTTTGCATCTTGCGGGGATTTCATCTATTTTAGG
>Cauloramphus_magnus_OP114983
CCTGACATAGCCTTTCCTCGCTTGAATAATATAAGGTTTTGGTTACTTCCCCCCGCACTCTTTTTACTACTCTTATCTACTTTGGTAGAGAGAGGAGCAGGGACTGGTTGAACTRTGTACCCTCCTTTGTYATCTGTTTTAGCCSATAGAGGGGCTTCAGTTGATTTTGTTATTTTTTCTTTGCATCTTGCGGGGATTTCATCTATTTTAGG
>Cauloramphus_magnus_OP115092
CCTGACATAGCCTTTCCTCGCTTGAATAATATAAGATTTTGGTTACTTCCCCCCGCACTCTTTTTACTACTCCTATCTACTTTGGTAGAGAGAGGAGCGGGGACTGGTTGAACTGTGTACCCTCCTTTGTCATCTGTTTTAGCCCATAGAGGGGCTTCAGTTGATTTTGTTATTTTTTCTTTGCATCTTGCGGGGATTTCATCTATTTTAGG
>Cauloramphus_magnus_OP115078
CCTGACATAGCCTTTCCTCGCTTGAATAATATAAGATTTTGGTTACTTCCCCCCGCACTCTTTTTACTACTCCTATCTACTTTGGTAGAGAGAGGAGCGGGGACTGGTTGAACTGTGTACCCTCCTTTGTCATCTGTTTTAGCCCATAGAGGGGCTTCAGTTGATTTTGTTATTTTTTCTTTGCATCTTGCGGGGATTTCATCTATTTTAGG
>Cauloramphus_magnus_OP115079
CCTGACATAGCCTTTCCTCGCTTGAATAATATAAGATTTTGGTTACTTCCCCCCGCACTCTTTTTACTACTCCTATCTACTTTGGTAGAGAGAGGAGCGGGGACTGGTTGAACTGTGTACCCTCCTTTGTCATCTGTTTTAGCCCATAGAGGGGCTTCAGTTGATTTTGTTATTTTTTCTTTGCATCTTGCGGGGATTTCATCTATTTTAGG
>Cauloramphus_magnus_OP115081
CCTGACATAGCCTTTCCTCGCTTGAATAATATAAGATTTTGGTTACTTCCCCCCGCACTCTTTTTACTACTCCTATCTACTTTGGTAGAGAGAGGAGCGGGGACTGGTTGAACTGTGTACCCTCCTTTGTCATCTGTTTTAGCCCATAGAGGGGCTTCAGTTGATTTTGTTATTTTTTCTTTGCATCTTGCGGGGATTTCATCTATTTTAGG
>Cauloramphus_magnus_OP115082
CCTGACATAGCCTTTCCTCGCTTGAATAATATAAGATTTTGGTTACTTCCCCCCGCACTCTTTTTACTACTCCTATCTACTTTGGTAGAGAGAGGAGCGGGGACTGGTTGAACTGTGTACCCTCCTTTGTCATCTGTTTTAGCCCATAGAGGGGCTTCAGTTGATTTTGTTATTTTTTCTTTGCATCTTGCGGGGATTTCATCTATTTTAGG
>Cauloramphus_magnus_OP115088
CCTGACATAGCCTTTCCTCGCTTGAATAATATAAGATTTTGGTTACTTCCCCCCGCACTCTTTTTACTACTCCTATCTACTTTGGTAGAGAGAGGAGCGGGGACTGGTTGAACTGTGTACCCTCCTTTGTCATCTGTTTTAGCCCATAGAGGGGCTTCAGTTGATTTTGTTATTTTTTCTTTGCATCTTGCGGGGATTTCATCTATTTTAGG
>Cauloramphus_magnus_OP115090
CCTGACATAGCCTTTCCTCGCTTGAATAATATAAGATTTTGGTTACTTCCCCCCGCACTCTTTTTACTACTCCTATCTACTTTGGTAGAGAGAGGAGCGGGGACTGGTTGAACTGTGTACCCTCCTTTGTCATCTGTTTTAGCCCATAGAGGGGCTTCAGTTGATTTTGTTATTTTTTCTTTGCATCTTGCGGGGATTTCATCTATTTTAGG
>Cauloramphus_magnus_OP115091
CCTGACATAGCCTTTCCTCGCTTGAATAATATAAGATTTTGGTTACTTCCCCCCGCACTCTTTTTACTACTCCTATCTACTTTGGTAGAGAGAGGAGCGGGGACTGGTTGAACTGTGTACCCTCCTTTGTCATCTGTTTTAGCCCATAGAGGGGCTTCAGTTGATTTTGTTATTTTTTCTTTGCATCTTGCGGGGATTTCATCTATTTTAGG
>Cauloramphus_magnus_OP115094
CCTGACATAGCCTTTCCTCGCTTGAATAATATAAGATTTTGGTTACTTCCCCCCGCACTCTTTTTACTACTCCTATCTACTTTGGTAGAGAGAGGAGCGGGGACTGGTTGAACTGTGTACCCTCCTTTGTCATCTGTTTTAGCCCATAGAGGGGCTTCAGTTGATTTTGTTATTTTTTCTTTGCATCTTGCGGGGATTTCATCTATTTTAGG
>Cauloramphus_magnus_OP115085
CCTGACATAGCCTTTCCTCGCTTGAATAATATAAGATTTTGGTTACTTCCCCCCGCACTCTTTTTACTACTCCTATCTACTTTGGTAGAGAGAGGAGCGGGGACTGGTTGAACTGTGTACCCTCCTTTGTCATCTGTTTTAGCCCATAGAGGGGCTTCAGTTGATTTTGTTATTTTTTCTTTGCATCTTGCGGGGATTTCATCTATTTTAGG
>Cauloramphus_magnus_OP115087
CCTGACATAGCCTTTCCTCGCTTGAATAATATAAGATTTTGGTTACTTCCCCCCGCACTCTTTTTACTACTCCTATCTACTTTGGTAGAGAGAGGAGCGGGGACTGGTTGAACTGTGTACCCTCCTTTGTCATCTGTTTTAGCCCATAGAGGGGCTTCAGTTGATTTTGTTATTTTTTCTTTGCATCTTGCGGGGATTTCATCTATTTTAGG
>Cauloramphus_magnus_OP114995
CCTAACATAGCCTTTCCTCGCTTGAATAATATAAGGTTTTGGTTACTTCCCCCCGCACTCTTTTTACTACTCTTATCTACTTTGGTAGAGAGAGGAGCGGGGACTGGTTGAACTATGTACCCTCCTTTGTCATCTGTTTTAGCCCATAGAGGGGCTTCAGTTGATTTTGTTATTTTTTCTTTGCATCTTGCGGGGATTTCATCTATTTTAGG
>Cauloramphus_magnus_OP115172
CCTAACATAGCCTTTCCTCGCTTGAATAATATAAGGTTTTGGTTACTTCCCCCCGCACTCTTTTTACTACTCTTATCTACTTTGGTAGAGAGAGGAGCGGGGACTGGTTGAACTGTGTACCCTCCTTTGTCATCTGTTTTAGCCCATAGAGGGGCTTCAGTTGATTTTGTTATTTTTTCTTTGCATCTTGCGGGGATTTCATCTATTTTAGG
>Cauloramphus_magnus_OP114976
CCTGACATAGCCTTTCCTCGCTTGAATAATATAAGGTTTTGGTTACTTCCCCCCGCACTCTTTTTACTACTCTTATCTACTTTGGTAGAGAGAGGAGCAGGGACTGGTTGAACTRTRTACCCTCCTTTGTCATCTGTTTTAGCCCATAGAGGGGCTTCAGTTGATTTTGTTATTTTTTCTTTGCATCTTGCGGGGATTTCATCTATTTTAGG
>Cauloramphus_magnus_OP114980
CCTGACATAGCCTTTCCTCGCTTGAATAATATAAGGTTTTGGTTACTTCCCCCCGCACTCTTTTTACTACTCTTATCTACTTTGGTAGAGAGAGGAGCAGGGACTGGTTGAACTRTRTACCCTCCTTTGTCATCTGTTTTAGCCCATAGAGGGGCTTCAGTTGATTTTGTTATTTTTTCTTTGCATCTTGCGGGGATTTCATCTATTTTAGG
>Cauloramphus_magnus_OP114974
CCTGACATAGCCTTTCCTCGCTTGAATAATATAAGGTTTTGGTTACTTCCCCCCGCACTCTTTTTACTACTCTTATCTACTTTGGTAGAGAGAGGAGCAGGGACTGGTTGAACTRTGTACCCTCCTTTGTYATCTGTTTTAGCCCATAGAGGGGCTTCAGTTGATTTTGTTATTTTTTCTTTGCATCTTGCGGGGATTTCATCTATTTTAGG
>Cauloramphus_magnus_OP114987
CCTGACATAGCCTTTCCTCGCTTGAATAATATAAGGTTTTGGTTACTTCCCCCCGCACTCTTTTTACTACTCTTATCTACTTTGGTAGAGAGAGGAGCAGGGACTGGTTGAACTATGTACCCTCCTTTGTNATCTGTTTTAGCCCATAGAGGGGCTTCAGTTGATTTTGTTATTTTTTCTTTGCATCTTGCGGGGATTTCATCTATTTTAGG
>Cauloramphus_magnus_OP115006
CCTGACATAGCCTTTCCTCGCTTGAATAATATAAGGTTTTGGTTACTTCCCCCCGCACTCTTTTTACTACTCTTATCTACTTTGGTAGAGAGAGGAGCGGGGACTGGTTGAACTGTGTACCCTCCTTTGTCATCTGTTTTAGCCCATAGAGGGGCTTCAGTTGATTTTGTTATTTTTTCTTTGCATCTTGCGGGGATTTCATCTATTTTAGG
>Cauloramphus_magnus_OP115024
CCTGACATAGCCTTTCCTCGCTTGAATAATATAAGGTTTTGGTTACTTCCCCCCGCACTCTTTTTACTGCTCTTATCTACTTTGGTAGAGAGAGGAGCGGGGACTGGTTGAACTGTGTACCCTCCTTTGTCATCTGTTTTAGCCCATAGAGGGGCTTCAGTTGATTTTGTTATTTTTTCTTTGCATCTTGCGGGGATTTCATCTATTTTAGG
>Cauloramphus_magnus_OP115028
CCTGACATAGCCTTTCCTCGCTTGAATAATATAAGGTTTTGGTTACTTCCCCCCGCACTCTTTTTACTACTCTTATCTACTTTGGTAGAGAGAGGAGCGGGGACTGGTTGAACTGTGTACCCTCCTTTGTCATCTGTTTTAGCCCATAGAGGGGCTTCAGTTGATTTTGTTATTTTTTCTTTGCATCTTGCGGGGATTTCATCTATTTTAGG
>Cauloramphus_magnus_OP115122
CCTGACATAGCCTTTCCTCGCTTGAATAATATAAGGTTTTGGTTACTTCCCCCCGCACTCTTTTTACTACTCTTATCTACTTTGGTAGAGAGAGGAGCGGGGACTGGTTGAACTGTGTACCCTCCTTTGTCATCTGTTTTAGCCCATAGAGGGGCTTCAGTTGATTTTGTTATTTTTTCTTTGCATCTTGCGGGGATTTCATCTATTTTAGG
>Cauloramphus_magnus_OP115000
CCTGACATAGCCTTTCCTCGCTTGAATAATATAAGGTTTTGGTTACTTCCCCCCGCACTCTTTTTACTACTCTTATCTACTTTGGTAGAGAGAGGAGCGGGGACTGGTTGAACTGTGTACCCTCCTTTGTCATCTGTTTTAGCCCATAGAGGGGCTTCAGTTGATTTTGTTATTTTTTCTTTGCATCTTGCGGGGATTTCATCTATTTTAGG
>Cauloramphus_magnus_OP115197
CCTGACATAGCCTTTCCTCGCTTGAATAATATAAGGTTTTGGTTACTTCCCCCCGCACTCTTTTTACTACTCTTATCTACTTTGGTAGAGAGAGGAGCGGGGACTGGTTGAACTGTGTACCCTCCTTTGTCATCTGTTTTAGCCCATAGAGGGGCTTCAGTTGATTTTGTTATTTTTTCTTTGCATCTTGCGGGGATTTCATCTATTTTAGG
>Cauloramphus_magnus_OP115029
CCTGACATAGCCTTTCCTCGCTTGAATAATATAAGGTTTTGGTTACTTCCCCCCGCACTCTTTTTACTACTCTTATCTACTTTGGTAGAGAGAGGAGCGGGGACTGGTTGAACTGTGTACCCTCCTTTGTCATCTGTTTTAGCCCATAGAGGGGCTTCAGTTGATTTTGTTATTTTTTCTTTGCATCTTGCGGGGATTTCATCTATTTTAGG
>Cauloramphus_magnus_OP115030
CCTGACATAGCCTTTCCTCGCTTGAATAATATAAGGTTTTGGTTACTTCCCCCCGCACTCTTTTTACTACTCTTATCTACTTTGGTAGAGAGAGGAGCGGGGACTGGTTGAACTGTGTACCCTCCTTTGTCATCTGTTTTAGCCCATAGAGGGGCTTCAGTTGATTTTGTTATTTTTTCTTTGCATCTTGCGGGGATTTCATCTATTTTAGG
>Cauloramphus_magnus_OP115033
CCTGACATAGCCTTTCCTCGCTTGAATAATATAAGGTTTTGGTTACTTCCCCCCGCACTCTTTTTACTACTCTTATCTACTTTGGTAGAGAGAGGAGCGGGGACTGGTTGAACTGTGTACCCTCCTTTGTCATCTGTTTTAGCCCATAGAGGGGCTTCAGTTGATTTTGTTATTTTTTCTTTGCATCTTGCGGGGATTTCATCTATTTTAGG
>Cauloramphus_magnus_OP115177
CCTGACATAGCCTTTCCTCGCTTGAATAATATAAGGTTTTGGTTACTTCCCCCCGCACTCTTTTTACTACTCTTATCTACTTTGGTAGAGAGAGGAGCGGGGACTGGTTGAACTGTGTACCCTCCTTTGTCATCTGTTTTAGCCCATAGAGGGGCTTCAGTTGATTTTGTTATTTTTTCTTTGCATCTTGCGGGGATTTCATCTATTTTAGG
>Cauloramphus_magnus_OP114979
CCTGACATAGCCTTTCCTCGCTTGAATAATATAAGGTTTTGGTTACTTCCCCCCGCACTCTTTTTACTACTCTTATCTACTTTGGTAGAGAGAGGAGCAGGGACTGGTTGAACTGTGTACCCTCCTTTGTCATCTGTTTTAGCCCATAGAGGGGCTTCAGTTGATTTTGTTATTTTTTCTTTGCATCTTGCGGGGATTTCATCTATTTTAGG
>Cauloramphus_magnus_OP114981
CCTGACATAGCCTTTCCTCGCTTGAATAATATAAGGTTTTGGTTACTTCCCCCCGCACTCTTTTTACTACTCTTATCTACTTTGGTAGAGAGAGGAGCAGGGACTGGTTGAACTGTGTACCCTCCTTTGTCATCTGTTTTAGCCCATAGAGGGGCTTCAGTTGATTTTGTTATTTTTTCTTTGCATCTTGCGGGGATTTCATCTATTTTAGG
>Cauloramphus_magnus_OP114969
CCTGACATAGCCTTTCCTCGCTTGAATAATATAAGGTTTTGGTTACTTCCCCCCGCACTCTTTTTACTACTCTTATCTACTTTGGTAGAGAGAGGAGCAGGGACTGGTTGAACTGTGTACCCTCCTTTGTCATCTGTTTTAGCCCATAGAGGGGCTTCAGTTGATTTTGTTATTTTTTCTTTGCATCTTGCGGGGATTTCATCTATTTTAGG
>Cauloramphus_magnus_OP114973
CCTGACATAGCCTTTCCTCGCTTGAATWATATAAGGTTTTGGTTACTTCCCCCCGCACTCTTTTTACTACTCTTATCTACTTTGGTAGAGAGAGGAGCAGGGACTGGTTGAACTGTGTACCCTCCTTTGTCATCTGTTTTAGCCCATAGAGGGGCTTCAGTTGATTTTGTTATTTTTTCTTTGCATCTTGCGGGGATTTCATCTATTTTAGG
>Cauloramphus_magnus_OP115027
CCTGACATAGCCTTTCCTCGCTTGAATAATATAAGGTTTTGGTTACTTCCCCCCGCACTCTTTTTACTACTCTTATCTACTTTGGTAGAGAGAGGAGCGGGGACTGGTTGAACTGTGTACCCTCCTTTGTCATCTGTTTTAGCCCATAGAGGGGCTTCAGTTGATTTTGTTATTTTTTCTTTGCATCTTGCGGGGATTTCATCTATTTTAGG
>Cauloramphus_magnus_OP115188
CCTGACATAGCCTTTCCTCGCTTGAATAATATAAGGTTTTGGTTACTTCCCCCCGCACTCTTTTTACTACTCTTATCTACTTTGGTAGAGAGAGGAGCGGGGACTGGTTGAACTGTGTACCCTCCTTTGTCATCTGTTTTAGCCCATAGAGGGGCTTCAGTTGATTTTGTTATTTTTTCTTTGCATCTTGCGGGGATTTCATCTATTTTAGG
>Cauloramphus_magnus_OP115200
CCTGACATAGCCTTTCCTCGCTTGAATAATATAAGGTTTTGGTTACTTCCCCCCGCACTCTTTTTACTACTCTTATCTACTTTGGTAGAGAGAGGAGCGGGGACTGGTTGAACTGTGTACCCTCCTTTGTCATCTGTTTTAGCCCATAGAGGGGCTTCAGTTGATTTTGTTATTTTTTCTTTGCATCTTGCGGGGATTTCATCTATTTTAGG
>Cauloramphus_magnus_OP115203
CCTGACATAGCCTTTCCTCGCTTGAATAATATAAGGTTTTGGTTACTTCCCCCCGCACTCTTTTTACTACTCTTATCTACTTTGGTAGAGAGAGGAGCGGGGACTGGTTGAACTGTGTACCCTCCTTTGTCATCTGTTTTAGCCCATAGAGGGGCTTCAGTTGATTTTGTTATTTTTTCTTTGCATCTTGCGGGGATTTCATCTATTTTAGG
>Cauloramphus_magnus_OP115007
CCTGACATAGCCTTTCCTCGCTTGAATAATATAAGGTTTTGGTTACTTCCCCCCGCACTCTTTTTACTACTCTTATCTACTTTGGTAGAGAGAGGAGCGGGGACTGGTTGAACTGTGTACCCTCCTTTGTCATCTGTTTTAGCCCATAGAGGGGCTTCAGTTGATTTTGTTATTTTTTCTTTGCATCTTGCGGGGATTTCATCTATTTTAGG
>Cauloramphus_magnus_OP115176
CCTGACATAGCCTTTCCTCGCTTGAATAATATAAGGTTTTGGTTACTTCCCCCCGCACTCTTTTTACTACTCTTATCTACTTTGGTAGAGAGAGGAGCGGGGACTGGTTGAACTGTGTACCCTCCTTTGTCATCTGTTTTAGCCCATAGAGGGGCTTCAGTTGATTTTGTTATTTTTTCTTTGCATCTTGCGGGGATTTCATCTATTTTAGG
>Cauloramphus_magnus_OP115023
CCTGACATAGCCTTTCCTCGCTTGAATAATATAAGGTTTTGGTTACTTCCCCCCGCACTCTTTTTACTACTCTTATCTACTTTGGTAGAGAGAGGAGCGGGGACTGGTTGAACTGTGTACCCTCCTTTGTCATCTGTTTTAGCCCATAGAGGGGCTTCAGTTGATTTTGTTATTTTTTCTTTGCATCTTGCGGGGATTTCATCTATTTTAGG
>Cauloramphus_magnus_OP115015
CCTGACATAGCCTTTCCTCGCTTGAATAATATAAGGTTTTGGTTACTTCCCCCCGCACTCTTTTTACTACTCTTATCTACTTTGGTAGAGAGAGGAGCGGGGACTGGTTGAACTGTGTACCCTCCTTTGTCATCTGTTTTAGCCCATAGAGGGGCTTCAGTTGATTTTGTTATTTTTTCTTTGCATCTTGCGGGGATTTCATCTATTTTAGG
>Cauloramphus_magnus_OP115005
CCTGACATAGCCTTTCCTCGCTTGAATAATATAAGGTTTTGGTTACTTCCCCCCGCACTCTTTTTACTACTCTTATCTACTTTGGTAGAGAGAGGAGCGGGGACTGGTTGAACTGTGTACCCTCCTTTGTCATCTGTTTTAGCCCATAGAGGGGCTTCAGTTGATTTTGTTATTTTTTCTTTGCATCTTGCGGGGATTTCATCTATTTTAGG
>Cauloramphus_magnus_OP115009
CCTGACATAGCCTTTCCTCGCTTGAATAATATAAGGTTTTGGTTACTTCCCCCCGCACTCTTTTTACTACTCTTATCTACTTTGGTAGAGAGAGGAGCGGGGACTGGTTGAACTGTGTACCCTCCTTTGTCATCTGTTTTAGCCCATAGAGGGGCTTCAGTTGATTTTGTTATTTTTTCTTTGCATCTTGCGGGGATTTCATCTATTTTAGG
>Cauloramphus_magnus_OP115012
CCTGACATAGCCTTTCCTCGCTTGAATAATATAAGGTTTTGGTTACTTCCCCCCGCACTCTTTTTACTACTCTTATCTACTTTGGTAGAGAGAGGAGCGGGGACTGGTTGAACTGTGTACCCTCCTTTGTCATCTGTTTTAGCCCATAGAGGGGCTTCAGTTGATTTTGTTATTTTTTCTTTGCATCTTGCGGGGATTTCATCTATTTTAGG
>Cauloramphus_magnus_OP115185
CCTGACATAGCCTTTCCTCGCTTGAATAATATAAGGTTTTGGTTACTTCCCCCCGCACTCTTTTTACTACTCTTATCTACTTTGGTAGAGAGAGGAGCGGGGACTGGTTGAACTGTGTACCCTCCTTTGTCATCTGTTTTAGCCCATAGAGGGGCTTCAGTTGATTTTGTTATTTTTTCTTTGCATCTTGCGGGGATTTCATCTATTTTAGG
>Cauloramphus_magnus_OP115014
CCTGACATAGCCTTTCCTCGCTTGAATAATATAAGGTTTTGGTTACTTCCCCCCGCACTCTTTTTACTACTCTTATCTACTTTGGTAGAGAGAGGAGCGGGGACTGGTTGAACTGTGTACCCTCCTTTGTCATCTGTTTTAGCCCATAGAGGGGCTTCAGTTGATTTTGTTATTTTTTCTTTGCATCTTGCGGGGATTTCATCTATTTTAGG
>Cauloramphus_magnus_OP115022
CCTGACATAGCCTTTCCTCGCTTGAATAATATAAGGTTTTGGTTACTTCCCCCCGCACTCTTTTTACTACTCTTATCTACTTTGGTAGAGAGAGGAGCGGGGACTGGTTGAACTGTGTACCCTCCTTTGTCATCTGTTTTAGCCCATAGAGGGGCTTCAGTTGATTTTGTTATTTTTTCTTTGCATCTTGCGGGGATTTCATCTATTTTAGG
>Cauloramphus_magnus_OP115178
CCTGACATAGCCTTTCCTCGCTTGAATAATATAAGGTTTTGGTTACTTCCCCCCGCACTCTTTTTACTACTCTTATCTACTTTGGTAGAGAGAGGAGCGGGGACTGGTTGAACTGTGTACCCTCCTTTGTCATCTGTTTTAGCCCATAGAGGGGCTTCAGTTGATTTTGTTATTTTTTCTTTGCATCTTGCGGGGATTTCATCTATTTTAGG
>Cauloramphus_magnus_OP114998
CCTGACATAGCCTTTCCTCGCTTGAATAATATAAGGTTTTGGTTACTTCCCCCCGCACTCTTTTTACTACTCTTATCTACTTTGGTAGAGAGAGGAGCGGGGACTGGTTGAACTATGTACCCTCCTTTGTCATCTGTTTTAGCCCATAGAGGGGCTTCAGTTGATTTTGTTATTTTTTCTTTGCATCTTGCGGGGATTTCATCTATTTTAGG
>Cauloramphus_magnus_OP115215
CCTGACATAGCCTTTCCTCGCTTGAATAATATAAGGTTTTGGTTACTTCCCCCCGCACTCTTTTTACTACTCTTATCTACTTTGGTAGAGAGAGGAGCGGGGACTGGTTGAACTATGTACCCTCCTTTGTCATCTGTTTTAGCCCATAGAGGGGCTTCAGTTGATTTTGTTATTTTTTCTTTGCATCTTGCGRGGATTTCATCTATTTTAGG
>Cauloramphus_magnus_OP114996
CCTGACATAGCCTTTCCTCGCTTGAATAATATAAGGTTTTGGTTACTTCCCCCCGCACTCTTTTTACTACTCTTATCTACTTTGGTAGAGAGAGGAGCGGGGACTGGTTGAACTATGTACCCTCCTTTGTCATCTGTTTTAGCCCATAGAGGGGCTTCAGTTGATTTTGTTATTTTTTCTTTGCATCTTGCGGGGATTTCATCTATTTTAGG
>Cauloramphus_magnus_OP115056
CCTGACATAGCCTTTCCTCGCTTGAATAATATAAGGTTTTGGTTACTTCCCCCCGCACTCTTTTTACTACTCTTATCTACTTTGGTAGAGAGAGGAGCGGGGACTGGTTGAACTGTGTACCCTCCTTTGTCATCTGTTTTAGCCCATAGAGGGGCTTCAGTTGATTTTGTTATTTTTTCTTTGCATCTTGCGGGGATTTCATCTATTTTAGG
>Cauloramphus_magnus_OP115074
CCTGACATAGCCTTTCCTCGCTTGAATAATATAAGGTTTTGGTTACTTCCCCCCGCACTCTTTTTACTACTCTTATCTACTTTGGTAGAGAGAGGAGCGGGGACTGGTTGAACTGTGTACCCTCCTTTGTCATCTGTTTTAGCCCATAGAGGGGCTTCAGTTGATTTTGTTATTTTTTCTTTGCATCTTGCGGGGATTTCATCTATTTTAGG
>Cauloramphus_magnus_OP115147
CCTGACATAGCCTTTCCTCGCTTGAATAATATAAGGTTTTGGTTACTTCCCCCCGCACTCTTTTTACTACTCTTATCTACTTTGGTAGAGAGAGGAGCGGGGACTGGTTGAACTGTGTACCCTCCTTTGTCATCTGTTTTAGCCCATAGAGGGGCTTCAGTTGATTTTGTTATTTTTTCTTTGCATCTTGCGGGGATTTCATCTATTTTAGG
>Cauloramphus_magnus_OP115019
CCTGACATAGCCTTTCCTCGCTTGAATAATATAAGGTTTTGGTTACTTCCCCCCGCACTCTTTTTACTACTCTTATCTACTTTGGTAGAGAGAGGAGCGGGGACTGGTTGAACTGTGTACCCTCCTTTGTCATCTGTTTTAGCCCATAGAGGGGCTTCAGTTGATTTTGTTATTTTTTCTTTGCATCTTGCGGGGATTTCATCTATTTTAGG
>Cauloramphus_magnus_OP115020
CCTGACATAGCCTTTCCTCGCTTGAATAATATAAGGTTTTGGTTACTTCCCCCCGCACTCTTTTTACTACTCTTATCTACTTTGGTAGAGAGAGGAGCGGGGACTGGTTGAACTGTGTACCCTCCTTTGTCATCTGTTTTAGCCCATAGAGGGGCTTCAGTTGATTTTGTTATTTTTTCTTTGCATCTTGCGGGGATTTCATCTATTTTAGG
>Cauloramphus_magnus_OP115021
CCTGACATAGCCTTTCCTCGCTTGAATAATATAAGGTTTTGGTTACTTCCCCCCGCACTCTTTTTACTACTCTTATCTACTTTGGTAGAGAGAGGAGCGGGGACTGGTTGAACTGTGTACCCTCCTTTGTCATCTGTTTTAGCCCATAGAGGGGCTTCAGTTGATTTTGTTATTTTTTCTTTGCATCTTGCGGGGATTTCATCTATTTTAGG
>Cauloramphus_magnus_OP115026
CCTGACATAGCCTTTCCTCGCTTGAATAATATAAGGTTTTGGTTACTTCCCCCCGCACTCTTTTTACTACTCTTATCTACTTTGGTAGAGAGAGGAGCGGGGACTGGTTGAACTGTGTACCCTCCTTTGTCATCTGTTTTAGCCCATAGAGGGGCTTCAGTTGATTTTGTTATTTTTTCTTTGCATCTTGCGGGGATTTCATCTATTTTAGG
>Cauloramphus_magnus_OP115025
CCTGACATAGCCTTTCCTCGCTTGAATAATATAAGGTTTTGGTTACTTCCCCCCGCACTCTTTTTACTACTCTTATCTACTTTGGTAGAGAGAGGAGCGGGGACTGGTTGAACTGTGTACCCTCCTTTGTCATCTGTTTTAGCCCATAGAGGGGCTTCAGTTGATTTTGTTATTTTTTCTTTGCATCTTGCGGGGATTTCATCTATTTTAGG
>Cauloramphus_magnus_OP114963
CCTGACATAGCCTTTCCTCGCTTGAATAATATAAGGTTTTGGTTACTTCCCCCCGCACTCTTTTTACTACTCTTATCTACTTTGGTAGAGAGAGGAGCGGGGACTGGTTGAACTGTGTACCCTCCTTTGTCATCTGTTTTAGCCCATAGAGGGGCTTCAGTTGATTTTGTTATTTTTTCTTTGCATCTTGCGGGGATTTCATCTATTTTAGG
>Cauloramphus_magnus_OP114967
CCTGACATAGCCTTTCCTCGCTTGAATAATATAAGGTTTTGGTTACTTCCCCCCGCACTCTTTTTACTACTCTTATCTACTTTGGTAGAGAAAGGAGCGGGGACTGGTTGAACTGTGTACCCTCCTTTGTCATCTGTTTTAGCCCATAGAGGGGCTTCAGTTGATTTTGTTATTTTTTCTTTGCATCTTGCGGGGATTTCATCTATTTTAGG
>Cauloramphus_magnus_OP115037
CCTGACATAGCCTTTCCTCGCTTGAATAATATAAGGTTTTGGTTACTTCCCCCCGCACTCTTTTTACTACTCTTATCTACTTTGGTAGAGAGAGGAGCGGGGACTGGTTGAACTGTGTACCCTCCTTTGTCATCTGTTTTAGCCCATAGAGGGGCTTCAGTTGATTTTGTTATTTTTTCTTTGCATCTTGCGGGGATTTCATCTATTTTAGG
>Cauloramphus_magnus_OP115049
CCTGACATAGCCTTTCCTCGCTTGAATAATATAAGGTTTTGGTTACTTCCCCCCGCACTCTTTTTACTACTCTTATCTACTTTGGTAGAGAGAGGAGCGGGGACTGGTTGAACTGTGTACCCTCCTTTGTCATCTGTTTTAGCCCATAGAGGGGCTTCAGTTGATTTTGTTATTTTTTCTTTGCATCTTGCGGGGATTTCCTCTATTTTAGG
>Cauloramphus_magnus_OP115098
CCTGACATAGCCTTTCCTCGCTTGAATAATATAAGGTTTTGGTTACTTCCCCCCGCACTCTTTTTACTACTCTTATCTACTTTGGTAGAGAGAGGAGCGGGGACTGGTTGAACTGTGTACCCTCCTTTGTCATCTGTTTTAGCCCATAGAGGGGCTTCAGTTGATTTTGTTATTTTTTCTTTGCATCTTGCGGGGATTTCATCTATTTTAGG
>Cauloramphus_magnus_OP115110
CCTGACATAGCCTTTCCTCGCTTGAATAATATAAGGTTTTGGTTACTTCCCCCCGCACTTTTTTTACTACTCTTATCTACTTTGGTAGAGAGAGGAGCGGGGACTGGTTGAACTGTGTACCCTCCTTTGTCATCTGTTTTAGCCCATAGAGGGGCTTCAGTTGATTTTGTTATTTTTTCTTTGCATCTTGCGGGGATTTCATCTATTTTAGG
>Cauloramphus_magnus_OP115119
CCTGACATAGCCTTTCCTCGCTTGAATAATATAAGGTTTTGGTTACTTCCTCCCGCACTCTTTTTACTACTCTTATCTACTTTGGTAGAGAGAGGAGCGGGGACTGGTTGAACTGTGTACCCTCCTTTGTCATCTGTTTTAGCCCATAGAGGGGCTTCAGTTGATTTTGTTATTTTTTCTTTGCATCTTGCGGGGATTTCATCTATTTTAGG
>Cauloramphus_magnus_OP115103
CCTGACATAGCCTTTCCTCGCTTGAATAATATAAGGTTTTGGTTACTTCCTCCCGCACTCTTTTTACTACTCTTATCTACTTTGGTAGAGAGAGGAGCGGGGACTGGTTGAACTGTGTACCCTCCTTTGTCATCTGTTTTAGCCCATAGAGGGGCTTCAGTTGATTTTGTTATTTTTTCTTTGCATCTTGCGGGGATTTCATCTATTTTAGG
>Cauloramphus_magnus_OP115107
CCTGACATAGCCTTTCCTCGCTTGAATAATATAAGGTTTTGGTTACTTCCTCCCGCACTCTTTTTACTACTCTTATCTACTTTGGTAGAGAGAGGAGCGGGGACTGGTTGAACTGTGTACCCTCCTTTGTCATCTGTTTTAGCCCATAGAGGGGCTTCAGTTGATTTTGTTATTTTTTCTTTGCATCTTGCGGGGATTTCATCTATTTTAGG
>Cauloramphus_magnus_OP115117
CCTGACATAGCCTTTCCTCGCTTGAATAATATAAGGTTTTGGTTACTTCCTCCCGCACTCTTTTTACTACTCTTATCTACTTTGGTAGAGAGAGGAGCGGGGACTGGTTGAACTGTGTACCCTCCTTTGTCATCTGTTTTAGCCCATAGAGGGGCTTCAGTTGATTTTGTTATTTTTTCTTTGCATCTTGCGGGGATTTCATCTATTTTAGG
>Cauloramphus_magnus_OP115118
CCTGACATAGCCTTTCCTCGCTTGAATAATATAAGGTTTTGGTTACTTCCTCCCGCACTCTTTTTACTACTCTTATCTACTTTGGTAGAGAGAGGAGCGGGGACTGGTTGAACTGTGTACCCTCCTTTGTCATCTGTTTTAGCCCATAGAGGGGCTTCAGTTGATTTTGTTATTTTTTCTTTGCATCTTGCGGGGATTTCATCTATTTTAGG
>Cauloramphus_magnus_OP115018
CCTGACATAGCCTTTCCTCGCTTGAATAATATAAGGTTTTGGTTACTTCCCCCCGCACTCTTTTTACTACTCTTATCTACTTTGGTAGAGAGAGGAGCGGGGACTGGTTGAACTGTGTACCCTCCTTTGTCATCTGTTTTAGCCCATAGAGGGGCTTCAGTTGATTTTGTTATTTTTTCTTTGCATCTTGCGGGGATTTCATTTATTTTAGG
>Cauloramphus_magnus_OP115060
CCTGACATAGCCTTTCCTCGCTTGAATAATATAAGGTTTTGGTTACTTCCCCCCGCACTCTTTTTACTACTCTTATCTACTTTGGTAGAGAGAGGAGCGGGGACTGGTTGAACTGTGTACCCTCCTTTGTCATCTGTTTTAGCCCATAGAGGGGCTTCAGTTGATTTTGTTATTTTTTCTTTGCATCTTGCGGGGATTTCATCTATTTTAGG
>Cauloramphus_magnus_OP115097
CCTGACATAGCCTTTCCTCGCTTGAATAATATAAGGTTTTGGTTACTTCCCCCCGCACTCTTTTTACTACTCTTATCTACTTTGGTAGAGAGAGGAGCGGGGACTGGTTGAACTGTGTACCCTCCTTTGTCATCTGTTTTAGCCCATAGAGGGGCTTCAGTTGATTTTGTTATTTTTTCTTTGCATCTTGCGGGGATTTCATCTATTTTAGG
>Cauloramphus_magnus_OP115080
CCTGACATAGCCTTTCCTCGCTTGAATAATATAAGGTTTTGGTTACTTCCCCCCGCACTCTTTTTACTACTCTTATCTACTTTGGTAGAGAGAGGAGCGGGGACTGGTTGAACTGTGTACCCTCCTTTGTCATCTGTTTTAGCCCATAGAGGGGCTTCAGTTGATTTTGTTATTTTTTCTTTGCATCTTGCGGGGATTTCATCTATTTTAGG
>Cauloramphus_magnus_OP115089
CCTGACATAGCCTTTCCTCGCTTGAATAATATAAGGTTTTGGTTACTTCCCCCCGCACTCTTTTTACTACTCTTATCTACTTTGGTAGAGAGAGGAGCGGGGACTGGTTGAACTGTGTACCCTCCTTTGTCATCTGTTTTAGCCCATAGAGGGGCTTCAGTTGATTTTGTTATTTTTTCTTTGCATCTTGCGGGGATTTCATCTATTTTAGG
>Cauloramphus_magnus_OP115093
CCTGACATAGCCTTTCCTCGCTTGAATAATATAAGGTTTTGGTTACTTCCCCCCGCACTCTTTTTACTACTCTTATCTACTTTGGTAGAGAGAGGAGCGGGGACTGGTTGAACTGTGTACCCTCCTTTGTCATCTGTTTTAGCCCATAGAGGGGCTTCAGTTGATTTTGTTATTTTTTCTTTGCATCTTGCGGGGATTTCATCTATTTTAGG
>Cauloramphus_magnus_OP115120
CCTGACATAGCCTTTCCTCGCTTGAATAATATAAGGTTTTGGTTACTTCCCCCCGCACTCTTTTTACTACTCTTATCTACTTTGGTAGAGAGAGGAGCGGGGACTGGTTGAACTGTGTACCCTCCTTTGTCATCTGTTTTAGCCCATAGAGGGGCTTCAGTTGATTTTGTTATTTTTTCTTTGCATCTTGCGGGGATTTCATCTATTTTAGG
>Cauloramphus_magnus_OP115123
CCTGACATAGCCTTTCCTCGCTTGAATAATATAAGGTTTTGGTTACTTCCCCCCGCACTCTTTTTACTACTCTTATCTACTTTGGTAGAGAGAGGAGCGGGGACTGGTTGAACTGTGTACCCTCCTTTGTCATCTGTTTTAGCCCATAGAGGGGCTTCAGTTGATTTTGTTATTTTTTCTTTGCATCTTGCGGGGATTTCATCTATTTTAGG
>Cauloramphus_magnus_OP115132
CCTGACATAGCCTTTCCTCGCTTGAATAATATAAGGTTTTGGTTACTTCCCCCCGCACTCTTTTTACTACTCTTATCTACTTTGGTAGAGAGAGGAGCGGGGACTGGTTGAACTGTGTACCCTCCTTTGTCATCTGTTTTAGCCCATAGAGGGGCTTCAGTTGATTTTGTTATTTTTTCTTTGCATCTTGCGGGGATTTCATCTATTTTAGG
>Cauloramphus_magnus_OP115134
CCTGACATAGCCTTTCCTCGCTTGAATAATATAAGGTTTTGGTTACTTCCCCCCGCACTCTTTTTACTACTCTTATCTACTTTGGTAGAGAGAGGAGCGGGGACTGGTTGAACTGTGTACCCTCCTTTGTCATCTGTTTTAGCCCATAGAGGGGCTTCAGTTGATTTTGTTATTTTTTCTTTGCATCTTGCGGGGATTTCATCTATTTTAGG
>Cauloramphus_magnus_OP115135
CCTGACATAGCCTTTCCTCGCTTGAATAATATAAGGTTTTGGTTACTTCCCCCCGCACTCTTTTTACTACTCTTATCTACTTTGGTAGAGAGAGGAGCGGGGACTGGTTGAACTGTGTACCCTCCTTTGTCATCTGTTTTAGCCCATAGAGGGGCTTCAGTTGATTTTGTTATTTTTTCTTTGCATCTTGCGGGGATTTCATCTATTTTAGG
>Cauloramphus_magnus_OP115137
CCTGACATAGCCTTTCCTCGCTTGAATAATATAAGGTTTTGGTTACTTCCCCCCGCACTCTTTTTACTACTCTTATCTACTTTGGTAGAGAGAGGAGCGGGGACTGGTTGAACTGTGTACCCTCCTTTGTCATCTGTTTTAGCCCATAGAGGGGCTTCAGTTGATTTTGTTATTTTTTCTTTGCATCTTGCGGGGATTTCATCTATTTTAGG
>Cauloramphus_magnus_OP115138
CCTGACATAGCCTTTCCTCGCTTGAATAATATAAGGTTTTGGTTACTTCCCCCCGCACTCTTTTTACTACTCTTATCTACTTTGGTAGAGAGAGGAGCGGGGACTGGTTGAACTGTGTACCCTCCTTTGTCATCTGTTTTAGCCCATAGAGGGGCTTCAGTTGATTTTGTTATTTTTTCTTTGCATCTTGCGGGGATTTCATCTATTTTAGG
>Cauloramphus_magnus_OP115139
CCTGACATAGCCTTTCCTCGCTTGAATAATATAAGGTTTTGGTTACTTCCCCCCGCACTCTTTTTACTACTCTTATCTACTTTGGTAGAGAGAGGAGCGGGGACTGGTTGAACTGTGTACCCTCCTTTGTCATCTGTTTTAGCCCATAGAGGGGCTTCAGTTGATTTTGTTATTTTTTCTTTGCATCTTGCGGGGATTTCATCTATTTTAGG
>Cauloramphus_magnus_OP115140
CCTGACATAGCCTTTCCTCGCTTGAATAATATAAGGTTTTGGTTACTTCCCCCCGCACTCTTTTTACTACTCTTATCTACTTTGGTAGAGAGAGGAGCGGGGACTGGTTGAACTGTGTACCCTCCTTTGTCATCTGTTTTAGCCCATAGAGGGGCTTCAGTTGATTTTGTTATTTTTTCTTTGCATCTTGCGGGGATTTCATCTATTTTAGG
>Cauloramphus_magnus_OP115142
CCTGACATAGCCTTTCCTCGCTTGAATAATATAAGGTTTTGGTTACTTCCCCCCGCACTCTTTTTACTACTCTTATCTACTTTGGTAGAGAGAGGAGCGGGGACTGGTTGAACTGTGTACCCTCCTTTGTCATCTGTTTTAGCCCATAGAGGGGCTTCAGTTGATTTTGTTATTTTTTCTTTGCATCTTGCGGGGATTTCATCTATTTTAGG
>Cauloramphus_magnus_OP115143
CCTGACATAGCCTTTCCTCGCTTGAATAATATAAGGTTTTGGTTACTTCCCCCCGCACTCTTTTTACTACTCTTATCTACTTTGGTAGAGAGAGGAGCGGGGACTGGTTGAACTGTGTACCCTCCTTTGTCATCTGTTTTAGCCCATAGAGGGGCTTCAGTTGATTTTGTTATTTTTTCTTTGCATCTTGCGGGGATTTCATCTATTTTAGG
>Cauloramphus_magnus_OP115144
CCTGACATAGCCTTTCCTCGCTTGAATAATATAAGGTTTTGGTTACTTCCCCCCGCACTCTTTTTACTACTCTTATCTACTTTGGTAGAGAGAGGAGCGGGGACTGGTTGAACTGTGTACCCTCCTTTGTCATCTGTTTTAGCCCATAGAGGGGCTTCAGTTGATTTTGTTATTTTTTCTTTGCATCTTGCGGGGATTTCATCTATTTTAGG
>Cauloramphus_magnus_OP115145
CCTGACATAGCCTTTCCTCGCTTGAATAATATAAGGTTTTGGTTACTTCCCCCCGCACTCTTTTTACTACTCTTATCTACTTTGGTAGAGAGAGGAGCGGGGACTGGTTGAACTGTGTACCCTCCTTTGTCATCTGTTTTAGCCCATAGAGGGGCTTCAGTTGATTTTGTTATTTTTTCTTTGCATCTTGCGGGGATTTCATCTATTTTAGG
>Cauloramphus_magnus_OP115146
CCTGACATAGCCTTTCCTCGCTTGAATAATATAAGGTTTTGGTTACTTCCCCCCGCACTCTTTTTACTACTCTTATCTACTTTGGTAGAGAGAGGAGCGGGGACTGGTTGAACTGTGTACCCTCCTTTGTCATCTGTTTTAGCCCATAGAGGGGCTTCAGTTGATTTTGTTATTTTTTCTTTGCATCTTGCGGGGATTTCATCTATTTTAGG
>Cauloramphus_magnus_OP115031
CCTGACATAGCCTTTCCTCGCTTGAATAATATAAGGTTTTGGTTACTTCCCCCCGCACTCTTTTTACTACTCTTATCTACTTTGGTAGAGAGAGGAGCGGGGACTGGTTGAACTGTGTACCCTCCTTTGTCATCTGTTTTAGCCCATAGAGGGGCTTCAGTTGATTTTGTTATTTTTTCTTTGCATCTTGCGGGGATTTCATCTATTTTAGG
>Cauloramphus_magnus_OP115205
CCTGACATAGCCTTTCCTCGCTTGAATAATATAAGGTTTTGGTTACTTCCCCCCGCACTCTTTTTACTACTCTTATCTACTTTGGTAGAGAGAGGAGCGGGGACTGGTTGAACTGTGTACCCTCCTTTGTCATCTGTTTTAGCCCATAGAGGGGCTTCAGTTGATTTTGTTATTTTTTCTTTGCATCTTGCGGGGATTTCATCTATTTTAGG
>Cauloramphus_magnus_OP115187
CCTGACATAGCCTTTCCTCGCTTGAATAATATAAGGTTTTGGTTACTTCCCCCCGCACTCTTTTTACTACTCTTATCTACTTTGGTAGAGAGAGGAGCGGGGACTGGTTGAACTGTGTACCCTCCTTTGTCATCTGTTTTAGCCCATAGAGGGGCTTCAGTTGATTTTGTTATTTTTTCTTTGCATCTTGCGGGGATTTCATCTATTTTAGG
>Cauloramphus_magnus_OP115011
CCTGACATAGCCTTTCCTCGCTTGAATAATATAAGGTTTTGGTTACTTCCCCCCGCACTCTTTTTACTACTCTTATCTACTTTGGTAGAGAGAGGAGCGGGGACTGGTTGAACTGTGTACCCTCCTTTGTCATCTGTTTTAGCCCATAGAGGGGCTTCAGTTGATTTTGTTATTTTTTCTTTGCATCTTGCGGGGATTTCATCTATTTTAGG
>Cauloramphus_magnus_OP115184
CCTGACATAGCCTTTCCTCGCTTGAATAATATAAGGTTTTGGTTACTTCCCCCCGCACTCTTTTTACTACTCTTATCTACTTTGGTAGAGAGAGGAGCGGGGACTGGTTGAACTGTGTACCCTCCTTTGTCATCTGTTTTAGCCCATAGAGGGGCTTCAGTTGATTTTGTTATTTTTTCTTTGCATCTTGCGGGGATTTCATCTATTTTAGG
>Cauloramphus_magnus_OP115193
CCTGACATAGCCTTTCCTCGCTTGAATAATATAAGGTTTTGGTTACTTCCCCCCGCACTCTTTTTACTACTCTTATCTACTTTGGTAGAGAGAGGAGCGGGGACTGGTTGAACTGTGTACCCTCCTTTGTCATCTGTTTTAGCCCATAGAGGGGCTTCAGTTGATTTTGTTATTTTTTCTTTGCATCTTGCGGGGATTTCATCTATTTTAGG
>Cauloramphus_magnus_OP115198
CCTGACATAGCCTTTCCTCGCTTGAATAATATAAGGTTTTGGTTACTTCCCCCCGCACTCTTTTTACTACTCTTATCTACTTTGGTAGAGAGAGGAGCGGGGACTGGTTGAACTGTGTACCCTCCTTTGTCATCTGTTTTAGCCCATAGAGGGGCTTCAGTTGATTTTGTTATTTTTTCTTTGCATCTTGCGGGGATTTCATCTATTTTAGG
>Cauloramphus_magnus_OP115199
CCTGACATAGCCTTTCCTCGCTTGAATAATATAAGGTTTTGGTTACTTCCCCCCGCACTCTTTTTACTACTCTTATCTACTTTGGTAGAGAGAGGAGCGGGGACTGGTTGAACTGTGTACCCTCCTTTGTCATCTGTTTTAGCCCATAGAGGGGCTTCAGTTGATTTTGTTATTTTTTCTTTGCATCTTGCGGGGATTTCATCTATTTTAGG
>Cauloramphus_magnus_OP115201
CCTGACATAGCCTTTCCTCGCTTGAATAATATAAGGTTTTGGTTACTTCCCCCCGCACTCTTTTTACTACTCTTATCTACTTTGGTAGAGAGAGGAGCGGGGACTGGTTGAACTGTGTACCCTCCTTTGTCATCTGTTTTAGCCCATAGAGGGGCTTCAGTTGATTTTGTTATTTTTTCTTTGCATCTTGCGGGGATTTCATCTATTTTAGG
>Cauloramphus_magnus_OP115202
CCTGACATAGCCTTTCCTCGCTTGAATAATATAAGGTTTTGGTTACTTCCCCCCGCACTCTTTTTACTACTCTTATCTACTTTGGTAGAGAGAGGAGCGGGGACTGGTTGAACTGTGTACCCTCCTTTGTCATCTGTTTTAGCCCATAGAGGGGCTTCAGTTGATTTTGTTATTTTTTCTTTGCATCTTGCGGGGATTTCATCTATTTTAGG
>Cauloramphus_magnus_OP115204
CCTGACATAGCCTTTCCTCGCTTGAATAATATAAGGTTTTGGTTACTTCCCCCCGCACTCTTTTTACTACTCTTATCTACTTTGGTAGAGAGAGGAGCGGGGACTGGTTGAACTGTGTACCCTCCTTTGTCATCTGTTTTAGCCCATAGAGGGGCTTCAGTTGATTTTGTTATTTTTTCTTTGCATCTTGCGGGGATTTCATCTATTTTAGG
>Cauloramphus_magnus_OP115211
CCTGACATAGCCTTTCCTCGCTTGAATAATATAAGGTTTTGGTTACTTCCCCCCGCACTCTTTTTACTACTCTTATCTACTTTGGTAGAGAGAGGAGCGGGGACTGGTTGAACTGTGTACCCTCCTTTGTCATCTGTTTTAGCCCATAGAGGGGCTTCAGTTGATTTTGTTATTTTTTCTTTGCATCTTGCGGGGATTTCATCTATTTTAGG
>Cauloramphus_magnus_OP115042
CCTGACATAGCCTTTCCTCGCTTGAATAATATAAGGTTTTGGTTACTTCCCCCCGCACTCTTTTTACTACTCTTATCTACTTTGGTAGAGAGAGGAGCGGGGACTGGTTGAACTGTGTACCCTCCTTTGTCATCTGTTTTAGCCCATAGAGGGGCTTCAGTTGATTTTGTTATTTTTTCTTTGCATCTTGCGGGGATTTCATCTATTTTAGG
>Cauloramphus_magnus_OP115214
CCTGACATAGCCTTTCCTCGCTTGAATAATATAAGGTTTTGGTTACTTCCCCCCGCACTCTTTTTACTACTCTTATCTACTTTGGTAGAGAGAGGAGCGGGGACTGGTTGAACTGTGTACCCTCCTTTGTCATCTGTTTTAGCCCATAGAGGGGCTTCAGTTGATTTTGTTATTTTTTCTTTGCATCTTGCGGGGATTTCATCTATTTTAGG
>Cauloramphus_magnus_OP115016
CCTGACATAGCCTTTCCTCGCTTGAATAATATAAGGTTTTGGTTACTTCCCCCCGCACTCTTTTTACTACTCTTATCTACTTTGGTAGAGAGAGGAGCGGGGACTGGTTGAACTGTGTACCCTCCTTTGTCATCTGTTTTAGCCCATAGAGGGGCTTCAGTTGATTTTGTTATTTTTTCTTTGCATCTTGCGGGGATTTCATCTATTTTAGG
>Cauloramphus_magnus_OP115010
CCTGACATAGCCTTTCCTCGCTTGAATAATATAAGGTTTTGGTTACTTCCCCCCGCACTCTTTTTACTACTCTTATCTACTTTGGTAGAGAGAGGAGCGGGGACTGGTTGAACTGTGTACCCTCCTTTGTCATCTGTTTTAGCCCATAGAGGGGCTTCAGTTGATTTTGTTATTTTTTCTTTGCATCTTGCGGGGATTTCATCTATTTTAGG
>Cauloramphus_magnus_OP115003
CCTGACATAGCCTTTCCTCGCTTGAATAATATAAGGTTTTGGTTACTTCCCCCCGCACTCTTTTTACTACTCTTATCTACTTTGGTAGAGAGAGGAGCGGGGACTGGTTGAACTGTGTACCCTCCTTTGTCATCTGTTTTAGCCCATAGAGGGGCTTCAGTTGATTTTGTTATTTTTTCTTTGCATCTTGCGGGGATTTCATCTATTTTAGG
>Cauloramphus_magnus_OP115004
CCTGACATAGCCTTTCCTCGCTTGAATAATATAAGGTTTTGGTTACTTCCCCCCGCACTCTTTTTACTACTCTTATCTACTTTGGTAGAGAGAGGAGCGGGGACTGGTTGAACTGTGTACCCTCCTTTGTCATCTGTTTTAGCCCATAGAGGGGCTTCAGTTGATTTTGTTATTTTTTCTTTGCATCTTGCGGGGATTTCATCTATTTTAGG
>Cauloramphus_magnus_OP115173
CCTGACATAGCCTTTCCTCGCTTGAATAATATAAGGTTTTGGTTACTTCCCCCCGCACTCTTTTTACTACTCTTATCTACTTTGGTAGAGAGAGGAGCGGGGACTGGTTGAACTGTGTACCCTCCTTTGTCATCTGTTTTAGCCCATAGAGGGGCTTCAGTTGATTTTGTTATTTTTTCTTTGCATCTTGCGGGGATTTCATCTATTTTAGG
>Cauloramphus_magnus_OP115174
CCTGACATAGCCTTTCCTCGCTTGAATAATATAAGGTTTTGGTTACTTCCCCCCGCACTCTTTTTACTACTCTTATCTACTTTGGTAGAGAGAGGAGCGGGGACTGGTTGAACTGTGTACCCTCCTTTGTCATCTGTTTTAGCCCATAGAGGGGCTTCAGTTGATTTTGTTATTTTTTCTTTGCATCTTGCGGGGATTTCATCTATTTTAGG
>Cauloramphus_magnus_OP115182
CCTGACATAGCCTTTCCTCGCTTGAATAATATAAGGTTTTGGTTACTTCCCCCCGCACTCTTTTTACTACTCTTATCTACTTTGGTAGAGAGAGGAGCGGGGACTGGTTGAACTGTGTACCCTCCTTTGTCATCTGTTTTAGCCCATAGAGGGGCTTCAGTTGATTTTGTTATTTTTTCTTTGCATCTTGCGGGGATTTCATCTATTTTAGG
>Cauloramphus_magnus_OP115186
CCTGACATAGCCTTTCCTCGCTTGAATAATATAAGGTTTTGGTTACTTCCCCCCGCACTCTTTTTACTACTCTTATCTACTTTGGTAGAGAGAGGAGCGGGGACTGGTTGAACTGTGTACCCTCCTTTGTCATCTGTTTTAGCCCATAGAGGGGCTTCAGTTGATTTTGTTATTTTTTCTTTGCATCTTGCGGGGATTTCATCTATTTTAGG
>Cauloramphus_magnus_OP115189
CCTGACATAGCCTTTCCTCGCTTGAATAATATAAGGTTTTGGTTACTTCCCCCCGCACTCTTTTTACTACTCTTATCTACTTTGGTAGAGAGAGGAGCGGGGACTGGTTGAACTGTGTACCCTCCTTTGTCATCTGTTTTAGCCCATAGAGGGGCTTCAGTTGATTTTGTTATTTTTTCTTTGCATCTTGCGGGGATTTCATCTATTTTAGG
>Cauloramphus_magnus_OP115190
CCTGACATAGCCTTTCCTCGCTTGAATAATATAAGGTTTTGGTTACTTCCCCCCGCACTCTTTTTACTACTCTTATCTACTTTGGTAGAGAGAGGAGCGGGGACTGGTTGAACTGTGTACCCTCCTTTGTCATCTGTTTTAGCCCATAGAGGGGCTTCAGTTGATTTTGTTATTTTTTCTTTGCATCTTGCGGGGATTTCATCTATTTTAGG
>Cauloramphus_magnus_OP115194
CCTGACATAGCCTTTCCTCGCTTGAATAATATAAGGTTTTGGTTACTTCCCCCCGCACTCTTTTTACTACTCTTATCTACTTTGGTAGAGAGAGGAGCGGGGACTGGTTGAACTGTGTACCCTCCTTTGTCATCTGTTTTAGCCCATAGAGGGGCTTCAGTTGATTTTGTTATTTTTTCTTTGCATCTTGCGGGGATTTCATCTATTTTAGG
>Cauloramphus_magnus_OP115196
CCTGACATAGCCTTTCCTCGCTTGAATAATATAAGGTTTTGGTTACTTCCCCCCGCACTCTTTTTACTACTCTTATCTACTTTGGTAGAGAGAGGAGCGGGGACTGGTTGAACTGTGTACCCTCCTTTGTCATCTGTTTTAGCCCATAGAGGGGCTTCAGTTGATTTTGTTATTTTTTCTTTGCATCTTGCGGGGATTTCATCTATTTTAGG
>Cauloramphus_magnus_OP115206
CCTGACATAGCCTTTCCTCGCTTGAATAATATAAGGTTTTGGTTACTTCCCCCCGCACTCTTTTTACTACTCTTATCTACTTTGGTAGAGAGAGGAGCGGGGACTGGTTGAACTGTGTACCCTCCTTTGTCATCTGTTTTAGCCCATAGAGGGGCTTCAGTTGATTTTGTTATTTTTTCTTTGCATCTTGCGGGGATTTCATCTATTTTAGG
>Cauloramphus_magnus_OP115208
CCTGACATAGCCTTTCCTCGCTTGAATAATATAAGGTTTTGGTTACTTCCCCCCGCACTCTTTTTACTACTCTTATCTACTTTGGTAGAGAGAGGAGCGGGGACTGGTTGAACTGTGTACCCTCCTTTGTCATCTGTTTTAGCCCATAGAGGGGCTTCAGTTGATTTTGTTATTTTTTCTTTGCATCTTGCGGGGATTTCATCTATTTTAGG
>Cauloramphus_magnus_OP115216
CCTGACATAGCCTTTCCTCGCTTGAATAATATAAGGTTTTGGTTACTTCCCCCCGCACTCTTTTTACTACTCTTATCTACTTTGGTAGAGAGAGGAGCGGGGACTGGTTGAACTGTGTACCCTCCTTTGTCATCTGTTTTAGCCCATAGAGGGGCTTCAGTTGATTTTGTTATTTTTTCTTTGCATCTTGCGGGGATTTCATCTATTTTAGG
>Cauloramphus_magnus_OP115219
CCTGACATAGCCTTTCCTCGCTTGAATAATATAAGGTTTTGGTTACTTCCCCCCGCACTCTTTTTACTACTCTTATCTACTTTGGTAGAGAGAGGAGCGGGGACTGGTTGAACTGTGTACCCTCCTTTGTCATCTGTTTTAGCCCATAGAGGGGCTTCAGTTGATTTTGTTATTTTTTCTTTGCATCTTGCGGGGATTTCATCTATTTTAGG
>Cauloramphus_magnus_OP115101
CCTGACATAGCCTTTCCTCGCTTGAATAATATAAGGTTTTGGTTACTTCCCCCCGCACTCTTTTTACTACTCTTATCTACTTTGGTAGAGAGAGGAGCGGGGACTGGTTGAACTGTGTACCCTCCTTTGTCATCTGTTTTAGCCCATAGAGGGGCTTCAGTTGATTTTGTTATTTTTTCTTTGCATCTTGCGGGGATTTCATCTATTTTAGG
>Cauloramphus_magnus_OP115045
CCTGACATAGCCTTTCCTCGCTTGAATAATATAAGGTTTTGGTTACTTCCCCCCGCACTCTTTTTACTACTCTTATCTACTTTGGTAGAGAGAGGAGCGGGGACTGGTTGAACTGTGTACCCTCCTTTGTCATCTGTTTTAGCCCATAGAGGGGCTTCAGTTGATTTTGTTATTTTTTCTTTGCATCTTGCGGGGATTTCATCTATTTTAGG
>Cauloramphus_magnus_OP114944
CCTGACATAGCCTTTCCTCGCTTGAATAATATAAGGTTTTGGTTACTTCCCCCCGCACTCTTTTTACTACTCTTATCTACTTTGGTAGAGAGAGGAGCGGGGACTGGTTGAACTGTGTACCCTCCTTTGTCATCTGTTTTAGCCCATAGAGGGGCTTCAGTTGATTTTGTTATTTTTTCTTTGCATCTTGCGGGGATTTCATCTATTTTAGG
>Cauloramphus_magnus_OP114966
CCTGACATAGCCTTTCCTCGCTTGAATAATATAAGGTTTTGGTTACTTCCCCCCGCACTCTTTTTACTACTCTTATCTACTTTGGTAGAGAGAGGAGCGGGGACTGGTTGAACTGTGTACCCTCCTTTGTCATCTGTTTTAGCCCATAGAGGGGCTTCAGTTGATTTTGTTATTTTTTCTTTGCATCTTGCGGGGATTTCATCTATTTTAGG
>Cauloramphus_magnus_OP115035
CCTGACATAGCCTTTCCTCGCTTGAATAATATAAGGTTTTGGTTACTTCCCCCCGCACTCTTTTTACTACTCTTATCTACTTTGGTAGAGAGAGGAGCGGGGACTGGTTGAACTGTGTACCCTCCTTTGTCATCTGTTTTAGCCCATAGAGGGGCTTCAGTTGATTTTGTTATTTTTTCTTTGCATCTTGCGGGGATTTCATCTATTTTAGG
>Cauloramphus_magnus_OP115038
CCTGACATAGCCTTTCCTCGCTTGAATAATATAAGGTTTTGGTTACTTCCCCCCGCACTCTTTTTACTACTCTTATCTACTTTGGTAGAGAGAGGAGCGGGGACTGGTTGAACTGTGTACCCTCCTTTGTCATCTGTTTTAGCCCATAGAGGGGCTTCAGTTGATTTTGTTATTTTTTCTTTGCATCTTGCGGGGATTTCATCTATTTTAGG
>Cauloramphus_magnus_OP115040
CCTGACATAGCCTTTCCTCGCTTGAATAATATAAGGTTTTGGTTACTTCCCCCCGCACTCTTTTTACTACTCTTATCTACTTTGGTAGAGAGAGGAGCGGGGACTGGTTGAACTGTGTACCCTCCTTTGTCATCTGTTTTAGCCCATAGAGGGGCTTCAGTTGATTTTGTTATTTTTTCTTTGCATCTTGCGGGGATTTCATCTATTTTAGG
>Cauloramphus_magnus_OP115043
CCTGACATAGCCTTTCCTCGCTTGAATAATATAAGGTTTTGGTTACTTCCCCCCGCACTCTTTTTACTACTCTTATCTACTTTGGTAGAGAGAGGAGCGGGGACTGGTTGAACTGTGTACCCTCCTTTGTCATCTGTTTTAGCCCATAGAGGGGCTTCAGTTGATTTTGTTATTTTTTCTTTGCATCTTGCGGGGATTTCATCTATTTTAGG
>Cauloramphus_magnus_OP115044
CCTGACATAGCCTTTCCTCGCTTGAATAATATAAGGTTTTGGTTACTTCCCCCCGCACTCTTTTTACTACTCTTATCTACTTTGGTAGAGAGAGGAGCGGGGACTGGTTGAACTGTGTACCCTCCTTTGTCATCTGTTTTAGCCCATAGAGGGGCTTCAGTTGATTTTGTTATTTTTTCTTTGCATCTTGCGGGGATTTCATCTATTTTAGG
>Cauloramphus_magnus_OP115048
CCTGACATAGCCTTTCCTCGCTTGAATAATATAAGGTTTTGGTTACTTCCCCCCGCACTCTTTTTACTACTCTTATCTACTTTGGTAGAGAGAGGAGCGGGGACTGGTTGAACTGTGTACCCTCCTTTGTCATCTGTTTTAGCCCATAGAGGGGCTTCAGTTGATTTTGTTATTTTTTCTTTGCATCTTGCGGGGATTTCATCTATTTTAGG
>Cauloramphus_magnus_OP115050
CCTGACATAGCCTTTCCTCGCTTGAATAATATAAGGTTTTGGTTACTTCCCCCCGCACTCTTTTTACTACTCTTATCTACTTTGGTAGAGAGAGGAGCGGGGACTGGTTGAACTGTGTACCCTCCTTTGTCATCTGTTTTAGCCCATAGAGGGGCTTCAGTTGATTTTGTTATTTTTTCTTTGCATCTTGCGGGGATTTCATCTATTTTAGG
>Cauloramphus_magnus_OP115052
CCTGACATAGCCTTTCCTCGCTTGAATAATATAAGGTTTTGGTTACTTCCCCCCGCACTCTTTTTACTACTCTTATCTACTTTGGTAGAGAGAGGAGCGGGGACTGGTTGAACTGTGTACCCTCCTTTGTCATCTGTTTTAGCCCATAGAGGGGCTTCAGTTGATTTTGTTATTTTTTCTTTGCATCTTGCGGGGATTTCATCTATTTTAGG
>Cauloramphus_magnus_OP115057
CCTGACATAGCCTTTCCTCGCTTGAATAATATAAGGTTTTGGTTACTTCCCCCCGCACTCTTTTTACTACTCTTATCTACTTTGGTAGAGAGAGGAGCGGGGACTGGTTGAACTGTGTACCCTCCTTTGTCATCTGTTTTAGCCCATAGAGGGGCTTCAGTTGATTTTGTTATTTTTTCTTTGCATCTTGCGGGGATTTCATCTATTTTAGG
>Cauloramphus_magnus_OP115099
CCTGACATAGCCTTTCCTCGCTTGAATAATATAAGGTTTTGGTTACTTCCCCCCGCACTCTTTTTACTACTCTTATCTACTTTGGTAGAGAGAGGAGCGGGGACTGGTTGAACTGTGTACCCTCCTTTGTCATCTGTTTTAGCCCATAGAGGGGCTTCAGTTGATTTTGTTATTTTTTCTTTGCATCTTGCGGGGATTTCATCTATTTTAGG
>Cauloramphus_magnus_OP115100
CCTGACATAGCCTTTCCTCGCTTGAATAATATAAGGTTTTGGTTACTTCCCCCCGCACTCTTTTTACTACTCTTATCTACTTTGGTAGAGAGAGGAGCGGGGACTGGTTGAACTGTGTACCCTCCTTTGTCATCTGTTTTAGCCCATAGAGGGGCTTCAGTTGATTTTGTTATTTTTTCTTTGCATCTTGCGGGGATTTCATCTATTTTAGG
>Cauloramphus_magnus_OP115104
CCTGACATAGCCTTTCCTCGCTTGAATAATATAAGGTTTTGGTTACTTCCCCCCGCACTCTTTTTACTACTCTTATCTACTTTGGTAGAGAGAGGAGCGGGGACTGGTTGAACTGTGTACCCTCCTTTGTCATCTGTTTTAGCCCATAGAGGGGCTTCAGTTGATTTTGTTATTTTTTCTTTGCATCTTGCGGGGATTTCATCTATTTTAGG
>Cauloramphus_magnus_OP115105
CCTGACATAGCCTTTCCTCGCTTGAATAATATAAGGTTTTGGTTACTTCCCCCCGCACTCTTTTTACTACTCTTATCTACTTTGGTAGAGAGAGGAGCGGGGACTGGTTGAACTGTGTACCCTCCTTTGTCATCTGTTTTAGCCCATAGAGGGGCTTCAGTTGATTTTGTTATTTTTTCTTTGCATCTTGCGGGGATTTCATCTATTTTAGG
>Cauloramphus_magnus_OP115106
CCTGACATAGCCTTTCCTCGCTTGAATAATATAAGGTTTTGGTTACTTCCCCCCGCACTCTTTTTACTACTCTTATCTACTTTGGTAGAGAGAGGAGCGGGGACTGGTTGAACTGTGTACCCTCCTTTGTCATCTGTTTTAGCCCATAGAGGGGCTTCAGTTGATTTTGTTATTTTTTCTTTGCATCTTGCGGGGATTTCATCTATTTTAGG
>Cauloramphus_magnus_OP115108
CCTGACATAGCCTTTCCTCGCTTGAATAATATAAGGTTTTGGTTACTTCCCCCCGCACTCTTTTTACTACTCTTATCTACTTTGGTAGAGAGAGGAGCGGGGACTGGTTGAACTGTGTACCCTCCTTTGTCATCTGTTTTAGCCCATAGAGGGGCTTCAGTTGATTTTGTTATTTTTTCTTTGCATCTTGCGGGGATTTCATCTATTTTAGG
>Cauloramphus_magnus_OP115111
CCTGACATAGCCTTTCCTCGCTTGAATAATATAAGGTTTTGGTTACTTCCCCCCGCACTCTTTTTACTACTCTTATCTACTTTGGTAGAGAGAGGAGCGGGGACTGGTTGAACTGTGTACCCTCCTTTGTCATCTGTTTTAGCCCATAGAGGGGCTTCAGTTGATTTTGTTATTTTTTCTTTGCATCTTGCGGGGATTTCATCTATTTTAGG
>Cauloramphus_magnus_OP115112
CCTGACATAGCCTTTCCTCGCTTGAATAATATAAGGTTTTGGTTACTTCCCCCCGCACTCTTTTTACTACTCTTATCTACTTTGGTAGAGAGAGGAGCGGGGACTGGTTGAACTGTGTACCCTCCTTTGTCATCTGTTTTAGCCCATAGAGGGGCTTCAGTTGATTTTGTTATTTTTTCTTTGCATCTTGCGGGGATTTCATCTATTTTAGG
>Cauloramphus_magnus_OP115113
CCTGACATAGCCTTTCCTCGCTTGAATAATATAAGGTTTTGGTTACTTCCCCCCGCACTCTTTTTACTACTCTTATCTACTTTGGTAGAGAGAGGAGCGGGGACTGGTTGAACTGTGTACCCTCCTTTGTCATCTGTTTTAGCCCATAGAGGGGCTTCAGTTGATTTTGTTATTTTTTCTTTGCATCTTGCGGGGATTTCATCTATTTTAGG
>Cauloramphus_magnus_OP115114
CCTGACATAGCCTTTCCTCGCTTGAATAATATAAGGTTTTGGTTACTTCCCCCCGCACTCTTTTTACTACTCTTATCTACTTTGGTAGAGAGAGGAGCGGGGACTGGTTGAACTGTGTACCCTCCTTTGTCATCTGTTTTAGCCCATAGAGGGGCTTCAGTTGATTTTGTTATTTTTTCTTTGCATCTTGCGGGGATTTCATCTATTTTAGG
>Cauloramphus_magnus_OP115115
CCTGACATAGCCTTTCCTCGCTTGAATAATATAAGGTTTTGGTTACTTCCCCCCGCACTCTTTTTACTACTCTTATCTACTTTGGTAGAGAGAGGAGCGGGGACTGGTTGAACTGTGTACCCTCCTTTGTCATCTGTTTTAGCCCATAGAGGGGCTTCAGTTGATTTTGTTATTTTTTCTTTGCATCTTGCGGGGATTTCATCTATTTTAGG
>Cauloramphus_magnus_OP115116
CCTGACATAGCCTTTCCTCGCTTGAATAATATAAGGTTTTGGTTACTTCCCCCCGCACTCTTTTTACTACTCTTATCTACTTTGGTAGAGAGAGGAGCGGGGACTGGTTGAACTGTGTACCCTCCTTTGTCATCTGTTTTAGCCCATAGAGGGGCTTCAGTTGATTTTGTTATTTTTTCTTTGCATCTTGCGGGGATTTCATCTATTTTAGG
>Cauloramphus_magnus_OP115126
CCTGACATAGCCTTTCCTCGCTTGAATAATATAAGGTTTTGGTTACTTCCCCCCGCACTCTTTTTACTACTCTTATCTACTTTGGTAGAGAGAGGAGCGGGGACTGGTTGAACTGTGTACCCTCCTTTGTCATCTGTTTTAGCCCATAGAGGGGCTTCAGTTGATTTTGTTATTTTTTCTTTGCATCTTGCGGGGATTTCATCTATTTTAGG
>Cauloramphus_magnus_OP115209
CCTGACATAGCCTTTCCTCGCTTGAATAATATAAGGTTTTGGTTACTTCCCCCCGCACTCTTTTTACTACTCTTATCTACTTTGGTAGAGAGAGGAGCGGGGACTGGTTGAACTGTGTACCCTCCTTTGTCATCTGTTTTAGCCCATAGAGGGGCTTCAGTTGATTTTGTTATTTTTTCTTTGCATCTTGCGGGGATTTCATCTATTTTAGG
>Cauloramphus_magnus_OP115213
CCTGACATAGCCTTTCCTCGCTTGAATAATATAAGGTTTTGGTTACTTCCCCCCGCACTCTTTTTACTACTCTTATCTACTTTGGTAGAGAGAGGAGCGGGGACTGGTTGAACTGTGTACCCTCCTTTGTCATCTGTTTTAGCCCATAGAGGGGCTTCAGTTGATTTTGTTATTTTTTCTTTGCATCTTGCGGGGATTTCATCTATTTTAGG
>Cauloramphus_magnus_OP115220
CCTGACATAGCCTTTCCTCGCTTGAATAATATAAGGTTTTGGTTACTTCCCCCCGCACTCTTTTTACTACTCTTATCTACTTTGGTAGAGAGAGGAGCGGGGACTGGTTGAACTGTGTACCCTCCTTTGTCATCTGTTTTAGCCCATAGAGGGGCTTCAGTTGATTTTGTTATTTTTTCTTTGCATCTTGCGGGGATTTCATCTATTTTAGG
>Cauloramphus_magnus_OP115169
CCTGACATAGCCTTTCCTCGCTTGAATAATATAAGGTTTTGGTTACTTCCCCCCGCACTCTTTTTACTACTCTTATCTACTTTGGTAGAGAGAGGAGCGGGGACTGGTTGAACTGTGTACCCTCCTTTGTCATCTGTTTTAGCCCATAGAGGGGCTTCAGTTGATTTTGTTATTTTTTCTTTGCATCTTGCGGGGATTTCATCTATTTTAGG
>Cauloramphus_magnus_OP115171
CCTGACATAGCCTTTCCTCGCTTGAATAATATAAGGTTTTGGTTACTTCCCCCCGCACTCTTTTTACTACTCTTATCTACTTTGGTAGAGAGAGGAGCGGGGACTGGTTGAACTGTGTACCCTCCTTTGTCATCTGTTTTAGCCCATAGAGGGGCTTCAGTTGATTTTGTTATTTTTTCTTTGCATCTTGCGGGGATTTCATCTATTTTAGG
>Cauloramphus_magnus_OP115183
CCTGACATAGCCTTTCCTCGCTTGAATAATATAAGGTTTTGGTTACTTCCCCCCGCACTCTTTTTACTACTCTTATCTACTTTGGTAGAGAGAGGAGCGGGGACTGGTTGAACTGTGTACCCTCCTTTGTCATCTGTTTTAGCCCATAGAGGGGCTTCAGTTGATTTTGTTATTTTTTCTTTGCATCTTGCGGGGATTTCATCTATTTTAGG
>Cauloramphus_magnus_OP115191
CCTGACATAGCCTTTCCTCGCTTGAATAATATAAGGTTTTGGTTACTTCCCCCCGCACTCTTTTTACTACTCTTATCTACTTTGGTAGAGAGAGGAGCGGGGACTGGTTGAACTGTGTACCCTCCTTTGTCATCTGTTTTAGCCCATAGAGGGGCTTCAGTTGATTTTGTTATTTTTTCTTTGCATCTTGCGGGGATTTCATCTATTTTAGG
>Cauloramphus_magnus_OP115017
CCTGACATAGCCTTTCCTCGCTTGAATAATATAAGGTTTTGGTTACTTCCCCCCGCACTCTTTTTACTACTCTTATCTACTTTGGTAGAGAGAGGAGCGGGGACTGGTTGAACTGTGTACCCTCCTTTGTCATCTGTTTTAGCCCATAGAGGGGCTTCAGTTGATTTTGTTATTTTTTCTTTGCATCTTGCGGGGATTTCATCTATTTTAGG
>Cauloramphus_magnus_OP115179
CCTGACATAGCCTTTCCTCGCTTGAATAATATAAGGTTTTGGTTACTTCCCCCCGCACTCTTTTTACTACTCTTATCTACTTTGGTAGAGAGAGGAGCGGGGACTGGTTGAACTGTGTACCCTCCTTTGTCATCTGTTTTAGCCCATAGAGGGGCTTCAGTTGATTTTGTTATTTTTTCTTTGCATCTTGCGGGGATTTCATCTATTTTAGG
>Cauloramphus_magnus_OP115180
CCTGACATAGCCTTTCCTCGCTTGAATAATATAAGGTTTTGGTTACTTCCCCCCGCACTCTTTTTACTACTCTTATCTACTTTGGTAGAGAGAGGAGCGGGGACTGGTTGAACTGTGTACCCTCCTTTGTCATCTGTTTTAGCCCATAGAGGGGCTTCAGTTGATTTTGTTATTTTTTCTTTGCATCTTGCGGGGATTTCATCTATTTTAGG
>Cauloramphus_magnus_OP115192
CCTGACATAGCCTTTCCTCGCTTGAATAATATAAGGTTTTGGTTACTTCCCCCCGCACTCTTTTTACTACTCTTATCTACTTTGGTAGAGAGAGGAGCGGGGACTGGTTGAACTGTGTACCCTCCTTTGTCATCTGTTTTAGCCCATAGAGGGGCTTCAGTTGATTTTGTTATTTTTTCTTTGCATCTTGCGGGGATTTCATCTATTTTAGG
>Cauloramphus_magnus_OP115195
CCTGACATAGCCTTTCCTCGCTTGAATAATATAAGGTTTTGGTTACTTCCCCCCGCACTCTTTTTACTACTCTTATCTACTTTGGTAGAGAGAGGAGCGGGGACTGGTTGAACTGTGTACCCTCCTTTGTCATCTGTTTTAGCCCATAGAGGGGCTTCAGTTGATTTTGTTATTTTTTCTTTGCATCTTGCGGGGATTTCATCTATTTTAGG
>Cauloramphus_magnus_OP115210
CCTGACATAGCCTTTCCTCGCTTGAATAATATAAGGTTTTGGTTACTTCCCCCCGCACTCTTTTTACTACTCTTATCTACTTTGGTAGAGAGAGGAGCGGGGACTGGTTGAACTGTGTACCCTCCTTTGTCATCTGTTTTAGCCCATAGAGGGGCTTCAGTTGATTTTGTTATTTTTTCTTTGCATCTTGCGGGGATTTCATCTATTTTAGG
>Cauloramphus_magnus_OP115212
CCTGACATAGCCTTTCCTCGCTTGAATAATATAAGGTTTTGGTTACTTCCCCCCGCACTCTTTTTACTACTCTTATCTACTTTGGTAGAGAGAGGAGCGGGGACTGGTTGAACTGTGTACCCTCCTTTGTCATCTGTTTTAGCCCATAGAGGGGCTTCAGTTGATTTTGTTATTTTTTCTTTGCATCTTGCGGGGATTTCATCTATTTTAGG
>Cauloramphus_magnus_OP115170
CCTGACATAGCCTTTCCTCGCTTGAATAATATAAGGTTTTGGTTACTTCCCCCCGCACTCTTTTTACTACTCTTATCTACTTTGGTAGAGAGAGGAGCGGGGACTGGTTGAACTGTGTACCCTCCTTTGTCATCTGTTTTAGCCCATAGAGGGGCTTCAGTTGATTTTGTTATTTTTTCTTTGCATCTTGCGGGGATTTCATCTATTTTAGG
>Cauloramphus_magnus_OP115175
CCTGACATAGCCTTTCCTCGCTTGAATAATATAAGGTTTTGGTTACTTCCCCCCGCACTCTTTTTACTACTCTTATCTACTTTGGTAGAGAGAGGAGCGGGGACTGGTTGAACTGTGTACCCTCCTTTGTCATCTGTTTTAGCCCATAGAGGGGCTTCAGTTGATTTTGTTATTTTTTCTTTGCATCTTGCGGGGATTTCATCTATTTTAGG
>Cauloramphus_magnus_OP115181
CCTGACATAGCCTTTCCTCGCTTGAATAATATAAGGTTTTGGTTACTTCCCCCCGCACTCTTTTTACTACTCTTATCTACTTTGGTAGAGAGAGGAGCGGGGACTGGTTGAACTGTGTACCCTCCTTTGTCATCTGTTTTAGCCCATAGAGGGGCTTCAGTTGATTTTGTTATTTTTTCTTTGCATCTTGCGGGGATTTCATCTATTTTAGG
>Cauloramphus_magnus_OP115217
CCTGACATAGCCTTTCCTCGCTTGAATAATATAAGGTTTTGGTTACTTCCCCCCGCACTCTTTTTACTACTCTTATCTACTTTGGTAGAGAGAGGAGCGGGGACTGGTTGAACTRTGTACCCTCCTTTGTCATCTGTTTTAGCCCATAGAGGGGCTTCAGTTGATTTTGTTATTTTTTCTTTGCATCTTGCGGGGATTTCATCTATTTTAGG
>Cauloramphus_magnus_OP115221
CCTGACATAGCCTTTCCTCGCTTGAATAATATAAGGTTTTGGTTACTTCCCCCCGCACTCTTTTTACTACTCTTATCTACTTTGGTAGAGAGAGGAGCGGGGACTGGTTGAACTRTGTACCCTCCTTTGTCATCTGTTTTAGCCCATAGAGGGGCTTCAGTTGATTTTGTTATTTTTTCTTTGCATCTTGCGGGGATTTCATCTATTTTAGG
>Cauloramphus_magnus_OP114985
CCTGACATAGCCTTTCCTCGCTTGAATAATATAAGGTTTTGGTTACTTCCCCCCGCACTCTTTTTACTACTCTTATCTACTTTGGTAGAGAGAGGAGCAGGGACTGGTTGAACTRTGTACCCTCCTTTGTCATCTGTTTTAGCCCATAGAGGGGCTTCAGTTGATTTTGTTATTTTTTCTTTGCATCTTGCGGGGATTTCATCTATTTTAGG
>Cauloramphus_magnus_OP114972
CCTGACATAGCCTTTCCTCGCTTGAATAATATAAGGTTTTGGTTACTTCCCCCCGCACTCTTTTTACTACTCTTATCTACTTTGGTAGAGAGAGGAGCAGGGACTGGTTGAACTGTGTACCCTCCTTTGTCATCTGTTTTAGCCCATAGAGGGGCTTCAGTTGATTTTGTTATTTTTTCTTTGCATCTTGCGGGGATTTCATCTATTTTAGG
>Cauloramphus_magnus_OP114990
CCTGACATAGCCTTTCCTCGCTTGAATAATATAAGGTTTTGGTTACTTCCCCCCGCACTCTTTTTACTACTCTTATCTACTTTGGTAGAGAGAGGAGCAGGGACTGGTTGAACTGTGTACCCTCCTTTGTCATCTGTTTTAGCCCATAGAGGGGCTTCAGTTGATTTTGTTATTTTTTCTTTGCATCTTGCGGGGATTTCATCTATTTTAGG
>Cauloramphus_magnus_OP114989
CCTGACATAGCCTTTCCTCGCTTGAATAATATAAGGTTTTGGTTACTTCCCCCCGCACTCTTTTTACTACTCTTATCTACTTTGGTAGAGAGAGGAGCAGGGACTGGTTGAACTGTGTACCCTCCTTTGTCATCTGTTTTAGCCCATAGAGGGGCTTCAGTTGATTTTGTTATTTTTTCTTTGCATCTTGCGGGGATTTCATCTATTTTAGG
>Cauloramphus_magnus_OP114986
CCTGACATAGCCTTTCCTCGCTTGAATAATATAAGGTTTTGGTTACTTCCCCCCGCACTCTTTTTACTACTCTTATCTACTTTGGTAGAGAGAGGAGCAGGGACTGGTTGAACTGTGTACCCTCCTTTGTCATCTGTTTTAGCCCATAGAGGGGCTTCAGTTGATTTTGTTATTTTTTCTTTGCATCTTGCGGGGATTTCATCTATTTTAGG
>Cauloramphus_magnus_OP114991
CCTGACATAGCCTTTCCTCGCTTGAATAATATAAGGTTTTGGTTACTTCCCCCCGCACTCTTTTTACTACTCTTATCTACTTTGGTAGAGAGAGGAGCAGGGACTGGTTGAACTGTGTACCCTCCTTTGTCATCTGTTTTAGCCCATAGAGGGGCTTCAGTTGATTTTGTTATTTTTTCTTTGCATCTTGCGGGGATTTCATCTATTTTAGG
>Cauloramphus_magnus_OP114992
CCTGACATAGCCTTTCCTCGCTTGAATAATATAAGGTTTTGGTTACTTCCCCCCGCACTCTTTTTACTACTCTTATCTACTTTGGTAGAGAGAGGAGCAGGGACTGGTTGAACTGTGTACCCTCCTTTGTCATCTGTTTTAGCCCATAGAGGGGCTTCAGTTGATTTTGTTATTTTTTCTTTGCATCTTGCGGGGATTTCATCTATTTTAGG
>Cauloramphus_magnus_OP114993
CCTGACATAGCCTTTCCTCGCTTGAATAATATAAGGTTTTGGTTACTTCCCCCCGCACTCTTTTTACTACTCTTATCTACTTTGGTAGAGAGAGGAGCAGGGACTGGTTGAACTGTGTACCCTCCTTTGTCATCTGTTTTAGCCCATAGAGGGGCTTCAGTTGATTTTGTTATTTTTTCTTTGCATCTTGCGGGGATTTCATCTATTTTAGG
>Cauloramphus_magnus_OP114994
CCTGACATAGCCTTTCCTCGCTTGAATAATATAAGGTTTTGGTTACTTCCCCCCGCACTCTTTTTACTACTCTTATCTACTTTGGTAGAGAGAGGAGCAGGGACTGGTTGAACTGTGTACCCTCCTTTGTCATCTGTTTTAGCCCATAGAGGGGCTTCAGTTGATTTTGTTATTTTTTCTTTGCATCTTGCGGGGATTTCATCTATTTTAGG
>Cauloramphus_magnus_OP114970
CCTGACATAGCCTTTCCTCGCTTGAATAATATAAGGTTTTGGTTACTTCCCCCCGCACTCTTTTTACTACTCTTATCTACTTTGGTAGAGAGAGGAGCAGGGACTGGTTGAACTGTGTACCCTCCTTTGTCATCTGTTTTAGCCCATAGAGGGGCTTCAGTTGATTTTGTTATTTTTTCTTTGCATCTTGCGGGGATTTCATCTATTTTAGG
>Cauloramphus_magnus_OP114975
CCTGACATAGCCTTTCCTCGCTTGAATAATATAAGGTTTTGGTTACTTCCCCCCGCACTCTTTTTACTACTCTTATCTACTTTGGTAGAGAGAGGAGCAGGGACTGGTTGAACTGTGTACCCTCCTTTGTCATCTGTTTTAGCCCATAGAGGGGCTTCAGTTGATTTTGTTATTTTTTCTTTGCATCTTGCGGGGATTTCATCTATTTTAGG
>Cauloramphus_magnus_OP114977
CCTGACATAGCCTTTCCTCGCTTGAATAATATAAGGTTTTGGTTACTTCCCCCCGCACTCTTTTTACTACTCTTATCTACTTTGGTAGAGAGAGGAGCAGGGACTGGTTGAACTGTGTACCCTCCTTTGTCATCTGTTTTAGCCCATAGAGGGGCTTCAGTTGATTTTGTTATTTTTTCTTTGCATCTTGCGGGGATTTCATCTATTTTAGG
>Cauloramphus_magnus_OP114971
CCTGACATAGCCTTTCCTCGCTTGAATAATATAAGGTTTTGGTTACTTCCCCCCGCACTCTTTTTACTACTCTTATCTACTTTGGTAGAGAGAGGAGCAGGGACTGGTTGAACTGTGTACCCTCCTTTGTCATCTGTTTTAGCCCATAGAGGGGCTTCAGTTGATTTTGTTATTTTTTCTTTGCATCTTGCGGGGATTTCATCTATTTTAGG
>Cauloramphus_magnus_OP114968
CCTGACATAGCCTTTCCTCGCTTGAATAATATAAGGTTTTGGTTACTTCCCCCCGCACTCTTTTTACTACTCTTATCTACTTTGGTAGAGAGAGGAGCAGGGACTGGTTGAACTGTGTACCCTCCTTTGTCATCTGTTTTAGCCCATAGAGGGGCTTCAGTTGATTTTGTTATTTTTTCTTTGCATCTTGCGGGGATTTCATCTATTTTAGG
>Cauloramphus_magnus_OP114978
CCTGACATAGCCTTTCCTCGCTTGAATAATATAAGGTTTTGGTTACTTCCCCCCGCACTCTTTTTACTACTCTTATCTACTTTGGTAGAGAGAGGAGCAGGGACTGGTTGAACTGTGTACCCTCCTTTGTCATCTGTTTTAGCCCATAGAGGGGCTTCAGTTGATTTTGTTATTTTTTCTTTGCATCTTGCGGGGATTTCATCTATTTTAGG
>Cauloramphus_magnus_OP114936
CCAGATATAGCTTTTCCTCGTTTAAATAATATAAGTTTTTGGTTACTTCCTCCCGCACTCTTTCTTCTACTCTTATCAACTTTAGTAGAAAGAGGTGCGGGAACTGGTTGAACTGTCTACCCCCCTTTATCATCTGTTTTAGCGCATAGGGGAGCTTCAGTTGATTTTGTGATTTTTTCTTTGCATCTTGCAGGAATTTCCTCTATTTTAGG
>Cauloramphus_magnus_OP114937
CCAGATATAGCTTTTCCTCGTTTAAATAATATAAGTTTTTGGTTACTTCCTCCCGCACTCTTTCTTCTACTCTTATCAACTTTAGTAGAAAGAGGTGCGGGAACTGGTTGAACTGTCTACCCCCCTTTATCATCTGTTTTAGCGCATAGGGGAGCTTCAGTTGATTTTGTGATTTTTTCTTTGCATCTTGCAGGAATTTCCTCTATTTTAGG
>Cauloramphus_magnus_OP114938
CCAGATATAGCTTTTCCTCGTTTAAATAATATAAGTTTTTGGTTACTTCCTCCCGCACTCTTTCTTCTACTCTTATCAACTTTAGTAGAAAGAGGTGCGGGAACTGGTTGAACTGTCTACCCCCCTTTATCATCTGTTTTAGCGCATAGGGGAGCTTCAGTTGATTTTGTGATTTTTTCTTTGCATCTTGCAGGAATTTCCTCTATTTTAGG
>Cauloramphus_magnus_OP114939
CCAGATATAGCTTTTCCTCGTTTAAATAATATAAGTTTTTGGTTACTTCCTCCCGCACTCTTTCTTCTACTCTTATCAACTTTAGTAGAAAGAGGTGCGGGAACTGGTTGAACTGTCTACCCCCCTTTATCATCTGTTTTAGCGCATAGGGGAGCTTCAGTTGATTTTGTGATTTTTTCTTTGCATCTTGCAGGAATTTCCTCTATTTTAGG
>Cauloramphus_magnus_OP114940
CCAGATATAGCTTTTCCTCGTTTAAATAATATAAGTTTTTGGTTACTTCCTCCCGCACTCTTTCTTCTACTCTTATCAACTTTAGTAGAAAGAGGTGCGGGAACTGGTTGAACTGTCTACCCCCCTTTATCATCTGTTTTAGCGCATAGGGGAGCTTCAGTTGATTTTGTGATTTTTTCTTTGCATCTTGCAGGAATTTCCTCTATTTTAGG
>Cauloramphus_magnus_OP114941
CCAGATATAGCTTTTCCTCGTTTAAATAATATAAGTTTTTGGTTACTTCCTCCCGCACTCTTTCTTCTACTCTTATCAACTTTAGTAGAAAGAGGTGCGGGAACTGGTTGAACTGTCTACCCCCCTTTATCATCTGTTTTAGCGCATAGGGGAGCTTCAGTTGATTTTGTGATTTTTTCTTTGCATCTTGCAGGAATTTCCTCTATTTTAGG
>Cauloramphus_magnus_OP114942
CCAGATATAGCTTTTCCTCGTTTAAATAATATAAGTTTTTGGTTACTTCCTCCCGCACTCTTTCTTCTACTCTTATCAACTTTAGTAGAAAGAGGTGCGGGAACTGGTTGAACTGTCTACCCCCCTTTATCATCTGTTTTAGCGCATAGGGGAGCTTCAGTTGATTTTGTGATTTTTTCTTTGCATCTTGCAGGAATTTCCTCTATTTTAGG
>Cauloramphus_magnus_OP114943
CCAGATATAGCTTTTCCTCGTTTAAATAATATAAGTTTTTGGTTACTTCCTCCCGCACTCTTTCTTCTACTCTTATCAACTTTAGTAGAAAGAGGTGCGGGAACTGGTTGAACTGTCTACCCCCCTTTATCATCTGTTTTAGCGCATAGGGGAGCTTCAGTTGATTTTGTGATTTTTTCTTTGCATCTTGCAGGAATTTCCTCTATTTTAGG
>Cauloramphus_magnus_OP114945
CCAGATATAGCTTTTCCTCGTTTAAATAATATAAGTTTTTGGTTACTTCCTCCCGCACTCTTTCTTCTACTCTTATCAACTTTAGTAGAAAGAGGTGCGGGAACTGGTTGAACTGTCTACCCCCCTTTATCATCTGTTTTAGCGCATAGGGGAGCTTCAGTTGATTTTGTGATTTTTTCTTTGCATCTTGCAGGAATTTCCTCTATTTTAGG
>Cauloramphus_magnus_OP114946
CCAGATATAGCTTTTCCTCGTTTAAATAATATAAGTTTTTGGTTACTTCCTCCCGCACTCTTTCTTCTACTCTTATCAACTTTAGTAGAAAGAGGTGCGGGAACTGGTTGAACTGTCTACCCCCCTTTATCATCTGTTTTAGCGCATAGGGGAGCTTCAGTTGATTTTGTGATTTTTTCTTTGCATCTTGCAGGAATTTCCTCTATTTTAGG
>Cauloramphus_magnus_OP114947
CCAGATATAGCTTTTCCTCGTTTAAATAATATAAGTTTTTGGTTACTTCCTCCCGCACTCTTTCTTCTACTCTTATCAACTTTAGTAGAAAGAGGTGCGGGAACTGGTTGAACTGTCTACCCCCCTTTATCATCTGTTTTAGCGCATAGGGGAGCTTCAGTTGATTTTGTGATTTTTTCTTTGCATCTTGCAGGAATTTCCTCTATTTTAGG
>Cauloramphus_magnus_OP114948
CCAGATATAGCTTTTCCTCGTTTAAATAATATAAGTTTTTGGTTACTTCCTCCCGCACTCTTTCTTCTACTCTTATCAACTTTAGTAGAAAGAGGTGCGGGAACTGGTTGAACTGTCTACCCCCCTTTATCATCTGTTTTAGCGCATAGGGGAGCTTCAGTTGATTTTGTGATTTTTTCTTTGCATCTTGCAGGAATTTCCTCTATTTTAGG
>Cauloramphus_magnus_OP114949
CCAGATATAGCTTTTCCTCGTTTAAATAATATAAGTTTTTGGTTACTTCCTCCCGCACTCTTTCTTCTACTCTTATCAACTTTAGTAGAAAGAGGTGCGGGAACTGGTTGAACTGTCTACCCCCCTTTATCATCTGTTTTAGCGCATAGGGGAGCTTCAGTTGATTTTGTGATTTTTTCTTTGCATCTTGCAGGAATTTCCTCTATTTTAGG
>Cauloramphus_magnus_OP114950
CCAGATATAGCTTTTCCTCGTTTAAATAATATAAGTTTTTGGTTACTTCCTCCCGCACTCTTTCTTCTACTCTTATCAACTTTAGTAGAAAGAGGTGCGGGAACTGGTTGAACTGTCTACCCCCCTTTATCATCTGTTTTAGCGCATAGGGGAGCTTCAGTTGATTTTGTGATTTTTTCTTTGCATCTTGCAGGAATTTCCTCTATTTTAGG
>Cauloramphus_magnus_OP114951
CCAGATATAGCTTTTCCTCGTTTAAATAATATAAGTTTTTGGTTACTTCCTCCCGCACTCTTTCTTCTACTCTTATCAACTTTAGTAGAAAGAGGTGCGGGAACTGGTTGAACTGTCTACCCCCCTTTATCATCTGTTTTAGCGCATAGGGGAGCTTCAGTTGATTTTGTGATTTTTTCTTTGCATCTTGCAGGAATTTCCTCTATTTTAGG
>Cauloramphus_magnus_OP114952
CCAGATATAGCTTTTCCTCGTTTAAATAATATAAGTTTTTGGTTACTTCCTCCCGCACTCTTTCTTCTACTCTTATCAACTTTAGTAGAAAGAGGTGCGGGAACTGGTTGAACTGTCTACCCCCCTTTATCATCTGTTTTAGCGCATAGGGGAGCTTCAGTTGATTTTGTGATTTTTTCTTTGCATCTTGCAGGAATTTCCTCTATTTTAGG
>Cauloramphus_magnus_OP114953
CCAGATATAGCTTTTCCTCGTTTAAATAATATAAGTTTTTGGTTACTTCCTCCCGCACTCTTTCTTCTACTCTTATCAACTTTAGTAGAAAGAGGTGCGGGAACTGGTTGAACTGTCTACCCCCCTTTATCATCTGTTTTAGCGCATAGGGGAGCTTCAGTTGATTTTGTGATTTTTTCTTTGCATCTTGCAGGAATTTCCTCTATTTTAGG
>Cauloramphus_magnus_OP114954
CCAGATATAGCTTTTCCTCGTTTAAATAATATAAGTTTTTGGTTACTTCCTCCCGCACTCTTTCTTCTACTCTTATCAACTTTAGTAGAAAGAGGTGCGGGAACTGGTTGAACTGTCTACCCCCCTTTATCATCTGTTTTAGCGCATAGGGGAGCTTCAGTTGATTTTGTGATTTTTTCTTTGCATCTTGCAGGAATTTCCTCTATTTTAGG
>Cauloramphus_magnus_OP114955
CCAGATATAGCTTTTCCTCGTTTAAATAATATAAGTTTTTGGTTACTTCCTCCCGCACTCTTTCTTCTACTCTTATCAACTTTAGTAGAAAGAGGTGCGGGAACTGGTTGAACTGTCTACCCCCCTTTATCATCTGTTTTAGCGCATAGGGGAGCTTCAGTTGATTTTGTGATTTTTTCTTTGCATCTTGCAGGAATTTCCTCTATTTTAGG
>Cauloramphus_magnus_OP114956
CCAGATATAGCTTTTCCTCGTTTAAATAATATAAGTTTTTGGTTACTTCCTCCCGCACTCTTTCTTCTACTCTTATCAACTTTAGTAGAAAGAGGTGCGGGAACTGGTTGAACTGTCTACCCCCCTTTATCATCTGTTTTAGCGCATAGGGGAGCTTCAGTTGATTTTGTGATTTTTTCTTTGCATCTTGCAGGAATTTCCTCTATTTTAGG
>Cauloramphus_magnus_OP114957
CCAGATATAGCTTTTCCTCGTTTAAATAATATAAGTTTTTGGTTACTTCCTCCCGCACTCTTTCTTCTACTCTTATCAACTTTAGTAGAAAGAGGTGCGGGAACTGGTTGAACTGTCTACCCCCCTTTATCATCTGTTTTAGCGCATAGGGGAGCTTCAGTTGATTTTGTGATTTTTTCTTTGCATCTTGCAGGAATTTCCTCTATTTTAGG
>Cauloramphus_magnus_OP114958
CCAGATATAGCTTTTCCTCGTTTAAATAATATAAGTTTTTGGTTACTTCCTCCCGCACTCTTTCTTCTACTCTTATCAACTTTAGTAGAAAGAGGTGCGGGAACTGGTTGAACTGTCTACCCCCCTTTATCATCTGTTTTAGCGCATAGGGGAGCTTCAGTTGATTTTGTGATTTTTTCTTTGCATCTTGCAGGAATTTCCTCTATTTTAGG
>Cauloramphus_magnus_OP114959
CCAGATATAGCTTTTCCTCGTTTAAATAATATAAGTTTTTGGTTACTTCCTCCCGCACTCTTTCTTCTACTCTTATCAACTTTAGTAGAAAGAGGTGCGGGAACTGGTTGAACTGTCTACCCCCCTTTATCATCTGTTTTAGCGCATAGGGGAGCTTCAGTTGATTTTGTGATTTTTTCTTTGCATCTTGCAGGAATTTCCTCTATTTTAGG
>Cauloramphus_magnus_OP114960
CCAGATATAGCTTTTCCTCGTTTAAATAATATAAGTTTTTGGTTACTTCCTCCCGCACTCTTTCTTCTACTCTTATCAACTTTAGTAGAAAGAGGTGCGGGAACTGGTTGAACTGTCTACCCCCCTTTATCATCTGTTTTAGCGCATAGGGGAGCTTCAGTTGATTTTGTGATTTTTTCTTTGCATCTTGCAGGAATTTCCTCTATTTTAGG
>Cauloramphus_magnus_OP114961
CCAGATATAGCTTTTCCTCGTTTAAATAATATAAGTTTTTGGTTACTTCCTCCCGCACTCTTTCTTCTACTCTTATCAACTTTAGTAGAAAGAGGTGCGGGAACTGGTTGAACTGTCTACCCCCCTTTATCATCTGTTTTAGCGCATAGGGGAGCTTCAGTTGATTTTGTGATTTTTTCTTTGCATCTTGCAGGAATTTCCTCTATTTTAGG
>Cauloramphus_magnus_OP114962
CCAGATATAGCTTTTCCTCGTTTAAATAATATAAGTTTTTGGTTACTTCCTCCCGCACTCTTTCTTCTACTCTTATCAACTTTAGTAGAAAGAGGTGCGGGAACTGGTTGAACTGTCTACCCCCCTTTATCATCTGTTTTAGCGCATAGGGGAGCTTCAGTTGATTTTGTGATTTTTTCTTTGCATCTTGCAGGAATTTCCTCTATTTTAGG
>Cauloramphus_magnus_OP114964
CCAGATATAGCTTTTCCTCGTTTAAATAATATAAGTTTTTGGTTACTTCCTCCCGCACTCTTTCTTCTACTCTTATCAACTTTAGTAGAAAGAGGTGCGGGAACTGGTTGAACTGTCTACCCCCCTTTATCATCTGTTTTAGCGCATAGGGGAGCTTCAGTTGATTTTGTGATTTTTTCTTTGCATCTTGCAGGAATTTCCTCTATTTTAGG
>Cauloramphus_magnus_OP114965
CCAGATATAGCTTTTCCTCGTTTAAATAATATAAGTTTTTGGTTACTTCCTCCCGCACTCTTTCTTCTACTCTTATCAACTTTAGTAGAAAGAGGTGCGGGAACTGGTTGAACTGTCTACCCCCCTTTATCATCTGTTTTAGCGCATAGGGGAGCTTCAGTTGATTTTGTGATTTTTTCTTTGCATCTTGCAGGAATTTCCTCTATTTTAGG
>Cauloramphus_magnus_OP115039
CCAGATATAGCTTTTCCTCGTTTAAATAATATAAGTTTTTGGTTACTTCCTCCCGCACTCTTTCTTCTACTCTTATCAACTTTAGTAGAAAGAGGTGCGGGAACTGGTTGAACTGTCTACCCCCCTTTATCATCTGTTTTAGCGCATAGGGGAGCTTCAGTTGATTTTGTGATTTTTTCTTTGCATCTTGCAGGAATTTCCTCTATTTTAGG
>Cauloramphus_magnus_OP115041
CCAGATATAGCTTTTCCTCGTTTAAATAATATAAGTTTTTGGTTACTTCCTCCCGCACTCTTTCTTCTACTCTTATCAACTTTAGTAGAAAGAGGTGCGGGAACTGGTTGAACTGTCTACCCCCCTTTATCATCTGTTTTAGCGCATAGGGGAGCTTCAGTTGATTTTGTGATTTTTTCTTTGCATCTTGCAGGAATTTCCTCTATTTTAGG
>Cauloramphus_magnus_OP115046
CCAGATATAGCTTTTCCTCGTTTAAATAATATAAGTTTTTGGTTACTTCCTCCCGCACTCTTTCTTCTACTCTTATCAACTTTAGTAGAAAGAGGTGCGGGAACTGGTTGAACTGTCTACCCCCCTTTATCATCTGTTTTAGCGCATAGGGGAGCTTCAGTTGATTTTGTGATTTTTTCTTTGCATCTTGCAGGAATTTCCTCTATTTTAGG
>Cauloramphus_magnus_OP115047
CCAGATATAGCTTTTCCTCGTTTAAATAATATAAGTTTTTGGTTACTTCCTCCCGCACTCTTTCTTCTACTCTTATCAACTTTAGTAGAAAGAGGTGCGGGAACTGGTTGAACTGTCTACCCCCCTTTATCATCTGTTTTAGCGCATAGGGGAGCTTCAGTTGATTTTGTGATTTTTTCTTTGCATCTTGCAGGAATTTCCTCTATTTTAGG
>Cauloramphus_magnus_OP115051
CCAGATATAGCTTTTCCTCGTTTAAATAATATAAGTTTTTGGTTACTTCCTCCCGCACTCTTTCTTCTACTCTTATCAACTTTAGTAGAAAGAGGTGCGGGAACTGGTTGAACTGTCTACCCCCCTTTATCATCTGTTTTAGCGCATAGGGGAGCTTCAGTTGATTTTGTGATTTTTTCTTTGCATCTTGCAGGAATTTCCTCTATTTTAGG
>Cauloramphus_magnus_OP115207
CCAGATATAGCTTTTCCTCGTTTAAATAATATAAGTTTTTGGTTACTTCCTCCCGCACTCTTTCTTCTACTCTTATCAACTTTAGTAGAAAGAGGTGCGGGAACTGGTTGAACTGTCTACCCCCCTTTATCATCTGTTTTAGCGCATAGGGGAGCTTCAGTTGATTTTGTGATTTTTTCTTTGCATCTTGCAGGAATTTCCTCTATTTTAGG
>Cauloramphus_magnus_OP115218
CCAGATATAGCTTTTCCTCGTTTAAATAATATAAGTTTTTGGTTACTTCCTCCCGCACTCTTTCTTCTACTCTTATCAACTTTAGTAGAAAGAGGTGCGGGAACTGGTTGAACTATCTATCCCCCTTTATCATCTGTTTTAGCGCATAGGGGAGCTTCAGTTGATTTTGTGATTTTTTCTTTGCATCTTGCAGGAATTTCCTCTATTTTAGG
>Cauloramphus_magnus_OP115072
CCAGATATAGCTTTTCCTCGTTTAAATAATATAAGTTTTTGGTTACTTCCTCCCGCACTCTTTCTTCTACTCTTATCAACTTTAGTAGAAAGAGGTGCGGGAACTGGTTGAACTGTCTATCCCCCTTTATCATCTGTTTTAGCGCATAGGGGAGCTTCAGTTGATTTTGTGATTTTTTCTTTGCATCTTGCAGGGATTTCCTCTATTTTAGG
>Cauloramphus_magnus_OP115073
CCAGATATAGCTTTTCCTCGTTTAAATAATATAAGTTTTTGGTTACTTCCTCCCGCACTCTTTCTTCTACTCTTATCAACTTTAGTAGAAAGAGGTGCGGGAACTGGTTGAACTGTCTATCCCCCTTTATCATCTGTTTTAGCGCATAGGGGAGCTTCAGTTGATTTTGTGATTTTTTCTTTGCATCTTGCAGGGATTTCCTCTATTTTAGG
>Cauloramphus_magnus_OP115077
CCAGATATAGCTTTTCCTCGTTTAAATAATATAAGTTTTTGGTTACTTCCTCCCGCACTCTTTCTTCTACTCTTATCAACTTTAGTAGAAAGAGGTGCGGGAACTGGTTGAACTGTCTATCCCCCTTTATCATCTGTTTTAGCGCATAGGGGAGCTTCAGTTGATTTTGTGATTTTTTCTTTGCATCTTGCAGGGATTTCCTCTATTTTAGG
>Cauloramphus_magnus_OP115109
CCAGATATAGCTTTTCCTCGTTTAAATAATATAAGTTTTTGGTTACTTCCTCCCGCACTCTTTCTTCTACTCTTATCAACTTTAGTAGAAAGAGGTGCGGGAACTGGTTGAACTGTCTATCCCCCTTTATCATCTGTTTTAGCGCACAGGGGAGCTTCAGTTGATTTTGTGATTTTTTCTTTGCATCTTGCAGGAATTTCCTCTATTTTAGG
>Cauloramphus_magnus_OP115070
CCAGATATAGCTTTTCCTCGTTTAAATAATATAAGTTTTTGGTTACTTCCTCCCGCACTCTTTCTTCTACTCTTATCAACTTTAGTAGAAAGAGGTGCGGGAACTGGTTGAACTGTCTATCCCCCTTTATCATCTGTTTTAGCGCATAGGGGAGCTTCAGTTGATTTTGTGATTTTTTCTTTGCATCTTGCAGGAATTTCCTCTATTTTAGG
>Cauloramphus_sp._EU835955
CCAGATATAGCTTTTCCTCGTTTAAATAATATAAGTTTTTGGTTACTTCCTCCCGCACTCTTTCTTCTACTCTTATCGACTTTAGTAGAAAGAGGTGCGGGAACTGGTTGAACTGTCTATCCCCCTTTATCATCTGTTTTAGCGCATAGGGGAGCTTCAGTTGATTTTGTGATTTTTTCTTTGCATCTTGCAGGAATTTCCTCTATTTTAGG
>Cauloramphus_magnus_OP115055
CCAGATATAGCTTTTCCTCGTTTAAATAATATAAGTTTTTGGTTACTTCCTCCCGCACTCTTTCTTCTACTCTTATCGACTTTAGTAGAAAGAGGTGCGGGAACTGGTTGAACTGTCTATCCCCCTTTATCATCTGTTTTAGCGCATAGGGGAGCTTCAGTTGATTTTGTGATTTTTTCTTTGCATCTTGCAGGAATTTCCTCTATTTTAGG
>Cauloramphus_magnus_OP115062
CCAGATATAGCTTTTCCTCGTTTAAATAATATAAGTTTTTGGTTACTTCCTCCCGCACTCTTTCTTCTACTCTTATCGACTTTAGTAGAAAGAGGTGCGGGAACTGGTTGAACTGTCTATCCCCCTTTATCATCTGTTTTAGCGCATAGGGGAGCTTCAGTTGATTTTGTGATTTTTTCTTTGCATCTTGCAGGAATTTCCTCTATTTTAGG
>Cauloramphus_magnus_OP115065
CCAGATATAGCTTTTCCTCGTTTAAATAATATAAGTTTTTGGTTACTTCCTCCCGCACTCTTTCTTCTACTCTTATCGACTTTAGTAGAAAGAGGTGCGGGAACTGGTTGAACTGTCTATCCCCCTTTATCATCTGTTTTAGCGCATAGGGGAGCTTCAGTTGATTTTGTGATTTTTTCTTTGCATCTTGCAGGAATTTCCTCTATTTTAGG
>Cauloramphus_magnus_OP115071
CCAGATATAGCTTTTCCTCGTTTAAATAATATAAGTTTTTGGTTACTTCCTCCCGCACTCTTTCTTCTACTCTTATCGACTTTAGTAGAAAGAGGTGCGGGAACTGGTTGAACTGTCTATCCCCCTTTATCATCTGTTTTAGCGCATAGGGGAGCTTCAGTTGATTTTGTGATTTTTTCTTTGCATCTTGCAGGAATTTCCTCTATTTTAGG
>Cauloramphus_magnus_OP115076
CCAGATATAGCTTTTCCTCGTTTAAATAATATAAGTTTTTGGTTACTTCCTCCCGCACTCTTTCTTCTACTCTTATCGACTTTAGTAGAAAGAGGTGCGGGAACTGGTTGAACTGTCTATCCCCCTTTATCATCTGTTTTAGCGCATAGGGGAGCTTCAGTTGATTTTGTGATTTTTTCTTTGCATCTTGCAGGAATTTCCTCTATTTTAGG
>Cauloramphus_sp._HQ201950
CCAGATATAGCTTTTCCTCGTTTAAATAATATAAGTTTTTGGTTACTTCCTCCCGCACTCTTTCTTCTACTCTTATCAACTTTAGTAGAAAGAGGTGCGGGAACTGGTTGAACTGTCTATCCCCCTTTATCATCTGTTTTAGCGCATAGGGGAGCTTCAGTTGATTGTGTGATTTTTTCTTTGCATCTTGCAGGAATTTCCTCTATTTTAGG
>Cauloramphus_magnus_OP115166
CCAGATATAGCTTTTCCTCGTTTAAATAATATAAGTTTTTGGTTACTTCCTCCCGCAYTCTTTCTTCTACTCTTATCAACTTTAGTAGAAAGAGGTGCGGGAACTGGTTGAACTGTCTATCCCCCTTTATCATCTGTTTTAGCGCATAGGGGAGCTTCAGTTGATTTTGTGATTTTTTCTTTGCATCTTGCAGGAATTTCCTCTATTTTAGG
>Cauloramphus_magnus_OP114988
CCAGATATAGCTTTTCCTCGTTTAAATAATATAAGTTTTTGGTTACTTCCTCCCGCACTCTTTCTTCTACTCTTATCAACTTTAGTAGAAAGAGGTGCGGGAACTGGTTGAACTGTCTATCCCCCTTTATCATCTGTTTTAGCGCATAGGGGAGCTTCAGTTGATTTTGTGATTTTTTCTTTGCATCTTGCAGGAATTTCCTCTATTTTAGG
>Cauloramphus_magnus_OP115053
CCAGATATAGCTTTTCCTCGTTTAAATAATATAAGTTTTTGGTTACTTCCTCCCGCACTCTTTCTTCTACTCTTATCAACTTTAGTAGAAAGAGGTGCGGGAACTGGTTGAACTGTCTATCCCCCTTTATCATCTGTTTTAGCGCATAGGGGAGCTTCAGTTGATTTTGTGATTTTTTCTTTGCATCTTGCAGGAATTTCCTCTATTTTAGG
>Cauloramphus_magnus_OP115054
CCAGATATAGCTTTTCCTCGTTTAAATAATATAAGTTTTTGGTTACTTCCTCCCGCACTCTTTCTTCTACTCTTATCAACTTTAGTAGAAAGAGGTGCGGGAACTGGTTGAACTGTCTATCCCCCTTTATCATCTGTTTTAGCGCATAGGGGAGCTTCAGTTGATTTTGTGATTTTTTCTTTGCATCTTGCAGGAATTTCCTCTATTTTAGG
>Cauloramphus_magnus_OP115058
CCAGATATAGCTTTTCCTCGTTTAAATAATATAAGTTTTTGGTTACTTCCTCCCGCACTCTTTCTTCTACTCTTATCAACTTTAGTAGAAAGAGGTGCGGGAACTGGTTGAACTGTCTATCCCCCTTTATCATCTGTTTTAGCGCATAGGGGAGCTTCAGTTGATTTTGTGATTTTTTCTTTGCATCTTGCAGGAATTTCCTCTATTTTAGG
>Cauloramphus_magnus_OP115059
CCAGATATAGCTTTTCCTCGTTTAAATAATATAAGTTTTTGGTTACTTCCTCCCGCACTCTTTCTTCTACTCTTATCAACTTTAGTAGAAAGAGGTGCGGGAACTGGTTGAACTGTCTATCCCCCTTTATCATCTGTTTTAGCGCATAGGGGAGCTTCAGTTGATTTTGTGATTTTTTCTTTGCATCTTGCAGGAATTTCCTCTATTTTAGG
>Cauloramphus_magnus_OP115061
CCAGATATAGCTTTTCCTCGTTTAAATAATATAAGTTTTTGGTTACTTCCTCCCGCACTCTTTCTTCTACTCTTATCAACTTTAGTAGAAAGAGGTGCGGGAACTGGTTGAACTGTCTATCCCCCTTTATCATCTGTTTTAGCGCATAGGGGAGCTTCAGTTGATTTTGTGATTTTTTCTTTGCATCTTGCAGGAATTTCCTCTATTTTAGG
>Cauloramphus_magnus_OP115064
CCAGATATAGCTTTTCCTCGTTTAAATAATATAAGTTTTTGGTTACTTCCTCCCGCACTCTTTCTTCTACTCTTATCAACTTTAGTAGAAAGAGGTGCGGGAACTGGTTGAACTGTCTATCCCCCTTTATCATCTGTTTTAGCGCATAGGGGAGCTTCAGTTGATTTTGTGATTTTTTCTTTGCATCTTGCAGGAATTTCCTCTATTTTAGG
>Cauloramphus_magnus_OP115066
CCAGATATAGCTTTTCCTCGTTTAAATAATATAAGTTTTTGGTTACTTCCTCCCGCACTCTTTCTTCTACTCTTATCAACTTTAGTAGAAAGAGGTGCGGGAACTGGTTGAACTGTCTATCCCCCTTTATCATCTGTTTTAGCGCATAGGGGAGCTTCAGTTGATTTTGTGATTTTTTCTTTGCATCTTGCAGGAATTTCCTCTATTTTAGG
>Cauloramphus_magnus_OP115067
CCAGATATAGCTTTTCCTCGTTTAAATAATATAAGTTTTTGGTTACTTCCTCCCGCACTCTTTCTTCTACTCTTATCAACTTTAGTAGAAAGAGGTGCGGGAACTGGTTGAACTGTCTATCCCCCTTTATCATCTGTTTTAGCGCATAGGGGAGCTTCAGTTGATTTTGTGATTTTTTCTTTGCATCTTGCAGGAATTTCCTCTATTTTAGG
>Cauloramphus_magnus_OP115068
CCAGATATAGCTTTTCCTCGTTTAAATAATATAAGTTTTTGGTTACTTCCTCCCGCACTCTTTCTTCTACTCTTATCAACTTTAGTAGAAAGAGGTGCGGGAACTGGTTGAACTGTCTATCCCCCTTTATCATCTGTTTTAGCGCATAGGGGAGCTTCAGTTGATTTTGTGATTTTTTCTTTGCATCTTGCAGGAATTTCCTCTATTTTAGG
>Cauloramphus_magnus_OP115069
CCAGATATAGCTTTTCCTCGTTTAAATAATATAAGTTTTTGGTTACTTCCTCCCGCACTCTTTCTTCTACTCTTATCAACTTTAGTAGAAAGAGGTGCGGGAACTGGTTGAACTGTCTATCCCCCTTTATCATCTGTTTTAGCGCATAGGGGAGCTTCAGTTGATTTTGTGATTTTTTCTTTGCATCTTGCAGGAATTTCCTCTATTTTAGG
>Cauloramphus_magnus_OP115150
CCAGATATAGCTTTTCCTCGTTTAAATAATATAAGTTTTTGGTTACTTCCTCCCGCACTCTTTCTTCTACTCTTATCAACTTTAGTAGAAAGAGGTGCGGGAACTGGTTGAACTGTCTATCCCCCTTTATCATCTGTTTTAGCGCATAGGGGAGCTTCAGTTGATTTTGTGATTTTTTCTTTGCATCTTGCAGGAATTTCCTCTATTTTAGG
>Cauloramphus_magnus_OP114997
CCAGATATAGCCTTTCCTCGTTTAAATAATATAAGTTTTTGGTTACTTCCCCCCGCACTCTTTTTATTACTTTTATCAACTTTAGTAGAAAGAGGTGCGGGGACTGGTTGAACTGTCTACCCTCCTTTATCATCTGTTTTAGCGCATAGTGGAGCTTCAGTCGATTTTGTCATTTTTTCTTTGCATCTTGCAGGAATTTCTTCTATTTTAGG
>Cauloramphus_magnus_OP115102
CCAGATATAGCCTTTCCTCGTTTAAATAATATAAGTTTTTGGTTACTTCCCCCCGCACTCTTTTTATTACTTTTATCAACTTTAGTAGAAAGAGGTGCGGGGACTGGTTGAACTGTCTACCCTCCTTTATCATCTGTTTTAGCGCATAGTGGAGCTTCAGTCGATTTTGTCATTTTTTCTTTGCATCTTGCAGGAATTTCTTCTATTTTAGG
>Cauloramphus_magnus_OP115075
CCAGATATAGCCTTTCCTCGTTTAAATAATATAAGTTTTTGGTTACTTCCCCCCGCACTCTTTTTATTACTTTTATCAACTTTAGTAGAAAGAGGTGCGGGGACTGGTTGAACTGTCTACCCTCCTTTATCATCTGTTTTAGCGCATAGTGGAGCTTCAGTCGATTTTGTCATTTTTTCTTTGCATCTTGCAGGAATTTCTTCTATTTTAGG
>Cauloramphus_magnus_OP115153
CCAGATATAGCCTTTCCTCGTTTAAATAATATAAGTTTTTGGTTACTTCCCCCCGCACTCTTTTTATTACTTTTATCAACTTTAGTAGAAAGAGGTGCGGGGACTGGTTGAACTGTCTACCCTCCTTTATCATCTGTTTTAGCGCATAGTGGAGCTTCAGTCGATTTTGTCATTTTTTCTTTGCATCTTGCAGGAATTTCTTCTATTTTAGG
>Cauloramphus_magnus_OP115155
CCAGATATAGCCTTTCCTCGTTTAAATAATATAAGTTTTTGGTTACTTCCCCCCGCACTCTTTTTATTACTTTTATCAACTTTAGTAGAAAGAGGTGCGGGGACTGGTTGAACTGTCTACCCTCCTTTATCATCTGTTTTAGCGCATAGTGGAGCTTCAGTCGATTTTGTCATTTTTTCTTTGCATCTTGCAGGAATTTCTTCTATTTTAGG
>Cauloramphus_magnus_OP115083
CCAGATATAGCCTTTCCTCGTTTAAATAATATAAGTTTTTGGTTACTTCCCCCCGCACTCTTTTTATTACTTTTATCAACTTTAGTAGAAAGAGGTGCGGGGACTGGTTGAACTGTCTACCCTCCTTTATCATCTGTTTTAGCGCATAGTGGAGCTTCAGTCGATTTTGTCATTTTTTCTTTGCATCTTGCAGGAATTTCTTCTATTTTAGG
>Cauloramphus_magnus_OP115086
CCAGATATAGCCTTTCCTCGTTTAAATAATATAAGTTTTTGGTTACTTCCCCCCGCACTCTTTTTATTACTTTTATCAACTTTAGTAGAAAGAGGTGCGGGGACTGGTTGAACTGTCTACCCTCCTTTATCATCTGTTTTAGCGCATAGTGGAGCTTCAGTCGATTTTGTCATTTTTTCTTTGCATCTTGCAGGAATTTCTTCTATTTTAGG
>Cauloramphus_magnus_OP115095
CCAGATATAGCCTTTCCTCGTTTAAATAATATAAGTTTTTGGTTACTTCCCCCCGCACTCTTTTTATTACTTTTATCAACTTTAGTAGAAAGAGGTGCGGGGACTGGTTGAACTGTCTACCCTCCTTTATCATCTGTTTTAGCGCATAGTGGAGCTTCAGTCGATTTTGTCATTTTTTCTTTGCATCTTGCAGGAATTTCTTCTATTTTAGG
>Cauloramphus_magnus_OP115136
CCAGATATAGCCTTTCCTCGTTTAAATAATATAAGTTTTTGGTTACTTCCCCCCGCACTCTTTTTATTACTTTTATCTACTTTAGTAGAAAGAGGTGCGGGGACTGGTTGAACTGTCTACCCTCCTTTATCATCTGTTTTAGCGCATAGTGGAGCTTCAGTCGATTTTGTCATTTTTTCTTTGCATCTTGCAGGAATTTCTTCTATTTTAGG
>Cauloramphus_magnus_OP115034
CCAGATATAGCCTTTCCTCGTTTGAATAATATAAGTTTTTGGTTACTTCCCCCTGCACTCTTTTTATTACTTTTATCAACTTTAGTAGAAAGAGGTGCGGGGACTGGTTGAACTGTCTACCCTCCTTTATCATCTGTTTTAGCGCACAGTGGAGCTTCAGTTGATTTTGTCATTTTTTCTTTGCATCTTGCAGGAATTTCCTCTATTTTAGG
>Cauloramphus_magnus_OP115036
CCAGATATAGCCTTTCCTCGTTTGAATAATATAAGTTTTTGGTTACTTCCCCCTGCACTCTTTTTATTACTTTTATCAACTTTAGTAGAAAGAGGTGCGGGGACTGGTTGAACTGTCTACCCTCCTTTATCATCTGTTTTAGCGCACAGTGGAGCTTCAGTTGATTTTGTCATTTTTTCTTTGCATCTTGCAGGAATTTCCTCTATTTTAGG
>Cauloramphus_magnus_OP114999
CCGGATATAGCCTTTCCTCGTTTGAATAATATAAGTTTTTGGTTACTTCCACCTGCACTCTTTTTATTACTTTTATCAACTCTAGTAGAAAGAGGTGCGGGGACTGGTTGAACTATCTACCCTCCTTTATCATCTGTTTTAGCGCACAGTGGGGCTTCAGTTGATTTTGTCATTTTTTCTTTGCATCTTGCAGGAATTTCCTCTATTTTAGG
>Cauloramphus_magnus_OP115001
CCGGATATAGCCTTTCCTCGTTTGAATAATATAAGTTTTTGGTTACTTCCACCTGCACTCTTTTTATTACTTTTATCAACTCTAGTAGAAAGAGGTGCGGGGACTGGTTGAACTATCTACCCTCCTTTATCATCTGTTTTAGCGCACAGTGGGGCTTCAGTTGATTTTGTCATTTTTTCTTTGCATCTTGCAGGAATTTCCTCTATTTTAGG
>Cauloramphus_magnus_OP115032
CCGGATATAGCCTTTCCTCGTTTGAATAATATAAGTTTTTGGTTACTTCCACCTGCACTCTTTTTATTACTTTTATCAACTCTAGTAGAAAGAGGTGCGGGGACTGGTTGAACTATCTACCCTCCTTTATCATCTGTTTTAGCGCACAGTGGGGCTTCAGTTGATTTTGTCATTTTTTCTTTGCATCTTGCAGGAATTTCCTCTATTTTAGG
>Cauloramphus_niger_EU835954
CCTGATATAGCTTTTCCTCGTTTAAATAATATAAGGTTTTGATTATTGCCTCCTGCACTTTTTTTACTTTTATTCTCAACTTTAGTAGAGAGAGGGGCTGGTACGGGTTGAACAGTTTACCCTCCCTTATCCTCTGTTTTAGCTCATAGAGGAGCTTCAGTAGATTTTGTAATTTTTTCTTTACATCTTGCTGGAATTTCTTCTATTTTAGG
>Cauloramphus_niger_HQ201947
CCTGATATAGCTTTTCCTCGTTTAAATAATATAAGGTTTTGATTATTGCCTCCTGCACTTTTTTTACTTTTATTCTCAACTTTAGTAGAGAGAGGGGCTGGTACGGGTTGAACAGTTTACCCTCCCTTATCCTCTGTTTTAGCTCATAGAGGAGCTTCAGTAGATTTTGTAATTTTTTCTTTACATCTTGCTGGAATTTCTTCTATTTTAGG
>Cauloramphus_magnus_EU835952
CCTGATATAGCTTTTCCTCGGCTGAATAATATAAGCTTTTGGTTATTACCCCCAGCGCTTTTTTTATTATTATTATCTACTTTAGTAGAAAGAGGTGCAGGGACTGGGTGAACTTTGTACCCCCCTTTATCCTCTGTTATAGCCCATAGTGGAGCCTCAGTTGATTTCGTTATTTTTTCTTTACATCTTGCAGGAATTTCCTCTATTTTAGG
>Cauloramphus_magnus_HQ201946
CCTGATATAGCTTTTCCTCGTTTGAATAATATAAGTTTTTGGTTATTACCTCCAGCACTTTTTTTACTCTTATTATCTACTTTAGTAGAAAGAGGTGCAGGGACTGGTTGAACCTTATACCCCCCTCTGTCCTCTGTTTTAGCTCATAGGGGAGCTTCAGTTGATTTTGTTATTTTTTCTTTACATTTAGCGGGAATTTCTTCTATTTTAGG
>Cauloramphus_magnus_HQ201943
CCTGATATAGCTTTTCCTCGTTTGAATAATATAAGTTTTTGGTTATTACCTCCAGCACTTTTTTTACTCTTATTATCTACTTTAGTAGAAAGAGGTGCAGGGACTGGTTGAACCGTATACCCCCCTCTGTCCTCTGTTTTAGCTCATAGGGGAGCTTCAGTTGATTTTGTTATTTTTTCTTTACATTTAGCGGGAATTTCTTCTATTTTAGG
>Cauloramphus_magnus_EU560976
CCTGATATAGCTTTTCCTCGTTTGAATAATATAAGTTTTTGGTTATTACCTCCAGCACTTTTTTTACTCTTATTATCTACTTTAGTAGAAAGAGGTGCAGGGACTGGTTGAACCTTATACCCCCCTCTATCCTCTGTTTTAGCTCATAGGGGAGCTTCAGTTGATTTTGTTATTTTTTCTTTACATTTAGCGGGAATTTCTTCTATTTTAGG
>Cauloramphus_magnus_EU835959
CCTGATATAGCTTTTCCTCGTTTGAATAATATAAGTTTTTGGTTATTACCTCCAGCACTTTTTTTACTCTTATTATCTACTTTAGTAGAAAGAGGTGCAGGGACTGGTTGAACCTTATACCCCCCTCTATCCTCTGTTTTAGCTCATAGGGGAGCTTCAGTTGATTTTGTTATTTTTTCTTTACATTTAGCGGGAATTTCTTCTATTTTAGG
>Cauloramphus_magnus_HQ201945
CCTGATATAGCTTTTCCTCGTTTGAATAATATAAGTTTTTGGTTATTACCTCCAGCACTTTTTTTACTCTTATTATCTACTTTAGTAGAAAGAGGTGCAGGGACTGGTTGAACCTTATACCCCCCTCTATCCTCTGTTTTAGCTCATAGGGGAGCTTCAGTTGATTTTGTTATTTTTTCTTTACATTTAGCGGGAATTTCTTCTATTTTAGG
>Cauloramphus_magnus_HQ201944
CCTGATATAGCTTTTCCTCGTTTGAATAATATAAGTTTTTGGTTATTACCTCCAGCACTTTTTTTACTCTTATTATCTACTTTAGTAGAAAGAGGTGCAGGGACTGGTTGAACCTTATACCCCCCTCTATCCTCTGTTTTAGCTCATAGGGGAGCTTCAGTTGATTTTGTTATTTTTTCTTTACATTTAGCGGGAATTTCTTCTATTTTAGG
>Cauloramphus_magnus_HQ201941
CCTGATATAGCTTTTCCTCGTTTGAATAATATAAGTTTTTGGTTATTACCTCCAGCACTTTTTTTACTCTTATTATCTACTTTAGTAGAAAGAGGTGCAGGGACTGGTTGAACCGTATACCCCCCTCTGTCCTCTGTTTTAGCTCATAGGGGAGCTTCAGTTGATTTTGTTATTTTTTCTTTACATTTAGCGGGAATTTCTTCTATTTTAGG
>Cauloramphus_magnus_HQ201942
CCTGATATAGCTTTTCCTCGTTTGAATAATATAAGTTTTTGGTTATTACCTCCAGCACTTTTTTTACTCTTATTATCTACTTTAGTAGAAAGAGGTGCAGGGACTGGTTGAACCGTATACCCCCCTCTGTCCTCTGTTTTAGCTCATAGGGGAGCTTCAGTTGATTTTGTTATTTTTTCTTTACATTTAGCGGGAATTTCTTCTATTTTAGG
>Membranipora_membranacea_AF147973
CCAGATATAGCATTTCCTCGATTAAATAATATGAGGTTTTGACTTTTGCCTCCTGCCCTTTTTCTTTTGTTGATATCTTCTATAGTAGAATCGGGAGCGGGGACAGGGTGAACTGTTTATCCCCCCCTTTCTTCCAACATTGCGCACAGAGGAGGTTCTGTAGACTTAGCTATTTTTTCCCTTCATCTTGCAGGCGTATCTTCTATTTTGGG
>Membranipora_membranacea_EU410253
CCAGATATAGCATTTCCTCGATTAAATAATATGAGGTTTTGACTTTTGCCTCCTGCTCTATTTCTTTTGTTGATATCTTCTATAGTAGAGTCGGGAGCGGGGACAGGGTGAACTGTCTATCCTCCACTATCTTCCAATATTGCGCACAGAGGAGGTTCGGTAGATTTAGCTATTTTCTCTCTTCATCTTGCAGGCGTATCTTCTATTTTGGG
>Membranipora_membranacea_AF147961
CCAGATATAGCATTTCCTCGATTAAATAATATGAGGTTTTGACTTTTGCCTCCTGCTCTATTTCTTTTGTTGATATCTTCTATAGTAGAGTCGGGAGCGGGGACAGGGTGAACTGTCTATCCTCCACTATCTTCCAATATTGCACACAGAGGGGGTTCCGTAGACTTAGCTATTTTCTCTCTTCATCTTGCAGGCGTATCTTCTATTTTGGG
>Membranipora_membranacea_AF147970
CCAGATATAGCATTTCCTCGATTAAATAATATGAGGTTTTGACTTTTGCCTCCTGCTCTATTTCTTTTGTTGATATCTTCTATAGTAGAGTCGGGAGCGGGGACAGGGTGAACTGTCTATCCTCCACTATCTTCCAATATTGCGCACAGAGGGGGTTCCGTAGACTTAGCTATTTTCTCTCTTCATCTTGCAGGCGTATCTTCTATTTTGGG
>Membranipora_membranacea_AF147959
CCAGATATAGCATTTCCTCGATTAAATAATATGAGGTTTTGACTTTTGCCTCCTGCTCTATTTCTTTTGTTGATATCTTCTATAGTAGAGTCGGGAGCGGGGACAGGGTGAACTGTCTATCCTCCACTATCTTCCAATATTGCGCACAGAGGGGGTTCCGTAGACTTAGCTATTTTCTCTCTTCATCTTGCAGGCGTATCTTCTATTTTGGG
>Membranipora_membranacea_AF147966
CCAGATATAGCATTTCCTCGATTAAATAATATGAGGTTTTGACTTTTGCCTCCTGCTCTATTTCTTTTGTTGATATCTTCTATAGTAGAGTCGGGAGCGGGGACAGGGTGAACTGTCTATCCTCCACTATCTTCCAATATTGCACACAGAGGGGGTTCCGTAGACTTAGCTATTTTCTCTCTTCATCTTGCAGGCGTATCTTCTATTTTGGG
>Membranipora_membranacea_EU410290
CCTGATATAGCATTTCCTCGGTTAAACAACATAAGGTTTTGACTTTTACCTCCAGCTTTATTATTATTGCTTATATCTTCTATGGTAGAATCAGGAGCGGGGACGGGATGGACTGTCTATCCTCCATTGTCTTCTAATATTGCACATGGAGGGGGTTCTGTTGATTTAGCTATTTTTTCATTACACCTTGCAGGTGTATCCTCTATTTTAGG
>Membranipora_membranacea_EU410288
CCTGATATAGCATTTCCTCGGTTAAATAACATAAGGTTTTGACTTTTACCTCCAGCTTTATTATTATTGCTTATATCTTCTATGGTAGAATCAGGAGCGGGGACGGGATGGACTGTCTATCCTCCATTGTCTTCTAATATTGCACATGGAGGGGGTTCTGTTGATTTAGCTATTTTTTCATTACACCTTGCAGGTGTATCTTCTATTTTAGG
>Membranipora_membranacea_EU410287
CCTGATATAGCATTTCCTCGGTTAAATAACATAAGGTTTTGACTTTTACCTCCAGCTTTATTATTATTGCTTATATCTTCTATGGTAGAATCAGGAGCGGGGACGGGATGGACTGTCTATCCTCCATTGTCTTCTAATATTGCACATGGAGGGGGTTCTGTTGATTTAGCTATTTTTTCATTACACCTTGCAGGTGTATCTTCTATTTTAGG
>Membranipora_membranacea_EU410289
CCTGATATAGCATTTCCTCGGTTAAATAACATAAGGTTTTGACTTTTACCTCCAGCTTTATTATTATTGCTTATATCTTCTATGGTAGAATCAGGAGCGGGGACGGGATGGACTGTCTATCCTCCATTGTCTTCTAATATTGCACATGGAGGGGGTTCTGTTGATTTAGCTATTTTTTCATTACACCTTGCAGGTGTATCTTCTATTTTAGG
>Membranipora_membranacea_EU410292
CCTGATATAGCATTTCCTCGGTTAAATAACATAAGGTTTTGACTTTTACCTCCAGCTTTATTATTATTGCTTATATCTTCTATGGTAGAATCAGGAGCGGGGACGGGATGGACTGTTTATCCTCCATTGTCTTCTAATATTGCACATGGAGGGGGTTCTGTTGATTTAGCTATTTTTTCATTACACCTTGCAGGTGTATCTTCTATTTTAGG
>Membranipora_membranacea_JF950437
CCTGATATAGCATTTCCTCGGTTAAATAACATAAGGTTTTGACTTTTACCTCCAGCTTTATTATTATTGCTTATATCTTCTATGGTAGAATCAGGAGCGGGGACGGGATGGACTGTCTATCCTCCATTGTCTTCTAATATTGCACATGGAGGAGGTTCTGTTGATTTAGCTATTTTTTCATTACACCTTGCAGGTGTATCTTCTATTTTAGG
>Membranipora_membranacea_EU410293
CCTGATATAGCATTTCCTCGGTTAAATAACATAAGGTTTTGACTTTTACCTCCAGCTTTATTATTATTGCTTATATCTTCTATGGTAGAATCAGGAGCGGGGACGGGATGGACTGTCTATCCTCCATTGTCTTCTAATATTGCACATGGAGGAGGTTCTGTTGATTTAGCTATTTTTTCATTACACCTTGCAGGTGTATCTTCTATTTTAGG
>Membranipora_membranacea_EU410295
CCTGATATAGCATTTCCTCGGTTAAATAACATAAGGTTTTGACTTTTACCTCCAGCTTTATTATTATTGCTTATATCTTCTATGGTAGAATCAGGAGCGGGGACGGGATGGACTGTCTATCCTCCATTGTCTTCTAATATTGCACATGGAGGAGGTTCTGTTGATTTAGCTATTTTTTCATTACACCTTGCAGGTGTATCTTCTATTTTAGG
>Membranipora_membranacea_EU410291
CCTGATATAGCATTTCCTCGGTTAAATAACATAAGGTTTTGACTTTTACCTCCAGCTTTATTATTATTGCTTATATCTTCTATGGTAGAATCAGGAGCGGGGACGGGATGGACTGTCTATCCTCCATTGTCTTCTAATATTGCACATGGAGGGGGTTCTGTTGATTTAGCTATTTTTTCATTACACCTTGCAGGTGTATCTTCTATTTTAGG
>Membranipora_membranacea_EU410294
CCTGATATAGCATTTCCTCGGTTAAATAACATAAGGTTTTGACTTTTACCTCCAGCTTTATTATTATTGCTTATATCTTCTATGGTAGAATCAGGAGCGGGGACGGGATGGACTGTCTATCCTCCATTGTCTTCTAATATTGCACATGGAGGGGGTTCTGTTGATTTAGCTATTTTTTCATTACACCTTGCAGGTGTATCTTCTATTTTAGG
>Membranipora_membranacea_EU410270
CCTGATATGGCATTTCCTCGGTTAAATAATATGAGGTTTTGACTTTTACCTCCTGCTTTATTATTATTGCTTATGTCTTCTATAGTAGAATCAGGAGCGGGGACGGGATGAACTGTTTATCCCCCTTTGTCCTCTAATATTGCACATGGGGGAGGTTCGGTTGATTTAGCTATCTTCTCTCTCCACCTNGCAGGTGTATCTTCTATTTTAGG
>Membranipora_membranacea_EU410279
CCTGATATGGCATTTCCTCGGTTAAATAATATGAGGTTTTGACTTTTACCTCCTGCTTTATTATTATTGCTTATGTCTTCTATAGTAGAATCAGGAGCGGGGACGGGATGAACTGTTTATCCCCCTTTGTCCTCTAATATTGCACATGGGGGAGGTTCCGTTGATTTAGCTATCTTCTCTCTCCACCTNGCAGGTGTATCTTCTATTTTAGG
>Membranipora_membranacea_EU410286
CCTGATATGGCATTTCCTCGGTTAAATAATATGAGGTTTTGACTTTTACCTCCTGCTTTATTATTATTGCTTATGTCTTCTATAGTAGAATCAGGAGCGGGGACGGGATGAACTGTTTATCCCCCTTTGTCCTCTAATATTGCACATGGGGGAGGTTCCGTTGATTTAGCTATCTTCTCTCTCCACCTTGCAGGTGTATCTTCTATTTTAGG
>Membranipora_membranacea_EU410277
CCTGATATGGCATTTCCTCGGTTAAATAATATGAGGTTTTGACTTTTACCTCCTGCTTTATTATTATTGCTTATGTCTTCTATAGTAGAATCAGGAGCGGGGACGGGATGAACTGTTTATCCCCCTTTGTCCTCTAATATTGCACATGGGGGAGGTTCCGTTGATTTAGCTATCTTCTCTCTCCACCTNGCAGGTGTATCTTCTATTTTAGG
>Membranipora_membranacea_EU410276
CCTGATATGGCATTTCCTCGGTTAAATAATATGAGGTTTTGACTTTTACCTCCTGCTTTATTATTATTGCTTATGTCTTCTATAGTAGAATCAGGAGCGGGGACGGGATGAACTGTTTATCCCCCTTTGTCCTCTAATATTGCACATGGGGGAGGTTCCGTTGATTTAGCTATCTTCTCTCTCCACCTTGCAGGTGTATCTTCTATTTTAGG
>Membranipora_membranacea_MN718183
CCTGATATGGCATTTCCTCGGTTAAATAATATGAGGTTTTGACTTTTGCCTCCTGCTTTATTATTATTGCTTATGTCTTCTATAGTAGAATCAGGAGCGGGGACGGGATGAACTGTTTATCCCCCTTTGTCTTCTAATATTGCACATGGAGGAGGTTCCGTTGATTTAGCTATCTTCTCTCTCCACCTTGCAGGTGTATCTTCTATTTTAGG
>Membranipora_membranacea_EU410260
CCTGATATGGCATTTCCTCGGTTAAATAATATGAGGTTTTGACTTTTACCTCCTGCTTTATTATTATTGCTTATGTCTTCTATAGTAGAATCAGGAGCGGGGACGGGATGAACTGTTTATCCCCCTTTGTCTTCTAATATTGCACATGGAGGAGGTTCCGTTGATTTAGCTATCTTCTCTCTCCACCTTGCAGGTGTATCTTCTATTTTAGG
>Membranipora_membranacea_EU410262
CCTGATATGGCATTTCCTCGGTTAAATAATATGAGGTTTTGACTTTTACCTCCTGCTTTATTATTATTGCTTATGTCTTCTATAGTAGAATCAGGAGCGGGGACGGGATGAACTGTTTATCCCCCTTTGTCTTCTAATATTGCACATGGAGGAGGTTCCGTTGATTTAGCTATCTTCTCTCTCCACCTTGCAGGTGTATCTTCTATTTTAGG
>Membranipora_membranacea_EU410261
CCTGATATGGCATTTCCTCGGTTAAATAATATGAGGTTTTGACTTTTACCTCCTGCTTTATTATTATTGCTTATGTCTTCTATAGTAGAATCAGGAGCGGGGACGGGATGAACTGTTTATCCCCCTTTGTCTTCTAATATTGCACATGGAGGAGGTTCCGTTGATTTAGCTATCTTCTCTCTCCACCTTGCAGGTGTATCTTCTATTTTAGG
>Membranipora_membranacea_EU410278
CCTGATATGGCATTTCCTCGGTTAAATAATATGAGGTTTTGACTTTTACCTCCTGCTTTACTATTATTGCTTATGTCTTCTATAGTAGAATCAGGAGCGGGGACGGGATGAACTGTTTATCCCCCTTTGTCCTCTAATATTGCACATGGAGGAGGTTCCGTTGATTTAGCTATCTTCTCTCTCCACCTNGCAGGTGTATCTTCTATTTTAGG
>Membranipora_membranacea_EU410272
CCTGATATGGCATTTCCTCGGTTAAATAATATGAGGTTTTGACTTTTACCTCCTGCTTTATTATTATTGCTTATGTCTTCTATAGTAGAATCAGGAGCGGGGACGGGATGAACTGTTTATCCCCCTTTGTCCTCTAATATTGCACATGGAGGAGGTTCCGTTGATTTAGCTATCTTCTCTCTCCACCTTGCAGGTGTATCTTCTATTTTAGG
>Membranipora_membranacea_EU410275
CCTGATATGGCATTTCCTCGGTTAAATAATATGAGGTTTTGACTTTTACCTCCTGCTTTATTACTATTGCTTATGTCTTCTATAGTAGAATCAGGAGCGGGGACGGGATGAACTGTTTATCCCCCTTTGTCCTCTAATATTGCACATGGAGGAGGTTCCGTTGATTTAGCTATCTTCTCTCTCCACCTTGCAGGTGTATCTTCTATTTTAGG
>Membranipora_membranacea_EU410281
CCTGATATGGCATTTCCTCGGTTAAATAATATGAGGTTTTGACTTTTACCTCCTGCTTTATTATTATTGCTTATGTCTTCTATAGTAGAATCAGGAGCGGGGACGGGATGAACTGTTTATCCCCCTTTGTCCTCTAATATTGCACATGGAGGAGGTTCCGTTGATTTAGCTATCTTCTCTCTCCACCTTGCAGGTGTATCTTCTATTTTAGG
>Membranipora_membranacea_EU410283
CCTGATATGGCATTTCCTCGGTTAAATAATATGAGGTTTTGACTTTTACCTCCTGCTTTATTATTATTGCTTATGTCTTCTATAGTAGAATCAGGAGCGGGGACGGGATGAACTGTTTATCCCCCTTTGTCCTCTAATATTGCACATGGAGGAGGTTCCGTTGATTTAGCTATCTTCTCTCTCCACCTTGCAGGTGTATCTTCTATTTTAGG
>Membranipora_membranacea_MN718185
CCTGATATGGCATTTCCTCGGTTAAATAATATGAGGTTTTGACTTTTACCTCCTGCTTTATTATTATTGCTTATGTCTTCTATAGTAGAATCAGGAGCGGGGACGGGATGAACTGTTTATCCCCCTTTGTCCTCTAATATTGCACATGGAGGAGGTTCCGTTGATTTAGCTATCTTCTCTCTCCACCTTGCAGGTGTATCTTCTATTTTAGG
>Membranipora_membranacea_EU410265
CCTGATATGGCATTTCCTCGGTTAAATAATATGAGGTTTTGACTTTTACCTCCTGCTTTATTATTATTGCTTATGTCTTCTATAGTAGAATCAGGAGCGGGGACGGGATGAACTGTTTATCCCCCTTTGTCCTCTAATATTGCACATGGAGGAGGTTCCGTTGATTTAGCTATCTTCTCTCTTCACCTTGCAGGTGTATCTTCTATTTTAGG
>Membranipora_membranacea_EU410285
CCTGATATGGCATTTCCTCGGTTAAATAATATGAGGTTTTGACTTTTACCTCCTGCTTTATTATTATTGCTTATGTCTTCTATAGTAGAATCAGGAGCGGGGACGGGATGAACTGTTTATCCCCCTTTGTCCTCTAATATTGCACATGGAGGAGGTTCCGTTGATTTAGCTATCTTCTCTCTCCACCTTGCAGGTGTATCTTCTATTTTAGG
>Membranipora_membranacea_EU410263
CCTGATATGGCATTTCCTCGGTTAAATAATATGAGGTTTTGACTTTTACCTCCTGCTTTATTATTATTGCTTATGTCTTCTATAGTAGAATCAGGAGCGGGGACGGGATGAACTGTTTATCCCCCTTTGTCCTCTAATATTGCACATGGAGGAGGTTCCGTTGATTTAGCTATCTTCTCTCTCCACCTTGCAGGTGTATCTTCTATTTTAGG
>Membranipora_membranacea_EU410269
CCTGACATGGCATTTCCTCGGTTAAATAATATGAGGTTTTGACTTTTACCTCCTGCTTTATTATTATTGCTTATGTCTTCTATAGTAGAATCAGGAGCGGGGACGGGATGAACTGTTTATCCCCCTTTGTCCTCTAATATTGCACATGGGGGAGGTTCCGTTGATTTAGCTATCTTCTCTCTCCACCTTGCAGGTGTATCTTCTATTTTAGG
>Membranipora_membranacea_EU410267
CCTGATATGGCATTTCCTCGGTTAAATAATATGAGGTTTTGACTTTTACCTCCTGCTTTATTATTATTGCTTATGTCTTCTATAGTAGAATCAGGAGCGGGGACGGGATGAACTGTTTATCCCCCTTTGTCCTCTAATATTGCACATGGGGGAGGTTCCGTTGATTTAGCTATCTTCTCTCTCCACCTTGCAGGTGTATCTTCTATTTTAGG
>Membranipora_membranacea_MN718182
CCTGATATGGCATTTCCTCGGTTAAATAATATGAGGTTTTGACTTTTACCTCCTGCTTTATTATTATTGCTTATGTCTTCTATAGTAGAATCAGGAGCGGGGACGGGATGAACTGTTTATCCCCCTTTGTCCTCTAATATTGCACATGGGGGAGGTTCCGTTGATTTAGCTATCTTCTCTCTCCACCTTGCAGGTGTATCTTCTATTTTAGG
>Membranipora_membranacea_EU410280
CCTGATATGGCATTTCCTCGGTTAAATAATATGAGGTTTTGACTTTTACCTCCTGCTTTATTATTATTGCTTATGTCTTCTATAGTAGAATCAGGAGCGGGGACGGGATGAACTGTTTATCCCCCTTTGTCCTCTAATATTGCACATGGGGGAGGTTCCGTTGATTTAGCTATCTTCTCTCTCCACCTTGCAGGTGTATCTTCTATTTTAGG
>Membranipora_membranacea_EU410271
CCTGATATGGCATTTCCTCGGTTAAATAATATGAGGTTTTGACTTTTACCTCCTGCTTTATTATTATTGCTTATGTCTTCTATAGTAGAATCAGGAGCGGGGACGGGATGAACTGTTTATCCCCCTTTGTCCTCTAATATTGCACATGGGGGAGGTTCCGTTGATTTAGCTATCTTCTCTCTCCACCTTGCAGGTGTATCTTCTATTTTAGG
>Membranipora_membranacea_EU410284
CCTGATATGGCATTTCCTCGGTTAAATAATATGAGGTTTTGACTTTTACCTCCTGCTTTATTATTATTGCTTATGTCTTCTATAGTAGAATCAGGAGCGGGGACGGGATGAACTGTTTATCCCCCTTTGTCCTCTAATATTGCACATGGGGGAGGTTCCGTTGATTTAGCTATCTTCTCTCTCCACCTTGCAGGTGTATCTTCTATTTTAGG
>Membranipora_membranacea_EU410264
CCTGATATGGCATTTCCTCGGTTAAATAATATGAGGTTTTGACTTTTACCTCCTGCTTTATTATTATTGCTTATGTCTTCTATAGTAGAATCAGGAGCGGGGACGGGATGAACTGTTTATCCCCCTTTGTCCTCTAATATTGCACATGGGGGAGGTTCCGTTGATTTAGCTATCTTCTCTCTCCACCTTGCAGGTGTATCTTCTATTTTAGG
>Membranipora_membranacea_EU410266
CCTGATATGGCATTTCCTCGGTTAAATAATATGAGGTTTTGACTTTTACCTCCTGCTTTATTATTATTGCTTATGTCTTCTATAGTAGAATCAGGAGCGGGGACGGGATGAACTGTTTATCCCCCTTTGTCCTCTAATATTGCACATGGGGGAGGTTCCGTTGATTTAGCTATCTTCTCTCTCCACCTTGCAGGTGTATCTTCTATTTTAGG
>Membranipora_membranacea_EU410268
CCTGATATGGCATTTCCTCGGTTAAATAATATGAGGTTTTGACTTTTACCTCCTGCTTTATTATTATTGCTTATGTCTTCTATAGTAGAATCAGGAGCGGGGACGGGATGAACTGTTTATCCCCCTTTGTCCTCTAATATTGCACATGGGGGAGGTTCCGTTGATTTAGCTATCTTCTCTCTCCACCTTGCAGGTGTATCTTCTATTTTAGG
>Membranipora_membranacea_MN718186
CCTGATATGGCATTTCCTCGGTTAAATAATATGAGGTTTTGACTTTTACCTCCTGCTTTATTATTATTGCTTATGTCTTCTATAGTAGAATCAGGAGCGGGGACGGGATGAACTGTTTATCCCCCTTTGTCCTCTAATATTGCACATGGGGGAGGTTCCGTTGATTTAGCTATCTTCTCTCTCCACCTTGCAGGTGTATCTTCTATTTTAGG
>Membranipora_membranacea_MN718184
CCTGATATGGCATTTCCTCGGTTAAATAATATGAGGTTTTGACTTTTACCTCCTGCTTTATTATTATTGCTTATGTCTTCTATAGTAGAATCAGGAGCGGGGACGGGATGAACTGTTTATCCCCCTTTGTCCTCTAATATTGCACATGGGGGAGGTTCCGTTGATTTAGCTATCTTCTCTCTCCACCTTGCAGGTGTATCTTCTATTTTAGG
>Membranipora_membranacea_EU410282
CCTGATATGGCATTTCCTCGGTTAAATAATATGAGGTTTTGACTTTTACCTCCTGCTTTATTATTATTGCTTATGTCTTCTATAGTAGAATCAGGAGCGGGGACGGGATGAACTGTTTATCCCCCTTTGTCCTCTAATATTGCACATGGGGGAGGTTCCGTTGATTTAGCTATCTTCTCTCTCCACCTTGCAGGTGTATCTTCTATTTTAGG
>Membranipora_membranacea_FJ196092
CCTGATATGGCATTTCCTCGGTTAAATAATATGAGGTTTTGACTTTTACCTCCTGCTTTATTATTATTGCTTATGTCTTCTATAGTAGAATCAGGAGCGGGGACGGGATGAACTGTTTATCCCCCTTTGTCCTCTAATATTGCACATGGGGGAGGTTCCGTTGATTTAGCTATCTTCTCTCTCCACCTTGCAGGTGTATCTTCTATTTTAGG
>Membranipora_membranacea_EU410273
CCTGATATGGCATTTCCTCGGTTAAATAATATGAGGTTTTGACTTTTACCTCCTGCTTTATTATTATTGCTTATGTCTTCTATAGTAGAATCAGGAGCGGGGACGGGATGAACTGTTTATCCCCCCTTGTCCTCTAATATTGCACATGGGGGAGGTTCCGTTGATTTAGCTATCTTCTCTCTCCACCTTGCAGGTGTATCTTCTATTTTAGG
>Membranipora_membranacea_EU410274
CCTGATATGGCATTTCCTCGGTTAAATAATATGAGGTTTTGACTTTTACCTCCTGCTTTATTATTATTGCTTATGTCTTCTATAGTAGAATCAGGAGCGGGGACGGGATGAACTGTTTATCCCCCTTTGTCCTCTAATATTGCACATGGGGGAGGTTCCGTTGATTTAGCTATCTTCTCTCTCCACCTTGCAGGTGTATCTTCTATTTTAGG
>Membranipora_villosa_MZ580681
CCGGATATAGCATTCCCTCGGTTGAATAACATAAGGTTTTGACTTTTACCTCCTGCTTTATTTTTATTGCTCATCTCATCTATAGTAGAGTCAGGAGCCGGGACGGGGTGGACTGTTTACCCGCCTTTATCTTCTAACATTGCACACGGAGGAGGTTCCGTAGATTTAGCTATCTTTTCTCTTCATCTTGCAGGCGTATCCTCTATCCTGGG
>Membranipora_membranacea_AF147969
CCGGATATGGCATTTCCTCGATTAAATAATATGAGATTTTGGCTTTTACCTCCTGCTTTACTTTTATTGCTTATATCTTCTATAGTAGAATCAGGAGCGGGGACGGGTTGAACTGTTTACCCTCCTCTATCTTCTAATATTGCACACGGAGGAGGCTCCGTAGACTTAGCTATTTTTTCTCTTCATCTTGCAGGTGTGTCTTCTATTTTAGG
>Membranipora_membranacea_EU410247
CCGGATATAGCATTTCCTCGATTAAATAATATGAGATTCTGGCTTTTACCTCCTGCTTTACTTTTACTGCTTATATCTTCTATAGTAGAATCAGGAGCGGGGACGGGGTGAACTGTTTACCCTCCTCTATCTTCTAATATTGCACACGGAGGAGGTTCCGTAGACTTAGCTATTTTTTCTCTTCATCTTGCAGGTGTGTCTTCTATTTTAGG
>Membranipora_membranacea_AF147977
CCGGATATAGCATTTCCTCGATTAAATAATATGAGATTCTGACTTTTACCTCCTGCTTTACTTTTACTGCTTATATCTTCTATAGTAGAATCAGGAGCGGGGACGGGGTGAACTGTTTACCCTCCTCTATCTTCTAATATTGCACACGGAGGAGGCTCCGTAGACTTAGCTATTTTTTCTCTTCATCTTGCAGGTGTGTCTTCTATTTTAGG
>Membranipora_membranacea_AF147972
CCGGATATAGCATTTCCTCGATTAAATAATATGAGATTCTGGCTTTTACCTCCTGCTTTACTTTTACTGCTTATATCTTCTATAGTAGAATCAGGAGCGGGGACGGGGTGAACTGTTTACCCTCCTCTATCTTCTAATATTGCACACGGAGGAGGCTCCGTAGACTTAGCTATTTTTTCTCTTCATCTTGCAGGTGTGTCTTCTATTTTAGG
>Membranipora_villosa_MZ580518
CCGGATATAGCATTTCCTCGATTAAATAATATGAGATTCTGGCTTTTACCTCCTGCTTTACTTTTACTGCTTATATCTTCTATAGTAGAATCAGGAGCGGGGACGGGGTGAACTGTTTACCCTCCTCTATCTTCTAATATTGCACACGGAGGAGGCTCCGTAGACTTAGCTATTTTTTCTCTTCATCTTGCAGGGGTGTCTTCTATTTTAGG
>Membranipora_membranacea_AF147960
CCGGATATAGCATTTCCTCGATTAAATAATATGAGATTCTGGCTTTTACCTCCTGCTTTACTTTTACTGCTTATATCTTCTATAGTAGAATCAGGAGCGGGGACGGGGTGAACTGTTTACCCTCCTCTATCTTCTAATATTGCACACGGAGGAGGCTCCGTAGACTTAGCTATTTTTTCTCTTCATCTTGCAGGTGTGTCTTCTATTTTAGG
>Membranipora_membranacea_AF147963
CCGGATATAGCATTTCCTCGATTAAATAATATGAGATTCTGGCTTTTACCTCCTGCTTTACTTTTACTGCTTATATCTTCTATAGTAGAATCAGGAGCGGGGACGGGGTGAACTGTTTACCCTCCTCTATCTTCTAATATTGCACACGGAGGAGGCTCCGTAGACTTAGCTATTTTTTCTCTTCATCTTGCAGGTGTGTCTTCTATTTTAGG
>Membranipora_membranacea_EU410248
CCGGATATAGCATTTCCTCGATTAAATAATATGAGATTCTGGCTTTTACCTCCTGCTTTACTTTTATTGCTTATATCTTCTATAGTAGAATCAGGAGCGGGGACGGGGTGAACTGTTTACCCTCCTCTATCTTCTAATATTGCACACGGAGGGGGCTCCGTAGACTTAGCTATTTTTTCTCTTCATCTTGCAGGTGTGTCTTCTATTTTAGG
>Membranipora_membranacea_AF147975
CCGGATATAGCATTTCCTCGATTAAATAATATGAGATTCTGGCTTTTACCTCCTGCTTTACTTTTATTGCTTATATCTTCTATAGTAGAATCAGGAGCGGGGACGGGGTGAACTGTTTACCCTCCTCTATCTTCTAATATTGCACACGGAGGAGGCTCCGTAGACTTAGCTATTTTTTCTCTTCATCTTGCAGGTGTGTCTTCTATTTTAGG
>Membranipora_membranacea_KY235619
CCGGATATAGCATTTCCTCGATTAAATAATATGAGATTCTGGCTTTTACCTCCTGCTTTACTTTTATTGCTTATATCTTCTATAGTAGAATCAGGAGCGGGGACGGGGTGAACTGTTTATCCTCCTCTATCTTTTAATATTGCACACGGAGGAGGCTCCGTAGACTTAGCTATTTTTTCTCTTCATCTTGCAGGTGTGTCTTCTATTTTAGG
>Membranipora_membranacea_EU410252
CCGGATATAGCATTTCCTCGATTAAATAATATGAGATTCTGGCTTTTACCTCCTGCTTTACTTTTATTGCTTATATCTTCTATAGTAGAATCAGGAGCGGGGACGGGGTGAACTGTTTATCCTCCTCTATCTTCTAATATTGCACACGGAGGTGGCTCCGTAGACTTAGCTATTTTTTCTCTTCATCTTGCAGGTGTGTCTTCTATTTTAGG
>Membranipora_membranacea_EU410254
CCGGATATAGCATTTCCTCGATTAAATAATATGAGATTCTGGCTTTTACCTCCTGCTTTACTTTTATTGCTTATATCTTCTATAGTAGAATCAGGAGCGGGGACGGGGTGAACTGTTTACCCTCCTCTGTCTTCTAATATTGCACACGGAGGAGGCTCCGTAGACTTAGCTATTTTTTCTCTTCATCTTGCAGGTGTGTCTTCTATTTTAGG
>Membranipora_serrilamella_AF147958
CCGGATATAGCATTTCCTCGATTAAATAATATGAGATTCTGGCTTTTACCTCCTGCTTTACTTTTATTGCTTATATCTTCTATAGTAGAATCAGGAGCGGGGACGGGGTGAACTGTTTACCCTCCTCTATCTTCTAATATTGCACACGGAGGAGGCTCCGTAGACTTAGCTATTTTTTCTCTTCATCTTGCAGGTGTGTCTTCTATTTTAGG
>Membranipora_serrilamella_EU410258
CCGGATATAGCATTTCCTCGATTAAATAATATGAGATTCTGGCTTTTACCTCCTGCTTTACTTTTATTGCTTATATCTTCTATAGTAGAATCAGGAGCGGGGACGGGGTGAACTGTTTACCCTCCTCTATCTTCTAATATTGCACACGGAGGAGGCTCCGTAGACTTAGCTATTTTTTCTCTTCATCTTGCAGGTGTGTCTTCTATTTTAGG
>Membranipora_serrilamella_HQ896178
CCGGATATAGCATTTCCTCGATTAAATAATATGAGATTCTGGCTTTTACCTCCTGCTTTACTTTTATTGCTTATATCTTCTATAGTAGAATCAGGAGCGGGGACGGGGTGAACTGTTTACCCTCCTCTATCTTCTAATATTGCACACGGAGGAGGCTCCGTAGACTTAGCTATTTTTTCTCTTCATCTTGCAGGTGTGTCTTCTATTTTAGG
>Membranipora_membranacea_EU410246
CCGGATATAGCATTTCCTCGATTAAATAATATGAGATTCTGGCTTTTACCTCCTGCCTTACTTTTATTGCTTATATCTTCTATAGTAGAATCAGGAGCGGGGACGGGGTGAACTGTTTACCCTCCTCTATCTTCTAATATTGCACACGGAGGAGGCTCCGTAGACTTAGCTATTTTTTCTCTTCATCTTGCAGGTGTGTCTTCTATTTTAGG
>Membranipora_serrilamella_AF147957
CCGGATATAGCATTTCCTCGATTAAATAATATGAGATTCTGGCTTTTACCTCCTGCCTTACTTTTACTGCTTATATCTTCTATAGTAGAATCAGGAGCGGGGACGGGGTGAACTGTTTACCCTCCTCTATCTTCTAATATTGCACACGGAGGAGGCTCCGTAGACTTAGCTATTTTTTCTCTTCATCTTGCAGGTGTGTCTTCTATTTTAGG
>Membranipora_serrilamella_EU410256
CCGGATATAGCATTTCCTCGATTAAATAATATGAGATTCTGGCTTTTACCTCCTGCCTTACTTTTACTGCTTATATCTTCTATAGTAGAATCAGGAGCGGGGACGGGGTGAACTGTTTACCCTCCTCTATCTTCTAATATTGCACACGGAGGAGGCTCCGTAGACTTAGCTATTTTTTCTCTTCATCTTGCAGGTGTGTCTTCTATTTTAGG
>Membranipora_serrilamella_EU410257
CCGGATATAGCATTTCCTCGATTAAATAATATGAGATTCTGGCTTTTACCTCCTGCCTTACTTTTACTGCTTATATCTTCTATAGTAGAATCAGGAGCGGGGACGGGGTGAACTGTTTACCCTCCTCTATCTTCTAATATTGCACACGGAGGAGGCTCCGTAGACTTAGCTATTTTTTCTCTTCATCTTGCAGGTGTGTCTTCTATTTTAGG
>Membranipora_serrilamella_EU410259
CCGGATATAGCATTTCCTCGATTAAATAATATGAGATTCTGGCTTTTACCTCCTGCCTTACTTTTACTGCTTATATCTTCTATAGTAGAATCAGGAGCGGGGACGGGGTGAACTGTTTACCCTCCTCTATCTTCTAATATTGCACACGGAGGAGGCTCCGTAGACTTAGCTATTTTTTCTCTTCATCTTGCAGGTGTGTCTTCTATTTTAGG
>Membranipora_serrilamella_EU410255
CCGGATATAGCATTTCCTCGATTAAATAATATGAGATTCTGGCTTTTACCTCCTGCCTTACTTTTACTGCTTATATCTTCTATAGTAGAATCAGGAGCGGGGACGGGGTGAACTGTTTACCCTCCTCTATCTTCTAATATTGCACACGGAGGAGGCTCCGTAGACTTAGCTATTTTTTCTCTTCATCTTGCAGGTGTGTCTTCTATTTTAGG
>Membranipora_membranacea_EU410250
CCGGATATGGCATTTCCTCGATTAAATAACATGAGATTTTGGCTTTTACCTCCTGCTTTATTCTTATTACTTATATCTTCTATAGTAGAATCAGGAGCGGGGACGGGGTGAACTGTTTACCCCCCTTTATCTTCTAATATTACACACGGAGGAGGCTCCGTAGATTTAGCTATTTTTTCTCTTCATCTTGCAGGTGTGTCTTCTATTTTAGG
>Membranipora_membranacea_AF147965
CCGGATATGGCATTTCCTCGATTAAATAACATGAGGTTTTGGCTTCTACCCCCTGCCTTACTTTTATTACTTATATCTTCTATAGTAGAATCAGGAGCGGGGACGGGTTGAACTGTTTACCCTCCTTTATCATCTAACATTGCACACGGAGGAGGCTCCGTAGACTTAGCTATTTTTTCTCTTCATCTTGCAGGTGTGTCTTCTATTTTAGG
>Membranipora_membranacea_AF147974
CCGGATATGGCATTTCCTCGATTAAATAACATGAGGTTTTGGCTTCTACCCCCTGCCTTACTTTTATTACTTATATCTTCTATAGTAGAATCAGGAGCGGGGACGGGTTGAACTGTTTACCCTCCTTTATCATCTAACATTGCACACGGAGGAGGCTCCGTAGACTTAGCTATTTTTTCTCTTCATCTTGCAGGTGTGTCTTCTATTTTAGG
>Membranipora_membranacea_AF147968
CCGGATATGGCATTTCCTCGATTAAATAACATGAGATTTTGGCTTCTACCTCCTGCTTTACTTTTATTGCTTATATCTTCTATAGTAGAATCAGGAGCGGGGACGGGATGAACTGTTTACCCTCCTTTATCTTCAAATATTGCACACGGAGGAGGCTCCGTAGACTTAGCTATTTTTTCTCTTCATCTTGCAGGTGTGTCTTCTATTTTAGG
>Membranipora_membranacea_AF147971
CCGGATATGGCATTTCCTCGATTAAATAACATGAGATTTTGGCTTCTACCTCCTGCTTTACTTTTATTGCTTATATCTTCTATAGTAGAATCAGGAGCGGGGACGGGATGAACTGTTTACCCTCCTTTATCTTCAAATATTGCACACGGAGGAGGCTCCGTAGACTTAGCTATTTTTTCTCTTCATCTTGCAGGTGTGTCTTCTATTTTAGG
>Membranipora_membranacea_EU410249
CCGGATATGGCATTTCCTCGATTAAATAACATGAGATTTTGGCTTCTACCTCCTGCTTTACTTTTATTGCTTATATCTTCTATAGTAGAATCAGGAGCGGGGACGGGATGAACTGTTTACCCTCCTTTATCTTCAAATATTGCACACGGAGGAGGCTCCGTAGACTTAGCTATTTTTTCTCTTCATCTTGCAGGTGTGTCTTCTATTTTAGG
>Membranipora_membranacea_AF147976
CCGGATATGGCATTTCCTCGATTAAATAACATGAGATTTTGGCTTCTACCTCCTGCTTTACTTTTATTGCTTATATCTTCTATAGTAGAATCAGGAGCGGGGACGGGATGAACTGTTTACCCTCCTTTATCTTCAAATATTGCACACGGAGGAGGCTCCGTAGACTTAGCTATTTTTTCTCTTCATCTTGCAGGTGTGTCTTCTATTTTAGG
>Membranipora_membranacea_AF147962
CCGGATATGGCATTTCCTCGATTAAATAACATGAGATTTTGGCTTCTACCTCCTGCTTTACTTTTATTGCTTATATCTTCTATAGTAGAATCAGGAGCGGGGACGGGGTGAACTGTTTACCCTCCTTTATCTTCTAATATTGCACACGGAGGAGGCTCCGTAGACTTAGCTATTTTTTCTCTTCATCTTGCAGGTGTGTCTTCTATTTTAGG
>Membranipora_membranacea_EU410251
CCGGATATGGCATTTCCTCGATTAAATAACATGAGATTTTGGCTTCTACCTCCTGCTTTATTTTTATTGCTTATATCTTCTATAGTAGAATCAGGAGCGGGGACGGGGTGAACTGTTTACCCTCCTTTATCTTCTAATATTGCACACGGAGGAGGCTCCGTAGACTTAGCTATTTTTTCTCTTCATCTTGCAGGTGTTTCTTCTATTTTAGG
>Membranipora_membranacea_AF147964
CCGGATATGGCATTTCCTCGATTAAATAACATGAGATTTTGGCTTCTACCTCCTGCTTTACTTTTATTGCTTATATCTTCTATAGTAGAATCAGGAGCGGGGACGGGGTGAACTGTTTACCCTCCTTTATCTTCTAATATTGCACACGGAGGAGGCTCCGTAGACTTAGCTATTTTTTCTCTTCATCTTGCAGGTGTGTCTTCTATTTTAGG
>Membranipora_membranacea_AF147967
CCGGATATGGCATTTCCTCGATTAAATAACATGAGATTTTGGCTTCTACCTCCTGCTTTATTTTTATTGCTTATATCTTCTATAGTAGAATCAGGAGCGGGGACGGGGTGAACTGTTTACCCTCCTTTATCTTCTAATATTGCACACGGAGGAGGCTCCGTAGACTTAGCTATTTTTTCTCTTCATCTTGCAGGTGTGTCTTCTATTTTAGG
>Membranipora_membranacea_EU410300
CCTGATATAGCGTTCCCTCGATTGAATAACATGAGGTTTTGACTTTTACCTCCTGCTTTATTTTTACTGCTTATATCTTCTATAGTAGAATCAGGGGCAGGAACGGGGTGAACTGTTTACCCCCCTTTATCTTCTAACATTGCACACGGAGGAGGTTCCGTGGACTTAGCTATTTTTTCTCTTCATCTNGCAGGTGTATCTTCTATTTTGGG
>Membranipora_membranacea_EU410303
CCTGATATAGCGTTCCCTCGATTGAATAACATGAGGTTTTGACTTTTACCTCCTGCTTTATTTTTACTGCTTATATCTTCTATAGTAGAATCAGGGGCAGGAACGGGGTGAACTGTTTACCCCCCTTTATCTTCTAACATTGCACACGGAGGAGGTTCCGTGGACTTAGCTATTTTTTCTCTTCATCTNGCAGGTGTATCTTCTATTTTGGG
>Membranipora_membranacea_EU410301
CCTGATATAGCGTTCCCTCGATTGAATAACATGAGGTTTTGACTTTTACCTCCTGCTTTATTTTTACTGCTTATATCTTCTATAGTAGAATCAGGGGCAGGAACGGGGTGAACTGTTTACCCCCCTTTATCTTCTAACATTGCACACGGAGGAGGTTCCGTGGACTTAGCTATTTTTTCTCTTCATCTTGCAGGTGTATCTTCTATTCTGGG
>Membranipora_membranacea_EU410302
CCTGATATAGCGTTCCCTCGATTGAATAACATGAGGTTTTGACTTTTACCTCCTGCTTTATTTTTACTGCTTATATCTTCTATAGTAGAATCAGGGGCAGGAACGGGGTGAACTGTTTACCCCCCTTTATCTTCTAACATTGCACACGGAGGAGGTTCCGTGGACTTAGCTATTTTTTCTCTTCATCTNGCAGGTGTATCTTCTATTTTGGG
>Membranipora_isabelleana_EU410297
CCGGACATAGCATTTCCTCGATTAAATAACATGAGGTTTTGACTGTTACCCCCTGCTTTATTTTTATTGCTTTTATCTTCTATAGTAGAATCAGGAGCAGGGACCGGGTGAACTGTTTATCCTCCTTTATCTTCTAATATTGCACACGGAGGAGGTTCCGTGGACTTAGCCATTTTTTCTCTTCACCTTGCAGGTGTATCTTCTATTTTGGG
>Membranipora_isabelleana_EU410296
CCGGACATAGCATTTCCTCGATTAAATAACATGAGGTTTTGACTGTTACCCCCTGCTTTATTTTTATTGCTTTTATCTTCTATAGTAGAATCAGGAGCAGGGACGGGGTGAACTGTTTATCCTCCTTTATCTTCTAATATTGCACACGGAGGAGGTTCCGTGGACTTAGCCATTTTTTCTCTTCACCTNGCAGGTGTATCTTCTATTTTGGG
>Membranipora_isabelleana_EU410299
CCGGACATAGCATTTCCTCGATTAAATAACATGAGGTTTTGACTGTTACCCCCTGCTTTATTTTTATTGCTTTTATCTTCTATAGTAGAATCAGGAGCAGGGACGGGGTGAACTGTTTATCCTCCTTTATCTTCTAATATTGCACACGGAGGAGGTTCCGTGGACTTAGCCATTTTTTCTCTTCACCTTGCAGGTGTATCTTCTATTTTGGG
>Membranipora_isabelleana_EU410298
CCGGACATAGCATTTCCTCGATTAAATAACATGAGGTTTTGACTGTTACCCCCTGCTTTATTTTTATTGCTTTTATCTTCTATAGTAGAATCAGGAGCAGGGACGGGGTGAACTGTTTATCCTCCTTTATCTTCTAATATTGCACACGGAGGAGGTTCCGTGGACTTAGCCATTTTTTCTCTTCACCTNGCAGGTGTATCTTCTATTTTGGG
>Mucropetraliella_ellerii_AY164580
CCAGATATAGCATTTCCTCGACTTAANAATATAAGATTTTGATTACTACCCCCAGCAATTTCCCTACTTATTATATCATCCTTGGTAGAAAGAGGAGCTGGCACAGGGTGAACAGTGTACCCTCCCCTCTCATCCAACTTATTTCATAGGGGTCCTGCCGTAGACCTGGCTATTTTCTCTCTTCACTTAGCAGGAATTTCATCTATTCTAGG
>Mucropetraliella_ellerii_AY164581
CCAGATATAGCATTTCCTCGACTTAANAATATAAGATTTTGATTACTACCCCCAGCAATTTCCCTACTTATTATATCATCCTTGGTAGAAAGAGGAGCTGGCACAGGATGAACAGTGTATCCTCCCCTCTCATCCAACTTATTTCATAGGGGTCCTGCCGTAGACCTGGCTATTTTCTCTCTTCACTTAGCAGGAATTTCCTCTATTCTAGG
>Mucropetraliella_ellerii_AY164579
CCAGATATAGCATTTCCTCGACTTAATAATATAAGATTTTGATTACTACCCCCAGCAATTTCCCTACTTATTATATCATCCTTGGTAGAAAGAGGAGCTGGCACAGGGTGAACAGTGTATCCTCCCCTCTCATCCAACTTATTTCATAGGGGTCCTGCCGTAGACCTGGCTATTTTCTCTCTTCACTTAGCAGGAATTTCATCTATTCTAGG
>Mucropetraliella_ellerii_AY164584
CCAGATATAGCATTTCCTCGACTTAATAATATAAGATTTTGATTACTACCCCCAGCAATTTCCCTACTTATTATATCATCCTTAGTAGAAAGAGGAGCTGGCACAGGATGAACAGTGTACCCTCCCCTCTCATCCAACTTATTTCATAGAGGTCCTGCCGTAGACCTGGCTATTTTCTCTCTTCACTTAGCAGGAATTTCATCTATTCTAGG
>Mucropetraliella_ellerii_AY164578
CCAGATATAGCATTTCCTCGACTTAATAATATAAGATTTTGATTACTACCCCCAGCAATTTCCCTACTTATTATATCATCCTTGGTAGAAAGAGGAGCTGGCACAGGGTGAACAGTGTATCCTCCCCTCTCATCCAACTTATTTCATAGGGGTCCTGCCGTAGACCTGGCTATTTTCTCTCTTCACTTAGCAGGAATTTCATCTATTCTAGG
>Mucropetraliella_ellerii_AY164582
CCAGATATAGCATTTCCTCGACTTAATAATATAAGATTTTGATTACTACCCCCAGCAATTTCCCTACTTATTATATCATCCTTGGTAGAAAGAGGAGCTGGCACAGGATGAACAGTGTATCCTCCCCTCTCATCCAACTTATTTCATAGGGGTCCTGCCGTAGACCTGGCTATTTTCTCTCTTCACTTAGCAGGAATTTCATCTATTCTAGG
>Mucropetraliella_ellerii_AY164583
CCAGATATAGCATTTCCTCGACTTAATAATATAAGATTTTGATTACTACCCCCAGCAATTTCCCTACTTATTATATCATCCTTGGTAGAAAGAGGAGCTGGCACAGGATGAACAGTGTATCCTCCCCTCTCATCCAACTTATTTCATAGGGGTCCTGCCGTAGACCTGGCTATTTTCTCTCTTCACTTAGCAGGAATTTCATCTATTCTAGG
>Mucropetraliella_ellerii_AY164577
CCAGATATAGCATTCCCTCGACTTAATAATATAAGATTTTGATTACTACCCCCAGCAATCTCCCTACTTATTATATCATCCTTGGTAGAAAGAGGAGCTGGCACAGGATGAACAGTGTATCCTCCCCTCTCATCCAACTTATTTCATAGGGGTCCTGCCGTAGACCTAGCTATCTTCTCTCTTCACTTAGCAGGGATTTCATCTATTCTAGG
>Mucropetraliella_ellerii_AY164573
CCAGATATAGCATTCCCTCGACTTAATAATATAAGATTTTGATTACTACCCCCAGCAATCTCCCTACTTATTATATCATCCTTGGTAGAAAGAGGAGCTGGCACAGGATGAACAGTGTATCCTCCCCTCTCATCCAACTTATTTCATAGGGGTCCTGCCGTAGACCTGGCTATTTTCTCTCTTCACTTAGCAGGAATTTCATCTATTCTAGG
>Mucropetraliella_ellerii_AY164575
CCAGATATAGCATTTCCTCGACTTAATAATATAAGATTTTGATTACTACCCCCAGCAATCTCCCTACTTATTATATCATCCCTGGTAGAAAGAGGAGCTGGCACAGGGTGAACAGTGTATCCTCCCCTCTCATCCAACTTATTTCATAGGGGCCCTGCCGTAGACCTCGCTATTTTCTCTCTTCACTTAGCAGGGATTTCATCTATTCTAGG
>Mucropetraliella_ellerii_AY164576
CCAGATATAGCATTTCCTCGACTTAATAATATAAGATTTTGATTACTACCCCCAGCAATCTCCCTACTTATTATATCATCCTTGGTAGAAAGAGGAGCTGGCACAGGATGAACAGTGTATCCTCCCCTCTCATCCAACTTATTTCATAGGGGTCCTGCCGTAGACCTCGCTATTTTCTCTCTTCACTTAGCAGGGATTTCATCTATTCTAGG
>Mucropetraliella_ellerii_AY164564
CCAGATATAGCATTTCCTCGACTTAATAATATAAGATTTTGATTACTACCCCCAGCAATCTCCCTACTTATTATATCATCCTTGGTAGAAAGAGGAGCTGGCACAGGATGAACAGTGTATCCTCCCCTCTCATCCAACTTATTTCATAGGGGTCCTGCCGTAGACCTCGCTATTTTCTCTCTTCACTTAGCAGGGATTTCATCTATTCTAGG
>Mucropetraliella_ellerii_AY164565
CCAGATATAGCATTTCCTCGACTTAATAATATAAGATTTTGATTACTACCCCCAGCAATCTCCCTACTTATTATATCATCCTTGGTAGAAAGAGGAGCTGGCACAGGATGAACAGTGTATCCTCCCCTCTCATCCAACTTATTTCATAGGGGTCCTGCCGTAGACCTCGCTATTTTCTCTCTTCACTTAGCAGGGATTTCATCTATTCTAGG
>Mucropetraliella_ellerii_AY164567
CCAGATATAGCATTTCCTCGACTTAATAATATAAGATTTTGATTACTACCCCCAGCAATCTCCCTACTTATTATATCATCCTTGGTAGAAAGAGGAGCTGGCACAGGATGAACAGTGTATCCTCCCCTCTCATCCAACTTATTTCATAGGGGTCCTGCCGTAGACCTCGCTATTTTCTCTCTTCACTTAGCAGGGATTTCATCTATTCTAGG
>Mucropetraliella_ellerii_AY164566
CCAGATATAGCATTTCCTCGACTTAATAATATAAGATTTTGATTACTACCCCCAGCAATCTCCCTACTTATTATATCATCCTTGGCAGAAAGAGGAGCTGGCACAGGATGAACAGTGTATCCTCCCCTCTCATCCAACTTATTTCATAGGGGTCCTGCCGTAGACCTCGCTATTTTCTCTCTTCACTTAGCAGGGATTTCATCTATTCTAGG
>Mucropetraliella_ellerii_AY164569
CCAGATATAGCATTCCCTCGACTTAATAATATAAGATTTTGATTACTACCCCCAGCAATCTCCCTACTTATTATATCATCCTTGGTAGAAAGAGGAGCTGGCACAGGATGAACAGTATATCCTCCCCTCTCATCCAACTTATTTCATAGGGGTCCTGCCGTAGACCTCGCTATTTTCTCTCTTCACTTAGCAGGGATTTCATCTATTCTAGG
>Mucropetraliella_ellerii_AY164570
CCAGACATAGCATTCCCTCGACTTAATAATATAAGATTTTGATTACTACCCCCAGCAATCTCCCTACTTATTATATCATCCTTGGTAGAAAGAGGAGCTGGCACAGGATGAACAGTGTATCCTCCCCTCTCATCCAACTTATTTCATAGGGGTCCTGCCGTAGACCTCGCTATTTTCTCTCTTCACTTAGCAGGGATTTCATCTATTCTAGG
>Mucropetraliella_ellerii_AY164572
CCAGACATAGCATTCCCTCGACTTAATAATATAAGATTTTGATTACTACCCCCAGCAATCTCCCTACTTATTATATCATCCTTGGTAGAAAGAGGAGCTGGCACAGGATGAACAGTGTATCCTCCCCTCTCATCCAACTTATTTCATAGGGGTCCTGCCGTAGACCTCGCTATTTTCTCTCTTCACTTAGCAGGGATTTCATCTATTCTAGG
>Mucropetraliella_ellerii_AY164568
CCAGATATAGCATTCCCTCGACTTAATAATATAAGATTTTGATTACTACCCCCAGCAATCTCCCTACTTATTATATCATCCTTGGTAGAAAGAGGAGCTGGCACAGGATGAACAGTGTATCCTCCCCTCTCATCCAACTTATTTCATAGGGGTCCTGCCGTAGACCTCGCTATTTTCTCTCTTCACTTAGCAGGGATTTCATCTATTCTAGG
>Mucropetraliella_ellerii_AY164574
CCAGATATAGCATTCCCTCGACTTAATAATATAAGATTTTGATTACTACCCCCAGCAATCTCCCTACTTATTATATCATCNTTGGTAGAAAGAGGAGCTGGCACAGGATGAACAGTGTATCCTCCCCTCTCATCCAACTTATTTCATAGGGGTCCTGCCGTAGACCTCGCTATTTTCTCTCTTCACTTAGCAGGGATTTCATCTATTCTAGG
>Mucropetraliella_ellerii_AY164571
CCAGATATAGCATTCCCTCGACTTAATAATATAAGATTTTGATTACTACCCCCAGCAATCTCCCTACTTATTATATCATCCTTGGTAGAAAGAGGAGCTGGCACAGGATGAACAGTGTATCCTCCCCTCTCATCCAACTTATTTCATAGGGGTCCTGCCGTAGACCTCGCTATTTTCTCTCTTCACTTAGCAGGGATTTCATCTATTCTAGG
>Mucropetraliella_ellerii_AY164559
CCAGACATAGCCTTTCCTCGACTAAACAATATAAGATTCTGACTATTACCCCCAGCAATCTCCCTACTTATTATATCCTCATTAGTAGAAAGAGGGGCTGGAACAGGGTGGACAGTATACCCCCCCCTCTCCTCCAACTTATTTCATAGTGGCCCAGCCGTGGATCTAGCAATCTTCTCCCTTCATTTAGCAGGAATTTCTTCAATTCTAGG
>Mucropetraliella_ellerii_AY164554
CCAGATATAGCCTTTCCTCGACTAAACAATATAAGATTCTGACTATTACCCCCAGCAATCTCCCTACTTATTATATCCTCATTAGTAGAAAGAGGGGCTWGAACAGGGTGAACAGTATACCCCCCCCTCTCCTCCAACTTATTTCATAGTGGCCCAGCCGTGGATCTAGGAATCTTCTCCCTTCATTTAGCAGGAATTTCCTCAATTCTAGG
>Mucropetraliella_ellerii_AY164555
CCAGATATAGCCTTTCCTCGACTAAACAATATAAGATTCTGACTATTACCCCCAGCAATCTCCCTACTTATTATATCCTCATTAGTAGAAAGAGGGGCTGGAACAGGGTGAACAGTATACCCCCCCCTCTCCTCCAACTTATTTCATAGTGGCCCAGCCGTGGATCTAGCAATCTTCTCCCTTCATTTAGCAGGGATTTCCTCAATTCTAGG
>Mucropetraliella_ellerii_AY164556
CCAGATATAGCCTTTCCTCGACTAAACAATATAAGATTCTGACTATTACCCCCAGCAATCTCCCTACTTATTATATCCTCATTAGTAGAAAGAGGGGCTGGAACAGGGTGAACAGTATATCCCCCCCTCTCCTCCAACTTATTTCATAGTGGCCCAGCCGTGGATCTAGCAATCTTCTCCCTTCATTTAGCAGGAATTTCCTCAATTCTAGG
>Mucropetraliella_ellerii_AY164557
CCAGATATAGCCTTTCCTCGACTAAACAATATAAGATTCTGACTATTACCCCCAGCAATCTCCCTACTTATTATATCCTCATTAGTAGAAAGAGGGGCTGGAACAGGGTGAACAGTATATCCCCCCCTCTCCTCCAACTTATTTCATAGTGGCCCAGCCGTGGATCTAGCAATCTTCTCCCTTCATTTAGCAGGAATTTCCTCAATTCTAGG
>Mucropetraliella_ellerii_AY164558
CCAGATATAGCCTTTCCTCGACTAAACAATATAAGATTCTGACTATTACCCCCAGCAATCTCCCTACTTATTATATCCTCATTAGTAGAAAGAGGGGCTGGAACAGGGTGAACAGTATATCCCCCCCTCTCCTCCAACTTATTTCATAGTGGCCCAGCCGTGGATCTAGCAATCTTCTCCCTTCATTTAGCAGGAATTTCCTCAATTCTAGG
>Mucropetraliella_ellerii_AY164562
CCAGATATAGCTTTTCCTCGACTAAATAATATAAGATTATGACTATTACCCCCAGCAATCTCTCTACTTATTATATCCTCATTAGTAGAAAGAGGGGCTGGAACAGGATGAACAGTATACCCCCCCCTCTCCTCCAACTTATTTCATAGTGGCCCAGCCGTGGACCTAGCAATCTTCTCCCTTCATTTAGCAGGAATTTCCTCAATTCTAGG
>Mucropetraliella_ellerii_AY164563
CCAGATATAGCCTTTCCTCGACTAAACAATATAAGATTCTGACTATTACCCCCAGCAATCTCTCTACTTATTATATCATCATTAGTAGAAAGAGGGGCTGGAACAGGATGGACAGTATATCCCCCCCTCTCCTCCAACTTATTTCATAGTGGCCCAGCCGTTGACCTAGCAATCTTCTCCCTTCATTTAGCAGGAATTTCCTCAATTCTAGG
>Mucropetraliella_ellerii_AY164541
CCAGATATAGCCTTTCCTCGACTAAACAATATAAGATTCTGACTATTACCCCCAGCAATCTCTCTACTTATTATATCATCATTAGTAGAAAGAGGGGCTGGAACAGGATGAACAGTATACCCCCCCCTCTCCTCCAACTTATTTCATAGTGGCCCAGCCGTGGACCTAGCAATCTTCTCCCTTCATTTAGCAGGAATTTCCTCAATTCTAGG
>Mucropetraliella_ellerii_AY164545
CCAGATATAGCCTTTCCTCGACTAAACAATATAAGATTCTGACTATTACCCCCAGCAATCTCTCTACTTATTATATCCTCATTAGTAGAAAGAGGGGCTGGAACAGGATGAACAGTATACCCCCCCCTCTCCTCCAACTTATTTCATAGTGGCCCAGCCGTGGACCTAGCAATCTTCTCCCTTCATTTAGCAGGAATTTCCTCAATTCTAGG
>Mucropetraliella_ellerii_AY164537
CCAGATATAGCCTTTCCTCGACTAAACAATATAAGATTCTGACTATTACCCCCAGCAATCTCTCTACTTATTATATCCTCATTAGTAGAAAGAGGGGCTGGAACAGGATGAACAGTATACCCCCCCCTCTCCTCCAACTTATTTCATAGTGGCCCAGCCGTGGACCTAGCAATCTTCTCCCTTCATTTAGCAGGAATTTCCTCAATTCTAGG
>Mucropetraliella_ellerii_AY164538
CCAGATATAGCCTTTCCTCGACTAAACAATATAAGATTCTGACTATTACCCCCAGCAATCTCTCTACTTATTATATCCTCATTAGTAGAAAGAGGGGCTGGAACAGGATGAACAGTATACCCCCCCCTCTCCTCCAACTTATTTCATAGTGGCCCAGCCGTGGACCTAGCAATCTTCTCCCTTCATTTAGCAGGAATTTCCTCAATTCTAGG
>Mucropetraliella_ellerii_AY164539
CCAGATATAGCCTTTCCTCGACTAAACAATATAAGATTCTGACTATTACCCCCAGCAATCTCTCTACTTATTATATCCTCATTAGTAGAAAGAGGGGCTGGAACAGGATGAACAGTATACCCCCCCCTCTCCTCCAACTTATTTCATAGTGGCCCAGCCGTGGACCTAGCAATCTTCTCCCTTCATTTAGCAGGAATTTCCTCAATTCTAGG
>Mucropetraliella_ellerii_AY164544
CCAGATATAGCCTTTCCTCGACTAAACAATATAAGATTCTGACTATTACCCCCAGCAATCTCTCTACTTATTATATCTTCATTAGTAGAAAGAGGGGCTGGAACAGGATGAACAGTATACCCCCCCCTCTCCTCCAACTTATTTCATAGTGGCCCAGCCGTGGACCTAGCAATCTTCTCCCTTCATTTAGCAGGAATTTCCTCAATTCTAGG
>Mucropetraliella_ellerii_AY164547
CCAGATATGGCTTTTCCTCGACTAAACAATATAAAATTCTGGCTATTACCTCCAGCAATCTCTCTACTTATTATATCATCATTAGTAGAAAGAGGGGCCGGAACAGGGTGAACAGTGTACCCCCCCCTCTCCTCCAACTTATTTCATAGTGGCCCAGCCGTAGACCAAGGAATCTTCTCCCTTCATTTAGCAGGAATTTCCTCAATTCTAGG
>Mucropetraliella_ellerii_AY164549
CCAGATATGGCTTTTCCTCGACTAAACAATATAAAATTCTGGCTATTACCTCCAGCAATCTCTCTACTTATTATATCATCATTAGTAGAAAGAGGGGCCGGAACAGGGTGAACAGTGTACCCCCCCCTCTCCTCCAACTTATTTCATAGTGGCCCAGCCGTAGACCTAGCAATCTTCTCCCTTCATTTAGCAGGAATTTCCTCAATTCTAGG
>Mucropetraliella_ellerii_AY164550
CCAGATATAGCCTTTCCTCGACTTAACAATATGAGATTCTGGCTATTACCTCCAGCAATCTCTCTACTTATTATATCATCATTAGTAGAAAGAGGGGCTGGAACAGGGTGAACAATATACCCCCCCCTCTCCTCCAACTTATTTCATGGTGGCCCAGCCGTGGATTTAGCAATCTTCTCCCTTCATTTAGCAGGAATTTCCTCAATTCTAGG
>Mucropetraliella_ellerii_AY164561
CCAGATATAGCCTTTCCTCGACTAAACAATATGAGATTCTGGCTATTACCTCCAGCAATCTCTATACTTATTATATCATCATTAGTAGAAAGAGGGGCTGGAACAGGGTGAACAGTATACCCCCCACTCTCCTCCAACTTATTTCATAGTGGCCCAGCCGTGGATCTAGCAATCTTCTCACTTCATTTAGCAGGAATTTCCTCAATTCTAGG
>Mucropetraliella_ellerii_AY164548
CCAGATATAGCCTTTCCTCGACTAACCAATATGAGATTCTGGCTATTACCTCCAGCAATCTCTCTACTTATTATATCATCATTAGTAGAAAGAGGGGCTGGAACAGGGTGAACAGTATACCCCCCACTCTCCTCCAACTTATTCCATAGTGGCCCAGCCGTGGATCTAGCAATCTTCTCCCTTCATTTAGCAGGAATTTCCTCAATTCTAGG
>Mucropetraliella_ellerii_AY164535
CCAGATATAGCCTTTCCTCGACTAAACAATATGAGATTCTGGCTATTACCTCCAGCAATCTCTCTACTTATTATATCATCATTAGTAGAAAGAGGGGCTGGAACAGGGTGAACAGTATATCCCCCACTCTCCTCCAACTTATTTCATAGTGGCCCAGCCGTGGATCTAGCAATCTTCTCCCTTCATTTAGCAGGAATTTCCTCAATTCTAGG
>Mucropetraliella_ellerii_AY164536
CCAGATATAGCCTTTCCTCGACTAAACAATATGAGATTCTGGCTATTACCTCCAGCAATCTCTCTACTTATTATATCATCATTAGTAGAAAGAGGGGCTGGAACAGGGTGAACAGTATATCCCCCACTCTCCTCCAACTTATTTCATAGTGGCCCAGCCGTGGATCTAGCAATCTTCTCCCTTCATTTAGCAGGAATTTCCTCAATTCTAGG
>Mucropetraliella_ellerii_AY164543
CCAGATATAGCCTTTCCTCGACTAAACAATATGAGATTCTGGTTATTACCTCCAGCGATCTCTCTACTTATTATATCATCATTAGTAGAAAGAGGGGCTGGAACAGGGTGAACAGTATACCCCCCACTCTCCTCCAACTTATTTCATAGTGGCCCAGCCGTGGATCTAGCAATCTTCTCCCTTCATTTAGCAGGAATTTCCTCAATTCTAGG
>Mucropetraliella_ellerii_AY164560
CCAGATATAGCCTTTCCTCGACTAAACAATATGAGATTCTGGCTATTACCTCCAGCAATCTCTCTACTTATTATATCATCATTAGTAGAAAGAGGGGCTGGAACAGGGTGAACAGTATACCCCCCACTCTCCTCCAACTTATTTCATAGTGGCCCAGCCGTGGATCTAGCAATCTTCTCCCTTCATTTAGCAGGAATTTCCTCAATTCTAGG
>Mucropetraliella_ellerii_AY164534
CCAGATATAGCCTTTCCTCGACTAAACAATATGAGATTCTGGTTATTACCTCCAGCAATCTCTCTACTTATTATATCATCATTAGTAGAAAGAGGGGCTGGAACAGGGTGAACAGTATACCCCCCACTCTCCTCCAACTTATTTCATAGTGGCCCAGCCGTGGATCTAGCAATCTTCTCCCTTCATTTAGCAGGAATTTCCTCAATTCTAGG
>Mucropetraliella_ellerii_AY164540
CCAGATATAGCCTTTCCTCGACTAAACAATATGAGATTCTGACTATTACCTCCAGCAATCTCTCTACTTATTATATCATCATTAGTAGAAAGAGGGGCCGGAACAGGGTGAACAGTATACCCCCCCCTCTCCTCCAACTTATTTCATAGTGGCCCAGCCGTGGACCTAGCAATCTTCTCCCTTCATTTAGCAGGAATTTCCTCAATTCTAGG
>Mucropetraliella_ellerii_AY164546
CCAGATATGGCCTTTCCTCGACTAAACAATATGAGATTCTGGCTATTACCTCCAGCAATCTCTCTACTTATTATATCATCATTAGTAGAAAGAGGGGCTGGAACAGGGTGAACAATATACCCCCCCCTCTCCTCCAACTTATTCCATAGTGGCCCAGCCGTGGATCTAGCAATCTTCTCCCTTCATTTAGCAGGAATTTCCTCAATTCTAGG
>Mucropetraliella_ellerii_AY164551
CCAGATATAGCCTTTCCTCGACTAAACAATATGAGATTCTGGCTATTACCTCCAGCAATCTCTCTACTTATTATATCATCATTAGTAGAAAGAGGGGCTGGAACAGGGTGAACAGTATATCCCCCCCTCTCCTCCAACTTATTCCATAGTGGCCCAGCCGTGGATCTAGCAATCTTCTCCCTTCATTTAGCAGGAATTTCCTCAATTCTAGG
>Mucropetraliella_ellerii_AY164552
CCAGATATAGCCTTTCCTCGACTAAACAATATGAGATTCTGGCTATTACCTCCAGCAATCTCTCTACTTATTATATCATCATTAGTAGAAAGAGGGGCTGGAACAGGGTGAACAGTATATCCCCCCCTCTCCTCCAACTTATTCCATAGTGGCCCAGCCGTGGATCTAGCAATCTTCTCCCTTCATTTAGCAGGAATTTCCTCAATTCTAGG
>Mucropetraliella_ellerii_AY164542
CCAGATATAGCCTTTCCTCGACTAAACAATATGAGATTCTGGCTATTACCTCCAGCAATCTCTCTACTTATTATATCATCATTAGTAGAAAGAGGGGCTGGAACAGGGTGAACAGTATACCCCCCCCTCTCCTCCAACTTATTCCATAGTGGCCCAGCCGTGGATCTAGCAATCTTCTCCCTTCATTTAGCAGGAATTTCCTCAATTCTAGG
>Mucropetraliella_ellerii_AY164553
CCAGATATAGCCTTTCCTCGACTAAACAATATGAGATTCTGGCTATTACCTCCAGCAATCTCTCTACTTATTATATCATCATTAGTAGAAAGAGGGGCTGGAACAGGGTGAACAGTATACCCCCCCCTCTCCTCCAACTTATTCCATAGTGGCCCAGCCGTGGATCTAGCAATCTTCTCCCTTCATTTAGCAGGAATTTCCTCAATTCTAGG
>Myriapora_truncata_MG064280
CCAGACATGGCATTTCCACGACTTAATAATATAAGATTTTGATTACTTCCTCCAGCATTATGTTTGTTATTATTATCATCAATAGTAGAAAGAGGGGCAGGAACAGGATGAACTGTTTATCCTCCTCTTTCATCTAACATCGCTCACAGAGGGGCTTCTGTTGATTTAGCTATTTTTTCGCTCCATTTAGCTGGAGCTTCATCAATTTTAGG
>Myriapora_truncata_MG064282
CCAGACATGGCATTTCCACGACTTAATAATATAAGATTTTGATTACTTCCTCCAGCATTATGTTTGTTATTATTATCATCAATAGTAGAAAGAGGGGCAGGAACAGGATGAACTGTTTATCCTCCTCTTTCATCTAACATCGCTCACAGAGGGGCTTCTGTTGATTTAGCTATTTTTTCGCTCCATTTAGCTGGAGCTTCATCAATTTTAGG
>Myriapora_truncata_MG064286
CCAGACATGGCATTTCCACGACTTAATAATATAAGATTTTGATTACTTCCTCCAGCATTATGTTTGTTATTATTATCATCAATAGTAGAAAGAGGGGCAGGAACAGGATGAACTGTTTATCCTCCTCTTTCATCTAACATCGCTCACAGAGGGGCTTCTGTTGATTTAGCTATTTTTTCGCTCCATTTAGCTGGAGCTTCATCAATTTTAGG
>Myriapora_truncata_MG064290
CCAGACATGGCATTTCCACGACTTAATAATATAAGATTTTGATTACTTCCTCCAGCATTATGTTTGTTATTATTATCATCAATAGTAGAAAGAGGGGCAGGAACAGGATGAACTGTTTATCCTCCTCTTTCATCTAACATCGCTCACAGAGGGGCTTCTGTTGATTTAGCTATTTTTTCGCTCCATTTAGCTGGAGCTTCATCAATTTTAGG
>Myriapora_truncata_MG064294
CCAGACATGGCATTTCCACGACTTAATAATATAAGATTTTGATTACTTCCTCCAGCATTATGTTTGTTATTATTATCATCAATAGTAGAAAGAGGGGCAGGAACAGGATGAACTGTTTATCCTCCTCTTTCATCTAACATCGCTCACAGAGGGGCTTCTGTTGATTTAGCTATTTTTTCGCTCCATTTAGCTGGAGCTTCATCAATTTTAGG
>Myriapora_truncata_MG064296
CCAGACATGGCATTTCCACGACTTAATAATATAAGATTTTGATTACTTCCTCCAGCATTATGTTTGTTATTATTATCATCAATAGTAGAAAGAGGGGCAGGAACAGGATGAACTGTTTATCCTCCTCTTTCATCTAACATCGCTCACAGAGGGGCTTCTGTTGATTTAGCTATTTTTTCGCTCCATTTAGCTGGAGCTTCATCAATTTTAGG
>Myriapora_truncata_MG064240
CCAGACATGGCATTTCCACGACTTAATAATATAAGATTTTGATTACTTCCTCCAGCATTATGTTTGTTATTATTATCATCAATAGTAGAAAGAGGGGCAGGAACAGGATGAACTGTTTATCCTCCTCTTTCATCTAACATCGCTCACAGAGGGGCTTCTGTTGATTTAGCTATTTTTTCGCTCCATTTAGCTGGAGCTTCATCAATTTTAGG
>Myriapora_truncata_MG064242
CCAGACATGGCATTTCCACGACTTAATAATATAAGATTTTGATTACTTCCTCCAGCATTATGTTTGTTATTATTATCATCAATAGTAGAAAGAGGGGCAGGAACAGGATGAACTGTTTATCCTCCTCTTTCATCTAACATCGCTCACAGAGGGGCTTCTGTTGATTTAGCTATTTTTTCGCTCCATTTAGCTGGAGCTTCATCAATTTTAGG
>Myriapora_truncata_MG064249
CCAGACATGGCATTTCCACGACTTAATAATATAAGATTTTGATTACTTCCTCCAGCATTATGTTTGTTATTATTATCATCAATAGTAGAAAGAGGGGCAGGAACAGGATGAACTGTTTATCCTCCTCTTTCATCTAACATCGCTCACAGAGGGGCTTCTGTTGATTTAGCTATTTTTTCGCTCCATTTAGCTGGAGCTTCATCAATTTTAGG
>Myriapora_truncata_MG064251
CCAGACATGGCATTTCCACGACTTAATAATATAAGATTTTGATTACTTCCTCCAGCATTATGTTTGTTATTATTATCATCAATAGTAGAAAGAGGGGCAGGAACAGGATGAACTGTTTATCCTCCTCTTTCATCTAACATCGCTCACAGAGGGGCTTCTGTTGATTTAGCTATTTTTTCGCTCCATTTAGCTGGAGCTTCATCAATTTTAGG
>Myriapora_truncata_MG064300
CCAGACATGGCATTTCCACGACTTAATAATATAAGATTTTGATTACTTCCTCCAGCATTATGTTTGTTATTATTATCATCAATAGTAGAAAGAGGGGCAGGAACAGGATGAACTGTTTATCCTCCTCTTTCATCTAACATCGCTCACAGAGGGGCTTCTGTTGATTTAGCTATTTTTTCGCTCCATTTAGCTGGAGCTTCATCAATTTTAGG
>Myriapora_truncata_MG064250
CCAGACATGGCATTTCCACGACTTAATAATATAAGATTTTGATTACTTCCTCCAGCATTATGTTTGTTATTATTATCATCAATAGTAGAAAGAGGGGCAGGAACAGGATGAACTGTTTATCCTCCTCTTTCATCTAACATCGCTCACAGAGGGGCTTCTATTGATTTAGCTATTTTTTCGCTCCATTTAGCTGGAGCTTCATCAATTTTAGG
>Myriapora_truncata_MG064221
CCAGATATGGCATTCCCACGACTTAATAATATAAGATTTTGATTACTTCCTCCAGCATTATGTTTATTATTATTATCATCAATAGTAGAAAGAGGGGCAGGAACAGGATGAACTGTTTATCCTCCTCTTTCGTCTAACATCGCTCACAGAGGAGCTTCTGTTGATTTAGCTATTTTTTCGCTCCATTTAGCTGGAGCTTCGTCAATTTTAGG
>Myriapora_truncata_MG064223
CCAGATATGGCATTCCCACGACTTAATAATATAAGATTTTGATTACTTCCTCCAGCATTATGTTTATTATTATTATCATCAATAGTAGAAAGAGGGGCAGGAACAGGATGAACTGTTTATCCTCCTCTTTCGTCTAACATCGCTCACAGAGGAGCTTCTGTTGATTTAGCTATTTTTTCGCTCCATTTAGCTGGAGCTTCGTCAATTTTAGG
>Myriapora_truncata_MG064218
CCAGATATGGCATTCCCACGACTTAATAATATAAGATTTTGATTACTTCCTCCAGCATTATGTTTATTATTATTATCATCAATAGTAGAAAGAGGGGCAGGAACAGGATGAACTGTTTATCCTCCTCTTTCGTCTAACATCGCTCACAGAGGAGCTTCTGTTGATTTAGCTATTTTTTCGCTCCATTTAGCTGGAGCTTCGTCAATTTTAGG
>Myriapora_truncata_MG064220
CCAGATATGGCATTCCCACGACTTAATAATATAAGATTTTGATTACTTCCTCCAGCATTATGTTTATTATTATTATCATCAATAGTAGAAAGAGGGGCAGGAACAGGATGAACTGTTTATCCTCCTCTTTCGTCTAACATCGCTCACAGAGGAGCTTCTGTTGATTTAGCTATTTTTTCGCTCCATTTAGCTGGAGCTTCGTCAATTTTAGG
>Myriapora_truncata_MG064222
CCAGATATGGCATTCCCACGACTTAATAATATAAGATTTTGATTACTTCCTCCAGCATTATGTTTATTATTATTATCATCAATAGTAGAAAGAGGGGCAGGAACAGGATGAACTGTTTATCCTCCTCTTTCGTCTAACATCGCTCACAGAGGAGCTTCTGTTGATTTAGCTATTTTTTCGCTCCATTTAGCTGGAGCTTCGTCAATTTTAGG
>Myriapora_truncata_MG064219
CCAGATATGGCATTCCCACGACTTAATAATATAAGATTTTGATTACTTCCTCCAGCATTATGTTTATTATTATTATCATCAATAGTAGAAAGAGGGGCAGGAACAGGATGAACTGTTTATCCTCCTCTTTCGTCTAACATCGCTCACAGAGGAGCTTCTGTTGATTTAGCTATTTTTTCGCTCCATTTAGCTGGAGCTTCGTCAATTTTAGG
>Myriapora_truncata_MG064224
CCAGATATGGCATTTCCACGACTTAATAATATAAGATTTTGATTACTTCCTCCAGCATTATGTTTATTATTATTATCATCAATAGTAGAAAGAGGGGCAGGAACAGGATGAACTGTTTACCCTCCTCTTTCATCTAATATCGCTCACAGAGGAGCTTCTGTTGATTTAGCTATTTTTTCGCTCCATTTAGCTGGAGCTTCATCAATTTTAGG
>Myriapora_truncata_MG064226
CCAGATATGGCATTTCCACGACTTAATAATATAAGATTTTGATTACTTCCTCCAGCATTATGTTTATTATTATTATCATCAATAGTAGAAAGAGGGGCAGGAACAGGATGAACTGTTTACCCTCCTCTTTCATCTAATATCGCTCACAGAGGAGCTTCTGTTGATTTAGCTATTTTTTCGCTCCATTTAGCTGGAGCTTCATCAATTTTAGG
>Myriapora_truncata_MG064229
CCAGATATGGCATTTCCACGACTTAATAATATAAGATTTTGATTACTTCCTCCAGCATTATGTTTATTATTATTATCATCAATAGTAGAAAGAGGGGCAGGAACAGGATGAACTGTTTACCCTCCTCTTTCATCTAATATCGCTCACAGAGGAGCTTCTGTTGATTTAGCTATTTTTTCGCTCCATTTAGCTGGAGCTTCATCAATTTTAGG
>Myriapora_truncata_MG064231
CCAGATATGGCATTTCCACGACTTAATAATATAAGATTTTGATTACTTCCTCCAGCATTATGTTTATTATTATTATCATCAATAGTAGAAAGAGGGGCAGGAACAGGATGAACTGTTTACCCTCCTCTTTCATCTAATATCGCTCACAGAGGAGCTTCTGTTGATTTAGCTATTTTTTCGCTCCATTTAGCTGGAGCTTCATCAATTTTAGG
>Myriapora_truncata_MG064233
CCAGATATGGCATTTCCACGACTTAATAATATAAGATTTTGATTACTTCCTCCAGCATTATGTTTATTATTATTATCATCAATAGTAGAAAGAGGGGCAGGAACAGGATGAACTGTTTACCCTCCTCTTTCATCTAATATCGCTCACAGAGGAGCTTCTGTTGATTTAGCTATTTTTTCGCTCCATTTAGCTGGAGCTTCATCAATTTTAGG
>Myriapora_truncata_MG064235
CCAGATATGGCATTTCCACGACTTAATAATATAAGATTTTGATTACTTCCTCCAGCATTATGTTTATTATTATTATCATCAATAGTAGAAAGAGGGGCAGGAACAGGATGAACTGTTTACCCTCCTCTTTCATCTAATATCGCTCACAGAGGAGCTTCTGTTGATTTAGCTATTTTTTCGCTCCATTTAGCTGGAGCTTCATCAATTTTAGG
>Myriapora_truncata_MG064237
CCAGATATGGCATTTCCACGACTTAATAATATAAGATTTTGATTACTTCCTCCAGCATTATGTTTATTATTATTATCATCAATAGTAGAAAGAGGGGCAGGAACAGGATGAACTGTTTACCCTCCTCTTTCATCTAATATCGCTCACAGAGGAGCTTCTGTTGATTTAGCTATTTTTTCGCTCCATTTAGCTGGAGCTTCATCAATTTTAGG
>Myriapora_truncata_MG064339
CCAGATATGGCATTTCCACGACTTAATAATATAAGATTTTGATTACTTCCTCCAGCATTATGTTTATTATTATTATCATCAATAGTAGAAAGAGGGGCAGGAACAGGATGAACTGTTTATCCTCCTCTTTCATCTAATATCGCTCACAGAGGAGCTTCTGTTGATTTAGCTATTTTTTCGCTCCATTTAGCTGGAGCTTCATCAATTTTAGG
>Myriapora_truncata_MG064341
CCAGATATGGCATTTCCACGACTTAATAATATAAGATTTTGATTACTTCCTCCAGCATTATGTTTATTATTATTATCATCAATAGTAGAAAGAGGGGCAGGAACAGGATGAACTGTTTATCCTCCTCTTTCATCTAATATCGCTCACAGAGGAGCTTCTGTTGATTTAGCTATTTTTTCGCTCCATTTAGCTGGAGCTTCATCAATTTTAGG
>Myriapora_truncata_MG064343
CCAGATATGGCATTTCCACGACTTAATAATATAAGATTTTGATTACTTCCTCCAGCATTATGTTTATTATTATTATCATCAATAGTAGAAAGAGGGGCAGGAACAGGATGAACTGTTTATCCTCCTCTTTCATCTAATATCGCTCACAGAGGAGCTTCTGTTGATTTAGCTATTTTTTCGCTCCATTTAGCTGGAGCTTCATCAATTTTAGG
>Myriapora_truncata_MG064345
CCAGATATGGCATTTCCACGACTTAATAATATAAGATTTTGATTACTTCCTCCAGCATTATGTTTATTATTATTATCATCAATAGTAGAAAGAGGGGCAGGAACAGGATGAACTGTTTATCCTCCTCTTTCATCTAATATCGCTCACAGAGGAGCTTCTGTTGATTTAGCTATTTTTTCGCTCCATTTAGCTGGAGCTTCATCAATTTTAGG
>Myriapora_truncata_MG064228
CCAGATATGGCATTTCCACGACTTAATAATATAAGATTTTGATTACTTCCTCCAGCATTATGTTTATTATTATTATCATCAATAGTAGAAAGAGGGGCAGGAACAGGATGAACTGTTTATCCTCCTCTTTCATCTAATATCGCTCACAGAGGAGCTTCTGTTGATTTAGCTATTTTTTCGCTCCATTTAGCTGGAGCTTCATCAATTTTAGG
>Myriapora_truncata_MG064225
CCAGATATGGCATTTCCACGACTTAATAATATAAGATTTTGATTACTTCCTCCAGCATTATGTTTATTATTATTATCATCAATAGTAGAAAGAGGGGCAGGAACAGGATGAACTGTTTATCCTCCTCTTTCATCTAATATCGCTCACAGAGGAGCTTCTGTTGATTTAGCTATTTTTTCGCTCCATTTAGCTGGAGCTTCATCAATTTTAGG
>Myriapora_truncata_MG064227
CCAGATATGGCATTTCCACGACTTAATAATATAAGATTTTGATTACTTCCTCCAGCATTATGTTTATTATTATTATCATCAATAGTAGAAAGAGGGGCAGGAACAGGATGAACTGTTTATCCTCCTCTTTCATCTAATATCGCTCACAGAGGAGCTTCTGTTGATTTAGCTATTTTTTCGCTCCATTTAGCTGGAGCTTCATCAATTTTAGG
>Myriapora_truncata_MG064230
CCAGATATGGCATTTCCACGACTTAATAATATAAGATTTTGATTACTTCCTCCAGCATTATGTTTATTATTATTATCATCAATAGTAGAAAGAGGGGCAGGAACAGGATGAACTGTTTATCCTCCTCTTTCATCTAATATCGCTCACAGAGGAGCTTCTGTTGATTTAGCTATTTTTTCGCTCCATTTAGCTGGAGCTTCATCAATTTTAGG
>Myriapora_truncata_MG064232
CCAGATATGGCATTTCCACGACTTAATAATATAAGATTTTGATTACTTCCTCCAGCATTATGTTTATTATTATTATCATCAATAGTAGAAAGAGGGGCAGGAACAGGATGAACTGTTTATCCTCCTCTTTCATCTAATATCGCTCACAGAGGAGCTTCTGTTGATTTAGCTATTTTTTCGCTCCATTTAGCTGGAGCTTCATCAATTTTAGG
>Myriapora_truncata_MG064234
CCAGATATGGCATTTCCACGACTTAATAATATAAGATTTTGATTACTTCCTCCAGCATTATGTTTATTATTATTATCATCAATAGTAGAAAGAGGGGCAGGAACAGGATGAACTGTTTATCCTCCTCTTTCATCTAATATCGCTCACAGAGGAGCTTCTGTTGATTTAGCTATTTTTTCGCTCCATTTAGCTGGAGCTTCATCAATTTTAGG
>Myriapora_truncata_MG064236
CCAGATATGGCATTTCCACGACTTAATAATATAAGATTTTGATTACTTCCTCCAGCATTATGTTTATTATTATTATCATCAATAGTAGAAAGAGGGGCAGGAACAGGATGAACTGTTTATCCTCCTCTTTCATCTAATATCGCTCACAGAGGAGCTTCTGTTGATTTAGCTATTTTTTCGCTCCATTTAGCTGGAGCTTCATCAATTTTAGG
>Myriapora_truncata_MG064238
CCAGATATGGCATTTCCACGACTTAATAATATAAGATTTTGATTACTTCCTCCAGCATTATGTTTATTATTATTATCATCAATAGTAGAAAGAGGGGCAGGAACAGGATGAACTGTTTATCCTCCTCTTTCATCTAATATCGCTCACAGAGGAGCTTCTGTTGATTTAGCTATTTTTTCGCTCCATTTAGCTGGAGCTTCATCAATTTTAGG
>Myriapora_truncata_MG064338
CCAGATATGGCATTTCCACGACTTAATAATATAAGATTTTGATTACTTCCTCCAGCATTATGTTTATTATTATTATCATCAATAGTAGAAAGAGGGGCAGGAACAGGATGAACTGTTTATCCTCCTCTTTCATCTAATATCGCTCACAGAGGAGCTTCTGTTGATTTAGCTATTTTTTCGCTCCATTTAGCTGGAGCTTCATCAATTTTAGG
>Myriapora_truncata_MG064340
CCAGATATGGCATTTCCACGACTTAATAATATAAGATTTTGATTACTTCCTCCAGCATTATGTTTATTATTATTATCATCAATAGTAGAAAGAGGGGCAGGAACAGGATGAACTGTTTATCCTCCTCTTTCATCTAATATCGCTCACAGAGGAGCTTCTGTTGATTTAGCTATTTTTTCGCTCCATTTAGCTGGAGCTTCATCAATTTTAGG
>Myriapora_truncata_MG064342
CCAGATATGGCATTTCCACGACTTAATAATATAAGATTTTGATTACTTCCTCCAGCATTATGTTTATTATTATTATCATCAATAGTAGAAAGAGGGGCAGGAACAGGATGAACTGTTTATCCTCCTCTTTCATCTAATATCGCTCACAGAGGAGCTTCTGTTGATTTAGCTATTTTTTCGCTCCATTTAGCTGGAGCTTCATCAATTTTAGG
>Myriapora_truncata_MG064344
CCAGATATGGCATTTCCACGACTTAATAATATAAGATTTTGATTACTTCCTCCAGCATTATGTTTATTATTATTATCATCAATAGTAGAAAGAGGGGCAGGAACAGGATGAACTGTTTATCCTCCTCTTTCATCTAATATCGCTCACAGAGGAGCTTCTGTTGATTTAGCTATTTTTTCGCTCCATTTAGCTGGAGCTTCATCAATTTTAGG
>Myriapora_truncata_MG064346
CCAGATATGGCATTTCCACGACTTAATAATATAAGATTTTGATTACTTCCTCCAGCATTATGTTTATTATTATTATCATCAATAGTAGAAAGAGGGGCAGGAACAGGATGAACTGTTTATCCTCCTCTTTCATCTAATATCGCTCACAGAGGAGCTTCTGTTGATTTAGCTATTTTTTCGCTCCATTTAGCTGGAGCTTCATCAATTTTAGG
>Myriapora_truncata_MG064350
CCAGATATGGCATTTCCACGACTTAATAATATAAGATTTTGATTACTTCCTCCAGCATTATGTTTATTATTATTATCATCAATAGTAGAAAGAGGGGCAGGAACAGGATGAACTGTTTATCCTCCTCTTTCGTCTAACATCGCTCACAGAGGAGCTTCTGTTGATTTAGCTATTTTTTCGCTCCATTTAGCTGGAGCTTCATCAATTTTAGG
>Myriapora_truncata_MG064348
CCAGATATGGCATTTCCACGACTTAATAATATAAGATTTTGATTACTTCCTCCAGCATTATGTTTATTATTATTATCATCAATAGTAGAAAGAGGGGCAGGAACAGGATGAACTGTTTATCCTCCTCTTTCGTCTAACATCGCTCACAGAGGAGCTTCTGTTGATTTAGCTATTTTTTCGCTCCATTTAGCTGGAGCTTCATCAATTTTAGG
>Myriapora_truncata_MG064292
CCAGATATGGCATTTCCACGACTTAATAATATAAGATTTTGATTACTTCCTCCAGCATTATGTTTATTATTATTATCATCAATAGTAGAAAGAGGGGCAGGAACAGGATGAACTGTTTATCCTCCTCTTTCGTCTAACATCGCTCACAGAGGAGCTTCTGTTGATTTAGCTATTTTTTCGCTCCATTTAGCTGGAGCTTCATCAATTTTAGG
>Myriapora_truncata_MG064347
CCAGATATGGCATTTCCACGACTTAATAATATAAGATTTTGATTACTTCCTCCAGCATTATGTTTATTATTATTATCATCAATAGTAGAAAGAGGGGCAGGAACAGGATGAACTGTTTATCCTCCTCTTTCGTCTAACATCGCTCACAGAGGAGCTTCTGTTGATTTAGCTATTTTTTCGCTCCATTTAGCTGGAGCTTCATCAATTTTAGG
>Myriapora_truncata_MG064349
CCAGATATGGCATTTCCACGACTTAATAATATAAGATTTTGATTACTTCCTCCAGCATTATGTTTATTATTATTATCATCAATAGTAGAAAGAGGGGCAGGAACAGGATGAACTGTTTATCCTCCTCTTTCGTCTAACATCGCTCACAGAGGAGCTTCTGTTGATTTAGCTATTTTTTCGCTCCATTTAGCTGGAGCTTCATCAATTTTAGG
>Myriapora_truncata_MG064351
CCAGATATGGCATTTCCACGACTTAATAATATAAGATTTTGATTACTTCCTCCAGCATTATGTTTATTATTATTATCATCAATAGTAGAAAGAGGGGCAGGAACAGGATGAACTGTTTATCCTCCTCTTTCGTCTAACATCGCTCACAGAGGAGCTTCTGTTGATTTAGCTATTTTTTCGCTCCATTTAGCTGGAGCTTCATCAATTTTAGG
>Myriapora_truncata_MG064306
CCAGATATGGCATTTCCACGACTTAATAATATAAGATTTTGATTACTTCCTCCAGCATTATGTTTATTATTATTATCATCAATAGTAGAAAGAGGGGCAGGAACAGGATGAACTGTTTATCCTCCTCTTTCATCTAACATCGCTCACAGAGGAGCTTCTGTTGATTTAGCTATTTTTTCGCTCCATTTAGCTGGAGCTTCATCAATTTTAGG
>Myriapora_truncata_MG064266
CCAGATATGGCATTTCCACGACTTAATAATATAAGATTTTGGTTACTTCCTCCAGCATTATGTTTATTACTATTATCATCAATAGTAGAAAGAGGGGCAGGAACAGGATGAACTGTTTACCCTCCTCTTTCATCTAACATCGCTCACAGAGGAGCTTCTGTTGATTTAGCTATTTTTTCGCTCCATTTAGCTGGAGCTTCATCAATTTTAGG
>Myriapora_truncata_MG064243
CCAGATATGGCATTTCCACGACTTAATAATATAAGATTTTGGTTACTTCCTCCAGCATTATGTTTATTACTATTATCATCAATAGTAGAAAGAGGAGCAGGAACAGGATGAACTGTTTATCCTCCTCTTTCGTCTAACATCGCTCACAGAGGAGCTTCTGTTGATTTAGCTATTTTTTCGCTCCATTTAGCTGGAGCTTCATCAATTTTAGG
>Myriapora_truncata_MG064245
CCAGATATGGCATTTCCACGACTTAATAATATAAGATTTTGGTTACTTCCTCCAGCATTATGTTTATTACTATTATCATCAATAGTAGAAAGAGGGGCAGGAACAGGATGAACTGTTTATCCTCCTCTTTCGTCTAACATCGCTCACAGGGGAGCTTCTGTTGATTTAGCTATTTTTTCGCTCCATTTAGCTGGAGCTTCATCAATTTTAGG
>Myriapora_truncata_MG064253
CCAGATATGGCATTTCCACGACTTAATAATATAAGATTTTGGTTACTTCCTCCAGCATTATGTTTATTACTATTATCATCAATAGTAGAAAGAGGGGCAGGAACAGGATGAACTGTTTATCCTCCTCTTTCGTCTAACATCGCTCACAGAGGAGCTTCTGTTGATTTAGCTATTTTTTCGCTCCATTTAGCTGGAGCTTCATCAATTTTAGG
>Myriapora_truncata_MG064325
CCAGATATGGCATTTCCACGACTTAATAATATAAGATTTTGGTTACTTCCTCCAGCATTATGTTTATTACTATTATCATCAATAGTAGAAAGAGGGGCAGGAACAGGATGAACTGTTTATCCTCCTCTTTCGTCTAACATCGCTCACAGAGGAGCTTCTGTTGATTTAGCTATTTTTTCGCTCCATTTAGCTGGAGCTTCATCAATTTTAGG
>Myriapora_truncata_MG064255
CCAGATATGGCATTTCCACGACTTAATAATATAAGATTTTGGTTACTTCCTCCAGCATTATGTTTATTACTATTATCATCAATAGTAGAAAGAGGGGCAGGAACAGGATGAACTGTTTATCCTCCTCTTTCGTCTAACATCGCTCACAGAGGAGCTTCTGTTGATTTAGCTATTTTTTCGCTCCATTTAGCTGGAGCTTCATCAATTTTAGG
>Myriapora_truncata_MG064304
CCAGATATGGCATTTCCACGACTTAATAATATAAGATTTTGGTTACTTCCTCCAGCATTATGTTTATTACTATTATCATCAATAGTAGAAAGAGGGGCAGGAACAGGATGAACTGTTTATCCTCCTCTTTCGTCTAACATCGCTCACAGAGGAGCTTCTGTTGATTTAGCTATTTTTTCGCTCCATTTAGCTGGAGCTTCATCAATTTTAGG
>Myriapora_truncata_MG064315
CCAGATATAGCATTTCCACGACTTAATAATATAAGATTTTGGTTACTTCCTCCAGCATTATGTTTATTACTATTATCATCAATAGTAGAAAGAGGGGCAGGAACAGGATGAACTGTTTATCCTCCTCTTTCGTCTAACATCGCTCACAGAGGAGCTTCTGTTGATTTAGCTATTTTTTCGCTCCATTTAGCTGGAGCTTCATCAATTTTAGG
>Myriapora_truncata_MG064319
CCAGATATGGCATTTCCACGACTTAATAATATAAGATTTTGGTTACTTCCTCCAGCATTATGTTTATTACTATTATCATCAATAGTAGAAAGAGGGGCAGGAACAGGATGAACTGTTTATCCTCCTCTTTCGTCTAACATCGCTCACAGAGGAGCTTCTGTTGATTTAGCTATTTTTTCGCTCCATTTAGCTGGAGCTTCATCAATTTTAGG
>Myriapora_truncata_MG064328
CCAGATATGGCATTTCCACGACTTAATAATATAAGATTTTGGTTACTTCCTCCAGCATTATGTTTATTACTATTATCATCAATAGTAGAAAGAGGGGCAGGAACAGGATGAACTGTTTATCCTCCTCTTTCGTCTAACATCGCTCACAGAGGAGCTTCTGTTGATTTAGCTATTTTTTCGCTCCATTTAGCTGGAGCTTCATCAATTTTAGG
>Myriapora_truncata_MG064336
CCAGATATGGCATTTCCACGACTTAATAATATAAGATTTTGGTTACTTCCTCCAGCATTATGTTTATTACTATTATCATCAATAGTAGAAAGAGGGGCAGGAACAGGATGAACTGTTTATCCTCCTCTTTCGTCTAACATCGCTCACAGAGGAGCTTCTGTTGATTTAGCTATTTTTTCGCTCCATTTAGCTGGAGCTTCATCAATTTTAGG
>Myriapora_truncata_MG064312
CCAGATATGGCATTTCCACGACTTAATAATATAAGATTTTGGTTACTTCCTCCAGCACTATGTTTATTACTATTATCATCAATAGTAGAAAGAGGGGCAGGAACAGGATGAACTGTTTATCCTCCTCTTTCGTCTAACATCGCTCACAGAGGAGCTTCTGTTGATTTAGCTATTTTTTCGCTCCATTTAGCTGGAGCTTCATCAATTTTAGG
>Myriapora_truncata_MG064313
CCAGATATGGCATTTCCACGACTTAATAATATAAGATTTTGGTTACTTCCTCCAGCACTATGTTTATTACTATTATCATCAATAGTAGAAAGAGGGGCAGGAACAGGATGAACTGTTTATCCTCCTCTTTCGTCTAACATCGCTCACAGAGGAGCTTCTGTTGATTTAGCTATTTTTTCGCTCCATTTAGCTGGAGCTTCATCAATTTTAGG
>Myriapora_truncata_MG064317
CCAGATATGGCATTTCCACGACTTAATAATATAAGATTTTGGTTACTTCCTCCAGCACTATGTTTATTACTATTATCATCAATAGTAGAAAGAGGGGCAGGAACAGGATGAACTGTTTATCCTCCTCTTTCGTCTAACATCGCTCACAGAGGAGCTTCTGTTGATTTAGCTATTTTTTCGCTCCATTTAGCTGGAGCTTCATCAATTTTAGG
>Myriapora_truncata_MG064326
CCAGATATGGCATTTCCACGACTTAATAATATAAGATTTTGGTTACTTCCTCCAGCACTATGTTTATTACTATTATCATCAATAGTAGAAAGAGGGGCAGGAACAGGATGAACTGTTTATCCTCCTCTTTCGTCTAACATCGCTCACAGAGGAGCTTCTGTTGATTTAGCTATTTTTTCGCTCCATTTAGCTGGAGCTTCATCAATTTTAGG
>Myriapora_truncata_MG064288
CCAGATATGGCATTTCCACGACTTAATAATATAAGATTTTGGTTACTTCCTCCAGCATTATGTTTATTACTATTATCATCAATAGTAGAAAGAGGGGCAGGAACAGGATGAACTGTTTATCCTCCTCTTTCGTCTAACATCGCTCACAGAGGAGCTTCTGTTGATTTAGCTATTTTTTCGCTCCATTTAGCTGGAGCTTCATCAATTTTAGG
>Myriapora_truncata_MG064332
CCAGATATGGCATTTCCACGACTTAATAATATAAGATTTTGGTTACTTCCTCCAGCATTATGTTTATTACTATTATCATCAATAGTAGAAAGAGGGGCAGGAACAGGATGAACTGTTTATCCTCCTCTTTCGTCTAACATCGCTCACAGAGGAGCTTCTGTTGATTTAGCTATTTTTTCGCTCCATTTAGCTGGAGCTTCATCAATTTTAGG
>Myriapora_truncata_MG064278
CCAGATATGGCATTTCCACGACTTAATAATATAAGATTTTGGTTACTTCCTCCAGCATTATGTTTATTACTATTATCATCAATAGTAGAAAGAGGGGCAGGAACAGGATGAACTGTTTATCCTCCTCTTTCGTCTAACATCGCTCACAGAGGAGCTTCTGTTGATTTAGCTATTTTTTCGCTCCATTTAGCTGGAGCTTCATCAATTTTAGG
>Myriapora_truncata_MG064284
CCAGATATGGCATTTCCACGACTTAATAATATAAGATTTTGGTTACTTCCTCCAGCATTATGTTTATTACTATTATCATCAATAGTAGAAAGAGGGGCAGGAACAGGATGAACTGTTTATCCTCCTCTTTCGTCTAACATCGCTCACAGAGGAGCTTCTGTTGATTTAGCTATTTTTTCGCTCCATTTAGCTGGAGCTTCATCAATTTTAGG
>Myriapora_truncata_MG064274
CCAGATATGGCATTTCCACGACTTAATAATATAAGATTTTGGTTACTTCCTCCAGCATTATGTTTATTACTATTATCATCAATAGTAGAAAGAGGGGCAGGAACAGGATGAACTGTTTATCCTCCTCTTTCGTCTAACATCGCTCACAGAGGAGCTTCTGTTGATTTAGCTATTTTTTCGCTCCATTTAGCTGGAGCTTCATCAATTTTAGG
>Myriapora_truncata_MG064276
CCAGATATGGCATTTCCACGACTTAATAATATAAGATTTTGGTTACTTCCTCCAGCATTATGTTTATTACTATTATCATCAATAGTAGAAAGAGGGGCAGGAACAGGATGAACTGTTTATCCTCCTCTTTCGTCTAACATCGCTCACAGAGGAGCTTCTGTTGATTTAGCTATTTTTTCGCTCCATTTAGCTGGAGCTTCATCAATTTTAGG
>Myriapora_truncata_MG064275
CCAGATATGGCATTTCCACGACTTAATAATATAAGATTTTGGTTACTTCCTCCAGCATTATGTTTATTACTATTATCATCAATAGTAGAAAGAGGGGCAGGAACAGGATGAACTGTTTATCCTCCTCTTTCGTCTAACATCGCTCACAGAGGAGCTTCTGTTGATTTAGCTATTTTTTCGCTCCATTTAGCTGGAGCTTCATCAATTTTAGG
>Myriapora_truncata_MG064277
CCAGATATGGCATTTCCACGACTTAATAATATAAGATTTTGGTTACTTCCTCCAGCATTATGTTTATTACTATTATCATCAATAGTAGAAAGAGGGGCAGGAACAGGATGAACTGTTTATCCTCCTCTTTCGTCTAACATCGCTCACAGAGGAGCTTCTGTTGATTTAGCTATTTTTTCGCTCCATTTAGCTGGAGCTTCATCAATTTTAGG
>Myriapora_truncata_MG064279
CCAGATATGGCATTTCCACGACTTAATAATATAAGATTTTGGTTACTTCCTCCAGCATTATGTTTATTACTATTATCATCAATAGTAGAAAGAGGGGCAGGAACAGGATGAACTGTTTATCCTCCTCTTTCGTCTAACATCGCTCACAGAGGAGCTTCTGTTGATTTAGCTATTTTTTCGCTCCATTTAGCTGGAGCTTCATCAATTTTAGG
>Myriapora_truncata_MG064281
CCAGATATGGCATTTCCACGACTTAATAATATAAGATTTTGGTTACTTCCTCCAGCATTATGTTTATTACTATTATCATCAATAGTAGAAAGAGGGGCAGGAACAGGATGAACTGTTTATCCTCCTCTTTCGTCTAACATCGCTCACAGAGGAGCTTCTGTTGATTTAGCTATTTTTTCGCTCCATTTAGCTGGAGCTTCATCAATTTTAGG
>Myriapora_truncata_MG064283
CCAGATATGGCATTTCCACGACTTAATAATATAAGATTTTGGTTACTTCCTCCAGCATTATGTTTATTACTATTATCATCAATAGTAGAAAGAGGGGCAGGAACAGGATGAACTGTTTATCCTCCTCTTTCGTCTAACATCGCTCACAGAGGAGCTTCTGTTGATTTAGCTATTTTTTCGCTCCATTTAGCTGGAGCTTCATCAATTTTAGG
>Myriapora_truncata_MG064285
CCAGATATGGCATTTCCACGACTTAATAATATAAGATTTTGGTTACTTCCTCCAGCATTATGTTTATTACTATTATCATCAATAGTAGAAAGAGGGGCAGGAACAGGATGAACTGTTTATCCTCCTCTTTCGTCTAACATCGCTCACAGAGGAGCTTCTGTTGATTTAGCTATTTTTTCGCTCCATTTAGCTGGAGCTTCATCAATTTTAGG
>Myriapora_truncata_MG064287
CCAGATATGGCATTTCCACGACTTAATAATATAAGATTTTGGTTACTTCCTCCAGCATTATGTTTATTACTATTATCATCAATAGTAGAAAGAGGGGCAGGAACAGGATGAACTGTTTATCCTCCTCTTTCGTCTAACATCGCTCACAGAGGAGCTTCTGTTGATTTAGCTATTTTTTCGCTCCATTTAGCTGGAGCTTCATCAATTTTAGG
>Myriapora_truncata_MG064289
CCAGATATGGCATTTCCACGACTTAATAATATAAGATTTTGGTTACTTCCTCCAGCATTATGTTTATTACTATTATCATCAATAGTAGAAAGAGGGGCAGGAACAGGATGAACTGTTTATCCTCCTCTTTCGTCTAACATCGCTCACAGAGGAGCTTCTGTTGATTTAGCTATTTTTTCGCTCCATTTAGCTGGAGCTTCATCAATTTTAGG
>Myriapora_truncata_MG064291
CCAGATATGGCATTTCCACGACTTAATAATATAAGATTTTGGTTACTTCCTCCAGCATTATGTTTATTACTATTATCATCAATAGTAGAAAGAGGGGCAGGAACAGGATGAACTGTTTATCCTCCTCTTTCGTCTAACATCGCTCACAGAGGAGCTTCTGTTGATTTAGCTATTTTTTCGCTCCATTTAGCTGGAGCTTCATCAATTTTAGG
>Myriapora_truncata_MG064293
CCAGATATGGCATTTCCACGACTTAATAATATAAGATTTTGGTTACTTCCTCCAGCATTATGTTTATTACTATTATCATCAATAGTAGAAAGAGGGGCAGGAACAGGATGAACTGTTTATCCTCCTCTTTCGTCTAACATCGCTCACAGAGGAGCTTCTGTTGATTTAGCTATTTTTTCGCTCCATTTAGCTGGAGCTTCATCAATTTTAGG
>Myriapora_truncata_MG064295
CCAGATATGGCATTTCCACGACTTAATAATATAAGATTTTGGTTACTTCCTCCAGCATTATGTTTATTACTATTATCATCAATAGTAGAAAGAGGGGCAGGAACAGGATGAACTGTTTATCCTCCTCTTTCGTCTAACATCGCTCACAGAGGAGCTTCTGTTGATTTAGCTATTTTTTCGCTCCATTTAGCTGGAGCTTCATCAATTTTAGG
>Myriapora_truncata_MG064297
CCAGATATGGCATTTCCACGACTTAATAATATAAGATTTTGGTTACTTCCTCCAGCATTATGTTTATTACTATTATCATCAATAGTAGAAAGAGGGGCAGGAACAGGATGAACTGTTTATCCTCCTCTTTCGTCTAACATCGCTCACAGAGGAGCTTCTGTTGATTTAGCTATTTTTTCGCTCCATTTAGCTGGAGCTTCATCAATTTTAGG
>Myriapora_truncata_MG064264
CCAGATATGGCATTTCCACGACTTAATAATATAAGATTTTGGTTACTTCCTCCAGCATTATGTTTATTACTATTATCATCAATAGTAGAAAGAGGGGCAGGAACAGGATGAACTGTTTATCCTCCTCTTTCGTCTAACATCGCTCACAGAGGAGCTTCTGTTGATTTAGCTATTTTTTCGCTCCATTTAGCTGGAGCTTCATCAATTTTAGG
>Myriapora_truncata_MG064272
CCAGATATGGCATTTCCACGACTTAATAATATAAGATTTTGGTTACTTCCTCCAGCATTATGTTTATTACTATTATCATCAATAGTAGAAAGAGGGGCAGGAACAGGATGAACTGTTTATCCTCCTCTTTCGTCTAACATCGCTCACAGAGGAGCTTCTGTTGATTTAGCTATTTTTTCGCTCCATTTAGCTGGAGCTTCATCAATTTTAGG
>Myriapora_truncata_MG064321
CCAGATATGGCATTTCCACGACTTAATAATATAAGATTTTGGTTACTTCCTCCAGCATTATGTTTATTACTATTATCATCAATAGTAGAAAGAGGGGCAGGAACAGGATGAACTGTTTATCCTCCTCTTTCGTCTAACATCGCTCACAGAGGAGCTTCTGTTGATTTAGCTATTTTTTCGCTCCATTTAGCTGGAGCTTCATCAATTTTAGG
>Myriapora_truncata_MG064323
CCAGATATGGCATTTCCACGACTTAATAATATAAGATTTTGGTTACTTCCTCCAGCATTATGTTTATTACTATTATCATCAATAGTAGAAAGAGGGGCAGGAACAGGATGAACTGTTTATCCTCCTCTTTCGTCTAACATCGCTCACAGAGGAGCTTCTGTTGATTTAGCTATTTTTTCGCTCCATTTAGCTGGAGCTTCATCAATTTTAGG
>Myriapora_truncata_MG064310
CCAGATATGGCATTTCCACGACTTAATAATATAAGATTTTGGTTACTTCCTCCAGCATTATGTTTATTACTATTATCATCAATAGTAGAAAGAGGGGCAGGAACAGGATGAACTGTTTATCCTCCTCTTTCGTCTAACATCGCTCACAGAGGAGCTTCTGTTGATTTAGCTATTTTTTCGCTCCATTTAGCTGGAGCTTCATCAATTTTAGG
>Myriapora_truncata_MG064308
CCAGATATGGCATTTCCACGACTTAATAATATAAGATTTTGGTTACTTCCTCCAGCATTATGTTTATTACTATTATCATCAATAGTAGAAAGAGGGGCAGGAACAGGATGAACTGTTTATCCTCCTCTTTCGTCTAACATCGCTCACAGAGGAGCTTCTGTTGATTTAGCTATTTTTTCGCTCCATTTAGCTGGAGCTTCATCAATTTTAGG
>Myriapora_truncata_MG064299
CCAGATATGGCATTTCCACGACTTAATAATATAAGATTTTGGTTACTTCCTCCAGCATTATGTTTATTACTATTATCATCAATAGTAGAAAGAGGGGCAGGAACAGGATGAACTGTTTATCCTCCTCTTTCGTCTAACATCGCTCACAGAGGAGCTTCTGTTGATTTAGCTATTTTTTCGCTCCATTTAGCTGGAGCTTCATCAATTTTAGG
>Myriapora_truncata_MG064262
CCAGATATGGCATTTCCACGACTTAATAATATAAGATTTTGGTTACTTCCTCCAGCATTATGTTTATTACTATTATCATCAATAGTAGAAAGAGGGGCAGGAACAGGATGAACTGTTTATCCTCCTCTTTCGTCTAACATCGCTCACAGAGGAGCTTCTGTTGATTTAGCTATTTTTTCGCTCCATTTAGCTGGAGCTTCATCAATTTTAGG
>Myriapora_truncata_MG064270
CCAGATATGGCATTTCCACGACTTAATAATATAAGATTTTGGTTACTTCCTCCAGCATTATGTTTATTACTATTATCATCAATAGTAGAAAGAGGGGCAGGAACAGGATGAACTGTTTATCCTCCTCTTTCGTCTAACATCGCTCACAGAGGAGCTTCTGTTGATTTAGCTATTTTTTCGCTCCATTTAGCTGGAGCTTCATCAATTTTAGG
>Myriapora_truncata_MG064261
CCAGATATGGCATTTCCACGACTTAATAATATAAGATTTTGGTTACTTCCTCCAGCATTATGTTTATTACTATTATCATCAATAGTAGAAAGAGGGGCAGGAACAGGATGAACTGTTTATCCTCCTCTTTCGTCTAACATCGCTCACAGAGGAGCTTCTGTTGATTTAGCTATTTTTTCGCTCCATTTAGCTGGAGCTTCATCAATTTTAGG
>Myriapora_truncata_MG064259
CCAGATATGGCATTTCCACGACTTAATAATATAAGATTTTGGTTACTTCCTCCAGCATTATGTTTATTACTATTATCATCAATAGTAGAAAGAGGGGCAGGAACAGGATGAACTGTTTATCCTCCTCTTTCGTCTAACATCGCTCACAGAGGAGCTTCTGTTGATTTAGCTATTTTTTCGCTCCATTTAGCTGGAGCTTCATCAATTTTAGG
>Myriapora_truncata_MG064257
CCAGATATGGCATTTCCACGACTTAATAATATAAGATTTTGGTTACTTCCTCCAGCATTATGTTTATTACTATTATCATCAATAGTAGAAAGAGGGGCAGGAACAGGATGAACTGTTTATCCTCCTCTTTCGTCTAACATCGCTCACAGAGGAGCTTCTGTTGATTTAGCTATTTTTTCGCTCCATTTAGCTGGAGCTTCATCAATTTTAGG
>Myriapora_truncata_MG064268
CCAGATATGGCATTTCCACGACTTAATAATATAAGATTTTGGTTACTTCCTCCAGCATTATGTTTATTACTATTATCATCAATAGTAGAAAGAGGGGCAGGAACAGGATGAACTGTTTATCCTCCTCTTTCGTCTAACATCGCTCACAGAGGAGCTTCTGTTGATTTAGCTATTTTTTCGCTCCATTTAGCTGGAGCTTCATCAATTTTAGG
>Myriapora_truncata_MG064302
CCAGATATGGCATTTCCACGACTTAATAATATAAGATTTTGGTTACTTCCTCCAGCATTATGTTTATTACTATTATCATCAATAGTAGAAAGAGGGGCAGGAACAGGATGAACTGTTTATCCTCCTCTTTCGTCTAACATCGCTCACAGAGGAGCTTCTGTTGATTTAGCTATTTTTTCGCTCCATTTAGCTGGAGCTTCATCAATTTTAGG
>Myriapora_truncata_MG064247
CCAGATATGGCATTTCCACGACTTAATAATATAAGATTTTGGTTACTTCCTCCAGCATTATGTTTATTACTATTATCATCAATAGTAGAAAGAGGGGCAGGAACAGGATGAACTGTTTATCCTCCTCTTTCGTCTAACATCGCTCACAGAGGAGCTTCTGTTGATTTAGCTATTTTTTCGCTCCATTTAGCTGGAGCTTCATCAATTTTAGG
>Myriapora_truncata_MG064239
CCAGATATGGCATTTCCACGACTTAATAATATAAGATTTTGGTTACTTCCTCCAGCATTATGTTTATTACTATTATCATCAATAGTAGAAAGAGGGGCAGGAACAGGATGAACTGTTTATCCTCCTCTTTCGTCTAACATCGCTCACAGAGGAGCTTCTGTTGATTTAGCTATTTTTTCGCTCCATTTAGCTGGAGCTTCATCAATTTTAGG
>Myriapora_truncata_MG064241
CCAGATATGGCATTTCCACGACTTAATAATATAAGATTTTGGTTACTTCCTCCAGCATTATGTTTATTACTATTATCATCAATAGTAGAAAGAGGGGCAGGAACAGGATGAACTGTTTATCCTCCTCTTTCGTCTAACATCGCTCACAGAGGAGCTTCTGTTGATTTAGCTATTTTTTCGCTCCATTTAGCTGGAGCTTCATCAATTTTAGG
>Myriapora_truncata_MG064244
CCAGATATGGCATTTCCACGACTTAATAATATAAGATTTTGGTTACTTCCTCCAGCATTATGTTTATTACTATTATCATCAATAGTAGAAAGAGGGGCAGGAACAGGATGAACTGTTTATCCTCCTCTTTCGTCTAACATCGCTCACAGAGGAGCTTCTGTTGATTTAGCTATTTTTTCGCTCCATTTAGCTGGAGCTTCATCAATTTTAGG
>Myriapora_truncata_MG064246
CCAGATATGGCATTTCCACGACTTAATAATATAAGATTTTGGTTACTTCCTCCAGCATTATGTTTATTACTATTATCATCAATAGTAGAAAGAGGGGCAGGAACAGGATGAACTGTTTATCCTCCTCTTTCGTCTAACATCGCTCACAGAGGAGCTTCTGTTGATTTAGCTATTTTTTCGCTCCATTTAGCTGGAGCTTCATCAATTTTAGG
>Myriapora_truncata_MG064248
CCAGATATGGCATTTCCACGACTTAATAATATAAGATTTTGGTTACTTCCTCCAGCATTATGTTTATTACTATTATCATCAATAGTAGAAAGAGGGGCAGGAACAGGATGAACTGTTTATCCTCCTCTTTCGTCTAACATCGCTCACAGAGGAGCTTCTGTTGATTTAGCTATTTTTTCGCTCCATTTAGCTGGAGCTTCATCAATTTTAGG
>Myriapora_truncata_MG064252
CCAGATATGGCATTTCCACGACTTAATAATATAAGATTTTGGTTACTTCCTCCAGCATTATGTTTATTACTATTATCATCAATAGTAGAAAGAGGGGCAGGAACAGGATGAACTGTTTATCCTCCTCTTTCGTCTAACATCGCTCACAGAGGAGCTTCTGTTGATTTAGCTATTTTTTCGCTCCATTTAGCTGGAGCTTCATCAATTTTAGG
>Myriapora_truncata_MG064254
CCAGATATGGCATTTCCACGACTTAATAATATAAGATTTTGGTTACTTCCTCCAGCATTATGTTTATTACTATTATCATCAATAGTAGAAAGAGGGGCAGGAACAGGATGAACTGTTTATCCTCCTCTTTCGTCTAACATCGCTCACAGAGGAGCTTCTGTTGATTTAGCTATTTTTTCGCTCCATTTAGCTGGAGCTTCATCAATTTTAGG
>Myriapora_truncata_MG064256
CCAGATATGGCATTTCCACGACTTAATAATATAAGATTTTGGTTACTTCCTCCAGCATTATGTTTATTACTATTATCATCAATAGTAGAAAGAGGGGCAGGAACAGGATGAACTGTTTATCCTCCTCTTTCGTCTAACATCGCTCACAGAGGAGCTTCTGTTGATTTAGCTATTTTTTCGCTCCATTTAGCTGGAGCTTCATCAATTTTAGG
>Myriapora_truncata_MG064258
CCAGATATGGCATTTCCACGACTTAATAATATAAGATTTTGGTTACTTCCTCCAGCATTATGTTTATTACTATTATCATCAATAGTAGAAAGAGGGGCAGGAACAGGATGAACTGTTTATCCTCCTCTTTCGTCTAACATCGCTCACAGAGGAGCTTCTGTTGATTTAGCTATTTTTTCGCTCCATTTAGCTGGAGCTTCATCAATTTTAGG
>Myriapora_truncata_MG064260
CCAGATATGGCATTTCCACGACTTAATAATATAAGATTTTGGTTACTTCCTCCAGCATTATGTTTATTACTATTATCATCAATAGTAGAAAGAGGGGCAGGAACAGGATGAACTGTTTATCCTCCTCTTTCGTCTAACATCGCTCACAGAGGAGCTTCTGTTGATTTAGCTATTTTTTCGCTCCATTTAGCTGGAGCTTCATCAATTTTAGG
>Myriapora_truncata_MG064263
CCAGATATGGCATTTCCACGACTTAATAATATAAGATTTTGGTTACTTCCTCCAGCATTATGTTTATTACTATTATCATCAATAGTAGAAAGAGGGGCAGGAACAGGATGAACTGTTTATCCTCCTCTTTCGTCTAACATCGCTCACAGAGGAGCTTCTGTTGATTTAGCTATTTTTTCGCTCCATTTAGCTGGAGCTTCATCAATTTTAGG
>Myriapora_truncata_MG064265
CCAGATATGGCATTTCCACGACTTAATAATATAAGATTTTGGTTACTTCCTCCAGCATTATGTTTATTACTATTATCATCAATAGTAGAAAGAGGGGCAGGAACAGGATGAACTGTTTATCCTCCTCTTTCGTCTAACATCGCTCACAGAGGAGCTTCTGTTGATTTAGCTATTTTTTCGCTCCATTTAGCTGGAGCTTCATCAATTTTAGG
>Myriapora_truncata_MG064267
CCAGATATGGCATTTCCACGACTTAATAATATAAGATTTTGGTTACTTCCTCCAGCATTATGTTTATTACTATTATCATCAATAGTAGAAAGAGGGGCAGGAACAGGATGAACTGTTTATCCTCCTCTTTCGTCTAACATCGCTCACAGAGGAGCTTCTGTTGATTTAGCTATTTTTTCGCTCCATTTAGCTGGAGCTTCATCAATTTTAGG
>Myriapora_truncata_MG064269
CCAGATATGGCATTTCCACGACTTAATAATATAAGATTTTGGTTACTTCCTCCAGCATTATGTTTATTACTATTATCATCAATAGTAGAAAGAGGGGCAGGAACAGGATGAACTGTTTATCCTCCTCTTTCGTCTAACATCGCTCACAGAGGAGCTTCTGTTGATTTAGCTATTTTTTCGCTCCATTTAGCTGGAGCTTCATCAATTTTAGG
>Myriapora_truncata_MG064271
CCAGATATGGCATTTCCACGACTTAATAATATAAGATTTTGGTTACTTCCTCCAGCATTATGTTTATTACTATTATCATCAATAGTAGAAAGAGGGGCAGGAACAGGATGAACTGTTTATCCTCCTCTTTCGTCTAACATCGCTCACAGAGGAGCTTCTGTTGATTTAGCTATTTTTTCGCTCCATTTAGCTGGAGCTTCATCAATTTTAGG
>Myriapora_truncata_MG064273
CCAGATATGGCATTTCCACGACTTAATAATATAAGATTTTGGTTACTTCCTCCAGCATTATGTTTATTACTATTATCATCAATAGTAGAAAGAGGGGCAGGAACAGGATGAACTGTTTATCCTCCTCTTTCGTCTAACATCGCTCACAGAGGAGCTTCTGTTGATTTAGCTATTTTTTCGCTCCATTTAGCTGGAGCTTCATCAATTTTAGG
>Myriapora_truncata_MG064298
CCAGATATGGCATTTCCACGACTTAATAATATAAGATTTTGGTTACTTCCTCCAGCATTATGTTTATTACTATTATCATCAATAGTAGAAAGAGGGGCAGGAACAGGATGAACTGTTTATCCTCCTCTTTCGTCTAACATCGCTCACAGAGGAGCTTCTGTTGATTTAGCTATTTTTTCGCTCCATTTAGCTGGAGCTTCATCAATTTTAGG
>Myriapora_truncata_MG064301
CCAGATATGGCATTTCCACGACTTAATAATATAAGATTTTGGTTACTTCCTCCAGCATTATGTTTATTACTATTATCATCAATAGTAGAAAGAGGGGCAGGAACAGGATGAACTGTTTATCCTCCTCTTTCGTCTAACATCGCTCACAGAGGAGCTTCTGTTGATTTAGCTATTTTTTCGCTCCATTTAGCTGGAGCTTCATCAATTTTAGG
>Myriapora_truncata_MG064303
CCAGATATGGCATTTCCACGACTTAATAATATAAGATTTTGGTTACTTCCTCCAGCATTATGTTTATTACTATTATCATCAATAGTAGAAAGAGGGGCAGGAACAGGATGAACTGTTTATCCTCCTCTTTCGTCTAACATCGCTCACAGAGGAGCTTCTGTTGATTTAGCTATTTTTTCGCTCCATTTAGCTGGAGCTTCATCAATTTTAGG
>Myriapora_truncata_MG064305
CCAGATATGGCATTTCCACGACTTAATAATATAAGATTTTGGTTACTTCCTCCAGCATTATGTTTATTACTATTATCATCAATAGTAGAAAGAGGGGCAGGAACAGGATGAACTGTTTATCCTCCTCTTTCGTCTAACATCGCTCACAGAGGAGCTTCTGTTGATTTAGCTATTTTTTCGCTCCATTTAGCTGGAGCTTCATCAATTTTAGG
>Myriapora_truncata_MG064307
CCAGATATGGCATTTCCACGACTTAATAATATAAGATTTTGGTTACTTCCTCCAGCATTATGTTTATTACTATTATCATCAATAGTAGAAAGAGGGGCAGGAACAGGATGAACTGTTTATCCTCCTCTTTCGTCTAACATCGCTCACAGAGGAGCTTCTGTTGATTTAGCTATTTTTTCGCTCCATTTAGCTGGAGCTTCATCAATTTTAGG
>Myriapora_truncata_MG064309
CCAGATATGGCATTTCCACGACTTAATAATATAAGATTTTGGTTACTTCCTCCAGCATTATGTTTATTACTATTATCATCAATAGTAGAAAGAGGGGCAGGAACAGGATGAACTGTTTATCCTCCTCTTTCGTCTAACATCGCTCACAGAGGAGCTTCTGTTGATTTAGCTATTTTTTCGCTCCATTTAGCTGGAGCTTCATCAATTTTAGG
>Myriapora_truncata_MG064311
CCAGATATGGCATTTCCACGACTTAATAATATAAGATTTTGGTTACTTCCTCCAGCATTATGTTTATTACTATTATCATCAATAGTAGAAAGAGGGGCAGGAACAGGATGAACTGTTTATCCTCCTCTTTCGTCTAACATCGCTCACAGAGGAGCTTCTGTTGATTTAGCTATTTTTTCGCTCCATTTAGCTGGAGCTTCATCAATTTTAGG
>Myriapora_truncata_MG064314
CCAGATATGGCATTTCCACGACTTAATAATATAAGATTTTGGTTACTTCCTCCAGCATTATGTTTATTACTATTATCATCAATAGTAGAAAGAGGGGCAGGAACAGGATGAACTGTTTATCCTCCTCTTTCGTCTAACATCGCTCACAGAGGAGCTTCTGTTGATTTAGCTATTTTTTCGCTCCATTTAGCTGGAGCTTCATCAATTTTAGG
>Myriapora_truncata_MG064316
CCAGATATGGCATTTCCACGACTTAATAATATAAGATTTTGGTTACTTCCTCCAGCATTATGTTTATTACTATTATCATCAATAGTAGAAAGAGGGGCAGGAACAGGATGAACTGTTTATCCTCCTCTTTCGTCTAACATCGCTCACAGAGGAGCTTCTGTTGATTTAGCTATTTTTTCGCTCCATTTAGCTGGAGCTTCATCAATTTTAGG
>Myriapora_truncata_MG064318
CCAGATATGGCATTTCCACGACTTAATAATATAAGATTTTGGTTACTTCCTCCAGCATTATGTTTATTACTATTATCATCAATAGTAGAAAGAGGGGCAGGAACAGGATGAACTGTTTATCCTCCTCTTTCGTCTAACATCGCTCACAGAGGAGCTTCTGTTGATTTAGCTATTTTTTCGCTCCATTTAGCTGGAGCTTCATCAATTTTAGG
>Myriapora_truncata_MG064320
CCAGATATGGCATTTCCACGACTTAATAATATAAGATTTTGGTTACTTCCTCCAGCATTATGTTTATTACTATTATCATCAATAGTAGAAAGAGGGGCAGGAACAGGATGAACTGTTTATCCTCCTCTTTCGTCTAACATCGCTCACAGAGGAGCTTCTGTTGATTTAGCTATTTTTTCGCTCCATTTAGCTGGAGCTTCATCAATTTTAGG
>Myriapora_truncata_MG064322
CCAGATATGGCATTTCCACGACTTAATAATATAAGATTTTGGTTACTTCCTCCAGCATTATGTTTATTACTATTATCATCAATAGTAGAAAGAGGGGCAGGAACAGGATGAACTGTTTATCCTCCTCTTTCGTCTAACATCGCTCACAGAGGAGCTTCTGTTGATTTAGCTATTTTTTCGCTCCATTTAGCTGGAGCTTCATCAATTTTAGG
>Myriapora_truncata_MG064324
CCAGATATGGCATTTCCACGACTTAATAATATAAGATTTTGGTTACTTCCTCCAGCATTATGTTTATTACTATTATCATCAATAGTAGAAAGAGGGGCAGGAACAGGATGAACTGTTTATCCTCCTCTTTCGTCTAACATCGCTCACAGAGGAGCTTCTGTTGATTTAGCTATTTTTTCGCTCCATTTAGCTGGAGCTTCATCAATTTTAGG
>Myriapora_truncata_MG064327
CCAGATATGGCATTTCCACGACTTAATAATATAAGATTTTGGTTACTTCCTCCAGCATTATGTTTATTACTATTATCATCAATAGTAGAAAGAGGGGCAGGAACAGGATGAACTGTTTATCCTCCTCTTTCGTCTAACATCGCTCACAGAGGAGCTTCTGTTGATTTAGCTATTTTTTCGCTCCATTTAGCTGGAGCTTCATCAATTTTAGG
>Myriapora_truncata_MG064329
CCAGATATGGCATTTCCACGACTTAATAATATAAGATTTTGGTTACTTCCTCCAGCATTATGTTTATTACTATTATCATCAATAGTAGAAAGAGGGGCAGGAACAGGATGAACTGTTTATCCTCCTCTTTCGTCTAACATCGCTCACAGAGGAGCTTCTGTTGATTTAGCTATTTTTTCGCTCCATTTAGCTGGAGCTTCATCAATTTTAGG
>Myriapora_truncata_MG064331
CCAGATATGGCATTTCCACGACTTAATAATATAAGATTTTGGTTACTTCCTCCAGCATTATGTTTATTACTATTATCATCAATAGTAGAAAGAGGGGCAGGAACAGGATGAACTGTTTATCCTCCTCTTTCGTCTAACATCGCTCACAGAGGAGCTTCTGTTGATTTAGCTATTTTTTCGCTCCATTTAGCTGGAGCTTCATCAATTTTAGG
>Myriapora_truncata_MG064333
CCAGATATGGCATTTCCACGACTTAATAATATAAGATTTTGGTTACTTCCTCCAGCATTATGTTTATTACTATTATCATCAATAGTAGAAAGAGGGGCAGGAACAGGATGAACTGTTTATCCTCCTCTTTCGTCTAACATCGCTCACAGAGGAGCTTCTGTTGATTTAGCTATTTTTTCGCTCCATTTAGCTGGAGCTTCATCAATTTTAGG
>Myriapora_truncata_MG064335
CCAGATATGGCATTTCCACGACTTAATAATATAAGATTTTGGTTACTTCCTCCAGCATTATGTTTATTACTATTATCATCAATAGTAGAAAGAGGGGCAGGAACAGGATGAACTGTTTATCCTCCTCTTTCGTCTAACATCGCTCACAGAGGAGCTTCTGTTGATTTAGCTATTTTTTCGCTCCATTTAGCTGGAGCTTCATCAATTTTAGG
>Myriapora_truncata_MG064337
CCAGATATGGCATTTCCACGACTTAATAATATAAGATTTTGGTTACTTCCTCCAGCATTATGTTTATTACTATTATCATCAATAGTAGAAAGAGGGGCAGGAACAGGATGAACTGTTTATCCTCCTCTTTCGTCTAACATCGCTCACAGAGGAGCTTCTGTTGATTTAGCTATTTTTTCGCTCCATTTAGCTGGAGCTTCATCAATTTTAGG
>Myriapora_truncata_MG064330
CCAGATATGGCATTTCCACGACTTAATAATATAAGATTTTGGTTACTTCCTCCAGCATTATGTTTATTACTATTATCATCAATAGTAGAAAGAGGGGCAGGAACAGGATGAACTGTTTATCCTCCTCTTTCGTCTAACATCGCTCACAGAGGAGCTTCTGTTGATTTAGCTATTTTTTCGCTCCATTTAGCTGGAGCTTCATCAATTTTAGG
>Myriapora_truncata_MG064334
CCAGATATGGCATTTCCACGACTTAATAATATAAGATTTTGGTTACTTCCTCCAGCATTATGTTTATTACTATTATCATCAATAGTAGAAAGAGGGGCAGGAACAGGATGAACTGTTTATCCTCCTCTTTCGTCTAACATCGCTCACAGAGGAGCTTCTGTTGATTTAGCTATTTTTTCGCTCCATTTAGCTGGAGCTTCATCAATTTTAGG
>Watersipora_subtorquata_JQ715459
CCTGATATAGCCTTCCCTCGAATAAATAATATAAGATTCTGACTTCTTCCCCCCTCGGCTATTTTACTAATAATATCAGCATTAGTTGAAAGAGGAGCAGGAACTGGTTGAACCGTATACCCTCCTTTATCATCTAATATCTCCCATAGAGGATCATCTGTAGACATAGCAATTTTTGCTTTCCACTTAGCCGGTGTATCTTCAATTCTAGG
>Watersipora_subtorquata_MK359658
CCTGATATAGCCTTCCCTCGAATAAATAATATAAGATTCTGACTTCTTCCCCCCTCGGCTATTTTACTAATAATATCAGCATTAGTTGAAAGAGGAGCAGGAACTGGTTGAACCGTATACCCTCCTTTATCATCTAATATCTCCCATAGAGGATCATCTGTAGACATAGCAATTTTTGCTCTCCACTTAGCCGGTGTATCTTCAATTCTAGG
>Watersipora_subtorquata_KY235624
CCTGATATAGCCTTCCCTCGAATAAATAATATAAGATTCTGACTTCTTCCCCCCTCGGCTATTTTACTAATAATATCAGCATTAGTTGAAAGAGGAGCAGGAACTGGTTGAACCGTATACCCTCCTTTATCATCTAATATCTCCCATAGAGGATCATCTGTAGACATAGCAATTTTTGCTCTCCACTTAGCCGGTGTATCTTCAATTCTAGG
>Watersipora_subtorquata_KY235625
CCTGATATAGCCTTCCCTCGAATAAATAATATAAGATTCTGACTTCTTCCCCCCTCGGCTATTTTACTAATAATATCAGCATTAGTTGAAAGAGGAGCAGGAACTGGTTGAACCGTATACCCTCCTTTATCATCTAATATCTCCCATAGAGGATCATCTGTAGACATAGCAATTTTTGCTCTCCACTTAGCCGGTGTATCTTCAATTCTAGG
>Watersipora_subtorquata_KY235622
CCTGATATAGCCTTCCCTCGAATAAATAATATAAGATTCTGACTTCTTCCCCCCTCGGCTATTTTACTAATAATATCAGCATTAGTTGAAAGAGGAGCAGGAACTGGTTGAACCGTATACCCTCCTTTATCATCTAATATCTCCCATAGAGGATCATCTGTAGACATAGCAATTTTTGCTCTCCACTTAGCCGGTGTATCTTCAATTCTAGG
>Watersipora_subtorquata_KY235623
CCTGATATAGCCTTCCCTCGAATAAATAATATAAGATTCTGACTTCTTCCCCCCTCGGCTATTTTACTAATAATATCAGCATTAGTTGAAAGAGGAGCAGGAACTGGTTGAACCGTATACCCTCCTTTATCATCTAATATCTCCCATAGAGGATCATCTGTAGACATAGCAATTTTTGCTCTCCACTTAGCCGGTGTATCTTCAATTCTAGG
>Watersipora_subtorquata_KY235630
CCTGATATAGCCTTCCCTCGAATAAATAATATAAGATTCTGACTTCTTCCCCCCTCGGCTATTTTACTAATAATATCAGCATTAGTTGAAAGAGGAGCAGGAACTGGTTGAACCGTATACCCTCCTTTATCATCTAATATCTCCCATAGAGGATCATCTGTAGACATAGCAATTTTTGCTCTCCACTTAGCCGGTGTATCTTCAATTCTAGG
>Watersipora_subtorquata_KY235632
CCTGATATAGCCTTCCCTCGAATAAATAATATAAGATTCTGACTTCTTCCCCCCTCGGCTATTTTACTAATAATATCAGCATTAGTTGAAAGAGGAGCAGGAACTGGTTGAACCGTATACCCTCCTTTATCATCTAATATCTCCCATAGAGGATCATCTGTAGACATAGCAATTTTTGCTCTCCACTTAGCCGGTGTATCTTCAATTCTAGG
>Watersipora_subtorquata_JQ715456
CCTGATATAGCCTTCCCTCGAATAAATAATATAAGATTCTGACTTCTTCCCCCCTCGGCTATTTTACTAATAATATCAGCATTAGTTGAAAGAGGAGCAGGAACTGGTTGAACCGTATACCCTCCTTTATCATCTAATATCTCCCATAGAGGATCATCTGTAGACATAGCAATTTTTGCTCTCCACTTAGCCGGTGTATCTTCAATTCTAGG
>Watersipora_subtorquata_AF441088
CCTGATATAGCCTTCCCTCGAATAAATAATATAAGATTCTGACTTCTTCCCCCCTCGGCTATTTTACTAATAATATCAGCATTAGTTGAAAGAGGAGCKGGAACTGGKTGAACCGTATACCCTCCTTTATCATCTAATATTTCCCATAGAGGATCATCWGTAGATATAGCAATTTTTGCTCTCCACTTAGCCGGTGTATCTTCAATTCTAGG
>Watersipora_subtorquata_MH339608
CCTGATATAGCCTTCCCTCGAATAAATAATATAAGATTCTGACTTCTTCCCCCCTCGGCTATTTTACTAATAATATCAGCATTAGTTGAAAGAGGAGCAGGAACTGGTTGAACCGTATACCCTCCTTTATCATCTAATATTTCCCATAGAGGATCATCTGTAGATATAGCAATTTTTGCTCTCCACTTAGCCGGTGTATCTTCAATTCTAGG
>Watersipora_subtorquata_KY235631
CCTGATATAGCCTTCCCTCGAATAAATAATATAAGATTCTGACTTCTTCCCCCCTCGGCTATTTTACTAATAATATCAGCATTAGTTGAAAGAGGAGCAGGAACTGGTTGAACCGTATACCCTCCTTTATCATCTAATATTTCCCATAGAGGATCATCTGTAGATATAGCAATTTTTGCTCTCCACTTAGCCGGTGTATCTTCAATTCTAGG
>Watersipora_subtorquata_JQ715457
CCTGATATAGCCTTCCCTCGAATAAATAATATAAGATTCTGACTTCTTCCCCCCTCGGCTATTTTACTAATAATATCAGCATTAGTTGAAAGAGGAGCAGGAACTGGTTGAACCGTATACCCTCCTTTATCATCTAATATTTCCCATAGAGGATCATCTGTAGATATAGCAATTTTTGCTCTCCACTTAGCCGGTGTATCTTCAATTCTAGG
>Watersipora_subtorquata_KY235626
CCTGATATAGCCTTCCCTCGAATAAATAATATAAGATTCTGACTTCTTCCCCCCTCGGCTATTTTACTAATAATATCAGCATTAGTTGAAAGAGGAGCAGGAACTGGTTGAACCGTATACCCTCCTTTATCATCTAATATTTCCCATAGAGGATCATCTGTAGATATAGCAATTTTTGCTCTCCACTTAGCCGGTGTATCTTCAATTCTAGG
>Watersipora_subtorquata_KY235627
CCTGATATAGCCTTCCCTCGAATAAATAATATAAGATTCTGACTTCTTCCCCCCTCGGCTATTTTACTAATAATATCAGCATTAGTTGAAAGAGGAGCAGGAACTGGTTGAACCGTATACCCTCCTTTATCATCTAATATTTCCCATAGAGGATCATCTGTAGATATAGCAATTTTTGCTCTCCACTTAGCCGGTGTATCTTCAATTCTAGG
>Watersipora_subtorquata_KY235628
CCTGATATAGCCTTCCCTCGAATAAATAATATAAGATTCTGACTTCTTCCCCCCTCGGCTATTTTACTAATAATATCAGCATTAGTTGAAAGAGGAGCAGGAACTGGTTGAACCGTATACCCTCCTTTATCATCTAATATTTCCCATAGAGGATCATCTGTAGATATAGCAATTTTTGCTCTCCACTTAGCCGGTGTATCTTCAATTCTAGG
>Watersipora_subtorquata_KY235633
CCTGATATAGCCTTCCCTCGAATAAATAATATAAGATTCTGACTTCTTCCCCCCTCGGCTATTTTACTAATAATATCAGCATTAGTTGAAAGAGGAGCAGGAACTGGTTGAACCGTATACCCTCCTTTATCATCTAATATTTCCCATAGAGGATCATCTGTAGATATAGCAATTTTTGCTCTCCACTTAGCCGGTGTATCTTCAATTCTAGG
>Watersipora_subtorquata_KY235629
CCTGATATAGCCTTCCCTCGAATAAATAATATAAGATTCTGACTTCTTCCCCCCTCGGCTATTTTACTAATAATATCAGCATTAGTTGAAAGAGGAGCAGGAACTGGTTGAACCGTATACCCTCCTTTATCATCTAATATTTCCCATAGAGGATCATCTGTAGATATAGCAATTTTTGCTCTCCACTTAGCCGGTGTATCTTCAATTCTAGG
>Watersipora_subtorquata_KY235634
CCTGATATAGCCTTCCCTCGAATAAATAATATAAGATTCTGACTTCTTCCCCCCTCGGCTATTTTACTAATAATATCAGCATTAGTTGAAAGAGGAGCAGGAACTGGTTGAACCGTATACCCTCCTTTATCATCTAATATTTCCCATAGAGGATCATCTGTAGATATAGCAATTTTTGCTCTCCACTTAGCCGGTGTATCTTCAATTCTAGG
>Watersipora_subtorquata_KY235635
CCTGATATAGCCTTCCCTCGAATAAATAATATAAGATTCTGACTTCTTCCCCCCTCGGCTATTTTACTAATAATATCAGCATTAGTTGAAAGAGGAGCAGGAACTGGTTGAACCGTATACCCTCCTTTATCATCTAATATTTCCCATAGAGGATCATCTGTAGATATAGCAATTTTTGCTCTCCACTTAGCCGGTGTATCTTCAATTCTAGG
>Watersipora_subtorquata_KY235636
CCTGATATAGCCTTCCCTCGAATAAATAATATAAGATTCTGACTTCTTCCCCCCTCGGCTATTTTACTAATAATATCAGCATTAGTTGAAAGAGGAGCAGGAACTGGTTGAACCGTATACCCTCCTTTATCATCTAATATTTCCCATAGAGGATCATCTGTAGATATAGCAATTTTTGCTCTCCACTTAGCCGGTGTATCTTCAATTCTAGG
>Watersipora_sp._HM425584
CCTGATATAGCCTTCCCTCGAATAAATAATATAAGATTCTGACTTCTTCCCCCCTCGGCTATTTTACTAATAATATCAGCATTAGTTGAAAGAGGAGCAGGAACTGGTTGAACCGTATACCCTCCTTTATCATCTAATATTTCCCATAGAGGATCATCTGTAGATATAGCAATTTTTGCTCTCCACTTAGCCGGTGTATCTTCAATTCTAGG
>Watersipora_subtorquata_MK359661
CCTGATATAGCCTTCCCTCGAATAAATAATATAAGATTCTGACTTCTTCCCCCCTCGGCTATTTTACTAATAATATCAGCATTAGTTGAAAGAGGAGCAGGAACTGGTTGAACCGTATACCCTCCTTTATCATCTAATATTTCCCATAGAGGATCATCTGTAGATATAGCAATTTTTGCTCTCCACTTAGCCGGTGTATCTTCAATTCTAGG
>Watersipora_subtorquata_MK359659
CCTGATATAGCCTTCCCTCGAATAAATAATATAAGATTCTGACTTCTTCCCCCCTCGGCTATTTTACTAATAATATCAGCATTAGTTGAAAGAGGAGCAGGAACTGGTTGAACCGTATACCCTCCTTTATCATCTAATATTTCCCATAGAGGATCATCTGTAGATATAGCAATTTTTGCTCTCCACTTAGCCGGTGTATCTTCAATTCTAGG
>Watersipora_subtorquata_JQ715458
CCTGATATAGCCTTCCCTCGAATAAATAATATAAGATTCTGACTTCTTCCCCCCTCGGCTATTTTACTAATAATATCAGCATTAGTTGAAAGAGGAGCAGGAACTGGTTGAACCGTATACCCTCCTTTATCATCTAATATTTCCCATAGAGGATCATCTGTAGATATAGCAATTTTTGCTCTCCACTTAGCCGGTGTATCTTCAATTCTAGG
>Watersipora_subtorquata_MH339606
CCTGATATAGCCTTCCCTCGAATAAATAATATAAGATTCTGACTTCTTCCCCCCTCGGCTATTTTACTAATAATATCAGCATTAGTTGAAAGAGGAGCAGGAACTGGTTGAACCGTATACCCTCCTTTATCATCTAATATTTCCCATAGAGGATCATCTGTAGATATAGCAATTTTTGCTCTCCACTTAGCCGGTGTATCTTCAATTCTAGG
>Watersipora_subtorquata_MK359660
CCTGATATAGCCTTCCCTCGAATAAATAATATAAGATTCTGACTTCTTCCCCCCTCGGCTATTTTACTAATAATATCGGCATTAGTTGAAAGAGGAGCAGGAACTGGTTGAACCGTATACCCTCCTTTATCATCTAATATTTCCCATAGAGGATCATCTGTAGATATAGCAATTTTTGCTCTCCACTTAGCCGGTGTATCTTCAATTCTAGG
>Watersipora_arcuata_JQ715468
CCGGATATAGCATTCCCACGAATAAATAACATAAGATTTTGATTACTACCACCTGCAGCTATTTTACTAATAATATCAGCACTGGTAGAAAGAGGTGCAGGAACAGGGTGAACGGTATACCCCCCCTTATCTTCAAACATTTCTCATAGGGGATCATCAGTAGACATAGCAATTTTCGCTCTTCACTTAGCAGGGGTGTCTTCAATTTTAGG
>Watersipora_arcuata_JQ715464
CCGGATATAGCATTCCCACGAATAAATAACATAAGATTTTGATTACTACCACCTGCAGCTATTTTACTAATAATATCAGCACTGGTAGAAAGAGGTGCAGGAACAGGGTGAACGGTATACCCCCCCTTATCTTCAAACATTTCTCATAGGGGATCATCAGTAGACATAGCAATTTTCGCTCTTCACTTAGCAGGGGTGTCTTCAATTTTAGG
>Watersipora_arcuata_JQ715465
CCGGATATAGCATTCCCACGAATAAATAACATAAGATTTTGATTACTACCACCTGCAGCTATTTTACTAATAATATCAGCACTAGTAGAAAGAGGTGCAGGAACAGGGTGAACAGTATACCCCCCCTTATCCTCAAACATTTCTCATAGGGGATCATCAGTAGACATAGCAATTTTCGCTCTTCACTTAGCAGGGGTGTCTTCAATTTTAGG
>Watersipora_arcuata_JQ715467
CCGGATATAGCATTCCCNCGAATAAATAACATAAGATTTTGATTACTACCACCTGCAGCTATTTTACTAATAATATCAGCACTAGTAGAAAGAGGTGCAGGAACAGGGTGAACAGTATACCCCCCCTTATCCTCAAACATTTCTCATAGGGGATCATCAGTAGACATAGCAATTTTCGCTCTTCACTTAGCAGGGGTGTCTTCAATTTTAGG
>Watersipora_arcuata_JQ715466
CCGGATATAGCATTCCCACGAATAAATAACATAAGATTTTGATTACTACCACCTGCAGCTATTTTACTAATAATATCAGCACTAGTAGAAAGAGGTGCAGGAACAGGGTGAACAGTATACCCCCCCTTATCCTCAAACATTTCTCATAGGGGATCATCAGTAGACATAGCAATTTTCGCTCTTCACTTAGCAGGGGTGTCTTCAATTTTAGG
>Watersipora_arcuata_JQ715483
CCGGATATAGCATTCCCACGAATAAATAACATAAGATTTTGATTACTACCACCTGCAGCTATTTTACTAATAATATCAGCACTAGTAGAAAGAGGTGCAGGAACAGGGTGAACAGTATACCCCCCCTTATCCTCAAACATTTCTCATAGGGGATCATCAGTAGACATAGCAATTTTCGCTCTTCACTTAGCAGGGGTGTCTTCAATTTTAGG
>Watersipora_arcuata_JQ715505
CCGGATATAGCATTCCCACGAATAAATAACATAAGATTTTGATTACTACCACCTGCAGCTATTTTACTAATAATATCAGCACTAGTAGAAAGAGGTGCAGGAACAGGGTGAACAGTATACCCCCCCTTATCCTCAAACATTTCTCATAGGGGATCATCAGTAGACATAGCAATTTTCGCTCTTCACTTAGCAGGGGTGTCTTCAATTTTAGG
>Watersipora_sp._LC746773
CCGGATATAGCATTCCCACGAATAAATAACATAAGATTTTGATTACTACCACCTGCAGCTATTTTACTAATAATATCAGCACTAGTAGAAAGAGGTGCAGGAACAGGGTGAACAGTATACCCCCCCTTATCCTCAAACATTTCTCATAGGGGATCATCAGTAGACATAGCAATTTTCGCTCTTCACTTAGCAGGGGTGTCTTCAATTTTAGG
>Watersipora_arcuata_AF441089
CCGGATATGGCATTCCCACGAATAAATAACATAAGATTTTGATTACTACCCCCTGCAGCTATTTTACTAATAATATCAGCACTAGTAGAAAGGGGTGCAGGGACAGGGTGAACAGTATACCCCCCTTTATCTTCAAACATTTCTCATAGAGGATCATCAGTAGATATAGCAATTTTCGCTCTTCACTTAGCAGGAGTGTCTTCAATTTTAGG
>Watersipora_arcuata_AF441090
CCGGATATGGCATTCCCACGAATAAATAACATAAGATTTTGATTACTACCCCCTGCAGCTATTTTACTAATAATATCAGCACTAGTAGAAAGGGGTGCAGGGACAGGGTGAACAGTATACCCCCCTTTATCTTCAAACATTTCTCATAGAGGATCATCAGTAGATATAGCAATTTTCGCTCTTCACTTAGCAGGAGTGTCTTCAATTTTAGG
>Watersipora_arcuata_JQ715461
CCGGATATGGCATTCCCACGAATAAATAACATAAGATTTTGATTACTACCCCCTGCAGCTATTTTACTAATAATATCAGCACTAGTAGAAAGGGGTGCAGGGACAGGGTGAACAGTATACCCCCCTTTATCTTCAAACATTTCTCATAGAGGATCATCAGTAGATATAGCAATTTTCGCTCTTCACTTAGCAGGAGTGTCTTCAATTTTAGG
>Watersipora_arcuata_JQ715462
CCGGATATAGCATTCCCACGAATAAATAACATAAGATTTTGATTACTACCCCCTGCAGCTATTTTACTAATAATATCAGCACTAGTAGAAAGAGGTGCAGGGACAGGGTGAACAGTATACCCCCCTTTATCTTCAAACATTTCTCATAGAGGATCATCAGTAGATATAGCAATTTTCGCTCTTCACTTAGCAGGAGTGTCTTCAATTTTAGG
>Watersipora_arcuata_JQ715471
CCGGATATAGCATTCCCACGAATAAATAACATAAGATTTTGATTACTACCCCCTGCAGCTATTTTACTAATAATATCAGCACTAGTAGAAAGAGGTGCAGGGACAGGGTGAACAGTATACCCCCCTTTATCTTCAAACATTTCTCATAGAGGATCATCAGTAGATATAGCAATTTTCGCTCTTCACTTAGCAGGAGTGTCTTCAATTTTAGG
>Watersipora_arcuata_AF441091
CCGGATATGGCATTCCCACGAATAAATAACATAAGATTTTGATTACTACCCCCTGCAGCTATTTTACTAATAATATCAGCACTAGTAGAAAGAGGTGCAGGGACAGGGTGAACAGTATACCCCCCTTTATCTTCAAACATTTCTCATAGAGGATCATCAGTAGATATAGCAATTTTCGCTCTTCACTTAGCAGGAGTGTCTTCAATTTTAGG
>Watersipora_arcuata_DQ417459
CCGGATATGGCATTCCCACGAATAAATAACATAAGATTTTGATTACTACCCCCTGCAGCTATTTTACTAATAATATCAGCACTAGTAGAAAGAGGTGCAGGGACAGGGTGAACAGTATACCCCCCTTTATCTTCAAACATTTCTCATAGAGGATCATCAGTAGATATAGCAATTTTCGCTCTTCACTTAGCAGGAGTGTCTTCAATTTTAGG
>Watersipora_arcuata_JQ715460
CCGGATATGGCATTCCCACGAATAAATAACATAAGATTTTGATTACTACCCCCTGCAGCTATTTTACTAATAATATCAGCACTAGTAGAAAGAGGTGCAGGGACAGGGTGAACAGTATACCCCCCTTTATCTTCAAACATTTCTCATAGAGGATCATCAGTAGATATAGCAATTTTCGCTCTTCACTTAGCAGGAGTGTCTTCAATTTTAGG
>Watersipora_arcuata_JQ715470
CCGGATATGGCATTCCCACGAATAAATAACATAAGATTTTGATTACTACCCCCTGCAGCTATTTTACTAATAATATCAGCACTAGTAGAAAGAGGTGCAGGGACAGGGTGAACAGTATACCCCCCTTTATCTTCAAACATTTCTCATAGAGGATCATCAGTAGATATAGCAATTTTCGCTCTTCACTTAGCAGGAGTGTCTTCAATTTTAGG
>Watersipora_arcuata_JQ715463
CCGGATATAGCATTCCCGCGAATAAATAACATAAGATTTTGATTACTACCCCCTGCAGCTATTTTACTAATAATATCAGCACTAGTAGAAAGAGGTGCAGGAACAGGGTGAACAGTATACCCCCCTTTATCTTCAAACATTTCTCATAGAGGATCATCAGTAGATATAGCAATTTTCGCTCTTCACTTAGCAGGAGTGTCTTCAATTTTAGG
>Watersipora_arcuata_DQ417458
CCRGATATAGCATTCCCGCGAATAAATAACATAAGATTTTGATTACTACCCCCTGCAGCTATTTTACTAATAATATCAGCACTAGTAGAAAGAGGTGCAGGGACAGGGTGAACAGTATACCCCCCTTTATCTTCAAACATTTCTCATAGAGGATCATCAGTAGATATAGCAATTTTCGCTCTTCACTTAGCAGGAGTGTCTTCAATTTTAGG
>Watersipora_arcuata_JQ715484
CCAGATATAGCATTCCCGCGAATAAATAACATAAGATTTTGATTACTACCCCCTGCAGCTATTTTACTAATAATATCAGCACTAGTAGAAAGAGGTGCAGGGACAGGGTGAACAGTATACCCCCCTTTATCTTCAAACATTTCTCATAGAGGATCATCAGTAGATATAGCAATTTTCGCTCTTCACTTAGCAGGAGTGTCTTCAATTTTAGG
>Watersipora_arcuata_JQ715488
CCAGATATAGCATTCCCGCGAATAAATAACATAAGATTTTGATTACTACCCCCTGCAGCTATTTTACTAATAATATCAGCACTAGTAGAAAGAGGTGCAGGGACAGGGTGAACAGTATACCCCCCTTTATCTTCAAACATTTCTCATAGAGGATCATCAGTAGATATAGCAATTTTCGCTCTTCACTTAGCAGGAGTGTCTTCAATTTTAGG
>Watersipora_arcuata_JQ715481
CCAGATATGGCATTCCCACGAATAAATAACATAAGATTTTGATTACTACCCCCTGCAGCTATTTTACTAATAATATCAGCACTAGTAGAAAGAGGTGCAGGGACAGGGTGAACAGTATACCCCCCTTTATCTTCAAACATTTCTCATAGAGGATCATCAGTAGATATAGCAATTTTCGCTCTTCACTTAGCAGGAGTGTCTTCAATTTTAGG
>Watersipora_arcuata_JQ715482
CCAGATATAGCATTCCCACGAATAAATAACATAAGATTTTGATTACTACCCCCTGCAGCTATTTTACTAATAATATCAGCACTAGTAGAAAGAGGTGCAGGGACAGGGTGAACAGTATACCCCCCTTTATCTTCAAACATTTCTCATAGAGGATCATCAGTAGATATAGCAATTTTCGCTCTTCACTTAGCAGGAGTGTCTTCAATTTTAGG
>Watersipora_arcuata_JQ715487
CCAGATATAGCATTCCCACGAATAAATAACATAAGATTTTGATTACTACCCCCTGCAGCTATTTTACTAATAATATCAGCACTAGTAGAAAGAGGTGCAGGGACAGGGTGAACAGTATACCCCCCTTTATCTTCAAACATTTCTCATAGAGGATCATCAGTAGATATAGCAATTTTCGCTCTTCACTTAGCAGGAGTGTCTTCAATTTTAGG
>Watersipora_sp._LC746777
CCTGATATAGCATTTCCTCGTATAAACAATATAAGGTTTTGGCTACTACCCCCTGCAGCTATTTTACTAATAATATCAGCTTTAGTAGAAAGGGGTGCAGGAACTGGATGAACTGTATACCCCCCTCTTTCTTCTAATATTTCCCATAGGGGTTCATCAGTAGACATGGCAATTTTTGCATTACATTTAGCAGGTGTGTCTTCAATTTTAGG
>Watersipora_sp._LC746770
CCTGATATAGCATTTCCTCGTATAAACAATATAAGGTTTTGGCTACTACCCCCTGCAGCTATTTTACTAATAATATCAGCTTTAGTAGAAAGGGGTGCAGGAACTGGATGAACTGTATACCCCCCTCTTTCTTCTAATATTTCCCATAGGGGTTCATCAGTAGACATGGCAATTTTTGCATTACATTTAGCAGGTGTGTCTTCAATTTTAGG
>Watersipora_sp._AF441086
CCTGATATAGCATTTCCTCGTATAAACAATATAAGGTTTTGGCTACTACCCCCGGCAGCTATCTTACTAATAATATCAGCTTTAGTAGAAAGGGGTGCAGGAACTGGATGAACTGTATACCCCCCTCTTTCTTCTAATATTTCCCATAGGGGTTCATCAGTAGACATGGCAATTTTTGCATTACACTTGGCAGGTGTATCCTCAATTTTAGG
>Watersipora_subatra_JQ715560
CCTGATATAGCATTTCCTCGTATAAACAATATAAGGTTTTGGCTACTACCCCCGGCAGCTATCTTACTAATAATATCAGCTTTAGTAGAAAGGGGTGCAGGAACTGGATGAACTGTATACCCCCCTCTTTCTTCTAATATTTCCCATAGGGGTTCATCAGTAGACATGGCAATTTTTGCATTACATTTGGCAGGTGTATCTTCAACTTTAGG
>Watersipora_sp._JQ715469
CCTGATATAGCATTTCCTCGTATAAACAATATAAGGTTTTGGCTACTACCCCCGGCAGCTATCTTACTAATAATATCAGCTTTAGTAGAAAGGGGTGCAGGAACTGGATGAACTGTATACCCCCCTCTTTCTTCTAATATTTCCCATAGAGGTTCATCAGTAGACATGGCAATTTTTGCATTACATTTGGCAGGTGTATCTTCAATTTTAGG
>Watersipora_sp._JQ715537
CCTGATATAGCATTTCCTCGTATAAACAATATAAGGTTTTGGCTACTACCCCCGGCAGCTATCTTACTAATAATATCAGCTTTAGTAGAAAGGGGTGCAGGAACTGGATGAACTGTATACCCCCCTCTTTCTTCTAATATTTCCCATAGAGGTTCATCAGTAGACATGGCAATTTTTGCATTACATTTGGCAGGTGTATCTTCAATTTTAGG
>Watersipora_sp._JQ715541
CCTGATATAGCATTTCCTNGTATAAACAATATAAGGTTTTGGCTACTACCCCCGGCAGCTATCTTACTAATAATATCAGCTTTAGTAGAAAGGGGTGCAGGAACTGGATGAACTGTATACCCCCCTCTTTCTTCTAATATTTCCCATAGGGGTTCATCAGTAGACATGGCAATTTTTGCATTACATTTGGCAGGTGTATCTTCAATTTTAGG
>Watersipora_sp._JQ715517
CCTGATATAGCATTTCCTCGTATAAACAATATAAGGTTTTGGCTACTACCCCCGGCAGCTATCTTACTAATAATATCAGCTTTAGTAGAAAGGGGTGCAGGAACTGGATGAACTGTATACCCCCCTCTTTCTTCTAATATTTCCCATAGGGGTTCATCAGTAGACATGGCAATTTTTGCATTACATTTGGCAGGGGTATCTTCAATTTTAGG
>Watersipora_sp._JQ715518
CCTGATATAGCATTTCCTCGTATAAACAATATAAGGTTTTGGCTACTACCCCCGGCAGCTATCTTACTAATAATATCAGCTTTAGTAGAAAGGGGTGCAGGAACTGGATGAACTGTATACCCCCCTCTTTCTTCTAATATTTCCCATAGGGGTTCATCAGTAGACATGGCAATTTTTGCATTACATTTGGCAGGGGTATCTTCAATTTTAGG
>Watersipora_subtorquata_JQ715547
CCTGATATAGCATTTCCTCGTATAAACAATATAAGGTTTTGGCTACTACCCCCGGCAGCTATCTTACTAATAATATCAGCTTTAGTAGAAAGGGGTGCAGGAACTGGATGAACTGTATACCCCCCTCTTTCTTCTAATATTTCCCATAGGGGTTCATCAGTAGACATGGCAATTTTTGCATTACATTTGGCAGGNGTATCTTCAATTTTAGG
>Watersipora_subatra_JQ715555
CCTGATATAGCATTTCCTCGTATAAACAATATAAGGTTTTGGCTACTACCCCCGGCAGCTATCTTACTAATAATATCAGCTTTAGTAGAAAGGGGTGCAGGAACTGGATGAACTGTATACCCCCCTCTTTCTTCTAATATTTCCCATAGGGGTTCATCAGTAGACATGGCAATTTTTGCATTACATTTGGCAGGNGTATCTTCAATTTTAGG
>Watersipora_subtorquata_HQ896194
CCTGATATAGCATTTCCTCGTATAAACAATATAAGGTTTTGGCTACTACCCCCGGCAGCTATCTTACTAATAATATCAGCTTTAGTAGAAAGGGGTGCAGGAACTGGATGAACTGTATACCCCCCTCTTTCTTCTAATATTTCCCATAGGGGTTCATCAGTAGACATGGCAATTTTTGCATTACATTTGGCAGGTGTATCTTCAATTTTAGG
>Watersipora_sp._JQ715473
CCTGATATAGCATTTCCTCGTATAAACAATATAAGGTTTTGGCTACTACCCCCGGCAGCTATCTTACTAATAATATCAGCTTTAGTAGAAAGGGGTGCAGGAACTGGATGAACTGTATACCCCCCTCTTTCTTCTAATATTTCCCATAGGGGTTCATCAGTAGACATGGCAATTTTTGCATTACATTTGGCAGGTGTATCTTCAATTTTAGG
>Watersipora_sp._JQ715515
CCTGATATAGCATTTCCTCGTATAAACAATATAAGGTTTTGGCTACTACCCCCGGCAGCTATCTTACTAATAATATCAGCTTTAGTAGAAAGGGGTGCAGGAACTGGATGAACTGTATACCCCCCTCTTTCTTCTAATATTTCCCATAGGGGTTCATCAGTAGACATGGCAATTTTTGCATTACATTTGGCAGGTGTATCTTCAATTTTAGG
>Watersipora_sp._JQ715519
CCTGATATAGCATTTCCTCGTATAAACAATATAAGGTTTTGGCTACTACCCCCGGCAGCTATCTTACTAATAATATCAGCTTTAGTAGAAAGGGGTGCAGGAACTGGATGAACTGTATACCCCCCTCTTTCTTCTAATATTTCCCATAGGGGTTCATCAGTAGACATGGCAATTTTTGCATTACATTTGGCAGGTGTATCTTCAATTTTAGG
>Watersipora_sp._JQ715540
CCTGATATAGCATTTCCTCGTATAAACAATATAAGGTTTTGGCTACTACCCCCGGCAGCTATCTTACTAATAATATCAGCTTTAGTAGAAAGGGGTGCAGGAACTGGATGAACTGTATACCCCCCTCTTTCTTCTAATATTTCCCATAGGGGTTCATCAGTAGACATGGCAATTTTTGCATTACATTTGGCAGGTGTATCTTCAATTTTAGG
>Watersipora_sp._JQ715557
CCTGATATAGCATTTCCTCGTATAAACAATATAAGGTTTTGGCTACTACCCCCGGCAGCTATCTTACTAATAATATCAGCTTTAGTAGAAAGGGGTGCAGGAACTGGATGAACTGTATACCCCCCTCTTTCTTCTAATATTTCCCATAGGGGTTCATCAGTAGACATGGCAATTTTTGCATTACATTTGGCAGGTGTATCTTCAATTTTAGG
>Watersipora_sp._JQ715558
CCTGATATAGCATTTCCTCGTATAAACAATATAAGGTTTTGGCTACTACCCCCGGCAGCTATCTTACTAATAATATCAGCTTTAGTAGAAAGGGGTGCAGGAACTGGATGAACTGTATACCCCCCTCTTTCTTCTAATATTTCCCATAGGGGTTCATCAGTAGACATGGCAATTTTTGCATTACATTTGGCAGGTGTATCTTCAATTTTAGG
>Watersipora_subtorquata_DQ417455
CCTGATATAGCATTTCCTCGTATAAACAATATAAGGTTTTGGCTACTACCCCCGGCAGCTATCTTACTAATAATATCAGCTTTAGTAGAAAGGGGTGCAGGAACTGGATGAACTGTATACCCCCCTCTTTCTTCTAATATTTCCCATAGGGGTTCATCAGTAGACATGGCAATTTTTGCATTACATTTGGCAGGTGTATCTTCAATTTTAGG
>Watersipora_subtorquata_KX017605
CCTGATATAGCATTTCCTCGTATAAACAATATAAGGTTTTGGCTACTACCCCCGGCAGCTATCTTACTAATAATATCAGCTTTAGTAGAAAGGGGTGCAGGAACTGGATGAACTGTATACCCCCCTCTTTCTTCTAATATTTCCCATAGGGGTTCATCAGTAGACATGGCAATTTTTGCATTACATTTGGCAGGTGTATCTTCAATTTTAGG
>Watersipora_sp._LC746774
CCTGATATAGCATTTCCTCGTATAAACAATATAAGGTTTTGGCTACTACCCCCGGCAGCTATCTTACTAATAATATCAGCTTTAGTAGAAAGGGGTGCAGGAACTGGATGAACTGTATACCCCCCTCTTTCTTCTAATATTTCCCATAGGGGTTCATCAGTAGACATGGCAATTTTTGCATTACATTTGGCAGGTGTATCTTCAATTTTAGG
>Watersipora_sp._JQ715534
CCTGATATAGCATTTCCTCGTATAAACAATATAAGGTTTTGGCTACTACCCCCGGCAGCTATCTTACTAATAATATCAGCTTTAGTAGAAAGGGGTGCAGGAACTGGATGAACTGTATACCCCCCTCTTTCTTCTAATATTTCCCATAGGGGTTCATCAGTAGACATGGCAATTTTTGCATTACATTTGGCAGGTGTATCTTCAATTTTAGG
>Watersipora_sp._JQ715538
CCTGATATAGCATTTCCTCGTATAAACAATATAAGGTTTTGGCTACTACCCCCGGCAGCTATCTTACTAATAATATCAGCTTTAGTAGAAAGGGGTGCAGGAACTGGATGAACTGTATACCCCCCTCTTTCTTCTAATATTTCCCATAGGGGTTCATCAGTAGACATGGCAATTTTTGCATTACATTTGGCAGGTGTATCTTCAATTTTAGG
>Watersipora_sp._JQ715474
CCTGATATAGCATTTCCTCGTATAAACAATATAAGGTTTTGGCTACTACCCCCGGCAGCTATCTTACTAATAATATCAGCTTTAGTAGAAAGGGGTGCAGGAACTGGATGAACTGTATACCCCCCTCTTTCTTCTAATATTTCCCATAGGGGTTCATCAGTAGACATGGCAATTTTTGCATTACATTTGGCAGGTGTATCTTCAATTTTAGG
>Watersipora_sp._JQ715480
CCTGATATAGCATTTCCTCGTATAAACAATATAAGGTTTTGGCTACTACCCCCGGCAGCTATCTTACTAATAATATCAGCTTTAGTAGAAAGGGGTGCAGGAACTGGATGAACTGTATACCCCCCTCTTTCTTCTAATATTTCCCATAGGGGTTCATCAGTAGACATGGCAATTTTTGCATTACATTTGGCAGGTGTATCTTCAATTTTAGG
>Watersipora_sp._JQ715516
CCTGATATAGCATTTCCTCGTATAAACAATATAAGGTTTTGGCTACTACCCCCGGCAGCTATCTTACTAATAATATCAGCTTTAGTAGAAAGGGGTGCAGGAACTGGATGAACTGTATACCCCCCTCTTTCTTCTAATATTTCCCATAGGGGTTCATCAGTAGACATGGCAATTTTTGCATTACATTTGGCAGGTGTATCTTCAATTTTAGG
>Watersipora_sp._JQ715520
CCTGATATAGCATTTCCTCGTATAAACAATATAAGGTTTTGGCTACTACCCCCGGCAGCTATCTTACTAATAATATCAGCTTTAGTAGAAAGGGGTGCAGGAACTGGATGAACTGTATACCCCCCTCTTTCTTCTAATATTTCCCATAGGGGTTCATCAGTAGACATGGCAATTTTTGCATTACATTTGGCAGGTGTATCTTCAATTTTAGG
>Watersipora_sp._JQ715525
CCTGATATAGCATTTCCTCGTATAAACAATATAAGGTTTTGGCTACTACCCCCGGCAGCTATCTTACTAATAATATCAGCTTTAGTAGAAAGGGGTGCAGGAACTGGATGAACTGTATACCCCCCTCTTTCTTCTAATATTTCCCATAGGGGTTCATCAGTAGACATGGCAATTTTTGCATTACATTTGGCAGGTGTATCTTCAATTTTAGG
>Watersipora_sp._JQ715539
CCTGATATAGCATTTCCTCGTATAAACAATATAAGGTTTTGGCTACTACCCCCGGCAGCTATCTTACTAATAATATCAGCTTTAGTAGAAAGGGGTGCAGGAACTGGATGAACTGTATACCCCCCTCTTTCTTCTAATATTTCCCATAGGGGTTCATCAGTAGACATGGCAATTTTTGCATTACATTTGGCAGGTGTATCTTCAATTTTAGG
>Watersipora_subtorquata_JQ715550
CCTGATATAGCATTTCCTCGTATAAACAATATAAGGTTTTGGCTACTACCCCCGGCAGCTATCTTACTAATAATATCAGCTTTAGTAGAAAGGGGTGCAGGAACTGGATGAACTGTATACCCCCCTCTTTCTTCTAATATTTCCCATAGGGGTTCATCAGTAGACATGGCAATTTTTGCATTACATTTGGCAGGTGTATCTTCAATTTTAGG
>Watersipora_sp._JQ715559
CCTGATATAGCATTTCCTCGTATAAACAATATAAGGTTTTGGCTACTACCCCCGGCAGCTATCTTACTAATAATATCAGCTTTAGTAGAAAGGGGTGCAGGAACTGGATGAACTGTATACCCCCCTCTTTCTTCTAATATTTCCCATAGGGGTTCATCAGTAGACATGGCAATTTTTGCATTACATTTGGCAGGTGTATCTTCAATTTTAGG
>Watersipora_subtorquata_DQ417456
CCTGATATAGCATTTCCTCGTATAAACAATATAAGGTTTTGGCTACTACCCCCGGCAGCTATCTTACTAATAATATCAGCTTTAGTAGAAAGGGGTGCAGGAACTGGATGAACTGTATACCCCCCTCTTTCTTCTAATATTTCCCATAGGGGTTCATCAGTAGACATGGCAATTTTTGCATTACATTTGGCAGGTGTATCTTCAATTTTAGG
>Watersipora_subtorquata_DQ417454
CCTGATATAGCATTTCCTCGTATAAACAATATAAGGTTTTGGCTACTACCCCCGGCAGCTATCTTACTAATAATATCAGCTTTAGTAGAAAGGGGTGCAGGAACTGGATGAACTGTATACCCCCCTCTTTCTTCTAATATTTCCCATAGGGGTTCATCAGTAGACATGGCAATTTTTGCATTACATTTGGCAGGTGTATCTTCAATTTTAGG
>Watersipora_sp._LC746768
CCAGATATAGCATTCCCCCGAATAAATAACATAAGATTTTGGTTATTACCCCCTGCAGCGATTTTACTAATAATATCAGCTTTAGTGGAAAGAGGGGCAGGAACTGGATGAACTGTCTACCCTCCCCTATCCTCTAATATCTCTCATAGAGGATCTTCAGTAGATATAGCAATCTTTGCGCTACACTTAGCTGGAGTATCCTCTATTTTAGG
>Watersipora_sp._LC746775
CCAGATATAGCATTCCCCCGAATAAATAACATAACATCTTGGTTATTACCCCCTGCAGCGATTTTACTAATAATATCAGCTTTAGTGGAAAGAGGGGCAGGAACCGGATGAACTGTCTACCCTCCCCTATCCTCTAATATCTCTCATAGAGGATCTTCAGTAGATATAGCAATCTTTGCGCTACACTTAGCTGGAGTATCCTCTATTTTAGG
>Watersipora_subatra_KX017597
CCAGATATAGCATTCCCCCGAATAAATAACATAAGATTTTGGTTATTACCCCCTGCAGCGATTTTACTAATAATATCAGCTTTAGTGGAAAGAGGAGCAGGAACCGGATGAACTGTCTACCCTCCCCTATCCTCTAATATCTCTCATAGGGGATCTTCAGTAGATATAGCAATCTTTGCGCTACACTTAGCTGGAGTATCCTCTATTTTAGG
>Watersipora_subatra_KY235661
CCAGATATAGCATTCCCCCGAATAAATAACATAAGATTTTGGTTATTACCCCCTGCAGCGATTTTACTAATAATATCAGCTTTAGTGGAAAGAGGAGCAGGAACCGGATGAACTGTCTACCCTCCCCTATCCTCTAATATCTCTCATAGGGGATCTTCAGTAGATATAGCAATCTTTGCGCTACACTTAGCTGGAGTATCCTCTATTTTAGG
>Watersipora_subatra_JQ715492
CCAGATATAGCATTCCCCCGAATAAATAACATAAGATTTTGGTTATTACCCCCTGCAGCGATTTTACTAATAATATCAGCTTTAGTGGAAAGAGGGGCAGGAACCGGATGAACTGTCTACCCTCCCCTATCCTCTAATATCTCTCATAGGGGATCTTCAGTAGATATAGCAATCTTTGCGCTACACTTAGCTGGAGTATCCTCTATTTTAGG
>Watersipora_subatra_JQ715498
CCAGATATAGCATTCCCCCGAATAAATAACATAAGATTTTGGTTATTACCCCCTGCAGCGATTTTACTAATAATATCAGCTTTAGTGGAAAGAGGGGCAGGAACCGGATGAACTGTCTACCCTCCCCTATCCTCTAATATCTCTCATAGGGGATCTTCAGTAGATATAGCAATCTTTGCGCTACACTTAGCTGGAGTATCCTCTATTTTAGG
>Watersipora_subatra_KX017600
CCAGATATAGCATTCCCCCGAATAAATAACATAAGATTTTGGTTATTACCCCCTGCAGCGATTTTACTAATAATATCAGCTTTAGTGGAAAGAGGGGCAGGAACCGGATGAACTGTCTACCCTCCCCTATCCTCTAATATCTCTCATAGGGGATCTTCAGTAGATATAGCAATCTTTGCGCTACACTTAGCTGGAGTATCCTCTATTTTAGG
>Watersipora_subatra_JQ715493
CCAGATATAGCATTCCCCCGAATAAATAACATAAGATTTTGGTTATTACCCCCTGCAGCGATTTTACTAATAATATCAGCTTTAGTAGAAAGAGGGGCAGGAACCGGATGAACTGTCTACCCTCCCCTATCCTCTAATATCTCTCATAGGGGATCTTCAGTAGATATAGCAATCTTTGCGCTACACTTAGCTGGAGTATCCTCTATTTTAGG
>Watersipora_subatra_JQ715499
CCAGATATAGCATTCCCCCGAATAAATAACATAAGATTTTGGTTATTACCCCCTGCAGCGATTTTACTAATAATATCAGCTTTAGTAGAAAGAGGGGCAGGAACCGGATGAACTGTCTACCCTCCCCTATCCTCTAATATCTCTCATAGGGGATCTTCAGTAGATATAGCAATCTTTGCGCTACACTTAGCTGGAGTATCCTCTATTTTAGG
>Watersipora_subatra_JQ715572
CCAGATATAGCATTCCCCCGAATAAATAACATAAGATTTTGGTTATTACCCCCTGCAGCGATTTTACTAATAATATCAGCTTTAGTGGAAAGAGGGGCAGGAACTGGATGAACTGTCTACCCTCCCCTATCCTCTAATATCTCTCATAGAGGATCTTCAGTAGATATAGCAATCTTTGCGCTACACTTAGCTGGAGTATCCTCTATTTTAGG
>Watersipora_subatra_JQ715530
CCAGATATAGCATTCCCCCGAATAAATAACATAAGATTTTGGTTATTACCCCCTGCAGCGATTTTACTAATAATATCAGCTTTAGTGGAAAGAGGGGCAGGAACTGGATGAACTGTCTACCCTCCCCTATCCTCTAATATCTCTCATAGAGGATCTTCAGTAGATATAGCAATCTTTGCGCTACATTTAGCTGGAGTATCCTCTATTTTAGG
>Watersipora_subatra_KY235637
CCAGATATAGCATTCCCCCGAATAAATAACATAAGATTTTGGTTATTACCCCCTGCAGCGATTTTACTAATAATATCAGCTTTAGTGGAAAGAGGGGCAGGAACTGGATGAACTGTCTACCCTCCCCTATCCTCTAATATCTCTCATAGAGGATCTTCAGTAGATATAGCAATCTTTGCGCTACACTTAGCTGGAGTATCCTCTATTTTAGG
>Watersipora_subtorquata_DQ417453
CCAGATATAGCATTCCCCCGAATAAATAACATAAGATTTTGGTTATTACCCCCTGCAGCGATTTTACTAATAATATCAGCTTTAGTGGAAAGAGGGGCAGGAACTGGATGAACTGTCTACCCTCCCCTATCCTCTAATATCTCTCATAGAGGATCTTCAGTAGATATAGCAATCTTTGCGCTACACTTAGCTGGAGTATCCTCTATTTTAGG
>Watersipora_subatra_JQ715549
CCAGATATAGCATTCCCCCGAATAAATAACATAAGATTTTGGTTATTACCCCCTGCAGCGATTTTACTAATAATATCAGCTTTAGTGGAAAGAGGGGCAGGAACTGGATGAACTGTCTACCCTCCCCTATCCTCTAATATCTCTCATAGAGGATCTTCAGTAGATATAGCAATCTTTGCGCTACACTTAGCTGGAGTATCCTCTATTTTAGG
>Watersipora_subatra_JQ715551
CCAGATATAGCATTCCCCCGAATAAATAACATAAGATTTTGGTTATTACCCCCTGCAGCGATTTTACTAATAATATCAGCTTTAGTGGAAAGAGGGGCAGGAACTGGATGAACTGTCTACCCTCCCCTATCCTCTAATATCTCTCATAGAGGATCTTCAGTAGATATAGCAATCTTTGCGCTACACTTAGCTGGAGTATCCTCTATTTTAGG
>Watersipora_subatra_JQ715554
CCAGATATAGCATTCCCCCGAATAAATAACATAAGATTTTGGTTATTACCCCCTGCAGCGATTTTACTAATAATATCAGCTTTAGTGGAAAGAGGGGCAGGAACTGGATGAACTGTCTACCCTCCCCTATCCTCTAATATCTCTCATAGAGGATCTTCAGTAGATATAGCAATCTTTGCGCTACACTTAGCTGGAGTATCCTCTATTTTAGG
>Watersipora_subatra_JQ715567
CCAGATATAGCATTCCCCCGAATAAATAACATAAGATTTTGGTTATTACCCCCTGCAGCGATTTTACTAATAATATCAGCTTTAGTGGAAAGAGGGGCAGGAACTGGATGAACTGTCTACCCTCCCCTATCCTCTAATATCTCTCATAGAGGATCTTCAGTAGATATAGCAATCTTTGCGCTACACTTAGCTGGAGTATCCTCTATTTTAGG
>Watersipora_subatra_KY235659
CCAGATATAGCATTCCCCCGAATAAATAACATAAGATTTTGGTTATTACCCCCTGCAGCGATTTTACTAATAATATCAGCTTTAGTGGAAAGAGGGGCAGGAACTGGATGAACTGTCTACCCTCCCCTATCCTCTAATATCTCTCATAGAGGATCTTCAGTAGATATAGCAATCTTTGCGCTACACTTAGCTGGAGTATCCTCTATTTTAGG
>Watersipora_subatra_KX017601
CCAGATATAGCATTCCCCCGAATAAATAACATAAGATTTTGGTTATTACCCCCTGCAGCGATTTTACTAATAATATCAGCTTTAGTGGAAAGAGGGGCAGGAACTGGATGAACTGTCTACCCTCCCCTATCCTCTAATATCTCTCATAGAGGATCTTCAGTAGATATAGCAATCTTTGCGCTACACTTAGCTGGAGTATCCTCTATTTTAGG
>Watersipora_subatra_JQ715533
CCAGATATAGCATTCCCCCGAATAAATAACATAAGATTTTGGTTATTACCCCCTGCAGCGATTTTACTAATAATATCAGCTTTAGTGGAAAGAGGGGCAGGAACTGGATGAACTGTCTACCCTCCCCTATCCTCTAATATCTCTCATAGAGGATCTTCAGTAGATATAGCAATCTTTGCGCTACACTTAGCTGGAGTATCCTCTATTTTAGG
>Watersipora_subatra_JQ715476
CCAGATATAGCATTCCCCCGAATAAATAACATAAGATTTTGGTTATTACCCCCTGCAGCGATTTTACTAATAATATCAGCTTTAGTGGAAAGAGGGGCAGGAACTGGATGAACTGTCTACCCTCCCCTATCCTCTAATATCTCTCATAGAGGATCTTCAGTAGATATAGCAATCTTTGCGCTACACTTAGCTGGAGTATCCTCTATTTTAGG
>Watersipora_subatra_JQ715486
CCAGATATAGCATTCCCCCGAATAAATAACATAAGATTTTGGTTATTACCCCCTGCAGCGATTTTACTAATAATATCAGCTTTAGTGGAAAGAGGGGCAGGAACTGGATGAACTGTCTACCCTCCCCTATCCTCTAATATCTCTCATAGAGGATCTTCAGTAGATATAGCAATCTTTGCGCTACACTTAGCTGGAGTATCCTCTATTTTAGG
>Watersipora_subatra_JQ715490
CCAGATATAGCATTCCCCCGAATAAATAACATAAGATTTTGGTTATTACCCCCTGCAGCGATTTTACTAATAATATCAGCTTTAGTGGAAAGAGGGGCAGGAACTGGATGAACTGTCTACCCTCCCCTATCCTCTAATATCTCTCATAGAGGATCTTCAGTAGATATAGCAATCTTTGCGCTACACTTAGCTGGAGTATCCTCTATTTTAGG
>Watersipora_subatra_JQ715497
CCAGATATAGCATTCCCCCGAATAAATAACATAAGATTTTGGTTATTACCCCCTGCAGCGATTTTACTAATAATATCAGCTTTAGTGGAAAGAGGGGCAGGAACTGGATGAACTGTCTACCCTCCCCTATCCTCTAATATCTCTCATAGAGGATCTTCAGTAGATATAGCAATCTTTGCGCTACACTTAGCTGGAGTATCCTCTATTTTAGG
>Watersipora_subatra_JQ715502
CCAGATATAGCATTCCCCCGAATAAATAACATAAGATTTTGGTTATTACCCCCTGCAGCGATTTTACTAATAATATCAGCTTTAGTGGAAAGAGGGGCAGGAACTGGATGAACTGTCTACCCTCCCCTATCCTCTAATATCTCTCATAGAGGATCTTCAGTAGATATAGCAATCTTTGCGCTACACTTAGCTGGAGTATCCTCTATTTTAGG
>Watersipora_subatra_JQ715507
CCAGATATAGCATTCCCCCGAATAAATAACATAAGATTTTGGTTATTACCCCCTGCAGCGATTTTACTAATAATATCAGCTTTAGTGGAAAGAGGGGCAGGAACTGGATGAACTGTCTACCCTCCCCTATCCTCTAATATCTCTCATAGAGGATCTTCAGTAGATATAGCAATCTTTGCGCTACACTTAGCTGGAGTATCCTCTATTTTAGG
>Watersipora_subatra_JQ715511
CCAGATATAGCATTCCCCCGAATAAATAACATAAGATTTTGGTTATTACCCCCTGCAGCGATTTTACTAATAATATCAGCTTTAGTGGAAAGAGGGGCAGGAACTGGATGAACTGTCTACCCTCCCCTATCCTCTAATATCTCTCATAGAGGATCTTCAGTAGATATAGCAATCTTTGCGCTACACTTAGCTGGAGTATCCTCTATTTTAGG
>Watersipora_subatra_JQ715527
CCAGATATAGCATTCCCCCGAATAAATAACATAAGATTTTGGTTATTACCCCCTGCAGCGATTTTACTAATAATATCAGCTTTAGTGGAAAGAGGGGCAGGAACTGGATGAACTGTCTACCCTCCCCTATCCTCTAATATCTCTCATAGAGGATCTTCAGTAGATATAGCAATCTTTGCGCTACACTTAGCTGGAGTATCCTCTATTTTAGG
>Watersipora_subatra_JQ715565
CCAGATATAGCATTCCCCCGAATAAATAACATAAGATTTTGGTTATTACCCCCTGCAGCGATTTTACTAATAATATCAGCTTTAGTGGAAAGAGGGGCAGGAACTGGATGAACTGTCTACCCTCCCCTATCCTCTAATATCTCTCATAGAGGATCTTCAGTAGATATAGCAATCTTTGCGCTACACTTAGCTGGAGTATCCTCTATTTTAGG
>Watersipora_subtorquata_HQ896195
CCAGATATAGCATTCCCCCGAATAAATAACATAAGATTTTGGTTATTACCCCCTGCAGCGATTTTACTAATAATATCAGCTTTAGTGGAAAGAGGGGCAGGAACTGGATGAACTGTCTACCCTCCCCTATCCTCTAATATCTCTCATAGAGGATCTTCAGTAGATATAGCAATCTTTGCGCTACACTTAGCTGGAGTATCCTCTATTTTAGG
>Watersipora_subatra_KY235647
CCAGATATAGCATTCCCCCGAATAAATAACATAAGATTTTGGTTATTACCCCCTGCAGCGATTTTACTAATAATATCAGCTTTAGTGGAAAGAGGGGCAGGAACTGGATGAACTGTCTACCCTCCCCTATCCTCTAATATCTCTCATAGAGGATCTTCAGTAGATATAGCAATCTTTGCGCTACACTTAGCTGGAGTATCCTCTATTTTAGG
>Watersipora_subatra_KY235656
CCAGATATAGCATTCCCCCGAATAAATAACATAAGATTTTGGTTATTACCCCCTGCAGCGATTTTACTAATAATATCAGCTTTAGTGGAAAGAGGGGCAGGAACTGGATGAACTGTCTACCCTCCCCTATCCTCTAATATCTCTCATAGAGGATCTTCAGTAGATATAGCAATCTTTGCGCTACACTTAGCTGGAGTATCCTCTATTTTAGG
>Watersipora_subatra_KY235657
CCAGATATAGCATTCCCCCGAATAAATAACATAAGATTTTGGTTATTACCCCCTGCAGCGATTTTACTAATAATATCAGCTTTAGTGGAAAGAGGGGCAGGAACTGGATGAACTGTCTACCCTCCCCTATCCTCTAATATCTCTCATAGAGGATCTTCAGTAGATATAGCAATCTTTGCGCTACACTTAGCTGGAGTATCCTCTATTTTAGG
>Watersipora_subatra_KY235662
CCAGATATAGCATTCCCCCGAATAAATAACATAAGATTTTGGTTATTACCCCCTGCAGCGATTTTACTAATAATATCAGCTTTAGTGGAAAGAGGGGCAGGAACTGGATGAACTGTCTACCCTCCCCTATCCTCTAATATCTCTCATAGAGGATCTTCAGTAGATATAGCAATCTTTGCGCTACACTTAGCTGGAGTATCCTCTATTTTAGG
>Watersipora_subatra_KY235663
CCAGATATAGCATTCCCCCGAATAAATAACATAAGATTTTGGTTATTACCCCCTGCAGCGATTTTACTAATAATATCAGCTTTAGTGGAAAGAGGGGCAGGAACTGGATGAACTGTCTACCCTCCCCTATCCTCTAATATCTCTCATAGAGGATCTTCAGTAGATATAGCAATCTTTGCGCTACACTTAGCTGGAGTATCCTCTATTTTAGG
>Watersipora_subatra_KY235666
CCAGATATAGCATTCCCCCGAATAAATAACATAAGATTTTGGTTATTACCCCCTGCAGCGATTTTACTAATAATATCAGCTTTAGTGGAAAGAGGGGCAGGAACTGGATGAACTGTCTACCCTCCCCTATCCTCTAATATCTCTCATAGAGGATCTTCAGTAGATATAGCAATCTTTGCGCTACACTTAGCTGGAGTATCCTCTATTTTAGG
>Watersipora_subatra_JQ715566
CCAGATATAGCATTCCCCCGAATAAATAACATAAGATTTTGGTTATTACCCCCTGCAGCGATTTTACTAATAATATCAGCTTTAGTGGAAAGAGGGGCAGGAACTGGATGAACTGTCTACCCCCCCCTATCCTCTAATATCTCTCATAGAGGATCTTCAGTGGATATAGCAATCTTTGCGCTACACTTAGCTGGAGTATCCTCTATTTTAGG
>Watersipora_subatra_JQ715523
CCAGATATAGCATTCCCCCGAATAAATAACATAAGATTTTGGTTATTACCCCCTGCAGCGATTTTACTAATAATATCAGCTTTAGTGGAAAGAGGGGCAGGAACTGGATGAACTGTCTACCCTCCCCTATCCTCTAATATCTCTCATAGAGGATCTTCAGTGGATATAGCAATCTTTGCGCTACACTTAGCTGGAGTATCCTCTATTTTAGG
>Watersipora_subatra_JQ715514
CCAGATATAGCATTCCCCCGAATAAATAACATAAGATTTTGGTTATTACCCCCTGCAGCGATTTTACTAATAATATCAGCTTTAGTAGAAAGAGGGGCAGGAACTGGATGAACTGTCTACCCTCCCCTATCCTCTAATATCTCTCATAGAGGATCTTCAGTAGATATAGCAATCTTTGCGCTACACTTAGCTGGAGTATCCTCTATTTTAGG
>Watersipora_subatra_JQ715479
CCAGATATAGCATTCCCCCGAATAAATAACATAAGATTTTGGTTATTACCCCCTGCAGCGATTTTACTAATAATATCAGCTTTAGTGGAAAGAGGGGCAGGAACTGGATGAACTGTCTACCCTCCCCTATCCTCTAATATCTCTCATAGAGGATCTTCAGTAGATATAGCAATCTTTGCGCTACACTTAGCTGGAGTATCCTCTATTTTAGG
>Watersipora_subatra_JQ715495
CCAGATATAGCATTCCCCCGAATAAATAACATAAGATTTTGGTTATTACCCCCTGCAGCGATTTTACTAATAATATCAGCTTTAGTGGAAAGAGGGGCAGGAACTGGATGAACTGTCTACCCTCCCCTATCCTCTAATATCTCTCATAGAGGATCTTCAGTAGATATAGCAATCTTTGCGCTACACTTAGCTGGAGTATCCTCTATTTTAGG
>Watersipora_subatra_JQ715500
CCAGATATAGCATTCCCCCGAATAAATAACATAAGATTTTGGTTATTACCCCCTGCAGCGATTTTACTAATAATATCAGCTTTAGTGGAAAGAGGGGCAGGAACTGGATGAACTGTCTACCCTCCCCTATCCTCTAATATCTCTCATAGAGGATCTTCAGTAGATATAGCAATCTTTGCGCTACACTTAGCTGGAGTATCCTCTATTTTAGG
>Watersipora_subatra_JQ715509
CCAGATATAGCATTCCCCCGAATAAATAACATAAGATTTTGGTTATTACCCCCTGCAGCGATTTTACTAATAATATCAGCTTTAGTGGAAAGAGGGGCAGGAACTGGATGAACTGTCTACCCTCCCCTATCCTCTAATATCTCTCATAGAGGATCTTCAGTAGATATAGCAATCTTTGCGCTACACTTAGCTGGAGTATCCTCTATTTTAGG
>Watersipora_subatra_KY235668
CCAGATATAGCATTCCCCCGAATAAATAACATAAGATTTTGGTTATTACCCCCTGCAGCGATTTTACTAATAATATCAGCTTTAGTGGAAAGAGGGGCAGGAACTGGATGAACTGTCTACCCTCCCCTATCCTCTAATATCTCTCATAGAGGATCTTCAGTAGATATAGCAATCTTTGCGCTACACTTAGCTGGAGTATCCTCTATTTTAGG
>Watersipora_subatra_KX017603
CCAGATATAGCATTCCCCCGAATAAATAACATAAGATTTTGGTTATTACCCCCTGCAGCGATTTTACTAATAATATCAGCTTTAGTGGAAAGAGGGGCAGGAACTGGATGAACTGTCTACCCTCCCCTATCCTCTAATATCTCTCATAGAGGATCTTCAGTAGATATAGCAATCTTTGCGCTACACTTAGCTGGAGTATCCTCTATTTTAGG
>Watersipora_subatra_JQ715521
CCAGATATAGCATTCCCCCGAATAAATAACATAAGATTTTGGTTATTACCCCCTGCAGCGATTTTACTAATAATATCAGCTTTAGTGGAAAGAGGGGCAGGAACTGGATGAACTGTCTACCCTCCCCTATCCTCTAATATCTCTCATAGAGGATCTTCAGTAGATATAGCAATCTTTGCGCTACACTTAGCTGGAGTATCCTCTATTTTAGG
>Watersipora_subatra_JQ715531
CCAGATATAGCATTCCCCCGAATAAATAACATAAGATTTTGGTTATTACCCCCTGCAGCGATTTTACTAATAATATCAGCTTTAGTGGAAAGAGGGGCAGGAACTGGATGAACTGTCTACCCTCCCCTATCCTCTAATATCTCTCATAGAGGATCTTCAGTAGATATAGCAATCTTTGCGCTACACTTAGCTGGAGTATCCTCTATTTTAGG
>Watersipora_subatra_JQ715562
CCAGATATAGCATTCCCCCGAATAAATAACATAAGATTTTGGTTATTACCCCCTGCAGCGATTTTACTAATAATATCAGCTTTAGTGGAAAGAGGGGCAGGAACTGGATGAACTGTCTACCCTCCCCTATCCTCTAATATCTCTCATAGAGGATCTTCAGTAGATATAGCAATCTTTGCGCTACACTTAGCTGGAGTATCCTCTATTTTAGG
>Watersipora_subatra_JQ715542
CCAGATATAGCATTCCCCCGAATAAATAACATAAGATTTTGGTTATTACCCCCTGCAGCGATTTTACTAATAATATCAGCTTTAGTGGAAAGAGGGGCAGGAACTGGATGAACTGTCTACCCTCCCCTATCCTCTAATATCTCTCATAGAGGATCTTCAGTAGATATAGCAATCTTTGCGCTACACTTAGCTGGAGTATCCTCTATTTTAGG
>Watersipora_subatra_JQ715544
CCAGATATAGCATTCCCCCGAATAAATAACATAAGATTTTGGTTATTACCCCCTGCAGCGATTTTACTAATAATATCAGCTTTAGTGGAAAGAGGGGCAGGAACTGGATGAACTGTCTACCCTCCCCTATCCTCTAATATCTCTCATAGAGGATCTTCAGTAGATATAGCAATCTTTGCGCTACACTTAGCTGGAGTATCCTCTATTTTAGG
>Watersipora_subatra_JQ715548
CCAGATATAGCATTCCCCCGAATAAATAACATAAGATTTTGGTTATTACCCCCTGCAGCGATTTTACTAATAATATCAGCTTTAGTGGAAAGAGGGGCAGGAACTGGATGAACTGTCTACCCTCCCCTATCCTCTAATATCTCTCATAGAGGATCTTCAGTAGATATAGCAATCTTTGCGCTACACTTAGCTGGAGTATCCTCTATTTTAGG
>Watersipora_subatra_JQ715552
CCAGATATAGCATTCCCCCGAATAAATAACATAAGATTTTGGTTATTACCCCCTGCAGCGATTTTACTAATAATATCAGCTTTAGTGGAAAGAGGGGCAGGAACTGGATGAACTGTCTACCCTCCCCTATCCTCTAATATCTCTCATAGAGGATCTTCAGTAGATATAGCAATCTTTGCGCTACACTTAGCTGGAGTATCCTCTATTTTAGG
>Watersipora_subatra_JQ715553
CCAGATATAGCATTCCCCCGAATAAATAACATAAGATTTTGGTTATTACCCCCTGCAGCGATTTTACTAATAATATCAGCTTTAGTGGAAAGAGGGGCAGGAACTGGATGAACTGTCTACCCTCCCCTATCCTCTAATATCTCTCATAGAGGATCTTCAGTAGATATAGCAATCTTTGCGCTACACTTAGCTGGAGTATCCTCTATTTTAGG
>Watersipora_subatra_JQ715568
CCAGATATAGCATTCCCCCGAATAAATAACATAAGATTTTGGTTATTACCCCCTGCAGCGATTTTACTAATAATATCAGCTTTAGTGGAAAGAGGGGCAGGAACTGGATGAACTGTCTACCCTCCCCTATCCTCTAATATCTCTCATAGAGGATCTTCAGTAGATATAGCAATCTTTGCGCTACACTTAGCTGGAGTATCCTCTATTTTAGG
>Watersipora_subatra_JQ715573
CCAGATATAGCATTCCCCCGAATAAATAACATAAGATTTTGGTTATTACCCCCTGCAGCGATTTTACTAATAATATCAGCTTTAGTGGAAAGAGGGGCAGGAACTGGATGAACTGTCTACCCTCCCCTATCCTCTAATATCTCTCATAGAGGATCTTCAGTAGATATAGCAATCTTTGCGCTACACTTAGCTGGAGTATCCTCTATTTTAGG
>Watersipora_subatra_JQ715574
CCAGATATAGCATTCCCCCGAATAAATAACATAAGATTTTGGTTATTACCCCCTGCAGCGATTTTACTAATAATATCAGCTTTAGTGGAAAGAGGGGCAGGAACTGGATGAACTGTCTACCCTCCCCTATCCTCTAATATCTCTCATAGAGGATCTTCAGTAGATATAGCAATCTTTGCGCTACACTTAGCTGGAGTATCCTCTATTTTAGG
>Watersipora_subatra_JQ715575
CCAGATATAGCATTCCCCCGAATAAATAACATAAGATTTTGGTTATTACCCCCTGCAGCGATTTTACTAATAATATCAGCTTTAGTGGAAAGAGGGGCAGGAACTGGATGAACTGTCTACCCTCCCCTATCCTCTAATATCTCTCATAGAGGATCTTCAGTAGATATAGCAATCTTTGCGCTACACTTAGCTGGAGTATCCTCTATTTTAGG
>Watersipora_subatra_JQ715577
CCAGATATAGCATTCCCCCGAATAAATAACATAAGATTTTGGTTATTACCCCCTGCAGCGATTTTACTAATAATATCAGCTTTAGTGGAAAGAGGGGCAGGAACTGGATGAACTGTCTACCCTCCCCTATCCTCTAATATCTCTCATAGAGGATCTTCAGTAGATATAGCAATCTTTGCGCTACACTTAGCTGGAGTATCCTCTATTTTAGG
>Watersipora_subatra_KY235640
CCAGATATAGCATTCCCCCGAATAAATAACATAAGATTTTGGTTATTACCCCCTGCAGCGATTTTACTAATAATATCAGCTTTAGTGGAAAGAGGGGCAGGAACTGGATGAACTGTCTACCCTCCCCTATCCTCTAATATCTCTCATAGAGGATCTTCAGTAGATATAGCAATCTTTGCGCTACACTTAGCTGGAGTATCCTCTATTTTAGG
>Watersipora_subatra_KY235641
CCAGATATAGCATTCCCCCGAATAAATAACATAAGATTTTGGTTATTACCCCCTGCAGCGATTTTACTAATAATATCAGCTTTAGTGGAAAGAGGGGCAGGAACTGGATGAACTGTCTACCCTCCCCTATCCTCTAATATCTCTCATAGAGGATCTTCAGTAGATATAGCAATCTTTGCGCTACACTTAGCTGGAGTATCCTCTATTTTAGG
>Watersipora_subatra_KY235644
CCAGATATAGCATTCCCCCGAATAAATAACATAAGATTTTGGTTATTACCCCCTGCAGCGATTTTACTAATAATATCAGCTTTAGTGGAAAGAGGGGCAGGAACTGGATGAACTGTCTACCCTCCCCTATCCTCTAATATCTCTCATAGAGGATCTTCAGTAGATATAGCAATCTTTGCGCTACACTTAGCTGGAGTATCCTCTATTTTAGG
>Watersipora_subatra_KY235648
CCAGATATAGCATTCCCCCGAATAAATAACATAAGATTTTGGTTATTACCCCCTGCAGCGATTTTACTAATAATATCAGCTTTAGTGGAAAGAGGGGCAGGAACTGGATGAACTGTCTACCCTCCCCTATCCTCTAATATCTCTCATAGAGGATCTTCAGTAGATATAGCAATCTTTGCGCTACACTTAGCTGGAGTATCCTCTATTTTAGG
>Watersipora_subatra_KY235650
CCAGATATAGCATTCCCCCGAATAAATAACATAAGATTTTGGTTATTACCCCCTGCAGCGATTTTACTAATAATATCAGCTTTAGTGGAAAGAGGGGCAGGAACTGGATGAACTGTCTACCCTCCCCTATCCTCTAATATCTCTCATAGAGGATCTTCAGTAGATATAGCAATCTTTGCGCTACACTTAGCTGGAGTATCCTCTATTTTAGG
>Watersipora_subatra_KY235653
CCAGATATAGCATTCCCCCGAATAAATAACATAAGATTTTGGTTATTACCCCCTGCAGCGATTTTACTAATAATATCAGCTTTAGTGGAAAGAGGGGCAGGAACTGGATGAACTGTCTACCCTCCCCTATCCTCTAATATCTCTCATAGAGGATCTTCAGTAGATATAGCAATCTTTGCGCTACACTTAGCTGGAGTATCCTCTATTTTAGG
>Watersipora_subatra_KY235655
CCAGATATAGCATTCCCCCGAATAAATAACATAAGATTTTGGTTATTACCCCCTGCAGCGATTTTACTAATAATATCAGCTTTAGTGGAAAGAGGGGCAGGAACTGGATGAACTGTCTACCCTCCCCTATCCTCTAATATCTCTCATAGAGGATCTTCAGTAGATATAGCAATCTTTGCGCTACACTTAGCTGGAGTATCCTCTATTTTAGG
>Watersipora_subatra_OQ918446
CCAGATATAGCATTCCCCCGAATAAATAACATAAGATTTTGGTTATTACCCCCTGCAGCGATTTTACTAATAATATCAGCTTTAGTGGAAAGAGGGGCAGGAACTGGATGAACTGTCTACCCTCCCCTATCCTCTAATATCTCTCATAGAGGATCTTCAGTAGATATAGCAATCTTTGCGCTACACTTAGCTGGAGTATCCTCTATTTTAGG
>Watersipora_subtorquata_LC788132
CCAGATATAGCATTCCCCCGAATAAATAACATAAGATTTTGGTTATTACCCCCTGCAGCGATTTTACTAATAATATCAGCTTTAGTGGAAAGAGGGGCAGGAACTGGATGAACTGTCTACCCTCCCCTATCCTCTAATATCTCTCATAGAGGATCTTCAGTAGATATAGCAATCTTTGCGCTACACTTAGCTGGAGTATCTTCTATTTTAGG
>Watersipora_subatra_JQ715564
CCAGATATAGCATTCCCCCGAATAAATAACATAAGATTTTGGTTATTACCCCCTGCAGCGATTTTACTAATAATATCAGCTTTAGTGGAAAGAGGGGTAGGAACTGGATGAACTGTCTACCCTCCCCTATCCTCTAATATCTCTCATAGAGGATCTTCAGTAGATATAGCAATCTTTGCGCTACACTTAGCTGGAGTATCCTCTATTTTAGG
>Watersipora_subatra_JQ715569
CCAGATATAGCATTCCCCCGAATAAATAACATAAGATTTTGGTTATTACCCCCTGCAGCGATTTTACTAATAATATCAGCTTTAGTGGAAAGAGGGGCAGGAACTGGATGAACTGTCTACCCTCCCCTATCCTCTAATATCTCTCATAGAGGATCTTCAGTAGATATAGCAATCTTTGCGCTACACTTAGCTGGAGTATCCTCTATTTTAGG
>Watersipora_subatra_JQ715524
CCAGATATAGCATTCCCCCGAATAAATAACATAAAATTTTGGTTATTACCCCCTGCAGCGATTTTACTAATAATATCAGCTTTAGTGGAAAGAGGGGCAGGAACTGGATGAACTGTCTACCCTCCCCTATCCTCTAATATCTCTCATAGAGGATCTTCAGTAGATATAGCAATCTTTGCGCTACACTTAGCTGGAGTATCCTCTATTTTAGG
>Watersipora_subatra_JQ715571
CCAGATATAGCATTCCCCCGAATAAATAACATAAGATTTTGGTTATTACCCCCTGCAGCGATTTTACTAATAATATCAGCTTTAGTGGAAAGAGGGGCAGGAACTGGATGAACTGTCTACCCTCCCCTATCCTCTAATATCTCTCATAGAGGATCTTCAGTAGATATAGCAATCTTTGCGCTACACTTAGCTGGAGTATCCTCTATTTTAGG
>Watersipora_subatra_JQ715504
CCAGATATAGCATTCCCCCGAATAAATAACATAAGATTTTGGTTATTACCCCCTGCAGCGATTTTACTAATAATATCAGCTTTAGTGGAAAGAGGGGCAGGAACTGGATGAACTGTCTACCCTCCCCTATCCTCTAATATCTCTCATAGAGGATCTTCAGTAGATATAGCAATCTTTGCGCTACACTTAGCTGGAGTATCCTCTATTTTAGG
>Watersipora_subatra_JQ715522
CCAGATATAGCATTCCCCCGAATAAATAACATAAGATTTTGGTTATTACCCCCTGCAGCGATTTTACTAATAATATCAGCTTTAGTGGAAAGAGGGGCAGGAACTGGATGAACTGTCTACCCTCCCCTATCCTCTAATATCTCTCATAGAGGATCTTCAGTAGATATAGCAATCTTTGCGCTACACTTAGCTGGAGTATCCTCTATTTTAGG
>Watersipora_subatra_JQ715529
CCAGATATAGCATTCCCCCGAATAAATAACATAAGATTTTGGTTATTACCCCCTGCAGCGATTTTACTAATAATATCAGCTTTAGTGGAAAGAGGGGCAGGAACTGGATGAACTGTCTACCCTCCCCTATCCTCTAATATCTCTCATAGAGGATCTTCAGTAGATATAGCAATCTTTGCGCTACACTTAGCTGGAGTATCCTCTATTTTAGG
>Watersipora_subatra_JQ715576
CCAGATATAGCATTCCCCCGAATAAATAACATAAGATTTTGGTTATTACCCCCTGCAGCGATTTTACTAATAATATCAGCTTTAGTGGAAAGAGGGGCAGGAACTGGATGAACTGTCTACCCTCCCCTATCCTCTAATATCTCTCATAGAGGATCTTCAGTAGATATAGCAATCTTTGCGCTACACTTAGCTGGAGTATCCTCTATTTTAGG
>Watersipora_subatra_MN064624
CCAGATATAGCATTCCCCCGAATAAATAACATAAGATTTTGGTTATTACCCCCTGCAGCGATTTTACTAATAATATCAGCTTTAGTGGAAAGAGGGGCAGGAACTGGATGAACTGTCTACCCTCCCCTATCCTCTAATATCTCTCATAGAGGATCTTCAGTAGATATAGCAATCTTTGCGCTACACTTAGCTGGAGTATCCTCTATTTTAGG
>Watersipora_subatra_FJ914628
CCAGATATAGCATTCCCCCGAATAAATAACATAAGATTTTGGTTATTACCCCCTGCAGCGATTTTACTAATAATATCAGCTTTAGTGGAAAGAGGGGCAGGAACTGGATGAACTGTCTACCCTCCCCTATCCTCTAATATCTCTCATAGAGGATCTTCAGTAGATATAGCAATCTTTGCGCTACACTTAGCTGGAGTATCCTCTATTTTAGG
>Watersipora_subatra_JQ715472
CCAGATATAGCATTCCCCCGAATAAATAACATAAGATTTTGGTTATTACCCCCTGCAGCGATTTTACTAATAATATCAGCTTTAGTGGAAAGAGGGGCAGGAACTGGATGAACTGTCTACCCTCCCCTATCCTCTAATATCTCTCATAGAGGATCTTCAGTAGATATAGCAATCTTTGCGCTACACTTAGCTGGAGTATCCTCTATTTTAGG
>Watersipora_subatra_JQ715475
CCAGATATAGCATTCCCCCGAATAAATAACATAAGATTTTGGTTATTACCCCCTGCAGCGATTTTACTAATAATATCAGCTTTAGTGGAAAGAGGGGCAGGAACTGGATGAACTGTCTACCCTCCCCTATCCTCTAATATCTCTCATAGAGGATCTTCAGTAGATATAGCAATCTTTGCGCTACACTTAGCTGGAGTATCCTCTATTTTAGG
>Watersipora_subtorquata_JQ715485
CCAGATATAGCATTCCCCCGAATAAATAACATAAGATTTTGGTTATTACCCCCTGCAGCGATTTTACTAATAATATCAGCTTTAGTGGAAAGAGGGGCAGGAACTGGATGAACTGTCTACCCTCCCCTATCCTCTAATATCTCTCATAGAGGATCTTCAGTAGATATAGCAATCTTTGCGCTACACTTAGCTGGAGTATCCTCTATTTTAGG
>Watersipora_subtorquata_JQ715489
CCAGATATAGCATTCCCCCGAATAAATAACATAAGATTTTGGTTATTACCCCCTGCAGCGATTTTACTAATAATATCAGCTTTAGTGGAAAGAGGGGCAGGAACTGGATGAACTGTCTACCCTCCCCTATCCTCTAATATCTCTCATAGAGGATCTTCAGTAGATATAGCAATCTTTGCGCTACACTTAGCTGGAGTATCCTCTATTTTAGG
>Watersipora_subatra_JQ715496
CCAGATATAGCATTCCCCCGAATAAATAACATAAGATTTTGGTTATTACCCCCTGCAGCGATTTTACTAATAATATCAGCTTTAGTGGAAAGAGGGGCAGGAACTGGATGAACTGTCTACCCTCCCCTATCCTCTAATATCTCTCATAGAGGATCTTCAGTAGATATAGCAATCTTTGCGCTACACTTAGCTGGAGTATCCTCTATTTTAGG
>Watersipora_subatra_JQ715501
CCAGATATAGCATTCCCCCGAATAAATAACATAAGATTTTGGTTATTACCCCCTGCAGCGATTTTACTAATAATATCAGCTTTAGTGGAAAGAGGGGCAGGAACTGGATGAACTGTCTACCCTCCCCTATCCTCTAATATCTCTCATAGAGGATCTTCAGTAGATATAGCAATCTTTGCGCTACACTTAGCTGGAGTATCCTCTATTTTAGG
>Watersipora_subtorquata_JQ715506
CCAGATATAGCATTCCCCCGAATAAATAACATAAGATTTTGGTTATTACCCCCTGCAGCGATTTTACTAATAATATCAGCTTTAGTGGAAAGAGGGGCAGGAACTGGATGAACTGTCTACCCTCCCCTATCCTCTAATATCTCTCATAGAGGATCTTCAGTAGATATAGCAATCTTTGCGCTACACTTAGCTGGAGTATCCTCTATTTTAGG
>Watersipora_subatra_JQ715510
CCAGATATAGCATTCCCCCGAATAAATAACATAAGATTTTGGTTATTACCCCCTGCAGCGATTTTACTAATAATATCAGCTTTAGTGGAAAGAGGGGCAGGAACTGGATGAACTGTCTACCCTCCCCTATCCTCTAATATCTCTCATAGAGGATCTTCAGTAGATATAGCAATCTTTGCGCTACACTTAGCTGGAGTATCCTCTATTTTAGG
>Watersipora_subtorquata_JQ715526
CCAGATATAGCATTCCCCCGAATAAATAACATAAGATTTTGGTTATTACCCCCTGCAGCGATTTTACTAATAATATCAGCTTTAGTGGAAAGAGGGGCAGGAACTGGATGAACTGTCTACCCTCCCCTATCCTCTAATATCTCTCATAGAGGATCTTCAGTAGATATAGCAATCTTTGCGCTACACTTAGCTGGAGTATCCTCTATTTTAGG
>Watersipora_subtorquata_JQ715563
CCAGATATAGCATTCCCCCGAATAAATAACATAAGATTTTGGTTATTACCCCCTGCAGCGATTTTACTAATAATATCAGCTTTAGTGGAAAGAGGGGCAGGAACTGGATGAACTGTCTACCCTCCCCTATCCTCTAATATCTCTCATAGAGGATCTTCAGTAGATATAGCAATCTTTGCGCTACACTTAGCTGGAGTATCCTCTATTTTAGG
>Watersipora_subatra_JQ715543
CCAGATATAGCATTCCCCCGAATAAATAACATAAGATTTTGGTTATTACCCCCTGCAGCGATTTTACTAATAATATCAGCTTTAGTGGAAAGAGGGGCAGGAACTGGATGAACTGTCTACCCTCCCCTATCCTCTAATATCTCTCATAGAGGATCTTCAGTAGATATAGCAATCTTTGCGCTACACTTAGCTGGAGTATCCTCTATTTTAGG
>Watersipora_subatra_JQ715570
CCAGATATAGCATTCCCCCGAATAAATAACATAAGATTTTGGTTATTACCCCCTGCAGCGATTTTACTAATAATATCAGCTTTAGTGGAAAGAGGGGCAGGAACTGGATGAACTGTCTACCCTCCCCTATCCTCTAATATCTCTCATAGAGGATCTTCAGTAGATATAGCAATCTTTGCGCTACACTTAGCTGGAGTATCCTCTATTTTAGG
>Watersipora_subatra_KX017598
CCAGATATAGCATTCCCCCGAATAAATAACATAAGATTTTGGTTATTACCCCCTGCAGCGATTTTACTAATAATATCAGCTTTAGTGGAAAGAGGGGCAGGAACTGGATGAACTGTCTACCCTCCCCTATCCTCTAATATCTCTCATAGAGGATCTTCAGTAGATATAGCAATCTTTGCGCTACACTTAGCTGGAGTATCCTCTATTTTAGG
>Watersipora_subatra_JQ715513
CCAGATATAGCATTCCCCCGAATAAATAACATAAGATTTTGGTTATTACCCCCTGCAGCGATTTTACTAATAATATCAGCTTTAGTGGAAAGAGGGGCAGGAACTGGATGAACTGTCTACCCTCCCCTATCCTCTAATATCTCTCATAGAGGATCTTCAGTAGATATAGCAATCTTTGCGCTACACTTAGCTGGAGTATCCTCTATTTTAGG
>Watersipora_subatra_KY235638
CCAGATATAGCATTCCCCCGAATAAATAACATAAGATTTTGGTTATTACCCCCTGCAGCGATTTTACTAATAATATCAGCTTTAGTGGAAAGAGGGGCAGGAACTGGATGAACTGTCTACCCTCCCCTATCCTCTAATATCTCTCATAGAGGATCTTCAGTAGATATAGCAATCTTTGCGCTACACTTAGCTGGAGTATCCTCTATTTTAGG
>Watersipora_subatra_KY235639
CCAGATATAGCATTCCCCCGAATAAATAACATAAGATTTTGGTTATTACCCCCTGCAGCGATTTTACTAATAATATCAGCTTTAGTGGAAAGAGGGGCAGGAACTGGATGAACTGTCTACCCTCCCCTATCCTCTAATATCTCTCATAGAGGATCTTCAGTAGATATAGCAATCTTTGCGCTACACTTAGCTGGAGTATCCTCTATTTTAGG
>Watersipora_subatra_KY235643
CCAGATATAGCATTCCCCCGAATAAATAACATAAGATTTTGGTTATTACCCCCTGCAGCGATTTTACTAATAATATCAGCTTTAGTGGAAAGAGGGGCAGGAACTGGATGAACTGTCTACCCTCCCCTATCCTCTAATATCTCTCATAGAGGATCTTCAGTAGATATAGCAATCTTTGCGCTACACTTAGCTGGAGTATCCTCTATTTTAGG
>Watersipora_subatra_KY235645
CCAGATATAGCATTCCCCCGAATAAATAACATAAGATTTTGGTTATTACCCCCTGCAGCGATTTTACTAATAATATCAGCTTTAGTGGAAAGAGGGGCAGGAACTGGATGAACTGTCTACCCTCCCCTATCCTCTAATATCTCTCATAGAGGATCTTCAGTAGATATAGCAATCTTTGCGCTACACTTAGCTGGAGTATCCTCTATTTTAGG
>Watersipora_subatra_KY235646
CCAGATATAGCATTCCCCCGAATAAATAACATAAGATTTTGGTTATTACCCCCTGCAGCGATTTTACTAATAATATCAGCTTTAGTGGAAAGAGGGGCAGGAACTGGATGAACTGTCTACCCTCCCCTATCCTCTAATATCTCTCATAGAGGATCTTCAGTAGATATAGCAATCTTTGCGCTACACTTAGCTGGAGTATCCTCTATTTTAGG
>Watersipora_subatra_KY235649
CCAGATATAGCATTCCCCCGAATAAATAACATAAGATTTTGGTTATTACCCCCTGCAGCGATTTTACTAATAATATCAGCTTTAGTGGAAAGAGGGGCAGGAACTGGATGAACTGTCTACCCTCCCCTATCCTCTAATATCTCTCATAGAGGATCTTCAGTAGATATAGCAATCTTTGCGCTACACTTAGCTGGAGTATCCTCTATTTTAGG
>Watersipora_subatra_KY235651
CCAGATATAGCATTCCCCCGAATAAATAACATAAGATTTTGGTTATTACCCCCTGCAGCGATTTTACTAATAATATCAGCTTTAGTGGAAAGAGGGGCAGGAACTGGATGAACTGTCTACCCTCCCCTATCCTCTAATATCTCTCATAGAGGATCTTCAGTAGATATAGCAATCTTTGCGCTACACTTAGCTGGAGTATCCTCTATTTTAGG
>Watersipora_subatra_KY235652
CCAGATATAGCATTCCCCCGAATAAATAACATAAGATTTTGGTTATTACCCCCTGCAGCGATTTTACTAATAATATCAGCTTTAGTGGAAAGAGGGGCAGGAACTGGATGAACTGTCTACCCTCCCCTATCCTCTAATATCTCTCATAGAGGATCTTCAGTAGATATAGCAATCTTTGCGCTACACTTAGCTGGAGTATCCTCTATTTTAGG
>Watersipora_subatra_KY235664
CCAGATATAGCATTCCCCCGAATAAATAACATAAGATTTTGGTTATTACCCCCTGCAGCGATTTTACTAATAATATCAGCTTTAGTGGAAAGAGGGGCAGGAACTGGATGAACTGTCTACCCTCCCCTATCCTCTAATATCTCTCATAGAGGATCTTCAGTAGATATAGCAATCTTTGCGCTACACTTAGCTGGAGTATCCTCTATTTTAGG
>Watersipora_subatra_KY235667
CCAGATATAGCATTCCCCCGAATAAATAACATAAGATTTTGGTTATTACCCCCTGCAGCGATTTTACTAATAATATCAGCTTTAGTGGAAAGAGGGGCAGGAACTGGATGAACTGTCTACCCTCCCCTATCCTCTAATATCTCTCATAGAGGATCTTCAGTAGATATAGCAATCTTTGCGCTACACTTAGCTGGAGTATCCTCTATTTTAGG
>Watersipora_subatra_KX017602
CCAGATATAGCATTCCCCCGAATAAATAACATAAGATTTTGGTTATTACCCCCTGCAGCGATTTTACTAATAATATCAGCTTTAGTGGAAAGAGGGGCAGGAACTGGATGAACTGTCTACCCTCCCCTATCCTCTAATATCTCTCATAGAGGATCTTCAGTAGATATAGCAATCTTTGCGCTACACTTAGCTGGAGTATCCTCTATTTTAGG
>Watersipora_subatra_KY235665
CCAGATATAGCATTCCCCCGAATAAATAACATAAGATTTTGGTTATTACCCCCTGCAGCGATTTTACTAATAATATCAGCTTTAGTGGAAAGAGGGGCAGGAACTGGATGAACTGTCTACCCTCCCCTATCCTCTAATATCTCTCATAGAGGATCTTCAGTAGATATAGCAATCTTTGCGCTACACTTAGCTGGAGTATCCTCTATTTTAGG
>Watersipora_sp._LC746765
CCAGATATAGCATTCCCCCGAATAAATAACATAAGATTTTGGTTATTACCCCCTGCAGCGATTTTACTAATAATATCAGCTTTAGTGGAAAGAGGGGCAGGAACTGGATGAACTGTCTACCCTCCCCTATCCTCTAATATCTCTCATAGAGGATCTTCAGTAGATATAGCAATCTTTGCGCTACACTTAGCTGGAGTATCCTCTATTTTAGG
>Watersipora_subatra_MN064625
CCAGATATAGCATTCCCCCGAATAAATAACATAAGATTTTGGTTATTACCCCCTGCAGCGATTTTACTAATAATATCAGCTTTAGTGGAAAGAGGGGCAGGAACTGGATGAACTGTCTACCCTCCCCTATCCTCTAATATCTCTCATAGAGGATCTTCAGTAGATATAGCAATCTTTGCGCTACACTTAGCTGGAGTATCCTCTATTTTAGG
>Watersipora_subatra_OQ918444
CCAGATATAGCATTCCCCCGAATAAATAACATAAGATTTTGGTTATTACCCCCTGCAGCGATTTTACTAATAATATCAGCTTTAGTGGAAAGAGGGGCAGGAACTGGATGAACTGTCTACCCTCCCCTATCCTCTAATATCTCTCATAGAGGATCTTCAGTAGATATAGCAATCTTTGCGCTACACTTAGCTGGAGTATCCTCTATTTTAGG
>Watersipora_subatra_OQ918445
CCAGATATAGCATTCCCCCGAATAAATAACATAAGATTTTGGTTATTACCCCCTGCAGCGATTTTACTAATAATATCAGCTTTAGTGGAAAGAGGGGCAGGAACTGGATGAACTGTCTACCCTCCCCTATCCTCTAATATCTCTCATAGAGGATCTTCAGTAGATATAGCAATCTTTGCGCTACACTTAGCTGGAGTATCCTCTATTTTAGG
>Watersipora_sp._LC746779
CCAGATATAGCATTCCCCCGAATAAATAACATAAGATTTTGGTTATTACCCCCTGCAGCGATTTTACTAATAATATCAGCTTTAGTGGAAAGAGGGGCAGGAACTGGATGAACTGTCTACCCTCCCCTATCCTCTAATATCTCTCATAGAGGATCTTCAGTAGATATAGCAATCTTTGCGCTACACTTAGCTGGAGTATCCTCTATTTTAGG
>Watersipora_subatra_KY235658
CCAGATATAGCATTCCCCCGAATAAATAACATAAGATTTTGGTTATTACCCCCTGCAGCGATTTTACTAATAATATCAGCTTTAGTGGAAAGAGGGGCAGGAACTGGATGAACTGTCTACCCTCCCCTATCCTCTAATATCTCTCATAGAGGATCTTCAGTAGATATAGCAATCTTTGCGCTACACTTAGCTGGAGTATCCTCTATTTTAGG
>Watersipora_subtorquata_JF950413
CCAGATATAGCATTCCCCCGAATAAATAACATAAGATTTTGGTTATTACCCCCTGCAGCGATTTTACTAATAATATCAGCTTTAGTGGAAAGAGGGGCAGGAACTGGATGAACTGTCTACCCTCCCCTATCCTCTAATATCTCTCATAGAGGATCTTCAGTAGATATAGCAATCTTTGCGCTACACTTAGCTGGAGTATCCTCTATTTTAGG
>Watersipora_subatra_AF441083
CCAGATATAGCATTCCCCCGAATAAATAACATAAGATTTTGGTTATTACCCCCTGCAGCGATTTTACTAATAATATCAGCTTTAGTGGAAAGAGGGGCAGGAACTGGATGAACTGTCTACCCTCCCCTATCCTCTAATATCTCTCATAGAGGATCTTCAGTAGATATAGCAATCTTTGCGCTACACTTAGCTGGAGTATCCTCTATTTTAGG
>Watersipora_subatra_FJ914627
CCAGATATAGCATTCCCCCGAATAAATAACATAAGATTTTGGTTATTACCCCCTGCAGCGATTTTACTAATAATATCAGCTTTAGTGGAAAGAGGGGCAGGAACTGGATGAACTGTCTACCCTCCCCTATCCTCTAATATCTCTCATAGAGGATCTTCAGTAGATATAGCAATCTTTGCGCTACACTTAGCTGGAGTATCCTCTATTTTAGG
>Watersipora_subtorquata_JF950412
CCAGATATAGCATTCCCCCGAATAAATAACATAAGATTTTGGTTATTACCCCCTGCAGCGATTTTACTAATAATATCAGCTTTAGTGGAAAGAGGGGCAGGAACTGGATGAACTGTCTACCCTCCCCTATCCTCTAATATCTCTCATAGAGGATCTTCAGTAGATATAGCAATCTTTGCGCTACACTTAGCTGGAGTATCCTCTATTTTAGG
>Watersipora_subatra_JQ715532
CCAGATATAGCATTCCCCCGAATAAATAACATAAGATTTTGGTTATTACCCCCTGCAGCGATTTTACTAATAATATCAGCTTTAGTGGAAAGAGGGGCAGGAACTGGATGAACTGTCTACCCTCCCCTATCCTCTAATATCTCTCATAGAGGATCTTCAGTAGATATAGCAATCTTTGCGCTACACTTAGCTGGAGTATCCTCTATTTTAGG
>Watersipora_subatra_FJ914629
CCAGATATAGCATTCCCCCGAATAAATAACATAAGATTTTGGTTATTACCCCCTGCAGCGATTTTACTAATAATATCAGCTTTAGTGGAAAGAGGGGCAGGAACTGGATGAACTGTCTACCCTCCCCTATCCTCTAATATCTCTCATAGAGGATCTTCAGTAGATATAGCAATCTTTGCGCTACACTTAGCTGGAGTATCCTCTATTTTAGG
>Watersipora_subatra_OQ918447
CCAGATATAGCATTCCCCCGAATAAATAACATAAGATTTTGGTTATTACCCCCTGCAGCGATTTTACTAATAATATCAGCTTTAGTGGAAAGAGGGGCAGGAACTGGATGAACTGTCTACCCTCCCCTATCCTCTAATATCTCTCATAGAGGATCTTCAGTAGATATAGCAATCTTTGCGCTACACTTAGCTGGAGTATCCTCTATTTTAGG
>Watersipora_subatra_MH339607
CCAGATATAGCATTCCCCCGAATAAATAACATAAGATTTTGGTTATTACCCCCTGCAGCGATTTTACTAATAATATCAGCTTTAGTGGAAAGAGGGGCAGGAACTGGATGAACTGTCTACCCTCCCCTATCCTCTAATATCTCTCATAGAGGATCTTCAGTAGATATAGCAATCTTTGCGCTACACTTAGCTGGAGTATCCTCTATTTTAGG
>Watersipora_subatra_MH339609
CCAGATATAGCATTCCCCCGAATAAATAACATAAGATTTTGGTTATTACCCCCTGCAGCGATTTTACTAATAATATCAGCTTTAGTGGAAAGAGGGGCAGGAACTGGATGAACTGTCTACCCTCCCCTATCCTCTAATATCTCTCATAGAGGATCTTCAGTAGATATAGCAATCTTTGCGCTACACTTAGCTGGAGTATCCTCTATTTTAGG
>Watersipora_subatra_KX017599
CCAGATATAGCATTCCCCCGAATAAATAACATAAGATTTTGGTTATTACCCCCTGCAGCGATTTTACTAATAATATCAGCTTTAGTGGAAAGAGGGGCAGGAACTGGATGAACTGTCTACCCTCCCCTATCCTCTAATATCTCTCATAGAGGATCTTCAGTAGATATAGCAATCTTTGCGCTACACTTAGCTGGAGTATCCTCTATTTTAGG
>Watersipora_subatra_JQ715477
CCAGATATAGCATTCCCCCGAATAAATAACATAAGATTTTGGTTATTACCCCCTGCAGCGATTTTACTAATAATATCAGCTTTAGTGGAAAGAGGGGCAGGAACTGGATGAACTGTCTACCCTCCCCTATCCTCTAATATCTCTCATAGAGGATCTTCAGTAGATATAGCAATCTTTGCGCTACACTTAGCTGGAGTATCCTCTATTTTAGG
>Watersipora_subatra_JQ715545
CCAGATATAGCATTCCCCCGAATAAATAACATAAGATTTTGGTTATTACCCCCTGCAGCGATTTTACTAATAATATCAGCTTTAGTGGAAAGAGGGGCAGGAACTGGATGAACTGTCTACCCTCCCCTATCCTCTAATATCTCTCATAGAGGATCTTCAGTAGATATAGCAATCTTTGCGCTACACTTAGCTGGAGTATCCTCTATTTTAGG
>Watersipora_subatra_JQ715546
CCAGATATAGCATTCCCCCGAATAAATAACATAAGATTTTGGTTATTACCCCCTGCAGCGATTTTACTAATAATATCAGCTTTAGTGGAAAGAGGGGCAGGAACTGGATGAACTGTCTACCCTCCCCTATCCTCTAATATCTCTCATAGAGGATCTTCAGTAGATATAGCAATCTTTGCGCTACACTTAGCTGGAGTATCCTCTATTTTAGG
>Watersipora_subatra_JQ715556
CCAGATATAGCATTCCCCCGAATAAATAACATAAGATTTTGGTTATTACCCCCTGCAGCGATTTTACTAATAATATCAGCTTTAGTGGAAAGAGGGGCAGGAACTGGATGAACTGTCTACCCTCCCCTATCCTCTAATATCTCTCATAGAGGATCTTCAGTAGATATAGCAATCTTTGCGCTACACTTAGCTGGAGTATCCTCTATTTTAGG
>Watersipora_subtorquata_MK550661
CCAGATATAGCATTCCCCCGAATAAATAACATAAGATTTTGGTTATTACCCCCTGCAGCGATTTTACTAATAATATCAGCTTTAGTGGAAAGAGGGGCAGGAACTGGATGAACTGTCTACCCTCCCCTATCCTCTAATATCTCTCATAGAGGATCTTCAGTAGATATAGCAATCTTTGCGCTACACTTAGCTGGAGTATCCTCTATTTTAGG
>Watersipora_subatra_KY235660
CCAGATATAGCATTCCCCCGAATAAATAACATAAGATTTTGGTTATTACCCCCTGCAGCGATTTTGCTAATAATATCAGCTTTAGTAGAGAGAGGGGCAGGGACTGGATGAACTGTCTATCCTCCTCTATCCTCTAATATCTCACATAGAGGATCTTCAGTAGATATGGCAATCTTTGCGCTACATCTTGCTGGGGTATCCTCTATTTTAGG
>Watersipora_subatra_OQ918440
CCAGATATAGCATTCCCCCGAATAAATAACATAAGATTTTGGTTATTACCCCCTGCAGCGATTTTGCTAATAATATCAGCTTTAGTAGAGAGAGGGGCAGGGACTGGATGAACTGTCTATCCTCCTCTATCCTCTAATATCTCACATAGAGGATCTTCAGTAGATATGGCAATCTTTGCGCTACATCTTGCTGGGGTATCCTCTATTTTAGG
>Watersipora_subatra_OQ918441
CCAGATATAGCATTCCCCCGAATAAATAACATAAGATTTTGGTTATTACCCCCTGCAGCGATTTTGCTAATAATATCAGCTTTAGTAGAGAGAGGGGCAGGGACTGGATGAACTGTCTATCCTCCTCTATCCTCTAATATCTCACATAGAGGATCTTCAGTAGATATGGCAATCTTTGCGCTACATCTTGCTGGGGTATCCTCTATTTTAGG
>Watersipora_subatra_OQ918442
CCAGATATAGCATTCCCCCGAATAAATAACATAAGATTTTGGTTATTACCCCCTGCAGCGATTTTGCTAATAATATCAGCTTTAGTAGAGAGAGGGGCAGGGACTGGATGAACTGTCTATCCTCCTCTATCCTCTAATATCTCACATAGAGGATCTTCAGTAGATATGGCAATCTTTGCGCTACATCTTGCTGGGGTATCCTCTATTTTAGG
>Watersipora_subatra_OQ918443
CCAGATATAGCATTCCCCCGAATAAATAACATAAGATTTTGGTTATTACCCCCTGCAGCGATTTTGCTAATAATATCAGCTTTAGTAGAGAGAGGGGCAGGGACTGGATGAACTGTCTATCCTCCTCTATCCTCTAATATCTCACATAGAGGATCTTCAGTAGATATGGCAATCTTTGCGCTACATCTTGCTGGGGTATCCTCTATTTTAGG
>Watersipora_subatra_KX017604
CCAGATATAGCATTCCCCCGAATAAATAACATAAGATTTTGGTTATTACCCCCTGCAGCGATTTTGCTAATAATATCAGCTTTAGTAGAGAGAGGGGCAGGGACTGGATGAACTGTCTATCCTCCTCTATCCTCTAATATCTCACATAGAGGATCTTCAGTAGATATGGCAATCTTTGCGCTACATCTTGCTGGGGTATCCTCTATTTTAGG
>Watersipora_subatra_KY235642
CCAGATATAGCATTCCCCCGAATAAATAACATAAGATTTTGGTTATTACCCCCTGCAGCGATTTTGCTAATAATATCAGCTTTAGTAGAGAGAGGGGCAGGGACTGGATGAACTGTCTATCCTCCTCTATCCTCTAATATCTCACATAGAGGATCTTCAGTAGATATGGCAATCTTTGCGCTACATCTTGCTGGGGTATCCTCTATTTTAGG
>Watersipora_subatra_KY235654
CCAGATATAGCATTCCCCCGAATAAATAACATAAGATTTTGGTTATTACCCCCTGCAGCGATTTTGCTAATAATATCAGCTTTAGTAGAGAGAGGGGCAGGGACTGGATGAACTGTCTATCCTCCTCTATCCTCTAATATCTCACATAGAGGATCTTCAGTAGATATGGCAATCTTTGCGCTACATCTTGCTGGGGTATCCTCTATTTTAGG
>Watersipora_subatra_JQ715535
CCAGATATAGCATTCCCCCGAATAAATAACATAAGATTTTGGTTATTACCCCCTGCAGCGATTTTGCTAATAATATCAGCTTTAGTAGAGAGAGGGGCAGGGACTGGATGAACTGTCTATCCTCCTCTATCCTCTAATATCTCACATAGAGGATCTTCAGTAGATATGGCAATCTTTGCGCTACATCTTGCTGGGGTATCCTCTATTTTAGG
>Watersipora_subatra_JQ715478
CCAGATATAGCATTCCCCCGAATAAATAACATAAGATTTTGGTTATTACCCCCTGCAGCGATTTTGCTAATAATATCAGCTTTAGTAGAGAGAGGGGCAGGGACTGGATGAACTGTCTATCCTCCTCTATCCTCTAATATCTCACATAGAGGATCTTCAGTAGATATGGCAATCTTTGCGCTACATCTTGCTGGGGTATCCTCTATTTTAGG
>Watersipora_subatra_JQ715491
CCAGATATAGCATTCCCCCGAATAAATAACATAAGATTTTGGTTATTACCCCCTGCAGCGATTTTGCTAATAATATCAGCTTTAGTAGAGAGAGGGGCAGGGACTGGATGAACTGTCTATCCTCCTCTATCCTCTAATATCTCACATAGAGGATCTTCAGTAGATATGGCAATCTTTGCGCTACATCTTGCTGGGGTATCCTCTATTTTAGG
>Watersipora_subatra_JQ715503
CCAGATATAGCATTCCCCCGAATAAATAACATAAGATTTTGGTTATTACCCCCTGCAGCGATTTTGCTAATAATATCAGCTTTAGTAGAGAGAGGGGCAGGGACTGGATGAACTGTCTATCCTCCTCTATCCTCTAATATCTCACATAGAGGATCTTCAGTAGATATGGCAATCTTTGCGCTACATCTTGCTGGGGTATCCTCTATTTTAGG
>Watersipora_subatra_JQ715508
CCAGATATAGCATTCCCCCGAATAAATAACATAAGATTTTGGTTATTACCCCCTGCAGCGATTTTGCTAATAATATCAGCTTTAGTAGAGAGAGGGGCAGGGACTGGATGAACTGTCTATCCTCCTCTATCCTCTAATATCTCACATAGAGGATCTTCAGTAGATATGGCAATCTTTGCGCTACATCTTGCTGGGGTATCCTCTATTTTAGG
>Watersipora_subatra_JQ715512
CCAGATATAGCATTCCCCCGAATAAATAACATAAGATTTTGGTTATTACCCCCTGCAGCGATTTTGCTAATAATATCAGCTTTAGTAGAGAGAGGGGCAGGGACTGGATGAACTGTCTATCCTCCTCTATCCTCTAATATCTCACATAGAGGATCTTCAGTAGATATGGCAATCTTTGCGCTACATCTTGCTGGGGTATCCTCTATTTTAGG
>Watersipora_subatra_JQ715528
CCAGATATAGCATTCCCCCGAATAAATAACATAAGATTTTGGTTATTACCCCCTGCAGCGATTTTGCTAATAATATCAGCTTTAGTAGAGAGAGGGGCAGGGACTGGATGAACTGTCTATCCTCCTCTATCCTCTAATATCTCACATAGAGGATCTTCAGTAGATATGGCAATCTTTGCGCTACATCTTGCTGGGGTATCCTCTATTTTAGG
>Watersipora_subatra_JQ715536
CCAGATATAGCATTCCCCCGAATAAATAACATAAGATTTTGGTTATTACCCCCTGCAGCGATTTTGCTAATAATATCAGCTTTAGTAGAGAGAGGGGCAGGGACTGGATGAACTGTCTATCCTCCTCTATCCTCTAATATCTCACATAGAGGATCTTCAGTAGATATGGCAATCTTTGCGCTACATCTTGCTGGGGTATCCTCTATTTTAGG
>Watersipora_subatra_JQ715561
CCAGATATAGCATTCCCCCGAATAAATAACATAAGATTTTGGTTATTACCCCCTGCAGCGATTTTGCTAATAATATCAGCTTTAGTAGAGAGAGGGGCAGGGACTGGATGAACTGTCTATCCTCCTCTATCCTCTAATATCTCACATAGAGGATCTTCAGTAGATATGGCAATCTTTGCGCTACATCTTGCTGGGGTATCCTCTATTTTAGG
>Watersipora_subtorquata_DQ417457
CCAGATATAGCATTCCCCCGAATAAATAACATAAGATTTTGGTTATTACCCCCTGCAGCGATTTTGCTAATAATATCAGCTTTAGTAGAGAGAGGGGCAGGGACTGGATGAACTGTCTATCCTCCTCTATCCTCTAATATCTCACATAGAGGATCTTCAGTAGATATGGCAATCTTTGCGCTACATCTTGCTGGGGTATCCTCTATTTTAGG
>Watersipora_sp._AY647167
CCAGATATAGCATTCCCCCGAATAAATAACATAAGATTTTGGTTATTACCCCCTGCAGCGATTTTGCTAATAATATCAGCTTTAGTAGAGAGAGGGGCAGGGACTGGATGAACTGTCTATCCTCCTCTATCCTCTAATATCTCACATAGAGGATCTTCAGTAGATATGGCAATCTTTGCGCTACATCTTGCTGGGGTATCCTCTATTTTAGG
>Watersipora_sp._LC746769
CCAGATATAGCATTCCCCCGAATAAATAACATAAGATTTTGGTTATTACCCCCTGCAGCGATTTTGCTAATAATATCAGCTTTAGTAGAGAGAGGGGCAGGAACTGGATGAACTGTCTACCCTCCCCTATCCTCTAATATCTCTCATAGGGGATCTTCAGTAGATATGGCAATCTTTGCACTACATTTAGCTGGAGTATCCTCTATTTTAGG
>Watersipora_subatra_JQ715494
CCAGATATAGCATTCCCCCGAATAAATAACATAAGATTTTGGTTATTACCCCCTGCAGCGATTTTGCTAATAATATCAGCTTTAGTAGAGAGAGGGGCAGGAACTGGATGAACTGTCTACCCTCCCCTATCCTCTAATATCTCTCATAGAGGATCTTCAGTAGATATGGCAATCTTTGCACTACATCTAGCTGGAGTGTCCTCTATTTTAGG
>Watersipora_sp._LC746766
CCAGATATAGCATTCCCCCGAATAAATAACATAAGATTTTGGTTATTACCCCCTGCAGCGATTTTGCTAATAATATCAGCTTTAGTAGAGAGAGGGGCAGGAACTGGATGAACTGTCTACCCTCCCCTATCCTCTAATATCTCTCATAGAGGATCTTCAGTAGATATGGCAATCTTTGCACTACATCTAGCTGGAGTATCCTCTATTTTAGG
>Watersipora_arcuata_LC746772
CCAGATATAGCATTTCCACGTATAAACAACATAAGATTTTGATTACTACCCCCTGCAGCAATCTTATTAATAATATCAGCACTAGTAGAAAGGGGAGCTGGTACTGGATGAACTGTATACCCTCCACTATCATCAAATATTTCTCACAGAGGATCATCAGTTGATATGGCAATTTTTGCATTACATTTAGCAGGAGTATCTTCAATTTTAGG
>Watersipora_platypora_LC746778
CCAGATATAGCATTTCCACGTATAAACAACATAAGATTTTGATTACTACCCCCTGCAGCAATCTTATTAATAATATCAGCACTAGTAGAAAGGGGAGCTGGTACAGGATGAACTGTATACCCTCCACTATCATCAAATATTTCTCACAGAGGATCATCAGTTGACATGGCAATTTTTGCATTACATTTAGCAGGAGTATCTTCAATTTTAGG
>Watersipora_sp._LC746776
CCAGATATAGCATTTCCACGAATAAATAATATAAGATTTTGATTATTACCTCCAGCAGCAATTTTATTAATAATGTCAGCTTTAGTAGAAAGAGGGGCAGGAACAGGGTGAACTGTATACCCTCCTTTATCCTCTAACATTTCACACAGAGGATCTTCAGTAGATATAGCAATTTTTGCATTACATTTAGCAGGAGTATCTTCAATTTTAGG
>Watersipora_edmondsoni_AF441087
CCAGATATAGCATTTCCACGAATAAATAATATAAGATTTTGATTATTACCCCCAGCAGCAATTTTATTAATAATATCAGCTTTAGTAGAAAGAGGGGCAGGAACAGGATGAACTGTATACCCTCCTTTATCCTCTAATATTTCACACAGAGGATCTTCAGTAGATATAGCAATTTTTGCATTACATTTAGCAGGGGTATCTTCAATTTTAGG
>Watersipora_edmondsoni_MW277712
CCAGATATAGCATTTCCACGAATAAATAATATAAGATTTTGATTATTACCCCCAGCAGCAATTTTATTAATAATATCAGCTTTAGTAGAAAGAGGGGCAGGAACAGGATGAACTGTATACCCTCCTTTATCCTCTAATATTTCACACAGAGGATCTTCAGTAGATATAGCAATTTTTGCATTACATTTAGCAGGGGTATCTTCAATTTTAGG
>Watersipora_sp._LC746771
CCAGATATAGCATTCCCTCGGATAAATAACATAAGATTTTGATTATTACCTCCTGCAGCTATTTTATTAATAATATCAGCTTTAGTAGAAAGGGGGGCAGGGACAGGATGGACTGTCTACCCACCTCTTTCCTCTAATATTTCCCACAGAGGTTCATCAGTAGATATAGCAATCTTTGCTCTACATTTAGCAGGTGTATCTTCAATTTTAGG
>Watersipora_sp._LC746767
CCAGATATAGCATTCCCTCGGATAAATAATATAAGATTTTGGTTATTACCGCCTGCAGCTATTTTGTTAATAATATCAGCTTTAGTAGAAAGGGGGGCAGGGACAGGATGGACTGTTTACCCTCCTCTTTCGTCTAATATTTCTCACAGAGGATCATCAGTAGATATAGCAATTTTTGCTCTACATTTGGCAGGTGTGTCTTCAATTTTAGG
>Nolella_stipata_OQ322726
CCGGACATGGCTTTTCCTCGGTTGAATAATATAAGCTTTTGACTGTTACCTCCCGCACTGTTTATGCTTCTTCTGTCCTCTTTAGTAGAGAGAGGGGCAGGGACTGGGTGGACAGTTTACCCGCCCCTGGCGTCAAATATTGCACATGGGGGTGCTTCAGTAGATATGGCTATTTTTTCGTTGCACCTAGCAGGTGCCTCTTCTATTCTCGG
>Nolella_stipata_OQ323159
CCGGACATGGCTTTTCCTCGGTTGAATAATATAAGCTTTTGACTGTTACCTCCCGCACTGTTTATGCTTCTTCTGTCCTCTTTAGTAGAGAGAGGGGCAGGGACTGGGTGGACAGTTTACCCGCCCCTGGCGTCAAATATTGCACATGGGGGTGCTTCAGTAGATATGGCTATTTTTTCGTTGCACCTAGCAGGTGCCTCTTCTATTCTCGG
>Sundanella_sp._MK359657
CCTGATATAGCTTTTCCACGGTTGAATAATATGAGGTTTTGATTACTACCTCCAGCTCTTTTGATGCTGTTAATGTCGTCTTTAGTAGAAAGAGGGGCAGGAACTGGATGAACTGTTTATCCTCCTTTAGCTAGGGGAGTGGCTCACAGTGGATCATCAGTTGATTTGGTTATTTTTTCCCTTCATTTAGCTGGGGTGTCTTCTATTTTGGG
>Sundanella_sibogae_OR632409
CCTGATATAGCTTTTCCACGGTTGAATAATATGAGGTTTTGATTATTGCCTCCAGCTCTTTTGATGCTGTTAATGTCGTCTTTAGTAGAAAGAGGGGCAGGAACTGGGTGATCTGTTTATCCTCCTTTAGCTAGGGGAGTGGCTCACAGTGGATCATCAGTTGATTTGGTTATTTTTTCCCTTCATTTAGCTGGGGTGTCTTCTATTTTGGG
>Sundanella_sibogae_OR632410
CCTGATATAGCTTTTCCACGGTTGAATAATATGAGGTTTTGATTATTGCCTCCAGCTCTTTTGATGCTGTTAATGTCGTCTTTAGTAGAAAGAGGGGCAGGAACTGGGTGAACTGTTTATCCTCCTTTAGCTAGGGGAGTGGCTCACAGTGGATCATCAGTTGATTTGGTTATTTTTTCCCTTCATTTAGCTGGGGTGTCTTCTATTTTGGG
>Synnotum_aegyptiacum_OQ322975
GTTGATATGGCTTTTCCCCGATTAAATAATATGAGTTTTTGGCTATTGCCTCCTGCTATTTTGTTATTGACTCTATCTTCTTTGGTTGAGGGAGGTGCGGGTACGGGTTGGACGGTTTACCCTCCTTTGTCTTCTATTGTTTCCCATAGTGGTCCTTCTGTAGATTTAGCTATTTTTTCTTTGCATTTAGCAGGTGCTTCTTCTATTTTGGG
>Alcyonidium_verrilli_KU905920
CCTGATATAGCTTTTCCTCGTTTAAATAATATGAGGTTTTGATTGTTACCTCCTGCGTTGGGCTTGTTAGTTCTTTCGTCATTAGTTGAAAATGGGGCAGGTACAGGATGGACTGTTTACCCTCCTTTATCTTCTTTGGCTGCTCATAGTGGGTCGTCCGTAGATTTGGCTATTTTTTCTTTACATTTAGCAGGGGCTTCTTCTATTTTAGG
>Alcyonidium_verrilli_KU905897
CCTGATATAGCTTTTCCTCGTTTAAATAATATGAGGTTTTGATTGTTACCTCCTGCGTTGGGCTTGTTAGTTCTTTCGTCATTAGTTGAAAATGGGGCAGGTACAGGATGGACTGTTTACCCTCCTCTATCTTCTTTGGCTGCCCATAGTGGGTCGTCCGTAGATTTGGCTATTTTTTCTTTACATTTAGCGGGGGCTTCTTCTATTTTAGG
>Alcyonidium_verrilli_OQ323350
CCTGATATAGCTTTTCCTCGTTTAAATAATATGAGGTTTTGATTGTTACCTCCTGCGTTGGGCTTGTTAGTTCTTTCGTCATTAGTTGAAAATGGGGCAGGTACAGGATGGACTGTTTACCCTCCTCTATCTTCTTTGGCTGCCCATAGTGGGTCGTCCGTAGATTTGGCTATTTTTTCTTTACATTTAGCGGGGGCTTCTTCTATTTTAGG
>Alcyonidium_verrilli_OQ323354
CCTGATATAGCTTTTCCTCGTTTAAATAATATGAGGTTTTGATTGTTACCTCCTGCGTTGGGCTTGTTAGTTCTTTCGTCATTAGTTGAAAATGGGGCAGGTACAGGATGGACTGTTTACCCTCCTCTATCTTCTTTGGCTGCCCATAGTGGGTCGTCCGTAGATTTGGCTATTTTTTCTTTACATTTAGCGGGGGCTTCTTCTATTTTAGG
>Alcyonidium_verrilli_KU906023
CCTGATATAGCTTTTCCTCGTTTAAATAATATGAGGTTTTGATTGTTACCTCCTGCGTTGGGCTTGTTAGTTCTTTCGTCATTAGTTGAAAATGGGGCAGGTACAGGATGGACTGTTTACCCTCCTCTATCTTCTTTGGCTGCCCATAGTGGGTCGTCCGTAGATTTGGCTATTTTTTCTTTACATTTAGCGGGGGCTTCTTCTATTTTAGG
>Antarctothoa_bathamae_EU168367
CCTGATATGGCTTTTCCTCGTATAAACAATATTAGTTTTTGGCTTTTACCACCAGCATTAATTTTGATTATTATGTCTACTATAGTAGAGAATGGGGCAGGAACAGGATGAACAGTCTATCCTCCTTTATCTTCTATTACTGCCCATAGAGGTCCATCAGTGGATTTTGTTATTTTTTCCTTACATTTAGCGGGAGTTTCTTCTGTATTGGG
>Antarctothoa_bathamae_EU168368
CCTGATATGGCTTTTCCCCGTATAAACAATATTAGTTTTTGGCTTTTACCACCAGCATTAATTTTGATTATTATGTCTACTATAGTAGAGAATGGGGCAGGAACAGGATGAACAGTCTATCCTCCTTTATCCTCTATTACTGCCCATAGAGGTCCATCAGTGGATTTTGTTATTTTTTCCTTACATTTAGCGGGAGTTTCTTCTGTATTGGG
>Antarctothoa_bathamae_EU168370
CCTGACATGGCTTTCCCTCGTATGAATAACATTAGTTTTTGGCTTTTACCTCCGGCATTAATTTTAATTATTATGTCTACTATGGTTGAGAATGGGGCAGGTACAGGATGAACAGTTTATCCACCTCTTTCATCTATTACAGCTCATAGAGGCCCTTCAGTGGATTTTGTTATTTTTTCCTTACATTTAGCGGGGGTCTCCTCTGTGTTAGG
>Antarctothoa_bathamae_JF950424
CCTGACATGGCTTTCCCTCGTATAAATAATATTAGTTTTTGGCTTTTACCTCCGGCATTAATTTTAATTATTATATCTACTATGGTTGAGAACGGGGCAGGTACAGGATGAACAGTTTATCCGCCTCTATCATCTATTACAGCTCATAGAGGCTCTTCAGTGGATTTTGTTATTTTTTCCTTACATTTAGCGGGGGTCTCTTCTGTGTTAGG
>Antarctothoa_dictyota_EU168374
CCTGATATGGCTTTTCCTCGCATGAATAATATTAGATTTTGGTTGCTACCTCCAGCTTTAATCCTTATTATCATATCTACTGTGGTGGAAAATGGAGCAGGTACAGGATGGACCGTTTATCCTCCTTTATCATCAGTTACTGCTCATAGAGGTCCCTCCGTGGATTTTGTTATTTTTTCATTACATTTAGCAGGTGTTTCTTCAGTTTTAGG
>Antarctothoa_bougainvillei_EU168380
CCTGATATGGCTTTTCCTCGAATAAATAATATTAGATTTTGGTTATTACCACCAGCTTTGATGTTAATTATCATGTCTACTGTAGTAGAAAATGGTGCAGGTACAGGATGAACAGTCTACCCTCCTTTGTCTTCCGTAACAGCTCATAGGGGGCCCTCTGTGGATTTTGTGATTTTTTCTTTACATTTGGCTGGTGCCTCTTCAGTACTAGG
>Antarctothoa_discreta_EU168355
CCTGACATGGCTTTTCCTCGGATGAATAATATTAGGTTTTGACTATTGCCTCCAGCTTTAGTTTTGATTATTATGTCTACTATAGTGGAAAGGGGAGCAGGGACAGGGTGAACAGTTTACCCCCCCTTGTCTTCAGTGACGGCCCATAGAGGACCGTCTGTAGATTTTGTAATTTTTTCCTTACATTTAGCGGGGGTGTCTTCAGTTTTAGG
>Antarctothoa_sp._EU168357
CCAGACATAGCTTTTCCTCGAATAAATAACATTAGGTTTTGGTTACTTCCACCCGCTCTTATTTTAATTATCATGTCTACAATAGTAGAAAACGGAGCCGGAACAGGATGGACAGTTTACCCTCCGTTATCCTCAGTAATAGCTCATAGGGGGCCTTCAGTAGATTTTGTTATTTTTTCACTACATTTAGCGGGAGTGTCATCTGTATTAGG
>Antarctothoa_sp._EU168375
CCTGACATAGCTTTTCCTCGAATAAATAATATTAGGTTTTGGTTATTACCTCCTGCATTAGTCTTGATTATCATGTCTACTATAGTAGAAAGAGGTGCGGGTACTGGTTGGACNGTGTACCCTCCTCTATCCTCAGTAACTGCTCATAGAGGTCCYTCTGTAGATTTTGTTATTTTTTCTCTTCATTTAGCTGGGGTTTCTTCAGTTTTAGG
>Antarctothoa_sp._EU168376
CCCGACATAGCTTTTCCTCGAATAAATAATATTAGGTTTTGGTTATTACCTCCTGCATTAGTCTTGATTATCATGTCTACTATAGTAGAAAGAGGTGCGGGTACTGGTTGGACAGTGTACCCTCCTCTATCCTCAGTAACTGCTCATAGAGGTCCTTCTGTAGATTTTGTTATTTTTTCTCTTCATTTAGCTGGGGTTTCTTCAGTTTTAGG
>Antarctothoa_sp._EU168377
CCCGACATAGCTTTTCCTCGAATAAATAATATTAGGTTTTGGTTATTACCTCCTGCATTAGTCTTGATTATCATGTCTACTATAGTAGAAAGAGGTGCGGGTACTGGTTGGACAGTATACCCTCCTCTATCCTCAGTAACTGCTCATAGAGGTCCTTCTGTAGATTTTGTTATTTTTTCTCTTCATTTAGCTGGGGTTTCTTCAGTTTTAGG
>Antarctothoa_sp._EU168378
CCTGACATAGCTTTTCCTCGAATAAATAATATTAGGTTTTGGTTATTACCTCCTGCATTAGTCTTGATTATCATGTCTACTATAGTAGAAAGAGGTGCGGGTACTGGTTGGACAGTATACCCTCCTCTATCCTCAGTAACTGCTCATAGAGGTCCTTCTGTAGATTTTGTTATTTTTTCTCTTCATTTAGCTGGGGTTTCTTCAGTTTTAGG
>Antarctothoa_sp._EU168379
CCTGACATAGCTTTTCCTCGAATAAATAATATTAGGTTTTGGTTATTACCTCCTGCATTAGTCTTGATTATCATGTCTACTATAGTAGAAAGAGGTGCGGGTACTGGTTGGACAGTATACCCTCCTCTATCCTCAGTAACTGCTCATAGAGGTCCTTCTGTAGATTTTGTTATTTTTTCTCTTCATTTAGCTGGGGTTTCTTCAGTTTTAGG
>Antarctothoa_delta_EU168369
CCTGATATGGCTTTTCCTCGTATAAATAATATTAGGTTTTGGTTATTGCCCCCAGCATTAGTTCTTATTATTATATCTACAATAGTTGAAAATGGAGCAGGTACAGGTTGAACAGTTTACCCCCCATTATCTTCTGTTACGGCCCATAGAGGACCTTCAGTAGATTTTGTAATTTTTTCTTTACATTTAGCCGGCGTTTCTTCTGTGTTAGG
>Antarctothoa_tongima_JF950425
CCTGATATAGCCTTTCCTCGAATAAATAATATTAGATTTTGATTATTACCTCCTGCATTGGTACTAATTATCATATCTACAATAGTTGAGAATGGGGCTGGTACAGGTTGGACGGTATACCCTCCTTTATCTTCTATCACAGCTCATAGAGGTCCTTCAGTAGATTTTGTAATTTTTTCTTTGCATTTGGCTGGGGTGTCATCGGTTTTAGG
>Antarctothoa_tongima_JF950426
CCAGACATAGCTTTTCCTCGAATAAATAATATTAGATTTTGGTTACTACCTCCTGCATTGGTGTTAATTATTATATCTACAATAGTTGAGAATGGAGCCGGTACGGGTTGGACAGTTTATCCTCCTTTATCTTCTATTACAGCTCATAGAGGCCCTTCAGTAGATTTTGTTATTTTCTCCCTACATTTGGCTGGAATTTCATCGGTTTTAGG
>Smittina_rosacea_JF950436
CCAGACATAGCATTTCCACGTTTAAATAACATAAGATTTTGATTATTGCCCCCAGCATTATGTTTACTTTTAGGATCAGCAGCTGTAGAAAGAGGGGCAGGAACTGGATGAACTGTTTACCCACCATTAGCAAGAAACATTGCTCACGCTGGGGGATCAGTAGATCTAGCAATTTTTTCCCTCCATTTAGCAGGTGTCTCATCAATTCTAGG
>Flustrellidra_armata_HQ896196
GCAGATATAGCATTTCCTCGAATAAACAATATAAGATTTTGATTTTTAATTCCAGCATTAATAATATTATTATCAAGATCTTTAGTAGAGAGAGGTGCAGGAACAGGTTGAACTGTTTATCCTCCTTTATCAAGTAATATTGCACATGCTGGAAGATCAGTAGATTTTGCTATTTTTTCATTACATTTAGCAGGTGTAAGTTCAATTCTTGG
>Bugula_umbelliformis_HQ896148
CCTGATATAGCTTTTCCTCGATTGAATAATTTAAGATTTTGATTTTTAATTCCTGCTTTAATTTTACTTCTTTCTAGAGCTTTAGTAGAAGCAGGAGCGGGTACTGGATGAACTGTTTATCCTCCGTTAAGAAGAAATTTAGCTCATTCAGGACCTTCTGTAGATTTTGCAATTTTTTCTCTTCATTTGGCAGGGGTTTCTTCTCTAATAGG
>Bugula_umbelliformis_HQ896149
CCTGGTATAGCTTTTCCTCGATTGAATAATTTAAGATTTTGATTTTTAATTCCTGCTTTAATTTTACTTCTTTCTAGAGCTTTAGTAGAAGCAGGAGCGGGTACTGGATGAACTGTTTATCCTCCGTTAAGAAGAAATTTAGCTCATTCAGGACCTTCTGTAGATTTTGCAATTTTTTCTCTTCATTTGGCAGGGGTTTCTTCTCTAATAGG
>Calloporidae_sp._MZ580850
CCAGATATAGCTTTTCCTCGTATAAATAATATAAGATTTTGACTTTTACCCCCTTCTATTCTTCTTCTTTCAATTTCTTCATTTTCTTCAATAGGAGCTGGAACAGGATGAACTGTTTATCCTCCATTATCAAATAATTTAGCTCATTCAGGTATAGCAGTTGATTTAACAATTTTTTCTCTTCATTTAGCTGGTGCTAGATCTATTTTAGG
>Cauloramphus_multiavicularia_HQ201931
CCAGATATAGCTTTTCCTCGATTAAATAATATGAGTTTTTGATTGTTGCCCCCTGCTTTGTTTCTTTTATTACTTTCAGTATTAGTTGAAAGAGGGGCTGGAACAGGGTGGACAGTTTATCCCCCCCTGTCTTCAAATCTTGCTCATAGAGGGTGTTCTGTTGACTTAGTGATTTTCTCTCTTCACTCAGCAGGAATTTCCTCTATTTTGGG
>Austrothoa_yagana_EU168397
CCAGATATAGCTTTTCCACGGTTAAATAATATAAGATTCTGGTTATTACCTCCCGCCATCTTTTGTATTTTAATGTCTACTGTAGTAGAAAGAGGGTCAGGAACAGGATGAACTATATACCCTCCATTATCTAATACTATTTCTCATAGAGGTCCCTCTATAGATTTCACTATTTTCTCTTTACATTTAGCAGGGGTATCTTCTATTTTAGG
>Austrothoa_yagana_EU168398
CCGGATATAGCTTTTCCACGGTTAAATAATATAAGATTCTGATTATTACCTCCAGCCCTCTTTTGTATTTTAATGTCTACTGTAGTAGAAAGAGGGTCAGGAACAGGATGAACTATATATCCTCCATTATCTAATGCTATTTCTCATAGAGGCCCATCTATGGATTTTACTATTTTTTCTTTACATTTAGCAGGAGTATCTTCTATTTTAGG
>Austrothoa_yagana_EU168395
CCAGATATAGCTTTTCCACGGTTAAATAATATAAGATTCTGATTATTACCTCCAGCCCTCTTCTGTATTTTAATATCTACTGTAGTAGAAAGAGGGTCAGGAACTGGATGGACTATATACCCTCCATTATCTAATGCTATTTCTCATAGAGGCCCATCTATAGATTTCACTATTTTTTCTTTACATTTAGCAGGAGTATCTTCTATTTTAGG
>Austrothoa_yagana_EU168396
CCAGATATAGCTTTTCCACGGTTAAATAATATAAGATTCTGATTATTACCTCCAGCCCTCTTCTGTATTTTAATATCTACTGTAGTAGAAAGAGGGTCAGGAACTGGATGAACTATATACCCTCCATTATCTAATGCTATTTCTCATAGAGGCCCATCTATAGATTTCACTATTTTTTCTTTACATTTAGCAGGAGTATCTTCTATTTTAGG
>Antarctothoa_bathamae_EU168371
CCTGACATGGCTTTCCCTCGTATRAATAAYATTAGTTTTTGGCTYYTACCTCCGGCATTAATTTTAATTATTATGTCTACTATGGTTGAGAATGGGGCCGGTACAGGATGAACAGTTTACCCACCTCTATCATCTATTACAGCTCATAGAGGNCCTTCAGTGGATTTTGTTATTTTTTCCTTACAYTTAGCGGGGGTCTCTTCNGTGTTRGG
>Antarctothoa_sp._EU168358
CCAGACATAGCTTTTCCTCGTATAAATAATATTAGGTTTTGATTGCTACCACCAGCTTTGGTTCTTATCATTATATCAACTATAGTGGAAAACGGAGCTGGAACAGGTTGAACTTTATATCCTCCTTTATCCTCCGGATTAGCTCATAGAGGAGCATCAGTAGATTTAGTTATTTTTTCTTTACATTTAGCAGGAATCTCTTCTATTTTAGG
>Antarctothoa_sp._EU168359
CCAGACATAGCTTTTCCTCGTATAAATAATATTAGGTTTTGATTGCTACCACCAGCTTTGGTTCTTATCATTATATCAACTATAGTGGAAAACGGAGCTGGAACAGGTTGAACTTTATATCCTCCTTTATCCTCCGGATTAGCTCATAGAGGAGCATCAGTAGATTTAGTTATTTTTTCTTTACATTTAGCAGGAATCTCTTCTATTTTAGG
>Antarctothoa_sp._EU168360
CCAGACATAGCTTTTCCTCGTATAAATAATATTAGGTTTTGATTGCTACCACCAGCTTTGGTTCTTATCATTATATCAACTATAGTGGAAAACGGAGCTGGAACAGGTTGAACTTTATATCCTCCTTTATCCTCCGGATTAGCTCATAGAGGAGCATCAGTAGATTTAGTTATTTTTTCTTTACATTTAGCAGGAATCTCTTCTATTTTAGG
>Antarctothoa_sp._EU168362
CCAGACATAGCTTTTCCTCGTATAAATAATATTAGGTTTTGATTGCTACCACCAGCTTTGGTTCTTATCATTATATCAACTATAGTGGAAAACGGAGCTGGAACAGGTTGAACTTTATATCCTCCTTTATCCTCCGGATTAGCTCATAGAGGAGCATCAGTAGATTTAGTTATTTTTTCTTTACATTTAGCAGGAATCTCTTCTATTTTAGG
>Antarctothoa_sp._EU168363
CCAGATATAGCCTTTCCTCGTATAAATAATGTTAGATTTTGACTTTTACCTCCAGCATTAGTTATAATAATTACATCAACTATAGTAGAAAACGGAGCGGGAACAGGCTGAACAGTATACCCTCCATTATCTTCAACAATAGCACATAGAGGTCCTTCAGTTGATTTTGTCATTTTTTCACTCCATTTAGCTGGAATTTCCTCTATTTTAGG
>Antarctothoa_sp._EU168364
CCAGATATAGCCTTTCCTCGTATAAATAATGTTAGATTTTGACTTTTACCTCCAGCATTAGTTATAATAATTACATCAACTATAGTAGAAAACGGAGCGGGAACAGGCTGAACAGTATACCCTCCATTATCTTCAACAATAGCACATAGAGGTCCTTCAGTTGATTTTGTCATTTTTTCACTCCATTTAGCTGGAATTTCCTCTATTTTAGG
>Antarctothoa_sp._EU168365
CCAGATATAGCCTTTCCTCGTATAAATAATGTTAGATTTTGACTTTTACCTCCAGCATTAGTTATAATAATTACATCAACTATAGTAGAAAACGGAGCGGGAACAGGCTGAACAGTATACCCTCCATTATCTTCAACAATAGCACATAGAGGTCCTTCAGTTGATTTTGTCATTTTTTCACTCCATTTAGCTGGAATTTCCTCTATTTTAGG
>Antarctothoa_sp._EU168388
CCCGATATAGCTTTTCCGCGGATGAATAACATCAGATTCTGACTATTGCCACCAGCCCTAATCCTTATTATCATGTCTACTATAGTGGAAAATGGAGCAGGGACAGGTTGGACTGTTTACCCACCTCTGTCTTCAGTGATAGCCCATAGAGGTCCTTCGGTGGATTTTGTTATTTTCTCTTTACATTTAGCAGGCGTTTCCTCAGTTTTAGG
>Antarctothoa_discreta_EU168356
CCTGACATGGCTTTTCCTCGAATGAATAATATTAGGTTTTGATTATTGCCTCCAGCTTTGGTTTTGATTATTATGTCTACTATAGTGGAAAGGGGGGCAGGGACAGGGTGAACAGTATACCCTCCCTTGTCTTCAGTGACGGCCCATAGAGGACCGTCTGTAGATTTTGTAATTTTTTCCTTACATTTAGCGGGGGTGTCTTCAGTTATAGG
>Antarctothoa_discreta_EU168353
CCTGACATGGCTTTTCCTCGGATGAATAATATTAGGTTTTGACTATTGCCTCCAGCTTTAGTTTTGATTATTATGTCTACTATAGTGGAAAGGGGGGCAGGGACAGGGTGAACAGTTTACCCCCCCTTGTCTTCAGTGACGGCCCATAGAGGACCGTCTGTAGATTTTGTAATTTTTTCCTTGCATTTAGCGGGGGTGTCTTCAGTTTTAGG
>Antarctothoa_discreta_EU168354
CCTGACATGGCTTTTCCTCGGATGAATAATATCAGGTTTTGACTATTGCCTCCAGCTTTAGTTTTGATTATTATGTCTACTATAGTGGAAAGGGGGGCAGGGACAGGGTGAACAGTTTACCCCCCCTTGTCTTCAGTGACGGCCCATAGAGGACCGTCTGTAGATTTTGTAATTTTTTCCTTACATTTAGCGGGGGTGTCTTCAGTTTTAGG
>Antarctothoa_sp._EU168361
CCGGATATAGCTTTTCCTCGAATAAACAACATTAGGTTTTGGTTACTCCCACCCGCTCTTATTTTAATTATTATGTCTACAATAGTAGAAAACGGAGCCGGTACCGGATGAACAATTTATCCTCCGTTGTCTTCAGTAATAGCTCATAGAGGTCCTTCAGTAGATTTTGTTATTTTTTCACTACAATTAGCGGGAGTYTCATCTGGTTTAGG
>Antarctothoa_bougainvillei_EU168381
CCTGATATAGCTTTTCCTCGAATAAATAACATCAGATTTTGGTTGCTACCCCCCGCTTTGATTCTTATAATTATATCAACTGTAGTAGAGAATGGTGCAGGTACAGGATGAACGGTCTACCCTCCATTGTCTTCCGTAACAGCTCATAGGGGCCCCTCTGTGGATTTTGTGATTTTTTCTTTACATTTGGCTGGTGCCTCTTCAGTGCTAGG
>Antarctothoa_bougainvillei_EU168383
CCTGATATAGCTTTTCCTCGAATAAATAACATCAGATTTTGGTTGCTACCCCCCGCTTTGATTCTTATAATTATATCAACTGTAGTAGAGAATGGTGCAGGTACAGGATGAACGGTCTACCCTCCATTGTCTTCCGTAACAGCTCATAGGGGCCCCTCTGTGGATTTTGTGATTTTTTCTTTACATTTGGCTGGTGCCTCTTCAGTGCTAGG
>Antarctothoa_bougainvillei_EU168384
CCTGATATAGCTTTTCCTCGAATAAATAACATCAGATTTTGGTTGCTACCCCCCGCTTTGATTCTTATAATTATATCAACTGTAGTAGAGAATGGTGCAGGTACAGGATGAACGGTCTACCCTCCATTGTCTTCCGTAACAGCTCATAGGGGCCCCTCTGTGGATTTTGTGATTTTTTCTTTACATTTGGCTGGTGCCTCTTCAGTGCTAGG
>Antarctothoa_bougainvillei_EU168385
CCTGATATAGCTTTTCCTCGAATAAATAACATCAGATTTTGGTTGCTACCCCCCGCTTTGATTCTTATAATTATATCAACTGTAGTAGAGAATGGTGCAGGTACAGGATGAACGGTCTACCCTCCATTGTCTTCCGTAACAGCTCATAGGGGCCCCTCTGTGGATTTTGTGATTTTTTCTTTACATTTGGCTGGTGCCTCTTCAGTGCTAGG
>Antarctothoa_bougainvillei_EU168386
CCTGATATAGCTTTTCCTCGAATAAATAACATCAGATTTTGGTTGCTACCCCCCGCTTTGATTCTTATAATTATATCAACTGTAGTAGAGAATGGTGCAGGTACAGGATGAACGGTCTACCCTCCATTGTCTTCCGTAACAGCTCATAGGGGCCCCTCTGTGGATTTTGTGATTTTTTCTTTACATTTGGCTGGTGCCTCTTCAGTGCTAGG
>Antarctothoa_bougainvillei_EU168382
CCTGATATAGCTTTTCCTCGAATAAATAACATCAGATTTTGGTTGCTACCCCCCGCTTTGATTCTTATAATTATATCAACTGTAGTAGAGAATGGTGCAGGTACAGGATGAACGGTTTACCCTCCATTGTCTTCCGTAACAGCTCATAGGGGCCCCTCTGTGGATTTTGTGATTTTTTCTTTACATTTGGCTGGTGCCTCTTCAGTGCTAGG
>Antarctothoa_antarctica_EU168366
CCGGATATAGCTTTCCCTCGAATAAACAATATTAGGTTTTGGTTGCTGCCCCCGGCATTAATTTTAATTATTATATCTACTATAGTAGAGAATGGGGCAGGTACAGGGTGGACCGTTTACCCTCCTCTCTCTTCTGTGATAGCTCATAGAGGCCCCTCTGTTGATTTTGTTATCTTTTCTCTCCATTTAGCTGGGGTTTCCTCAGTATTGGG
>Antarctothoa_antarctica_EU168387
CCTGATATAGCTTTCCCGCGAATAAACAACATTAGATTTTGGCTATTGCCTCCGGCATTGATCTTAATTATCATGTCTACAATAGTAGAGAATGGGGCAGGTACAGGGTGAACGGTTTACCCTCCCCTCTCTTCTGTGATGGCACATAGAGGCCCTTCCGTTGATTTTGTTATCTTTTCTCTCCATTTAGCCGGGGTTTCCTCAGTGTTGGG
>Fenestrulina_malusii_HQ896183
CCCGACATAGCCTTCCCCCGACTGAACAACATAAGCTTTTGGCTATTGCCTCCAGCCCTTTGCCTACTAGTTATATCTAGAATAGTAGAAGCAGGAGCAGGCACAGGATGAACCGTGTACCCTCCTCTGTCATCATTAACTGCTCACAGAGGGGCTTCCGTGGACCTAGCTATCTTCTCTCTTCACTTAGCTGGAGCCTCCTCTATTCTAGG
>Fenestrulina_malusii_HQ896184
CCCGACATAGCCTTCCCCCGACTGAACAACATAAGCTTTTGGCTATTGCCTCCAGCCCTTTGCCTACTAGTTATATCTAGAATAGTAGAAGCAGGAGCAGGCACAGGATGAACCGTGTACCCTCCTCTGTCATCATTAACTGCTCACAGAGGGGCTTCCGTGGACCTAGCTATCTTCTCTCTTCACTTAGCTGGAGCCTCCTCTATTCTAGG
>Flustrellidra_hispida_FJ196077
CCTGACATAGCATTCCCCCGTTTAAACAACATAAGTTTTTGGCTGCTCCCCCCCGCACTGTTTTTGCTGCTCCTTTCAAGGGTCGTTGAAGCTGGTGCTGGCACAGGATGAACAGTGTACCCACCACTGTCCTCACTAACAGCGCACTCTGGAGCCTCGGTAGACTTAGCAATTTTCTCCCTTCACCTTGCGGGTGCATCTTCTATCTTAGG
>Flustrellidra_hispida_OR632408
CCTGACATAGCATTCCCCCGTTTAAACAACATAAGTTTTTGACTACTCCCCCCCGCACTGTTTTTGCTGCTCCTTTCAAGGGTCGTTGAAGCTGGTGCTGGCACAGGATGAACAGTGTACCCGCCACTGTCCTCACTAACAGCGCACTCTGGGGCCTCGGTAGACTTAGCAATTTTCTCTCTTCACCTTGCAGGTGCATCTTCTATCTTAGG
>Tricellaria_inopinata_AY061750
CCCGATATAGCATTCCCTCGTCTAAATAATATAAGATTTTGATTACTCCCACCTGCCATTTGTTTACTGCTTATATCCTCTATAGTTGAAAGTGGGGCTGGTACGGGGTGAACTGTTTATCCTCCTTTATACTCAAATGTATCCATAGGGGAGCCTTGCTGTTATTTAGCTATTTTTTCATTACATCTTGCAGGAGTTTCTTCTATTTTAGG
>Microporella_agonistes_JF950446
CCTGACATGGCCTTTCCACGATTGAACAACATAAGGTTCTGATTATTACCACCAGCTTTAATTCTACTTCTAACATCTTCTATAATTGAAAGAGGTGCTGGGACAGGATGAACAGTATACCCCCCACTCTCGGCAAATATAGCACATAGAGGCCCTTCAGTAGATTTAGCTATCTTCTCTTTACACATTGCCGGTGCATCCTCAATCCTAGG
>Cryptosula_pallasiana_KU697655
CCCGATATAGCGTTCCCACGGCAAAATAATATAAGATTTGGACTCCTTCCCCCAGCATTATTAGGGCTCCTAGGATCAGCTATAGTAGAAAGAGGGGCAGGAACCGGATGAACCGTATATCCTCCTCTATCAAATAACATCTCCCATAGGGGAGCATCTGTAGATATAGCTATTTTCTCCCTTCACTTAGCCGGAGTGTCCTCAATTTTAGG
>Petraliella_magna_HQ896185
CCGGACATAGTATTCCCACGACTCAACAATATAAGATTTTGATTACTCCCCCCAGCAATCCTACTTCTAGTTATATCTTCCGTAGTAGAAAGGGGTGCAGGAACAGGTTGAACCGTCTATCCCCCTCTTTCTACCAGATTATTCCACAGAGGCCCATCCGTAGATTTAGCCATCTTCTCATTACACTTAGCCGGTGTGTCCTCAATCCTAGG
>Petraliella_magna_HQ896186
CCGGACATAGTATTCCCACGACTCAACAATATAAGATTTTGATTACTCCCCCCAGCAATCCTACTTCTAGTTATATCTTCCGTAGTAGAAAGGGGTGCAGGAACAGGTTGAACCGTCTATCCCCCTCTTTCTACCAGATTATTCCACAGAGGCCCATCCGTAGATTTAGCCATCTTCTCATTACACTTAGCCGGTGTGTCCTCAATCCTAGG
>Dendrobeania_lichenoides_MH242723
CCCGATATGGCTTTTCCTCGACTAAATAATATAAGATTCTGACTGCTCCCCCCAGCTCTATCCCTACTTTTAATGTCCTCATTGGTAGAAAGAGGCGCGGGAACTGGATGAACCGTATACCCGCCACTTTCCTCAAACATAGCCCATAGAGGGCCTTCTGTTGACCTAGCGATTTTCTCACTCCATCTTGCAGGTGCATCATCTATTCTTGG
>Petraliella_sp._HM425583
CCAGACATAGCCTTTCCTCGACTTAATAATATAAGATTTTGACTTCTACCCCCTGCCCTAACTCTACTCTTCATATCTTCCACCGTTGAAGGAGGAGCGGGAACCGGGTGAACCGTATATCCCCCCCTTTCTTCATCACTTTATCATAGAGGACCTTCTGTAGATTTAGCTATCTTCGCTCTCCACTTAGCAGGAGTATCCTCTATTTTAGG
>Crisularia_purpurotincta_KF714790
CCAGATATAGCCTTCCCCCGGCTAAACAATATAAGATTTTGGTTATTGCCCCCCGCTCTTTCACTGCTCCTGATATCATCATTAGTTGAAAGAGGAGCTGGAACCGGGTGAACAGTATACCCTCCCTTATCAACCAGTTTGGGGCATAGGGGGGCTTCCGTAGACCTGGCAATTTTTTCCTTGCACCTAGCGGGTGCATCTTCCATTTTAGG
>Bicellariella_ciliata_FJ196101
CCCGATATAGCATTCCCGCGGTTAAATAATATAAGATTTTGACTACTTCCTCCAGCCCTATCCTTACTACTGCTTTCTTCAATAGTAGAAAGGGGCGCTGGAACAGGGTGAACGGTATACCCTCCCCTTTCCTCCAGAATAGGTCATAGAGGCCCTTCTGTAGATTTGGCTATTTTTTCCCTTCACCTTGCGGGTGTGTCCTCTATTCTAGG
>Caulibugula_ciliata_MG423365
CCTGACATAGCCTTCCCTCGTTTAAATAATATAAGATTTTGATTATTACCCCCAGCCCTTTCACTTCTACTTATATCATCTTTAGTTGAAAGCGGGGCTGGTACCGGTTGAACCGTATATCCACCCTTATCTTCCAGACTAGGTCACAGAGGGTCATCTGTAGACATAGCCATTTTCTCACTTCACTTAGCTGGAGTCTCATCTATTCTTGG
>Rhynchozoon_zealandicum_JF950448
CCTGATATAGCTTTTCCCCGACTAAATAATATAAGATTTTGATTACTCCCCCCCTCTTTATTTTTATTAATTATGTCTACCCTAGTAGAAGGAGGAGCAGGAACAGGCTGAACTATCTACCCCCCCCTTTCATCCAACCTGGCCCATAGAGGAGCTTCTGTGGACTTAGTAATTTTTTCAATTCACCTAGCAGGTGCTAGGTCAATTCTAGG
>Rhynchozoon_tumulosum_MH242959
CCCGACATAGCCTTTCCACGGCTAAATAACATGAGATTTTGACTTCTTCCCCCCTCTTTATTTTTGCTAATTATATCCACTTTAGTGGAGGGAGGAGCCGGAACAGGATGAACTATTTACCCCCCTCTCTCTTCAAATTTAGCTCATAGAGGAGCTTCCGTAGATCTAGTAATCTTTTCAATCCATTTGGCAGGAGCTAGGTCTATCCTAGG
>Rhynchozoon_tumulosum_MH242960
CCCGACATAGCCTTTCCACGGCTAAATAACATGAGATTTTGACTTCTTCCCCCCTCTTTATTTTTGCTAATTATATCCACTTTAGTGGAGGGAGGAGCCGGAACAGGATGAACTATTTACCCCCCTCTCTCTTCAAATTTAGCTCATAGAGGAGCTTCCGTAGATCTAGTAATCTTTTCAATCCATTTGGCAGGAGCTAGGTCTATCCTAGG
>Electra_scuticifera_JF950445
CCAGACATAGGTTTCCCTCGACTTAACAATATAAGATTTTGACTCCTGCCTCCCGCACTTACCTTACTTTTACTCTCCTCTTTCGTAGAAAGAGGGGCAGGTACAGGTTGAACAGTGTACCCCCCTTTATCCCACTCTCTTGCCCACAGGGGGAGTTCGGTAGACCTAGTTATTTTTTCACTACATTTAGCGGGGGTCTCCTCAATTTTAGG
>Bugula_neritina_AF061428
CCAGATATAGCATTTCCCCGCCTAAACAACATAAGATTTTGGCTTCTCCCTCCGGCATTATTACTTCTACTAATATCTTCTTTAGTAGAAAGAGGAGCGGGGACTGGATGAACTGTATACCCACCCTTATCATCAGGCTTAGGTCATANARGGGCAGCTGTGGATTTAGCCATTTTCTCCTTACACCTTGCCGGTGTATCTTCGATTTTANG
>Bugula_neritina_KY235441
CCTGATATGGCATTTCCCCGCTTAAACAACATAAGATTTTGGCTTCTCCCTCCAGCGTTATTACTTCTATTAATATCTTCTTTGGTAGAAAGGGGAGCTGGAACTGGGTGGACCGTATACCCTCCCTTATCATCGGGCTTAGGTCACAGAGGAGCAGCTGTGGATTTAGCCATTTTCTCTTTACACCTTGCCGGTGTATCCTCAATTTTAGG
>Bugula_neritina_KY235442
CCTGATATGGCATTTCCCCGCTTAAACAACATAAGATTTTGGCTTCTCCCTCCAGCGTTATTACTTCTATTAATATCTTCTTTGGTAGAAAGGGGAGCTGGAACTGGGTGGACCGTATACCCTCCCTTATCATCGGGCTTAGGTCACAGAGGAGCAGCTGTGGATTTAGCCATTTTCTCTTTACACCTTGCCGGTGTATCCTCAATTTTAGG
>Bugula_neritina_AF061425
CCTGATATGGCATTTCCCCGCTTAAACAACATAAGATTTTGGCTTCTCCCTCCAGCGTTATTACTTCTATTAATATCTTCTTTGGTAGAAAGGGGAGCTGGAACTGGGTGGACCGTATACCCTCCCTTATCATCGGGCTTAGGTCACAGAGGAGCAGCTGTGGATTTAGCCATTTTCTCTTTACACCTTGCCGGTGTATCCTCAATTTTAGG
>Bugula_sp._AY173428
CCCGACATAGCATTCCCACGACTAAACAATATAAGATTTTGACTACTTCCTCCTGCACTATCACTTCTACTTTTATCATCATTAGTGGAAAGAGGAGCGGGGACTGGATGAACAGTTTATCCACCATTATCTACCACTGTCGGACACAGTGGACCATCAGTAGATCTTGCTATCTTCTCGCTACACCTAGCTGGTGTTTCCTCAATTTTAGG
>Crisularia_turrita_KC129850
CCCGACATAGCATTCCCACGACTAAACAATATAAGATTTTGACTACTTCCTCCTGCACTATCACTTCTACTTTTATCATCATTAGTGGAAAGAGGAGCGGGGACTGGATGAACAGTTTATCCACCATTATCTACCACTGTCGGACACAGTGGACCATCAGTAGATCTTGCTATCTTCTCGCTACACCTAGCTGGTGTTTCCTCAATTTTAGG
>Crisularia_guara_KF714789
CCTGACATAGCCTTTCCCCGGCTAAACAACATAAGATTTTGACTTCTTCCCCCTGCTTTGTCGCTTTTATTGCTATCCTCTTTAGTAGAAAGGGGGGCCGGGACAGGATGAACTGTCTACCCTCCTCTCTCCACAACTATCGGCCATAGAGGGGCTTCTGTAGACTTAGCCATCTTCTCACTACATTTAGCTGGTGTCTCATCCATCTTAGG
>Alcyonidium_polyoum_OR632405
CCGGATATGGCATTCCCTCGCCTTAACAATATAAGGTTTTGGTTACTACCACCTGCTTTACTTCTATTATTAATATCCTCCCTGGTAGAAAGAGGAGCTGGCACCGGATGGACAGTCTATCCTCCACTAGCAAGAAACATCTCACACAGAGGAAGCTCTGTTGACTTGGCCATCTTCTCCTTACATCTGGCAGGGGTTTCATCTATTTTAGG
>Bugula_flabellata_AY061749
CCTGATATAGCTTTCCCCCGACTAAATAATATAAGATTTTGGCTTTTACCTCCCGCCTTAGCACTACTTTTAATATCTTCATTAGTAGAAAGGGGCGCCGGAACCGGATGGACTGTATACCCCCCTCTTTCATCTAACTTGGGACATAGAGGACCTTCCGTTGATCTAGCAATCTTTTCACTACATCTGGCTGGAGCCTCATCAATTTTAGG
>Penetrantia_parva_OR632344
CCCGACATAGCCTTCCCGCGCCTAAACAACATAAGATTCTGACTACTACCCCCCGCCCTACTCCTGCTTCTAATATCTTCCCTGGTCGAAAGAGGGGCCGGCACAGGATGAACTGTTTACCCCCCACTAGCTTCCAATATCGCTCACAGAGGACCCTCTGTGGACTTAGCCATTTTTTCCTTACACCTCGCTGGAATCTCCTCAATCTTAGG
>Penetrantia_cf._OR632345
CCTGACATAGCATTCCCACGCCTAAACAACATAAGATTTTGACTTCTACCTCCCGCTCTACTATTACTATTAATATCCTCACTAGTCGAAAGAGGGGCTGGCACAGGGTGGACCGTCTACCCCCCACTAGCCTCCAACATTGCCCACAGGGGACCTTCCGTAGACCTAGCCATTTTCTCTTTACATCTCGCTGGAATTTCTTCAATTCTAGG
>Triticella_flava_FJ196097
CCARATATGGTTTTTCCCCGACTAAATAATATAAGGTTCTGGCTTTTACCTCCTGCATTATTTTTACTTCTTATATCATCTCTAGTTGAGAGAGGTGSTGGTACAGGATGRACTGTATACCCACCGTTAGCCTCCAATGTGGCCCACAGCGGGGCCTCAGTTGATATAGCAATTTTTTCACTTCACCTAGCCGGAATTTCTTCCATCCTAGG
>Paludicella_articulata_OR632404
CCAGATATAGCTTTCCCACGACTCAATAATATAAGATTTTGACTTCTACCCCCTGCTTTATTCCTCCTATTAATATCTTCACTCGTAGAAAGAGGAGCTGGTACAGGGTGAACTGTATACCCTCCCCTCGCCTCTAACATTGCCCACAGTGGTGCATCTGTAGATATAGCCATTTTTTCTCTCCACTTAGCTGGAATCTCTTCCATTTTAGG
>Paludicella_articulata_OP913190
CCAGATATAGCTTTCCCACGACTCAATAATATAAGATTTTGACTTCTACCCCCTGCTTTATTCCTCCTATTAATATCTTCACTCGTAGAAAGAGGAGCTGGTACAGGGTGAACTGTATACCCTCCCCTCGCCTCTAACATTGCCCACAGTGGTGCATCTGTAGATATAGCCATTTTTTCTCTCCACTTAGCTGGAATCTCTTCCATTTTAGG
>Celleporina_ventricosa_MH242699
CCTGATATAGCTTTCCCCCGACTCAACAACATAAGATTTTGACTTCTCCCCCCTGCTATCACCTTACTTCTCCTATCTTCTTTAGTAGAGAGAGGGGCGGGAACAGGTTGAACTGTCTACCCACCCCTTTCTTCGAACATTGCACACAGAGGAGCTTCTGTCGACTTAGCCATTTTCTCTTTACATCTGGCGGGGGCATCCTCTATTTTGGG
>Celleporina_ventricosa_MH242698
CCTGATATAGCTTTCCCCCGACTCAACAACATAAGATTTTGACTTCTCCCCCCTGCTATCACCTTACTTCTCCTATCTTCTTTAGTAGAGAGAGGGGCGGGAACAGGTTGAACTGTCTACCCACCCCTTTCTTCGAACATTGCACACAGAGGAGCTTCTGTCGACTTAGCCATTTTCTCTTTACATCTGGCGGGGGCATCCTCTATTTTGGG
>Alcyonidium_kuklinskii_OR076125
CCAGACATGGCATTCCCGCGACTAAACAACATAAGGTTTTGACTACTCCCCCCGGCCCTTTTCCTCCTACTCATATCATCTATAGTAGAAAGAGGTGCCGGAACAGGGTGAACAGTATACCCGCCGCTGGCGAGAAATATCTCTCACAGAGGGAGGTCTGTGGACCTGGCAATTTTTTCTCTACACTTAGCCGGAGCCTCCTCCATTCTAGG
>Penetrantia_sp._OR632350
CCAGACATAGCTTTCCCACGACTAAACAACATAAGATTTTGACTTCTGCCCCCTGCCCTCTTCCTCCTACTCATGTCCTCACTTGTTGAAAGAGGGGCCGGAACAGGTTGAACAGTATACCCACCTTTAGCATCTAATATCGCACACAGTGGTGCCTCAGTAGACCTCGCCATCTTCTCTCTCCATTTAGCAGGTGCCTCCTCCATCCTAGG
>Penetrantia_sp._OR632352
CCAGACATAGCTTTCCCACGACTAAACAACATAAGATTTTGACTTCTGCCCCCTGCCCTCTTCCTCCTACTCATGTCCTCACTTGTTGAAAGAGGGGCCGGAACTGGTTGAACAGTATACCCACCTTTGGCATCTAATATCGCACACAGTGGTGCCTCACTAGACCTCGCCATCTTCTCTCTCCATTTAGCGGGTGCCTCCTCCATTTTAGG
>Electra_pilosa_FJ196089
CCGGATATAGGTTTTCCTCGGTTAAATAATATAAGGTTTTGGCTACTTCCTCCAGCTTTATTCCTATTACTACTAAGATCTATAGTAGAATCCGGAGCTGGTACAGGTTGAACTGTTTACCCCCCTCTGAGCCATTCTATTGCTCACAGGGGATCCTCAGTGGACTTGGCCATTTTTAGACTTCATTTGGCTGGAGTTTCTTCTATTTTAGG
>Membraniporoidea_sp._MW124843
CCTGATATGGCTTTTCCGCGCCTAAATAATATAAGGTTTTGATTATTACCTCCTGCTCTTTTTTTACTTCTTGCTTCTTCTATAACTGAATCAGGAGCAGGTACAGGTTGAACTGTATACCCCCCCCTCTCCGC------TACACACACTGGAGGGGCCGTGGATCTGGCTATTTTCTCACTCCATTTAGCTGGAGTATCATCTATTTTAGG
>Membraniporoidea_sp._MW124840
CCTGATATGGCTTTCCCGCGGTTAAATAACATAAGGTTTTGATTACTGCCTCCGGCTCTCTTTTTACTTCTTGCTTCTTCTATGACTGAATCGGGCGCAGGTACCGGTTGAACAGTATACCCTCCCCTTTCCGC------CACTCATACAGGGGGAGCAGTAGATCTAGCTATTTTCTCTCTCCATTTGGCTGGGGTATCATCCATTTTGGG
>Membraniporoidea_sp._MW124844
CCTGATATGGCTTTCCCGCGGTTAAATAACATAAGGTTTTGATTACTGCCTCCGGCTCTTTTTTTACTTCTTGCTTCCTCTATAACTGAATCAGGTGCAGGCACCGGTTGGACAGTATACCCCCCCCTTTCCGC------CACTCATACGGGAGGGGCAGTAGATCTAGCTATTTTTTCTCTCCATTTAGCTGGGGTATCATCCATTTTAGG
>Membraniporoidea_sp._MW124839
CCTGATATGGCTTTCCCGCGGTTAAATAACATAAGGTTTTGATTACTGCCTCCGGCTCTTTTTTTACTTCTTGCTTCCTCTATAACTGAATCAGGTGCAGGCACCGGTTGGACAGTATACCCCCCCCTTTCCGC------CACTCATACGGGAGGGGCAGTAGATCTAGCTATTTTTTCTCTCCATTTAGCTGGGGTATCATCCATTTTAGG
>Membraniporoidea_sp._MW124841
CCTGATATGGCTTTCCCGCGGTTAAATAACATAAGGTTTTGATTACTGCCTCCGGCTCTTTTTTTACTTCTTGCTTCCTCTATAACTGAATCAGGTGCAGGCACCGGTTGGACAGTATACCCCCCCCTTTCCGC------CACTCATACGGGAGGGGCAGTAGATCTAGCTATTTTTTCTCTCCATTTAGCTGGGGTATCATCCATTTTAGG
>Membraniporoidea_sp._MW124842
CCTGATATGGCTTTCCCGCGGTTAAATAACATAAGGTTTTGATTACTGCCTCCGGCTCTTTTTTTACTTCTTGCTTCCTCTATAACTGAATCAGGTGCAGGCACCGGTTGGACAGTATACCCCCCCCTTTCCGC------CACTCATACGGGAGGGGCAGTAGATCTAGCTATTTTTTCTCTCCATTTAGCTGGGGTATCATCCATTTTAGG
>Amathia_vidovici_KM373383
CCTGATATGGCGTTTCCTCGTTTGAATAATATGAGTTTTTGGTTACTTCCTCCTGCGTTGTTGCTACTTTTGATGTCTTCTTTGGTGGAGAGGGGTGCTGGTACAGGGTGAACTGTTTACCCTCCTTTGGCTTCTAATATTGCCCATAGTGGATCTTCTGTTGATATGGCTATTTTTTCTCTTCATTTAGCTGGGGTATCTTNTATTTTGGG
>Amathia_cf._KM373398
CCTGATATGGCTTTTCCTCGTTTGAATAATATGAGTTTTTGGTTACTTCCTCCTGCGTTGTTGTTGCTTTTGATGTCTTCTTTGGTAGAGAGGGGTGCGGGTACAGGGTGAACTGTTTACCCTCCTTTGGCTTCTAATATTGCCCATAGTGGGTCTTCTGTTGATATAGCTATTTTTTCTCTTCATTTAGCTGGTGTATCTTCTATTTTGGG
>Amathia_vidovici_KM373377
CCTGATATGGCGTTTCCTCGTTTGAATAATATGAGTTTTTGGTTACTTCCTCCTGCGTTGTTGCTACTTTTGATGTCTTCTTTGGTGGAGAGGGGTGCTGGTACAGGGTGAACTGTTTACCCTCCTTTGGCTTCTAATATTGCCCATAGTGGATCTTCTGTTGATATGGCTATTTTTTCTCTTCATTTAGCTGGTGTATCTTCTATTTTAGG
>Amathia_vidovici_KM373384
CCTGATATGGCGTTTCCTCGTTTGAATAATATGAGTTTTTGGTTACTTCCTCCTGCGTTGTTGCTACTTTTGATGTCTTCTTTGGTGGATAGGGGTGCTGGTACAGGGTGAACTGTTTACCCTCCTTTGGCTTCTAATATTGCCCATAGTGGATCTTCTGTTGATATGGCTATTTTTTCTCTTCATTTAGCTGGTGTATCTTCTATTTTGGG
>Amathia_vidovici_KM373364
CCTGATATGGCGTTTCCTCGTTTGAATAATATGAGTTTTTGGTTACTTCCTCCTGCGTTGTTGCTACTTTTGATGTCTTCTTTGGTGGAGAGGGGTGCTGGTACAGGGTGAACTGTTTACCCTCCTTTGGCTTCTAATATTGCCCATAGTGGATCTTCTGTTGATATGGCTATTTTTTCTCTTCATTTAGCTGGTGTATCTTCTATTTTGGG
>Amathia_vidovici_KM373365
CCTGATATGGCGTTTCCTCGTTTGAATAATATGAGTTTTTGGTTACTTCCTCCTGCGTTGTTGCTACTTTTGATGTCTTCTTTGGTGGAGAGGGGTGCTGGTACAGGGTGAACTGTTTACCCTCCTTTGGCTTCTAATATTGCCCATAGTGGATCTTCTGTTGATATGGCTATTTTTTCTCTTCATTTAGCTGGTGTATCTTCTATTTTGGG
>Amathia_vidovici_KM373378
CCTGATATGGCGTTTCCTCGTTTGAATAATATGAGTTTTTGGTTACTTCCTCCTGCGTTGTTGCTACTTTTGATGTCTTCTTTGGTGGAGAGGGGTGCTGGTACAGGGTGAACTGTTTACCCTCCTTTGGCTTCTAATATTGCCCATAGTGGATCTTCTGTTGATATGGCTATTTTTTCTCTTCATTTAGCTGGTGTATCTTCTATTTTGGG
>Amathia_vidovici_KM373381
CCTGATATGGCGTTTCCTCGTTTGAATAATATGAGTTTTTGGTTACTTCCTCCTGCGTTGTTGCTACTTTTGATGTCTTCTTTGGTGGAGAGGGGTGCTGGTACAGGGTGAACTGTTTACCCTCCTTTGGCTTCTAATATTGCCCATAGTGGATCTTCTGTTGATATGGCTATTTTTTCTCTTCATTTAGCTGGTGTATCTTCTATTTTGGG
>Amathia_vidovici_KM373382
CCTGATATGGCGTTTCCTCGTTTGAATAATATGAGTTTTTGGTTACTTCCTCCTGCGTTGTTGCTACTTTTGATGTCTTCTTTGGTGGAGAGGGGTGCTGGTACAGGGTGAACTGTTTACCCTCCTTTGGCTTCTAATATTGCCCATAGTGGATCTTCTGTTGATATGGCTATTTTTTCTCTTCATTTAGCTGGTGTATCTTCTATTTTGGG
>Amathia_vidovici_KM373380
CCTGATATGGCGTTTCCTCGTTTGAATAATATGAGTTTTTGGTTACTTCCTCCTGCGTTGTTGCTACTTTTGATGTCTTCTTTGGTGGAGAGGGGTGCTGGTACAGGGTGAACTGTTTACCCTCCTTTGGCTTCTAATATTGCCCATAGTGGATCTTCTGTTGATATGGCTATTTTTTCTCTTCATTTAGCTGGTGTATCTTCTATTTTAGG
>Amathia_vidovici_KM373421
CCTGATATGGCGTTTCCTCGTTTGAATAATATGAGTTTTTGGTTACTTCCTCCTGCGTTGTTGCTACTTTTGATGTCTTCTTTGGTGGAGAGGGGTGCTGGTACAGGGTGAACTGTTTACCCTCCTTTGGCTTCTAATATTGCCCATAGTGGATCTTCTGTTGATATGGCTATTTTTTCTCTTCATTTAGCTGGTGTATCTTCTATTTTAGG
>Amathia_vidovici_KM373375
CCTGATATGGCGTTTCCTCGTTTGAATAATATGAGTTTTTGGTTACTTCCTCCTGCGTTGTTGCTACTTTTGATGTCTTCTTTGGTGGAGAGGGGTGCTGGTACAGGGTGAACTGTTTACCCTCCTTTGGCTTCTAATATTGCCCATAGTGGATCTTCTGTTGATATGGCTATTTTTTCTCTTCATTTAGCTGGTGTATCTTCTATTTTAGG
>Amathia_vidovici_KM373376
CCTGATATGGCGTTTCCTCGTTTGAATAATATGAGTTTTTGGTTACTTCCTCCTGCGTTGTTGCTACTTTTGATGTCTTCTTTGGTGGAGAGGGGTGCTGGTACAGGGTGAACTGTTTACCCTCCTTTGGCTTCTAATATTGCCCATAGTGGATCTTCTGTTGATATGGCTATTTTTTCTCTTCATTTAGCTGGTGTATCTTCTATTTTAGG
>Amathia_cf._KM373423
CCAGATATGGCTTTTCCTCGGTTAAATAATATGAGATTTTGGTTATTACCTCCTGCTCTACTTTTATTGTTAATGTCCTCTTTGGTCGAGAGAGGGGCTGGTACTGGGTGAACTGTTTACCCTCCATTGGCTTCTAATATTGCTCATAGAGGTTCTTCTGTTGATATGGCTATTTTTTCTCTTCATTTGGCTGGTGTTTCTTCTATTTTGGG
>Amathia_citrina_KM373424
CCAGATATGGCTTTTCCTCGGTTAAATAATATGAGATTTTGGTTATTACCTCCTGCTTTACTTTTGTTGTTAATGTCTTCTTTGGTCGAGAGAGGGGCTGGTACTGGGTGAACTGTTTATCCTCCATTGGCTTCTAATATTGCTCATAGAGGTTCTTCTGTTGATATGGCTATTTTTTCTCTTCATTTGGCTGGTGTTTCTTCTATTTTGGG
>Amathia_citrina_KM373425
CCAGATATGGCTTTTCCTCGGTTAAATAATATGAGATTTTGGTTATTACCTCCTGCTTTACTTTTGTTGTTAATGTCTTCTTTGGTCGAGAGAGGGGCTGGTACTGGGTGAACTGTTTATCCTCCATTGGCTTCTAATATTGCTCATAGAGGTTCTTCTGTTGATATGGCTATTTTTTCTCTTCATTTGGCTGGTGTTTCTTCTATTTTGGG
>Vesicularia_spinosa_KM373438
CCTGATATAGCTTTTCCTCGATTAAATAATATGAGGTTTTGATTGCTTCCTCCTGCGTTGATTTTGTTGTTAATGTCTTCTTTGGTTGAGAGGGGGGCTGGAACTGGGTGAACTGTTTATCCTCCTTTATCGTCTAATATTGCTCATAGAGGTTCTTCTGTTGATATGGCGATTTTTTCTCTTCATTTGGCTGGAGTTTCTTCTATTTTGGG
>Vesicularia_spinosa_OR632419
CCTGATATAGCTTTTCCTCGATTAAATAATATGAGGTTTTGATTGCTTCCTCCTGCGTTGATTTTGTTGTTAATGTCTTCTTTGGTTGAGAGGGGGGCTGGAACTGGGTGAACTGTTTATCCTCCTTTATCGTCTAATATTGCTCATAGAGGTTCTTCTGTTGATATGGCGATTTTTTCTCTTCATTTGGCTGGAGTTTCTTCTATTTTGGG
>Amathia_maxima_KM373432
CCTGATATGGCTTTTCCTCGGTTGAATAATATGAGGTTCTGGTTACTTCCTCCTGCGTTGCTTTTGCTTTTAATGTCTTCACTAGTGGAGAGAGGGGCTGGGACAGGTTGGACTGTTTATCCTCCTTTAGCTTCTAATATTGCTCATAGTGGTTCTTCTGTTGATATGGCTATTTTTTCTCTTCATTTGGCGGGTGTTTCTTCTATTTTGGG
>Amathia_alternata_OK120385
CCTGATATGGCTTTTCCTCGTTTGAATAATATGAGTTTTTGGTTGCTTCCTCCTGCTCTTATTTTGTTGTTAATGTCTTCTTTAGTAGAGAGGGGAGCTGGCACTGGGTGGACGGTTTATCCTCCTTTGGCTTCTAATATTGCTCATAGTGGTTCTTCTGTTGATATGGCTATTTTTTCTCTTCATTTAGCAGGTGTTTCTTCTATTTTGGG
>Amathia_sp._LC512455
CCAGATATGGCTTTTCCTCGTTTGAACAATATGAGGTTTTGGCTGCTTCCTCCTGCTTTGCTTTTGCTTTTAATATCTTCTTTGGTGGAAAGGGGAGCTGGTACAGGGTGGACTGTTTATCCTCCTTTAGCTTTTAATATCGCTCATAGTGGTTATTCAGTGGATATGGCTATTTTTTCCCTTCATTTAGCAGGTGTTTTTTCTATTTTGGG
>Amathia_vidovici_KM373386
CCAGATATGGCTTTCCCTCGTTTGAACAATATGAGGTTTTGGTTGCTTCCTCCTGCGTTGCTTTTGCTTTTGATGTCTTCTTTGGTAGAAAGGGGAGCTGGTACAGGGTGAACGGTTTATCCTCCTTTGGCTTCTAATATTGCTCATAGTGGTTCTTCTGTTGATATGGCTATTTTTTCTCTTCATTTAGCGGGGGTTTTTTTTATTTTGGG
>Amathia_vidovici_KM373403
CCAGATATGGCTTTCCCTCGTTTGAACAATATGAGGTTTTGGTTGCTTCCTCCTGCGTTGCTTTTGCTTTTGATGTCTTCTTTGGTAGAAAGGGGAGCTGGTACAGGGTGAACGGTTTATCCTCCTTTGGCTTCTAATATTGCTCATAGTGGTTCTTCTGTTGATATGGCTATTTTTTCTCTTCATTTAGCGGGTGTTTCTTCTATTTTGGG
>Amathia_vidovici_KM373385
CCAGATATGGCTTTCCCTCGTTTGAACAATATGAGGTTTTGGTTGCTTCCTCCTGCGTTGCTTTTGCTTTTGATGTCTTCTTTGGTAGAAAGGGGAGCTGGTACAGGGTGAACGGTTTATCCTCCTTTGGCTTCTAATATTGCTCATAGTGGTTCTTCTGTTGATATGGCTATTTTTTCTCTTCATTTAGCGGGTGTTTCTTCTATTTTGGG
>Amathia_vidovici_KM373387
CCAGATATGGCTTTCCCTCGTTTGAACAATATGAGGTTTTGGTTGCTTCCTCCTGCGTTGCTTTTGCTTTTGATGTCTTCTTTGGTAGAAAGGGGAGCTGGTACAGGGTGAACGGTTTATCCTCCTTTGGCTTCTAATATTGCTCATAGTGGTTCTTCTGTTGATATGGCTATTTTTTCTCTTCATTTAGCGGGTGTTTCTTCTATTTTGGG
>Amathia_vidovici_KM373388
CCAGATATGGCTTTCCCTCGTTTGAACAATATGAGGTTTTGGTTGCTTCCTCCTGCGTTGCTTTTGCTTTTGATGTCTTCTTTGGTAGAAAGGGGAGCTGGTACAGGGTGAACGGTTTATCCTCCTTTGGCTTCTAATATTGCTCATAGTGGTTCTTCTGTTGATATGGCTATTTTTTCTCTTCATTTAGCGGGTGTTTCTTCTATTTTGGG
>Amathia_vidovici_KM373389
CCAGATATGGCTTTCCCTCGTTTGAACAATATGAGGTTTTGGTTGCTTCCTCCTGCGTTGCTTTTGCTTTTGATGTCTTCTTTGGTAGAAAGGGGAGCTGGTACAGGGTGAACGGTTTATCCTCCTTTGGCTTCTAATATTGCTCATAGTGGTTCTTCTGTTGATATGGCTATTTTTTCTCTTCATTTAGCGGGTGTTTCTTCTATTTTGGG
>Amathia_vidovici_KM373390
CCAGATATGGCTTTCCCTCGTTTGAACAATATGAGGTTTTGGTTGCTTCCTCCTGCGTTGCTTTTGCTTTTGATGTCTTCTTTGGTAGAAAGGGGAGCTGGTACAGGGTGAACGGTTTATCCTCCTTTGGCTTCTAATATTGCTCATAGTGGTTCTTCTGTTGATATGGCTATTTTTTCTCTTCATTTAGCGGGTGTTTCTTCTATTTTGGG
>Amathia_vidovici_KM373392
CCAGATATGGCTTTCCCTCGTTTGAACAATATGAGGTTTTGGTTGCTTCCTCCTGCGTTGCTTTTGCTTTTGATGTCTTCTTTGGTAGAAAGGGGAGCTGGTACAGGGTGAACGGTTTATCCTCCTTTGGCTTCTAATATTGCTCATAGTGGTTCTTCTGTTGATATGGCTATTTTTTCTCTTCATTTAGCGGGTGTTTCTTCTATTTTGGG
>Amathia_alternata_OQ322772
CCTGACATGGCCTTCCCTCGTTTGAATAATATGAGGTTTTGGCTTCTTCCCCCTGCTTTGCTTTTGCTTTTGATGTCTTCTTTGGTGGAGAGTGGTGCTGGGACGGGGTGAACTGTTTATCCTCCTTTGGCTTCTAATATTGCTCATAGAGGTTCTTCTGTTGATATGGCTATTTTTTCTCTTCATTTGGCGGGTGCTTCTTCTATTTTGGG
>Amathia_alternata_OQ322979
CCTGACATGGCCTTCCCTCGTTTGAATAATATGAGGTTTTGGCTTCTTCCCCCTGCTTTGCTTTTGCTTTTGATGTCTTCTTTGGTGGAGAGTGGTGCTGGGACGGGGTGAACTGTTTATCCTCCTTTGGCTTCTAATATTGCTCATAGAGGTTCTTCTGTTGATATGGCTATTTTTTCTCTTCATTTGGCGGGTGCTTCTTCTATTTTGGG
>Amathia_ernsti_OR632418
CCTGATATGGCTTTTCCTCGTTTGAATAATATGAGGTTTTGGTTGCTTCCTCCTGCTTTGTTGTTGCTTTTAATGTCTTCTTTGGTAGAGAGGGGGGCTGGTACGGGGTGAACTGTTTATCCTCCTTTGGCTTCTAATATTGCTCATAGTGGTTCTTCTGTTGATATGGCTATTTTTTCCCTTCATTTGGCTGGTGTTTCTTCTATTTTGGG
>Amastigia_xishaensis_HQ896156
CCTGATATGGCGTTTCCTCGTTTGAATAATATGAGATTTTGATTATTGCCTCCGGCTTTATTTCTTTTATTAATGTCTTCTTTGGTTGAGAGAGGTGCTGGTACAGGTTGAACTGTTTATCCTCCTTTGTCCTCTAATTTAGCTCATAGGGGTCCTTCTGTTGATTTGGCTATTTTTTCTTTGCATTTGGCAGGTGTTTCTTCTATTTTGGG
>Amastigia_xishaensis_HQ896157
CCTGATATGGCGTTTCCTCGTTTGAATAATATGAGATTTTGATTATTGCCTCCGGCTTTATTTCTTTTATTAATGTCTTCTTTGGTTGAGAGAGGTGCTGGTACAGGTTGAACTGTTTATCCTCCTTTGTCCTCTAATTTAGCTCATAGGGGTCCTTCTGTTGATTTGGCTATTTTTTCTTTGCATTTGGCAGGTGTTTCTTCTATTTTGGG
>Anguinella_palmata_OQ322775
CCTGATATGGTTTTTCCTCGTTTAAATAATATAAGGTTTTGGTTGTTACCTCCTGCTCTTTTTTTGCTTTTAATGTCTTCTTTGGTTGAGAGAGGAGCTGGGACTGGATGAACGGTTTACCCTCCTTTGGCTTCTAATATTGCACATAGGGGTGCTTCAGTTGATATGGCTATTTTTTCTTTACATTTAGCCGGGATTTCTTCTATTTTGGG
>Anguinella_palmata_OQ323414
CCTGATATGGTTTTTCCTCGTTTAAATAATATAAGGTTTTGGTTGTTACCTCCTGCTCTTTTTTTGCTTTTAATGTCTTCTTTGGTTGAGAGAGGAGCTGGGACTGGGTGAACGGTTTACCCTCCTTTGGCTTCTAATATTGCACATAGGGGTGCTTCAGTTGATATGGCTATTTTTTCTTTACATTTAGCCGGGATTTCTTCTATTTTGGG
>Amathia_sp._KM373434
CCTGATATGGCTTTTCCTCGTTTGAATAATATGAGATTTTGGTTACTACCTCCTGCTTTGGTTTTATTATTAATGTCTTCTTTAGTAGAAAGGGGAGCGGGTACTGGTTGAACTGTTTACCCTCCTTTGGCTTCTAATATTGCTCACAGAGGAGCTTCTGTTGATATGGTTATTTTTTCCTTACATTTAGCTGGAGTTTCTTCTATTTTGGG
>Vesicularia_sp._MN863384
CCTGATATGGCTTTTCCTCGTCTTAATAATATAAGATTTTGATTGTTGCCTCCTGCTTTATTTCCTCTTTTAATGTCTTCTTTAGTTGAAAGTGGTGCGGGGACAGGGTGAACTGTTTATCCTCCCTTGTCTTCTAACATTGCTCATAGTGGTGCATCTGTTGATATGGCTATTTTTTCTTTACATTTGGCGGGTGCTTCTTCCATCCTTGG
>Vesicularia_sp._MN863387
CCTGATATGGCTTTTCCTCGTCTTAATAATATAAGATTTTGATTGTTGCCTCCTGCTTTATTTCTTCTTTTAATGTCTTCTTTAGTTGAAAGTGGTGCGGGGACAGGGTGAACTGTTTATCCTCCCTTGTCTTCTAACATTGCTCATAGTGGTGCATCTGTTGATATGGCTATTTTTTCTTTACATTTGGCGGGTGCTTCTTCCATCCTTGG
>Vesicularia_sp._MN863385
CCTGATATGGCTTTTCCTCGTCTTAATAATATAAGATTTTGATTGTTGCCTCCTGCTTTATTTCTTCTTTTAATGTCTTCTTTAGTTGAAAGTGGTGCGGGGACAGGGTGAACTGTTTATCCTCCCTTGTCTTCTAACATTGCTCATAGTGGTGCATCTGTTGATATGGCTATTTTTTCTTTACATTTGGCGGGTGCTTCTTCCATCCTTGG
>Vesicularia_sp._MN863388
CCTGATATGGCTTTTCCTCGTCTTAATAATATAAGATTTTGATTGTTGCCTCCTGCTTTATTTCTTCTTTTAATGTCTTCTTTAGTTGAAAGTGGTGCGGGGACAGGGTGAACTGTTTATCCTCCCTTGTCTTCTAACATTGCTCATAGTGGTGCATCTGTTGATATGGCTATTTTTTCTTTACATTTGGCGGGTGCTTCTTCCATCCTTGG
>Vesicularia_sp._MN863382
CCTGATATGGCTTTTCCTCGTCTTAATAATATAAGATTTTGATTGTTGCCTCCTGCTTTATTTCTTCTTTTAATGTCTTCTTTAGTTGAAAGTGGTGCGGGGACAGGGTGAACTGTTTATCCTCCCTTGTCTTCTAACATTGCTCATAGTGGTGCATCTGTTGATATGGCTATTTTTTCTTTACATTTGGCGGGTGCTTCTTCCATCCTTGG
>Vesicularia_sp._MN863383
CCTGATATGGCTTTTCCTCGTCTTAATAATATAAGATTTTGATTGTTGCCTCCTGCTTTATTTCTTCTTTTAATGTCTTCTTTAGTTGAAAGTGGTGCGGGGACAGGGTGAACTGTTTATCCTCCCTTGTCTTCTAACATTGCTCATAGTGGTGCATCTGTTGATATGGCTATTTTTTCTTTACATTTGGCGGGTGCTTCTTCCATCCTTGG
>Vesicularia_sp._MN863386
CCTGATATGGCTTTTCCTCGTCTTAATAATATAAGATTTTGATTGTTGCCTCCTGCTTTATTTCTTCTTTTAATGTCTTCTTTAGTTGAAAGTGGTGCGGGGACAGGGTGAACTGTTTATCCTCCCTTGTCTTCTAACATTGCTCATAGTGGTGCATCTGTTGATATGGCTATTTTTTCTTTACATTTGGCGGGTGCTTCCTCCATCCTTGG
>Securiflustra_securifrons_FJ196090
CCTGATATGGCTTTTCCTCGTTTGAATAATATAAGCTTTTGGTTGCTTCCTCCGGCTCTTATTTTGTTGTTGATATCTTCGATGGTAGAAAGGGGGGCAGGTACTGGTTGGACTGTTTACCCCCCTCTCTCTTCTAATCTTGCTCATAGTGGGTCTTCTGTTGATTTGGCTATTTTTTCTTTACATTTGGCGGGAGCTTCTTCTATTTTGGG
>Amathia_imbricata_KM373430
CCTGATATGGCTTTTCCTCGTCTTAATAATATAAGTTTTTGGTTGTTGCCTCCTGCTCTTATTCTTTTACTCATGTCTTCTTTGGTGGAAAGGGGGGCTGGTACTGGTTGAACTGTTTATCCTCCTCTTGCTTCTAATATTGCTCATAGGGGTTCATCTGTTGATATGGCTATTTTTTCTTTGCATTTAGCTGGTATTTCTTCTATTCTTGG
>Amathia_imbricata_KM373431
CCTGATATGGCTTTTCCTCGTCTTAATAATATAAGTTTTTGGTTGTTGCCTCCTGCTCTTATTCTTTTACTCATGTCTTCTTTGGTGGAAAGGGGTGCTGGTACCGGTTGAACTGTTTATCCTCCTCTTGCTTCTAATATTGCTCATAGGGGTTCATCTGTTGATATGGCTATTTTTTCTTTGCATTTANCTGGTATTTCTTCTATTCTTGG
>Amathia_tertia_KM373437
CCTGATATAGCTTTTCCTCGTCTTAATAATATGAGTTTTTGGTTATTACCTCCTGCTCTTATTCTTTTATTGATATCTTCTTTGGTGGAAAGAGGTGCTGGTACTGGTTGAACGGTTTATCCTCCTCTTTCTTCTAATATTGCTCACAGAGGTTCTTCTGTTGATATAGCTATTTTTTCTCTTCATTTGGCTGGTGTCTCTTCTATTCTTGG
>Amathia_sp._OM964649
CCTGATATGGCTTTTCCTCGTCTTAATAATATAAGTTTTTGATTGTTGCCCCCAGCTCTTATTCTTTTACTGATATCTTCTTTGGTTGAGAGGGGTGCTGGTACAGGTTGAACAGTTTATCCCCCTCTTTCTTCTAATATTGCTCACAGAGGTTCTTCTGTTGATATGGCTATTTTTTCTCTTCATTTGGCTGGTGTTTCTTCTATTCTTGG
>Hislopia_malayensis_OR632412
CCTGATATGGTTTTTCCTCGTTTAAATAATATGAGGTTTTGGTTATTACCCCCTTCTTTGTGTTTATTATTAATGTCTGCCTTGGTTGAAAGTGGTGCTGGTACTGGTTGAACAGTTTACCCTCCTTTGGCTTCTAATATCGCTCATAGTGGTGCATCTGTTGATATGGCTATTTTTTCTTTGCATTTGGCTGGTGCTTCTTCTATTTTGGG
>Amathia_cf._KM373353
CCCGATATGGCGTTCCCTCGACTCAATAATATGAGATTTTGGTTGCTTCCTCCTGCTCTAATTTTGTTATTAATGTCTTCTTTGGTTGAAAGGGGTGCAGGTACGGGTTGGACTGTTTATCCTCCTCTGGCTTCTAATATTGCACATAGGGGTTCTTCTGTCGATATGGCTATTTTTTCTCTTCATTTGGCTGGGGTTTCCTCTATTCTTGG
>Amathia_crispa_KM373354
CCCGATATGGCGTTCCCTCGACTCAATAATATGAGATTTTGGTTGCTTCCTCCTGCTCTAATTTTGTTATTAATGTCTTCTTTGGTTGAAAGGGGTGCAGGTACGGGTTGGACTGTTTATCCTCCTCTGGCTTCTAATATTGCACATAGGGGTTCTTCTGTCGATATGGCTATTTTTTCTCTTCATTTGGCTGGGGTTTCCTCTATTCTTGG
>Amathia_crispa_KM373355
CCCGATATGGCGTTCCCTCGACTCAATAATATGAGATTTTGGTTGCTTCCTCCTGCTCTAATTTTGTTATTAATGTCTTCTTTGGTTGAAAGGGGTGCAGGTACGGGTTGGACTGTTTATCCTCCTCTGGCTTCTAATATTGCACATAGGGGTTCTTCTGTCGATATGGCTATTTTTTCTCTTCATTTGGCTGGGGTTTCCTCTATTCTTGG
>Amathia_crispa_KM373356
CCCGATATGGCGTTCCCTCGACTCAATAATATGAGATTTTGGTTGCTTCCTCCTGCTCTAATTTTGTTATTAATGTCTTCTTTGGTTGAAAGGGGTGCAGGTACGGGTTGGACTGTTTATCCTCCTCTGGCTTCTAATATTGCACATAGGGGTTCTTCTGTCGATATGGCTATTTTTTCTCTTCATTTGGCTGGGGTTTCCTCTATTCTTGG
>Amathia_evelinae_KM373436
CCTGATATAGCCTTCCCTCGTCTTAATAATATGAGTTTTTGGCTTCTTCCTCCAGCTTTAACTTTGCTTCTTATGTCTTCTTTAGTGGAAAGAGGAGCGGGTACAGGTTGAACTGTTTATCCTCCTTTGTCTTCTAATATTGCTCATAGAGGAGCTTCTGTTGATATGGCTATTTTTTCTTTGCATTTAGCGGGTGTTTCTTCTATTTTGGG
>Amathia_sp._KM373435
CCTGATATGGCTTTCCCTCGTCTTAATAATATGAGGTTTTGGTTATTGCCCCCTGCTTTGACATTGTTACTTATGTCATCTTTAGTTGAGAGTGGGGCTGGTACAGGGTGAACTGTTTACCCTCCTTTGGCTTCTAATATTGCTCATAGGGGTGCTTCTGTTGATATGGCTATTTTTTCTTTGCATTTAGCTGGTGTTTCTTCTATTTTAGG
>Amathia_lendigera_KM373357
CCTGATATGGCGTTTCCTCGTTTAAATAATATAAGGTTTTGGTTGCTTCCTCCTGCCCTTTTGTTGTTGTTGATGTCCTCTTTAGTGGAGAGAGGTGCTGGTACTGGGTGGACTGTATATCCTCCTTTGGCTTCTAATATTGCCCATAGAGGTTCCTCTGTCGACATGGCTATTTTTTCTCTTCATTTAGCTGGGGTTTCTTCTATTTTAGG
>Victorella_muelleri_OR632413
CCTGATATGGCCTTTCCTCGTTTAAACAATATGAGTTTTTGGTTGCTTCCTCCTGCTCTGTTTTTACTGTTAATGTCTTCTCTTGTTGAGAGAGGGGCTGGTACTGGTTGAACTGTTTACCCTCCGTTGGCTTCTAATATTGCTCATAGAGGTAGTTCAGTTGATATGGCTATTTTCTCATTGCATTTGGCTGGTGTTTCTTCTATTTTAGG
>Amathia_pustulosa_KM373433
CCCGATATAGCGTTTCCTCGTTTGAATAATATGAGTTTTTGGTTGCTCCCTCCTGCATTACTTCTTTTGTTAATGTCTTCTTTGGTGGAGAGGGGAGCTGGTACGGGATGGACTGTTTATCCTCCTTTGGCTTCTAATATTGCTCATAGTGGTTCTTCCGTTGATATGGCTATTTTTTCACTTCATTTGGCTGGTGTTTCTTCTATTTTAGG
>Amathia_semiconvoluta_KM373358
CCTGATATGGCTTTTCCTCGATTGAATAATATAAGGTTTTGGTTGCTTCCTCCTGCTTTGATTTTGTTATTAATGTCTTCTTTGGTTGAGAGGGGAGCTGGAACGGGTTGAACTGTTTATCCTCCGTTGGCTTCTAATATTGCTCACAGAGGTTCTTCTGTGGATATGGCTATTTTCTCTTTACACTTAGCTGGTGTTTCTTCTATTTTGGG
>Amathia_distans_OR632417
CCTGATATGGCTTTTCCTCGTTTAAATAATATAAGGTTTTGGTTGCTTCCTCCTGCTTTGATTTTGTTGTTGATGTCTTCTTTGGTTGAGAGAGGTGCTGGTACTGGTTGAACAGTTTATCCTCCTTTGGCTTCTAATATTGCTCATAGGGGGTCTTCTGTTGATATGGCTATTTTTTCTTTACATTTGGCGGGTGTTTCTTCTATTTTAGG
>Amathia_vidovici_KM373363
CCTGATATGGCTTTTCCTCGTTTGAATAATATAAGTTTTTGATTGCTTCCTCCTGCATTATTGTTGCTTCTGATGTCTTCTTTGGTTGAAAGCGGTGCTGGTACGGGTTGAACTGTTTATCCTCCCTTGGCTTCCAATATTGCTCACAGGGGTTCGTCTGTTGATATGGCTATTTTTTCTCTTCATTTGGCTGGTGTTTCTTCTATTTTAGG
>Amathia_vidovici_KM373359
CCTGATATGGCCTTTCCTCGTTTAAATAATATAAGTTTTTGGTTGCTTCCTCCTGCATTATTGTTGCTTTTGATGTCTTCTTTGGTTGAGAGTGGTGCTGGTACGGGTTGAACTGTTTATCCTCCTTTGGCTTCTAATATTGCTCATAGGGGTTCTTCTGTTGATATGGCTATTTTTTCTCTTCATTTGGCTGGTGTTTCTTCTATTTTAGG
>Amathia_vidovici_KM373394
CCTGATATGGCCTTTCCTCGTTTAAATAATATAAGTTTTTGGTTGCTTCCTCCTGCATTATTGTTGCTTTTGATGTCTTCTTTGGTTGAGAGTGGTGCTGGTACGGGTTGAACTGTTTATCCTCCTTTGGCTTCTAATATTGCTCATAGGGGTTCTTCTGTTGATATGGCTATTTTTTCTCTTCATTTGGCTGGTGTTTCTTCTATTTTAGG
>Amathia_vidovici_KM373361
CCTGATATGGCCTTTCCTCGTTTAAATAATATAAGTTTTTGGTTGCTTCCTCCTGCATTATTGTTGCTTTTGATGTCTTCTTTGGTTGAGAGTGGTGCTGGTACGGGTTGAACTGTTTATCCTCCTTTGGCTTCTAATATTGCTCATAGGGGTTCTTCTGTTGATATGGCTATTTTTTCTCTTCATTTGGCTGGTGTTTCTTCTATTTTAGG
>Amathia_vidovici_KM373362
CCTGATATGGCCTTTCCTCGTTTAAATAATATAAGTTTTTGGTTGCTTCCTCCTGCATTATTGTTGCTTTTGATGTCTTCTTTGGTTGAGAGTGGTGCTGGTACGGGTTGAACTGTTTATCCTCCTTTGGCTTCTAATATTGCTCATAGGGGTTCTTCTGTTGATATGGCTATTTTTTCTCTTCATTTGGCTGGTGTTTCTTCTATTTTAGG
>Amathia_vidovici_KM373395
CCTGATATGGCCTTTCCTCGTTTAAATAATATAAGTTTTTGGTTGCTTCCTCCTGCATTATTGTTGCTTTTGATGTCTTCTTTGGTTGAGAGTGGTGCTGGTACGGGTTGAACTGTTTATCCTCCTTTGGCTTCTAATATTGCTCATAGGGGTTCTTCTGTTGATATGGCTATTTTTTCTCTTCATTTGGCTGGTGTTTCTTCTATTTTAGG
>Amathia_vidovici_KM373396
CCTGATATGGCCTTTCCTCGTTTAAATAATATAAGTTTTTGGTTGCTTCCTCCTGCATTATTGTTGCTTTTGATGTCTTCTTTGGTTGAGAGTGGTGCTGGTACGGGTTGAACTGTTTATCCTCCTTTGGCTTCTAATATTGCTCATAGGGGTTCTTCTGTTGATATGGCTATTTTTTCTCTTCATTTGGCTGGTGTTTCTTCTATTTTAGG
>Amathia_vidovici_KM373397
CCTGATATGGCCTTTCCTCGTTTAAATAATATAAGTTTTTGGTTGCTTCCTCCTGCATTATTGTTGCTTTTGATGTCTTCTTTGGTTGAGAGTGGTGCTGGTACGGGTTGAACTGTTTATCCTCCTTTGGCTTCTAATATTGCTCATAGGGGTTCTTCTGTTGATATGGCTATTTTTTCTCTTCATTTGGCTGGTGTTTCTTCTATTTTAGG
>Amathia_vidovici_KM373418
CCTGATATGGCCTTTCCTCGTTTGAATAATATAAGTTTTTGGTTGCTTCCTCCTGCACTATTGTTGCTTTTAATGTCTTCTTTGGTTGAGAGTGGTGCTGGTACGGGTTGAACTGTTTATCCTCCTTTGGCTTCTAACATTGCTCATAGGGGTTCTTCTGTTGATATGGCTATTTTTTCTCTTCATTTAGCTGGGGTTTCTTCTATTTTAGG
>Amathia_vidovici_KM373402
CCTGATATGGCCTTTCCTCGTTTGAATAATATAAGTTTTTGGTTGCTTCCTCCTGCACTATTGTTGCTTTTAATGTCTTCTTTGGTTGAGAGTGGTGCTGGTACGGGTTGAACTGTTTATCCTCCTTTGGCTTCTAACATTGCTCATAGGGGTTCTTCTGTTGATATGGCTATTTTTTCTCTTCATTTAGCTGGGGTTTCTTCTATTTTAGG
>Amathia_vidovici_KM373400
CCTGATATGGCCTTTCCTCGTTTGAATAATATAAGTTTTTGGTTGCTTCCTCCTGCACTATTGTTGCTTTTAATGTCTTCTTTGGTTGAGAGTGGTGCTGGTACGGGTTGAACTGTTTATCCTCCTTTGGCTTCTAACATTGCTCATAGGGGTTCTTCTGTTGATATGGCTATTTTTTCTCTTCATTTAGCTGGGGTTTCTTCTATTTTAGG
>Amathia_vidovici_KM373409
CCTGATATGGCCTTTCCTCGTTTGAATAATATAAGTTTTTGGTTGCTTCCTCCTGCACTATTGTTGCTTTTAATGTCTTCTTTGGTTGAGAGTGGTGCTGGTACGGGTTGAACTGTTTATCCTCCTTTGGCTTCTAACATTGCTCATAGGGGTTCTTCTGTTGATATGGCTATTTTTTCTCTTCATTTAGCTGGGGTTTCTTCTATTTTAGG
>Amathia_vidovici_KM373416
CCTGATATGGCCTTTCCTCGTTTGAATAATATAAGTTTTTGGTTGCTTCCTCCTGCACTATTGTTGCTTTTAATGTCTTCTTTGGTTGAGAGTGGTGCTGGTACGGGTTGAACTGTTTATCCTCCTTTGGCTTCTAACATTGCTCATAGGGGTTCTTCTGTTGATATGGCTATTTTTTCTCTTCATTTAGCTGGGGTTTCTTCTATTTTAGG
>Amathia_vidovici_KM373370
CCTGATATGGCCTTTCCTCGTTTGAATAATATAAGTTTTTGGTTGCTTCCTCCTGCACTATTGTTGCTTTTAATGTCTTCTTTGGTTGAGAGTGGTGCTGGTACGGGTTGAACTGTTTATCCTCCTTTGGCTTCTAACATTGCTCATAGGGGTTCTTCTGTTGATATGGCTATTTTTTCTCTTCATTTAGCTGGGGTTTCTTCTATTTTAGG
>Amathia_vidovici_KM373369
CCTGATATGGCCTTTCCTCGTTTGAATAATATAAGTTTTTGGTTGCTTCCTCCTGCACTATTGTTGCTTTTAATGTCTTCTTTGGTTGAGAGTGGTGCTGGTACGGGTTGAACTGTTTATCCTCCTTTGGCTTCTAACATTGCTCATAGGGGTTCTTCTGTTGATATGGCTATTTTTTCTCTTCATTTAGCTGGGGTTTCTTCTATTTTAGG
>Amathia_vidovici_KM373412
CCTGATATGGCCTTTCCTCGTTTGAATAATATAAGTTTTTGGTTGCTTCCTCCTGCACTATTGTTGCTTTTAATGTCTTCTTTGGTTGAGAGTGGTGCTGGTACGGGTTGAACTGTTTATCCTCCTTTGGCTTCTAACATTGCTCATAGGGGTTCTTCTGTTGATATGGCTATTTTTTCTCTTCATTTAGCTGGGGTTTCTTCTATTTTAGG
>Amathia_vidovici_KM373366
CCTGATATGGCCTTTCCTCGTTTGAATAATATAAGTTTTTGGTTGCTTCCTCCTGCACTATTGTTGCTTTTAATGTCTTCTTTGGTTGAGAGTGGTGCTGGTACGGGTTGAACTGTTTATCCTCCTTTGGCTTCTAACATTGCTCATAGGGGTTCTTCTGTTGATATGGCTATTTTTTCTCTTCATTTAGCTGGGGTTTCTTCTATTTTAGG
>Amathia_vidovici_KM373367
CCTGATATGGCCTTTCCTCGTTTGAATAATATAAGTTTTTGGTTGCTTCCTCCTGCACTATTGTTGCTTTTAATGTCTTCTTTGGTTGAGAGTGGTGCTGGTACGGGTTGAACTGTTTATCCTCCTTTGGCTTCTAACATTGCTCATAGGGGTTCTTCTGTTGATATGGCTATTTTTTCTCTTCATTTAGCTGGGGTTTCTTCTATTTTAGG
>Amathia_vidovici_KM373368
CCTGATATGGCCTTTCCTCGTTTGAATAATATAAGTTTTTGGTTGCTTCCTCCTGCACTATTGTTGCTTTTAATGTCTTCTTTGGTTGAGAGTGGTGCTGGTACGGGTTGAACTGTTTATCCTCCTTTGGCTTCTAACATTGCTCATAGGGGTTCTTCTGTTGATATGGCTATTTTTTCTCTTCATTTAGCTGGGGTTTCTTCTATTTTAGG
>Amathia_vidovici_KM373379
CCTGATATGGCCTTTCCTCGTTTGAATAATATAAGTTTTTGGTTGCTTCCTCCTGCACTATTGTTGCTTTTAATGTCTTCTTTGGTTGAGAGTGGTGCTGGTACGGGTTGAACTGTTTATCCTCCTTTGGCTTCTAACATTGCTCATAGGGGTTCTTCTGTTGATATGGCTATTTTTTCTCTTCATTTAGCTGGGGTTTCTTCTATTTTAGG
>Amathia_vidovici_KM373399
CCTGATATGGCCTTTCCTCGTTTGAATAATATAAGTTTTTGGTTGCTTCCTCCTGCACTATTGTTGCTTTTAATGTCTTCTTTGGTTGAGAGTGGTGCTGGTACGGGTTGAACTGTTTATCCTCCTTTGGCTTCTAACATTGCTCATAGGGGTTCTTCTGTTGATATGGCTATTTTTTCTCTTCATTTAGCTGGGGTTTCTTCTATTTTAGG
>Amathia_vidovici_KM373401
CCTGATATGGCCTTTCCTCGTTTGAATAATATAAGTTTTTGGTTGCTTCCTCCTGCACTATTGTTGCTTTTAATGTCTTCTTTGGTTGAGAGTGGTGCTGGTACGGGTTGAACTGTTTATCCTCCTTTGGCTTCTAACATTGCTCATAGGGGTTCTTCTGTTGATATGGCTATTTTTTCTCTTCATTTAGCTGGGGTTTCTTCTATTTTAGG
>Amathia_vidovici_KM373404
CCTGATATGGCCTTTCCTCGTTTGAATAATATAAGTTTTTGGTTGCTTCCTCCTGCACTATTGTTGCTTTTAATGTCTTCTTTGGTTGAGAGTGGTGCTGGTACGGGTTGAACTGTTTATCCTCCTTTGGCTTCTAACATTGCTCATAGGGGTTCTTCTGTTGATATGGCTATTTTTTCTCTTCATTTAGCTGGGGTTTCTTCTATTTTAGG
>Amathia_vidovici_KM373406
CCTGATATGGCCTTTCCTCGTTTGAATAATATAAGTTTTTGGTTGCTTCCTCCTGCACTATTGTTGCTTTTAATGTCTTCTTTGGTTGAGAGTGGTGCTGGTACGGGTTGAACTGTTTATCCTCCTTTGGCTTCTAACATTGCTCATAGGGGTTCTTCTGTTGATATGGCTATTTTTTCTCTTCATTTAGCTGGGGTTTCTTCTATTTTAGG
>Amathia_vidovici_KM373410
CCTGATATGGCCTTTCCTCGTTTGAATAATATAAGTTTTTGGTTGCTTCCTCCTGCACTATTGTTGCTTTTAATGTCTTCTTTGGTTGAGAGTGGTGCTGGTACGGGTTGAACTGTTTATCCTCCTTTGGCTTCTAACATTGCTCATAGGGGTTCTTCTGTTGATATGGCTATTTTTTCTCTTCATTTAGCTGGGGTTTCTTCTATTTTAGG
>Amathia_vidovici_KM373411
CCTGATATGGCCTTTCCTCGTTTGAATAATATAAGTTTTTGGTTGCTTCCTCCTGCACTATTGTTGCTTTTAATGTCTTCTTTGGTTGAGAGTGGTGCTGGTACGGGTTGAACTGTTTATCCTCCTTTGGCTTCTAACATTGCTCATAGGGGTTCTTCTGTTGATATGGCTATTTTTTCTCTTCATTTAGCTGGGGTTTCTTCTATTTTAGG
>Amathia_vidovici_KM373413
CCTGATATGGCCTTTCCTCGTTTGAATAATATAAGTTTTTGGTTGCTTCCTCCTGCACTATTGTTGCTTTTAATGTCTTCTTTGGTTGAGAGTGGTGCTGGTACGGGTTGAACTGTTTATCCTCCTTTGGCTTCTAACATTGCTCATAGGGGTTCTTCTGTTGATATGGCTATTTTTTCTCTTCATTTAGCTGGGGTTTCTTCTATTTTAGG
>Amathia_vidovici_KM373414
CCTGATATGGCCTTTCCTCGTTTGAATAATATAAGTTTTTGGTTGCTTCCTCCTGCACTATTGTTGCTTTTAATGTCTTCTTTGGTTGAGAGTGGTGCTGGTACGGGTTGAACTGTTTATCCTCCTTTGGCTTCTAACATTGCTCATAGGGGTTCTTCTGTTGATATGGCTATTTTTTCTCTTCATTTAGCTGGGGTTTCTTCTATTTTAGG
>Amathia_vidovici_KM373415
CCTGATATGGCCTTTCCTCGTTTGAATAATATAAGTTTTTGGTTGCTTCCTCCTGCACTATTGTTGCTTTTAATGTCTTCTTTGGTTGAGAGTGGTGCTGGTACGGGTTGAACTGTTTATCCTCCTTTGGCTTCTAACATTGCTCATAGGGGTTCTTCTGTTGATATGGCTATTTTTTCTCTTCATTTAGCTGGGGTTTCTTCTATTTTAGG
>Amathia_vidovici_KM373419
CCTGATATGGCCTTTCCTCGTTTGAATAATATAAGTTTTTGGTTGCTTCCTCCTGCACTATTGTTGCTTTTAATGTCTTCTTTGGTTGAGAGTGGTGCTGGTACGGGTTGAACTGTTTATCCTCCTTTGGCTTCTAACATTGCTCATAGGGGTTCTTCTGTTGATATGGCTATTTTTTCTCTTCATTTAGCTGGGGTTTCTTCTATTTTAGG
>Amathia_vidovici_KM373371
CCTGATATGGCCTTTCCTCGTTTGAATAATATAAGTTTTTGGTTGCTTCCTCCTGCACTATTGTTGCTTTTAATGTCTTCTTTGGTTGAGAGTGGTGCTGGTACGGGTTGAACTGTTTATCCTCCTTTGGCTTCTAACATTGCTCATAGGGGTTCTTCTGTTGATATGGCTATTTTTTCTCTTCATTTAGCTGGGGTTTCTTCTATTTTAGG
>Amathia_vidovici_KM373372
CCTGATATGGCCTTTCCTCGTTTGAATAATATAAGTTTTTGGTTGCTTCCTCCTGCACTATTGTTGCTTTTAATGTCTTCTTTGGTTGAGAGTGGTGCTGGTACGGGTTGAACTGTTTATCCTCCTTTGGCTTCTAACATTGCTCATAGGGGTTCTTCTGTTGATATGGCTATTTTTTCTCTTCATTTAGCTGGGGTTTCTTCTATTTTAGG
>Amathia_vidovici_KM373373
CCTGATATGGCCTTTCCTCGTTTGAATAATATAAGTTTTTGGTTGCTTCCTCCTGCACTATTGTTGCTTTTAATGTCTTCTTTGGTTGAGAGTGGTGCTGGTACGGGTTGAACTGTTTATCCTCCTTTGGCTTCTAACATTGCTCATAGGGGTTCTTCTGTTGATATGGCTATTTTTTCTCTTCATTTAGCTGGGGTTTCTTCTATTTTAGG
>Amathia_vidovici_KM373374
CCTGATATGGCCTTTCCTCGTTTGAATAATATAAGTTTTTGGTTGCTTCCTCCTGCACTATTGTTGCTTTTAATGTCTTCTTTGGTTGAGAGTGGTGCTGGTACGGGTTGAACTGTTTATCCTCCTTTGGCTTCTAACATTGCTCATAGGGGTTCTTCTGTTGATATGGCTATTTTTTCTCTTCATTTAGCTGGGGTTTCTTCTATTTTAGG
>Amathia_vidovici_KM373417
CCTGATATGGCCTTTCCTCGTTTGAATAATATAAGTTTTTGGTTGCTTCCTCCTGCACTATTGTTGCTTTTAATGTCTTCTTTGGTTGAGAGTGGTGCTGGTACGGGTTGAACTGTTTATCCTCCTTTGGCTTCTAACATTGCTCATAGGGGTTCTTCTGTTGATATGGCTATTTTTTCTCTTCATTTAGCTGGGGTTTCTTCTATTTTAGG
>Amathia_vidovici_KM373420
CCTGATATGGCCTTTCCTCGTTTGAATAATATAAGTTTTTGGTTGCTTCCTCCTGCACTATTGTTGCTTTTAATGTCTTCTTTGGTTGAGAGTGGTGCTGGTACGGGTTGAACTGTTTATCCTCCTTTGGCTTCTAACATTGCTCATAGGGGTTCTTCTGTTGATATGGCTATTTTTTCTCTTCATTTAGCTGGGGTTTCTTCTATTTTAGG
>Cauloramphus_brunea_HQ201940
CCTGATATGGCATTTCCTCGTTTGAATAACATGAGTTTTTGGTTATCACCCCCTGCTCTCTTATTGTTGTTAATATCAACATTGGTTGAAAGAGGAGCAGGTACGGGGTGAACGGTTTACCCTCCTTTATCGTCTAGTATTGGTCATAGTGGGTCTTCTGTGGACTTGGTTATTTTTTCTTTACATTTGGCGGGTGTTTCTTCTATTTTGGG
>Cauloramphus_korensis_EU560977
CCTGATATAGCTTTTCCTCGATTAAATAACATAAGGTTTTGATTATTGCCTCCTGCACTTTTTTTATTATTAGTGTCAGTAATAGTCGAGTCAGGGGCAGGAACAGGTTGAACTGTGTATCCTCCTTTATCATCAAGGTTGGCCCATAGGGGTTGTTCGGTAGATTTAGTTATTTTTAGTTTGCATTTAGCAGGTATTTCTTCTATTTTAGG
>Cauloramphus_korensis_HQ201949
CCTGATATAGCTTTTCCTCGATTAAATAACATAAGGTTTTGATTATTGCCTCCTGCACTTTTTTTATTATTAGTGTCAGTAATAGTCGAGTCAGGGGCAGGAACAGGTTGAACTGTGTATCCTCCTTTATCATCAAGGTTGGCCCATAGGGGTTGTTCGGTAGATTTAGTTATTTTTAGTTTGCATTTAGCAGGTATTTCTTCTATTTTAGG
>Cauloramphus_spectabilis_HQ201939
CCAGATATAGCGTTTCCACGGTTAAATAATATAAGATTCTGGTTGTTACCTCCTGCTTTATTTTTATTACTTTTATCTACTTTGGTAGAAAGAGGTGCAGGAACTGGGTGGACAGTTTATCCCCCTTTGTCTTCTAATTTAGCCCATAGGGGGGCTTCAGTAGACTTAGTTATTTTTTCTCTCCATTTGGCAGGAATTTCTTCTATTTTAGG
>Conopeum_seurati_KF714792
CCTGATATAGCCTTCCCTCGTTTAAATAATATAAGATTCTGACTTCTCCCCCCAGCTTTATTTCTTCTCCTTATATCTTCTTTAGTAGAGAGAGGAGCTGGAACGGGGTGAACAGTTTACCCTCCCTTATCTTCTAATATTGCTCATAGTGGTTCATCTGTAGATATGGCTATTTTTTCCCTCCATTTAGCTGGTGTTTCATCAATTTTAGG
>Cauloramphus_sp._EU835947
CCTGACATAGCATTCCCTCGTTTGAATAATATGAGATTTTGATTACTACCTCCAGCGTTGCTTTTACTTCTCTTATCAACATTAGTTGAAAGAGGTGCAGGGACTGGGTGGACAGTCTACCCTCCTCTATCTTCTAATTTAGCCCATAGAGGCTCTTCTGTCGACTTGGTAATTTTTTCTCTTCATTTGGCGGGTATTTCTTCTATTTTGGG
>Cauloramphus_sp._EU835953
CCTGATATAGCTTTTCCTCGTCTAAATAATATAAGATTTTGATTACTACCACCAGCTTTACTCTTATTACTTTTGTCTACATTAGTAGAAAGAGGTGCTGGAACCGGATGAACTGTTTACCCTCCTTTATCATCAAATTTAGCTCATAGAGGTTCTTCAGTAGACTTAGTTATTTTTTCTCTTCATTTGGCAGGAATCTCTTCTATCTTGGG
>Cauloramphus_sp._HQ201935
CCTGATATAGCTTTTCCTCGTTTAAATAATATAAGATTTTGGTTGCTTCCGCCTGCACTATTTCTTCTTTTAGTTTTAGCTTTAGTAGAATCAGGAGCAGGAACTGGATGAACAGTTTATCCTCCTTTGTCATCTAATTTGGCTCATAGAGGATGTTCTGTTGATCTTGTAATTTTTTCTCTTCATTTAGCAGGAATTTCTTCTATTTTAGG
>Cauloramphus_sp._EU835950
CCTGATATAGCTTTTCCTCGTTTAAATAATATAAGATTTTGATTATTGCCTCCAGCTTTGTTGCTTCTTCTTTTGTCAACATTAGTAGAAAGGGGAGCGGGAACGGGATGAACAGTTTACCCACCCTTATCTTCTAATTTGGCACATAGGGGTTCATCTGTGGATTTAGTTATTTTTTCTCTTCATTTAGCTGGTATTTCTTCTATTCTAGG
>Cauloramphus_sp._HQ201936
CCTGATATAGCTTTTCCTCGTTTAAATAATATAAGATTTTGATTATTGCCTCCAGCTTTGTTGCTTCTTCTTTTGTCAACATTAGTAGAAAGGGGAGCGGGAACGGGATGAACAGTTTACCCACCCTTATCTTCTAATTTGGCACATAGGGGTTCATCTGTGGATTTAGTTATTTTTTCTCTTCATTTAGCTGGTATTTCTTCTATTCTAGG
>Cauloramphus_disjunctus_EU835957
CCCGATATAGCTTTTCCTCGTCTTAATAATATAAGATTTTGGTTACTTCCTCCGGCTTTATTTCTTCTTCTTCTATCTACTCTGGTAGAGAGAGGGGCAGGTACAGGGTGAACAGTTTATCCTCCCTTATCTTCTAATTTAGCTCATAGAGGATCCTCTGTTGATTTAGTGATTTTTTCACTTCATTTAGCTGGTATTTCTTCTATTTTAGG
>Cauloramphus_multiavicularia_EU835961
CCAGATATAGCTTTTCCTCGATTAAATAATATGAGTTTTTGATTGTTGCCCCCTGCTTTGTTTCTTTTATTACTTTCAGTATTAGTTGAAAGAGGGGCTGGAACAGGGTGGACAGTTTATCCCCCCCTGTCTTCAAATCTTGCTCATAGAGGGTGTTCTGTTGACTTAGTGATTTTCTCTCTTCACTTAGCAGGAATTTCTTCTATTTTGGG
>Cauloramphus_multiavicularia_HQ201932
CCAGATATAGCTTTTCCTCGATTAAATAATATGAGTTTTTGATTGTTGCCCCCTGCTTTGCTTCTTTTATTACTTTCAGTATTAGTTGAAAGAGGGGCTGGAACAGGGTGGACAGTTTATCCCCCCCTGTCTTCAAATCTTGCTCATAGAGGGTGTTCTGTTGACTTAGTGATTTTCTCTCTTCACTTAGCAGGAATTTCTTCTATTTTGGG
>Cauloramphus_cryptoarmatus_HQ201929
CCTGACATGGCTTTCCCTCGTTTAAATAATATAAGTTTTTGGTTATTACCTCCTGCATTAATACTTTTATTGCTTTCTGTTCTTGTGGAAAGAGGAGCAGGAACAGGATGAACAGTCTATCCACCTTTGTCTTCTAATCTTGCCCATAGGGGATGTTCGGTAGATCTGGTAATTTTTTCTCTTCATCTTGCAGGTATTTCTTCTATTTTAGG
>Cauloramphus_cryptoarmatus_EU835951
CCTGATATGGCTTTTCCTCGTTTAAATAATATAAGTTTTTGATTATTACCTCCTGCATTAATACTTTTATTGCTTTCTGTTCTTGTGGAAAGAGGAGCAGGAACAGGATGAACAGTCTATCCACCTTTATCTTCTAACCTTGCCCATAGGGGATGTTCAGTAGATTTGGTAATTTTTTCTCTTCATCTTGCAGGTATTTCTTCTATTTTAGG
>Cauloramphus_cryptoarmatus_HQ201930
CCTGATATGGCTTTTCCTCGTTTAAATAATATAAGTTTTTGATTATTACCTCCTGCATTAATACTTTTATTGCTTTCTGTTCTTGTGGAAAGAGGAGCAGGAACAGGATGAACAGTCTATCCACCTTTATCTTCTAACTTTGCCCATAGGGGATGTTCAGTAGATTTGGTAATTTTTTCTCTTCATCTTGCAGGTATTTCTTCTATTTTAGG
>Cauloramphus_tortilis_HQ201933
CCTGATATAGCTTTTCCTCGGTTAAATAACATAAGATTTTGGTTACTTCCTCCTGCTTTATTACTTTTACTTTTATCTGCTTTAGTAGAAAGAGGTGCAGGAACAGGATGAACAGTTTATCCTCCTCTTTCTTCTAATTTAGCTCATAGAGGCTGTTCGGTGGATTTAGTGATTTTTTCTTTACATTTAGCTGGTATTTCTTCTATTTTGGG
>Cauloramphus_tortilis_HQ201934
CCTGATATAGCTTTTCCTCGGTTAAATAACATAAGATTTTGGTTACTTCCTCCTGCTTTATTACTTTTACTTTTATCTGCTTTAGTAGAAAGAGGTGCAGGAACAGGATGAACAGTTTATCCTCCTCTTTCTTCTAATTTAGCTCATAGAGGTTGTTCGGTGGATTTAGTGATTTTTTCTTTACATTTAGCTGGTATTTCTTCTATTTTGGG
>Cauloramphus_sp._EU835956
CCTGACATAGCCTTTCCCCGTCTGAATAATATAAGGTTTTGATTATTACCCCCAGCTTTACTACTTTTACTTCTTTCTGTCTTAGTAGAAAGTGGAGCAGGTACTGGGTGAACTGTGTATCCTCCTTTATCTTCTAATTTAGCTCATAGAGGGTGTTCAGTTGATTTAGTAATTTTTTCTCTACACCTTGCTGGAATTTCTTCTATTTTGGG
>Cauloramphus_spinifer_HQ201927
CCTGATATAGCCTTCCCCCGGTTAAACAACATAAGTTTCTGGCTTTTACCTCCCGCTTTGTTTCTTTTACTTCTTTCTGTTATAGTAGAAAGAGGAGCAGGAACAGGGTGGACAGTTTATCCTCCTTTATCATCTAATTTAGCCCATAGAGGATGTTCAGTTGACTTAGTCATTTTTTCTTTACATCTTGCAGGTATTTCTTCAATTTTGGG
>Cauloramphus_spinifer_EU560975
CCTGATATAGCCTTCCCCCGGTTAAACAACATAAGTTTCTGGCTTTTACCTCCCGCTTTGTTTCTTTTACTTCTTTCTGTTATAGTAGAAAGAGGAGCAGGAACAGGGTGGACAGTTTATCCTCCTTTATCATCTAATTTAGCCCATAGAGGATGTTCAGTTGACTTAGTCATTTTTTCTTTACATCTTGCAGGTATTTCTTCAATTTTGGG
>Cauloramphus_spinifer_EU835962
CCTGATATAGCCTTCCCCCGGTTAAACAACATAAGTTTCTGGCTTTTACCTCCCGCTTTGTTTCTTTTACTTCTTTCTGTTATAGTAGAAAGAGGAGCAGGAACAGGATGGACAGTTTATCCTCCTTTATCATCTAATTTAGCCCATAGAGGATGTTCAGTTGACTTAGTCATTTTTTCTTTACATCTTGCAGGTATTTCTTCAATTTTGGG
>Cauloramphus_spinifer_HQ201928
CCTGATATAGCCTTCCCCCGGTTAAACAACATAAGTTTCTGGCTTTTACCTCCCGCTTTGTTTCTTTTACTTCTTTCTGTTATAGTAGAAAGAGGAGCAGGAACAGGATGGACAGTTTATCCTCCTTTATCATCTAATTTAGCCCATAGAGGATGTTCAGTTGACTTAGTCATTTTTTCTTTACATCTTGCAGGTATTTCTTCAATTTTGGG
>Cauloramphus_spinifer_HQ201925
CCTGATATAGCTTTTCCCCGGTTAAACAACATAAGTTTCTGGCTTTTACCTCCCGCTTTGTTTCTTTTACTTCTTTCTGTTATAGTAGAGAGAGGAGCAGGGACAGGGTGGACAGTTTATCCTCCTTTATCATCTAACTTAGCCCATAGAGGGTGTTCAGTTGACTTAGTTATTTTTTCTTTACATCTTGCAGGTATTTCTTCAATTTTGGG
>Cauloramphus_spinifer_HQ201926
CCTGATATAGCTTTTCCCCGGTTAAACAACATAAGTTTCTGGCTTTTACCTCCCGCTTTGTTTCTTTTACTTCTTTCTGTTATAGTAGAGAGAGGAGCAGGGACAGGATGGACAGTTTACCCTCCTTTATCATCTAACTTAGCCCATAGAGGGTGTTCAGTTGACTTAGTTATTTTTTCTTTACATCTTGCAGGTATTTCTTCAATTTTGGG
>Amathia_crispa_KM373351
CCTGATATGGCTTTTCCTCGGTTAAATAACATAAGTTTTTGACTTCTTCCTCCTGCGCTTATCTTATTACTAATGTCTTCTTTGGTTGAGAGCGGAGCTGGGACTGGGTGGACAGTTTACCCTCCTCTAGCTTCTAATATCGCTCATAGAGGATCCTCTGTTGACATGGCTATTTTCTCTTTGCACCTGGCGGGTGTTTCTTCTATTTTAGG
>Amathia_convoluta_KM373350
CCTGATATGGCTTTTCCTCGGTTAAATAACATAAGTTTTTGACTTCTTCCTCCTGCGCTTATCTTATTACTAATGTCTTCTTTGGTTGAGAGCGGAGCTGGGACTGGGTGGACAGTTTACCCTCCTCTAGCTTCTAATATCGCTCATAGAGGATCCTCTGTTGACATGGCTATTTTCTCTTTGCACCTGGCGGGTGTTTCTTCTATTTTAGG
>Amathia_crispa_KM373352
CCTGATATGGCTTTTCCTCGATTAAATAATATGAGATTCTGACTTCTTCCTCCTGCCCTTATCTTATTACTGATGTCTTCTTTGGTTGANAGTGGGGCTGGGACTGGGTGGACTGTTTACCCTCCTCTAGCTTCCAATATCGCTCATAGAGGATCCTCCGTTGACATGGCTATTTTCTCTTTGCACTTAGCAGGTGCTTCTTCCATTTTAGG
>Cauloramphus_niger_HQ201948
CCTGATATAGCTTTTCCTCGGTTAAATAATATAAGGTTTTGATTATTACCTCCTGCACTTTTTTTACTGTTATTCTCAACTTTAGTAGAGAGAGGGGCTGGTACGGGTTGAACAGTTTATCCTCCCCTATCCTCTGTTTTAGCTCATAGAGGAGCTTCAGTAGATTTTGTAATTTTTTCTTTACATCTTGCTGGAATTTCTTCTATTTTAGG
>Amathia_gracilis_MH242683
CCTGACATAGCTTTTCCTCGTCTTAATAACATAAGGTTTTGGCTGCTTCCCCCAGCTCTTATTCTTTTGCTCATGTCTTCATTGGTTGAGAGAGGGGCTGGTACTGGGTGGACTGTTTATCCTCCGCTGGCCTCTAACATTGCTCATAGGGGTTCATCTGTTGATATGGCCATTTTTTCTCTTCATTTAGCGGGTGTGTCTTCTATTCTTGG
>Amathia_gracilis_MN447925
CCTGACATAGCTTTTCCTCGTCTTAATAACATAAGGTTTTGGCTGCTTCCCCCAGCTCTTATTCTTTTGCTCATGTCTTCATTGGTTGAGAGAGGGGCTGGTACTGGGTGGACTGTTTATCCTCCGCTGGCCTCTAACATTGCTCATAGGGGTTCATCTGTTGATATGGCCATTTTTTCTCTTCATTTAGCGGGTGTGTCTTCTATTCTTGG
>Conopeum_tenuissimum_HM070017
CCTGACATGGCTTTTCCTCGTCTTAATAATATAAGGTTTTGATTATTACCACCTGCTTTATTTTTACTTTTAATGTCTTCTTTGGTAGAGAGAGGGGCTGGTACTGGATGGACTGTTTATCCTCCTCTATCTTCTAATATTGCACATAGAGGTTCTTCAGTCGATTTAGCTATTTTTTCTCTACATTTAGCTGGTGTTTCTTCTATTTTAGG
>Conopeum_tenuissimum_HM070016
CCTGACATGGCTTTTCCTCGTCTTAATAATATAAGGTTTTGATTATTACCACCTGCTTTATTTTTACTTTTAATGTCTTCTTTGGTAGAGAGAGGGGCTGGTACTGGATGGACTGTTTATCCTCCTCTATCTTCTAATATTGCACATAGAGGTTCTTCAGTCGATTTAGCTATTTTTTCTCTACATTTAGCTGGTGTTTCTTCTATTTTAGG
>Conopeum_tenuissimum_HM070013
CCTGACATGGCTTTTCCTCGTCTTAATAATATAAGGTTTTGATTATTACCACCTGCTTTATTTTTACTTTTAATGTCTTCTTTGGTAGAGAGAGGGGCTGGTACTGGATGGACTGTTTATCCTCCTCTATCTTCTAATATTGCACATAGAGGTTCTTCAGTCGATTTAGCTATTTTTTCTCTACATTTAGCTGGTGTTTCTTCTATTTTAGG
>Conopeum_tenuissimum_HM070014
CCTGATATGGCTTTTCCTCGTCTTAATAATATAAGGTTTTGATTATTACCACCTGCTTTATTTTTACTTTTAATGTCTTCTCTGGTAGAGAGAGGGGCTGGTACCGGATGGACTGTTTATCCTCCTCTATCTTCTAATATTGCACATAGAGGTTCTTCAGTCGATTTAGCTATTTTTTCTCTACATCTAGCTGGTGTTTCTTCTATTTTAGG
>Conopeum_tenuissimum_HM070015
CCTGATATGGCTTTTCCTCGTCTTAATAATATAAGGTTTTGATTATTACCACCTGCTTTATTTTTACTTTTAATGTCTTCTCTGGTAGAGAGAGGGGCTGGTACCGGATGGACTGTTTATCCTCCTCTATCCTCTAATATTGCACATAGAGGTTCTTCAGTCGATTTAGCTATTTTTTCTCTACATCTAGCTGGTGTTTCTTCTATTTTAGG
>Biflustra_perfragilis_HQ896179
CCCGATATAGGGTTTCCTCGTTTAAATAATATGAGGTTCTGACTTCTTCCTCCTGCATTATTTTTGCTTTTAATATCAAGAATAGTAGAATCTGGGGCGGGGACTGGTTGAACCGTATACCCTCCACTTTCTTCTAATGTGGCGCATAGAGGAGGATCAGTTGATTTAGCTATTTTCTCCTTACATTTAGCAGGAGTGTCTAGAATTCTTGG
>Biflustra_perfragilis_HQ896180
CCCGATATAGGGTTTCCTCGTTTAAATAATATGAGGTTCTGACTTCTTCCTCCTGCATTATTTTTGCTTTTAATATCAAGAATAGTAGAATCTGGGGCGGGGACTGGTTGAACCGTATACCCTCCACTTTCTTCTAATGTGGCGCATAGAGGAGGATCAGTTGATTTAGCTATTTTCTCCTTACATTTAGCAGGAGTGTCTAGAATTCTTGG
>Biflustra_savartii_HQ896181
CCCGATATAGGGTTTCCTCGTTTAAATAATATGAGGTTCTGACTTCTTCCTCCTGCATTATTTTTGCTTTTAATATCAAGAATAGTAGAATCTGGGGCGGGGACTGGTTGAACCGTATACCCTCCACTTTCTTCTAATGTGGCGCATAGAGGAGGATCAGTTGATTTAGCTATTTTCTCCTTACATTTAGCAGGAGTGTCTAGAATTCTTGG
>Biflustra_savartii_HQ896182
CCCGATATAGGGTTTCCTCGTTTAAATAATATGAGGTTCTGACTTCTTCCTCCTGCATTATTTTTGCTTTTAATATCAAGAATAGTAGAATCTGGGGCGGGGACTGGTTGAACCGTATACCCTCCACTTTCTTCTAATGTGGCGCATAGAGGAGGATCAGTTGATTTAGCTATTTTCTCCTTACATTTAGCAGGAGTGTCTAGAATTCTTGG
>Flustra_foliacea_FJ196080
CCAGATATGGCTTTTCCACGTTTGAATAATATAAGGTTTTGACTTTTACCTCCTGCCTTAATCTTGTTACTTTTATCTTCCATGGTTGAGAGAGGAGCGGGAACCGGTTGAACTGTCTATCCTCCTTTGGCGTCGAATATTGCTCATAGAGGGGCTTCGGTAGATCTTGCTATTTTTTCTTTGCATTTAGCGGGGGTTTCTTCTATTTTAGG
>Caberea_ellisii_MH242687
CCAGATATAGCATTTCCTCGTTTGAATAATATAAGGTTTTGGTTACTTCCTCCTGCTTTGATTCTTTTGTTGATATCTTCTGTGACTGAAAGAGGGGCGGGGACGGGTTGAACTGTCTACCCTCCTTTATCTTCTAATTTGGCGCATAGAGGTGCTTCTGTAGATTTGGCCATTTTTTCTTTACATCTAGCGGGTGTGTCTTCAATTTTAGG
>Einhornia_crustulenta_MZ580689
CCTGATATAGCATTTCCTCGATTAAATAATATAAGTTTTTGGTTGTTGCCACCTGCTTTATTTTTGTTATTAATATCTTCTCTTATGGAAAGAGGTGCTGGAACAGGTTGAACCCTTTATCCACCATTAGCTTCAAATGTATCTCATAGAGGTCCTTCTGTAGATTTGGCTATTTTTTCTCTTCATTTGGCTGGAGCTTCTTCCATTTTAGG
>Einhornia_crustulenta_MZ580690
CCTGATATAGCATTTCCTCGATTAAATAATATAAGTTTTTGGTTGTTGCCACCTGCTTTATTTTTGTTATTAATATCTTCTCTTATGGAAAGAGGTGCTGGAACAGGTTGAACCCTTTATCCACCATTAGCTTCAAATGTATCTCATAGAGGTCCTTCTGTAGATTTGGCTATTTTTTCTCTTCATTTGGCTGGAGCTTCTTCCATTTTAGG
>Conopeum_chesapeakensis_HM069983
CCTGATATAGCATTTCCTCGATTAAATAATATAAGGTTTTGACTTTTACCACCAGCTTTAATTTCTTTACTCATGTCTTCTATAGTAGAATCTGGAGCTGGAACGGGTTGAACTGTTTATCCTCCTTTATCAAGAAATATTGCACATAGAGGGGCTTCGGTTGATCTTGCAATTTTCTCTTTACATTTGGCTGGTGTGTCCTCTATTCTAGG
>Conopeum_chesapeakensis_HM069985
CCTGATATAGCATTTCCTCGATTAAATAATATAAGGTTTTGACTTTTACCACCAGCTTTAATTTCTTTACTCATGTCTTCTATAGTAGAATCTGGAGCTGGAACGGGTTGAACTGTTTATCCTCCTTTATCAAGAAATATTGCACATAGAGGGGCTTCGGTTGATCTTGCAATTTTCTCTTTACATTTGGCTGGTGTGTCCTCTATTCTAGG
>Conopeum_chesapeakensis_HM069986
CCTGATATAGCATTTCCTCGATTAAATAATATAAGGTTTTGACTTTTACCACCAGCTTTAATTTCTTTACTCATGTCTTCTATAGTAGAATCTGGAGCTGGAACGGGTTGAACTGTTTATCCTCCTTTATCAAGAAATATTGCACATAGAGGGGCTTCGGTTGATCTTGCAATTTTCTCTTTACATTTGGCTGGTGTGTCCTCTATTCTAGG
>Membranipora_chesapeakensis_KT956117
CCTGATATAGCATTTCCTCGATTAAATAATATAAGGTTTTGACTTTTACCACCAGCTTTAATTTCTTTACTCATGTCTTCTATAGTAGAATCTGGAGCTGGAACGGGTTGAACTGTTTATCCTCCTTTATCAAGAAATATTGCACATAGAGGGGCTTCGGTTGATCTTGCAATTTTCTCTTTACATTTGGCTGGTGTGTCCTCTATTCTAGG
>Conopeum_chesapeakensis_HM070004
CCTGATATAGCATTTCCTCGATTAAATAATATAAGGTTTTGACTTTTACCCCCAGCTTTAATTTCTTTACTTATGTCTTCTATAGTAGAATCTGGAGCTGGAACGGGTTGAACTGTTTATCCTCCTTTATCAAGAAATATTGCACATAGAGGGGCTTCGGTTGATCTTGCAATTTTCTCTTTACATTTGGCTGGTGTGTCCTCTATTCTAGG
>Conopeum_chesapeakensis_HM069982
CCTGATATAGCATTTCCTCGATTAAATAATATAAGGTTTTGACTTTTACCACCAGCTTTAATTTCTTTACTTATGTCTTCTATAGTAGAATCTGGAGCTGGAACGGGTTGAACTGTTTATCCTCCTTTATCAAGAAATATTGCACATAGAGGGGCTTCGGTTGATCTTGCAATTTTCTCTTTACATTTGGCTGGTGTGTCCTCTATTCTAGG
>Conopeum_chesapeakensis_HM069988
CCTGATATAGCATTTCCTCGATTAAATAATATAAGGTTTTGACTTTTACCACCAGCTTTAATTTCTTTACTTATGTCTTCTATAGTAGAATCTGGAGCTGGAACGGGTTGAACTGTTTATCCTCCTTTATCAAGAAATATTGCACATAGAGGGGCTTCGGTTGATCTTGCAATTTTCTCTTTACATTTGGCTGGTGTGTCCTCTATTCTAGG
>Conopeum_chesapeakensis_HM069995
CCTGATATAGCATTTCCTCGATTAAATAATATAAGGTTTTGACTTTTACCACCAGCTTTAATTTCTTTACTTATGTCTTCTATAGTAGAATCTGGAGCTGGAACGGGTTGAACTGTTTATCCTCCTTTATCAAGAAATATTGCACATAGAGGGGCTTCGGTTGATCTTGCAATTTTCTCTTTACATTTGGCTGGTGTGTCCTCTATTCTAGG
>Conopeum_chesapeakensis_HM069996
CCTGATATAGCATTTCCTCGATTAAATAATATAAGGTTTTGACTTTTACCACCAGCTTTAATTTCTTTACTTATGTCTTCTATAGTAGAATCTGGAGCTGGAACGGGTTGAACTGTTTATCCTCCTTTATCAAGAAATATTGCACATAGAGGGGCTTCGGTTGATCTTGCAATTTTCTCTTTACATTTGGCTGGTGTGTCCTCTATTCTAGG
>Conopeum_chesapeakensis_HM069998
CCTGATATAGCATTTCCTCGATTAAATAATATAAGGTTTTGACTTTTACCACCAGCTTTAATTTCTTTACTTATGTCTTCTATAGTAGAATCTGGAGCTGGAACGGGTTGAACTGTTTATCCTCCTTTATCAAGAAATATTGCACATAGAGGGGCTTCGGTTGATCTTGCAATTTTCTCTTTACATTTGGCTGGTGTGTCCTCTATTCTAGG
>Conopeum_chesapeakensis_HM069999
CCTGATATAGCATTTCCTCGATTAAATAATATAAGGTTTTGACTTTTACCACCAGCTTTAATTTCTTTACTTATGTCTTCTATAGTAGAATCTGGAGCTGGAACGGGTTGAACTGTTTATCCTCCTTTATCAAGAAATATTGCACATAGAGGGGCTTCGGTTGATCTTGCAATTTTCTCTTTACATTTGGCTGGTGTGTCCTCTATTCTAGG
>Conopeum_chesapeakensis_HM070000
CCTGATATAGCATTTCCTCGATTAAATAATATAAGGTTTTGACTTTTACCACCAGCTTTAATTTCTTTACTTATGTCTTCTATAGTAGAATCTGGAGCTGGAACGGGTTGAACTGTTTATCCTCCTTTATCAAGAAATATTGCACATAGAGGGGCTTCGGTTGATCTTGCAATTTTCTCTTTACATTTGGCTGGTGTGTCCTCTATTCTAGG
>Conopeum_chesapeakensis_HM070001
CCTGATATAGCATTTCCTCGATTAAATAATATAAGGTTTTGACTTTTACCACCAGCTTTAATTTCTTTACTTATGTCTTCTATAGTAGAATCTGGAGCTGGAACGGGTTGAACTGTTTATCCTCCTTTATCAAGAAATATTGCACATAGAGGGGCTTCGGTTGATCTTGCAATTTTCTCTTTACATTTGGCTGGTGTGTCCTCTATTCTAGG
>Conopeum_chesapeakensis_HM070005
CCTGATATAGCATTTCCTCGATTAAATAATATAAGGTTTTGACTTTTACCACCAGCTTTAATTTCTTTACTTATGTCTTCTATAGTAGAATCTGGAGCTGGAACGGGTTGAACTGTTTATCCTCCTTTATCAAGAAATATTGCACATAGAGGGGCTTCGGTTGATCTTGCAATTTTCTCTTTACATTTGGCTGGTGTGTCCTCTATTCTAGG
>Conopeum_chesapeakensis_HM070006
CCTGATATAGCATTTCCTCGATTAAATAATATAAGGTTTTGACTTTTACCACCAGCTTTAATTTCTTTACTTATGTCTTCTATAGTAGAATCTGGAGCTGGAACGGGTTGAACTGTTTATCCTCCTTTATCAAGAAATATTGCACATAGAGGGGCTTCGGTTGATCTTGCAATTTTCTCTTTACATTTGGCTGGTGTGTCCTCTATTCTAGG
>Conopeum_chesapeakensis_HM070007
CCTGATATAGCATTTCCTCGATTAAATAATATAAGGTTTTGACTTTTACCACCAGCTTTAATTTCTTTACTTATGTCTTCTATAGTAGAATCTGGAGCTGGAACGGGTTGAACTGTTTATCCTCCTTTATCAAGAAATATTGCACATAGAGGGGCTTCGGTTGATCTTGCAATTTTCTCTTTACATTTGGCTGGTGTGTCCTCTATTCTAGG
>Membranipora_chesapeakensis_KT956114
CCTGATATAGCATTTCCTCGATTAAATAATATAAGGTTTTGACTTTTACCACCAGCTTTAATTTCTTTACTTATGTCTTCTATAGTAGAATCTGGAGCTGGAACGGGTTGAACTGTTTATCCTCCTTTATCAAGAAATATTGCACATAGAGGGGCTTCGGTTGATCTTGCAATTTTCTCTTTACATTTGGCTGGTGTGTCCTCTATTCTAGG
>Membranipora_chesapeakensis_KT956115
CCTGATATAGCATTTCCTCGATTAAATAATATAAGGTTTTGACTTTTACCACCAGCTTTAATTTCTTTACTTATGTCTTCTATAGTAGAATCTGGAGCTGGAACGGGTTGAACTGTTTATCCTCCTTTATCAAGAAATATTGCACATAGAGGGGCTTCGGTTGATCTTGCAATTTTCTCTTTACATTTGGCTGGTGTGTCCTCTATTCTAGG
>Membranipora_chesapeakensis_KT956116
CCTGATATAGCATTTCCTCGATTAAATAATATAAGGTTTTGACTTTTACCACCAGCTTTAATTTCTTTACTTATGTCTTCTATAGTAGAATCTGGAGCTGGAACGGGTTGAACTGTTTATCCTCCTTTATCAAGAAATATTGCACATAGAGGGGCTTCGGTTGATCTTGCAATTTTCTCTTTACATTTGGCTGGTGTGTCCTCTATTCTAGG
>Conopeum_chesapeakensis_MK308049
CCTGATATAGCATTTCCTCGATTAAATAATATAAGGTTTTGACTTTTACCACCAGCTTTAATTTCTTTACTTATGTCTTCTATAGTAGAATCTGGAGCTGGAACGGGTTGAACTGTTTATCCTCCTTTATCAAGAAATATTGCACATAGAGGGGCTTCGGTTGATCTTGCAATTTTCTCTTTACATTTGGCTGGTGTGTCCTCTATTCTAGG
>Conopeum_chesapeakensis_MK308071
CCTGATATAGCATTTCCTCGATTAAATAATATAAGGTTTTGACTTTTACCACCAGCTTTAATTTCTTTACTTATGTCTTCTATAGTAGAATCTGGAGCTGGAACGGGTTGAACTGTTTATCCTCCTTTATCAAGAAATATTGCACATAGAGGGGCTTCGGTTGATCTTGCAATTTTCTCTTTACATTTGGCTGGTGTGTCCTCTATTCTAGG
>Conopeum_chesapeakensis_MK308148
CCTGATATAGCATTTCCTCGATTAAATAATATAAGGTTTTGACTTTTACCACCAGCTTTAATTTCTTTACTTATGTCTTCTATAGTAGAATCTGGAGCTGGAACGGGTTGAACTGTTTATCCTCCTTTATCAAGAAATATTGCACATAGAGGGGCTTCGGTTGATCTTGCAATTTTCTCTTTACATTTGGCTGGTGTGTCCTCTATTCTAGG
>Conopeum_chesapeakensis_HM069980
CCTGATATAGCATTTCCTCGATTAAATAATATAAGGTTTTGACTTTTACCACCAGCTTTAATTTCTTTACTTATGTCTTCTATAGTAGAATCTGGAGCTGGAACGGGTTGAACTGTTTATCCTCCTTTATCAAGAAATATTGCACATAGAGGGGCTTCGGTTGATCTTGCAATTTTCTCTTTACATTTGGCTGGTGTGTCCTCTATTCTAGG
>Conopeum_chesapeakensis_HM069981
CCTGATATAGCATTTCCTCGATTAAATAATATAAGGTTTTGACTTTTACCACCAGCTTTAATTTCTTTACTTATGTCTTCTATAGTAGAATCTGGAGCTGGAACGGGTTGAACTGTTTATCCTCCTTTATCAAGAAATATTGCACATAGAGGGGCTTCGGTTGATCTTGCAATTTTCTCTTTACATTTGGCTGGTGTGTCCTCTATTCTAGG
>Conopeum_chesapeakensis_HM069991
CCTGATATAGCATTTCCTCGATTAAATAATATAAGGTTTTGACTTTTACCACCAGCTTTAATTTCTTTACTTATGTCTTCTATAGTAGAATCTGGAGCTGGAACGGGTTGAACTGTTTATCCTCCTTTATCAAGAAATATTGCACATAGAGGGGCTTCGGTTGATCTTGCAATTTTCTCTTTACATTTGGCTGGTGTGTCCTCTATTCTAGG
>Conopeum_chesapeakensis_HM069992
CCTGATATAGCATTTCCTCGATTAAATAATATAAGGTTTTGACTTTTACCACCAGCTTTAATTTCTTTACTTATGTCTTCTATAGTAGAATCTGGAGCTGGAACGGGTTGAACTGTTTATCCTCCTTTATCAAGAAATATTGCACATAGAGGGGCTTCGGTTGATCTTGCAATTTTCTCTTTACATTTGGCTGGTGTGTCCTCTATTCTAGG
>Conopeum_chesapeakensis_HM069993
CCTGATATAGCATTTCCTCGATTAAATAATATAAGGTTTTGACTTTTACCACCAGCTTTAATTTCTTTACTTATGTCTTCTATAGTAGAATCTGGAGCTGGAACGGGTTGAACTGTTTATCCTCCTTTATCAAGAAATATTGCACATAGAGGGGCTTCGGTTGATCTTGCAATTTTCTCTTTACATTTGGCTGGTGTGTCCTCTATTCTAGG
>Conopeum_chesapeakensis_HM069994
CCTGATATAGCATTTCCTCGATTAAATAATATAAGGTTTTGACTTTTACCACCAGCTTTAATTTCTTTACTTATGTCTTCTATAGTAGAATCTGGAGCTGGAACGGGTTGAACTGTTTATCCTCCTTTATCAAGAAATATTGCACATAGAGGGGCTTCGGTTGATCTTGCAATTTTCTCTTTACATTTGGCTGGTGTGTCCTCTATTCTAGG
>Conopeum_chesapeakensis_HM069997
CCTGATATAGCATTTCCTCGATTAAATAATATAAGGTTTTGACTTTTACCACCAGCTTTAATTTCTTTACTTATGTCTTCTATAGTAGAATCTGGAGCTGGAACGGGTTGAACTGTTTATCCTCCTTTATCAAGAAATATTGCACATAGAGGGGCTTCGGTTGATCTTGCAATTTTCTCTTTACATTTGGCTGGTGTGTCCTCTATTCTAGG
>Conopeum_chesapeakensis_HM070003
CCTGATATAGCATTTCCTCGATTAAATAATATAAGGTTTTGACTTTTACCACCAGCTTTAATTTCTTTACTTATGTCTTCTATAGTAGAATCTGGAGCTGGAACGGGTTGAACTGTTTATCCTCCTTTATCAAGAAATATTGCACATAGAGGGGCTTCGGTTGATCTTGCAATTTTCTCTTTACATTTGGCTGGTGTGTCCTCTATTCTAGG
>Conopeum_chesapeakensis_HM070008
CCTGATATAGCATTTCCTCGATTAAATAATATAAGGTTTTGACTTTTACCACCAGCTTTAATTTCTTTACTTATGTCTTCTATAGTAGAATCTGGAGCTGGAACGGGTTGAACTGTTTATCCTCCTTTATCAAGAAATATTGCACATAGAGGGGCTTCGGTTGATCTTGCAATTTTCTCTTTACATTTGGCTGGTGTGTCCTCTATTCTAGG
>Conopeum_chesapeakensis_HM070002
CCTGATATAGCATTTCCTCGATTAAATAATATAAGGTTTTGACTTTTACCACCAGCTTTAATTTCTTTACTTATGTCTTCTATAGTAGAATCTGGAGCTGGAACGGGTTGAACTGTTTATCCTCCTTTATCAAGAAATATTGCACATAGAGGGGCTTCGGTTGATCTTGCAATTTTCTCTTTACATTTGGCTGGTGTGTCCTCTATTCTAGG
>Conopeum_chesapeakensis_HM069984
CCTGATATAGCATTTCCTCGATTAAATAATATAAGGTTTTGACTTTTACCACCAGCTTTAATTTCTTTACTTATGTCTTCTATAGTAGAATCTGGAGCTGGAACGGGTTGAACTGTTTATCCTCCTTTATCAAGAAATATTGCACATAGAGGGGCTTCGGTTGATCTTGCAATTTTCTCTTTACATTTGGCTGGTGTGTCCTCTATTCTAGG
>Conopeum_chesapeakensis_HM069987
CCTGATATAGCATTTCCTCGATTAAATAATATAAGGTTTTGACTTTTACCACCAGCTTTAATTTCTTTACTTATGTCTTCTATAGTAGAATCTGGAGCTGGAACGGGTTGAACTGTTTATCCTCCTTTATCAAGAAATATTGCACATAGAGGGGCTTCGGTTGATCTTGCAATTTTCTCTTTACATTTGGCTGGTGTGTCCTCTATTCTAGG
>Conopeum_chesapeakensis_HM069989
CCTGATATAGCATTTCCTCGATTAAATAATATAAGGTTTTGACTTTTACCACCAGCTTTAATTTCTTTACTTATGTCTTCTATAGTAGAATCTGGAGCTGGAACGGGTTGAACTGTTTATCCTCCTTTATCAAGAAATATTGCACATAGAGGGGCTTCGGTTGATCTTGCAATTTTCTCTTTACATTTGGCTGGTGTGTCCTCTATTCTAGG
>Conopeum_chesapeakensis_HM069990
CCTGATATAGCATTTCCTCGATTAAATAATATAAGGTTTTGACTTTTACCACCAGCTTTAATTTCTTTACTTATGTCTTCTATAGTAGAATCTGGAGCTGGAACGGGTTGAACTGTTTATCCTCCTTTATCAAGAAATATTGCACATAGAGGGGCTTCGGTTGATCTTGCAATTTTCTCTTTACATTTGGCTGGTGTGTCCTCTATTCTAGG
>Microporina_articulata_MZ580675
CCCGATATGGCATTTCCTCGTTTAAACAATATAAGTTTTTGGTTACTCCCTCCGGCCTTATTTTTGTTGTTATCATCTTCTATGGTTGAAAGGGGAGCGGGGACTGGTTGAACCGTGTATCCACCTCTTTCTTCAGGGGTTGCGCATAGAGGTCCCTCTGTGGATTTAGCTATTTTTTCATTACATTTAGCAGGTGTCTCTTCAATTTTAGG
>Microporina_articulata_MZ580676
CCCGATATGGCATTTCCTCGTTTAAACAATATAAGTTTTTGGTTACTCCCTCCGGCCTTATTTTTGTTGTTATCATCTTCTATGGTTGAAAGGGGAGCGGGGACTGGTTGAACCGTGTATCCACCTCTTTCTTCAGGGGTTGCGCATAGAGGTCCCTCTGTGGATTTAGCTATTTTTTCATTACATTTAGCAGGTGTCTCTTCAATTTTAGG
>Microporina_articulata_MZ580678
CCCGATATGGCATTTCCTCGTTTAAACAATATAAGTTTTTGGTTACTCCCTCCGGCCTTATTTTTGTTGTTATCATCTTCTATGGTTGAAAGGGGAGCGGGGACTGGTTGAACCGTGTATCCACCGCTTTCTTCAGGGGTTGCGCATAGAGGTCCCTCTGTGGATTTAGCTATTTTTTCATTACATTTAGCAGGTGTCTCTTCAATTTTAGG
>Microporina_articulata_MZ580677
CCGGATATAGCATTTCCTCGGTTGAATAATATAAGGTTTTGGCTTTTACCTCCCGCTTTATTTTTACTATTGTCTTCTTCTATAGTTGAAAGAGGTGCGGGAACCGGTTGAACTGTATATCCTCCACTTTCTTCAGGGGTAGCCCATAGAGGACCTTCTGTTGACTTGGCTATTTTTTCATTACATCTAGCAGGTGTTTCTTCAATTTTAGG
>Micropora_mortenseni_JF950443
CCTGATATGGCTTTTCCTCGATTAAATAATATAAGATTTTGATTATTGCCTCCGGCTTTATTTCTACTTTTAATATCATCTTTAGTTGAGAGGGGTGCTGGTACTGGTTGAACTGTTTACCCACCTCTTTCTTCTCTTGAAGGTCATAGAGGTCCTTCTGTCGATTTAGCTATTTTTTCTTTACATTTAGCTGGTGTGTCATCAATTTTAGG
>Micropora_mortenseni_JF950444
CCTGATATGGCTTTTCCTCGATTAAATAACATAAGATTTTGATTATTGCCTCCGGCTTTATTTTTACTTTTAATATCATCTTTAGTTGAGAGGGGTGCTGGTACTGGTTGAACTGTTTACCCACCTCTTTCTTCTCTTGAAGGTCATAGAGGTCCTTCTGTTGATTTAGCTATTTTTTCTTTACATTTAGCTGGTGTGTCATCAATTTTAGG
>Chaperiopsis_rubida_JF950433
CCTGATATAGCCTTTCCTCGTTTAAATAATATAAGGTTTTGATTACTTCCACCTGCTTTGATATTATTACTTATATCTTCATTAGTTGAAAGGGGAGCTGGTACAGGTTGAACTGTTTATCCTCCTTTATGCAATAATTTAGCACATAGAGGTTCATCAGTTGATTTAGCAATTTTTTCTTTACATTTGGCTGGGGTTTCATCTATTTTAGG
>Beania_plurispinosa_JF950431
CCAGATATGGCTTTTCCACGTTTAAATAATATAAGGTTTTGGTTGTTGCCTCCTGCTTTAAGGCTATTGTTGTTTTCTTCTATAGTGGAAAGGGGTGCTGGAACTGGGTGGACGGTTTACCCTCCGCTTGCTTCTAATTTAGCACATAGAGGTCCTTCAGTAGATTTGGCTATTTTTTCTTTGCATTTGGCTGGAGCTTCTTCTATTTTAGG
>Chaperiopsis_lanceola_JF950423
CCTGATATAGCTTTTCCTCGGTTAAATAATATAAGATTTTGGCTTCTTCCTCCGGCTTTAGGGTTACTTTTAATTTCTTCGGTAGTAGAAAGAGGGGCAGGTACGGGATGAACTGTTTATCCTCCTCTTTCTTCTAATTTGGCTCATAGTGGTCCTTCTGTAGATTTAGCTATTTTTTCTCTTCATTTGGCAGGTGCATCTTCAATTTTGGG
>Beania_sp._MZ580683
CCTGATATAGCTTTTCCTCGTTTGAATAATATAAGGTTTTGGCTTTTACCTCCTGCTTTATCTTTATTATTAATATCTTCTTTGGTTGAAAGTGGTGCGGGGACGGGTTGAACGGTTTACCCCCCTTTGGCTTCAAATTTGGCCCATAGAGGGCCTTCGGTGGATCTTGCTATTTTTTCTTTGCACTTGGCTGGTGCTTCTTCTATTTTGGG
>Arachnopusia_unicornis_JF950427
CCTGATATAGCTTTTCCTCGGTTGAACAACATAAGGTTTTGGCTTTTACCTCCTGCTTTGTGTTTATTATTGATGTCTTCTTTGGTTGAAAGAGGGGCCGGAACGGGTTGAACTGTTTATCCTCCTCTTTCTTCAAACTTGGCTCATAGAGGTCCTTCTGTTGATTTAGCTATTTTTTCTTTGCATTTGGCTGGAGCTTCTTCTATTTTAGG
>Pomocellaria_californica_MH242938
CCTGATATAGCTTTTCCCCGGTTAAATAATATGAGATTTTGGTTGCTTCCCCCAGCTTTATCTTTGTTGTTACTTTCTTCTTTAGTGGAAAGAGGAGCTGGAACTGGGTGGACGGTTTATCCTCCGTTGTCTTCAAATTTGGCTCATAGGGGGCCTTCAGTTGATTTGGCAATTTTTTCTCTTCATTTAGCTGGTGCTTCTTCTATTTTAGG
>Pomocellaria_californica_MH242940
CCTGATATAGCTTTTCCCCGGTTAAATAATATGAGATTTTGGTTGCTTCCCCCAGCTTTATCTTTGTTGTTACTTTCTTCTTTAGTGGAAAGAGGAGCTGGAACTGGGTGGACGGTTTATCCTCCGTTGTCTTCAAATTTGGCTCATAGGGGGCCTTCAGTTGATTTGGCAATTTTTTCTCTTCATTTAGCTGGTGCTTCTTCTATTTTAGG
>Pomocellaria_californica_MH242939
CCTGATATAGCTTTTCCCCGGTTAAATAATATGAGATTTTGGTTGCTTCCCCCAGCTTTATCTTTGTTGTTACTTTCTTCTTTAGTGGAAAGAGGAGCTGGAACTGGGTGGACGGTTTATCCTCCGTTGTCTTCAAATTTGGCTCATAGGGGGCCTTCAGTTGATTTGGCAATTTTTTCTCTTCATTTAGCTGGTGCTTCTTCTATTTTAGG
>Neothoa_patagonica_EU168394
CCTGATATGGCTTTTCCTCGTTTGAACAATATAAGGTTTTGGTTGCTTCCTCCAGCTTTGATTTTAATTTTAATATCBTCTATAGTTGAAAGGGGAACAGGGACTGGTTGAACTGTTTACCCCCCTTTGTCTTCTTCTGTGGCCCATAGTGGGCCTTCAGTTGATTTTTCAATTTTTTCTTTACATTTGGCGGGTATTTCTTCTATTTTAGG
>Neothoa_patagonica_EU168393
CCTGATATGGCTTTTCCTCGTCTTAATAATATGAGGTTTTGGTTGCTTCCTCCGGCTTTGATATTAATTTTAATATCTTCTATAGTTGAAAGGGGAGCAGGTACTGGTTGAACTGTTTACCCTCCTTTGTCTTCTTCTGTGGCCCATAGTGGGCCTTCAGTTGATTTTTCAATTTTTTCTTTACATTTGGCGGGTATTTCTTCTATTTTAGG
>Neothoa_chiloensis_EU168389
CCTGATATGGCTTTTCCTCGTTTGAATAACATAAGGTTTTGGTTGCTTCCTCCAGCTTTGATTTTAATTTTAATATCTTCTATAGTTGAAAGGGGAGCAGGTACTGGTTGAACTGTTTACCCTCCTTTGTCTTCTTCTGTGGCTCATAGTGGTCCTTCAGTTGATTTTTCAATTTTTTCTTTACATTTGGCGGGTATTTCTTCTATTTTAGG
>Neothoa_patagonica_EU168390
CCTGATATGGCTTTTCCTCGTTTGAATAACATAAGGTTTTGGTTGCTTCCTCCAGCTTTGATTTTAATTTTAATATCTTCTATAGTTGAAAGGGGAGCAGGTACTGGTTGAACTGTTTACCCTCCTTTGTCTTCTTCTGTGGCTCATAGTGGTCCTTCAGTTGATTTTTCAATTTTTTCTTTACATTTGGCGGGTATTTCTTCTATTTTAGG
>Neothoa_patagonica_EU168391
CCTGATATGGCTTTTCCTCGTTTGAATAACATGAGGTTTTGGTTGCTTCCCCCAGCTTTGATTTTAATTTTAATATCTTCTATAGTTGAAAGGGGAGCGGGTACTGGTTGAACTGTTTACCCTCCTTTGTCTTCTTCTGTGGCTCATAGTGGACCTTCAGTAGATTTTTCAATTTTTTCTTTACATTTGGCGGGTATTTCTTCTATTTTAGG
>Neothoa_patagonica_EU168392
CCTGATATGGCTTTTCCTCGTTTGAATAACATGAGGTTTTGGTTGCTTCCCCCAGCTTTGATTTTAATTTTAATATCTTCTATAGTTGAAAGGGGGGCGGGTACTGGTTGAACTGTTTATCCTCCTTTGTCTTCTTCTGTGGCTCATAGTGGACCTTCAGTAGATTTTTCAATTTTTTCTTTACATTTGGCGGGTATTTCTTCTATTTTAGG
>Anguinella_palmata_KM373422
CCTGATATAGTTTTTCCTCGTTTAAATAATATAAGGTTTTGGTTATTGCCTCCTGCCCTTTTTTTGCTATTAATATCTTCTTTAGTTGAAAGGGGAGCTGGGACGGGATGAACTGTTTACCCCCCTTTAGCATCTAATATTGCTCATAGAGGGGCTTCAGTTGACATGGCCATTTTTTCTTTACATTTAGCTGGGATTTCTTCGATTCTAGG
>Amathia_sp._OM964650
CCAGATATGGCTTTCCCTCGTTTAAATAATATGAGGTTTTGGTTGCTTCCTCCTGCTTTAACATTACTGCTTATGTCTTCTTTAGTTGAGAGTGGGGCTGGGACTGGTTGAACGGTGTATCCCCCGTTAGCTTCTAATATTGCTCATAGGGGGGCTTCTGTGGATATAGCTATTTTTTCTTTGCATCTAGCGGGGGTTTCTTCAATTTTAGG
>Terebripora_sp._OR632416
CCTGATATGGCTTTCCCTCGGTTAAATAATATAAGATTTTGATTGCTACCCCCAGCTTTATTTATGCTTTTGATATCGTCAATAGTAGAGAGTGGGGCTGGCACAGGGTGAACGGTGTATCCGCCTTTAGCTTCTAATGTGGCTCATGGAGGGGCTTCAGTCGACATAGCGATTTTTTCTTTGCATTTGGCAGGGGTGTCTTCTATTTTAGG
>Bowerbankia_gracilis_FJ196083
CCTGATATAGCTTTCCCTCGTTTGAATAATATGAGTTTCTGGTTACTTCCTCCAGCTCTGCTGTTACTGCTTATGTCTTCCTTAGTGGAAAGTGGGGCTGGCACTGGGTGAACTGTTTATCCTCCTTTATCTTCTAATGTGTCTCATAGTGGTGCTTCTGTAGACATGGCTATTTTTTCTTTACATCTAGCCGGTGCGTCTTCTATTTTGGG
>Triticella_elongata_OQ323391
CCAGATATAGTTTTTCCTCGTTTAAATAATATAAGATTTTGACTACTTCCTCCTGCTCTGTTTCTTCTTCTTATGTCTTCATTAGTTGAGAGTGGGGCTGGTACAGGGTGAACTGTGTACCCTCCTTTAGCTTCTAATGTAGCTCATAGAGGGGCTTCAGTAGATATGGCAATTTTTTCTCTTCATTTAGCGGGTGTTTCATCTATTTTAGG
>Triticella_pedicellata_FJ196094
CCGGATATAGTTTTTCCTCGTTTAAATAATATGAGATTTTGACTTCTTCCTCCGGCTTTATTTCTTCTTCTTATATCTTCATTAGTTGAAAGAGGTGCGGGTACCGGGTGAACAGTTTACCCTCCTTTAGCGTCTAACGTAGCCCATAGAGGGGCTTCAGTGGATATAGCAATTTTTTCTTTGCACTTAGCAGGTGTTTCGTCTATTTTGGG
>Bulbella_abscondita_OR632414
CCTGATATGGCTTTTCCGCGTCTTAATAATATGAGGTTTTGGCTTCTTCCTCCAGCTTTGTTTTTATTGTTAATATCATCTTTGGTGGAGAGAGGGGCTGGGACAGGTTGGACTGTTTATCCGCCTCTTTCTAGGAATGTTGCTCATAGTGGGTCTTCAGTAGATATGGCTATTTTTTCTTTGCATTTAGCTGGTATCTCATCCATTCTTGG
>Cellaria_diffusa_MH242695
CCTGATATGGCTTTTCCTCGATTAAATAATATAAGTTTTTGGTTGTTACCTCCGGCTTTGAGGTTGTTGTTATTGTCTTCTTTAGTAGAGAGTGGTGCAGGGACTGGTTGGACAGTTTATCCCCCTTTGTCTTCAAATGTTGCTCATAGGGGTAGTTCGGTAGATTTAGCTATTTTTTCTTTACATTTGGCGGGTGCTTCTTCTATTTTGGG
>Cellaria_punctata_HQ896163
CCTGATATGGCTTTTCCTCGTTTAAATAACATAAGGTTTTGGTTGCTGCCTCCTGCTTTAGGGTTGTTGTTATTGTCTTCTTTAGTTGAGAGAGGGGCAGGTACTGGTTGGACGGTGTATCCTCCTTTGTCTTCTAATTTAGCGCATGGAGGGGGTTCGGTTGATTTGGCTATTTTTTCTCTTCATTTAGCTGGGGCTTCTTCAATTTTGGG
>Cellaria_punctata_HQ896164
CCTGATATGGCTTTTCCTCGTTTAAATAACATAAGGTTTTGGTTGCTGCCTCCTGCTTTAGGGTTGTTGTTATTGTCTTCTTTAGTTGAGAGAGGGGCAGGTACTGGTTGGACGGTGTATCCTCCTTTGTCTTCTAATTTAGCGCATGGAGGGGGTTCGGTTGATTTGGCTATTTTTTCTCTTCATTTAGCTGGGGCTTCTTCAATTTTGGG
>Chorizopora_brongniartii_JF950428
CCGGATATGGCTTTTCCGCGCTTAAATAATATGAGATTTTGGTTGTTGCCTCCTTCTTTGTCTCTGTTGTTGGTTTCTTCTTTAGTGGAAAGGGGGGCTGGTACGGGTTGAACCGTGTATCCACCTCTTTCTTCTAATCTAGCTCATAGTGGTCCTTCTGTGGATTTGGCTATTTTTTCTCTTCATTTGGCTGGTGCTTCTTCTATTCTGGG
>Pherusella_liowae_OR632407
CCTGATATGGCTTTTCCTCGTTTGAATAATATAAGTTTTTGGTTATTACCTCCTGCCCTTAGTTTGTTGTTGTTTTCTTCTTTAGTTGAAAGAGGTGCTGGAACGGGGTGAACTGTGTATCCCCCTCTTTCTTCTTTGGTTGCTCATGGTGGGAGTTCAGTTGATTTGGCTATTTTTTCTCTTCATTTGGCTGGGGCTTCTTCTATTTTGGG
>Aeverrillia_setigera_OR632411
CCTGATATGGCTTTCCCTCGTCTTAACAATATGAGATTTTGGCTTTTACCTCCGGCTTTATTGTTATTATTGATGTCTTCTCTTATTGAGAGAGGTGCTGGGACAGGTTGAACTGTTTACCCGCCCTTATCTTCTAATATTGCACATAGTGGCGGTTCTGTTGACATGGCTATTTTTTCTTTGCATTTAGCTGGTGTATCTTCTATTTTAGG
>Bantariella_bocki_HQ896197
CCTGATATGGCTTTTCCCCGTCTTAATAACATGAGGTTTTGGCTCTTGCCTCCCGCTCTTCTTCTTCTTTTGATATCTTCTCTAGTTGAGAGAGGTGCTGGTACGGGTTGGACTGTCTATCCTCCTCTGCCTTCTAACGTGTCTCATGGTGGGGCTTCAGTTGATATGGCTATTTTTTCTTTGCACTTGGCTGGCGCTTCTTCTATTTTGGG
>Bantariella_bocki_HQ896198
CCTGATATGGCTTTTCCCCGTCTTAATAACATGAGGTTTTGGCTCTTGCCTCCCGCTCTTCTTCTTCTTTTGATATCTTCTCTAGTTGAGAGAGGTGCTGGTACGGGTTGGACTGTCTATCCTCCTCTGTCTTCTAACGTGTCTCATGGTGGGGCTTCAGTTGATATGGCTATTTTTTCTTTGCACTTGGCTGGTGCTTCTTCTATTTTGGG
>Steginoporella_magnifica_JF950435
CCAGATATAGCTTTTCCTCGTTTAAATAATATAAGATTTTGATTATTACCTCCTGCTTTAATTTTACTTTTAGCATCTATGCTAGTAGAACGAGGTGCTGGAACAGGATGGACTGTGTATCCTCCTTTATCTAGTAGTTTTTCTCATACCGGAGGTTCTGTCGATTTAGCAATTTTTTCTTTACACTTAGCTGGAGTATCTTCCATTTTAGG
>Alcyonidium_gelatinosum_OR187863
CCAGATATAGCTTTTCCTCGTTTAAATAATATGAGATTTTGATTGTTACCTCCTGCTTTGTTTTTGCTTTTATCTTCTTCTATAGTTGAGAATGGGGCTGGTACTGGATGAACTGTGTATCCTCCTTTATCTTCTAATATTTCACATAGCGGAGGAGCAGTAGATTTAGCTATTTTTTCTTTACATTTAGCTGGTGTTTCATCTATTTTAGG
>Alcyonidium_gelatinosum_OR632406
CCAGATATAGCTTTTCCTCGTTTAAATAATATGAGATTTTGATTGTTACCTCCTGCTTTGTTTTTGCTTTTATCTTCTTCTATAGTTGAGAATGGGGCTGGTACTGGATGAACTGTGTATCCTCCTTTATCTTCTAATATTTCACATAGCGGAGGAGCAGTAGATTTAGCTATTTTTTCTTTACATTTAGCTGGTGTTTCATCTATTTTAGG
>Crepidacantha_crinispina_JF950429
CCTGATATAGCATTTCCACGTCTTAATAATATAAGATTTTGATTATTATTGCCTGCTATTACTTTATTGTTATTATCTTCTATAGTAGAGAGAGGGGCGGGTACTGGTTGAACTGTATATCCGCCGCTATCTTCTAATGTTGGGCACAGGGGTCCTTCGGTAGATTTAGCTATTTTTTCTTTACATTTAGCCGGGGCTTCTTCTATTTTAGG
>Crepidacantha_crinispina_JF950430
CCTGATATAGCATTTCCACGTCTTAATAATATAAGATTTTGATTATTATTGCCTGCTATTACTTTATTGTTATTATCTTCTATAGTAGAGAGAGGGGCGGGTACTGGTTGAACTGTATATCCGCCGCTATCTTCTAATGTTGGGCACAGGGGTCCTTCGGTAGATTTAGCTATTTTTTCTTTACATTTAGCCGGGGCTTCTTCTATTTTAGG
>Crepidacantha_crinispina_JF950447
CCTGATATAGCATTTCCACGTCTTAATAATATAAGATTTTGATTATTATTGCCTGCTATTACTTTATTGTTATTATCTTCTATAGTAGAGAGAGGGGCGGGTACTGGTTGAACTGTATATCCGCCGCTATCTTCTAATGTTGGGCACAGGGGTCCTTCGGTAGATTTAGCTATTTTTTCTTTACATTTAGCCGGGGCTTCTTCTATTTTAGG
>Exochella_tricuspis_JF950432
CCCGATATAGCTTTTCCTCGTTTAAATAATATAAGATTTTGATTATTGCCTCCTGCTTTAACTTTATTACTTTTATCGTCTATGGTTGAGAGTGGAGCTGGTACAGGTTGGACTGTTTACCCTCCTCTTTCCTCTAATATTTCTCATAGGGGTTCTTCAGTTGATTTAGCAATTTTTTCTTTGCACTTAGCAGGTGCCAGATCTATTTTGGG
>Penetrantia_sp._OR632351
CCGGACATGGCTTTTCCTCGGTTGAATAATATAAGGTTTTGACTGCTTCCTCCTGCTCTTTTTTTACTATTGTTATCATCGTTAGTAGAGAGGGGTGCAGGTACAGGTTGGACTGTTTACCCTCCGCTAGCTTCCAATGTAGCTCATAGGGGAGCGTCTGTAGATTTGGCTATTTTTTCTCTTCATTTGGCTGGGGCGTCATCTATTTTAGG
>Scrupocellaria_diadema_HQ896160
CCTGATATGGCTTTTCCCCGTTTAAATAACATAAGTTTCTGACTTTTACCCCCAGCTTTGTCTCTGTTATTGTTGTCCTCTTTAGTAGAGAGAGGAGCTGGTACAGGTTGGACGGTCTACCCGCCTTTATCATCTAATTTAGCACATAGAGGGCCTTCAGTTGATTTGGCTATTTTTTCTCTACATTTGGCTGGTGCCTCTTCTATTTTGGG
>Scrupocellaria_diadema_HQ896158
CCTGATATAGCTTTTCCCCGTTTAAATAATATAAGTTTTTGACTTTTACCTCCAGCTTTGTCTTTATTGCTGTTATCCTCTCTAGTCGAAAGGGGAGCTGGTACAGGTTGGACAGTTTACCCGCCTCTATCATCTAATTTAGCCCATAGAGGCCCTTCAGTTGATTTGGCTATTTTCTCCCTACATTTGGCCGGTGCCTCTTCTATTTTGGG
>Scrupocellaria_diadema_HQ896159
CCTGATATGGCTTTTCCCCGTTTAAATAATATAAGTTTTTGACTCTTACCTCCAGCTTTGTCTTTATTGCTGTTATCTTCTCTAGTCGAAAGGGGAGCTGGTACAGGTTGGACAGTTTACCCGCCTCCATCATCTAATTTAGCCCATAGAGGGCCTTCAGTTGATTTGGCTATTTTCTCCCTACATTTGGCCGGTGCCTCTTCTATTTTGGG
>Scrupocellaria_diadema_HQ896161
CCTGATATGGCTTTTCCCCGTTTAAATAATATAAGTTTTTGACTCTTACCTCCAGCTTTGTCTTTATTGCTGTTATCTTCTCTAGTCGAAAGGGGAGCTGGTACAGGTTGGACAGTTTACCCGCCTCTATCATCTAATTTAGCCCATAGAGGGCCTTCAGTTGATTTGGCTATTTTCTCCCTACATTTGGCCGGTGCCTCTTCTATTTTGGG
>Tricellaria_arctica_MZ580686
CCTGATATGGCTTTTCCTCGTTTGAACAACATAAGATTTTGATTGTTGCCTCCGGCTCTTTCTTTATTATTATTGTCGTCTTTAGTAGAAAGAGGTGCTGGTACAGGTTGAACGGTGTATCCTCCTTTATCATCTAATCTTGCTCATAGGGGTCCTTCAGTTGATTTAGCTATTTTTTCTCTTCATTTAGCAGGGGCTTCTTCAATTTTAGG
>Tricellaria_arctica_MZ580687
CCTGATATGGCTTTTCCTCGTTTGAACAACATAAGATTTTGATTGTTGCCTCCGGCTCTCTCTTTATTATTATTGTCGTCTTTAGTAGAAAGAGGTGCTGGTACAGGTTGAACGGTGTATCCTCCTTTATCATCTAATCTTGCTCATAGAGGTCCTTCAGTTGATTTAGCTATTTTTTCTCTTCATTTAGCAGGGGCTTCTTCAATTTTAGG
>Tricellaria_ternata_MZ580753
CCTGATATAGCGTTTCCTCGTCTTAATAATATAAGGTTTTGACTTTTACCTCCTGCTCTTTCTTTGTTGTTGTTATCTTCACTGGTAGAGAGGGGTGCTGGTACGGGTTGAACGGTGTACCCTCCTTTGTCTTCTAATTTAGCACATAGGGGACCTTCTGTTGACTTGGCAATTTTTTCTCTTCATTTGGCGGGGGTTTCTTCTATTTTGGG
>Tricellaria_ternata_MH243008
CCTGATATAGCATTTCCTCGACTTAATAATATAAGATTTTGACTTTTACCTCCAGCTCTTTCTTTATTATTGTTATCTTCACTGGTTGAAAGGGGTGCTGGTACAGGTTGAACGGTTTATCCACCTCTATCTTCTAATTTAGCTCATAGAGGACCTTCTGTTGATTTGGCAATTTTTTCTCTTCATTTGGCTGGGGTGTCTTCTATTTTGGG
>Tricellaria_ternata_MH243009
CCTGATATAGCATTTCCTCGACTTAATAATATAAGATTTTGACTTTTACCTCCAGCTCTTTCTTTATTATTGTTATCTTCACTGGTTGAAAGGGGTGCTGGTACAGGTTGAACGGTTTATCCACCTCTATCTTCTAATTTAGCTCATAGAGGACCTTCTGTTGATTTGGCAATTTTTTCTCTTCATTTGGCTGGGGTGTCTTCTATTTTGGG
>Escharella_immersa_FJ196086
CCTGATATAGCTTTTCCACGATTAAATAACATAAGGTTTTGATTATTACCACCAGCGGTCTATTTAATTTTATTATCCACTTTAGTAGAAAGTGGCGCTGGTACTGGTTGAACTATCTATCCTCCATTATCTCAAAATTTGGCCCATAGAGGTTCATCTGTGGATTTGGCTATTTTTTCATTACATTTAGCAGGTGTGTCATCTATTTTAGG
>Celleporaria_brunnea_MN064622
CCAGATATAGCTTTTCCTCGTCTAAATAATATAAGGTTTTGATTGCTGCCCCCTGCAGTTTCACTTCTTTTAATATCTTCTATGGTTGAGAGAGGTGCGGGTACAGGTTGAACTGTATACCCTCCTCTATCTTCAAACATCTCACATAGAGGACCTTCCGTCGATTTAGCAATTTTTTCATTACACTTAGCAGGAATTTCATCTATTTTAGG
>Scrupocellaria_scruposa_FJ196098
CCAGACATAGCTTTCCCTCGTTTAAATAATATAAGTTTTTGATTATTACCCCCTGCTTTATCATTACTTTTATTATCTTCTTTAGTTGAAAGAGGTGCAGGAACTGGGTGAACTGTATATCCCCCTTTATCGTCAAATCTAGCTCATAGAGGTCCTTCAGTGGATTTAGCTATTTTCTCTTTACATTTAGCTGGTGCTTCTTCTATTTTGGG
>Cauloramphus_multispinosus_EU560978
CCGGATATGGCTTTCCCTCGTTTAAATAACATAAGGTTTTGATTTCTTCCCCCAGCTTTAATAATACTTTTAGTATCAATATTAGTTGAGAGAGGGGCTGGAACTGGTTGAACAGTATATCCTCCTTTATCTTCAAATTTGTCTCATAGTGGAGCGTCAGTAGATTTAGTGATTTTTTCTCTTCATTTAGCAGGTATTTCTTCTATTTTAGG
>Cauloramphus_multispinosus_EU835960
CCGGACATAGCTTTTCCTCGTTTAAATAATATAAGGTTTTGATTTCTTCCTCCAGCTTTATTATTACTTTTATTATCTATATTAGTTGAAAGAGGGGCTGGAACAGGTTGAACTGTTTATCCACCTTTATCTTCTAATTTAGCTCATAGGGGAGCTTCTGTGGATCTAGTAATTTTTTCTTTGCATTTGGCTGGTATTTCTTCTATTTTAGG
>Cauloramphus_multispinosus_HQ201938
CCGGACATAGCTTTTCCTCGTTTAAATAATATAAGGTTTTGATTTCTTCCTCCAGCTTTATTATTACTTTTATTATCTATATTAGTTGAAAGAGGGGCTGGAACAGGTTGAACTGTTTATCCCCCTTTATCTTCTAATTTAGCTCATAGGGGAGCTTCTGTGGATCTAGTAATTTTTTCTTTGCATTTGGCTGGTATTTCTTCTATTTTAGG
>Cauloramphus_sp._HQ201937
CCTGATATAGCTTTTCCTCGACTTAACAATATAAGGTTTTGATTATTGCCTCCAGCCTTGTTATTACTCTTACTTTCCACTTTAGTTGAAAGTGGAGCTGGGACGGGATGAACTGTTTATCCCCCCCTATCATCAAACTTGGCTCATAGAGGCTCTTCTGTTGATCTCGTAATTTTCTCTCTTCATTTAGCAGGGATTTCTTCTATTTTGGG
>Chaperiopsis_rubida_JF950434
CCTGATATAGCTTTTCCTCGTTTAAATAATATAAGGTTTTGATTGCTTCCTCCAGCCCTTTCTCTTTTGATGATATCTTCGTTGGTAGAGAGTGGGGCTGGGACTGGGTGAACTGTTTATCCTCCTTTATCTTCTAATTTAGCACACAGGGGTCCATCTGTTGACTTGGCAATTTTCTCACTTCATTTGGCAGGTATTTCGTCGATTCTAGG
>Cauloramphus_sp._EU835958
CCTGACATAGCTTTTCCTCGCCTTAATAATATAAGGTTTTGATTATTACCTCCAGCTTTACTACTTTTACTTCTTTCAGTTTTAGTAGAAAGTGGAGCAGGTACTGGATGAACTGTGTATCCTCCTTTATCTTCTAATCTAGCTCATAGAGGTTGTTCAGTAGACTTAGTAATCTTTTCTCTGCACCTTGCTGGTGCTTCCTCTATTTTAGG
>Lagenipora_lepralioides_MZ580688
CCTGATATAGCCTTCCCTCGATTAAATAATATAAGATTTTGGCTTCTACCCCCCGCCTTAACCCTTCTACTACTTTCCACTTTAGTGGAAAGAGGTGCTGGAACAGGTTGAACTGTATACCCCCCTCTCTCCTCAAATATCTCTCATAGGGGGCCCTCAGTAGATTTAGCAATTTTCTCTCTCCACCTTGCTGGGATCTCCTCTATTTTAGG
>Caulibugula_cf._MK359643
CCAGACATAGCTTTCCCACGGTTAAACAACATAAGATTCTGACTTTTACCTCCAGCACTAACATTACTTCTTATATCTTCCCTAGTAGAGAGAGGAGCGGGAACCGGATGAACCGTTTACCCACCCTTATCATCTAATATTGGACATAGAGGAGCATCAGTAGACATAGCCATTTTTTCTCTCCATCTCGCTGGTGTTTCGTCAATTTTAGG
>Schizomavella_linearis_FJ196087
CCAGATATAGCTTTTCCTCGACTTAATAATATATCGTTCTGACTTTTACCTCCAGCATTTATAATATTAATATTATCTGCATTAGTAGAAAGAGGAGCAGGAACAGGATGAACAGTTTACCCTCCTTTATCATCGAATATTTCACATAGAGGAGCTTCAGTAGATTTAGCAATTTTTTCTCTTCATCTAGCTGGAGTTTCTTCAATTTTAGG
>Parasmittina_sp._HM425582
CCTGACATAGCTTTCCCACGACTTAACAACATAAGATTTTGACTTCTACCTCCTGCTATTACCTTACTTTTAATATCTTCACTAGTTGAAAGAGGAGCTGGAACTGGTTGAACTGTTTACCCTCCTCTATCCTCAAATATTGCACATAGGGGATCGTCAGTAGATTTAGCAATCTTTTCCCTTCATTTAGCTGGAATTTCATCAATCTTAGG
>Celleporaria_sp._MK550635
CCAGATATAGCTTTCCCTCGTTTAAATAACATAAGGTTTTGACTACTGCCCCCTGCAGTTTCACTTCTTTTAATATCTTCTATAGTTGAGAGAGGTGCTGGAACAGGTTGAACTGTATACCCTCCTCTATCTTCTAACATTTCACATAGAGGCCCTTCCGTTGATTTAGCAATTTTCTCGTTACATTTAGCAGGAATTTCATCAATTTTAGG
>Celleporaria_sp._KY235524
CCAGATATAGCTTTCCCTCGTTTAAATAACATAAGGTTTTGACTACTGCCCCCTGCGGTTTCACTTCTTTTAATATCTTCTATAGTTGAGAGAGGTGCTGGAACAGGTTGAACTGTATACCCTCCTCTATCTTCTAATATTTCACATAGAGGCCCTTCCGTTGATTTAGCAATTTTCTCGTTACATTTAGCAGGAATTTCATCAATTTTAGG
>Celleporaria_sp._KY235521
CCAGATATAGCTTTTCCTCGTTTAAACAACATAAGGTTTTGACTACTACCCCCTGCAGTTTCACTTCTTTTAATATCTTCTATAGTTGAAAGAGGTGCTGGTACAGGTTGAACTGTATACCCTCCTCTATCTTCTAATATTTCACATAGAGGACCTTCTGTTGATTTAGCAATTTTCTCATTACACTTAGCAGGAATTTCATCAATTTTAGG
>Celleporaria_sp._KY235522
CCAGATATAGCTTTTCCTCGTTTAAACAACATAAGGTTTTGACTGCTGCCCCCTGCAGTTTCACTTCTTTTAATATCTTCTATAGTTGAAAGAGGTGCTGGTACAGGTTGAACTGTATACCCTCCTCTATCTTCGAATATTTCACATAGAGGGCCTTCTGTTGATTTAGCAATTTTCTCATTACATTTAGCAGGAATTTCATCAATTTTAGG
>Celleporaria_brunnea_OM802320
CCAGATATAGCTTTTCCTCGTTTAAACAACATAAGGTTTTGACTGCTGCCCCCTGCAGTTTCACTTCTTTTAATATCTTCTATAGTTGAAAGAGGTGCTGGTACAGGTTGAACTGTATACCCTCCTCTATCTTCGAATATTTCACATAGAGGGCCTTCTGTTGATTTAGCAATTTTCTCATTACATTTAGCAGGAATTTCATCAATTTTAGG
>Celleporaria_sp._KY235523
CCAGATATAGCTTTTCCTCGTTTAAACAACATAAGGTTTTGACTGCTGCCCCCTGCAGTTTCACTTCTTTTAATATCTTCTATAGTTGAAAGAGGTGCTGGTACAGGTTGAACTGTATACCCTCCTCTATCTTCGAATATTTCACATATAGGGCCTTCTGTTGAATTAGCAATTTTCTCATTACATTTAGCAGGAATTTCATCAATTTTAGG
>Hippomenella_vellicata_JF950449
CCAGATATAGCCTTCCCTCGACTCAACAATATAAGATTTTGGTTACTACCCCCAGCCTTATCATTATTATTATTATCTTCCTTAGTCGAGAGAGGGGCAGGAACCGGTTGAACAGTTTATCCTCCTTTATCTGCAAATATAGCGCATAGAGGTTCCTCTGTAGATTTAGCCATTTTTTCTCTGCACCTAGCAGGTGCATCATCAATTTTAGG
>Biflustra_arborescens_EU410245
CCGGACATAGCTTTTCCTCGATTAAATAATATAAGATTTTGACTTCTGCCCCCAGCTCTAACTCTTCTATTAATATCTTCAATAGTAGAATCAGGGGCAGGTACAGGGTGAACCGTTTATCCCCCTCTATCATCAAATATTGCTCATGCAGGGGGCTCAGTAGACTTAGCTATTTTTTCTCTACATTTAGCAGGTGTTTCTTCTATTTTAGG
>Biflustra_tenuis_OQ323319
CCGGACATAGCTTTTCCTCGATTAAATAATATAAGATTTTGACTTCTGCCCCCAGCTCTAACTCTTCTATTAATATCTTCAATAGTAGAATCAGGGGCAGGTACAGGGTGAACCGTTTATCCCCCTCTATCATCAAATATTGCTCATGCAGGGGGCTCAGTAGACTTAGCTATTTTTTCTCTACATTTAGCAGGTGTTTCTTCTATTTTAGG
>Biflustra_tenuis_OQ322969
CCGGACATAGCTTTTCCTCGATTAAATAATATAAGATTTTGACTTCTGCCCCCAGCTCTAACTCTTCTATTAATATCTTCAATAGTAGAATCAGGGGCAGGTACAGGGTGAACCGTTTATCCCCCTCTATCATCAAATATTGCTCATGCAGGGGGCTCAGTAGACTTAGCTATTTTTTCTCTACATTTAGCAGGTGTTTCTTCTATTTTAGG
>Biflustra_tenuis_OQ322783
CCGGACATAGCTTTTCCTCGATTAAATAATATAAGATTTTGACTTCTGCCCCCAGCTCTAACTCTTCTATTAATATCTTCAATAGTAGAATCAGGGGCAGGTACAGGGTGAACCGTTTATCCCCCTCTATCATCAAATATTGCTCATGCAGGGGGCTCAGTAGACTTAGCTATTTTTTCTCTACATTTAGCAGGTGTTTCTTCTATTTTAGG
>Parasmittina_nitida_OQ323366
CCAGACATAGCCTTCCCTCGATTAAATAATATAAGATTTTGGTTACTACCCCCAGCTCTTATATTGCTTTTAATATCATCAATAGTTGAAAGGGGAGCAGGAACCGGATGAACAGTTTACCCTCCTCTATCTTCAAATATCTCCCATAGAGGTCCCTCAGTAGATTTAGCTATCTTCTCTCTACATTTAGCCGGGGTATCTTCAATTTTAGG
>Parasmittina_nitida_OQ322728
CCAGACATAGCCTTCCCTCGATTAAATAATATAAGATTTTGGTTACTACCCCCAGCTCTTATATTACTTTTAATATCATCAATAGTTGAAAGGGGAGCAGGAACCGGATGAACAGTTTACCCTCCTCTATCTTCAAATATCTCCCATAGAGGTCCCTCAGTAGATTTAGCTATCTTCTCTCTACATTTAGCCGGGGTATCTTCAATTTTAGG
>Parasmittina_nitida_OQ323248
CCAGACATAGCCTTCCCTCGATTAAATAATATAAGATTTTGGTTACTACCCCCAGCTCTTATATTACTTTTAATATCATCAATAGTTGAAAGGGGAGCAGGAACCGGATGAACAGTTTACCCTCCTCTATCTTCAAATATCTCCCATAGAGGTCCCTCAGTAGATTTAGCTATCTTCTCTCTACATTTAGCCGGGGTATCTTCAATTTTAGG
>Parasmittina_nitida_OQ322879
CCAGACATAGCCTTCCCTCGATTAAATAATATAAGATTTTGGTTACTACCCCCAGCTCTTATATTACTTTTAATATCATCAATAGTTGAAAGGGGAGCAGGAACCGGATGAACAGTTTACCCTCCTCTATCTTCAAATATCTCCCATAGAGGTCCCTCAGTAGATTTAGCTATCTTCTCTCTACATTTAGCCGGGGTATCTTCAATTTTAGG
>Celleporaria_agglutinans_JF950450
CCAGATATAGCTTTCCCTCGTTTAAATAATATAAGATTTTGGTTATTACCACCTGCAATTTTATTATTACTTATATCTTCAATAGTTGAAAGGGGTGCTGGAACAGGTTGAACAGTTTACCCACCTTTATCATCTAACCTAGCTCACAGAGGAGCATCAGTGGATATAGCCATTTTTTCACTTCATCTTGCTGGAATTTCTTCTATTCTAGG
>Celleporaria_brunnea_HQ896177
CCAGATATAGCTTTTCCTCGGTTAAATAATATAAGATTTTGATTATTACCCCCTGCAATTTCATTATTACTTATATCATCAATAGTTGAAAGAGGAGCTGGAACTGGTTGAACAGTATATCCACCTTTATCCTCAAATATTTCTCATAGAGGACCTTCAGTAGACCTAGCAATTTTCTCTTTACATTTAGCAGGTGTATCCTCAATCCTGGG
>Celleporaria_brunnea_HQ896175
CCAGATATAGCTTTTCCTCGGTTAAATAATATAAGATTTTGATTATTACCCCCTGCAATTTCATTATTACTTATATCATCAATAGTTGAAAGAGGAGCTGGAACTGGTTGAACAGTATATCCACCTTTATCCTCAAATATTTCTCATAGAGGACCTTCAGTAGACCTAGCAATTTTCTCTTTACATTTAGCAGGTGTATCCTCAATCCTGGG
>Celleporaria_brunnea_HQ896176
CCAGATATAGCTTTTCCTCGGTTAAATAATATAAGATTTTGATTATTACCCCCTGCAATTTCATTATTACTTATATCATCAATAGTTGAAAGAGGAGCTGGAACTGGTTGAACAGTATATCCACCTTTATCCTCAAATATTTCTCATAGAGGACCTTCAGTAGACCTAGCAATTTTCTCTTTACATTTAGCAGGTGTATCCTCAATCCTGGG
>Beania_vegae_HQ896141
CCCGACATAGCATTTCCTCGTCTTAATAATATAAGATTTTGATTACTTCCCCCAGCAGTAATATTATTACTTATATCTTCAATAGTTGAAAGAGGAGCTGGAACAGGATGAACTGTGTACCCTCCCTTATCCTCAAACATCTCTCATAGAGGACCATCTGTAGACCTGGCAATTTTTTCCCTACATTTAGCTGGAGTATCTTCAATCCTAGG
>Parasmittina_contraria_HQ896189
CCCGACATAGCATTTCCTCGTCTTAATAATATAAGATTTTGATTACTTCCCCCAGCAGTAATATTATTACTTATATCTTCAATAGTTGAAAGAGGAGCTGGAACAGGATGAACTGTGTACCCTCCCTTATCCTCAAACATCTCTCATAGAGGACCATCTGTAGACCTGGCAATTTTTTCCCTACATTTAGCTGGAGTATCTTCAATCCTAGG
>Watersipora_platypora_HQ896192
CCCGACATAGCATTTCCTCGTCTTAATAATATAAGATTTTGATTACTTCCCCCAGCAGTAATATTATTACTTATATCTTCAATAGTTGAAAGAGGAGCTGGAACAGGATGAACTGTGTACCCTCCCTTATCCTCAAACATCTCTCATAGAGGACCATCTGTAGACCTGGCAATTTTTTCCCTACATTTAGCTGGAGTATCTTCAATCCTAGG
>Watersipora_platypora_HQ896193
CCCGACATAGCATTTCCTCGTCTTAATAATATAAGATTTTGATTACTTCCCCCAGCAGTAATATTATTACTTATATCTTCAATAGTTGAAAGAGGAGCTGGAACAGGATGAACTGTGTACCCTCCCTTATCCTCAAACATCTCTCATAGAGGACCATCTGTAGACCTGGCAATTTTTTCCCTACATTTAGCTGGAGTATCTTCAATCCTAGG
>Parasmittina_contraria_HQ896190
CCCGATATAGCATTTCCTCGTCTTAACAACATAAGATTTTGATTACTTCCCCCAGCAGTTATGTTACTACTAATATCTTCAATAGTTGAAAGAGGAGCCGGAACAGGGTGAACCGTCTACCCACCTTTATCATCAAACATTTCTCATAGTGGGCCCTCTGTAGACTTAGCAATTTTTTCCTTACATTTAGCTGGAATTTCGTCAATTCTAGG
>Microporella_sp._MG977091
CCTGATATAGCTTTCCCTCGACTAAATAATATAAGTTTTTGACTTCTACCTCCAGCACTAATCCTTCTTCTTTCATCTTCAATAATTGAAAGAGGAGCCGGAACAGGTTGAACAGTATACCCACCACTTTCTTCTAACATAGCTCATAGAGGAGCTTCAGTAGATCTAGCAATTTTTTCTTTACATATTGCTGGGGCCTCATCAATCTTAGG
>Tricellaria_occidentalis_HQ896152
CCTGATATGGCCTTTCCTCGGTTAAATAATATAAGTCTTTGATTATTACCTCCTGCTTTATTTTTACTTTTATTATCATCAATAGTTGAAAGAGGTGCGGGTACAGGTTGAACAGTCTATCCTCCATTGTCAACTAACCTAGCTCACAGAGGACCTTCAGTTGACCTTGCAATTTTTTCTTTGCATCTAGCAGGAGCATCTTCAATTTTAGG
>Caberea_rostrata_JF950414
CCCGATATAGCATTCCCTCGTCTAAATAATATAAGATTTTGATTACTCCCACCTGCCATTTGTTTACTGCTTATATCCTCTATAGTTGAAAGTGGGGCTGGTACGGGGTGAACTGTTTATCCTCCTTTATCATCAAATGTATCCCATAGGGGACCTTCTGTTGATTTAGCTATTTTTTCATTACATCTTGCAGGAGTTTCTTCTATTTTAGG
>Celleporaria_nodulosa_JF950440
CCCGATATAGCATTCCCTCGTCTAAATAATATAAGATTTTGATTACTCCCACCTGCCATTTGTTTACTGCTTATATCCTCTATAGTTGAAAGTGGGGCTGGTACGGGGTGAACTGTTTATCCTCCTTTATCATCAAATGTATCCCATAGGGGACCTTCTGTTGATTTAGCTATTTTTTCATTACATCTTGCAGGAGTTTCTTCTATTTTAGG
>Celleporaria_nodulosa_JF950442
CCCGATATAGCATTCCCTCGTCTAAATAATATAAGATTTTGATTACTCCCACCTGCCATTTGTTTACTGCTTATATCCTCTATAGTTGAAAGTGGGGCTGGTACGGGGTGAACTGTTTATCCTCCTTTATCATCAAATGTATCCCATAGGGGACCTTCTGTTGATTTAGCTATTTTTTCATTACATCTTGCAGGAGTTTCTTCTATTTTAGG
>Rhynchozoon_zealandicum_JF950441
CCCGATATAGCATTCCCTCGTCTAAATAATATAAGATTTTGATTACTCCCACCTGCCATTTGTTTACTGCTTATATCCTCTATAGTTGAAAGTGGGGCTGGTACGGGGTGAACTGTTTATCCTCCTTTATCATCAAATGTATCCCATAGGGGACCTTCTGTTGATTTAGCTATTTTTTCATTACATCTTGCAGGAGTTTCTTCTATTTTAGG
>Calloporina_angustipora_JF950410
CCAGATATAGCATTTCCTCGACTAAATAATATAAGATTTTGATTACTACCCCCCGCAATCATTTTACTCTTATTATCATCACTAGTTGAAAATGGAGCAGGAACTGGGTGAACAGTTTATCCTCCTCTATCAGCAAATATTGCTCATAGAGGGCCTTCAGTAGATCTTGCTATTTTTTCATTACATCTAGCCGGAGCTTCATCAATTTTAGG
>Calloporina_angustipora_JF950411
CCTGATATAGCATTCCCTCGACTAAATAATATAAGATTTTGATTATTACCCCCCGCAATTATCTTACTTTTATTATCATCATTAGTTGAAAATGGAGCAGGAACTGGATGAACTGTCTATCCACCTTTATCAGCAAATATTGCCCACAGAGGACCTTCTGTAGATCTAGCTATTTTTTCATTACACTTAGCCGGAGCTTCATCAATTTTAGG
>Amphibiobeania_epiphylla_OR632415
CCTGATATAGCATTCCCTCGACTAAATAATATAAGATTTTGATTATTACCTCCAGCACTTTTACTACTACTAATGTCATCTTTAGTAGAAAGAGGAGCGGGTACAGGATGGACTGTTTACCCTCCTTTAGCTAGAAACGTTGCTCATAGAGGAGCATCCGTCGATATGGCAATTTTCTCACTGCATTTAGCGGGGATTTCATCAATTTTAGG
>Celleporaria_inaudita_MK359644
CCCGATATAGCATTCCCTCGACTAAATAATATAAGATTTTGACTTCTCCCTCCAGCAATTTCCTTACTATTAATATCATCCATAGTAGAAAGGGGAGCAGGAACAGGGTGAACTGTTTACCCTCCTCTATCTTCTAACATCTCCCATAGAGGACCTTCAGTTGATCTTGCAATTTTCTCTCTTCACCTCGCTGGTGTCTCATCAATTCTAGG
>Celleporaria_inaudita_MK359646
CCCGATATAGCATTCCCTCGACTAAATAATATAAGATTTTGACTTCTCCCTCCAGCAATTTCCTTACTATTAATATCATCCATAGTAGAAAGGGGAGCAGGAACAGGGTGAACTGTTTACCCTCCTCTATCTTCTAACATCTCCCATAGAGGACCTTCAGTTGATCTTGCAATTTTCTCTCTTCACCTCGCTGGTGTCTCATCAATTCTAGG
>Celleporaria_inaudita_MK359648
CCCGATATAGCATTCCCTCGACTAAATAATATAAGATTTTGACTTCTCCCTCCAGCAATTTCCTTACTATTAATATCATCCATAGTAGAAAGGGGAGCAGGAACAGGGTGAACTGTTTACCCTCCTCTATCTTCTAACATCTCCCATAGAGGACCTTCAGTTGATCTTGCAATTTTCTCTCTTCACCTCGCTGGTGTCTCATCAATTCTAGG
>Celleporaria_inaudita_MK359645
CCCGATATAGCATTCCCTCGACTAAATAATATAAGATTTTGACTTCTCCCTCCAGCAATTTCCTTACTATTAATATCATCCATAGTAGAAAGGGGAGCAGGAACAGGGTGAACTGTTTACCCTCCTCTATCTTCTAACATCTCCCATAGAGGACCTTCAGTTGATCTTGCAATTTTCTCTCTTCACCTCGCTGGTGTCTCATCAATTCTAGG
>Celleporaria_inaudita_MK359647
CCCGATATAGCATTCCCTCGACTAAATAATATAAGATTTTGACTTCTCCCTCCAGCAATTTCCTTACTATTAATATCATCCATAGTAGAAAGGGGAGCAGGAACAGGGTGAACTGTTTACCCTCCTCTATCTTCTAACATCTCCCATAGAGGACCTTCAGTTGATCTTGCAATTTTCTCTCTTCACCTCGCTGGTGTCTCATCAATTCTAGG
>Metroperiella_montferrandii_HQ896165
CCAGATATAGCTTTCCCCCGCTTAAATAATATAAGATTCTGACTTCTACCTCCAGCAATCTTTTTATTATTAATATCATCCATAGTTGAAAGAGGAGCAGGAACAGGATGAACAGTCTATCCCCCTCTATCATCTAATATTTCTCACAGAGGACCTTCTGTAGATCTTGCCATTTTTTCACTGCACTTAGCAGGAATTTCTTCTATTCTTGG
>Escharoides_angela_JF950421
CCAGATATAGCTTTCCCCCGGCTAAACAATATAAGATTTTGATTGTTAATTCCAGCTGTCCTCTTACTACTCATATCATCATTAGTGGAAGGAGGAGCAGGAACCGGATGAACAGTTTACCCCCCATTATCCTCTAACATTGCCCATAGAGGCCCTTCTGTAGACCTTGCTATTTTTTCACTACACTTAGCAGGCATTTCATCTATTCTGGG
>Escharoides_angela_JF950420
CCAGATATAGCTTTCCCCCGGCTAAACAATATAAGATTTTGATTGTTAATTCCAGCTGTCCTCTTACTACTCATATCATCATTAGTAGAAGGAGGAGCAGGAACCGGATGAACAGTTTACCCCCCATTATCCTCTAACATTGCCCATAGAGGCCCTTCTGTAGACCTTGCTATTTTTTCACTACACTTAGCAGGCATTTCATCTATTCTGGG
>Escharoides_angela_JF950419
CCAGATATAGCTTTCCCCCGGCTAAACAATATAAGATTTTGATTGTTAATTCCAGCTGTCCTCTTACTACTCATATCATCATTAGTAGAAGGAGGAGCAGGAACCGGATGAACAGTTTACCCCCCATTATCCTCTAACATTGCCCATAGAGGCCCTTCTGTAGACCTTGCTATTTTTTCACTACACTTAGCAGGCATTTCATCTATTCTGGG
>Amathia_verticillata_KU695278
CCGGATATAGCCTTTCCGCGGTTAAACAATATAAGGTTTTGGTTGCTCCCTCCGGCCCTTATTTTACTTCTTATGTCTTCTCTTGTAGAAAGGGGAGCGGGAACAGGGTGGACCGTCTACCCTCCTCTATCATCCAATATCGCCCATAGTGGTTCTTCTGTGGATATAGCTATTTTTTCTTTACATCTCGCTGGGGTTTCGTCTATTCTAGG
>Amathia_verticillata_KU695279
CCGGATATAGCCTTTCCGCGGTTAAACAATATAAGGTTTTGGTTGCTCCCTCCGGCCCTTATTTTACTTCTTATGTCTTCTCTTGTAGAAAGGGGAGCGGGAACGGGGTGGACCGTCTACCCTCCTCTATCATCCAATATCGCCCATAGTGGTTCTTCTGTGGATATAGCTATTTTTTCTTTACATCTCGCTGGGGTTTCGTCTATTCTAGG
>Electra_sp._KT956118
CCAGATATAGCTTTCCCTCGACTAAACAATATAAGGTTTTGACTTTTACCTCCTGCTTTATTCCTTTTACTAATGTCATCTTTAGTAGAAAGAGGGGCAGGGACAGGGTGAACCGTTTATCCCCCTCTCTCATCTAATATTGCTCACAGGGGCTCTTCAGTTGACATGGCTATTTTCTCTCTTCATCTTGCAGGTGTATCTTCCATTCTAGG
>Conopeum_reticulum_HM070018
CCAGATATGGCCTTCCCTCGCCTAAACAATATAAGGTTTTGACTTTTACCTCCCGCTTTATTTCTTCTACTAATGTCATCCCTAGTAGAAAGGGGGGCGGGGACAGGATGAACTGTCTACCCTCCGCTCTCATCTAACATCGCCCATAGAGGCTCTTCAGTCGACATGGCTATTTTTTCTTTACATCTGGCAGGTGTGTCCTCTATTCTAGG
>Conopeum_reticulum_HM070020
CCAGATATGGCCTTCCCTCGCCTAAACAATATAAGGTTTTGACTTTTACCTCCCGCTTTATTTCTTCTACTAATGTCATCCCTAGTAGAAAGGGGGGCGGGGACAGGATGAACTGTCTACCCTCCGCTCTCATCTAACATCGCCCATAGAGGCTCTTCAGTCGACATGGCTATTTTTTCTTTACATCTGGCAGGTGTGTCCTCTATTCTAGG
>Conopeum_reticulum_HM070019
CCAGATATGGCCTTCCCTCGCCTAAACAATATAAGGTTTTGACTTTTACCTCCCGCTTTATTTCTTCTACTAATGTCATCCCTAGTAGAAAGGGGGGCGGGGACAGGATGAACTGTCTACCCTCCGCTCTCATCTAACATCGCCCATAGAGGCTCTTCAGTCGACATGGCTATTTTTTCTTTACATCTGGCAGGTGTGTCCTCTATTTTAGG
>Electra_sp._HM070021
CCAGATATGGCTTTCCCTCGCCTAAACAATATAAGGTTTTGACTTTTACCTCCCGCTTTGTTTCTCCTACTAATGTCATCCCTAGTGGAAAGGGGGGCAGGAACAGGATGAACTGTTTACCCTCCTCTCTCATCCAACATTGCTCATAGAGGCTCTTCAGTCGACATGGCTATTTTTTCTCTACATTTAGCAGGTGTATCCTCTATTCTAGG
>Electra_sp._HM070022
CCAGATATGGCTTTCCCTCGCCTAAACAATATAAGGTTTTGACTTTTACCTCCCGCTTTGTTTCTTCTACTAATGTCATCCCTAGTGGAAAGGGGGGCAGGAACAGGATGGACTGTTTACCCTCCTCTCTCATCCAACATTGCTCATAGAGGCTCTTCAGTCGATATGGCTATTTTTTCTCTACATTTAGCAGGTGTATCCTCTATTCTAGG
>Nematoflustra_flagellata_MN941971
CCTGATATGGCTTTCCCTCGTCTTAATAATATAAGATTTTGACTCTTACCCCCTGCCTTAGCACTCCTCTTAATATCCTCCTTAGTTGAGAGAGGAGCCGGAACCGGGTGAACAGTGTACCCCCCTTTATCTTCAAATTTAGCACATAGGGGCCCATCTGTAGATCTGGCTATTTTCTCTTTGCACCTAGCAGGTGCCTCATCCATTTTAGG
>Nematoflustra_flagellata_MN941972
CCTGATATGGCTTTCCCTCGTCTTAATAATATAAGATTTTGACTCTTACCCCCTGCCTTAGCACTCCTCTTAATATCCTCCTTAGTTGAGAGAGGAGCCGGAACCGGGTGAACAGTGTACCCCCCTTTATCTTCAAATTTAGCACATAGGGGCCCATCTGTAGATCTGGCTATTTTCTCTTTGCACCTAGCAGGTGCCTCATCCATTTTAGG
>Nematoflustra_flagellata_MN941973
CCTGATATGGCTTTCCCTCGTCTTAATAATATAAGATTTTGACTCTTACCCCCTGCCTTAGCACTCCTCTTAATATCCTCCTTAGTTGAGAGAGGAGCCGGAACCGGGTGAACAGTGTACCCCCCTTTATCTTCAAATTTAGCACATAGGGGCCCATCTGTAGATCTGGCTATTTTCTCTTTGCACCTAGCAGGTGCCTCATCCATTTTAGG
>Nematoflustra_flagellata_MN941974
CCTGATATGGCTTTCCCTCGTCTTAATAATATAAGATTTTGACTCTTACCCCCTGCCTTAGCACTCCTCTTAATATCCTCCTTAGTTGAGAGAGGAGCCGGAACCGGGTGAACAGTGTACCCCCCTTTATCTTCAAATTTAGCACATAGGGGCCCATCTGTAGATCTGGCTATTTTCTCTTTGCACCTAGCAGGTGCCTCATCCATTTTAGG
>Nematoflustra_flagellata_MN941975
CCTGATATGGCTTTCCCTCGTCTTAATAATATAAGATTTTGACTCTTACCCCCTGCCTTAGCACTCCTCTTAATATCCTCCTTAGTTGAGAGAGGAGCCGGAACCGGGTGAACAGTGTACCCCCCTTTATCTTCAAATTTAGCACATAGGGGCCCATCTGTAGATCTGGCTATTTTCTCTTTGCACCTAGCAGGTGCCTCATCCATTTTAGG
>Caberea_lata_HQ896153
CCTGATATGGCATTTCCTCGCCTTAATAACATAAGATTCTGATTACTTCCCCCTGCTTTGTCACTATTATTGGTATCCTCTATGGTTGAAAGAGGAGCAGGGACTGGGTGAACGGTTTACCCCCCTCTATCTTCTAATCTAGCTCACAGTGGACCTTCTGTGGATTTAGCCATTTTTTCGTTACATCTAGCAGGAGCTTCATCTATTTTAGG
>Calloporidae_sp._MZ580691
CCTGATATAGCTTTCCCTCGATTAAACAATATAAGGTTTTGACTCTTACCTCCAGCTTTGTCTCTTTTACTCATGTCTTCATTAGTAGAAAGAGGAGCCGGGACAGGGTGAACAGTGTACCCTCCTCTTTCTTCCAACCTAGCTCACAGTGGCCCTTCTGTAGATTTAGCTATTTTTTCTTTACACTTAGCTGGAGCATCTTCAATTCTGGG
>Virididentula_dentata_KC129718
CCTGATATAGCCTTCCCCCGATTGAACAACATAAGATTTTGATTGCTACCGCCAGCACTGTTATTACTGCTAATATCATCATTAGTAGAAAGAGGAGCAGGAACCGGATGAACTGTATACCCCCCTCTATCTTCAAATATTGCACATAGTGGAGCTTCTGTAGATTTAGCAATTTTCTCTCTTCATTTAGCGGGTGTATCTTCCATTCTAGG
>Tegella_armifera_EU835949
CCAGATATAGCTTTTCCACGACTTAATAATATAAGATTTTGGTTACTCCCCCCAGCATTATTTCTTTTACTTATATCTTCATTAGTAGAAAGAGGGGCGGGAACAGGTTGAACAGTATACCCCCCTTTATCTTCTAATTTAGCTCATAGAGGACCTTCTGTAGATCTAGCTATTTTCTCATTACATTTAGCAGGAGCATCTTCAATTCTGGG
>Amastigia_rudis_HQ896154
CCTGATATAGCATTTCCTCGACTTAATAATATAAGATTTTGATTATTACCCCCAGCATTATTTCTCTTACTTATATCCTCATTAGTAGAAAGAGGAGCTGGAACAGGATGAACTGTTTACCCCCCTTTATCTTCAAATTTAGCACATAGTGGACCTTCTGTAGACCTAGCCATCTTTTCTCTACATCTAGCCGGTGTATCCTCTATTCTAGG
>Amastigia_rudis_HQ896155
CCTGATATAGCATTTCCTCGACTTAATAATATAAGATTTTGATTATTACCCCCAGCATTATTTCTCTTACTTATATCCTCATTAGTAGAAAGAGGAGCTGGAACAGGATGAACTGTTTACCCCCCTTTATCTTCAAATTTAGCACATAGTGGACCTTCTGTAGACCTAGCCATCTTTTCTCTACATCTAGCCGGTGTATCCTCTATTCTAGG
>Arthropoma_inarmata_MZ580684
CCTGATATAGCATTCCCTCGCTTAAATAATATAAGATTCTGGCTGCTGCCCCCTGCTATCACTTTGTTGCTAATATCTTCATTAGTAGAGAGAGGAGCTGGAACCGGATGAACTGTATACCCACCACTATCCTCTGGCACAGCCCATAGAGGCCCTTCTGTGGATTTAGCTATTTTCTCATTACATCTAGCTGGAGCTTCTTCTATTTTAGG
>Eurystomella_foraminigera_JF950438
CCTGATATAGCATTTCCCCGCTTAAACAATATAAGATTTTGACTTCTACCTCCTGCTCTTTTTTTGTTACTAATATCATCTCTTGTAGAAAGAGGTGCTGGAACCGGCTGAACTGTATACCCCCCACTCTCATCTAATTTAGCTCATAGAGGTCCTTCAGTAGATTTAGCTATTTTTTCTTTACATTTAGCAGGAGTGTCATCTATTNNAGG
>Eurystomella_foraminigera_JF950439
CCTGATATAGCATTTCCCCGCTTAAACAATATAAGATTTTGACTTCTACCTCCTGCTCTTTTTTTGTTACTAATATCATCTCTTGTAGAAAGAGGTGCTGGAACCGGCTGAACTGTATACCCCCCACTCTCATCTAATTTAGCTCATAGAGGTCCTTCAGTAGATTTAGCTATTTTTTCTTTACATTTGGCCGGAGTCTCATCTATTTTAGG
>Bugulina_fulva_KC129719
CCTGATATAGCATTCCCTCGGTTAAATAATATAAGGTTTTGACTTTTACCTCCTGCATTAGCACTATTATTAATATCATCATTAGTAGAAAGAGGAGCAGGTACAGGATGAACAGTATATCCTCCTCTTTCGTCTAATCTTGGCCATAGAGGACCTTCAGTTGATCTAGCAATTTTCTCACTACATTTAGCTGGTGTTTCTTCAATTTTAGG
>Bugula_neritina_KY235445
CCAGATATAGCTTTTCCACGACTAAATAATATAAGATTTTGACTTTTACCACCTGCACTAGCTCTATTACTAATATCTTCTTTAGTTGAAAGAGGAGCAGGTACAGGATGAACAGTATACCCCCCTTTATCATCTAGTCTCGGTCATAGTGGACCATCAGTTGATTTAGCAATTTTCTCCTTACACTTAGCTGGTGTCTCATCAATTTTAGG
>Bugulina_californica_MZ209215
CCAGATATAGCTTTTCCACGACTAAATAATATAAGATTTTGACTTTTACCACCTGCACTAGCTCTATTACTAATATCTTCTTTAGTTGAAAGAGGAGCAGGTACAGGATGAACAGTATACCCCCCTTTATCATCTAGTCTCGGTCATAGTGGACCATCAGTTGATTTAGCAATTTTCTCCTTACACTTAGCTGGTGTCTCATCAATTTTAGG
>Bugula_pacifica_AF061433
CCAGATATAGCTTTTCCACGACTAAATAATATAAGATTTTGACTTTTACCACCTGCACTAGCTCTATTACTAATATCTTCTTTAGTTGAAAGAGGAGCAGGTACAGGATGAACAGTATACCCCCCTTTATCATCTAGTCTCGGTCATAGTGGACCATCAGTTGATTTAGCAATTTTCTCCTTACACTTAGCTGGTGTCTCATCAATTTTAGG
>Bugulina_stolonifera_KC129849
CCAGATATAGCTTTTCCACGACTAAATAATATAAGATTTTGACTTTTACCACCTGCACTAGCTCTATTACTAATATCTTCTTTAGTTGAAAGAGGAGCAGGTACAGGATGAACAGTATACCCCCCTTTATCATCTAGTCTCGGTCATAGTGGACCATCAGTTGATTTAGCAATTTTCTCCTTACACTTAGCTGGTGTCTCATCAATTTTAGG
>Bugulina_californica_MZ209213
CCAGATATAGCTTTTCCACGACTAAATAATATAAGATTTTGACTTTTACCACCTGCACTAGCTCTATTACTAATATCTTCTTTAGTTGAAAGAGGAGCAGGTACAGGATGAACAGTATACCCCCCTTTATCATCTAGTCTCGGTCATAGTGGACCATCAGTTGATTTAGCAATTTTCTCCTTACACTTAGCTGGTGTCTCATCAATTTTAGG
>Bugulina_californica_MZ209214
CCAGATATAGCTTTTCCACGACTAAATAATATAAGATTTTGACTTTTACCACCTGCACTAGCTCTATTACTAATATCTTCTTTAGTTGAAAGAGGAGCAGGTACAGGATGAACAGTATACCCCCCTTTATCATCTAGTCTCGGTCATAGTGGACCATCAGTTGATTTAGCAATTTTCTCCTTACACTTAGCTGGTGTCTCATCAATTTTAGG
>Bugulina_californica_MZ217204
CCAGATATAGCTTTTCCACGACTAAATAATATAAGATTTTGACTTTTACCACCTGCACTAGCTCTATTACTAATATCTTCTTTAGTTGAAAGAGGAGCAGGTACAGGATGAACAGTATACCCCCCTTTATCATCTAGTCTCGGTCATAGTGGACCATCAGTTGATTTAGCAATTTTCTCCTTACACTTAGCTGGTGTCTCATCAATTTTAGG
>Bugulina_stolonifera_OQ322877
CCAGATATAGCTTTTCCACGACTAAATAATATAAGATTTTGACTTTTACCACCTGCACTAGCTCTATTACTAATATCTTCTTTAGTTGAAAGAGGAGCAGGTACAGGATGAACAGTATACCCCCCTTTATCATCTAGTCTCGGTCATAGTGGACCATCAGTTGATTTAGCAATTTTCTCCTTACACTTAGCTGGTGTCTCATCAATTTTAGG
>Bugulina_stolonifera_OQ323133
CCAGATATAGCTTTTCCACGACTAAATAATATAAGATTTTGACTTTTACCACCTGCACTAGCTCTATTACTAATATCTTCTTTAGTTGAAAGAGGAGCAGGTACAGGATGAACAGTATACCCCCCTTTATCATCTAGTCTCGGTCATAGTGGACCATCAGTTGATTTAGCAATTTTCTCCTTACACTTAGCTGGTGTCTCATCAATTTTAGG
>Bugulina_stolonifera_OQ323377
CCAGATATAGCTTTTCCACGACTAAATAATATAAGATTTTGACTTTTACCACCTGCACTAGCTCTATTACTAATATCTTCTTTAGTTGAAAGAGGAGCAGGTACAGGATGAACAGTATACCCCCCTTTATCATCTAGTCTCGGTCATAGTGGACCATCAGTTGATTTAGCAATTTTCTCCTTACACTTAGCTGGTGTCTCATCAATTTTAGG
>Bugula_stolonifera_AY173427
CCAGATATAGCTTTTCCACGACTAAATAATATAAGATTTTGACTTTTACCACCTGCACTAGCTCTATTACTAATATCTTCTTTAGTTGAAAGAGGAGCAGGTACAGGATGAACAGTATACCCTCCTTTATCATCTAGTCTCGGTCATAGTGGACCATCAGTTGATTTAGCAATTTTCTCCTTACACTTAGCTGGTGTCTCATCAATTTTAGG
>Bugula_rochae_KF714791
CCAGATATAGCTTTTCCTCGTCTAAACAATATAAGATTTTGACTCTTGCCCCCCGCTTTAGCTTTATTATTGATATCTTCATTAGTAGAAAGAGGAGCGGGCACAGGATGAACTGTTTACCCTCCTTTGTCTTCTAACTTAGGTCATAGAGGATCTTCAGTAGACCTGGCCATTTTTTCATTGCATTTAGCAGGGGTATCATCAATTTTAGG
>Bicellariella_ciliata_KF714788
CCAGACATAGCTTTTCCTCGATTAAATAATATAAGATTTTGACTATTACCACCAGCTCTATCTCTTTTATTAATATCTTCATTAACAGAAAGAGGTGCGGGAACAGGTTGAACAGTTTACCCTCCTTTATCCTCAAGATTAGGACACAGAGGGCCCTCAGTTGACTTAGCTATTTTTTCACTACACTTAGCTGGTGTTTCATCCATTTTAGG
>Myriozoella_sp._MZ580679
CCGGACATAGCCTTCCCACGGCTAAATAACTTAAGATTCTGACTACTCCCCCCTGCTCTACTATTGCTATTAAGGTCATCACTAGTAGAAAGGGGAGCAGGAACCGGATGAACAGTATATCCTCCCCTGTCCTCAAACATTGCTCACAGGGGTCCTTCTGTAGACTTGGCTATTTTTTCTTTACATTTAGCTGGGGTTTCCTCTATTTTGGG
>Bugula_neritina_KY235426
CCGGACATAGCATTTCCCCGCTTAAATAACATAAGATTTTGACTTCTCCCCCCAGCTTTGTTACTTTTACTAATATCTTCTTTAGTAGAAAGAGGAGCAGGGACCGGATGAACCGTATACCCGCCGTTGTCATCAGGTTTAGGACACAGAGGAGCAGCTGTAGATTTAGCCATTTTTTCTTTACATCTTGCCGGAGTGTCTTCAATTTTAGG
>Bugula_neritina_KC129734
CCGGACATAGCATTTCCCCGCTTAAATAACATAAGATTTTGACTTCTCCCCCCAGCTTTGTTACTTTTACTAATATCTTCTTTAGTAGAAAGAGGAGCAGGGACCGGATGAACCGTATACCCGCCGTTGTCATCAGGTTTAGGACACAGAGGAGCAGCTGTAGATTTAGCCATTTTTTCTTTACATCTTGCCGGAGTGTCTTCAATTTTAGG
>Bugula_neritina_MZ045393
CCGGACATAGCATTTCCCCGCTTAAATAACATAAGATTTTGACTTCTCCCCCCAGCTTTGTTACTTTTACTAATATCTTCTTTAGTAGAAAGAGGAGCAGGAACCGGATGAACCGTATACCCGCCGTTGTCATCAGGTTTAGGACACAGAGGAGCAGCTGTAGATTTAGCCATTTTTTCTTTACATCTTGCCGGAGTGTCTTCAATTTTAGG
>Bugula_neritina_KC129721
CCGGACATAGCATTTCCCCGCTTAAATAACATAAGATTTTGACTTCTCCCCCCAGCTTTGTTACTTTTACTAATATCTTCTTTAGTAGAAAGAGGAGCAGGAACCGGATGAACCGTATACCCGCCGTTGTCATCAGGTTTAGGACACAGAGGAGCAGCTGTAGATTTAGCCATTTTTTCTTTACATCTTGCCGGAGTGTCTTCAATTTTAGG
>Bugula_neritina_KC129812
CCGGACATAGCATTTCCCCGCTTAAATAACATAAGATTTTGACTTCTCCCCCCAGCTTTGTTACTTTTACTAATATCTTCTTTAGTAGAAAGAGGAGCAGGAACCGGATGAACCGTATACCCGCCGTTGTCATCAGGTTTAGGACACAGAGGAGCAGCTGTAGATTTAGCCATTTTTTCTTTACATCTTGCCGGAGTGTCTTCAATTTTAGG
>Bugula_neritina_AY173426
CCGGACATAGCATTTCCCCGCTTAAATAACATAAGATTTTGACTTCTCCCCCCAGCTTTGTTACTTTTACTAATATCTTCTTTAGTAGAAAGAGGAGCAGGAACCGGATGAACCGTATACCCGCCGTTGTCATCAGGTTTAGGACACAGAGGAGCAGCTGTAGATTTAGCCATTTTTTCTTTACATCTTGCCGGAGTGTCTTCAATTTTAGG
>Bugula_neritina_KC129748
CCGGACATAGCATTTCCCCGCTTAAATAACATAAGATTTTGACTTCTCCCCCCAGCTTTGTTACTTTTACTAATATCTTCTTTAGTAGAAAGAGGAGCAGGAACCGGATGAACCGTATACCCGCCGTTGTCATCAGGTTTAGGACACAGAGGAGCAGCTGTAGATTTAGCCATTTTTTCTTTACATCTTGCCGGAGTGTCTTCAATTTTAGG
>Bugula_neritina_KC129810
CCGGACATAGCATTTCCCCGCTTAAATAACATAAGATTTTGACTTCTCCCCCCAGCTTTGTTACTTTTACTAATATCTTCTTTAGTAGAAAGAGGAGCAGGAACCGGATGAACCGTATACCCGCCGTTGTCATCAGGTTTAGGACACAGAGGAGCAGCTGTAGATTTAGCCATTTTTTCTTTACATCTTGCCGGAGTGTCTTCAATTTTAGG
>Bugula_neritina_KC129811
CCGGACATAGCATTTCCCCGCTTAAATAACATAAGATTTTGACTTCTCCCCCCAGCTTTGTTACTTTTACTAATATCTTCTTTAGTAGAAAGAGGAGCAGGAACCGGATGAACCGTATACCCGCCGTTGTCATCAGGTTTAGGACACAGAGGAGCAGCTGTAGATTTAGCCATTTTTTCTTTACATCTTGCCGGAGTGTCTTCAATTTTAGG
>Bugula_neritina_KC129825
CCGGACATAGCATTTCCCCGCTTAAATAACATAAGATTTTGACTTCTCCCCCCAGCTTTGTTACTTTTACTAATATCTTCTTTAGTAGAAAGAGGAGCAGGAACCGGATGAACCGTATACCCGCCGTTGTCATCAGGTTTAGGACACAGAGGAGCAGCTGTAGATTTAGCCATTTTTTCTTTACATCTTGCCGGAGTGTCTTCAATTTTAGG
>Bugula_neritina_KC129830
CCGGACATAGCATTTCCCCGCTTAAATAACATAAGATTTTGACTTCTCCCCCCAGCTTTGTTACTTTTACTAATATCTTCTTTAGTAGAAAGAGGAGCAGGAACCGGATGAACCGTATACCCGCCGTTGTCATCAGGTTTAGGACACAGAGGAGCAGCTGTAGATTTAGCCATTTTTTCTTTACATCTTGCCGGAGTGTCTTCAATTTTAGG
>Bugula_neritina_AF061422
CCAGATATAGCATTTCCCCGCCTAAACAACATAAGATTTTGGCTTCTCCCTCCGGCATTATTACTTCTACTAATATCTTCTTTAGTAGAAAGAGGAGCGGGGACTGGATGAACTGTATACCCACCCTYATCATCAGGCTTAGGTCATAGAGGGGCAGCTGTGGATTTAGCCATTTTCTCCTTACACCTTGCCGGTGTATCTTCGATTTTAGG
>Bugula_neritina_KC129834
CCAGATATAGCATTTCCCCGCCTAAACAACATAAGATTTTGGCTTCTCCCTCCGGCATTATTACTTCTACTAATATCTTCTTTAGTAGAAAGAGGAGCGGGGACTGGATGAACTGTATACCCACCCTTATCATCAGGCTTAGGTCATAGAGGGGCAGCTGTGGATTTAGCCATTTTCTCCTTACACCTTGCCGGTGTATCTTCGATTTTAGG
>Bugula_neritina_AF061424
CCAGATATAGCATTTCCCCGCCTAAACAACATAAGATTTTGGCTTCTCCCTCCGGCATTATTACTTCTACTAATATCTTCTTTAGTAGAAAGAGGAGCGGGGACTGGATGAACTGTATACCCACCCTTATCATCAGGCTTAGGTCATAGAGGGGCAGCTGTGGATTTAGCCATTTTCTCCTTACACCTTGCCGGTGTATCTTCGATTTTAGG
>Bugula_neritina_KC129833
CCAGATATAGCATTTCCCCGCCTAAACAACATAAGATTTTGGCTTCTCCCTCCGGCATTATTACTTCTACTAATATCTTCTTTAGTAGAAAGAGGAGCGGGGACTGGATGAACTGTATACCCACCCTTATCATCAGGCTTAGGTCATAGAGGGGCAGCTGTGGATTTAGCCATTTTCTCCTTACACCTTGCCGGTGTATCTTCGATTTTAGG
>Bugula_neritina_KC129835
CCAGATATAGCATTTCCCCGCCTAAACAACATAAGATTTTGGCTTCTCCCTCCGGCATTATTACTTCTACTAATATCTTCTTTAGTAGAAAGAGGAGCGGGGACTGGATGAACTGTATACCCACCCTTATCATCAGGCTTAGGTCATAGAGGGGCAGCTGTGGATTTAGCCATTTTCTCCTTACACCTTGCCGGTGTATCTTCGATTTTAGG
>Bugula_neritina_KC129836
CCAGATATAGCATTTCCCCGCCTAAACAACATAAGATTTTGGCTTCTCCCTCCGGCATTATTACTTCTACTAATATCTTCTTTAGTAGAAAGAGGAGCGGGGACTGGATGAACTGTATACCCACCCTTATCATCAGGCTTAGGTCATAGAGGGGCAGCTGTGGATTTAGCCATTTTCTCCTTACACCTTGCCGGTGTATCTTCGATTTTAGG
>Bugula_neritina_KC129837
CCAGATATAGCATTTCCCCGCCTAAACAACATAAGATTTTGGCTTCTCCCTCCGGCATTATTACTTCTACTAATATCTTCTTTAGTAGAAAGAGGAGCGGGGACTGGATGAACTGTATACCCACCCTTATCATCAGGCTTAGGTCATAGAGGGGCAGCTGTGGATTTAGCCATTTTCTCCTTACACCTTGCCGGTGTATCTTCGATTTTAGG
>Bugula_neritina_KC129838
CCAGATATAGCATTTCCCCGCCTAAACAACATAAGATTTTGGCTTCTCCCTCCGGCATTATTACTTCTACTAATATCTTCTTTAGTAGAAAGAGGAGCGGGGACTGGATGAACTGTATACCCACCCTTATCATCAGGCTTAGGTCATAGAGGGGCAGCTGTGGATTTAGCCATTTTCTCCTTACACCTTGCCGGTGTATCTTCGATTTTAGG
>Bugula_neritina_KC129840
CCAGATATAGCATTTCCCCGCCTAAACAACATAAGATTTTGGCTTCTCCCTCCGGCATTATTACTTCTACTAATATCTTCTTTAGTAGAAAGAGGAGCGGGGACTGGATGAACTGTATACCCACCCTTATCATCAGGCTTAGGTCATAGAGGGGCAGCTGTGGATTTAGCCATTTTCTCCTTACACCTTGCCGGTGTATCTTCGATTTTAGG
>Bugula_neritina_KC129841
CCAGATATAGCATTTCCCCGCCTAAACAACATAAGATTTTGGCTTCTCCCTCCGGCATTATTACTTCTACTAATATCTTCTTTAGTAGAAAGAGGAGCGGGGACTGGATGAACTGTATACCCACCCTTATCATCAGGCTTAGGTCATAGAGGGGCAGCTGTGGATTTAGCCATTTTCTCCTTACACCTTGCCGGTGTATCTTCGATTTTAGG
>Bugula_neritina_KC129842
CCAGATATAGCATTTCCCCGCCTAAACAACATAAGATTTTGGCTTCTCCCTCCGGCATTATTACTTCTACTAATATCTTCTTTAGTAGAAAGAGGAGCGGGGACTGGATGAACTGTATACCCACCCTTATCATCAGGCTTAGGTCATAGAGGGGCAGCTGTGGATTTAGCCATTTTCTCCTTACACCTTGCCGGTGTATCTTCGATTTTAGG
>Bugula_neritina_KC129843
CCAGATATAGCATTTCCCCGCCTAAACAACATAAGATTTTGGCTTCTCCCTCCGGCATTATTACTTCTACTAATATCTTCTTTAGTAGAAAGAGGAGCGGGGACTGGATGAACTGTATACCCACCCTTATCATCAGGCTTAGGTCATAGAGGGGCAGCTGTGGATTTAGCCATTTTCTCCTTACACCTTGCCGGTGTATCTTCGATTTTAGG
>Bugula_neritina_KC129839
CCAGATATAGCATTTCCCCGCCTAAACAACATAAGATTTTGGCTTCTCCCTCCGGCATTATTACTTCTACTAATATCTTCTTTAGTAGAAAGAGGAGCGGGGACTGGATGAACTGTATACCCACCCTTATCATCAGGCTTAGGTCATAGAGGGGCAGCTGTGGATTTAGCCATTTTCTCCTTACACCTTGCCGGTGTATCTTCGATTTTAGG
>Bugula_neritina_KC129844
CCAGATATAGCATTTCCCCGCCTAAACAACATAAGATTTTGGCTTCTCCCTCCGGCATTATTACTTCTACTAATATCTTCTTTAGTAGAAAGAGGAGCGGGGACTGGATGAACTGTATACCCACCCTTATCATCAGGCTTAGGTCATAGAGGGGCAGCTGTGGATTTAGCCATTTTCTCCTTACACCTTGCCGGTGTATCTTCGATTTTAGG
>Bugula_neritina_KC129845
CCAGATATAGCATTTCCCCGCCTAAACAACATAAGATTTTGGCTTCTCCCTCCGGCATTATTACTTCTACTAATATCTTCTTTAGTAGAAAGAGGAGCGGGGACTGGATGAACTGTATACCCACCCTTATCATCAGGCTTAGGTCATAGAGGGGCAGCTGTGGATTTAGCCATTTTCTCCTTACACCTTGCCGGTGTATCTTCGATTTTAGG
>Bugula_neritina_KY235434
CCTGATATGGCATTTCCCCGCTTAAACAACATAAGATTTTGGCTTCTCCCTCCAGCATTATTACTTCTATTAATATCTTCTTTAGTAGAGAGGGGAGCTGGAACTGGGTGAACCGTATACCCTCCCTTATCATCGGGCTTAGGTCACAGAGGAGCAGCTGTGGATTTAGCCATTTTCTCTTTACACCTTGCCGGTGTATCCTCAATTTTAGG
>Bugula_neritina_KY235438
CCTGATATGGCATTTCCCCGCTTAAACAACATAAGATTTTGGCTTCTCCCTCCAGCATTATTACTTCTATTAATATCTTCTTTAGTAGAGAGGGGAGCTGGAACTGGGTGAACCGTATACCCTCCCTTATCATCGGGCTTAGGTCACAGAGGAGCAGCTGTGGATTTAGCCATTTTCTCTTTACACCTTGCCGGTGTATCCTCAATTTTAGG
>Bugula_neritina_KY235439
CCTGATATGGCATTTCCCCGCTTAAACAACATAAGATTTTGGCTTCTCCCTCCAGCATTATTACTTCTATTAATATCTTCTTTAGTAGAGAGGGGAGCTGGAACTGGGTGAACCGTATACCCTCCCTTATCATCGGGCTTAGGTCACAGAGGAGCAGCTGTGGATTTAGCCATTTTCTCTTTACACCTTGCCGGTGTATCCTCAATTTTAGG
>Bugula_neritina_KY235440
CCTGATATGGCATTTCCCCGCTTAAACAACATAAGATTTTGGCTTCTCCCTCCAGCATTATTACTTCTATTAATATCTTCTTTAGTAGAGAGGGGAGCTGGAACTGGGTGAACCGTATACCCTCCCTTATCATCGGGCTTAGGTCACAGAGGAGCAGCTGTGGATTTAGCCATTTTCTCTTTACACCTTGCCGGTGTATCCTCAATTTTAGG
>Bugula_neritina_KY235443
CCTGATATGGCATTTCCCCGCTTAAACAACATAAGATTTTGGCTTCTCCCTCCAGCATTATTACTTCTATTAATATCTTCTTTAGTAGAGAGGGGAGCTGGAACTGGGTGAACCGTATACCCTCCCTTATCATCGGGCTTAGGTCACAGAGGAGCAGCTGTGGATTTAGCCATTTTCTCTTTACACCTTGCCGGTGTATCCTCAATTTTAGG
>Bugula_neritina_KC129730
CCTGATATGGCATTTCCCCGCTTAAACAACATAAGATTTTGGCTTCTCCCTCCAGCATTATTACTTCTATTAATATCTTCTTTAGTAGAGAGGGGAGCTGGAACTGGGTGAACCGTATACCCTCCCTTATCATCGGGCTTAGGTCACAGAGGAGCAGCTGTGGATTTAGCCATTTTCTCTTTACACCTTGCCGGTGTATCCTCAATTTTAGG
>Bugula_neritina_KC129731
CCTGATATGGCATTTCCCCGCTTAAACAACATAAGATTTTGGCTTCTCCCTCCAGCATTATTACTTCTATTAATATCTTCTTTAGTAGAGAGGGGAGCTGGAACTGGGTGAACCGTATACCCTCCCTTATCATCGGGCTTAGGTCACAGAGGAGCAGCTGTGGATTTAGCCATTTTCTCTTTACACCTTGCCGGTGTATCCTCAATTTTAGG
>Bugula_neritina_KC129733
CCTGATATGGCATTTCCCCGCTTAAACAACATAAGATTTTGGCTTCTCCCTCCAGCATTATTACTTCTATTAATATCTTCTTTAGTAGAGAGGGGAGCTGGAACTGGGTGAACCGTATACCCTCCCTTATCATCGGGCTTAGGTCACAGAGGAGCAGCTGTGGATTTAGCCATTTTCTCTTTACACCTTGCCGGTGTATCCTCAATTTTAGG
>Bugula_neritina_OQ323156
CCTGATATGGCATTTCCCCGCTTAAACAACATAAGATTTTGGCTTCTCCCTCCAGCATTATTACTTCTATTAATATCTTCTTTAGTAGAGAGGGGAGCTGGAACTGGGTGAACCGTATACCCTCCCTTATCATCGGGCTTAGGTCACAGAGGAGCAGCTGTGGATTTAGCCATTTTCTCTTTACACCTTGCCGGTGTATCCTCAATTTTAGG
>Bugula_neritina_OQ815896
CCTGATATGGCATTTCCCCGCTTAAACAACATAAGATTTTGGCTTCTCCCTCCAGCATTATTACTTCTATTAATATCTTCTTTAGTAGAGAGGGGAGCTGGAACTGGGTGAACCGTATACCCTCCCTTATCATCGGGCTTAGGTCACAGAGGAGCAGCTGTGGATTTAGCCATTTTCTCTTTACACCTTGCCGGTGTATCCTCAATTTTAGG
>Bugula_neritina_KY235449
CCTGATATGGCATTTCCCCGCTTAAACAACATAAGATTTTGGCTTCTCCCTCCAGCATTATTACTTCTATTAATATCTTCTTTAGTAGAGAGGGGAGCTGGAACTGGGTGAACCGTATACCCTCCCTTATCATCGGGCTTAGGTCACAGAGGAGCAGCTGTGGATTTAGCCATTTTCTCTTTACACCTTGCCGGTGTATCCTCAATTTTAGG
>Bugula_neritina_KY235427
CCTGATATGGCATTTCCCCGCTTAAACAACATAAGATTTTGGCTTCTCCCTCCAGCATTATTACTTCTATTAATATCTTCTTTAGTAGAGAGGGGAGCTGGAACTGGGTGAACCGTATACCCTCCCTTATCATCGGGCTTAGGTCACAGAGGAGCAGCTGTGGATTTAGCCATTTTCTCTTTACACCTTGCCGGTGTATCCTCAATTTTAGG
>Bugula_neritina_KY235425
CCTGATATGGCATTTCCCCGCTTAAACAACATAAGATTTTGGCTTCTCCCTCCAGCATTATTACTTCTATTAATATCTTCTTTAGTAGAGAGGGGAGCTGGAACTGGGTGAACCGTATACCCTCCCTTATCATCGGGCTTAGGTCACAGAGGAGCAGCTGTGGATTTAGCCATTTTCTCTTTACACCTTGCCGGTGTATCCTCAATTTTAGG
>Bugula_neritina_KY235429
CCTGATATGGCATTTCCCCGCTTAAACAACATAAGATTTTGGCTTCTCCCTCCAGCATTATTACTTCTATTAATATCTTCTTTAGTAGAGAGGGGAGCTGGAACTGGGTGAACCGTATACCCTCCCTTATCATCGGGCTTAGGTCACAGAGGAGCAGCTGTGGATTTAGCCATTTTCTCTTTACACCTTGCCGGTGTATCCTCAATTTTAGG
>Bugula_neritina_KY235431
CCTGATATGGCATTTCCCCGCTTAAACAACATAAGATTTTGGCTTCTCCCTCCAGCATTATTACTTCTATTAATATCTTCTTTAGTAGAGAGGGGAGCTGGAACTGGGTGAACCGTATACCCTCCCTTATCATCGGGCTTAGGTCACAGAGGAGCAGCTGTGGATTTAGCCATTTTCTCTTTACACCTTGCCGGTGTATCCTCAATTTTAGG
>Bugula_neritina_KY235424
CCTGATATGGCATTTCCCCGCTTAAACAACATAAGATTTTGGCTTCTCCCTCCAGCATTATTACTTCTATTAATATCTTCTTTAGTAGAGAGGGGAGCTGGAACTGGGTGAACCGTATACCCTCCCTTATCATCGGGCTTAGGTCACAGAGGAGCAGCTGTGGATTTAGCCATTTTCTCTTTACACCTTGCCGGTGTATCCTCAATTTTAGG
>Bugula_neritina_KY235428
CCTGATATGGCATTTCCCCGCTTAAACAACATAAGATTTTGGCTTCTCCCTCCAGCATTATTACTTCTATTAATATCTTCTTTAGTAGAGAGGGGAGCTGGAACTGGGTGAACCGTATACCCTCCCTTATCATCGGGCTTAGGTCACAGAGGAGCAGCTGTGGATTTAGCCATTTTCTCTTTACACCTTGCCGGTGTATCCTCAATTTTAGG
>Bugula_neritina_KY235430
CCTGATATGGCATTTCCCCGCTTAAACAACATAAGATTTTGGCTTCTCCCTCCAGCATTATTACTTCTATTAATATCTTCTTTAGTAGAGAGGGGAGCTGGAACTGGGTGAACCGTATACCCTCCCTTATCATCGGGCTTAGGTCACAGAGGAGCAGCTGTGGATTTAGCCATTTTCTCTTTACACCTTGCCGGTGTATCCTCAATTTTAGG
>Bugula_neritina_KY235423
CCTGATATGGCATTTCCCCGCTTAAACAACATAAGATTTTGGCTTCTCCCTCCAGCATTATTACTTCTATTAATATCTTCTTTAGTAGAGAGGGGAGCTGGAACTGGGTGAACCGTATACCCTCCCTTATCATCGGGCTTAGGTCACAGAGGAGCAGCTGTGGATTTAGCCATTTTCTCTTTACACCTTGCCGGTGTATCCTCAATTTTAGG
>Bugula_neritina_KY235450
CCTGATATGGCATTTCCCCGCTTAAACAACATAAGATTTTGGCTTCTCCCTCCAGCATTATTACTTCTATTAATATCTTCTTTAGTAGAGAGGGGAGCTGGAACTGGGTGAACCGTATACCCTCCCTTATCATCGGGCTTAGGTCACAGAGGAGCAGCTGTGGATTTAGCCATTTTCTCTTTACACCTTGCCGGTGTATCCTCAATTTTAGG
>Bugula_neritina_KY235448
CCTGATATGGCATTTCCCCGCTTAAACAACATAAGATTTTGGCTTCTCCCTCCAGCATTATTACTTCTATTAATATCTTCTTTAGTAGAGAGGGGAGCTGGAACTGGGTGAACCGTATACCCTCCCTTATCATCGGGCTTAGGTCACAGAGGAGCAGCTGTGGATTTAGCCATTTTCTCTTTACACCTTGCCGGTGTATCCTCAATTTTAGG
>Bugula_neritina_KY235447
CCTGATATGGCATTTCCCCGCTTAAACAACATAAGATTTTGGCTTCTCCCTCCAGCATTATTACTTCTATTAATATCTTCTTTAGTAGAGAGGGGAGCTGGAACTGGGTGAACCGTATACCCTCCCTTATCATCGGGCTTAGGTCACAGAGGAGCAGCTGTGGATTTAGCCATTTTCTCTTTACACCTTGCCGGTGTATCCTCAATTTTAGG
>Bugula_neritina_KY235446
CCTGATATGGCATTTCCCCGCTTAAACAACATAAGATTTTGGCTTCTCCCTCCAGCATTATTACTTCTATTAATATCTTCTTTAGTAGAGAGGGGAGCTGGAACTGGGTGAACCGTATACCCTCCCTTATCATCGGGCTTAGGTCACAGAGGAGCAGCTGTGGATTTAGCCATTTTCTCTTTACACCTTGCCGGTGTATCCTCAATTTTAGG
>Bugula_neritina_KY235444
CCTGATATGGCATTTCCCCGCTTAAACAACATAAGATTTTGGCTTCTCCCTCCAGCATTATTACTTCTATTAATATCTTCTTTAGTAGAGAGGGGAGCTGGAACTGGGTGAACCGTATACCCTCCCTTATCATCGGGCTTAGGTCACAGAGGAGCAGCTGTGGATTTAGCCATTTTCTCTTTACACCTTGCCGGTGTATCCTCAATTTTAGG
>Bugula_neritina_MH339605
CCTGATATGGCATTTCCCCGCTTAAACAACATAAGATTTTGGCTTCTCCCTCCAGCATTATTACTTCTATTAATATCTTCTTTAGTAGAGAGGGGAGCTGGAACTGGGTGAACCGTATACCCTCCCTTATCATCGGGCTTAGGTCACAGAGGAGCAGCTGTGGATTTAGCCATTTTCTCTTTACACCTTGCCGGTGTATCCTCAATTTTAGG
>Bugula_neritina_KY235432
CCTGATATGGCATTTCCCCGCTTAAACAACATAAGATTTTGGCTTCTCCCTCCAGCATTATTACTTCTATTAATATCTTCTTTAGTAGAGAGGGGAGCTGGAACTGGGTGAACCGTATACCCTCCCTTATCATCGGGCTTAGGTCACAGAGGAGCAGCTGTGGATTTAGCCATTTTCTCTTTACACCTTGCCGGTGTATCCTCAATTTTAGG
>Bugula_neritina_KY235435
CCTGATATGGCATTTCCCCGCTTAAACAACATAAGATTTTGGCTTCTCCCTCCAGCATTATTACTTCTATTAATATCTTCTTTAGTAGAGAGGGGAGCTGGAACTGGGTGAACCGTATACCCTCCCTTATCATCGGGCTTAGGTCACAGAGGAGCAGCTGTGGATTTAGCCATTTTCTCTTTACACCTTGCCGGTGTATCCTCAATTTTAGG
>Bugula_neritina_KY235436
CCTGATATGGCATTTCCCCGCTTAAACAACATAAGATTTTGGCTTCTCCCTCCAGCATTATTACTTCTATTAATATCTTCTTTAGTAGAGAGGGGAGCTGGAACTGGGTGAACCGTATACCCTCCCTTATCATCGGGCTTAGGTCACAGAGGAGCAGCTGTGGATTTAGCCATTTTCTCTTTACACCTTGCCGGTGTATCCTCAATTTTAGG
>Bugula_neritina_AF061426
CCTGATATGGCATTTCCCCGCTTAAACAACATAAGATTTTGGCTTCTCCCTCCAGCATTATTACTTCTATTAATATCTTCTTTAGTAGAGAGGGGAGCTGGAACTGGGTGAACCGTATACCCTCCCTTATCATCGGGCTTAGGTCACAGAGGAGCAGCTGTGGATTTAGCCATTTTCTCTTTACACCTTGCCGGTGTATCCTCAATTTTAGG
>Bugula_neritina_PQ061769
CCTGATATGGCATTTCCCCGCTTAAACAACATAAGATTTTGGCTTCTCCCTCCAGCATTATTACTTCTATTAATATCTTCTTTAGTAGAGAGGGGAGCTGGAACTGGGTGAACCGTATACCCTCCCTTATCATCGGGCTTAGGTCACAGAGGAGCAGCTGTGGATTTAGCCATTTTCTCTTTACACCTTGCCGGTGTATCCTCAATTTTAGG
>Bugula_neritina_KY235437
CCTGATATGGCATTTCCCCGCTTAAACAACATAAGATTTTGGCTTCTCCCTCCAGCATTATTACTTCTATTAATATCTTCTTTAGTAGAGAGGGGAGCTGGAACTGGGTGAACCGTATACCCTCCCTTATCATCGGGCTTAGGTCACAGAGGAGCAGCTGTGGATTTAGCCATTTTCTCTTTACACCTTGCCGGTGTATCCTCAATTTTAGG
>Bugula_neritina_KC129761
CCTGATATGGCATTTCCCCGCTTAAACAACATAAGATTTTGGCTTCTCCCTCCAGCATTATTACTTCTATTAATATCTTCTTTAGTAGAGAGGGGAGCTGGAACTGGGTGAACCGTATACCCTCCCTTATCATCGGGCTTAGGTCACAGAGGAGCAGCTGTGGATTTAGCCATTTTCTCTTTACACCTTGCCGGTGTATCCTCAATTTTAGG
>Bugula_neritina_KC129799
CCTGATATGGCATTTCCCCGCTTAAACAACATAAGATTTTGGCTTCTCCCTCCAGCATTATTACTTCTATTAATATCTTCTTTAGTAGAGAGGGGAGCTGGAACTGGGTGAACCGTATACCCTCCCTTATCATCGGGCTTAGGTCACAGAGGAGCAGCTGTGGATTTAGCCATTTTCTCTTTACACCTTGCCGGTGTATCCTCAATTTTAGG
>Bugula_neritina_MH339604
CCTGATATGGCATTTCCCCGCTTAAACAACATAAGATTTTGGCTTCTCCCTCCAGCATTATTACTTCTATTAATATCTTCTTTAGTAGAGAGGGGAGCTGGAACTGGGTGAACCGTATACCCTCCCTTATCATCGGGCTTAGGTCACAGAGGAGCAGCTGTGGATTTAGCCATTTTCTCTTTACACCTTGCCGGTGTATCCTCAATTTTAGG
>Bugula_neritina_KC129732
CCTGATATGGCATTTCCCCGCTTAAACAACATAAGATTTTGGCTTCTCCCTCCAGCATTATTACTTCTATTAATATCTTCTTTAGTAGAGAGGGGAGCTGGAACTGGGTGAACCGTATACCCTCCCTTATCATCGGGCTTAGGTCACAGAGGAGCAGCTGTGGATTTAGCCATTTTCTCTTTACACCTTGCCGGTGTATCCTCAATTTTAGG
>Bugula_neritina_MN064606
CCTGATATGGCATTTCCCCGCTTAAACAACATAAGATTTTGGCTTCTCCCTCCAGCATTATTACTTCTATTAATATCTTCTTTAGTAGAGAGGGGAGCTGGAACTGGGTGAACCGTATACCCTCCCTTATCATCGGGCTTAGGTCACAGAGGAGCAGCTGTGGATTTAGCCATTTTCTCTTTACACCTTGCCGGTGTATCCTCAATTTTAGG
>Bugula_neritina_MW278693
CCTGATATGGCATTTCCCCGCTTAAACAACATAAGATTTTGGCTTCTCCCTCCAGCATTATTACTTCTATTAATATCTTCTTTAGTAGAGAGGGGAGCTGGAACTGGGTGAACCGTATACCCTCCCTTATCATCGGGCTTAGGTCACAGAGGAGCAGCTGTGGATTTAGCCATTTTCTCTTTACACCTTGCCGGTGTATCCTCAATTTTAGG
>Bugula_neritina_MK308175
CCTGATATGGCATTTCCCCGCTTAAACAACATAAGATTTTGGCTTCTCCCTCCAGCATTATTACTTCTATTAATATCTTCTTTAGTAGAGAGGGGAGCTGGAACTGGGTGAACCGTATACCCTCCCTTATCATCGGGCTTAGGTCACAGAGGAGCAGCTGTGGATTTAGCCATTTTCTCTTTACACCTTGCCGGTGTATCCTCAATTTTAGG
>Bugula_neritina_KC129847
CCTGATATGGCATTTCCCCGCTTAAACAACATAAGATTTTGGCTTCTCCCTCCAGCATTATTACTTCTATTAATATCTTCTTTAGTAGAGAGGGGAGCTGGAACTGGGTGAACCGTATACCCTCCCTTATCATCGGGCTTAGGTCACAGAGGAGCAGCTGTGGATTTAGCCATTTTCTCTTTACACCTTGCCGGTGTATCCTCAATTTTAGG
>Bugula_neritina_KC129822
CCTGATATGGCATTTCCCCGCTTAAACAACATAAGATTTTGGCTTCTCCCTCCAGCATTATTACTTCTATTAATATCTTCTTTAGTAGAGAGGGGAGCTGGAACTGGGTGAACCGTATACCCTCCCTTATCATCGGGCTTAGGTCACAGAGGAGCAGCTGTGGATTTAGCCATTTTCTCTTTACACCTTGCCGGTGTATCCTCAATTTTAGG
>Bugula_neritina_MZ045377
CCTGATATGGCATTTCCCCGCTTAAACAACATAAGATTTTGGCTTCTCCCTCCAGCATTATTACTTCTATTAATATCTTCTTTAGTAGAGAGGGGAGCTGGAACTGGGTGAACCGTATACCCTCCCTTATCATCGGGCTTAGGTCACAGAGGAGCAGCTGTGGATTTAGCCATTTTCTCTTTACACCTTGCCGGTGTATCCTCAATTTTAGG
>Bugula_neritina_KC129820
CCTGATATGGCATTTCCCCGCTTAAACAACATAAGATTTTGGCTTCTCCCTCCAGCATTATTACTTCTATTAATATCTTCTTTAGTAGAGAGGGGAGCTGGAACTGGGTGAACCGTATACCCTCCCTTATCATCGGGCTTAGGTCACAGAGGAGCAGCTGTGGATTTAGCCATTTTCTCTTTACACCTTGCCGGTGTATCCTCAATTTTAGG
>Bugula_neritina_KC129804
CCTGATATGGCATTTCCCCGCTTAAACAACATAAGATTTTGGCTTCTCCCTCCAGCATTATTACTTCTATTAATATCTTCTTTAGTAGAGAGGGGAGCTGGAACTGGGTGAACCGTATACCCTCCCTTATCATCGGGCTTAGGTCACAGAGGAGCAGCTGTGGATTTAGCCATTTTCTCTTTACACCTTGCCGGTGTATCCTCAATTTTAGG
>Bugula_neritina_KC129795
CCTGATATGGCATTTCCCCGCTTAAACAACATAAGATTTTGGCTTCTCCCTCCAGCATTATTACTTCTATTAATATCTTCTTTAGTAGAGAGGGGAGCTGGAACTGGGTGAACCGTATACCCTCCCTTATCATCGGGCTTAGGTCACAGAGGAGCAGCTGTGGATTTAGCCATTTTCTCTTTACACCTTGCCGGTGTATCCTCAATTTTAGG
>Bugula_neritina_KC129735
CCTGATATGGCATTTCCCCGCTTAAACAACATAAGATTTTGGCTTCTCCCTCCAGCATTATTACTTCTATTAATATCTTCTTTAGTAGAGAGGGGAGCTGGAACTGGGTGAACCGTATACCCTCCCTTATCATCGGGCTTAGGTCACAGAGGAGCAGCTGTGGATTTAGCCATTTTCTCTTTACACCTTGCCGGTGTATCCTCAATTTTAGG
>Bugula_neritina_KC129736
CCTGATATGGCATTTCCCCGCTTAAACAACATAAGATTTTGGCTTCTCCCTCCAGCATTATTACTTCTATTAATATCTTCTTTAGTAGAGAGGGGAGCTGGAACTGGGTGAACCGTATACCCTCCCTTATCATCGGGCTTAGGTCACAGAGGAGCAGCTGTGGATTTAGCCATTTTCTCTTTACACCTTGCCGGTGTATCCTCAATTTTAGG
>Bugula_neritina_KC129737
CCTGATATGGCATTTCCCCGCTTAAACAACATAAGATTTTGGCTTCTCCCTCCAGCATTATTACTTCTATTAATATCTTCTTTAGTAGAGAGGGGAGCTGGAACTGGGTGAACCGTATACCCTCCCTTATCATCGGGCTTAGGTCACAGAGGAGCAGCTGTGGATTTAGCCATTTTCTCTTTACACCTTGCCGGTGTATCCTCAATTTTAGG
>Bugula_neritina_KC129738
CCTGATATGGCATTTCCCCGCTTAAACAACATAAGATTTTGGCTTCTCCCTCCAGCATTATTACTTCTATTAATATCTTCTTTAGTAGAGAGGGGAGCTGGAACTGGGTGAACCGTATACCCTCCCTTATCATCGGGCTTAGGTCACAGAGGAGCAGCTGTGGATTTAGCCATTTTCTCTTTACACCTTGCCGGTGTATCCTCAATTTTAGG
>Bugula_neritina_KC129739
CCTGATATGGCATTTCCCCGCTTAAACAACATAAGATTTTGGCTTCTCCCTCCAGCATTATTACTTCTATTAATATCTTCTTTAGTAGAGAGGGGAGCTGGAACTGGGTGAACCGTATACCCTCCCTTATCATCGGGCTTAGGTCACAGAGGAGCAGCTGTGGATTTAGCCATTTTCTCTTTACACCTTGCCGGTGTATCCTCAATTTTAGG
>Bugula_neritina_KC129740
CCTGATATGGCATTTCCCCGCTTAAACAACATAAGATTTTGGCTTCTCCCTCCAGCATTATTACTTCTATTAATATCTTCTTTAGTAGAGAGGGGAGCTGGAACTGGGTGAACCGTATACCCTCCCTTATCATCGGGCTTAGGTCACAGAGGAGCAGCTGTGGATTTAGCCATTTTCTCTTTACACCTTGCCGGTGTATCCTCAATTTTAGG
>Bugula_neritina_KC129741
CCTGATATGGCATTTCCCCGCTTAAACAACATAAGATTTTGGCTTCTCCCTCCAGCATTATTACTTCTATTAATATCTTCTTTAGTAGAGAGGGGAGCTGGAACTGGGTGAACCGTATACCCTCCCTTATCATCGGGCTTAGGTCACAGAGGAGCAGCTGTGGATTTAGCCATTTTCTCTTTACACCTTGCCGGTGTATCCTCAATTTTAGG
>Bugula_neritina_KC129742
CCTGATATGGCATTTCCCCGCTTAAACAACATAAGATTTTGGCTTCTCCCTCCAGCATTATTACTTCTATTAATATCTTCTTTAGTAGAGAGGGGAGCTGGAACTGGGTGAACCGTATACCCTCCCTTATCATCGGGCTTAGGTCACAGAGGAGCAGCTGTGGATTTAGCCATTTTCTCTTTACACCTTGCCGGTGTATCCTCAATTTTAGG
>Bugula_neritina_KC129743
CCTGATATGGCATTTCCCCGCTTAAACAACATAAGATTTTGGCTTCTCCCTCCAGCATTATTACTTCTATTAATATCTTCTTTAGTAGAGAGGGGAGCTGGAACTGGGTGAACCGTATACCCTCCCTTATCATCGGGCTTAGGTCACAGAGGAGCAGCTGTGGATTTAGCCATTTTCTCTTTACACCTTGCCGGTGTATCCTCAATTTTAGG
>Bugula_neritina_KC129747
CCTGATATGGCATTTCCCCGCTTAAACAACATAAGATTTTGGCTTCTCCCTCCAGCATTATTACTTCTATTAATATCTTCTTTAGTAGAGAGGGGAGCTGGAACTGGGTGAACCGTATACCCTCCCTTATCATCGGGCTTAGGTCACAGAGGAGCAGCTGTGGATTTAGCCATTTTCTCTTTACACCTTGCCGGTGTATCCTCAATTTTAGG
>Bugula_neritina_KC129749
CCTGATATGGCATTTCCCCGCTTAAACAACATAAGATTTTGGCTTCTCCCTCCAGCATTATTACTTCTATTAATATCTTCTTTAGTAGAGAGGGGAGCTGGAACTGGGTGAACCGTATACCCTCCCTTATCATCGGGCTTAGGTCACAGAGGAGCAGCTGTGGATTTAGCCATTTTCTCTTTACACCTTGCCGGTGTATCCTCAATTTTAGG
>Bugula_neritina_KC129750
CCTGATATGGCATTTCCCCGCTTAAACAACATAAGATTTTGGCTTCTCCCTCCAGCATTATTACTTCTATTAATATCTTCTTTAGTAGAGAGGGGAGCTGGAACTGGGTGAACCGTATACCCTCCCTTATCATCGGGCTTAGGTCACAGAGGAGCAGCTGTGGATTTAGCCATTTTCTCTTTACACCTTGCCGGTGTATCCTCAATTTTAGG
>Bugula_neritina_KC129751
CCTGATATGGCATTTCCCCGCTTAAACAACATAAGATTTTGGCTTCTCCCTCCAGCATTATTACTTCTATTAATATCTTCTTTAGTAGAGAGGGGAGCTGGAACTGGGTGAACCGTATACCCTCCCTTATCATCGGGCTTAGGTCACAGAGGAGCAGCTGTGGATTTAGCCATTTTCTCTTTACACCTTGCCGGTGTATCCTCAATTTTAGG
>Bugula_neritina_KC129752
CCTGATATGGCATTTCCCCGCTTAAACAACATAAGATTTTGGCTTCTCCCTCCAGCATTATTACTTCTATTAATATCTTCTTTAGTAGAGAGGGGAGCTGGAACTGGGTGAACCGTATACCCTCCCTTATCATCGGGCTTAGGTCACAGAGGAGCAGCTGTGGATTTAGCCATTTTCTCTTTACACCTTGCCGGTGTATCCTCAATTTTAGG
>Bugula_neritina_KC129753
CCTGATATGGCATTTCCCCGCTTAAACAACATAAGATTTTGGCTTCTCCCTCCAGCATTATTACTTCTATTAATATCTTCTTTAGTAGAGAGGGGAGCTGGAACTGGGTGAACCGTATACCCTCCCTTATCATCGGGCTTAGGTCACAGAGGAGCAGCTGTGGATTTAGCCATTTTCTCTTTACACCTTGCCGGTGTATCCTCAATTTTAGG
>Bugula_neritina_KC129756
CCTGATATGGCATTTCCCCGCTTAAACAACATAAGATTTTGGCTTCTCCCTCCAGCATTATTACTTCTATTAATATCTTCTTTAGTAGAGAGGGGAGCTGGAACTGGGTGAACCGTATACCCTCCCTTATCATCGGGCTTAGGTCACAGAGGAGCAGCTGTGGATTTAGCCATTTTCTCTTTACACCTTGCCGGTGTATCCTCAATTTTAGG
>Bugula_neritina_KC129757
CCTGATATGGCATTTCCCCGCTTAAACAACATAAGATTTTGGCTTCTCCCTCCAGCATTATTACTTCTATTAATATCTTCTTTAGTAGAGAGGGGAGCTGGAACTGGGTGAACCGTATACCCTCCCTTATCATCGGGCTTAGGTCACAGAGGAGCAGCTGTGGATTTAGCCATTTTCTCTTTACACCTTGCCGGTGTATCCTCAATTTTAGG
>Bugula_neritina_KC129758
CCTGATATGGCATTTCCCCGCTTAAACAACATAAGATTTTGGCTTCTCCCTCCAGCATTATTACTTCTATTAATATCTTCTTTAGTAGAGAGGGGAGCTGGAACTGGGTGAACCGTATACCCTCCCTTATCATCGGGCTTAGGTCACAGAGGAGCAGCTGTGGATTTAGCCATTTTCTCTTTACACCTTGCCGGTGTATCCTCAATTTTAGG
>Bugula_neritina_KC129763
CCTGATATGGCATTTCCCCGCTTAAACAACATAAGATTTTGGCTTCTCCCTCCAGCATTATTACTTCTATTAATATCTTCTTTAGTAGAGAGGGGAGCTGGAACTGGGTGAACCGTATACCCTCCCTTATCATCGGGCTTAGGTCACAGAGGAGCAGCTGTGGATTTAGCCATTTTCTCTTTACACCTTGCCGGTGTATCCTCAATTTTAGG
>Bugula_neritina_KC129766
CCTGATATGGCATTTCCCCGCTTAAACAACATAAGATTTTGGCTTCTCCCTCCAGCATTATTACTTCTATTAATATCTTCTTTAGTAGAGAGGGGAGCTGGAACTGGGTGAACCGTATACCCTCCCTTATCATCGGGCTTAGGTCACAGAGGAGCAGCTGTGGATTTAGCCATTTTCTCTTTACACCTTGCCGGTGTATCCTCAATTTTAGG
>Bugula_neritina_KC129779
CCTGATATGGCATTTCCCCGCTTAAACAACATAAGATTTTGGCTTCTCCCTCCAGCATTATTACTTCTATTAATATCTTCTTTAGTAGAGAGGGGAGCTGGAACTGGGTGAACCGTATACCCTCCCTTATCATCGGGCTTAGGTCACAGAGGAGCAGCTGTGGATTTAGCCATTTTCTCTTTACACCTTGCCGGTGTATCCTCAATTTTAGG
>Bugula_neritina_KC129796
CCTGATATGGCATTTCCCCGCTTAAACAACATAAGATTTTGGCTTCTCCCTCCAGCATTATTACTTCTATTAATATCTTCTTTAGTAGAGAGGGGAGCTGGAACTGGGTGAACCGTATACCCTCCCTTATCATCGGGCTTAGGTCACAGAGGAGCAGCTGTGGATTTAGCCATTTTCTCTTTACACCTTGCCGGTGTATCCTCAATTTTAGG
>Bugula_neritina_KC129798
CCTGATATGGCATTTCCCCGCTTAAACAACATAAGATTTTGGCTTCTCCCTCCAGCATTATTACTTCTATTAATATCTTCTTTAGTAGAGAGGGGAGCTGGAACTGGGTGAACCGTATACCCTCCCTTATCATCGGGCTTAGGTCACAGAGGAGCAGCTGTGGATTTAGCCATTTTCTCTTTACACCTTGCCGGTGTATCCTCAATTTTAGG
>Bugula_neritina_KC129800
CCTGATATGGCATTTCCCCGCTTAAACAACATAAGATTTTGGCTTCTCCCTCCAGCATTATTACTTCTATTAATATCTTCTTTAGTAGAGAGGGGAGCTGGAACTGGGTGAACCGTATACCCTCCCTTATCATCGGGCTTAGGTCACAGAGGAGCAGCTGTGGATTTAGCCATTTTCTCTTTACACCTTGCCGGTGTATCCTCAATTTTAGG
>Bugula_neritina_KC129823
CCTGATATGGCATTTCCCCGCTTAAACAACATAAGATTTTGGCTTCTCCCTCCAGCATTATTACTTCTATTAATATCTTCTTTAGTAGAGAGGGGAGCTGGAACTGGGTGAACCGTATACCCTCCCTTATCATCGGGCTTAGGTCACAGAGGAGCAGCTGTGGATTTAGCCATTTTCTCTTTACACCTTGCCGGTGTATCCTCAATTTTAGG
>Bugula_neritina_KC129824
CCTGATATGGCATTTCCCCGCTTAAACAACATAAGATTTTGGCTTCTCCCTCCAGCATTATTACTTCTATTAATATCTTCTTTAGTAGAGAGGGGAGCTGGAACTGGGTGAACCGTATACCCTCCCTTATCATCGGGCTTAGGTCACAGAGGAGCAGCTGTGGATTTAGCCATTTTCTCTTTACACCTTGCCGGTGTATCCTCAATTTTAGG
>Bugula_neritina_KC129826
CCTGATATGGCATTTCCCCGCTTAAACAACATAAGATTTTGGCTTCTCCCTCCAGCATTATTACTTCTATTAATATCTTCTTTAGTAGAGAGGGGAGCTGGAACTGGGTGAACCGTATACCCTCCCTTATCATCGGGCTTAGGTCACAGAGGAGCAGCTGTGGATTTAGCCATTTTCTCTTTACACCTTGCCGGTGTATCCTCAATTTTAGG
>Bugula_neritina_KC129827
CCTGATATGGCATTTCCCCGCTTAAACAACATAAGATTTTGGCTTCTCCCTCCAGCATTATTACTTCTATTAATATCTTCTTTAGTAGAGAGGGGAGCTGGAACTGGGTGAACCGTATACCCTCCCTTATCATCGGGCTTAGGTCACAGAGGAGCAGCTGTGGATTTAGCCATTTTCTCTTTACACCTTGCCGGTGTATCCTCAATTTTAGG
>Bugula_neritina_KC129828
CCTGATATGGCATTTCCCCGCTTAAACAACATAAGATTTTGGCTTCTCCCTCCAGCATTATTACTTCTATTAATATCTTCTTTAGTAGAGAGGGGAGCTGGAACTGGGTGAACCGTATACCCTCCCTTATCATCGGGCTTAGGTCACAGAGGAGCAGCTGTGGATTTAGCCATTTTCTCTTTACACCTTGCCGGTGTATCCTCAATTTTAGG
>Bugula_neritina_KC129829
CCTGATATGGCATTTCCCCGCTTAAACAACATAAGATTTTGGCTTCTCCCTCCAGCATTATTACTTCTATTAATATCTTCTTTAGTAGAGAGGGGAGCTGGAACTGGGTGAACCGTATACCCTCCCTTATCATCGGGCTTAGGTCACAGAGGAGCAGCTGTGGATTTAGCCATTTTCTCTTTACACCTTGCCGGTGTATCCTCAATTTTAGG
>Bugula_neritina_KC129831
CCTGATATGGCATTTCCCCGCTTAAACAACATAAGATTTTGGCTTCTCCCTCCAGCATTATTACTTCTATTAATATCTTCTTTAGTAGAGAGGGGAGCTGGAACTGGGTGAACCGTATACCCTCCCTTATCATCGGGCTTAGGTCACAGAGGAGCAGCTGTGGATTTAGCCATTTTCTCTTTACACCTTGCCGGTGTATCCTCAATTTTAGG
>Bugula_neritina_KC129832
CCTGATATGGCATTTCCCCGCTTAAACAACATAAGATTTTGGCTTCTCCCTCCAGCATTATTACTTCTATTAATATCTTCTTTAGTAGAGAGGGGAGCTGGAACTGGGTGAACCGTATACCCTCCCTTATCATCGGGCTTAGGTCACAGAGGAGCAGCTGTGGATTTAGCCATTTTCTCTTTACACCTTGCCGGTGTATCCTCAATTTTAGG
>Bugula_neritina_KC129725
CCTGATATGGCATTTCCCCGCTTAAACAACATAAGATTTTGGCTTCTCCCTCCAGCATTATTACTTCTATTAATATCTTCTTTAGTAGAGAGGGGAGCTGGAACTGGGTGAACCGTATACCCTCCCTTATCATCGGGCTTAGGTCACAGAGGAGCAGCTGTGGATTTAGCCATTTTCTCTTTACACCTTGCCGGTGTATCCTCAATTTTAGG
>Bugula_neritina_KC129726
CCTGATATGGCATTTCCCCGCTTAAACAACATAAGATTTTGGCTTCTCCCTCCAGCATTATTACTTCTATTAATATCTTCTTTAGTAGAGAGGGGAGCTGGAACTGGGTGAACCGTATACCCTCCCTTATCATCGGGCTTAGGTCACAGAGGAGCAGCTGTGGATTTAGCCATTTTCTCTTTACACCTTGCCGGTGTATCCTCAATTTTAGG
>Bugula_neritina_KC129728
CCTGATATGGCATTTCCCCGCTTAAACAACATAAGATTTTGGCTTCTCCCTCCAGCATTATTACTTCTATTAATATCTTCTTTAGTAGAGAGGGGAGCTGGAACTGGGTGAACCGTATACCCTCCCTTATCATCGGGCTTAGGTCACAGAGGAGCAGCTGTGGATTTAGCCATTTTCTCTTTACACCTTGCCGGTGTATCCTCAATTTTAGG
>Bugula_neritina_KC129759
CCTGATATGGCATTTCCCCGCTTAAACAACATAAGATTTTGGCTTCTCCCTCCAGCATTATTACTTCTATTAATATCTTCTTTAGTAGAGAGGGGAGCTGGAACTGGGTGAACCGTATACCCTCCCTTATCATCGGGCTTAGGTCACAGAGGAGCAGCTGTGGATTTAGCCATTTTCTCTTTACACCTTGCCGGTGTATCCTCAATTTTAGG
>Bugula_neritina_KC129760
CCTGATATGGCATTTCCCCGCTTAAACAACATAAGATTTTGGCTTCTCCCTCCAGCATTATTACTTCTATTAATATCTTCTTTAGTAGAGAGGGGAGCTGGAACTGGGTGAACCGTATACCCTCCCTTATCATCGGGCTTAGGTCACAGAGGAGCAGCTGTGGATTTAGCCATTTTCTCTTTACACCTTGCCGGTGTATCCTCAATTTTAGG
>Bugula_neritina_KC129762
CCTGATATGGCATTTCCCCGCTTAAACAACATAAGATTTTGGCTTCTCCCTCCAGCATTATTACTTCTATTAATATCTTCTTTAGTAGAGAGGGGAGCTGGAACTGGGTGAACCGTATACCCTCCCTTATCATCGGGCTTAGGTCACAGAGGAGCAGCTGTGGATTTAGCCATTTTCTCTTTACACCTTGCCGGTGTATCCTCAATTTTAGG
>Bugula_neritina_KC129765
CCTGATATGGCATTTCCCCGCTTAAACAACATAAGATTTTGGCTTCTCCCTCCAGCATTATTACTTCTATTAATATCTTCTTTAGTAGAGAGGGGAGCTGGAACTGGGTGAACCGTATACCCTCCCTTATCATCGGGCTTAGGTCACAGAGGAGCAGCTGTGGATTTAGCCATTTTCTCTTTACACCTTGCCGGTGTATCCTCAATTTTAGG
>Bugula_neritina_KC129773
CCTGATATGGCATTTCCCCGCTTAAACAACATAAGATTTTGGCTTCTCCCTCCAGCATTATTACTTCTATTAATATCTTCTTTAGTAGAGAGGGGAGCTGGAACTGGGTGAACCGTATACCCTCCCTTATCATCGGGCTTAGGTCACAGAGGAGCAGCTGTGGATTTAGCCATTTTCTCTTTACACCTTGCCGGTGTATCCTCAATTTTAGG
>Bugula_neritina_KC129775
CCTGATATGGCATTTCCCCGCTTAAACAACATAAGATTTTGGCTTCTCCCTCCAGCATTATTACTTCTATTAATATCTTCTTTAGTAGAGAGGGGAGCTGGAACTGGGTGAACCGTATACCCTCCCTTATCATCGGGCTTAGGTCACAGAGGAGCAGCTGTGGATTTAGCCATTTTCTCTTTACACCTTGCCGGTGTATCCTCAATTTTAGG
>Bugula_neritina_KC129778
CCTGATATGGCATTTCCCCGCTTAAACAACATAAGATTTTGGCTTCTCCCTCCAGCATTATTACTTCTATTAATATCTTCTTTAGTAGAGAGGGGAGCTGGAACTGGGTGAACCGTATACCCTCCCTTATCATCGGGCTTAGGTCACAGAGGAGCAGCTGTGGATTTAGCCATTTTCTCTTTACACCTTGCCGGTGTATCCTCAATTTTAGG
>Bugula_neritina_KC129786
CCTGATATGGCATTTCCCCGCTTAAACAACATAAGATTTTGGCTTCTCCCTCCAGCATTATTACTTCTATTAATATCTTCTTTAGTAGAGAGGGGAGCTGGAACTGGGTGAACCGTATACCCTCCCTTATCATCGGGCTTAGGTCACAGAGGAGCAGCTGTGGATTTAGCCATTTTCTCTTTACACCTTGCCGGTGTATCCTCAATTTTAGG
>Bugula_neritina_KC129792
CCTGATATGGCATTTCCCCGCTTAAACAACATAAGATTTTGGCTTCTCCCTCCAGCATTATTACTTCTATTAATATCTTCTTTAGTAGAGAGGGGAGCTGGAACTGGGTGAACCGTATACCCTCCCTTATCATCGGGCTTAGGTCACAGAGGAGCAGCTGTGGATTTAGCCATTTTCTCTTTACACCTTGCCGGTGTATCCTCAATTTTAGG
>Bugula_neritina_KC129821
CCTGATATGGCATTTCCCCGCTTAAACAACATAAGATTTTGGCTTCTCCCTCCAGCATTATTACTTCTATTAATATCTTCTTTAGTAGAGAGGGGAGCTGGAACTGGGTGAACCGTATACCCTCCCTTATCATCGGGCTTAGGTCACAGAGGAGCAGCTGTGGATTTAGCCATTTTCTCTTTACACCTTGCCGGTGTATCCTCAATTTTAGG
>Bugula_neritina_AY173425
CCTGATATGGCATTTCCCCGCTTAAACAACATAAGATTTTGGCTTCTCCCTCCAGCATTATTACTTCTATTAATATCTTCTTTAGTAGAGAGGGGAGCTGGAACTGGGTGAACCGTATACCCTCCCTTATCATCGGGCTTAGGTCACAGAGGAGCAGCTGTGGATTTAGCCATTTTCTCTTTACACCTTGCCGGTGTATCCTCAATTTTAGG
>Bugula_neritina_AF061432
CCTGATATGGCATTTCCCCGCTTAAACAACATAAGATTTTGGCTTCTCCCTCCAGCATTATTACTTCTATTAATATCTTCTTTAGTAGAGAGGGGAGCTGGAACTGGGTGAACCGTATACCCTCCCTTATCATCGGGCTTAGGTCACAGAGGAGCAGCTGTGGATTTAGCCATTTTCTCTTTACACCTTGCCGGTGTATCCTCAATTTTAGG
>Bugula_neritina_KC129722
CCTGATATGGCATTTCCCCGCTTAAACAACATAAGATTTTGGCTTCTCCCTCCAGCATTATTACTTCTATTAATATCTTCTTTAGTAGAGAGGGGAGCTGGAACTGGGTGAACCGTATACCCTCCCTTATCATCGGGCTTAGGTCACAGAGGAGCAGCTGTGGATTTAGCCATTTTCTCTTTACACCTTGCCGGTGTATCCTCAATTTTAGG
>Bugula_neritina_KC129723
CCTGATATGGCATTTCCCCGCTTAAACAACATAAGATTTTGGCTTCTCCCTCCAGCATTATTACTTCTATTAATATCTTCTTTAGTAGAGAGGGGAGCTGGAACTGGGTGAACCGTATACCCTCCCTTATCATCGGGCTTAGGTCACAGAGGAGCAGCTGTGGATTTAGCCATTTTCTCTTTACACCTTGCCGGTGTATCCTCAATTTTAGG
>Bugula_neritina_KC129724
CCTGATATGGCATTTCCCCGCTTAAACAACATAAGATTTTGGCTTCTCCCTCCAGCATTATTACTTCTATTAATATCTTCTTTAGTAGAGAGGGGAGCTGGAACTGGGTGAACCGTATACCCTCCCTTATCATCGGGCTTAGGTCACAGAGGAGCAGCTGTGGATTTAGCCATTTTCTCTTTACACCTTGCCGGTGTATCCTCAATTTTAGG
>Bugula_neritina_KC129727
CCTGATATGGCATTTCCCCGCTTAAACAACATAAGATTTTGGCTTCTCCCTCCAGCATTATTACTTCTATTAATATCTTCTTTAGTAGAGAGGGGAGCTGGAACTGGGTGAACCGTATACCCTCCCTTATCATCGGGCTTAGGTCACAGAGGAGCAGCTGTGGATTTAGCCATTTTCTCTTTACACCTTGCCGGTGTATCCTCAATTTTAGG
>Bugula_neritina_KC129729
CCTGATATGGCATTTCCCCGCTTAAACAACATAAGATTTTGGCTTCTCCCTCCAGCATTATTACTTCTATTAATATCTTCTTTAGTAGAGAGGGGAGCTGGAACTGGGTGAACCGTATACCCTCCCTTATCATCGGGCTTAGGTCACAGAGGAGCAGCTGTGGATTTAGCCATTTTCTCTTTACACCTTGCCGGTGTATCCTCAATTTTAGG
>Bugula_neritina_KC129744
CCTGATATGGCATTTCCCCGCTTAAACAACATAAGATTTTGGCTTCTCCCTCCAGCATTATTACTTCTATTAATATCTTCTTTAGTAGAGAGGGGAGCTGGAACTGGGTGAACCGTATACCCTCCCTTATCATCGGGCTTAGGTCACAGAGGAGCAGCTGTGGATTTAGCCATTTTCTCTTTACACCTTGCCGGTGTATCCTCAATTTTAGG
>Bugula_neritina_KC129745
CCTGATATGGCATTTCCCCGCTTAAACAACATAAGATTTTGGCTTCTCCCTCCAGCATTATTACTTCTATTAATATCTTCTTTAGTAGAGAGGGGAGCTGGAACTGGGTGAACCGTATACCCTCCCTTATCATCGGGCTTAGGTCACAGAGGAGCAGCTGTGGATTTAGCCATTTTCTCTTTACACCTTGCCGGTGTATCCTCAATTTTAGG
>Bugula_neritina_KC129746
CCTGATATGGCATTTCCCCGCTTAAACAACATAAGATTTTGGCTTCTCCCTCCAGCATTATTACTTCTATTAATATCTTCTTTAGTAGAGAGGGGAGCTGGAACTGGGTGAACCGTATACCCTCCCTTATCATCGGGCTTAGGTCACAGAGGAGCAGCTGTGGATTTAGCCATTTTCTCTTTACACCTTGCCGGTGTATCCTCAATTTTAGG
>Bugula_neritina_KC129764
CCTGATATGGCATTTCCCCGCTTAAACAACATAAGATTTTGGCTTCTCCCTCCAGCATTATTACTTCTATTAATATCTTCTTTAGTAGAGAGGGGAGCTGGAACTGGGTGAACCGTATACCCTCCCTTATCATCGGGCTTAGGTCACAGAGGAGCAGCTGTGGATTTAGCCATTTTCTCTTTACACCTTGCCGGTGTATCCTCAATTTTAGG
>Bugula_neritina_KC129767
CCTGATATGGCATTTCCCCGCTTAAACAACATAAGATTTTGGCTTCTCCCTCCAGCATTATTACTTCTATTAATATCTTCTTTAGTAGAGAGGGGAGCTGGAACTGGGTGAACCGTATACCCTCCCTTATCATCGGGCTTAGGTCACAGAGGAGCAGCTGTGGATTTAGCCATTTTCTCTTTACACCTTGCCGGTGTATCCTCAATTTTAGG
>Bugula_neritina_KC129771
CCTGATATGGCATTTCCCCGCTTAAACAACATAAGATTTTGGCTTCTCCCTCCAGCATTATTACTTCTATTAATATCTTCTTTAGTAGAGAGGGGAGCTGGAACTGGGTGAACCGTATACCCTCCCTTATCATCGGGCTTAGGTCACAGAGGAGCAGCTGTGGATTTAGCCATTTTCTCTTTACACCTTGCCGGTGTATCCTCAATTTTAGG
>Bugula_neritina_KC129772
CCTGATATGGCATTTCCCCGCTTAAACAACATAAGATTTTGGCTTCTCCCTCCAGCATTATTACTTCTATTAATATCTTCTTTAGTAGAGAGGGGAGCTGGAACTGGGTGAACCGTATACCCTCCCTTATCATCGGGCTTAGGTCACAGAGGAGCAGCTGTGGATTTAGCCATTTTCTCTTTACACCTTGCCGGTGTATCCTCAATTTTAGG
>Bugula_neritina_KC129774
CCTGATATGGCATTTCCCCGCTTAAACAACATAAGATTTTGGCTTCTCCCTCCAGCATTATTACTTCTATTAATATCTTCTTTAGTAGAGAGGGGAGCTGGAACTGGGTGAACCGTATACCCTCCCTTATCATCGGGCTTAGGTCACAGAGGAGCAGCTGTGGATTTAGCCATTTTCTCTTTACACCTTGCCGGTGTATCCTCAATTTTAGG
>Bugula_neritina_KC129777
CCTGATATGGCATTTCCCCGCTTAAACAACATAAGATTTTGGCTTCTCCCTCCAGCATTATTACTTCTATTAATATCTTCTTTAGTAGAGAGGGGAGCTGGAACTGGGTGAACCGTATACCCTCCCTTATCATCGGGCTTAGGTCACAGAGGAGCAGCTGTGGATTTAGCCATTTTCTCTTTACACCTTGCCGGTGTATCCTCAATTTTAGG
>Bugula_neritina_KC129782
CCTGATATGGCATTTCCCCGCTTAAACAACATAAGATTTTGGCTTCTCCCTCCAGCATTATTACTTCTATTAATATCTTCTTTAGTAGAGAGGGGAGCTGGAACTGGGTGAACCGTATACCCTCCCTTATCATCGGGCTTAGGTCACAGAGGAGCAGCTGTGGATTTAGCCATTTTCTCTTTACACCTTGCCGGTGTATCCTCAATTTTAGG
>Bugula_neritina_KC129783
CCTGATATGGCATTTCCCCGCTTAAACAACATAAGATTTTGGCTTCTCCCTCCAGCATTATTACTTCTATTAATATCTTCTTTAGTAGAGAGGGGAGCTGGAACTGGGTGAACCGTATACCCTCCCTTATCATCGGGCTTAGGTCACAGAGGAGCAGCTGTGGATTTAGCCATTTTCTCTTTACACCTTGCCGGTGTATCCTCAATTTTAGG
>Bugula_neritina_KC129784
CCTGATATGGCATTTCCCCGCTTAAACAACATAAGATTTTGGCTTCTCCCTCCAGCATTATTACTTCTATTAATATCTTCTTTAGTAGAGAGGGGAGCTGGAACTGGGTGAACCGTATACCCTCCCTTATCATCGGGCTTAGGTCACAGAGGAGCAGCTGTGGATTTAGCCATTTTCTCTTTACACCTTGCCGGTGTATCCTCAATTTTAGG
>Bugula_neritina_KC129785
CCTGATATGGCATTTCCCCGCTTAAACAACATAAGATTTTGGCTTCTCCCTCCAGCATTATTACTTCTATTAATATCTTCTTTAGTAGAGAGGGGAGCTGGAACTGGGTGAACCGTATACCCTCCCTTATCATCGGGCTTAGGTCACAGAGGAGCAGCTGTGGATTTAGCCATTTTCTCTTTACACCTTGCCGGTGTATCCTCAATTTTAGG
>Bugula_neritina_KC129794
CCTGATATGGCATTTCCCCGCTTAAACAACATAAGATTTTGGCTTCTCCCTCCAGCATTATTACTTCTATTAATATCTTCTTTAGTAGAGAGGGGAGCTGGAACTGGGTGAACCGTATACCCTCCCTTATCATCGGGCTTAGGTCACAGAGGAGCAGCTGTGGATTTAGCCATTTTCTCTTTACACCTTGCCGGTGTATCCTCAATTTTAGG
>Bugula_neritina_KC129801
CCTGATATGGCATTTCCCCGCTTAAACAACATAAGATTTTGGCTTCTCCCTCCAGCATTATTACTTCTATTAATATCTTCTTTAGTAGAGAGGGGAGCTGGAACTGGGTGAACCGTATACCCTCCCTTATCATCGGGCTTAGGTCACAGAGGAGCAGCTGTGGATTTAGCCATTTTCTCTTTACACCTTGCCGGTGTATCCTCAATTTTAGG
>Bugula_neritina_KC129802
CCTGATATGGCATTTCCCCGCTTAAACAACATAAGATTTTGGCTTCTCCCTCCAGCATTATTACTTCTATTAATATCTTCTTTAGTAGAGAGGGGAGCTGGAACTGGGTGAACCGTATACCCTCCCTTATCATCGGGCTTAGGTCACAGAGGAGCAGCTGTGGATTTAGCCATTTTCTCTTTACACCTTGCCGGTGTATCCTCAATTTTAGG
>Bugula_neritina_KC129803
CCTGATATGGCATTTCCCCGCTTAAACAACATAAGATTTTGGCTTCTCCCTCCAGCATTATTACTTCTATTAATATCTTCTTTAGTAGAGAGGGGAGCTGGAACTGGGTGAACCGTATACCCTCCCTTATCATCGGGCTTAGGTCACAGAGGAGCAGCTGTGGATTTAGCCATTTTCTCTTTACACCTTGCCGGTGTATCCTCAATTTTAGG
>Bugula_neritina_KC129805
CCTGATATGGCATTTCCCCGCTTAAACAACATAAGATTTTGGCTTCTCCCTCCAGCATTATTACTTCTATTAATATCTTCTTTAGTAGAGAGGGGAGCTGGAACTGGGTGAACCGTATACCCTCCCTTATCATCGGGCTTAGGTCACAGAGGAGCAGCTGTGGATTTAGCCATTTTCTCTTTACACCTTGCCGGTGTATCCTCAATTTTAGG
>Bugula_neritina_KC129806
CCTGATATGGCATTTCCCCGCTTAAACAACATAAGATTTTGGCTTCTCCCTCCAGCATTATTACTTCTATTAATATCTTCTTTAGTAGAGAGGGGAGCTGGAACTGGGTGAACCGTATACCCTCCCTTATCATCGGGCTTAGGTCACAGAGGAGCAGCTGTGGATTTAGCCATTTTCTCTTTACACCTTGCCGGTGTATCCTCAATTTTAGG
>Bugula_neritina_KC129807
CCTGATATGGCATTTCCCCGCTTAAACAACATAAGATTTTGGCTTCTCCCTCCAGCATTATTACTTCTATTAATATCTTCTTTAGTAGAGAGGGGAGCTGGAACTGGGTGAACCGTATACCCTCCCTTATCATCGGGCTTAGGTCACAGAGGAGCAGCTGTGGATTTAGCCATTTTCTCTTTACACCTTGCCGGTGTATCCTCAATTTTAGG
>Bugula_neritina_KC129808
CCTGATATGGCATTTCCCCGCTTAAACAACATAAGATTTTGGCTTCTCCCTCCAGCATTATTACTTCTATTAATATCTTCTTTAGTAGAGAGGGGAGCTGGAACTGGGTGAACCGTATACCCTCCCTTATCATCGGGCTTAGGTCACAGAGGAGCAGCTGTGGATTTAGCCATTTTCTCTTTACACCTTGCCGGTGTATCCTCAATTTTAGG
>Bugula_neritina_KC129809
CCTGATATGGCATTTCCCCGCTTAAACAACATAAGATTTTGGCTTCTCCCTCCAGCATTATTACTTCTATTAATATCTTCTTTAGTAGAGAGGGGAGCTGGAACTGGGTGAACCGTATACCCTCCCTTATCATCGGGCTTAGGTCACAGAGGAGCAGCTGTGGATTTAGCCATTTTCTCTTTACACCTTGCCGGTGTATCCTCAATTTTAGG
>Bugula_neritina_KC129813
[truncated: 40,187 more chars]
