# Supplementary material for: Validation of improved cytochrome c oxidase I (COI) primers for comprehensive biodiversity assessment of ascidians
Source: PeerJ. 2025 Jul 14;13:e19671. doi: 10.7717/peerj.19671 (PMC12269779; doi:10.7717/peerj.19671)
Supplement: Supplemental Information 8 [file peerj-13-19671-s008.zip › Hydrozoa.fasta]

>Millepora_alcicornis_KC570579
CCTGACATGGCATTTCCTAGATTAAATAATCTAAGCTTTTGACTACTACCTCCAGCTCTTTTACTCCT---TTTAGGATCTTCTCTAGTAGAACAAGGCGCAGGGACAGGTTGAACAGTGTACCCCCCTCTATCAGGTCCTCAGACTCACTCGGGGGGTTCTGTTGACTTAGCTATTTTCAGTTTACACTGTGCAGGAGCTTCGTCTATTATGGG
>Millepora_alcicornis_KC570729
CCTGACATGGCATTTCCTAGATTAAATAATCTAAGCTTTTGACTACTACCTCCAGCTCTTTTACTCCT---TTTAGGATCTTCTCTAGTAGAACAAGGCGCAGGGACAGGTTGAACAGTGTACCCCCCTCTATCAGGTCCTCAGACTCACTCGGGGGGTTCTGTTGACTTAGCTATTTTCAGTTTACACTGTGCAGGAGCTTCGTCTATTATGGG
>Millepora_complanata_KC570581
CCTGACATGGCATTTCCTAGATTAAATAATCTAAGCTTTTGACTACTACCTCCAGCTCTTTTACTCCT---TTTAGGATCTTCCCTAGTAGAACAAGGCGCAGGGACAGGTTGAACAGTATACCCCCCTCTATCAGGTCCTCAGACTCACTCGGGGGGTTCTGTTGATTTAGCTATTTTCAGTTTACACTGTGCAGGAGCTTCGTCTATTATGGG
>Millepora_complanata_KC570799
CCTGACATGGCATTTCCTAGATTAAATAATCTAAGCTTTTGACTACTACCTCCAGCTCTTTTACTCCT---TTTAGGATCTTCCCTAGTAGAACAAGGCGCAGGGACAGGTTGAACAGTATACCCCCCTCTATCAGGTCCTCAGACTCACTCGGGGGGTTCTGTTGACTTAGCTATTTTCAGTTTACACTGTGCAGGAGCTTCGTCTATTATGGG
>Millepora_alcicornis_KC570742
CCTGACATGGCATTTCCTAGATTAAATAATCTAAGCTTTTGACTACTACCTCCAGCTCTTTTACTCCT---TTTAGGATCTTCCCTAGTAGAACAAGGCGCAGGGACAGGTTGAACAGTATACCCCCCTCTATCAGGTCCTCAGACTCACTCGGGGGGTTCTGTTGACTTAGCTATTTTCAGTTTACACTGTGCAGGAGCTTCGTCTATTATGGG
>Millepora_complanata_KC570841
CCTGACATGGCATTTCCTAGATTAAATAATCTAAGCTTTTGACTACTACCTCCAGCTCTTTTACTCCT---TTTAGGATCTTCCCTAGTAGAACAAGGCGCAGGGACAGGTTGAACAGTATACCCCCCTCTATCAGGTTCTCAGACTCACTCGGGGGGTTCTGTTGACTTAGCTATTTTCAGTTTACACTGTGCAGGAGCTTCGTCTATTATGGG
>Millepora_complanata_KC570588
CCTGACATGGCATTTCCTAGATTAAATAATCTAAGCTTTTGACTACTACCTCCAGCTCTTTTACTCCT---TTTAGGATCTTCCCTAGTAGAACAAGGCGCAGGGACAGGTTGAACAGTATACCCCCCTCTATCAGGTCCTCAGACTCACTCGGGGGGTTCTGTTGACTTAGCTATTTTCAGTTTACACTGTGCAGGAGCTTCGTCTATTATGGG
>Millepora_alcicornis_KC570610
CCTGACATGGCATTTCCTAGATTAAATAATCTAAGCTTTTGACTACTACCTCCAGCTCTTTTACTCCT---TTTAGGATCTTCCCTAGTAGAACAAGGCGCAGGGACAGGTTGAACAGTATACCCCCCTCTATCAGGTCCTCAGACTCACTCGGGGGGTTCTGTTGACTTAGCTATTTTCAGTTTACACTGTGCAGGAGCTTCGTCTATTATGGG
>Millepora_complanata_KC570636
CCTGACATGGCATTTCCTAGATTAAATAATCTAAGCTTTTGACTACTACCTCCAGCTCTTTTACTCCT---TTTAGGATCTTCCCTAGTAGAACAAGGCGCAGGGACAGGTTGAACAGTATACCCCCCTCTATCAGGTCCTCAGACTCACTCGGGGGGTTCTGTTGACTTAGCTATTTTCAGTTTACACTGTGCAGGAGCTTCGTCTATTATGGG
>Millepora_alcicornis_KC570646
CCTGACATGGCATTTCCTAGATTAAATAATCTAAGCTTTTGACTACTACCTCCAGCTCTTTTACTCCT---TTTAGGATCTTCCCTAGTAGAACAAGGCGCAGGGACAGGTTGAACAGTATACCCCCCTCTATCAGGTCCTCAGACTCACTCGGGGGGTTCTGTTGACTTAGCTATTTTCAGTTTACACTGTGCAGGAGCTTCGTCTATTATGGG
>Millepora_alcicornis_KC570649
CCTGACATGGCATTTCCTAGATTAAATAATCTAAGCTTTTGACTACTACCTCCAGCTCTTTTACTCCT---TTTAGGATCTTCCCTAGTAGAACAAGGCGCAGGGACAGGTTGAACAGTATACCCCCCTCTATCAGGTCCTCAGACTCACTCGGGGGGTTCTGTTGACTTAGCTATTTTCAGTTTACACTGTGCAGGAGCTTCGTCTATTATGGG
>Millepora_alcicornis_KC570650
CCTGACATGGCATTTCCTAGATTAAATAATCTAAGCTTTTGACTACTACCTCCAGCTCTTTTACTCCT---TTTAGGATCTTCCCTAGTAGAACAAGGCGCAGGGACAGGTTGAACAGTATACCCCCCTCTATCAGGTCCTCAGACTCACTCGGGGGGTTCTGTTGACTTAGCTATTTTCAGTTTACACTGTGCAGGAGCTTCGTCTATTATGGG
>Millepora_complanata_KC570710
CCTGACATGGCATTTCCTAGATTAAATAATCTAAGCTTTTGACTACTACCTCCAGCTCTTTTACTCCT---TTTAGGATCTTCCCTAGTAGAACAAGGCGCAGGGACAGGTTGAACAGTATACCCCCCTCTATCAGGTCCTCAGACTCACTCGGGGGGTTCTGTTGACTTAGCTATTTTCAGTTTACACTGTGCAGGAGCTTCGTCTATTATGGG
>Millepora_alcicornis_KC570820
CCTGACATGGCATTTCCTAGATTAAATAATCTAAGCTTTTGACTACTACCTCCAGCTCTTTTACTCCT---TTTAGGATCTTCCCTAGTAGAACAAGGCGCAGGGACAGGTTGAACAGTATACCCCCCTCTATCAGGTCCTCAGACTCACTCGGGGGGTTCTGTTGACTTAGCTATTTTCAGTTTACACTGTGCAGGAGCTTCGTCTATTATGGG
>Millepora_alcicornis_KC570807
CCTGACATGGCATTTCCTAGANTAAATAACCTAAGCTTTTGACTACTACCTCCAGCTCTTTTACTCCT---TTTAGGGTCTTCTCTAGTAGAACAAGGTGCAGGGACAGGTTGAACAGTATACCCCCCCCTATCAGGCCCTCAGACTCACTCGGGAGGTTCTGTTGACTTAGCTATTTTCAGTTTACACTGTGCAGGAGCTTCGTCCATTATGGG
>Millepora_alcicornis_KC570691
CCTGACATGGCATTTCCTAGACTAAATAACTTAAGCTTTTGACTACTACCCCCAGCTCTTTTACTCCT---TTTAGGGTCTTCTCTAGTAGAACAAGGTGCAGGGACAGGTTGAACAGTATACCCCCCCCTATCAGGCCCTCAGACTCACTCGGGGGGTTCTGTTGACTTAGCTATTTTCAGTTTACACTGTGCAGGAGCTTCGTCCATTATGGG
>Millepora_alcicornis_KC570704
CCTGACATGGCATTTCCTAGACTAAATAACTTAAGCTTTTGACTACTACCCCCAGCTCTTTTACTCCT---TTTAGGGTCTTCTCTAGTAGAACAAGGTGCAGGGACAGGTTGAACAGTATACCCCCCCCTATCAGGCCCTCAGACTCACTCGGGGGGTTCTGTTGACTTAGCTATTTTCAGTTTACACTGTGCAGGAGCTTCGTCCATTATGGG
>Millepora_alcicornis_KC570616
CCTGACATGGCATTTCCTAGACTAAATAACTTAAGCTTTTGACTACTACCTCCAGCTCTTTTACTCCT---TTTAGGGTCTTCTCTAGTAGAACAAGGTGCAGGGACAGGTTGAACAGTATACCCCCCCCTATCAGGCCCTCAGACTCACTCGGGGGGTTCTGTTGACTTAGCTATTTTCAGTTTACACTGTGCAGGAGCTTCGTCCATTATGGG
>Millepora_alcicornis_KC570620
CCTGACATGGCATTTCCTAGACTAAATAACTTAAGCTTTTGACTACTACCTCCAGCTCTTTTACTCCT---TTTAGGGTCTTCTCTAGTAGAACAAGGTGCAGGGACAGGTTGAACAGTATACCCCCCCCTATCAGGCCCTCAGACTCACTCGGGGGGTTCTGTTGACTTAGCTATTTTCAGTTTACACTGTGCAGGAGCTTCGTCCATTATGGG
>Millepora_alcicornis_KC570706
CCTGACATGGCATTTCCTAGACTAAATAACTTAAGCTTTTGACTACTACCTCCAGCTCTTTTACTCCT---TTTAGGGTCTTCTCTAGTAGAACAAGGTACAGGGACAGGTTGAACAGTATACCCCCCCCTATCAGGCCCTCAGACTCACTCGGGGGGTTCTGTTGACTTAGCTATTTTCAGTTTACACTGTGCAGGAGCTTCGTCCATTATGGG
>Millepora_alcicornis_KC570762
CCTGACATGGCATTTCCTAGATTAAATAACTTAAGCTTTTGACTACTACCTCCAGCTCTTTTACTCCT---TTTAGGGTCTTCTCTAGTAGAACAAGGTGCAGGAACAGGTTGAACAGTATACCCCCCCCTATCAGGCCCTCAGACTCACTCGGGGGGTTCTGTTGACTTAGCTATTTTCAGTTTACACTGTGCAGGAGCTTCGTCCATTATGGG
>Millepora_complanata_KC570473
CCTGACATGGCATTTCCTAGATTAAATAACTTAAGCTTTTGACTACTACCTCCAGCTCTTTTACTCCT---TTTAGGATCTTCTCTAGTAGAACAAGGTGCAGGAACAGGTTGAACAGTATACCCCCCCCTATCAGGCCCTCAGACTCACTCGGGGGGTTCTGTTGACTTAGCTATTTTCAGTTTACACTGTGCAGGAGCTTCGTCCATTATGGG
>Millepora_alcicornis_KC570808
CCTGACATGGCATTTCCTAGATTAAATAACTTAAGCTTTTGACTACTACCTCCAGCTCTTTTACTCCT---TTTAGGATCTTCTCTAGTAGAACAAGGTGCAGGGACAGGTTGAACAGTATACCCCCCCCTATCAGGCCCTCAGACTCACTCGGGGGGCTCTGTTGACTTAGCTATTTTCAGTTTACACTGTGCAGGAGCTTCGTCCATTATGGG
>Millepora_alcicornis_KC570810
CCTGACATGGCATTTCCTAGATTAAATAACTTAAGCTTTTGACTACTACCTCCAGCTCTTTTACTCCT---TTTAGGATCTTCTCTAGTAGAACAAGGTGCAGGGACAGGTTGAACAGTATACCCCCCCCTATCAGGCCCTCAGACTCACTCGGGGGGCTCTGTTGACTTAGCTATTTTCAGTTTACACTGTGCAGGAGCTTCGTCCATTATGGG
>Millepora_complanata_KC570582
CCTGACATGGCATTTCCTAGATTAAATAACTTAAGCTTTTGACTACTACCTCCAGCTCTTTTACTCCT---TTTAGGATCTTCTCTAGTAGAACAAGGTGCAGGGACAGGTTGAACAGTATACCCCCCCCTATCAGGCCCTCAGACTCACTCGGGGGGTTCTGTTGACTTAGCTATTTTCAGTTTACACTGTGCAGGAGCTTCGTCCATTATGGG
>Millepora_alcicornis_KC570805
CCTGACATGGCATTTCCTAGATTAAATAACTTAAGCTTTTGACTACTACCTCCAGCTCTTTTACTCCT---TTTAGGATCTTCTCTAGTAGAACAAGGTGCAGGGACAGGTTGAACAGTATACCCCCCTCTATCAGGCCCTCAGACTCACTCGGGGGGTTCTGTTGACTTAGCTATTTTCAGTTTACACTGTGCAGGAGCTTCGTCCATTATGGG
>Millepora_alcicornis_KC570811
CCTGACATGGCATTTCCTAGATTAAATAACTTAAGCTTTTGACTACTACCTCCAGCTCTTTTACTCCT---TTTAGGATCTTCTCTAGTAGAACAAGGTGCAGGGACAGGTTGAACAGTATACCCCCCTCTATCAGGCCCTCAGACTCACTCGGGGGGTTCTGTTGACTTAGCTATTTTCAGTTTACACTGTGCAGGAGCTTCGTCCATTATGGG
>Millepora_alcicornis_KC570806
CCTGACATGGCATTTCCTAGATTAAATAACTTAAGCTTTTGACTACTACCTCCAGCTCTTTTACTCCT---TTTAGGATCTTCTCTAGTAGAACAAGGTGCAGGGACAGGTTGAACAGTATACCCCCCTCTATCAGGCCCTCAGACTCACTCGGGGGGTTCTGTTGACTTAGCTATTTTCAGTTTACACTGTGCAGGAGCTTCGTCCATTATGGG
>Millepora_alcicornis_KC570749
CCTGACATGGCATTTCCTAGATTAAATAACTTAAGCTTTTGACTACTACCTCCAGCTCTTTTACTCCT---TTTAGGATCTTCTCTAGTAGAACAAGGTGCAGGGACAGGTTGAACAGTATACCCCCCCCTATCAGGCCCTCAGACTCACTCGGGGGGCTCTGTTGACTTAGCTATTTTCAGTTTACACTGTGCAGGAGCTTCGTCCATTATGGG
>Millepora_alcicornis_KC570678
CCTGACATGGCATTTCCTAGATTAAATAACTTAAGCTTTTGACTACTACCTCCAGCTCTTTTACTCCT---TTTAGGATCTTCTCTAGTAGAACAAGGTGCAGGGACAGGTTGAACAGTATACCCCCCCCTATCAGGCCCTCAGACTCACTCGGGGGGTTCTGTTGACTTAGCTATTTTCAGTTTACACTGTGCAGGAGCTTCGTCCATTATGGG
>Millepora_alcicornis_KC570529
CCTGACATGGCATTTCCTAGATTAAATAACTTAAGCTTTTGACTACTACCTCCAGCTCTTTTACTCCT---TTTAGGATCTTCTCTAGTAGAACAAGGTGCAGGGACAGGTTGAACAGTATACCCCCCCCTATCAGGCCCTCAGACTCACTCGGGGGGTTCTGTTGACTTAGCTATTTTCAGTTTACACTGTGCAGGAGCTTCGTCCATTATGGG
>Millepora_alcicornis_KC570530
CCTGACATGGCATTTCCTAGATTAAATAACTTAAGCTTTTGACTACTACCTCCAGCTCTTTTACTCCT---TTTAGGATCTTCTCTAGTAGAACAAGGTGCAGGGACAGGTTGAACAGTATACCCCCCCCTATCAGGCCCTCAGACTCACTCGGGGGGTTCTGTTGACTTAGCTATTTTCAGTTTACACTGTGCAGGAGCTTCGTCCATTATGGG
>Millepora_alcicornis/complanata_LN627014
CCTGACATGGCATTTCCTAGATTAAATAACTTAAGCTTTTGACTACTACCTCCAGCTCTTTTACTCCT---TTTAGGATCTTCTCTAGTAGAACAAGGTGCAGGGACAGGTTGAACAGTATACCCCCCTCTATCAGGCCCTCAGACTCAATCGGGGGGTTCTGTTGACTTAGCTATTTTCAGTTTACACTGTGCAGGAGCTTCGCCCATTATGGG
>Millepora_alcicornis_KC570763
CCTGACATGGCATTTCCTAGATTAAATAACTTAAGCTTTTGACTACTACCTCCAGCTCTTTTACTCCT---TTTAGGATCTTCTCTAGTAGAACAAGGTGCAGGGACTGGTTGAACAGTATACCCCCCCCTATCAGGCCCTCAGACTCATTCGGGGGGTTCTGTTGACTTAGCTATTTTCAGTTTACACTGTGCAGGAGCTTCGTCCATTATGGG
>Millepora_alcicornis_KC570761
CCTGACATGGCATTTCCTAGATTAAATAACTTAAGCTTTTGACTACTACCTCCAGCTCTTTTACTCCT---TTTAGGATCTTCTCTAGTAGAACAAGGTGCAGGGACTGGTTGAACAGTATACCCCCCTCTATCAGGCCCTCAGACTCATTCGGGGGGTTCTGTTGACTTAGCTATTTTCAGTTTACACTGTGCAGGAGCTTCGTCCATTATGGG
>Millepora_alcicornis_KC570764
CCTGACATGGCATTTCCTAGATTAAATAACTTAAGCTTTTGACTACTACCTCCAGCTCTTTTACTCCT---TTTAGGATCTTCTCTAGTAGAACAAGGTGCAGGGACTGGTTGAACAGTATACCCCCCTCTATCAGGCCCTCAGACTCATTCGGGGGGTTCTGTTGACTTAGCTATTTTCAGTTTACACTGTGCAGGAGCTTCGTCCATTATGGG
>Millepora_alcicornis_KC570765
CCTGACATGGCATTTCCTAGATTAAATAACTTAAGCTTTTGACTACTACCTCCAGCTCTTTTACTCCT---TTTAGGATCTTCTCTAGTAGAACAAGGTGCAGGGACTGGTTGAACAGTATACCCCCCTCTATCAGGCCCTCAGACTCATTCGGGGGGTTCTGTTGACTTAGCTATTTTCAGTTTACACTGTGCAGGAGCTTCGTCCATTATGGG
>Millepora_alcicornis_KC570770
CCTGACATGGCATTTCCTAGATTAAATAACTTAAGCTTTTGACTACTACCTCCAGCTCTTTTACTCCT---TTTAGGATCTTCTCTAGTAGAACAAGGTGCAGGGACTGGTTGAACAGTATACCCCCCTCTATCAGGCCCTCAGACTCATTCGGGGGGTTCTGTTGACTTAGCTATTTTCAGTTTACACTGTGCAGGAGCTTCGTCCATTATGGG
>Millepora_complanata_KC570773
CCTGACATGGCATTTCCTAGATTAAATAACTTAAGCTTTTGACTACTACCTCCAGCTCTTTTACTCCT---TTTAGGATCTTCTCTAGTAGAACAAGGTGCAGGGACTGGTTGAACAGTATACCCCCCTCTATCAGGCCCTCAGACTCATTCGGGGGGTTCTGTTGACTTAGCTATTTTCAGTTTACACTGTGCAGGAGCTTCGTCCATTATGGG
>Millepora_alcicornis_KC570771
CCTGACATGGCATTTCCTAGATTAAATAACTTAAGCTTTTGACTACTACCTCCAGCTCTTTTACTCCT---TTTAGGATCTTCTCTAGTAGAACAAGGTGCAGGGACTGGTTGAACAGTATACCCCCCTCTATCAGGCCCTCAGACTCATTCGGGGGGTTCTGTTGACTTAGCTATTTTCAGTTTACACTGTGCAGGAGCTTCGTCCATTATGGG
>Millepora_alcicornis/complanata_LN627016
CCTGACATGGCATTTCCTAGATTAAATAACTTAAGCTTTTGACTACTACCTCCAGCTCTTTTACTCCT---TTTAGGATCTTCTCTAGTAGAACAAGGTGCAGGGACAGGTTGAACAGTATACCCCCCTCTATCAGGCCCTCAGACTCATTCGGGGGGTTCTGTTGACTTAGCTATTTTCAGTCTACACTGTGCAGGAGCTTCGTCCATTATGGG
>Millepora_alcicornis_MH665226
CCTGACATGGCATTTCCTAGATTAAATAACTTAAGCTTTTGACTACTACCTCCAGCTCTTTTACTCCT---TTTAGGATCTTCTCTAGTAGAACAAGGTGCAGGGACAGGTTGAACAGTATACCCCCCTCTATCAGGCCCTCAGACTCATTCGGGGGGTTCTGTTGACTTAGCTATTTTCAGTTTACACTGTGCAGGAGCTTCATCCATTATGGG
>Millepora_alcicornis_KC570782
CCTGACATGGCATTTCCTAGATTAAATAACTTAAGCTTTTGACTACTACCTCCAGCTCTTTTACTCCT---TTTAGGATCTTCTCTAGTAGAACAAGGTGCAGGGACAGGTTGAACAGTATACCCCCCTCTATCAGGCCCTCAGACTCATTCGGGGGGTTCTGTTGACTTAGCTATTTTCAGTTTACACTGTGCAGGAGCTTCGTCCATTATGGG
>Millepora_alcicornis_KC570785
CCTGACATGGCATTTCCTAGATTAAATAACTTAAGCTTTTGACTACTACCTCCAGCTCTTTTACTCCT---TTTAGGATCTTCTCTAGTAGAACAAGGTGCAGGGACAGGTTGAACAGTATACCCCCCTCTATCAGGCCCTCAGACTCATTCGGGGGGTTCTGTTGACTTAGCTATTTTCAGTTTACACTGTGCAGGAGCTTCGTCCATTATGGG
>Millepora_alcicornis_KC570787
CCTGACATGGCATTTCCTAGATTAAATAACTTAAGCTTTTGACTACTACCTCCAGCTCTTTTACTCCT---TTTAGGATCTTCTCTAGTAGAACAAGGTGCAGGGACAGGTTGAACAGTATACCCCCCTCTATCAGGCCCTCAGACTCATTCGGGGGGTTCTGTTGACTTAGCTATTTTCAGTTTACACTGTGCAGGAGCTTCGTCCATTATGGG
>Millepora_alcicornis/complanata_LN627010
CCTGACATGGCATTTCCTAGATTAAATAACTTAAGCTTTTGACTACTACCTCCAGCTCTTTTACTCCT---TTTAGGATCTTCTCTAGTAGAACAAGGTGCAGGGACAGGTTGAACAGTATACCCCCCTCTATCAGGCCCTCAGACTCATTCGGGGGGTTCTGTTGACTTAGCTATTTTCAGTTTACACTGTGCAGGAGCTTCGTCCATTATGGG
>Millepora_complanata_KC570494
CCTGACATGGCATTTCCTAGATTAAATAACTTAAGCTTTTGACTACTACCCCCAGCTCTTTTACTTCT---TTTAGGATCTTCTCTAGTAGAACAAGGTGCAGGGACTGGTTGAACAGTATACCCCCCTCTATCAGGCCCTCAGACTCATTCGGGGGGTTCTGTTGACTTAGCTATTTTCAGTTTACACTGTGCAGGAGCTTCGTCCATTATGGG
>Millepora_alcicornis_KC570790
CCTGACATGGCATTTCCTAGATTAAATAACTTAAGCTTTTGACTACTACCTCCAGCTCTTTTACTCCT---TTTAGGATCTTCTCTAGTAGAACAAGGTGCAGGGACTGGTTGAACAGTATACCCCCCTCTATCAGGCCCTCAGACTCATTCGGGGGGTTCTGTTGACTTAGCTATTTTCAGTTTACACTGTGCAGGAGCTTCGTCCATTATGGG
>Millepora_complanata_KC570791
CCTGACATGGCATTTCCTAGATTAAATAACTTAAGCTTTTGACTACTACCTCCAGCTCTTTTACTCCT---TTTAGGATCTTCTCTAGTAGAACAAGGTGCAGGGACTGGTTGAACAGTATACCCCCCTCTATCAGGCCCTCAGACTCATTCGGGGGGTTCTGTTGACTTAGCTATTTTCAGTTTACACTGTGCAGGAGCTTCGTCCATTATGGG
>Millepora_alcicornis_KC570490
CCTGACATGGCATTTCCTAGATTAAATAACTTAAGCTTTTGACTACTACCTCCAGCTCTTTTACTCCT---TTTAGGATCTTCTCTAGTAGAACAAGGTGCAGGGACTGGTTGAACAGTATACCCCCCTCTATCAGGCCCTCAGACTCATTCGGGGGGTTCTGTTGACTTAGCTATTTTCAGCTTACACTGTGCAGGAGCTTCGTCCATTATGGG
>Millepora_complanata_KC570497
CCTGACATGGCATTTCCTAGATTAAATAACTTAAGCTTTTGACTACTACCTCCAGCTCTTTTACTCCT---TTTAGGATCTTCTCTAGTAGAACAAGGTGCAGGGACTGGTTGAACAGTATACCCCCCTCTATCAGGCCCTCAGACTCATTCGGGGGGTTCTGTTGACTTAGCTATTTTCAGTTTACACTGTGCAGGAGCTTCGTCCATTATGGG
>Millepora_alcicornis_KC570802
CCTGACATGGCATTTCCTAGATTAAATAACTTAAGCTTTTGACTACTACCTCCAGCTCTTTTACTCCT---TTTAGGATCTTCTCTAGTAGAACAAGGTGCAGGGACTGGTTGAACAGTATACCCCCCTCTATCAGGCCCTCAGACTCATTCGGGGGGTTCTGTTGACTTAGCTATTTTCAGTTTACACTGTGCAGGAGCTTCGTCCATTATGGG
>Millepora_complanata_KC570727
CCTGACATGGCATTTCCTAGATTAAATAACTTAAGCTTTTGACTACTGCCTCCAGCTCTTTTACTCCT---TTTAGGGTCTTCTCTAGTAGAGCAAGGTGCAGGGACAGGTTGAACAGTATACCCCCCTCTATCAGGCCCCCAGACTCACTCAGGGGGTTCTGTTGACTTAGCTATTTTCAGTTTACACTGTGCAGGAGCTTCGTCCATTATGGG
>Millepora_complanata_KC570728
CCTGACATGGCATTTCCTAGATTAAATAACTTAAGCTTTTGACTACTGCCTCCAGCTCTTTTACTCCT---TTTAGGGTCTTCTCTAGTAGAGCAAGGTGCAGGGACAGGTTGAACAGTATACCCCCCTCTATCAGGCCCCCAGACTCACTCAGGGGGTTCTGTTGACTTAGCTATTTTCAGTTTACACTGTGCAGGAGCTTCGTCCATTATGGG
>Millepora_alcicornis_KC570653
CCTGACATGGCATTTCCTAGACTAAATAACTTAAGCTTTTGACTACTACCTCCAGCTCTTTTACTCCT---TTTAGGATCTTCTCTAGTAGAACAAGGTGCAGGGACAGGTTGAACAGTATACCCCCCTCTATCAGGCCCTCAGACTCACTCGGGGGGTTCTGTTGACTTAGCTATTTTCAGTTTACACTGTGCAGGAGCTTCGTCCATTATGGG
>Millepora_alcicornis_KC570654
CCTGACATGGCATTTCCTAGACTAAATAACTTAAGCTTTTGACTACTACCTCCAGCTCTTTTACTCCT---TTTAGGATCTTCTCTAGTAGAACAAGGTGCAGGGACAGGTTGAACAGTATACCCCCCTCTATCAGGCCCTCAGACTCACTCGGGGGGTTCTGTTGACTTAGCTATTTTCAGTTTACACTGTGCAGGAGCTTCGTCCATTATGGG
>Millepora_alcicornis_KC570655
CCTGACATGGCATTTCCTAGACTAAATAACTTAAGCTTTTGACTACTACCTCCAGCTCTTTTACTCCT---TTTAGGATCTTCTCTAGTAGAACAAGGTGCAGGGACAGGTTGAACAGTATACCCCCCTCTATCAGGCCCTCAGACTCACTCGGGGGGTTCTGTTGACTTAGCTATTTTCAGTTTACACTGTGCAGGAGCTTCGTCCATTATGGG
>Millepora_alcicornis_KC570823
CCTGACATGGCATTTCCTAGATTAAATAACTTAAGCTTTTGACTACTACCCCCAGCTCTTTTACTCCT---TTTAGGATCTTCTCTAGTAGAACAAGGTGCAGGGACAGGTTGAACAGTATACCCCCCTCTATCAGGCCCTCAGACTCACTCGGGGGGTTCTGTTGACTTAGCTATTTTCAGTTTACACTGTGCAGGAGCTTCGTCCATTATGGG
>Millepora_alcicornis_KC570824
CCTGACATGGCATTTCCTAGATTAAATAACTTAAGCTTTTGACTACTACCCCCAGCTCTTTTACTCCT---TTTAGGATCTTCTCTAGTAGAACAAGGTGCAGGGACAGGTTGAACAGTATACCCCCCTCTATCAGGCCCTCAGACTCACTCGGGGGGTTCTGTTGACTTAGCTATTTTCAGTTTACACTGTGCAGGAGCTTCGTCCATTATGGG
>Millepora_alcicornis_KC570596
CCTGACATGGCATTTCCTAGATTAAATAACTTAAGCTTTTGACTACTACCTCCAGCTCTTTTACTCCT---TTTAGGATCTTCTCTAGTAGAACAAGGTGCAGGGACAGGTTGAACAGTATACCCCCCCCTATCAGGCCCTCAGACTCACTCGGGGGGTTCTGTTGACTTAGCTATTTTCAGTTTACACTGTGCAGGAGCTTCGTCCATTATGGG
>Millepora_alcicornis_KC570725
CCTGACATGGCATTTCCTAGATTAAATAACTTAAGCTTTTGACTACTACCTCCAGCTCTTTTACTCCT---TTTAGGATCTTCTCTAGTAGAACAAGGTGCAGGGACAGGTTGAACAGTATACCCCCCCCTATCAGGCCCTCAGACTCACTCGGGGGGTTCTGTTGACTTAGCTATTTTCAGTTTACACTGTGCAGGAGCTTCGTCCATTATGGG
>Millepora_alcicornis_KC570736
CCTGACATGGCATTTCCTAGATTAAATAACTTAAGCTTTTGACTACTACCTCCAGCTCTTTTACTCCT---TTTAGGATCTTCTCTAGTAGAACAAGGTGCAGGGACAGGTTGAACAGTATACCCCCCCCTATCAGGCCCTCAGACTCACTCGGGGGGTTCTGTTGACTTAGCTATTTTCAGTTTACACTGTGCAGGAGCTTCGTCCATTATGGG
>Millepora_alcicornis_KC570524
CCTGACATGGCATTTCCTAGATTAAATAACTTAAGCTTTTGACTACTACCTCCAGCTCTTTTACTCCT---TTTAGGATCTTCTCTAGTAGAACAAGGTGCAGGGACAGGTTGAACAGTATACCCCCCTCTATCAGGCCCTCAGACTCACTCGGGGGGTTCTGTTGACTTAGCTATTTTCAGTTTACACTGTGCAGGAGCTTCGTCCATTATGGG
>Millepora_alcicornis_KC570627
CCTGACATGGCATTTCCTAGATTAAATAACTTAAGCTTTTGACTACTACCTCCAGCTCTTTTACTCCT---TTTAGGATCTTCTCTAGTAGAACAAGGTGCAGGGACAGGTTGAACAGTATACCCCCCTCTATCAGGCCCTCAGACTCACTCGGGGGGTTCTGTTGACTTAGCTATTTTCAGTTTACACTGTGCAGGAGCTTCGTCCATTATGGG
>Millepora_alcicornis_KC570698
CCTGACATGGCATTTCCTAGATTAAATAACTTAAGCTTTTGACTACTACCTCCAGCTCTTTTACTCCT---TTTAGGATCTTCTCTAGTAGAACAAGGTGCAGGGACAGGTTGAACAGTATACCCCCCTCTATCAGGCCCTCAGACTCACTCGGGGGGTTCTGTTGACTTAGCTATTTTCAGTTTACACTGTGCAGGAGCTTCGTCCATTATGGG
>Millepora_alcicornis_KC570717
CCTGACATGGCATTTCCTAGATTAAATAACTTAAGCTTTTGACTACTACCTCCAGCTCTTTTACTCCT---TTTAGGATCTTCTCTAGTAGAACAAGGTGCAGGGACAGGTTGAACAGTATACCCCCCTCTATCAGGCCCTCAGACTCACTCGGGGGGTTCTGTTGACTTAGCTATTTTCAGTTTACACTGTGCAGGAGCTTCGTCCATTATGGG
>Millepora_alcicornis_KC570718
CCTGACATGGCATTTCCTAGATTAAATAACTTAAGCTTTTGACTACTACCTCCAGCTCTTTTACTCCT---TTTAGGATCTTCTCTAGTAGAACAAGGTGCAGGGACAGGTTGAACAGTATACCCCCCTCTATCAGGCCCTCAGACTCACTCGGGGGGTTCTGTTGACTTAGCTATTTTCAGTTTACACTGTGCAGGAGCTTCGTCCATTATGGG
>Millepora_alcicornis_KC570754
CCTGACATGGCATTTCCTAGATTAAATAACTTAAGCTTTTGACTACTACCTCCAGCTCTTTTACTCCT---TTTAGGATCTTCTCTAGTAGAACAAGGTGCAGGGACAGGTTGAACAGTATACCCCCCTCTATCAGGCCCTCAGACTCACTCGGGGGGTTCTGTTGACTTAGCTATTTTCAGTTTACACTGTGCAGGAGCTTCGTCCATTATGGG
>Millepora_alcicornis_KC570756
CCTGACATGGCATTTCCTAGATTAAATAACTTAAGCTTTTGACTACTACCTCCAGCTCTTTTACTCCT---TTTAGGATCTTCTCTAGTAGAACAAGGTGCAGGGACAGGTTGAACAGTATACCCCCCTCTATCAGGCCCTCAGACTCACTCGGGGGGTTCTGTTGACTTAGCTATTTTCAGTTTACACTGTGCAGGAGCTTCGTCCATTATGGG
>Millepora_complanata_KC570836
CCTGACATGGCATTTCCTAGATTAAATAACTTAAGCTTTTGACTACTACCTCCAGCTCTTTTACTCCT---TTTAGGATCTTCTCTAGTAGAACAAGGTGCAGGGACAGGTTGAACAGTATACCCCCCTCTATCAGGCCCTCAGACTCACTCGGGGGGTTCTGTTGACTTAGCTATTTTCAGTTTACACTGTGCAGGAGCTTCGTCCATTATGGG
>Millepora_complanata_KC570840
CCTGACATGGCATTTCCTAGATTAAATAACTTAAGCTTTTGACTACTACCTCCAGCTCTTTTACTCCT---TTTAGGATCTTCTCTAGTAGAACAAGGTGCAGGGACAGGTTGAACAGTATACCCCCCTCTATCAGGCCCTCAGACTCACTCGGGGGGTTCTGTTGACTTAGCTATTTTCAGTTTACACTGTGCAGGAGCTTCGTCCATTATGGG
>Millepora_alcicornis_KC570617
CCTGACATGGCATTTCCTAGATTAAATAACTTAAGCTTTTGACTACTACCTCCAGCTCTTTTACTCCT---TTTAGGATCTTCTCTAGTAGAACAAGGTGCAGGGACAGGTTGAACAGTATACCCCCCTCTATCAGGCCCTCAGACTCACTCGGGGGGTTCTGTTGACTTAGCTATTTTCAGTTTACACTGTGCAGGAGCTTCGTCCATTATGGG
>Millepora_complanata_KC570563
CCTGACATGGCATTTCCTAGATTAAATAACTTAAGCTTTTGACTACTGCCTCCAGCTCTTTTACTCCT---TTTAGGATCTTCTCTAGTAGAACAAGGTGCAGGGACAGGTTGAACAGTATACCCCCCTCTATCAGGCCCTCAGACTCACTCGGGGGGTTCTGTTGACTTAGCTATTTTCAGTTTACACTGTGCAGGAGCTTCGTCCATTATGGG
>Millepora_alcicornis_KC570628
CCTGACATGGCATTTCCTAGATTAAATAACTTAAGCTTTTGACTACTACCTCCAGCTCTTTTACTCCT---TTTAGGATCTTCTCTAGTAGAACAAGGTGCAGGGACAGGTTGAACAGTATACCCCCCTCTATCAGGCCCTCAGACTCACTCGGGGGGTTCTGTTGACTTAGCTATTTTCAGTTTACACTGTGCAGGAGCTTCGTCCATTATGGG
>Millepora_complanata_KC570472
CCTGACATGGCATTTCCTAGATTAAATAACTTAAGCTTTTGACTACTACCTCCAGCTCTTTTACTCCT---TTTAGGATCTTCTCTAGTAGAACAAGGTGCAGGGACAGGTTGAACAGTATACCCCCCTCTATCAGGCCCTCAGACTCACTCGGGGGGTTCTGTTGACTTAGCTATTTTCAGTTTACACTGTGCAGGAGCTTCGTCCATTATGGG
>Millepora_complanata_KC570493
CCTGACATGGCATTTCCTAGATTAAATAACTTAAGCTTTTGACTACTCCCCCCAGCTCTTTTACTCCT---TTTAGGATCTTCTCTAGTAGAACAAGGTGCAGGGACAGGTTGAACAGTATACCCCCCTCTATCAGGCCCTCAGACTCACTCGGGGGGTTCTGTTGACTTAGCTATTTTCAGTTTACACTGTGCAGGAGCTTCGTCCATTATGGG
>Millepora_complanata_KC570496
CCTGACATGGCATTTCCTAGATTAAATAACTTAAGCTTTTGACTACTCCCTCCAGCTCTTTTACTCCT---TTTAGGATCTTCTCTAGTAGAACAAGGTGCAGGGACAGGTTGAACAGTATACCCCCCTCTATCAGGCCCTCAGACTCACTCGGGGGGTTCTGTTGACTTAGCTATTTTCAGTTTACACTGTGCAGGAGCTTCGTCCATTATGGG
>Millepora_alcicornis/complanata_LN627017
CCTGACATGGCGTTTCCTAGATTAAATAACTTAAGCTTTTGACTACTACCTCCAGCTCTTTTACTCCT---TTTAGGATCTTCTCTGGTAGAACAAGGTGCAGGGACAGGTTGAACAGTATACCCCCCTCTATCAGGCCCTCAGACTCACTCGGGAGGCTCTGTTGACTTAGCTATTTTCAGTTTACACTGTGCAGGAGCTTCGTCCATTATGGG
>Millepora_complanata_KC570487
CCTGACATGGCATTTCCTAGATTAAATAACTTAAGCTTTTGACTACTACCTCCAGCTCTTTTACTCCT---TTTAGGATCTTCTCTAGTAGAACAAGGTGCAGGGACAGGTTGAACAGTATACCCCCCTCTATCAGGCCCTCAGACTCACTCAGGGGGTTCTGTTGACTTAGCTATTTTCAGTTTACACTGTGCAGGAGCTTCGTCCATTATGGG
>Millepora_alcicornis_KC570719
CCTGACATGGCATTTCCTAGATTAAATAACTTAAGCTTTTGACTACTACCTCCAGCTCTTTTACTCCT---TTTAGGGTCTTCTCTAGTAGAACAAGGTGCAGGGACGGGTTGAACAGTATACCCCCCTCTATCAGGCCCTCAGACTCACTCGGGGGGTTCTGTTGACTTAGCTATTTTCAGTTTACACTGTGCAGGAGCTTCGTCCATTATGGG
>Millepora_alcicornis_KC570722
CCTGACATGGCATTTCCTAGATTAAATAACTTAAGCTTTTGACTACTACCTCCAGCTCTTTTACTCCT---TTTAGGGTCTTCTCTAGTAGAACAAGGTGCAGGGACGGGTTGAACAGTATACCCCCCTCTATCAGGCCCTCAGACTCACTCGGGGGGTTCTGTTGACTTAGCTATTTTCAGTTTACACTGTGCAGGAGCTTCGTCCATTATGGG
>Millepora_complanata_KC570637
CCTGATATGGCATTTCCTAGATTAAATAACTTAAGCTTTTGACTACTACCTCCAGCTCTTTTACTCCT---TTTAGGATCTTCTCTAGTAGAACAAGGTGCAGGGACAGGTTGAACAGTATACCCCCCTCTATCAGGCCCTCAGACTCACTCAGGGGGTTCTGTTGACTTAGCTATTTTCAGTTTACACTGTGCAGGAGCTTCGTCCATTATGGG
>Millepora_complanata_KC570484
CCTGATATGGCATTTCCTAGATTAAATAACTTAAGCTTTTGACTACTACCTCCAGCTCTTTTACTCCT---TTTAGGATCTTCTCTAGTAGAACAAGGTGCAGGGACAGGTTGAACAGTATACCCCCCTCTATCAGGCCCTCAGACTCACTCGGGGGGTTCTGTTGACTTAGCTATTTTCAGTTTACACTGTGCAGGAGCTTCGTCCATTATGGG
>Millepora_complanata_KC570536
CCTGATATGGCATTTCCTAGATTAAATAACTTAAGCTTTTGACTACTACCTCCAGCTCTTTTACTCCT---TTTAGGATCTTCTCTAGTAGAACAAGGTGCAGGGACAGGTTGAACAGTATACCCCCCTCTATCAGGCCCTCAGACTCACTCGGGGGGTTCTGTTGACTTAGCTATTTTCAGTTTACACTGTGCAGGAGCTTCGTCCATTATGGG
>Millepora_alcicornis_KC570692
CCTGACATGGCATTTCCTAGATTAAATAACTTAAGCTTTTGACTACTACCTCCAGCTCTTTTACTCCT---TTTAGGATCTTCTCTAGTAGAACAAGGTGCAGGGACAGGTTGAACAGTATACCCCCCTCTATCAGGCCCTCAGACTCACTCGGGGGGTTCTGTTGACTTAGCTATTTTCAGTTTACACTGTGCAGGAGCTTCGTCCATTATGGG
>Millepora_complanata_KC570774
CCTGACATGGCATTTCCTAGATTAAATAACTTAAGCTTTTGACTACTACCTCCAGCTCTTTTACTCCT---TTTAGGGTCTTCTCTAGTAGAACAAGGTGCAGGGACAGGTTGAACAGTATACCCCCCTCTATCAGGCCCTCAGACTCACTCGGGGGGTTCTGTTGACTTAGCTATTTTCAGTTTACACTGTGCAGGAGCTTCGTCCATTATGGG
>Millepora_alcicornis_KC570737
CCTGACATGGCATTTCCTAGATTAAATAACTTAAGCTTTTGACTACTACCTCCAGCTCTTTTACTCCT---TTTAGGATCTTCTCTAGTAGAACAAGGTGCAGGGACGGGTTGAACAGTATACCCCCCTCTATCAGGCCCTCAGACTCACTCGGGGGGTTCTGTTGACTTAGCTATTTTCAGTTTACACTGTGCAGGAGCTTCGTCCATTATGGG
>Millepora_alcicornis_KC570778
CCTGACATGGCATTTCCTAGATTAAATAACTTAAGCTTTTGACTACTACCTCCAGCTCTTTTACTCCT---TTTAGGATCTTCTCTAGTAGAACAAGGTGCAGGGACGGGTTGAACAGTATACCCCCCTCTATCAGGCCCTCAGACTCACTCGGGGGGTTCTGTTGACTTAGCTATTTTCAGTTTACATTGTGCAGGAGCTTCGTCCATTATGGG
>Millepora_complanata_KC570726
CCTGACATGGCATTTCCTAGATTAAATAACTTAAGCTTTTGACTACTACCTCCAGCTCTTTTACTCCT---TTTAGGATCTTCTCTAGTAGAACAAGGTGCAGGGACGGGTTGAACAGTATACCCCCCTCTATCAGGCCCTCAGACTCACTCGGGGGGTTCTGTTGACTTAGCTATTTTCAGTTTACACTGTGCAGGAGCTTCGTCCATTATGGG
>Millepora_alcicornis_KC570699
CCTGACATGGCATTTCCTAGATTAAATAACTTAAGCTTTTGACTACTACCTCCAGCTCTTTTACTCCT---TTTAGGATCTTCTCTAGTAGAACAAGGTGCAGGGACGGGTTGAACAGTATACCCCCCTCTATCAGGCCCTCAGACTCACTCGGGGGGTTCTGTTGACTTAGCTATTTTCAGTTTACACTGTGCAGGAGCTTCGTCCATTATGGG
>Millepora_alcicornis_KC570781
CCTGACATGGCATTTCCTAGATTAAATAACTTAAGCTTTTGACTACTACCTCCAGCTCTTTTACTCCT---TTTAGGATCTTCTCTAGTAGAACAAGGTGCAGGGACGGGTTGAACAGTATACCCCCCTCTATCAGGCCCTCAGACTCACTCGGGGGGTTCTGTTGACTTAGCTATTTTCAGTTTACACTGTGCAGGAGCTTCGTCCATTATGGG
>Millepora_complanata_KC570733
CCTGACATGGCATTTCCTAGATTAAATAACTTAAGCTTTTGACTACTACCTCCAGCTCTTTTACTCCT---TTTAGGATCTTCTCTAGTAGAACAAGGTACAGGGACAGGTTGAACAGTATACCCCCCTCTATCAGGCCCTCAGACTCACTCGGGGGGTTCTGTTGACTTAGCTATTTTCAGTTTACACTGTGCAGGAGCTTCGTCCATTATGGG
>Millepora_complanata_KC570684
CCTGACATGGCATTTCCTAGATTAAATAACTTAAGCTTTTGACTACTACCTCCAGCTCTTTTACTCCT---TTTAGGATCTTCTCTAGTAGAACAAGGTGCAGGGACAGGTTGAACAGTATACCCCCCTCTATCAGGCCCTCAGACTCACTCGGGGGGTTCTGTTGACTTAGCTATTTTCAGTTTACACTGTGCAGGAGCTTCGTCCATTATGGG
>Millepora_complanata_KC570687
CCTGACATGGCATTTCCTAGATTAAATAACTTAAGCTTTTGACTACTACCTCCAGCTCTTTTACTCCT---TTTAGGATCTTCTCTAGTAGAACAAGGTGCAGGGACAGGTTGAACAGTATACCCCCCTCTATCAGGCCCTCAGACTCACTCGGGGGGTTCTGTTGACTTAGCTATTTTCAGTTTACACTGTGCAGGAGCTTCGTCCATTATGGG
>Millepora_complanata_KC570689
CCTGACATGGCATTTCCTAGATTAAATAACTTAAGCTTTTGACTACTACCTCCAGCTCTTTTACTCCT---TTTAGGATCTTCTCTAGTAGAACAAGGTGCAGGGACAGGTTGAACAGTATACCCCCCTCTATCAGGCCCTCAGACTCACTCGGGGGGTTCTGTTGACTTAGCTATTTTCAGTTTACACTGTGCAGGAGCTTCGTCCATTATGGG
>Millepora_alcicornis_KC570696
CCTGACATGGCATTTCCTAGATTAAATAACTTAAGCTTTTGACTACTACCTCCAGCTCTTTTACTCCT---TTTAGGATCTTCTCTAGTAGAACAAGGTGCAGGGACAGGTTGAACAGTATACCCCCCTCTATCAGGCCCTCAGACTCACTCGGGGGGTTCTGTTGACTTAGCTATTTTCAGTTTACACTGTGCAGGAGCTTCGTCCATTATGGG
>Millepora_complanata_KC570731
CCTGACATGGCATTTCCTAGATTAAATAACTTAAGCTTTTGACTACTACCTCCAGCTCTTTTACTCCT---TTTAGGATCTTCTCTAGTAGAACAAGGTGCAGGGACAGGTTGAACAGTATACCCCCCTCTATCAGGCCCTCAGACTCACTCGGGGGGTTCTGTTGACTTAGCTATTTTCAGTTTACACTGTGCAGGAGCTTCGTCCATTATGGG
>Millepora_complanata_KC570732
CCTGACATGGCATTTCCTAGATTAAATAACTTAAGCTTTTGACTACTACCTCCAGCTCTTTTACTCCT---TTTAGGATCTTCTCTAGTAGAACAAGGTGCAGGGACAGGTTGAACAGTATACCCCCCTCTATCAGGCCCTCAGACTCACTCGGGGGGTTCTGTTGACTTAGCTATTTTCAGTTTACACTGTGCAGGAGCTTCGTCCATTATGGG
>Millepora_complanata_KC570734
CCTGACATGGCATTTCCTAGATTAAATAACTTAAGCTTTTGACTACTACCTCCAGCTCTTTTACTCCT---TTTAGGATCTTCTCTAGTAGAACAAGGTGCAGGGACAGGTTGAACAGTATACCCCCCTCTATCAGGCCCTCAGACTCACTCGGGGGGTTCTGTTGACTTAGCTATTTTCAGTTTACACTGTGCAGGAGCTTCGTCCATTATGGG
>Millepora_alcicornis_KC570630
CCTGACATGGCATTTCCTAGATTAAATAACCTAAGCTTTTGACTACTACCTCCAGCTCTTTTACTCCT---TTTAGGATCTTCTCTAGTAGAACAAGGTGCAGGGACAGGTTGAACAGTATACCCCCCTCTATCAGGCCCTCAGACTCACTCGGGGGGTTCTGTTGACTTAGCTATTTTCAGTTTACACTGTGCAGGAGCTTCGTCCATTATAGG
>Millepora_alcicornis_KC570713
CCTGACATGGCATTTCCTAGATTAAATAACTTAAGCCTTTGACTACTACCTCCAGCTCTTTTACTCCT---TTTAGGGTCTTCTCTAGTAGAACAAGGTGCAGGGACAGGTTGAACAGTATACCCCCCTCTATCAGGCCCTCAGACTCACTCGGGGGGCTCTGTTGACTTAGCTATTTTCAGTTTACACTGTGCAGGAGCTTCGTCCATTATGGG
>Millepora_alcicornis_MH665223
CCTGACATGGCATTTCCTAGATTAAATAACTTAAGCTTTTGACTACTACCTCCAGCTCTTTTACTCCN---TTTAGGATCTTCTCTAGTAGAACAAGGTGCAGGGACAGGTTGAACAGTATACCCCCCTCTATCAGGCCCCCAGACTCACTCGGGGGGTTCTGTTGACTTAGCTATTTTCAGTTTACACTGTGCAGGAGCTTCGTCCATTATGGG
>Millepora_alcicornis_KC570479
CCTGACATGGCATTTCCTAGATTAAATAACTTAAGCTTTTGACTACTACCTCCAGCTCTTTTACTCCT---TTTAGGGTCTTCTCTAGTAGAACAAGGTGCAGGGACAGGTTGAACAGTATACCCCCCTCTATCAGGCCCTCAGACTCACTCGGGGGGTTCTGTTGACTTAGCTATTTTCAGTTTACACTGTGCAGGAGCTTCGTCCATTATGGG
>Millepora_alcicornis_KC570537
CCTGACATGGCATTTCCTAGATTAAATAACTTAAGCTTTTGACTACTACCTCCAGCTCTTTTACTCCT---TTTAGGGTCTTCTCTAGTAGAACAAGGTGCAGGGACAGGTTGAACAGTATACCCCCCTCTATCAGGCCCTCAGACTCACTCGGGGGGTTCTGTTGACTTAGCTATTTTCAGTTTACACTGTGCAGGAGCTTCGTCCATTATGGG
>Millepora_alcicornis_KC570501
CCTGACATGGCATTTCCTAGATTAAATAACTTAAGCTTTTGACTACTACCTCCAGCTCTTTTACTCCT---TTTAGGATCTTCTCTAGTAGAACAAGGTGCAGGGACAGGTTGAACAGTATACCCCCCTCTATCAGGCCCTCAGATTCACTCGGGGGGTTCTGTTGACTTAGCTATTTTCAGTTTACACTGTGCAGGAGCTTCGTCCATTATGGG
>Millepora_complanata_KC570534
CCTGACATGGCGTTTCCTAGATTAAATAACTTAAGCTTTTGACTACTACCTCCAGCTCTTTTACTCCT---TTTAGGATCTTCTCTAGTAGAACAAGGTGCAGGGACAGGTTGAACAGTATACCCCCCTCTATCAGGCCCTCAGACTCACTCGGGGGGTTCTGTTGACTTAGCTATTTTCAGTTTACACTGTGCAGGAGCTTCGTCCATTATGGG
>Millepora_complanata_KC570559
CCTGACATGGCATTTCCTAGATTAAATAACTTAAGCTTTTGACTACTACCTCCAGCTCTTTTACTCCT---TTTAGGATCTTCTCTAGTAGAACAAGGTGCAGGGACAGGTTGAACAGTATACCCCCCTCTATCAGGCCCTCAGACTCACTCGGGGGGTTCTGTTGACTTAGCTATTTTCAGTTTACACTGTGCAGGAGCTTCGTCCATTATGGG
>Millepora_complanata_KC570561
CCTGACATGGCATTTCCTAGATTAAATAACTTAAGCTTTTGACTACTACCTCCAGCTCTTTTACTCCT---TTTAGGATCTTCTCTAGTAGAACAAGGTGCAGGGACAGGTTGAACAGTATACCCCCCTCTATCAGGCCCTCAGACTCACTCGGGGGGTTCTGTTGACTTAGCTATTTTCAGTTTACACTGTGCAGGAGCTTCGTCCATTATGGG
>Millepora_complanata_KC570567
CCTGACATGGCATTTCCTAGATTAAATAACTTAAGCTTTTGACTACTACCTCCAGCTCTTTTACTCCT---TTTAGGATCTTCTCTAGTAGAACAAGGTGCAGGGACAGGTTGAACAGTATACCCCCCTCTATCAGGCCCTCAGACTCACTCGGGGGGTTCTGTTGACTTAGCTATTTTCAGTTTACACTGTGCAGGAGCTTCGTCCATTATGGG
>Millepora_alcicornis_KC570783
CCTGACATGGCATTTCCTAGATTAAATAACTTAAGCTTTTGACTACTACCTCCAGCTCTTTTACTCCT---GTTAGGATCTTCTCTAGTAGAACAAGGTGCAGGGACAGGTTGAACAGTATACCCCCCTCTATCAGGCCCTCAGACTCACTCGGGGGGTTCTGTTGACTTAGCTATTTTCAGTTTACACTGTGCAGGAGCTTCGTCCATTATGGG
>Millepora_alcicornis_KC570784
CCTGACATGGCATTTCCTAGATTAAATAACTTAAGCTTTTGACTACTACCTCCAGCTCTTTTACTCCT---GTTAGGATCTTCTCTAGTAGAACAAGGTGCAGGGACAGGTTGAACAGTATACCCCCCTCTATCAGGCCCTCAGACTCACTCGGGGGGTTCTGTTGACTTAGCTATTTTCAGTTTACACTGTGCAGGAGCTTCGTCCATTATGGG
>Millepora_complanata_KC570562
CCTGACATGGCATTTCCTAGATTAAATAACTTAAGCTTTTGACTACTACCTCCAGCTCTTTTACTCCT---TTTAGGATCTTCTCTAGTAGAACAAGGTGCAGGGACAGGTTGAACAGTATACCCCCCTCTATCAGGCCCTCAGACTCACTCGGGGGGTTCTGTTGACTTAGCTATTTTCAGTTTACACTGTGCAGGAGCTTCGTCCATTATGGG
>Millepora_complanata_KC570634
CCTGACATGGCATTTCCTAGACTAAATAACTTAAGCTTTTGACTACTACCTCCAGCTCTTTTACTCCT---TTTAGGGTCTTCTCTAGTAGAACAAGGTGCAGGGACAGGTTGAACAGTATACCCCCCTCTATCAGGCCCTCAGACTCACTCGGGGGGTTCTGTTGACTTAGCTATTTTCAGTTTACACTGTGCAGGGGCTTCGTCCATTATGGG
>Millepora_alcicornis_KC570573
CCTGACATGGCATTTCCTAGACTAAATAACTTAAGCTTTTGACTACTACCTCCAGCTCTTTTACTCCT---TTTAGGGTCTTCTCTAGTAGAACAAGGTGCAGGGACAGGTTGAACAGTATACCCCCCTCTATCAGGCCCTCAGACTCACTCGGGGGGTTCTGTTGACTTAGCTATTTTCAGTTTACACTGTGCAGGAGCTTCGTCCATTATGGG
>Millepora_alcicornis_KC570574
CCTGACATGGCATTTCCTAGACTAAATAACTTAAGCTTTTGACTACTACCTCCAGCTCTTTTACTCCT---TTTAGGGTCTTCTCTAGTAGAACAAGGTGCAGGGACAGGTTGAACAGTATACCCCCCTCTATCAGGCCCTCAGACTCACTCGGGGGGTTCTGTTGACTTAGCTATTTTCAGTTTACACTGTGCAGGAGCTTCGTCCATTATGGG
>Millepora_complanata_KC570642
CCTGACATGGCATTTCCTAGACTAAATAACTTAAGCTTTTGACTACTACCTCCAGCTCTTTTACTCCT---TTTAGGGTCTTCTCTAGTAGAACAAGGTGCAGGGACAGGTTGAACAGTATACCCCCCTCTATCAGGCCCTCAGACTCACTCGGGGGGTTCTGTTGACTTAGCTATTTTCAGTTTACACTGTGCAGGAGCTTCGTCCATTATGGG
>Millepora_complanata_KC570643
CCTGACATGGCATTTCCTAGACTAAATAACTTAAGCTTTTGACTACTACCTCCAGCTCTTTTACTCCT---TTTAGGGTCTTCTCTAGTAGAACAAGGTGCAGGGACAGGTTGAACAGTATACCCCCCTCTATCAGGCCCTCAGACTCACTCGGGGGGTTCTGTTGACTTAGCTATTTTCAGTTTACACTGTGCAGGAGCTTCGTCCATTATGGG
>Millepora_complanata_KC570839
CCTGACATGGCATTTCCTAGACTAAATAACTTAAGCTTTTGACTACTACCTCCAGCTCTTTTACTCCT---TTTAGGGTCTTCTCTAGTAGAACAAGGTGCAGGGACAGGTTGAACAGTATACCCCCCTCTATCAGGCCCTCAGACTCACTCGGGGGGTTCTGTTGACTTAGCTATTTTCAGTTTACACTGTGCAGGAGCTTCGTCCATTATGGG
>Millepora_complanata_KC570532
CCTGACATGGCATTTCCTAGATTAAATAACTTAAGCTTTTGACTACTACCTCCAGCTCTTCTACTCCT---TTTAGGATCTTCTCTAGTAGAACAAGGTGCAGGGACAGGTTGAACAGTATACCCCCCTCTATCAGGCCCTCAGACTCACTCGGGGGGTTCTGTTGACTTAGCTATTTTCAGTTTACACTGTGCAGGAGCTTCGTCCATTATGGG
>Millepora_alcicornis_KC570639
CCTGACATGGCATTTCCTAGATTAAATAACTTAAGCTTTTGACTACTACCTCCAGCTCTTTTACTCCT---TTTAGGATCTTCTCTAGTAGAACAAGGTGCAGGGACAGGTTGAACAGTATACCCCCCTCTATCAGGCCCTCAGACTCACTCGGGGGGTTCTGTTGACTTAGCTATCTTCAGTTTACACTGTGCAGGAGCTTCGTCCATTATGGG
>Millepora_alcicornis_KC570575
CCTGACATGGCATTTCCTAGACTAAATAACTTAAGCTTTTGACTACTACCTCCAGCTCTTTTACTCCT---TTTAGGATCTTCTCTAGTAGAACAAGGTGCAGGGACAGGTTGAACAGTATACCCCCCTCTATCAGGCCCTCAGACTCACTCGGGGGGTTCTGTTGACTTAGCTATTTTCAGTTTACACTGTGCAGGAGCTTCGTCCATTATGGG
>Millepora_complanata_KC570587
CCTGACATGGCATTTCCTAGACTAAATAACTTAAGCTTTTGACTACTACCTCCAGCTCTTTTACTCCT---TTTAGGATCTTCTCTAGTAGAACAAGGTGCAGGGACAGGTTGAACAGTATACCCCCCTCTATCAGGCCCTCAGACTCACTCGGGGGGTTCTGTTGACTTAGCTATTTTCAGTTTACACTGTGCAGGAGCTTCGTCCATTATGGG
>Millepora_alcicornis_KC570747
CCTGACATGGCATTTCCTAGACTAAATAACTTAAGCTTTTGACTACTACCTCCAGCTCTTTTACTCCT---TTTAGGATCTTCTCTAGTAGAACAAGGTGCAGGGACAGGTTGAACAGTATACCCCCCTCTATCAGGCCCTCAGACTCACTCGGGGGGTTCTGTTGACTTAGCTATTTTCAGTTTACACTGTGCAGGAGCTTCGTCCATTATGGG
>Millepora_complanata_KC570750
CCTGACATGGCATTTCCTAGACTAAATAACTTAAGCTTTTGACTACTACCTCCAGCTCTTTTACTCCT---TTTAGGATCTTCTCTAGTAGAACAAGGTGCAGGGACAGGTTGAACAGTATACCCCCCTCTATCAGGCCCTCAGACTCACTCGGGGGGTTCTGTTGACTTAGCTATTTTCAGTTTACACTGTGCAGGAGCTTCGTCCATTATGGG
>Millepora_complanata_KC570688
CCTGACATGGCATTTCCTAGACTAAATAACTTAAGCTTTTGACTACTACCTCCAGCTCTTTTACTCCT---TTTAGGATCTTCTCTAGTAGAACAAGGTGCAGGGACAGGTTGAACAGTATACCCCCCTCTATCAGGCCCCCAGACTCACTCGGGGGGTTCTGTTGACTTAGCTATTTTCAGTTTACACTGTGCAGGAGCTTCGTCCATTATGGG
>Millepora_alcicornis_KC570539
CCTGACATGGCATTTCCTAGATTAAATAACTTAAGCTTTTGACTACTACCTCCAGCTCTTTTACTCCT---TTTAGGATCTTCTCTAGTAGAACAAGGTGCAGGGACAGGTTGAACAGTATACCCCCCTCTATCAGGCCCTCAGACTCACTCGGGGGGCTCTGTTGACTTAGCTATTTTCAGTTTACACTGTGCAGGAGCTTCGTCCATTATGGG
>Millepora_alcicornis_KC570606
CCTGACATGGCATTTCCTAGATTAAATAACTTAAGCTTTTGACTACTACCTCCAGCTCTTTTACTCCT---TTTAGGATCTTCTCTAGTAGAACAAGGTGCAGGGACAGGTTGAACAGTATACCCCCCTCTATCAGGTCCTCAGACTCACTCGGGGGGCTCTGTTGACTTAGCTATTTTCAGTTTACACTGTGCAGGAGCTTCGTCCATTATGGG
>Millepora_alcicornis_KC570607
CCTGACATGGCATTTCCTAGATTAAATAACTTAAGCTTTTGACTACTACCTCCAGCTCTTTTACTCCT---TTTAGGATCTTCTCTAGTAGAACAAGGTGCAGGGACAGGTTGAACAGTATACCCCCCTCTATCAGGCCCTCAGACTCACTCGGGGGGCTCTGTTGACTTAGCTATTTTCAGTTTACACTGTGCAGGAGCTTCGTCCATTATGGG
>Millepora_alcicornis/complanata_LN627013
CCTGACATGGCATTTCCTAGATTAAATAACTTAAGCTTTTGACTACTACCTCCAGCTCTTTTACTCCT---TTTAGGATCTTCTCTAGTAGAACAAGGTGCAGGGACAGGTTGAACAGTATACCCCCCTCTATCAGGCCCTCAGACTCACTCGGGGGGCTCTGTTGACTTAGCTATTTTCAGTTTACACTGTGCAGGAGCTTCGTCCATTATGGG
>Millepora_alcicornis/complanata_LN627015
CCTGACATGGCATTTCCTAGATTAAATAACTTAAGCTTTTGACTACTACCTCCAGCTCTTTTACTCCT---TTTAGGATCTTCTCTAGTAGAACAAGGTGCAGGGACAGGTTGAACAGTATACCCCCCTCTATCAGGCCCTCAGACTCACTCGGGGGGCTCTGTTGACTTAGCTATTTTCAGTTTACACTGTGCAGGAGCTTCGTCCATTATGGG
>Millepora_alcicornis/complanata_LN627009
CCTGACATGGCATTTCCTAGATTAAATAACTTAAGCTTTTGACTACTACCTCCAGCTCTTTTACTCCT---TTTAGGATCTTCTCTAGTAGAACAAGGTGCAGGAACAGGTTGAACAGTATACCCCCCTCTATCAGGCCCTCAGACTCACTCGGGGGGCTCTGTTGACTTAGCTATTTTCAGTTTACACTGTGCAGGAGCTTCGTCCATTATGGG
>Millepora_alcicornis_KC570683
CCTGACATGGCATTTCCTAGATTAAATAACTTAAGCTTTTGACTACTACCTCCAGCTCTTTTACTCCT---TTTAGGATCTTCTCTAGTAGAACAAGGTGCAGGAACAGGTTGAACAGTATACCCCCCTCTATCAGGCCCTCAGACTCACTCGGGGGGTTCTGTTGACTTAGCTATTTTCAGTTTACACTGTGCAGGAGCTTCGTCCATTATGGG
>Millepora_alcicornis_KC570482
CCTGACATGGCATTTCCTAGATTAAATAACTTAAGCTTTTGACTACTACCTCCAGCTCTTTTACTCCT---TTTAGGATCTTCTCTAGTAGAACAAGGTGCAGGGACAGGTTGAACAGTATACCCCCCTCTATCAGGCCCTCAAACTCACTCGGGGGGTTCTGTTGACTTAGCTATTTTCAGTTTACACTGTGCAGGAGCTTCGTCCATTATGGG
>Millepora_alcicornis_KC570640
CCTGACATGGCATTTCCTAGATTAAATAACTTAAGCTTTTGACTACTACCTCCAGCTCTTTTACTCCT---TTTAGGATCTTCTCTAGTAGAACAAGGTGCAGGGACAGGTTGAACAGTATACCCCCCTCTATCAGGCCCTCAGACTCACTCGGGGGGTTCTGTTGACTTAGCTATTTTCAGTTTACACTGTGCAGGAGCTTCGTCCATTATGGG
>Millepora_alcicornis_KC570714
CCTGACATGGCATTTCCTAGATTAAATAACTTAAGCTTTTGACTACTACCTCCAGCTCTTTTACTCCT---TTTAGGATCTTCTCTAGTAGAACAAGGTGCAGGGACAGGTTGAACAGTATACCCCCCTCTATCAGGCCCTCAGACTCACTCGGGGGGTTCTGTTGACTTAGCTATTTTCAGTTTACACTGTGCAGGAGCTTCGTCCATTATGGG
>Millepora_alcicornis_KC570843
CCTGACATGGCATTTCCTAGATTAAATAACTTAAGCTTTTGACTACTACCTCCAGCTCTTTTACTCCT---TTTAGGATCTTCTCTAGTAGAACAAGGTGCAGGGACAGGTTGAACAGTATACCCCCCTCTATCAGGCCCTCAGACTCACTCGGGGGGTTCTGTTGACTTAGCTATTTTCAGTTTACACTGTGCAGGAGCTTCGTCCATTATGGG
>Millepora_alcicornis_KC570701
CCTGACATGGCATTTCCTAGATTAAATAACTTAAGCTTTTGACTACTACCTCCAGCTCTTTTACTCCT---TTTAGGATCTTCTCTAGTAGAACAAGGTGCAGGGACAGGTTGAACAGTATACCCCCCTCTATCAGGCCCTCAGACTCACTCGGGGGGCTCTGTTGACTTAGCTATTTTCAGTTTACACTGTGCAGGAGCTTCGTCCATTATGGG
>Millepora_alcicornis_KC570758
CCTGACATGGCATTTCCTAGATTAAATAACTTAAGCTTTTGACTACTACCTCCAGCTCTTTTACTCCT---TTTAGGATCTTCTCTAGTAGAACAAGGTGCAGGGACAGGTTGAACAGTATACCCCCCTCTATCAGGCCCTCAGACTCACTCGGGGGGCTCTGTTGACTTAGCTATTTTCAGTTTACACTGTGCAGGAGCTTCGTCCATTATGGG
>Millepora_alcicornis_KC570842
CCTGACATGGCATTTCCTAGATTAAATAACTTAAGCTTTTGACTACTACCTCCAGCTCTTTTACTCCT---TTTAGGATCTTCTCTAGTAGAACAAGGTGCAGGGACAGGTTGAACAGTATACCCCCCTCTATCAGGCCCTCAGACTCACTCGGGGGGCTCTGTTGACTTAGCTATTTTCAGTTTACACTGTGCAGGAGCTTCGTCCATTATGGG
>Millepora_alcicornis/complanata_LN627011
CCTGACATGGCATTTCCTAGATTAAATAACTTAAGCTTTTGACTACTACCTCCAGCTCTTTTACTCCT---TTTAGGATCTTCTCTAGTAGAACAAGGTGCAGGGACAGGTTGAACAGTATACCCCCCTCTATCAGGCCCTCAGACTCACTCGGGGGGCTCTGTTGACTTAGCTATTTTCAGTTTACACTGTGCAGGAGCTTCGTCCATTATGGG
>Millepora_alcicornis_KC570541
CCTGACATGGCATTTCCTAGATTAAATAACTTAAGCTTTTGACTACTACCTCCAGCTCTTTTACTCCT---TTTAGGATCTTCTCTAGTAGAACAAGGTGCAGGGACAGGTTGAACAGTATACCCCCCTCTATCAGGCCCTCAGACTCACTCGGGGGGCTCTGTTGACTTAGCTATTTTCAGTTTACACTGTGCAGGAGCTTCGTCCATTATGGG
>Millepora_alcicornis_KC570542
CCTGACATGGCATTTCCTAGATTAAATAACTTAAGCTTTTGACTACTACCTCCAGCTCTTTTACTCCT---TTTAGGATCTTCTCTAGTAGAACAAGGTGCAGGGACAGGTTGAACAGTATACCCCCCTCTATCAGGCCCTCAGACTCACTCGGGGGGCTCTGTTGACTTAGCTATTTTCAGTTTACACTGTGCAGGAGCTTCGTCCATTATGGG
>Millepora_alcicornis_KC570548
CCTGACATGGCATTTCCTAGATTAAATAACTTAAGCTTTTGACTACTACCTCCAGCTCTTTTACTCCT---TTTAGGATCTTCTCTAGTAGAACAAGGTGCAGGGACAGGTTGAACAGTATACCCCCCTCTATCAGGCCCTCAGACTCACTCGGGGGGCTCTGTTGACTTAGCTATTTTCAGTTTACACTGTGCAGGAGCTTCGTCCATTATGGG
>Millepora_alcicornis_KC570549
CCTGACATGGCATTTCCTAGATTAAATAACTTAAGCTTTTGACTACTACCTCCAGCTCTTTTACTCCT---TTTAGGATCTTCTCTAGTAGAACAAGGTGCAGGGACAGGTTGAACAGTATACCCCCCTCTATCAGGCCCTCAGACTCACTCGGGGGGCTCTGTTGACTTAGCTATTTTCAGTTTACACTGTGCAGGAGCTTCGTCCATTATGGG
>Millepora_alcicornis_KC570551
CCTGACATGGCATTTCCTAGATTAAATAACTTAAGCTTTTGACTACTACCTCCAGCTCTTTTACTCCT---TTTAGGATCTTCTCTAGTAGAACAAGGTGCAGGGACAGGTTGAACAGTATACCCCCCTCTATCAGGCCCTCAGACTCACTCGGGGGGCTCTGTTGACTTAGCTATTTTCAGTTTACACTGTGCAGGAGCTTCGTCCATTATGGG
>Millepora_alcicornis_KC570554
CCTGACATGGCATTTCCTAGATTAAATAACTTAAGCTTTTGACTACTACCTCCAGCTCTTTTACTCCT---TTTAGGATCTTCTCTAGTAGAACAAGGTGCAGGGACAGGTTGAACAGTATACCCCCCTCTATCAGGCCCTCAGACTCACTCGGGGGGCTCTGTTGACTTAGCTATTTTCAGTTTACACTGTGCAGGAGCTTCGTCCATTATGGG
>Millepora_complanata_KC570557
CCTGACATGGCATTTCCTAGATTAAATAACTTAAGCTTTTGACTACTACCTCCAGCTCTTTTACTCCT---TTTAGGATCTTCTCTAGTAGAACAAGGTGCAGGGACAGGTTGAACAGTATACCCCCCTCTATCAGGCCCTCAGACTCACTCGGGGGGCTCTGTTGACTTAGCTATTTTCAGTTTACACTGTGCAGGAGCTTCGTCCATTATGGG
>Millepora_complanata_KC570565
CCTGACATGGCATTTCCTAGATTAAATAACTTAAGCTTTTGACTACTACCTCCAGCTCTTTTACTCCT---TTTAGGATCTTCTCTAGTAGAACAAGGTGCAGGGACAGGTTGAACAGTATACCCCCCTCTATCAGGCCCTCAGACTCACTCGGGGGGCTCTGTTGACTTAGCTATTTTCAGTTTACACTGTGCAGGAGCTTCGTCCATTATGGG
>Millepora_complanata_KC570583
CCTGACATGGCATTTCCTAGATTAAATAACTTAAGCTTTTGACTACTACCTCCAGCTCTTTTACTCCT---TTTAGGATCTTCTCTAGTAGAACAAGGTGCAGGGACAGGTTGAACAGTATACCCCCCTCTATCAGGCCCTCAGACTCACTCGGGGGGCTCTGTTGACTTAGCTATTTTCAGTTTACACTGTGCAGGAGCTTCGTCCATTATGGG
>Millepora_complanata_KC570584
CCTGACATGGCATTTCCTAGATTAAATAACTTAAGCTTTTGACTACTACCTCCAGCTCTTTTACTCCT---TTTAGGATCTTCTCTAGTAGAACAAGGTGCAGGGACAGGTTGAACAGTATACCCCCCTCTATCAGGCCCTCAGACTCACTCGGGGGGCTCTGTTGACTTAGCTATTTTCAGTTTACACTGTGCAGGAGCTTCGTCCATTATGGG
>Millepora_complanata_KC570586
CCTGACATGGCATTTCCTAGATTAAATAACTTAAGCTTTTGACTACTACCTCCAGCTCTTTTACTCCT---TTTAGGATCTTCTCTAGTAGAACAAGGTGCAGGGACAGGTTGAACAGTATACCCCCCTCTATCAGGCCCTCAGACTCACTCGGGGGGCTCTGTTGACTTAGCTATTTTCAGTTTACACTGTGCAGGAGCTTCGTCCATTATGGG
>Millepora_alcicornis_KC570593
CCTGACATGGCATTTCCTAGATTAAATAACTTAAGCTTTTGACTACTACCTCCAGCTCTTTTACTCCT---TTTAGGATCTTCTCTAGTAGAACAAGGTGCAGGGACAGGTTGAACAGTATACCCCCCTCTATCAGGCCCTCAGACTCACTCGGGGGGCTCTGTTGACTTAGCTATTTTCAGTTTACACTGTGCAGGAGCTTCGTCCATTATGGG
>Millepora_alcicornis_KC570697
CCTGACATGGCATTTCCTAGATTAAATAACTTAAGCTTTTGACTACTACCTCCAGCTCTTTTACTCCT---TTTAGGATCTTCTCTAGTAGAACAAGGTGCAGGGACAGGTTGAACAGTATACCCCCCTCTATCAGGCCCTCAGACTCACTCGGGGGGCTCTGTTGACTTAGCTATTTTCAGTTTACACTGTGCAGGAGCTTCGTCCATTATGGG
>Millepora_alcicornis_KC570702
CCTGACATGGCATTTCCTAGATTAAATAACTTAAGCTTTTGACTACTACCTCCAGCTCTTTTACTCCT---TTTAGGATCTTCTCTAGTAGAACAAGGTGCAGGGACAGGTTGAACAGTATACCCCCCTCTATCAGGCCCTCAGACTCACTCGGGGGGCTCTGTTGACTTAGCTATTTTCAGTTTACACTGTGCAGGAGCTTCGTCCATTATGGG
>Millepora_alcicornis_KC570721
CCTGACATGGCATTTCCTAGATTAAATAACTTAAGCTTTTGACTACTACCTCCAGCTCTTTTACTCCT---TTTAGGATCTTCTCTAGTAGAACAAGGTGCAGGGACAGGTTGAACAGTATACCCCCCTCTATCAGGCCCTCAGACTCACTCGGGGGGCTCTGTTGACTTAGCTATTTTCAGTTTACACTGTGCAGGAGCTTCGTCCATTATGGG
>Millepora_alcicornis_KC570723
CCTGACATGGCATTTCCTAGATTAAATAACTTAAGCTTTTGACTACTACCTCCAGCTCTTTTACTCCT---TTTAGGATCTTCTCTAGTAGAACAAGGTGCAGGGACAGGTTGAACAGTATACCCCCCTCTATCAGGCCCTCAGACTCACTCGGGGGGCTCTGTTGACTTAGCTATTTTCAGTTTACACTGTGCAGGAGCTTCGTCCATTATGGG
>Millepora_alcicornis_KC570759
CCTGACATGGCATTTCCTAGATTAAATAACTTAAGCTTTTGACTACTACCTCCAGCTCTTTTACTCCT---TTTAGGATCTTCTCTAGTAGAACAAGGTGCAGGGACAGGTTGAACAGTATACCCCCCTCTATCAGGCCCTCAGACTCACTCGGGGGGCTCTGTTGACTTAGCTATTTTCAGTTTACACTGTGCAGGAGCTTCGTCCATTATGGG
>Millepora_alcicornis/complanata_LN627008
CCTGACATGGCATTTCCTAGATTAAATAACTTAAGCTTTTGACTACTACCTCCAGCTCTTTTACTCCT---TTTAGGATCTTCTCTAGTAGAACAAGGTGCAGGGACAGGTTGAACAGTATACCCCCCTCTATCAGGCCCTCAGACTCACTCGGGGGGCTCTGTTGACTTAGCTATTTTCAGTTTACACTGTGCAGGAGCTTCGTCCATTATGGG
>Millepora_alcicornis_MH665227
CCTGACATGGCATTTCCTAGATTAAATAACTTAAGCTTTTGACTACTACCTCCAGCTCTTTTACTCCT---TTTAGGATCTTCTCTAGTAGAACAAGGTGCAGGGACAGGTTGAACAGTATACCCCCCTCTATCAGGCCCCCAGACTCACTCGGGGGGTTCTGTTGACTTAGCTATTTTCAGTTTACACTGTGCAGGAGCTTCGTCCATTATGGG
>Millepora_complanata_KC570775
CCTGACATGGCATTTCCTAGATTAAATAACTTAAGCTTTTGACTACTACCTCCAGCTCTTTTACTCCT---TTTAGGATCTTCTCTAGTAGAACAAGGTGCAGGGACAGGTTGAACAGTATACCCCCCTCTATCAGGCCCCCAGACTCACTCGGGGGGTTCTGTTGACTTAGCTATTTTCAGTTTACACTGTGCAGGAGCTTCGTCCATTATGGG
>Millepora_alcicornis_MH665225
CCTGACATGGCATTTCCTAGATTAAATAACTTAAGCTTTTGACTACTACCTCCAGCTCTTTTACTCCT---TTTAGGATCTTCTCTAGTAGAACAAGGTGCAGGGACAGGTTGAACAGTATACCCCCCTTTATCAGGCCCTCAGACTCACTCGGGGGGTTCTGTTGACTTAGCTATTTTCAGTTTACACTGTGCAGGAGCTTCGTCCATTATGGG
>Millepora_alcicornis_KC570477
CCTGACATGGCATTTCCTAGATTAAATAACTTAAGCTTTTGACTACTACCTCCAGCTCTTTTACTCCT---TTTAGGATCTTCTCTAGTAGAACAAGGTGCAGGGACAGGTTGAACAGTATACCCCCCTCTATCAGGCCCTCAGACTCACTCGGGGGGTTCTGTTGACTTAGCTATTTTCAGTTTACACTGTGCAGGAGCTTCGTCCATTATGGG
>Millepora_alcicornis_KC570491
CCTGACATGGCATTTCCTAGATTAAATAACTTAAGCTTTTGACTACTACCTCCAGCTCTTTTACTCCT---TTTAGGATCTTCTCTAGTAGAACAAGGTGCAGGGACAGGTTGAACAGTATACCCCCCTCTATCAGGCCCTCAGACTCACTCGGGGGGTTCTGTTGACTTAGCTATTTTCAGTTTACACTGTGCAGGAGCTTCGTCCATTATGGG
>Millepora_alcicornis_KC570502
CCTGACATGGCATTTCCTAGATTAAATAACTTAAGCTTTTGACTACTACCTCCAGCTCTTTTACTCCT---TTTAGGATCTTCTCTAGTAGAACAAGGTGCAGGGACAGGTTGAACAGTATACCCCCCTCTATCAGGCCCTCAGACTCACTCGGGGGGTTCTGTTGACTTAGCTATTTTCAGTTTACACTGTGCAGGAGCTTCGTCCATTATGGG
>Millepora_alcicornis_KC570568
CCTGACATGGCATTTCCTAGATTAAATAACTTAAGCTTTTGACTACTACCTCCAGCTCTTTTACTCCT---TTTAGGATCTTCTCTAGTAGAACAAGGTGCAGGGACAGGTTGAACAGTATACCCCCCTCTATCAGGCCCTCAGACTCACTCGGGGGGTTCTGTTGACTTAGCTATTTTCAGTTTACACTGTGCAGGAGCTTCGTCCATTATGGG
>Millepora_alcicornis_KC570611
CCTGACATGGCATTTCCTAGATTAAATAACTTAAGCTTTTGACTACTACCTCCAGCTCTTTTACTCCT---TTTAGGATCTTCTCTAGTAGAACAAGGTGCAGGGACAGGTTGAACAGTATACCCCCCTCTATCAGGCCCTCAGACTCACTCGGGGGGTTCTGTTGACTTAGCTATTTTCAGTTTACACTGTGCAGGAGCTTCGTCCATTATGGG
>Millepora_alcicornis_KC570614
CCTGACATGGCATTTCCTAGATTAAATAACTTAAGCTTTTGACTACTACCTCCAGCTCTTTTACTCCT---TTTAGGATCTTCTCTAGTAGAACAAGGTGCAGGGACAGGTTGAACAGTATACCCCCCTCTATCAGGCCCTCAGACTCACTCGGGGGGTTCTGTTGACTTAGCTATTTTCAGTTTACACTGTGCAGGAGCTTCGTCCATTATGGG
>Millepora_alcicornis_KC570624
CCTGACATGGCATTTCCTAGATTAAATAACTTAAGCTTTTGACTACTACCTCCAGCTCTTTTACTCCT---TTTAGGATCTTCTCTAGTAGAACAAGGTGCAGGGACAGGTTGAACAGTATACCCCCCTCTATCAGGCCCTCAGACTCACTCGGGGGGTTCTGTTGACTTAGCTATTTTCAGTTTACACTGTGCAGGAGCTTCGTCCATTATGGG
>Millepora_alcicornis_KC570625
CCTGACATGGCATTTCCTAGATTAAATAACTTAAGCTTTTGACTACTACCTCCAGCTCTTTTACTCCT---TTTAGGATCTTCTCTAGTAGAACAAGGTGCAGGGACAGGTTGAACAGTATACCCCCCTCTATCAGGCCCTCAGACTCACTCGGGGGGTTCTGTTGACTTAGCTATTTTCAGTTTACACTGTGCAGGAGCTTCGTCCATTATGGG
>Millepora_complanata_KC570631
CCTGACATGGCATTTCCTAGATTAAATAACTTAAGCTTTTGACTACTACCTCCAGCTCTTTTACTCCT---TTTAGGATCTTCTCTAGTAGAACAAGGTGCAGGGACAGGTTGAACAGTATACCCCCCTCTATCAGGCCCTCAGACTCACTCGGGGGGTTCTGTTGACTTAGCTATTTTCAGTTTACACTGTGCAGGAGCTTCGTCCATTATGGG
>Millepora_complanata_KC570635
CCTGACATGGCATTTCCTAGATTAAATAACTTAAGCTTTTGACTACTACCTCCAGCTCTTTTACTCCT---TTTAGGATCTTCTCTAGTAGAACAAGGTGCAGGGACAGGTTGAACAGTATACCCCCCTCTATCAGGCCCTCAGACTCACTCGGGGGGTTCTGTTGACTTAGCTATTTTCAGTTTACACTGTGCAGGAGCTTCGTCCATTATGGG
>Millepora_alcicornis_KC570711
CCTGACATGGCATTTCCTAGATTAAATAACTTAAGCTTTTGACTACTACCTCCAGCTCTTTTACTCCT---TTTAGGATCTTCTCTAGTAGAACAAGGTGCAGGGACAGGTTGAACAGTATACCCCCCTCTATCAGGCCCTCAGACTCACTCGGGGGGTTCTGTTGACTTAGCTATTTTCAGTTTACACTGTGCAGGAGCTTCGTCCATTATGGG
>Millepora_alcicornis_KC570816
CCTGACATGGCATTTCCTAGATTAAATAACTTAAGCTTTTGACTACTACCTCCAGCTCTTTTACTCCT---TTTAGGATCTTCTCTAGTAGAACAAGGTGCAGGGACAGGTTGAACAGTATACCCCCCTCTATCAGGCCCTCAGACTCACTCGGGGGGTTCTGTTGACTTAGCTATTTTCAGTTTACACTGTGCAGGAGCTTCGTCCATTATGGG
>Millepora_alcicornis_KC570818
CCTGACATGGCATTTCCTAGATTAAATAACTTAAGCTTTTGACTACTACCTCCAGCTCTTTTACTCCT---TTTAGGATCTTCTCTAGTAGAACAAGGTGCAGGGACAGGTTGAACAGTATACCCCCCTCTATCAGGCCCTCAGACTCACTCGGGGGGTTCTGTTGACTTAGCTATTTTCAGTTTACACTGTGCAGGAGCTTCGTCCATTATGGG
>Millepora_alcicornis_KC570821
CCTGACATGGCATTTCCTAGATTAAATAACTTAAGCTTTTGACTACTACCTCCAGCTCTTTTACTCCT---TTTAGGATCTTCTCTAGTAGAACAAGGTGCAGGGACAGGTTGAACAGTATACCCCCCTCTATCAGGCCCTCAGACTCACTCGGGGGGTTCTGTTGACTTAGCTATTTTCAGTTTACACTGTGCAGGAGCTTCGTCCATTATGGG
>Millepora_alcicornis_KC570825
CCTGACATGGCATTTCCTAGATTAAATAACTTAAGCTTTTGACTACTACCTCCAGCTCTTTTACTCCT---TTTAGGATCTTCTCTAGTAGAACAAGGTGCAGGGACAGGTTGAACAGTATACCCCCCTCTATCAGGCCCTCAGACTCACTCGGGGGGTTCTGTTGACTTAGCTATTTTCAGTTTACACTGTGCAGGAGCTTCGTCCATTATGGG
>Millepora_alcicornis_KC570830
CCTGACATGGCATTTCCTAGATTAAATAACTTAAGCTTTTGACTACTACCTCCAGCTCTTTTACTCCT---TTTAGGATCTTCTCTAGTAGAACAAGGTGCAGGGACAGGTTGAACAGTATACCCCCCTCTATCAGGCCCTCAGACTCACTCGGGGGGTTCTGTTGACTTAGCTATTTTCAGTTTACACTGTGCAGGAGCTTCGTCCATTATGGG
>Millepora_complanata_KC570533
CCTGACATGGCATTTCCTAGATTAAATAACTTAAGCTTTTGACTACTACCTCCAGCTCTTTTACTCCT---TTTAGGATCTTCTCTAGTAGAACAAGGTGCAGGGACAGGTTGAACAGTATACCCCCCTCTATCAGGCCCTCAGACTCACTCGGGGGGTTCTGTTGACTTAGCTATTTTCAGTTTACACTGTGCAGGAGCTTCGTCCATTATGGG
>Millepora_complanata_KC570560
CCTGACATGGCATTTCCTAGATTAAATAACTTAAGCTTTTGACTACTACCTCCAGCTCTTTTACTCCT---TTTAGGATCTTCTCTAGTAGAACAAGGTGCAGGGACAGGTTGAACAGTATACCCCCCTCTATCAGGCCCTCAGACTCACTCGGGGGGTTCTGTTGACTTAGCTATTTTCAGTTTACACTGTGCAGGAGCTTCGTCCATTATGGG
>Millepora_complanata_KC570564
CCTGACATGGCATTTCCTAGATTAAATAACTTAAGCTTTTGACTACTACCTCCAGCTCTTTTACTCCT---TTTAGGATCTTCTCTAGTAGAACAAGGTGCAGGGACAGGTTGAACAGTATACCCCCCTCTATCAGGCCCTCAGACTCACTCGGGGGGTTCTGTTGACTTAGCTATTTTCAGTTTACACTGTGCAGGAGCTTCGTCCATTATGGG
>Millepora_complanata_KC570566
CCTGACATGGCATTTCCTAGATTAAATAACTTAAGCTTTTGACTACTACCTCCAGCTCTTTTACTCCT---TTTAGGATCTTCTCTAGTAGAACAAGGTGCAGGGACAGGTTGAACAGTATACCCCCCTCTATCAGGCCCTCAGACTCACTCGGGGGGTTCTGTTGACTTAGCTATTTTCAGTTTACACTGTGCAGGAGCTTCGTCCATTATGGG
>Millepora_alcicornis_KC570476
CCTGACATGGCATTTCCTAGATTAAATAACTTAAGCTTTTGACTACTACCTCCAGCTCTTTTACTCCT---TTTAGGATCTTCTCTAGTAGAACAAGGTGCAGGGACAGGTTGAACAGTATACCCCCCTCTATCAGGCCCTCAGACTCACTCGGGGGGTTCTGTTGACTTAGCTATTTTCAGTTTACACTGTGCAGGAGCTTCGTCCATTATGGG
>Millepora_alcicornis_KC570488
CCTGACATGGCATTTCCTAGATTAAATAACTTAAGCTTTTGACTACTACCTCCAGCTCTTTTACTCCT---TTTAGGATCTTCTCTAGTAGAACAAGGTGCAGGGACAGGTTGAACAGTATACCCCCCTCTATCAGGCCCTCAGACTCACTCGGGGGGTTCTGTTGACTTAGCTATTTTCAGTTTACACTGTGCAGGAGCTTCGTCCATTATGGG
>Millepora_alcicornis_KC570538
CCTGACATGGCATTTCCTAGATTAAATAACTTAAGCTTTTGACTACTACCTCCAGCTCTTTTACTCCT---TTTAGGATCTTCTCTAGTAGAACAAGGTGCAGGGACAGGTTGAACAGTATACCCCCCTCTATCAGGCCCTCAGACTCACTCGGGGGGTTCTGTTGACTTAGCTATTTTCAGTTTACACTGTGCAGGAGCTTCGTCCATTATGGG
>Millepora_alcicornis_KC570827
CCTGACATGGCATTTCCTAGATTAAATAACTTAAGCTTTTGACTACTACCCCCAGCTCTTTTACTCCT---TTTAGGGTCTTCCCTAGTGGAACAAGGTGCAGGGACAGGTTGAACAGTATATCCCCCCTTATCAGGCCCTCAGACTCACTCGGGGGGCTCTGTTGATTTAGCTATTTTCAGTTTACACTGCGCAGGAGCTTCATCCATTATGGG
>Millepora_alcicornis_KC570475
CCTGATATGGCATTTCCTAGACTAAATAACTTAAGCTTTTGACTACTACCTCCAGCTCTTTTACTCCT---TTTAGGGTCTTCTTTAGTAGAACAAGGTGCAGGGACAGGTTGAACAGTATACCCCCCCCTATCAGGCCCTCAGACTCACTCGGGGGGTTCTGTTGACTTAGCTATTTTCAGTTTACACTGTGCAGGAGCTTCATCCATTATGGG
>Millepora_alcicornis_KC570480
CCTGATATGGCATTTCCTAGACTAAATAACTTAAGCTTTTGACTACTACCTCCAGCTCTTTTACTCCT---TTTAGGGTCTTCTTTAGTAGAACAAGGTGCAGGAACAGGTTGAACAGTATACCCCCCCCTATCAGGCCCTCAGACTCACTCGGGGGGTTCTGTTGACTTAGCTATTTTCAGTTTACACTGTGCAGGAGCTTCGTCCATTATGGG
>Millepora_alcicornis_KC570767
CCTGATATGGCATTTCCTAGACTAAATAACTTAAGCTTTTGACTACTACCTCCAGCTCTTTTACTCCT---TTTAGGGTCTTCTTTAGTAGAACAAGGTGCAGGGACAGGTTGAACAGTATACCCCCCCCTATCAGGCCCTCAGACTCACTCGGGGGGTTCTGTTGACCTAGCTATTTTCAGTTTACACTGTGCAGGAGCTTCGTCCATTATGGG
>Millepora_alcicornis_KC570673
CCTGATATGGCATTTCCTAGACTAAATAACTTAAGCTTTTGACTACTACCTCCAGCTCTTTTACTCCT---TTTAGGGTCTTCTTTAGTAGAACAAGGTGCAGGGACAGGTTGAACAGTATACCCCCCCCTATCAGGCCCTCAGACTCACTCGGGGGGTTCTGTTGACTTAGCTATTTTCAGTTTACACTGTGCAGGAGCTTCGTCCATTATGGG
>Millepora_alcicornis_KC570690
CCTGATATGGCATTTCCTAGACTAAATAACTTAAGCTTTTGACTACTACCTCCAGCTCTTTTACTCCT---TTTAGGGTCTTCTCTAGTAGAACAAGGTGCAGGGACAGGTTGAACAGTATACCCCCCCCTATCAGGCCCTCAGACTCACTCGGGGGGTTCTGTTGACTTAGCTATTTTCAGTTTACACTGTGCAGGAGCTTCGTCCATTATGGG
>Millepora_alcicornis_KC570694
CCTGATATGGCATTTCCTAGACTAAATAACTTAAGCTTTTGACTACTACCTCCAGCTCTTTTACTCCT---TTTAGGGTCTTCTCTAGTAGAACAAGGTGCAGGGACAGGTTGAACAGTATACCCCCCCCTATCAGGCCCTCAGACTCACTCGGGGGGTTCTGTTGACTTAGCTATTTTCAGTTTACACTGTGCAGGAGCTTCGTCCATTATGGG
>Millepora_alcicornis_KC570720
CCTGATATGGCATTTCCTAGACTAAATAACTTAAGCTTTTGACTACTACCTCCAGCTCTTTTACTCCT---TTTAGGGTCTTCTTTAGTAGAACAAGGTGCAGGGACAGGTTGAACAGTATACCCCCCCCTATCAGGCCCTCAGACTCACTCGGGGGGTTCTGTTGACTTAGCTATTTTCAGTTTACACTGTGCAGGAGCTTCGTCCATTATGGG
>Millepora_alcicornis_KC570779
CCTGATATGGCATTTCCTAGACTAAATAACTTAAGCTTTTGACTACTACCTCCAGCTCTTTTACTCCT---TTTAGGGTCTTCTTTAGTAGAACAAGGTGCAGGGACAGGTTGAACAGTATACCCCCCCCTATCAGGCCCTCAGACTCACTCGGGGGGTTCTGTTGACTTAGCTATTTTCAGTTTACACTGTGCAGGAGCTTCGTCCATTATGGG
>Millepora_complanata_KC570797
CCTGATATGGCATTTCCTAGACTAAATAACTTAAGCTTTTGACTACTACCTCCAGCTCTTTTACTCCT---TTTAGGGTCTTCTTTAGTAGAACAGGGTGCAGGGACAGGTTGAACAGTATACCCCCCCCTATCAGGCCCTCAGACTCACTCGGGGGGTTCTGTTGACTTAGCTATTTTCAGTTTACACTGTGCAGGAGCTTCGTCCATTATGGG
>Millepora_alcicornis_KC570667
CCTGATATGGCATTTCCTAGACTAAATAACTTAAGCTTTTGACTACTACCTCCAGCTCTTTTACTCCT---TTTAGGGTCTTCTTTAGTAGAACAAGGTGCAGGGACAGGTTGAACAGTATACCCCCCCCTATCAGGCCCTCAGACTCACTCGGGGGGTTCTGTTGACTTAGCTATTTTCAGTTTACACTGTGCAGGAGCTTCGTCCATTATGGG
>Millepora_alcicornis_KC570597
CCTGATATGGCATTTCCTAGACTAAATAACTTAAGCTTTTGACTACTACCTCCAGCTCTTTTACTCCT---TTTAGGGTCTTCTTTAGTAGAACAAGGTGCAGGGACAGGTTGAACAGTATACCCCCCCCTATCAGGCCCTCAGACTCACTCGGGGGGTTCTGTTGACTTAGCTATTTTCAGTTTACACTGTGCAGGAGCTTCGTCCATTATGGG
>Millepora_alcicornis_KC570656
CCTGATATGGCATTTCCTAGACTAAATAACTTAAGCTTTTGACTACTACCTCCAGCTCTTTTACTCCT---TTTAGGGTCTTCTTTAGTAGAACAAGGTGCAGGGACAGGTTGAACAGTATACCCCCCCCTATCAGGCCCTCAGACTCACTCGGGGGGTTCTGTTGACTTAGCTATTTTCAGTTTACACTGTGCAGGAGCTTCGTCCATTATGGG
>Millepora_alcicornis_KC570663
CCTGATATGGCATTTCCTAGACTAAATAACTTAAGCTTTTGACTACTACCTCCAGCTCTTTTACTCCT---TTTAGGGTCTTCTTTAGTAGAACAAGGTGCAGGGACAGGTTGAACAGTATACCCCCCCCTATCAGGCCCTCAGACTCACTCGGGGGGTTCTGTTGACTTAGCTATTTTCAGTTTACACTGTGCAGGAGCTTCGTCCATTATGGG
>Millepora_alcicornis_KC570664
CCTGATATGGCATTTCCTAGACTAAATAACTTAAGCTTTTGACTACTACCTCCAGCTCTTTTACTCCT---TTTAGGGTCTTCTTTAGTAGAACAAGGTGCAGGGACAGGTTGAACAGTATACCCCCCCCTATCAGGCCCTCAGACTCACTCGGGGGGTTCTGTTGACTTAGCTATTTTCAGTTTACACTGTGCAGGAGCTTCGTCCATTATGGG
>Millepora_alcicornis_KC570665
CCTGATATGGCATTTCCTAGACTAAATAACTTAAGCTTTTGACTACTACCTCCAGCTCTTTTACTCCT---TTTAGGGTCTTCTTTAGTAGAACAAGGTGCAGGGACAGGTTGAACAGTATACCCCCCCCTATCAGGCCCTCAGACTCACTCGGGGGGTTCTGTTGACTTAGCTATTTTCAGTTTACACTGTGCAGGAGCTTCGTCCATTATGGG
>Millepora_alcicornis_KC570666
CCTGATATGGCATTTCCTAGACTAAATAACTTAAGCTTTTGACTACTACCTCCAGCTCTTTTACTCCT---TTTAGGGTCTTCTTTAGTAGAACAAGGTGCAGGGACAGGTTGAACAGTATACCCCCCCCTATCAGGCCCTCAGACTCACTCGGGGGGTTCTGTTGACTTAGCTATTTTCAGTTTACACTGTGCAGGAGCTTCGTCCATTATGGG
>Millepora_alcicornis_KC570668
CCTGATATGGCATTTCCTAGACTAAATAACTTAAGCTTTTGACTACTACCTCCAGCTCTTTTACTCCT---TTTAGGGTCTTCTTTAGTAGAACAAGGTGCAGGGACAGGTTGAACAGTATACCCCCCCCTATCAGGCCCTCAGACTCACTCGGGGGGTTCTGTTGACTTAGCTATTTTCAGTTTACACTGTGCAGGAGCTTCGTCCATTATGGG
>Millepora_alcicornis_KC570671
CCTGATATGGCATTTCCTAGACTAAATAACTTAAGCTTTTGACTACTACCTCCAGCTCTTTTACTCCT---TTTAGGGTCTTCTTTAGTAGAACAAGGTGCAGGGACAGGTTGAACAGTATACCCCCCCCTATCAGGCCCTCAGACTCACTCGGGGGGTTCTGTTGACTTAGCTATTTTCAGTTTACACTGTGCAGGAGCTTCGTCCATTATGGG
>Millepora_alcicornis_KC570672
CCTGATATGGCATTTCCTAGACTAAATAACTTAAGCTTTTGACTACTACCTCCAGCTCTTTTACTCCT---TTTAGGGTCTTCTTTAGTAGAACAAGGTGCAGGGACAGGTTGAACAGTATACCCCCCCCTATCAGGCCCTCAGACTCACTCGGGGGGTTCTGTTGACTTAGCTATTTTCAGTTTACACTGTGCAGGAGCTTCGTCCATTATGGG
>Millepora_alcicornis_KC570677
CCTGATATGGCATTTCCTAGACTAAATAACTTAAGCTTTTGACTACTACCTCCAGCTCTTTTACTCCT---TTTAGGGTCTTCTTTAGTAGAACAAGGTGCAGGGACAGGTTGAACAGTATACCCCCCCCTATCAGGCCCTCAGACTCACTCGGGGGGTTCTGTTGACTTAGCTATTTTCAGTTTACACTGTGCAGGAGCTTCGTCCATTATGGG
>Millepora_alcicornis_KC570707
CCTGATATGGCATTTCCTAGACTAAATAACTTAAGCTTTTGACTACTACCTCCAGCTCTTTTACTCCT---TTTAGGGTCTTCTTTAGTAGAACAAGGTGCAGGGACAGGTTGAACAGTATACCCCCCCCTATCAGGCCCTCAGACTCACTCGGGGGGTTCTGTTGACTTAGCTATTTTCAGTTTACACTGTGCAGGAGCTTCGTCCATTATGGG
>Millepora_alcicornis_KC570804
CCTGATATGGCATTTCCTAGACTAAATAACTTAAGCTTTTGACTACTACCTCCAGCTCTTTTACTCCT---TTTAGGGTCTTCTTTAGTAGAACAAGGTGCAGGGACAGGTTGAACAGTATACCCCCCCCTATCAGGCCCTCAGACTCACTCGGGGGGTTCTGTTGACTTAGCTATTTTCAGTTTACACTGTGCAGGAGCTTCGTCCATTATGGG
>Millepora_alcicornis_KC570522
CCTGACATGGCATTTCCTAGATTAAATAACTTAAGCTTTTGACTACTACCCCCAGCTCTTTTACTCCT---TTTAGGATCTTCTCTAGTAGAACAAGGTGCAGGGACAGGTTGAACAGTATACCCCCCTCTATCAGGCCCTCAAACTCATTCGGGGGGTTCTGTTGACTTAGCTATTTTTAGTTTACACTGTGCAGGAGCTTCGTCCATTATGGG
>Millepora_alcicornis_KC570515
CCTGACATGGCATTTCCTAGATTAAATAACTTAAGCTTTTGACTGCTACCTCCAGCTCTTTTACTCCT---TTTAGGATCTTCTCTAGTAGAACAAGGTGCAGGGACAGGTTGAACAGTATACCCCCCTCTATCAGGCCCTCAGACTCATTCGGGGGGTTCTGTTGACTTAGCTATTTTTAGTTTACACTGTGCAGGAGCTTCGTCCATTATAGG
>Millepora_alcicornis/complanata_LN627012
CCTGACATGGCATTTCCTAGATTAAATAACTTAAGCTTTTGACTACTACCTCCAGCTCTTTTACTCCT---TTTAGGATCTTCTCTAGTAGAACAAGGTGCAGGGACAGGTTGAACAGTATACCCCCCTCTATCAGGCCCTCAGACTCATTCGGGGGGTTCTGTTGACTTAGCTATTTTTAGTTTACACTGTGCAGGAGCTTCGTCCATTATGGG
>Millepora_alcicornis_KC570516
CCTGACATGGCATTTCCTAGATTAAATAACTTAAGCTTTTGACTACTACCTCCAGCTCTTTTACTCCT---TTTAGGATCTTCTCTAGTAGAACAAGGTGCAGGGACAGGTTGAACAGTATACCCCCCTCTATCAGGCCCTCAGACTCATTCGGGGGGTTCTGTTGACTTAGCTATTTTTAGTTTACACTGTGCAGGAGCTTCGTCCATTATAGG
>Millepora_alcicornis_KC570518
CCTGACATGGCATTTCCTAGATTAAATAACTTAAGCTTTTGACTACTACCTCCAGCTCTTTTACTCCT---TTTAGGATCTTCTCTAGTAGAACAAGGTGCAGGGACAGGTTGAACAGTATACCCCCCTCTATCAGGCCCTCAGACTCATTCGGGGGGTTCTGTTGACTTAGCTATTTTTAGTTTACACTGTGCAGGAGCTTCGTCCATTATAGG
>Millepora_alcicornis_KC570766
CCTGACATGGCATTTCCTAGACTAAATAACTTAAGCTTTTGACTACTACCTCCAGCTCTTTTACTCCT---TTTAGGGTCCTCTCTAGTAGAGCAAGGTGCAGGGACAGGTTGAACAGTATACCCCCCCCTATCAGGCCCTCAGACTCACTCGGGGGGTTCTGTTGACTTAGCTATTTTCAGTTTACACTGTGCAGGAGCTTCGTCCATTATGGG
>Millepora_alcicornis_KC570780
CCTGACATGGCATTTCCTAGACTAAATAATTTAAGCTTTTGACTACTCCCTCCAGCTCTTTTACTCCT---TTTAGGCTCTTCTCTAGTAGAACAAGGTGCAGGGACAGGTTGAACAGTATACCCTCCCCTATCAGGCCCTCAGACTCACTCGGGGGGTTCTGTTGACTTAGCTATTTTCAGTTTACACTGTGCAGGAGCTTCGTCCATTATGGG
>Millepora_alcicornis_KC570819
CCTGACATGGCATTTCCTAGACTAAATAATTTAAGCTTTTGACTACTCCCTCCAGCTCTTTTACTCCT---TTTAGGCTCTTCTCTAGTAGAACAAGGTGCAGGGACAGGTTGAACAGTATACCCTCCCCTATCAGGCCCCCAAACTCACTCGGGGGGTTCTGTTGACTTAGCTATTTTCAGTTTACACTGTGCAGGAGCTTCGTCCATTATGGG
>Millepora_alcicornis_KC570474
CCTGACATGGCGTTTCCTAGATTAAATAACTTAAGCTTTTGACTACTACCTCCAGCTCTTTTACTCCT---TCTAGGGTCTTCTCTAGTAGAACAAGGTGCAGGGACAGGTTGAACAGTATACCCCCCCCTATCAGGCCCTCAGACTCACTCGGGGGGTTCTGTTGACCTAGCTATTTTTAGTTTACACTGCGCAGGAGCTTCGTCCATTATGGG
>Millepora_alcicornis_KC570481
CCTGACATGGCGTTTCCTAGATTAAATAACTTAAGCTTTTGACTACTACCTCCAGCTCTTTTACTCCT---TCTAGGGTCTTCTCTAGTAGAACAAGGTGCAGGGACAGGTTGAACAGTATACCCCCCCCTATCAGGCCCTCAGACTCACTCGGGGGGTTCTGTTGACCTAGCTATTTTTAGTTTACACTGCGCAGGAGCTTCGTCCATTATGGG
>Millepora_alcicornis_JX564988
CCTGACATGGCGTTTCCTAGATTAAATAACTTAAGCTTTTGACTACTACCTCCAGCTCTTTTACTCCT---TTTAGGGTCTTCTCTAGTAGAACAAGGTGCAGGGACAGGTTGAACAGTATACCCCCCCCTATCAGGCCCTCAGACTCACTCGGGGGGTTCTGTTGACCTAGCTATTTTTAGTTTACACTGTGCAGGGGCTTCGTCCATTATGGG
>Millepora_alcicornis_KC570478
CCTGACATGGCGTTTCCTAGATTAAATAACTTAAGCTTTTGACTACTACCTCCAGCTCTTTTACTCCT---TTTAGGGTCTTCTCTAGTAGAACAAGGTGCAGGGACAGGTTGAACAGTATACCCCCCCCTATCAGGCCCTCAGACTCACTCGGGGGGTTCTGTTGACCTAGCTATTTTTAGTTTACACTGTGCAGGAGCTTCGTCCATTATGGG
>Millepora_alcicornis_KC570483
CCTGACATGGCGTTTCCTAGATTAAATAACTTAAGCTTTTGACTACTACCTCCAGCTCTTTTACTCCT---TTTAGGGTCTTCTCTAGTAGAACAAGGTGCAGGGACAGGTTGAACAGTATACCCCCCCCTATCAGGCCCTCAGACTCACTCGGGGGGTTCTGTTGACCTAGCTATTTTTAGTTTACACTGTGCAGGAGCTTCGTCCATTATGGG
>Millepora_alcicornis_KC570662
CCTGACATGGCGTTTCCTAGATTAAATAACCTAAGCTTTTGACTACTACCTCCAGCTCTTTTACTCCT---TTTAGGGTCTTCTCTAGTAGAACAAGGTGCAGGGACAGGTTGAACAGTATACCCCCCCCTATCAGGCCCTCAGACTCACTCGGGGGGTTCTGTTGACCTAGCTATTTTTAGTTTACACTGTGCAGGAGCTTCGTCCATTATGGG
>Millepora_alcicornis_KC570700
CCTGACATGGCGTTTCCTAGATTAAATAACTTAAGCTTTTGACTACTACCTCCAGCTCTTTTACTCCT---TTTAGGGTCTTCTCTAGTAGAACAAGGTGCAGGGACAGGTTGAACAGTATACCCCCCCCTATCAGGCCCTCAGACTCACTCGGGGGGTTCTGTTGACCTAGCTATTTTTAGTTTACACTGTGCAGGAGCTTCGTCCATTATGGG
>Millepora_alcicornis_KC570786
CCTGACATGGCGTTTCCTAGATTAAATAACTTAAGCTTTTGACTACTACCTCCAGCTCTTTTACTCCT---TTTAGGGTCTTCTCTAGTAGAACAAGGTGCAGGGACAGGTTGAACAGTATACCCCCCCCTATCAGGCCCTCAGACTCACTCGGGGGGTTCCGTTGACCTAGCTATTTTTAGTTTACACTGTGCAGGAGCTTCGTCCATTATGGG
>Millepora_alcicornis_MH665224
CCTGACATGGCGTTTCCTAGATTAAATAACTTAAGCTTTTGACTACTACCTCCAGCTCTTTTACTCCT---NTTAGGGTCTTCTCTAGTAGAACAAGGTGCAGGGACAGGTTGAACAGTATACCCCCCCCTATCAGGCCCTCAGACTCACTCGGGGGGTTCTGTTGACCTAGCTATTTTTAGTTTACACTGTGCAGGAGCTTCGTCCATTATGGG
>Millepora_alcicornis_MH665229
CCTGACATGGCGTTTCCTAGATTAAATAACTTAAGCTTTTGACTACTACCTCCAGCTCTTTTACTCCT---TTTAGGGTCTTCTCTAGTAGAACAAGGTGCAGGGACAGGTTGAACAGTATACCCCCCCCTATCAGGCCCTCAGACTCACTCGGGGGGTTCTGTTGACCTAGCTATTTTTAGTTTACACTGTGCAGGAGCTTCGTCCATTATGGG
>Millepora_alcicornis_MH665230
CCTGACATGGCGTTTCCTAGATTAAATAACTTAAGCTTTTGACTACTACCTCCAGCTCTTTTACTCCT---TTTAGGGTCTTCTCTAGTAGAACAAGGTGCAGGGACAGGTTGAACAGTATACCCCCCCCTATCAGGCCCTCAGACTCACTCGGGGGGTTCTGTTGACCTAGCTATTTTTAGTTTACACTGTGCAGGAGCTTCGTCCATTATGGG
>Millepora_alcicornis_KC570661
CCTGACATGGCGTTTCCTAGATTAAATAACTTAAGCTTTTGACTACTACCTCCAGCTCTTTTACTCCT---TTTAGGGTCTTCTCTAGTAGAACAAGGTGCAGGGACAGGTTGAACAGTATACCCCCCCCTATCAGGCCCTCAGACTCACTCGGGGGGTTCTGTTGACCTAGCTATTTTTAGTTTACACTGTGCAGGAGCTTCGTCCATTATGGG
>Millepora_complanata_KC570486
CCTGACATGGCGTTTCCTAGATTAAATAACTTAAGCTTTTGACTACTACCTCCAGCTCTTTTACTCCT---TTTAGGGTCTTCTCTAGTAGAACAAGGTGCAGGGACAGGTTGAACAGTATACCCCCCCCTATCAGGCCCTCAGACTCACTCGGGGGGTTCTGTTGACCTAGCTATTTTTAGTTTACACTGTGCAGGAGCTTCGTCCATTATGGG
>Millepora_alcicornis_KC570499
CCTGACATGGCGTTTCCTAGATTAAATAACTTAAGCTTTTGACTACTACCTCCAGCTCTTTTACTCCT---TTTAGGGTCTTCTCTAGTAGAACAAGGTGCAGGGACAGGTTGAACAGTATACCCCCCCCTATCAGGCCCTCAGACTCACTCGGGGGGTTCTGTTGACCTAGCTATTTTTAGTTTACACTGTGCAGGAGCTTCGTCCATTATGGG
>Millepora_alcicornis_KC570505
CCTGACATGGCGTTTCCTAGATTAAATAACTTAAGCTTTTGACTACTACCTCCAGCTCTTTTACTCCT---TTTAGGGTCTTCTCTAGTAGAACAAGGTGCAGGGACAGGTTGAACAGTATACCCCCCCCTATCAGGCCCTCAGACTCACTCGGGGGGTTCTGTTGACCTAGCTATTTTTAGTTTACACTGTGCAGGAGCTTCGTCCATTATGGG
>Millepora_alcicornis_KC570612
CCTGACATGGCGTTTCCTAGATTAAATAACTTAAGCTTTTGACTACTACCTCCAGCTCTTTTACTCCT---TTTAGGGTCTTCTCTAGTAGAACAAGGTGCAGGGACAGGTTGAACAGTATACCCCCCCCTATCAGGCCCTCAGACTCACTCGGGGGGTTCTGTTGACCTAGCTATTTTTAGTTTACACTGTGCAGGAGCTTCGTCCATTATGGG
>Millepora_alcicornis_KC570660
CCTGACATGGCGTTTCCTAGATTAAATAACTTAAGCTTTTGACTACTACCTCCAGCTCTTTTACTCCT---TTTAGGGTCTTCTCTAGTAGAACAAGGTGCAGGGACAGGTTGAACAGTATACCCCCCCCTATCAGGCCCTCAGACTCACTCGGGGGGTTCTGTTGACCTAGCTATTTTTAGTTTACACTGTGCAGGAGCTTCGTCCATTATGGG
>Millepora_alcicornis_KC570670
CCTGACATGGCGTTTCCTAGATTAAATAACTTAAGCTTTTGACTACTACCTCCAGCTCTTTTACTCCT---TTTAGGGTCTTCTCTAGTAGAACAAGGTGCAGGGACAGGTTGAACAGTATACCCCCCCCTATCAGGCCCTCAGACTCACTCGGGGGGTTCTGTTGACCTAGCTATTTTTAGTTTACACTGTGCAGGAGCTTCGTCCATTATGGG
>Millepora_alcicornis_KC570716
CCTGACATGGCGTTTCCTAGATTAAATAACTTAAGCTTTTGACTACTACCTCCAGCTCTTTTACTCCT---TTTAGGGTCTTCTCTAGTAGAACAAGGTGCAGGGACAGGTTGAACAGTATACCCCCCCCTATCAGGCCCTCAGACTCACTCGGGGGGTTCTGTTGACCTAGCTATTTTTAGTTTACACTGTGCAGGAGCTTCGTCCATTATGGG
>Millepora_striata_KC570469
CCTGACATGGCATTTCCTAGATTAAATAACTTAAGCTTTTGACTACTACCCCCAGCTCTTTTACTCCT---TTTAGGGTCTTCTTTAGTAGAACAAGGTGCAGGGACAGGTTGAACAGTATACCCCCCCCTATCAGGCCCTCAGACTCACTCGGGGGGTTCTGTTGACTTAGCTATTTTTAGTTTACACTGTGCAGGAGCTTCGTCCATTATGGG
>Millepora_complanata_KC570492
CCTGACATGGCATTTCCTAGATTAAATAACTTAAGCTTTTGACTACTACCCCCAGCTCTTTTACTCCT---TTTAGGGTCTTCTTTAGTAGAACAAGGTGCAGGGACAGGTTGAACAGTATACCCCCCCCTATCAGGCCCTCAGACTCACTCGGGGGGTTCTGTTGACTTAGCTATTTTTAGTTTACACTGTGCAGGAGCTTCGTCCATTATGGG
>Millepora_striata_KC570470
CCTGACATGGCATTTCCTAGATTAAATAACTTAAGCTTTTGACTACTACCTCCAGCTCTTTTACTCCT---TTTAGGATCTTCTCTAGTAGAACAAGGCGCAGGGACAGGTTGAACAGTATACCCCCCCCTATCAGGCCCTCAGACTCACTCGGGGGGTTCTGTTGACTTAGCTATTTTTAGTTTACACTGTGCAGGAGCTTCGTCCATTATGGG
>Millepora_complanata_KC570495
CCTGACATGGCATTTCCTAGATTAAATAACTTAAGCTTTTGACTACTACCTCCAGCTCTTTTACTCCT---TTTAGGATCTTCTCTAGTAGAACAAGGCGCAGGGACAGGTTGAACAGTATACCCCCCCCTATCAGGCCCTCAGACTCACTCGGGGGGTTCTGTTGACTTAGCTATTTTTAGTTTACACTGTGCAGGAGCTTCGTCCATTATGGG
>Millepora_striata_KC570471
CCTGACATGGCATTTCCTAGATTAAATAACTTAAGCTTTTGACTACTACCTCCAGCTCTTTTACTCCT---TTTAGGATCTTCTCTAGTAGAACAAGGTGCAGGGACAGGTTGAACAGTATACCCCCCCCTATCAGGCCCTCAGACTCACTCGGGGGGTTCTGTTGACTTAGCTATTTTTAGTTTACACTGTGCAGGAGCTTCGTCCATTATGGG
>Millepora_alcicornis_KC570569
CCTGACATGGCATTTCCTAGATTAAATAACTTAAGCTTTTGACTACTACCTCCAGCTCTTTTACTCCT---TTTAGGGTCTTCTCTAGTAGAACAAGGTGCAGGGACAGGTTGAACAGTATACCCCCCCCTATCAGGCCCTCAGACTCACTCGGGGGGTTCTGTTGACTTAGCTATTTTTAGTTTACACTGTGCAGGAGCCTCGTCCATTATGGG
>Millepora_alcicornis_KC570815
CCTGACATGGCATTTCCTAGATTAAATAACTTAAGCTTTTGACTACTACCTCCAGCTCTTTTACTCCT---TTTAGGGTCTTCTCTAGTAGAACAAGGTGCAGGGACAGGTTGAACAGTATACCCCCCCCTATCAGGCCCTCAGACTCACTCGGGGGGTTCTGTTGACTTAGCTATTTTTAGTTTACACTGTGCAGGAGCCTCGTCCATTATGGG
>Millepora_complanata_KC570753
CCTGACATGGCATTTCCTAGATTAAATAACTTAAGCTTTTGACTACTACCTCCAGCTCTTTTACTCCT---TTTAGGGTCTTCTCTAGTAGAACAAGGTGCAGGGACAGGTTGAACAGTATACCCCCCCCTATCAGGCCCTCAGACTCACTCGGGGGGTTCTGTTGACTTAGCTATTTTTAGTTTACACTGTGCAGGAGCCTCATCCATTATGGG
>Millepora_complanata_KC570590
CCTGACATGGCATTTCCTAGATTAAATAACCTAAGCTTTTGACTACTACCCCCAGCTCTTTTACTCCT---TTTAGGGTCTTCTCTAGTAGAACAAGGTGCAGGGACAGGTTGAACAGTATACCCCCCCCTATCAGGCCCTCAGACTCACTCGGGGGGTTCTGTTGACTTAGCTATTTTTAGTTTACACTGTGCAGGAGCTTCGTCCATTATGGG
>Millepora_alcicornis_KC570676
CCTGACATGGCATTTCCTAGATTAAATAACCTAAGCTTTTGACTACTACCCCCAGCTCTTTTACTCCT---TTTAGGGTCTTCTCTAGTAGAACAAGGTGCAGGGACAGGTTGAACAGTATACCCCCCCCTATCAGGCCCTCAGACTCACTCGGGGGGTTCTGTTGACTTAGCTATTTTTAGTTTACACTGTGCAGGAGCTTCGTCCATTATGGG
>Millepora_alcicornis_KC570489
CCTGACATGGCATTTCCTAGATTAAATAACTTAAGCTTTTGACTACTACCTCCAGCTCTTTTACTCCT---TTTAGGATCTTCTCTAGTAGAACAAGGTGCAGGGACAGGTTGAACAGTATACCCCCCCCTATCAGGCCCTCAGACTCACTCGGGGGGTTCTGTTGACTTAGCTATTTTTAGTCTACACTGTGCAGGAGCTTCGTCCATCATGGG
>Millepora_complanata_KC570498
CCTGACATGGCATTTCCTAGATTAAATAACTTAAGCTTTTGACTACTACCTCCAGCTCTTTTACTCCT---TTTAGGATCTTCTCTAGTAGAACAAGGTGCAGGGACAGGTTGAACAGTATACCCCCCCCTATCAGGCCCTCAGACTCACTCGGGGGGTTCTGTTGACTTAGCTATTTTTAGTCTACACTGTGCAGGAGCTTCGTCCATCATGGG
>Millepora_alcicornis_KC570504
CCTGACATGGCATTTCCTAGATTAAATAACTTAAGCTTTTGACTACTACCTCCAGCTCTTTTACTCCT---TTTAGGATCTTCTCTAGTAGAACAAGGTGCAGGGACAGGTTGAACAGTATACCCCCCCCTATCAGGCCCTCAGACTCACTCGGGGGGTTCTGTTGACTTAGCTATTTTTAGTCTACACTGTGCAGGAGCTTCGTCCATCATGGG
>Millepora_alcicornis_KC570576
CCTGACATGGCATTTCCTAGATTGAATAACTTAAGCTTTTGACTACTACCTCCAGCTCTTTTACTCCT---TTTAGGGTCTTCTCTAGTAGAACAAGGTGCAGGGACAGGTTGAACAGTATACCCCCCCCTATCAGGCCCTCAGACTCACTCGGGGGGTTCTGTTGACTTAGCTATTTTTAGTTTACACTGTGCAGGAGCTTCGTCCATTATGGG
>Millepora_complanata_KC570633
CCTGACATGGCATTTCCTAGATTGAATAACTTAAGCTTTTGACTACTACCTCCAGCTCTTTTACTCCT---TTTAGGGTCTTCTCTAGTAGAACAAGGTGCAGGGACAGGTTGAACAGTATACCCCCCCCTATCAGGCCCTCAGACTCACTCGGGGGGTTCTGTTGACTTAGCTATTTTTAGTTTACACTGTGCAGGAGCTTCGTCCATTATGGG
>Millepora_complanata_KC570755
CCTGACATGGCATTTCCTAGATTGAATAACTTAAGCTTTTGACTACTACCTCCAGCTCTTTTACTCCT---TTTAGGGTCTTCTCTAGTAGAACAAGGTGCAGGGACAGGTTGAACAGTATACCCCCCCCTATCAGGCCCTCAGACTCACTCGGGGGGTTCTGTTGACTTAGCTATTTTTAGTTTACACTGTGCAGGAGCTTCGTCCATTATGGG
>Millepora_alcicornis_KC570669
CCTGACATGGCATTTCCTAGATTAAATAACTTAAGCTTTTGACTACTACCTCCAGCTCTTTTACTCCT---TTTAGGGTCTTCTCTAGTAGAACAAGGTGCAGGGACAGGTTGAACAGTATACCCCCCCCTATCAGGCCCTCAGACTCACTCGGGGGGTTCTGTTGACTTAGCTATTTTTAGTTTACACTGTGCAGGAGCTTCGTCCATTATGGG
>Millepora_alcicornis_KC570681
CCTGACATGGCATTTCCTAGATTAAATAACTTAAGCTTTTGACTACTACCTCCAGCTCTTTTACTCCT---TTTAGGGTCTTCTCTAGTAGAACAAGGTGCAGGGACAGGTTGAACAGTATACCCCCCCCTATCAGGCCCTCAGACTCACTCGGGGGGTTCTGTTGACTTAGCTATTTTTAGTTTACACTGTGCAGGAGCTTCGTCCATTATGGG
>Millepora_complanata_KC570589
CCTGACATGGCATTTCCTAGATTAAATAACTTAAGCTTTTGACTACTACCTCCAGCTCTTTTACTCCT---TTTAGGGTCTTCTCTAGTAGAACAAGGTGCAGGGACAGGTTGAACAGTATACCCCCCCCTATCAGGCCCTCAGACTCACTCGGGGGGTTCTGTTGACTTAGCTATTTTTAGTTTACACTGTGCAGGAGCTTCGTCCATTATGGG
>Millepora_alcicornis_KC570594
CCTGACATGGCATTTCCTAGATTAAATAACTTAAGCTTTTGACTACTACCTCCAGCCCTTTTACTCCT---TTTAGGATCTTCTCTAGTAGAACAAGGTGCAGGGACAGGTTGAACAGTATACCCCCCCCTATCAGGCCCTCAGACTCACTCGGGGGGTTCTGTTGACTTAGCTATTTTTAGTTTACACTGTGCAGGAGCTTCGTCCATCATGGG
>Millepora_alcicornis_KC570595
CCTGACATGGCATTTCCTAGATTAAATAACTTAAGCTTTTGACTACTACCTCCAGCCCTTTTACTCCT---TTTAGGATCTTCTCTAGTAGAACAAGGTGCAGGGACAGGTTGAACAGTATACCCCCCCCTATCAGGCCCTCAGACTCACTCGGGGGGTTCTGTTGACTTAGCTATTTTTAGTTTACACTGTGCAGGAGCTTCGTCCATCATGGG
>Millepora_alcicornis_KC570828
CCTGACATGGCATTTCCTAGATTAAATAACTTAAGCTTTTGACTACTACCTCCAGCCCTTTTACTCCT---TTTAGGATCTTCTCTAGTAGAACAAGGTGCAGGGACAGGTTGAACAGTATACCCCCCCCTATCAGGCCCTCAGACTCACTCGGGGGGTTCTGTTGACTTAGCTATTTTTAGTTTACACTGTGCAGGAGCTTCGTCCATCATGGG
>Millepora_alcicornis_KC570744
CCTGACATGGCATTTCCTAGATTAAATAACTTAAGCTTTTGACTACTACCTCCAGCTCTTTTACTCCT---TTTAGGATCTTCTCTAGTAGAACAAGGTGCAGGGACAGGTTGAACAGTATACCCCCCCCTATCAGGCCCTCAGACTCACTCGGGGGGTTCTGTTGACTTAGCTATTTTTAGTTTACACTGTGCAGGAGCTTCGTCCATCATGGG
>Millepora_alcicornis_KC570745
CCTGACATGGCATTTCCTAGATTAAATAACTTAAGCTTTTGACTACTACCTCCAGCTCTTTTACTCCT---TTTAGGATCTTCTCTAGTAGAACAAGGTGCAGGGACAGGTTGAACAGTATACCCCCCCCTATCAGGCCCTCAGACTCACTCGGGGGGTTCTGTTGACTTAGCTATTTTTAGTTTACACTGTGCAGGAGCTTCGTCCATCATGGG
>Millepora_alcicornis_KC570746
CCTGACATGGCATTTCCTAGATTAAATAACTTAAGCTTTTGACTACTACCTCCAGCTCTTTTACTCCT---TTTAGGATCTTCTCTAGTAGAACAAGGTGCAGGGACAGGTTGAACAGTATACCCCCCCCTATCAGGCCCTCAGACTCACTCGGGGGGTTCTGTTGACTTAGCTATTTTTAGTTTACACTGTGCAGGAGCTTCGTCCATCATGGG
>Millepora_alcicornis_KC570571
CCTGACATGGCATTTCCTAGATTAAATAACTTAAGCTTTTGACTACTACCTCCAGCTCTTTTACTCCT---TTTAGGATCTTCTCTAGTAGAACAAGGTGCAGGGACAGGTTGAACAGTATACCCCCCCCTATCAGGCCCTCAGACTCACTCGGGGGGTTCTGTTGACTTAGCTATTTTTAGTTTACACTGTGCAGGAGCTTCGTCCATCATGGG
>Millepora_complanata_KC570644
CCTGACATGGCATTTCCTAGATTAAATAACTTAAGCTTTTGACTACTACCTCCAGCTCTTTTACTCCT---TTTAGGATCTTCTCTAGTAGAACAAGGTGCAGGGACAGGTTGAACAGTATACCCCCCCCTATCAGGCCCTCAGACTCACTCGGGGGGTTCTGTTGACTTAGCTATTTTTAGTTTACACTGTGCAGGAGCTTCGTCCATCATGGG
>Millepora_alcicornis_KC570647
CCTGACATGGCATTTCCTAGATTAAATAACTTAAGCTTTTGACTACTACCTCCAGCTCTTTTACTCCT---TTTAGGATCTTCTCTAGTAGAACAAGGTGCAGGGACAGGTTGAACAGTATACCCCCCCCTATCAGGCCCTCAGACTCACTCGGGGGGTTCTGTTGACTTAGCTATTTTTAGTTTACACTGTGCAGGAGCTTCGTCCATCATGGG
>Millepora_alcicornis_KC570741
CCTGACATGGCATTTCCTAGATTAAATAACTTAAGCTTTTGACTACTACCTCCAGCTCTTTTACTCCT---TTTAGGATCTTCTCTAGTAGAACAAGGTGCAGGGACAGGTTGAACAGTATACCCCCCCCTATCAGGCCCTCAGACTCACTCGGGGGGTTCTGTTGACTTAGCTATTTTTAGTTTACACTGTGCAGGAGCTTCGTCCATCATGGG
>Millepora_complanata_KC570585
CCTGACATGGCATTTCCTAGATTAAATAACTTAAGCTTTTGACTACTACCTCCAGCTCTTTTACTCCT---TTTAGGATCTTCTCTAGTAGAACAAGGTGCAGGGACAGGTTGAACAGTATACCCCCCCCTATCAGGCCCTCAGACTCACTCGGGGGGTTCTGTTGACTTAGCTATTTTTAGTTTACACTGTGCAGGAGCTTCGTCCATCATGGG
>Millepora_alcicornis_KC570803
CCTGACATGGCATTTCCTAGATTAAATAACTTAAGCTTTTGACTACTACCTCCAGCTCTTTTACTCCT---TTTAGGATCTTCTCTAGTAGAACAAGGTGCAGGGACAGGTTGAACAGTATACCCCCCCCTATCAGGCCCTCAGACTCACTCGGGGGGTTCTGTTGACTTAGCTATTTTTAGTTTACACTGTGCAGGAGCTTCGTCCATCATGGG
>Millepora_alcicornis_KC570686
CCTGACATGGCATTTCCTAGATTAAATAACTTAAGCTTTTGACTACTACCTCCAGCTCTTTTACTCCT---TTTAGGATCTTCTCTAGTAGAACAAGGTGCAGGGACAGGTTGAACAGTATACCCCCCCCTATCAGGCCCTCAGACTCACTCGGGGGGTTCTGTTGACTTAGCTATTTTTAGTTTACACTGTGCAGGAGCTTCGTCCATTATGGG
>Millepora_complanata_KC570743
CCTGACATGGCATTTCCTAGATTAAATAACTTAAGCTTTTGACTACTACCTCCAGCTCTTTTACTCCT---TTTAGGATCTTCTCTAGTAGAACAAGGTGCAGGGACAGGTTGAACAGTATACCCCCCCCTATCAGGCCCTCAGACTCACTCGGGGGGTTCTGTTGACTTAGCTATTTTTAGTTTACACTGTGCAGGAGCTTCGTCCATTATGGG
>Millepora_alcicornis_KC570521
CCTGACATGGCATTTCCTAGATTAAATAACTTAAGCTTTTGACTACTACCTCCAGCTCTTTTACTCCT---TTTAGGATCTTCTCTAGTAGAACAAGGTGCAGGGACAGGTTGAACAGTATACCCCCCCCTATCAGGCCCTCAGACTCACTCGGGGGGTTCTGTTGACTTAGCTATTTTTAGTTTACACTGTGCAGGAGCTTCGTCCATTATGGG
>Millepora_alcicornis_KC570526
CCTGACATGGCATTTCCTAGATTAAATAACTTAAGCTTTTGACTACTACCTCCAGCTCTTTTACTCCT---TTTAGGATCTTCTCTAGTAGAACAAGGTGCAGGGACAGGTTGAACAGTATACCCCCCCCTATCAGGCCCTCAGACTCACTCGGGGGGTTCTGTTGACTTAGCTATTTTTAGTTTACACTGTGCAGGAGCTTCGTCCATTATGGG
>Millepora_alcicornis_KC570776
CCTGACATGGCATTTCCTAGATTAAATAACTTAAGCTTTTGACTACTACCTCCAGCTCTTTTACTCCT---TTTAGGATCTTCTCTAGTAGAACAAGGTGCAGGGACAGGTTGAACAGTATACCCCCCCCTATCAGGCCCTCAGACTCACTCGGGGGGTTCTGTTGACTTAGCTATTTTTAGTTTACACTGTGCAGGAGCTTCGTCCATTATGGG
>Millepora_complanata_KC570796
CCTGACATGGCATTTCCTAGATTAAATAACTTAAGCTTTTGACTACTACCTCCAGCTCTTTTACTCCT---TTTAGGATCTTCTCTAGTAGAACAAGGTGCAGGGACAGGTTGAACAGTATACCCCCCCCTATCAGGCCCTCAGACTCACTCGGGGGGTTCTGTTGACTTAGCTATTTTTAGTTTACACTGTGCAGGAGCTTCGTCCATTATGGG
>Millepora_alcicornis_KC570615
CCTGACATGGCATTTCCTAGACTAAATAACTTAAGCTTTTGACTACTACCCCCAGCTCTTTTACTCCT---TTTAGGGTCTTCCCTAGTAGAACAAGGTGCAGGGACAGGTTGAACAGTATACCCCCCCCTATCAGGCCCTCAGACTCACTCGGGAGGTTCTGTTGACTTAGCTATTTTCAGTTTACACTGTGCAGGAGCTTCGTCCATTATGGG
>Millepora_alcicornis_KC570757
CCTGACATGGCATTTCCTAGACTAAATAACTTAAGCTTTTGACTACTACCCCCAGCTCTTTTACTCCT---TTTAGGGTCTTCTCTAGTAGAACAAGGTGCAGGAACAGGTTGAACAGTATACCCCCCCCTATCAGGCCCTCAGACTCACTCGGGAGGTTCTGTTGACTTAGCTATTTTCAGTTTACACTGTGCAGGAGCTTCGTCCATTATGGG
>Millepora_alcicornis_KC570577
CCTGACATGGCATTTCCTAGACTAAATAACTTAAGCTTTTGACTACTACCCCCAGCTCTTTTACTCCT---TTTAGGGTCTTCTCTAGTAGAACAAGGTGCAGGGACAGGTTGAACAGTATACCCCCCCCTATCAGGCCCTCAGACTCACTCGGGAGGTTCTGTTGATTTAGCTATTTTCAGTTTACACTGTGCAGGAGCTTCGTCCATTATGGG
>Millepora_alcicornis_KC570613
CCTGACATGGCATTTCCTAGACTAAATAACTTAAGCTTTTGACTACTACCCCCAGCTCTTTTACTCCT---TTTAGGGTCTTCTCTAGTAGAACAAGGTGCAGGGACAGGTTGAACAGTATACCCCCCCCTATCAGGCCCTCAGACTCACTCGGGAGGTTCTGTTGACTTAGCTATTTTCAGTTTACACTGTGCAGGAGCTTCGTCCATTATGGG
>Millepora_alcicornis_KC570621
CCTGACATGGCATTTCCTAGACTAAATAACTTAAGCTTTTGACTACTACCCCCAGCTCTTTTACTCCT---TTTAGGGTCTTCTCTAGTAGAACAAGGTGCAGGGACAGGTTGAACAGTATACCCCCCCCTATCAGGCCCTCAGACTCACTCGGGAGGTTCTGTTGACTTAGCTATTTTCAGTTTACACTGTGCAGGAGCTTCGTCCATTATGGG
>Millepora_alcicornis_KC570623
CCTGACATGGCATTTCCTAGACTAAATAACTTAAGCTTTTGACTACTACCCCCAGCTCTTTTACTCCT---TTTAGGGTCTTCTCTAGTAGAACAAGGTGCAGGGACAGGTTGAACAGTATACCCCCCCCTATCAGGCCCTCAGACTCACTCGGGAGGTTCTGTTGACTTAGCTATTTTCAGTTTACACTGTGCAGGAGCTTCGTCCATTATGGG
>Millepora_alcicornis_KC570703
CCTGACATGGCATTTCCTAGACTAAATAACTTAAGCTTTTGACTACTACCCCCAGCTCTTTTACTCCT---TTTAGGGTCTTCTCTAGTAGAACAAGGTGCAGGGACAGGTTGAACAGTATACCCCCCCCTATCAGGCCCTCAGACTCACTCGGGAGGTTCTGTTGACTTAGCTATTTTCAGTTTACACTGTGCAGGAGCTTCGTCCATTATGGG
>Millepora_alcicornis_KC570748
CCTGACATGGCATTTCCTAGACTAAATAACTTAAGCTTTTGACTACTACCCCCAGCTCTTTTACTCCT---TTTAGGGTCTTCTCTAGTAGAACAAGGTGCAGGGACAGGTTGAACAGTATACCCCCCCCTATCAGGCCCTCAGACTCACTCGGGAGGTTCTGTTGACTTAGCTATTTTCAGTTTACACTGTGCAGGAGCTTCGTCCATTATGGG
>Millepora_alcicornis_KC570826
CCTGACATGGCATTTCCTAGACTAAATAACTTAAGCTTTTGACTACTACCCCCAGCTCTTTTACTCCT---TTTAGGGTCTTCTCTAGTAGAACAAGGTGCAGGGACAGGTTGAACAGTATACCCCCCCCTATCAGGCCCTCAGACTCACTCGGGAGGTTCTGTTGACTTAGCTATTTTCAGTTTACACTGTGCAGGAGCTTCGTCCATTATGGG
>Millepora_alcicornis_KC570708
CCTGACATGGCATTTCCTAGACTAAATAACTTAAGCTTTTGACTACTACCTCCAGCTCTTTTACTTCT---TTTAGGGTCTTCTCTAGTAGAACAAGGTGCAGGAACAGGTTGAACAGTATACCCTCCCCTATCAGGCCCTCAGACTCACTCGGGGGGTTCTGTTGACTTAGCTATTTTCAGTTTACACTGTGCAGGAGCTTCGTCCATTATGGG
>Millepora_complanata_KC570798
CCTGACATGGCATTTCCTAGATTAAATAACTTAAGCTTTTGACTACTACCTCCAGCTCTTTTACTCCT---TTTAGGGTCTTCTCTAGTAGAACAAGGTGCAGGAACAGGTTGAACAGTATATCCCCCCCTATCAGGCCCTCAGACTCACTCGGGGGGTTCTGTTGACTTAGCTATTTTCAGTTTACACTGTGCAGGAGCTTCGTCCATTATGGG
>Millepora_complanata_KC570580
CCTGACATGGCATTTCCTAGACTAAATAACTTAAGCTTTTGACTACTACCTCCAGCTCTTTTACTCCT---TTTAGGGTCTTCTCTAGTAGAACAAGGTGCAGGAACAGGTTGAACAGTATACCCCCCCCTATCAGGCCCTCAGACTCACTCGGGGGGTTCTGTTGACTTAGCTATTTTCAGTTTACACTGTGCAGGAGCTTCGTCCATTATGGG
>Millepora_alcicornis_KC570619
CCTGACATGGCATTTCCTAGACTAAATAACTTAAGCTTTTGACTACTACCTCCAGCTCTTTTACTCCT---TTTAGGGTCTTCTCTAGTAGAACAAGGTGCAGGAACAGGTTGAACAGTATACCCCCCCCTATCAGGCCCTCAGACTCACTCGGGGGGTTCTGTTGACTTAGCTATTTTCAGTTTACACTGTGCAGGAGCTTCGTCCATTATGGG
>Millepora_alcicornis_KC570844
CCTGACATGGCATTTCCTAGACTAAATAACTTAAGCTTTTGACTACTACCTCCAGCTCTTTTACTCCT---TTTAGGGTCTTCTCTAGTAGAACAAGGTGCAGGAACAGGTTGAACAGTATACCCCCCCCTATCAGGCCCTCAGACTCACTCGGGGGGTTCTGTTGACTTAGCTATTTTCAGTTTACACTGTGCAGGAGCTTCGTCCATTATGGG
>Millepora_alcicornis_KC570618
CCTGACATGGCATTTCCTAGACTAAATAACTTAAGCTTTTGACTACTACCTCCAGCTCTTTTACTCCT---TTTAGGGTCTTCTCTAGTAGAACAAGGTGCAGGAACAGGTTGAACAGTATACCCCCCCCTATCAGGCCCTCAGACTCACTCGGGGGGTTCTGTTGACTTAGCTATTTTCAGTTTACACTGTGCAGGAGCTTCGTCCATTATGGG
>Millepora_alcicornis_KC570556
CCTGACATGGCATTTCCTAGATTAAATAACTTAAGCTTTTGACTACTACCTCCAGCTCTTTTACTCCT---TTTAGGGTCTTCTCTAGTAGAACAAGGTGCAGGGACAGGTTGAACAGTATACCCCCCCCTATCAGGCCCCCAGACTCATTCAGGGGGTTCTGTTGACTTAGCTATTTTCAGTTTACACTGTGCAGGAGCTTCGTCCATTATGGG
>Millepora_alcicornis_KC570543
CCTGACATGGCATTTCCTAGATTAAATAACTTAAGCTTTTGACTACTACCTCCAGCTCTTTTACTCCT---TTTAGGGTCTTCTCTAGTAGAACAAGGTGCAGGGACAGGTTGAACAGTATACCCCCCCCTATCAGGCCCCCAGACTCATTCAGGGGGTTCTGTTGACTTAGCTATTTTCAGTTTACACTGTGCAGGAACTTCGTCCATTATGGG
>Millepora_alcicornis_KC570544
CCTGACATGGCATTTCCTAGATTAAATAACTTAAGCTTTTGACTACTGCCTCCAGCTCTTTTACTCCT---TTTAGGGTCTTCTCTAGTAGAACAAGGTGCAGGGACAGGTTGAACAGTATACCCCCCTCTATCAGGCCCCCAGACTCACTCAGGGGGTTCTGTTGACTTAGCTATTTTCAGTTTACACTGTGCAGGAGCTTCGTCCATTATGGG
>Millepora_alcicornis_KC570546
CCTGACATGGCATTTCCTAGATTAAATAACTTAAGCTTTTGACTACTGCCTCCAGCTCTTTTACTCCT---TTTAGGGTCTTCTCTAGTAGAACAAGGTGCAGGGACAGGTTGAACAGTATACCCCCCTCTATCAGGCCCCCAGACTCACTCAGGGGGTTCTGTTGACTTAGCTATTTTCAGTTTACACTGTGCAGGAGCTTCGTCCATTATGGG
>Millepora_alcicornis_KC570695
CCTGACATGGCATTTCCTAGATTAAATAACTTAAGCTTTTGACTACTACCTCCAGCTCTTTTACTCCT---TTTAGGGTCTTCTCTAGTAGAGCAAGGTGCAGGAACAGGTTGAACAGTATACCCCCCTCTATCAGGCCCCCAGACTCACTCAGGGGGTTCTGTTGACTTAGCTATTTTCAGTTTACACTGTGCAGGAGCTTCGTCCATTATGGG
>Millepora_alcicornis_KC570545
CCTGACATGGCATTTCCTAGATTAAATAACTTAAGCTTTTGACTACTGCCTCCAGCTCTTTTACTCCT---TTTAGGGTCTTCTCTAGTAGAGCAAGGTGCAGGGACAGGTTGAACAGTATACCCCCCTCTATCAGGCCCCCAAACTCACTCAGGGGGTTCTGTTGACTTAGCTATTTTCAGTTTACACTGTGCAGGAGCTTCGTCCATTATGGG
>Millepora_alcicornis_KC570547
CCTGACATGGCATTTCCTAGATTAAATAACTTAAGCTTTTGACTACTGCCTCCAGCTCTTTTACTCCT---TTTAGGGTCTTCTCTAGTAGAGCAAGGTGCAGGGACAGGTTGAACAGTATACCCCCCCCTATCAGGCCCCCAGACTCACTCAGGGGGTTCTGTTGACTTAGCTATTTTCAGTTTACACTGTGCAGGAGCTTCGTCCATTATGGG
>Millepora_alcicornis_KC570712
CCTGACATGGCATTTCCTAGATTAAATAACTTAAGCTTTTGACTACTGCCTCCAGCTCTTTTACTCCT---TTTAGGGTCTTCTCTAGTAGAGCAAGGTGCAGGGACAGGTTGAACAGTATACCCCCCCCTATCAGGCCCCCAGACTCACTCAGGGGGTTCTGTTGACTTAGCTATTTTCAGTTTACACTGTGCAGGAGCTTCGTCCATTATGGG
>Millepora_alcicornis_KC570715
CCTGACATGGCATTTCCTAGATTAAATAACTTAAGCTTTTGACTACTGCCTCCAGCTCTTTTACTCCT---TTTAGGGTCTTCTCTAGTAGAGCAAGGTGCAGGGACAGGTTGAACAGTATACCCCCCCCTATCAGGCCCCCAGACTCACTCAGGGGGTTCTGTTGACTTAGCTATTTTCAGTTTACACTGTGCAGGAGCTTCGTCCATTATGGG
>Millepora_alcicornis_KC570591
CCTGACATGGCATTTCCTAGATTAAATAACTTAAGCTTTTGACTACTGCCTCCAGCTCTTTTACTCCT---TTTAGGGTCTTCTCTAGTAGAGCAAGGTGCAGGGACAGGTTGAACAGTATACCCCCCTCTATCAGGCCCCCAGACTCACTCAGGGGGTTCTGTTGACTTAGCTATTTTCAGTTTGCACTGTGCAGGAGCTTCGTCCATTATGGG
>Millepora_complanata_KC570659
CCTGACATGGCATTTCCTAGATTAAATAACTTAAGCTTTTGACTACTGCCTCCAGCTCTTTTACTCCT---TTTAGGGTCTTCTCTAGTAGAGCAAGGTGCAGGGACAGGTTGAACAGTATACCCCCCTCTATCAGGCCCCCAGACTCACTCAGGGGGTTCTGTTGACTTAGCTATTTTCAGTTTGCACTGTGCAGGAGCTTCGTCCATTATGGG
>Millepora_complanata_KC570685
CCTGACATGGCATTTCCTAGATTAAATAACTTAAGCTTTTGACTACTGCCTCCAGCTCTTTTACTCCT---TTTAGGGTCTTCTCTAGTAGAGCAAGGTGCAGGGACAGGTTGAACAGTATACCCCCCTCTATCAGGCCCCCAGACTCACTCAGGGGGTTCTGTTGACTTAGCTATTTTCAGTTTGCACTGTGCAGGAGCTTCGTCCATTATGGG
>Millepora_alcicornis_KC570693
CCTGACATGGCATTTCCTAGATTAAATAACTTAAGCTTTTGACTACTGCCTCCAGCTCTTTTACTCCT---TTTAGGGTCTTCTCTAGTAGAGCAAGGTGCAGGGACAGGTTGAACCGTATACCCCCCTCTATCAGGCCCCCAGACTCACTCAGGGGGTTCTGTTGACTTAGCTATTTTCAGTTTACACTGTGCAGGAGCTTCGTCCATTATGGG
>Millepora_alcicornis_KC570777
CCTGACATGGCATTTCCTAGATTAAATAACTTAAGTTTTTGACTACTGCCTCCAGCTCTTTTACTCCT---TTTAGGGTCTTCTCTAGTAGAGCAAGGTGCAGGGACAGGTTGAACAGTATACCCCCCTCTATCAGGCCCCCAGACTCACTCAGGGGGTTCTGTTGACTTAGCTATTTTCAGTTTACACTGTGCAGGAGCTTCGTCCATTATGGG
>Millepora_alcicornis_KC570838
CCTGACATGGCATTTCCTAGATTAAATAACTTAAGCTTTTGACTACTGCCTCCAGCTCTTTTACTCCT---TTTAGGGTCTTCTCTAGTAGAGCAAGGTGCAGGGACAGGTTGAACAGTATACCCCCCTCTATCAGGCCCCCAGACTCACTCAGGGGGTTCTGTTGACTTAGCTATTTTCAGTTTACACTGTGCAGGAGCTTCGTCCATTATGGG
>Millepora_alcicornis_KC570550
CCTGACATGGCATTTCCTAGATTAAATAACTTAAGCTTTTGACTACTGCCTCCAGCTCTTTTACTCCT---TTTAGGGTCTTCTCTAGTAGAGCAAGGTGCAGGGACAGGTTGAACAGTATACCCCCCTCTATCAGGCCCCCAGACTCACTCAGGGGGTTCTGTTGACTTAGCTATTTTCAGTTTACACTGTGCAGGAGCTTCGTCCATTATGGG
>Millepora_alcicornis_KC570552
CCTGACATGGCATTTCCTAGATTAAATAACTTAAGCTTTTGACTACTGCCTCCAGCTCTTTTACTCCT---TTTAGGGTCTTCTCTAGTAGAGCAAGGTGCAGGGACAGGTTGAACAGTATACCCCCCTCTATCAGGCCCCCAGACTCACTCAGGGGGTTCTGTTGACTTAGCTATTTTCAGTTTACACTGTGCAGGAGCTTCGTCCATTATGGG
>Millepora_alcicornis_KC570553
CCTGACATGGCATTTCCTAGATTAAATAACTTAAGCTTTTGACTACTGCCTCCAGCTCTTTTACTCCT---TTTAGGGTCTTCTCTAGTAGAGCAAGGTGCAGGGACAGGTTGAACAGTATACCCCCCTCTATCAGGCCCCCAGACTCACTCAGGGGGTTCTGTTGACTTAGCTATTTTCAGTTTACACTGTGCAGGAGCTTCGTCCATTATGGG
>Millepora_alcicornis_KC570592
CCTGACATGGCATTTCCTAGATTAAATAACTTAAGCTTTTGACTACTGCCTCCAGCTCTTTTACTCCT---TTTAGGGTCTTCTCTAGTAGAGCAAGGTGCAGGGACAGGTTGAACAGTATACCCCCCTCTATCAGGCCCCCAGACTCACTCAGGGGGTTCTGTTGACTTAGCTATTTTCAGTTTACACTGTGCAGGAGCTTCGTCCATTATGGG
>Millepora_alcicornis_KC570599
CCTGACATGGCATTTCCTAGATTAAATAACTTAAGCTTTTGACTACTGCCTCCAGCTCTTTTACTCCT---TTTAGGGTCTTCTCTAGTAGAGCAAGGTGCAGGGACAGGTTGAACAGTATACCCCCCTCTATCAGGCCCCCAGACTCACTCAGGGGGTTCTGTTGACTTAGCTATTTTCAGTTTACACTGTGCAGGAGCTTCGTCCATTATGGG
>Millepora_alcicornis_KC570600
CCTGACATGGCATTTCCTAGATTAAATAACTTAAGCTTTTGACTACTGCCTCCAGCTCTTTTACTCCT---TTTAGGGTCTTCTCTAGTAGAGCAAGGTGCAGGGACAGGTTGAACAGTATACCCCCCTCTATCAGGCCCCCAGACTCACTCAGGGGGTTCTGTTGACTTAGCTATTTTCAGTTTACACTGTGCAGGAGCTTCGTCCATTATGGG
>Millepora_complanata_KC570601
CCTGACATGGCATTTCCTAGATTAAATAACTTAAGCTTTTGACTACTGCCTCCAGCTCTTTTACTCCT---TTTAGGGTCTTCTCTAGTAGAGCAAGGTGCAGGGACAGGTTGAACAGTATACCCCCCTCTATCAGGCCCCCAGACTCACTCAGGGGGTTCTGTTGACTTAGCTATTTTCAGTTTACACTGTGCAGGAGCTTCGTCCATTATGGG
>Millepora_alcicornis_KC570602
CCTGACATGGCATTTCCTAGATTAAATAACTTAAGCTTTTGACTACTGCCTCCAGCTCTTTTACTCCT---TTTAGGGTCTTCTCTAGTAGAGCAAGGTGCAGGGACAGGTTGAACAGTATACCCCCCTCTATCAGGCCCCCAGACTCACTCAGGGGGTTCTGTTGACTTAGCTATTTTCAGTTTACACTGTGCAGGAGCTTCGTCCATTATGGG
>Millepora_alcicornis_KC570603
CCTGACATGGCATTTCCTAGATTAAATAACTTAAGCTTTTGACTACTGCCTCCAGCTCTTTTACTCCT---TTTAGGGTCTTCTCTAGTAGAGCAAGGTGCAGGGACAGGTTGAACAGTATACCCCCCTCTATCAGGCCCCCAGACTCACTCAGGGGGTTCTGTTGACTTAGCTATTTTCAGTTTACACTGTGCAGGAGCTTCGTCCATTATGGG
>Millepora_alcicornis_KC570604
CCTGACATGGCATTTCCTAGATTAAATAACTTAAGCTTTTGACTACTGCCTCCAGCTCTTTTACTCCT---TTTAGGGTCTTCTCTAGTAGAGCAAGGTGCAGGGACAGGTTGAACAGTATACCCCCCTCTATCAGGCCCCCAGACTCACTCAGGGGGTTCTGTTGACTTAGCTATTTTCAGTTTACACTGTGCAGGAGCTTCGTCCATTATGGG
>Millepora_alcicornis_KC570605
CCTGACATGGCATTTCCTAGATTAAATAACTTAAGCTTTTGACTACTGCCTCCAGCTCTTTTACTCCT---TTTAGGGTCTTCTCTAGTAGAGCAAGGTGCAGGGACAGGTTGAACAGTATACCCCCCTCTATCAGGCCCCCAGACTCACTCAGGGGGTTCTGTTGACTTAGCTATTTTCAGTTTACACTGTGCAGGAGCTTCGTCCATTATGGG
>Millepora_alcicornis_KC570629
CCTGACATGGCATTTCCTAGATTAAATAACTTAAGCTTTTGACTACTGCCTCCAGCTCTTTTACTCCT---TTTAGGGTCTTCTCTAGTAGAGCAAGGTGCAGGGACAGGTTGAACAGTATACCCCCCTCTATCAGGCCCCCAGACTCACTCAGGGGGTTCTGTTGACTTAGCTATTTTCAGTTTACACTGTGCAGGAGCTTCGTCCATTATGGG
>Millepora_complanata_KC570641
CCTGACATGGCATTTCCTAGATTAAATAACTTAAGCTTTTGACTACTGCCTCCAGCTCTTTTACTCCT---TTTAGGGTCTTCTCTAGTAGAGCAAGGTGCAGGGACAGGTTGAACAGTATACCCCCCTCTATCAGGCCCCCAGACTCACTCAGGGGGTTCTGTTGACTTAGCTATTTTCAGTTTACACTGTGCAGGAGCTTCGTCCATTATGGG
>Millepora_alcicornis_KC570651
CCTGACATGGCATTTCCTAGATTAAATAACTTAAGCTTTTGACTACTGCCTCCAGCTCTTTTACTCCT---TTTAGGGTCTTCTCTAGTAGAGCAAGGTGCAGGGACAGGTTGAACAGTATACCCCCCTCTATCAGGCCCCCAGACTCACTCAGGGGGTTCTGTTGACTTAGCTATTTTCAGTTTACACTGTGCAGGAGCTTCGTCCATTATGGG
>Millepora_alcicornis_KC570652
CCTGACATGGCATTTCCTAGATTAAATAACTTAAGCTTTTGACTACTGCCTCCAGCTCTTTTACTCCT---TTTAGGGTCTTCTCTAGTAGAGCAAGGTGCAGGGACAGGTTGAACAGTATACCCCCCTCTATCAGGCCCCCAGACTCACTCAGGGGGTTCTGTTGACTTAGCTATTTTCAGTTTACACTGTGCAGGAGCTTCGTCCATTATGGG
>Millepora_alcicornis_KC570658
CCTGACATGGCATTTCCTAGATTAAATAACTTAAGCTTTTGACTACTGCCTCCAGCTCTTTTACTCCT---TTTAGGGTCTTCTCTAGTAGAGCAAGGTGCAGGGACAGGTTGAACAGTATACCCCCCTCTATCAGGCCCCCAGACTCACTCAGGGGGTTCTGTTGACTTAGCTATTTTCAGTTTACACTGTGCAGGAGCTTCGTCCATTATGGG
>Millepora_alcicornis_KC570705
CCTGACATGGCATTTCCTAGATTAAATAACTTAAGCTTTTGACTACTGCCTCCAGCTCTTTTACTCCT---TTTAGGGTCTTCTCTAGTAGAGCAAGGTGCAGGGACAGGTTGAACAGTATACCCCCCTCTATCAGGCCCCCAGACTCACTCAGGGGGTTCTGTTGACTTAGCTATTTTCAGTTTACACTGTGCAGGAGCTTCGTCCATTATGGG
>Millepora_alcicornis_KC570709
CCTGACATGGCATTTCCTAGATTAAATAACTTAAGCTTTTGACTACTGCCTCCAGCTCTTTTACTCCT---TTTAGGGTCTTCTCTAGTAGAGCAAGGTGCAGGGACAGGTTGAACAGTATACCCCCCTCTATCAGGCCCCCAGACTCACTCAGGGGGTTCTGTTGACTTAGCTATTTTCAGTTTACACTGTGCAGGAGCTTCGTCCATTATGGG
>Millepora_complanata_KC570735
CCTGACATGGCATTTCCTAGATTAAATAACTTAAGCTTTTGACTACTGCCTCCAGCTCTTTTACTCCT---TTTAGGGTCTTCTCTAGTAGAGCAAGGTGCAGGGACAGGTTGAACAGTATACCCCCCTCTATCAGGCCCCCAGACTCACTCAGGGGGTTCTGTTGACTTAGCTATTTTCAGTTTACACTGTGCAGGAGCTTCGTCCATTATGGG
>Millepora_alcicornis_KC570738
CCTGACATGGCATTTCCTAGATTAAATAACTTAAGCTTTTGACTACTGCCTCCAGCTCTTTTACTCCT---TTTAGGGTCTTCTCTAGTAGAGCAAGGTGCAGGGACAGGTTGAACAGTATACCCCCCTCTATCAGGCCCCCAGACTCACTCAGGGGGTTCTGTTGACTTAGCTATTTTCAGTTTACACTGTGCAGGAGCTTCGTCCATTATGGG
>Millepora_alcicornis_KC570739
CCTGACATGGCATTTCCTAGATTAAATAACTTAAGCTTTTGACTACTGCCTCCAGCTCTTTTACTCCT---TTTAGGGTCTTCTCTAGTAGAGCAAGGTGCAGGGACAGGTTGAACAGTATACCCCCCTCTATCAGGCCCCCAGACTCACTCAGGGGGTTCTGTTGACTTAGCTATTTTCAGTTTACACTGTGCAGGAGCTTCGTCCATTATGGG
>Millepora_alcicornis_KC570740
CCTGACATGGCATTTCCTAGATTAAATAACTTAAGCTTTTGACTACTGCCTCCAGCTCTTTTACTCCT---TTTAGGGTCTTCTCTAGTAGAGCAAGGTGCAGGGACAGGTTGAACAGTATACCCCCCTCTATCAGGCCCCCAGACTCACTCAGGGGGTTCTGTTGACTTAGCTATTTTCAGTTTACACTGTGCAGGAGCTTCGTCCATTATGGG
>Millepora_complanata_KC570772
CCTGACATGGCATTTCCTAGATTAAATAACTTAAGCTTTTGACTACTGCCTCCAGCTCTTTTACTCCT---TTTAGGGTCTTCTCTAGTAGAGCAAGGTGCAGGGACAGGTTGAACAGTATACCCCCCTCTATCAGGCCCCCAGACTCACTCAGGGGGTTCTGTTGACTTAGCTATTTTCAGTTTACACTGTGCAGGAGCTTCGTCCATTATGGG
>Millepora_alcicornis_KC570822
CCTGACATGGCATTTCCTAGATTAAATAACTTAAGCTTTTGACTACTGCCTCCAGCTCTTTTACTCCT---TTTAGGGTCTTCTCTAGTAGAGCAAGGTGCAGGGACAGGTTGAACAGTATACCCCCCTCTATCAGGCCCCCAGACTCACTCAGGGGGTTCTGTTGACTTAGCTATTTTCAGTTTACACTGTGCAGGAGCTTCGTCCATTATGGG
>Millepora_complanata_KC570485
CCTGACATGGCATTTCCTAGATTAAATAACTTAAGCTTTTGACTACTGCCTCCAGCTCTTTTACTCCT---TTTAGGGTCTTCTCTAGTAGAACAAGGTGCAGGGACAGGTTGAACAGTATACCCCCCTCTATCAGGCCCCCAGACTCACTCAGGGGGTTCTGTTGACTTAGCTATTTTCAGTTTACACTGTGCAGGAGCTTCGTCCATTATGGG
>Millepora_alcicornis_KC570730
CCTGACATGGCATTTCCTAGATTAAATAACTTAAGCTTTTGACTACTGCCTCCAGCTCTTTTACTCCT---TTTAGGGTCTTCTCTAGTAGAACAAGGTGCAGGGACAGGTTGAACAGTATACCCCCCTCTATCAGGCCCCCAGACTCACTCAGGGGGTTCTGTTGACTTAGCTATTTTCAGTTTACACTGTGCAGGAGCTTCGTCCATTATGGG
>Millepora_alcicornis_KC570769
CCTGACATGGCATTTCCTAGATTAAATAACTTAAGCTTTTGACTACTGCCTCCAGCTCTTTTACTCCT---TTTAGGGTCTTCTCTAGTAGAACAAGGTGCAGGGACAGGTTGAACAGTATACCCCCCTCTATCAGGCCCCCAGACTCACTCAGGGGGTTCTGTTGACTTAGCTATTTTCAGTTTACACTGTGCAGGAGCTTCGTCCATTATGGG
>Millepora_alcicornis_KC570751
CCTGACATGGCATTTCCTAGATTAAATAACTTAAGCTTTTGACTACTACCTCCAGCTCTTTTACTCCT---TTTAGGGTCTTCTCTAGTAGAACAAGGTGCAGGGACAGGTTGAACAGTATACCCCCCCCTATCAGGCCCCCAGACTCACTCAGGGGGTTCTGTTGACTTAGCCATCTTCAGTTTACACTGTGCAGGAGCTTCGTCCATTATGGG
>Millepora_alcicornis_KC570500
CCTGACATGGCATTTCCTAGATTAAATAACTTAAGCTTTTGACTACTACCTCCAGCTCTTTTACTCCT---TTTAGGGTCTTCTCTAGTAGAACAAGGTGCAGGGACAGGTTGAACAGTATACCCCCCCCTATCAGGCCCCCAGACTCACTCAGGGGGTTCTGTTGACTTAGCTATTTTCAGTTTACACTGTGCAGGAGCTTCGTCCATTATGGG
>Millepora_alcicornis_KC570503
CCTGACATGGCATTTCCTAGATTAAATAACTTAAGCTTTTGACTACTACCTCCAGCTCTTTTACTCCT---TTTAGGGTCTTCTCTAGTAGAACAAGGTGCAGGGACAGGTTGAACAGTATACCCCCCCCTATCAGGCCCCCAGACTCACTCAGGGGGTTCTGTTGACTTAGCTATTTTCAGTTTACACTGTGCAGGAGCTTCGTCCATTATGGG
>Millepora_alcicornis_KC570507
CCTGACATGGCATTTCCTAGATTAAATAACTTAAGCTTTTGACTACTACCTCCAGCTCTTTTACTCCT---TTTAGGGTCTTCTCTAGTAGAACAAGGTGCAGGGACAGGTTGAACAGTATACCCCCCCCTATCAGGCCCCCAGACTCACTCAGGGGGTTCTGTTGACTTAGCTATTTTCAGTTTACACTGTGCAGGAGCTTCGTCCATTATGGG
>Millepora_alcicornis_KC570509
CCTGACATGGCATTTCCTAGATTAAATAACTTAAGCTTTTGACTACTACCTCCAGCTCTTTTACTCCT---TTTAGGGTCTTCTCTAGTAGAACAAGGTGCAGGGACAGGTTGAACAGTATACCCCCCCCTATCAGGCCCCCAGACTCACTCAGGGGGTTCTGTTGACTTAGCTATTTTCAGTTTACACTGTGCAGGAGCTTCGTCCATTATGGG
>Millepora_alcicornis_KC570513
CCTGACATGGCATTTCCTAGATTAAATAACTTAAGCTTTTGACTACTACCTCCAGCTCTTTTACTCCT---TTTAGGGTCTTCTCTAGTAGAACAAGGTGCAGGGACAGGTTGAACAGTATACCCCCCCCTATCAGGCCCCCAGACTCACTCAGGGGGTTCTGTTGACTTAGCTATTTTCAGTTTACACTGTGCAGGAGCTTCGTCCATTATGGG
>Millepora_alcicornis_KC570768
CCTGACATGGCATTTCCTAGATTAAATAACTTAAGCTTTTGACTACTACCTCCAGCTCTTTTACTCCT---TTTAGGGTCTTCTCTAGTAGAACAAGGTGCAGGGACAGGTTGAACAGTATACCCCCCCCTATCAGGCCCCCAGACTCACTCAGGAGGTTCTGTTGACTTAGCTATTTTCAGTTTACACTGTGCAGGAGCTTCGTCCATTATGGG
>Millepora_alcicornis_KC570724
CCTGACATGGCATTTCCTAGATTAAATAACTTAAGCTTTTGACTACTACCTCCAGCTCTTTTACTCCT---TTTAGGGTCTTCTCTAGTAGAACAAGGTGCAGGAACAGGTTGAACAGTATACCCCCCCCTATCAGGCCCCCAGACTCACTCAGGGGGTTCTGTTGACTTAGCTATTTTCAGTTTACACTGTGCAGGAGCTTCGTCCATTATGGG
>Millepora_alcicornis_KC570680
CCTGACATGGCATTTCCTAGATTAAATAACTTAAGCTTTTGACTACTACCTCCAGCTCTTTTACTCCT---TTTAGGGTCTTCTCTAGTAGAACAAGGTGCAGGAACAGGTTGAACAGTATACCCCCCCCTATCAGGCCCCCAGACTCACTCAGGGGGTTCTGTTGACTTAGCTATTTTCAGTTTACACTGTGCAGGAGCTTCGTCCATTATGGG
>Millepora_alcicornis_KC570512
CCTGACATGGCATTTCCTAGATTAAATAACTTAAGCTTTTGACTACTACCTCCAGCTCTTTTACTCCT---TTTAGGATCTTCTCTAGTAGAACAAGGTGCAGGGACAGGTTGAACAGTATACCCCCCTCTATCAGGCCCTCAGACTCACTCAGGGGGTTCTGTTGACTTAGCTATTTTCAGTTTACACTGTGCAGGAGCTTCGTCCATTATGGG
>Millepora_complanata_KC570535
CCTGACATGGCATTTCCTAGATTAAATAACTTAAGCTTTTGATTACTACCTCCAGCTCTTTTACTCCT---TTTAGGATCTTCTCTAGTAGAACAAGGTGCAGGAACAGGTTGAACAGTATACCCCCCCCTATCAGGCCCTCAGACTCACTCGGGGGGTTCTGTTGACTTAGCTATTTTTAGTTTACACTGTGCAGGAGCTTCGTCCATTATGGG
>Millepora_complanata_KC570558
CCTGACATGGCATTTCCTAGATTAAATAACTTAAGCTTTTGATTACTACCTCCAGCTCTTTTACTCCT---TTTAGGATCTTCTCTAGTAGAACAAGGTGCAGGAACAGGTTGAACAGTATACCCCCCCCTATCAGGCCCTCAGACTCACTCGGGGGGTTCTGTTGACTTAGCTATTTTTAGTTTACACTGTGCAGGAGCTTCGTCCATTATGGG
>Millepora_alcicornis_KC570540
CCTGACATGGCGTTTCCTAGATTAAATAACTTAAGCTTTTGATTACTACCTCCAGCTCTTTTACTCCT---TTTAGGATCTTCTCTAGTAGAACAAGGTGCAGGAACAGGTTGAACAGTATACCCCCCCCTATCAGGCCCTCAGACTCACTCGGGGGGTTCTGTTGACTTAGCTATTTTTAGTTTACACTGTGCAGGAGCTTCGTCCATTATGGG
>Millepora_alcicornis_KC570598
CCTGACATGGCATTTCCTAGATTAAATAACTTAAGCTTTTGACTACTACCTCCAGCTCTTTTACTCCT---TTTAGGATCTTCTCTAGTAGAACAAGGTGCAGGAACAGGTTGAACAGTATACCCCCCCCTATCAGGCCCTCAGACTCACTCGGGGGGTTCTGTTGACTTAGCTATTTTTAGTTTACACTGTGCAGGAGCTTCATCCATTATGGG
>Millepora_alcicornis_KC570555
CCTGACATGGCATTTCCTAGATTAAATAACTTAAGCTTTTGACTACTACCTCCAGCTCTTTTACTCCT---TTTAGGGTCTTCTCTAGTAGAACAAGGTGCAGGGACAGGTTGAACAGTATACCCCCCCCTATCAGGCCCCCAGACTCACTCGGGGGGTTCTGTTGACCTAGCTATTTTCAGTTTACACTGTGCAGGAGCTTCGTCCATTATGGG
>Millepora_alcicornis_KC570608
CCTGACATGGCATTTCCTAGATTAAATAACTTAAGCTTTTGACTACTACCTCCAGCTCTTTTACTCCT---TTTAGGGTCTTCTCTAGTAGAACAAGGTGCAGGGACAGGTTGAACAGTATACCCCCCCCTATCAGGCCCCCAGACTCACTCGGGGGGTTCTGTTGACCTAGCTATTTTCAGTTTACACTGTGCAGGAGCTTCGTCCATTATGGG
>Millepora_alcicornis_KC570638
CCTGACATGGCATTTCCTAGATTAAATAACTTAAGCTTTTGACTACTACCTCCAGCTCTTTTACTCCT---TTTAGGGTCTTCTCTAGTAGAACAAGGTGCAGGGACAGGTTGAACAGTATACCCCCCCCTATCAGGCCCCCAGACTCACTCGGGGGGTTCTGTTGACCTAGCTATTTTCAGTTTACACTGTGCAGGAGCTTCGTCCATTATGGG
>Millepora_alcicornis_KC570657
CCTGACATGGCATTTCCTAGATTAAATAACTTAAGCTTTTGACTACTACCTCCAGCTCTTTTACTCCT---TTTAGGGTCTTCTCTAGTAGAACAAGGTGCAGGGACAGGTTGAACAGTATACCCCCCCCTATCAGGCCCCCAGACTCACTCGGGGGGTTCTGTTGACCTAGCTATTTTCAGTTTACACTGTGCAGGAGCTTCGTCCATTATGGG
>Millepora_alcicornis_KC570679
CCTGACATGGCATTTCCTAGATTAAATAACTTAAGCTTTTGACTACTACCTCCAGCTCTTTTACTCCT---TTTAGGGTCTTCTCTAGTAGAACAAGGTGCAGGGACAGGTTGAACAGTATACCCCCCCCTATCAGGCCCCCAGACTCACTCGGGGGGTTCTGTTGACCTAGCTATTTTCAGTTTACACTGTGCAGGAGCTTCGTCCATTATGGG
>Millepora_alcicornis_KC570809
CCTGACATGGCATTTCCTAGATTAAATAACTTAAGCTTTTGACTACTACCTCCAGCTCTTTTACTCCT---TTTAGGGTCTTCTCTAGTAGAACAAGGTGCAGGGACAGGTTGAACAGTATACCCCCCCCTATCAGGCCCCCAGACTCACTCGGGGGGTTCTGTTGACCTAGCTATTTTCAGTTTACACTGTGCAGGAGCTTCGTCCATTATGGG
>Millepora_alcicornis_KC570813
CCTGACATGGCATTTCCTAGATTAAATAACTTAAGCTTTTGACTACTACCTCCAGCTCTTTTACTCCT---TTTAGGGTCTTCTCTAGTAGAACAAGGTGCAGGGACAGGTTGAACAGTATACCCCCCCCTATCAGGCCCCCAGACTCACTCGGGGGGTTCTGTTGACCTAGCTATTTTCAGTTTACACTGTGCAGGAGCTTCGTCCATTATGGG
>Millepora_alcicornis_KC570829
CCTGACATGGCATTTCCTAGATTAAATAACTTAAGCTTTTGACTACTACCTCCAGCTCTTTTACTCCT---TTTAGGGTCTTCTCTAGTAGAACAAGGTGCAGGGACAGGTTGAACAGTATACCCCCCCCTATCAGGCCCCCAGACTCACTCGGGGGGTTCTGTTGACCTAGCTATTTTCAGTTTACACTGTGCAGGAGCTTCGTCCATTATGGG
>Millepora_alcicornis_KC570834
CCTGACATGGCATTTCCTAGATTAAATAACTTAAGCTTTTGACTACTACCTCCAGCTCTTTTACTCCT---TTTAGGGTCTTCTCTAGTAGAACAAGGTGCAGGGACAGGTTGAACAGTATACCCCCCCCTATCAGGCCCCCAGACTCACTCGGGGGGTTCTGTTGACCTAGCTATTTTCAGTTTACACTGTGCAGGAGCTTCGTCCATTATGGG
>Millepora_alcicornis_KC570835
CCTGACATGGCATTTCCTAGATTAAATAACTTAAGCTTTTGACTACTACCTCCAGCTCTTTTACTCCT---TTTAGGGTCTTCTCTAGTAGAACAAGGTGCAGGGACAGGTTGAACAGTATACCCCCCCCTATCAGGCCCCCAGACTCACTCGGGGGGTTCTGTTGACCTAGCTATTTTCAGTTTACACTGTGCAGGAGCTTCGTCCATTATGGG
>Millepora_alcicornis_KC570837
CCTGACATGGCATTTCCTAGATTAAATAACTTAAGCTTTTGACTACTACCTCCAGCTCTTTTACTCCT---TTTAGGGTCTTCTCTAGTAGAACAAGGTGCAGGGACAGGTTGAACAGTATACCCCCCCCTATCAGGCCCCCAGACTCACTCGGGGGGTTCTGTTGACCTAGCTATTTTCAGTTTACACTGTGCAGGAGCTTCGTCCATTATGGG
>Millepora_alcicornis_KC570609
CCTGACATGGCATTTCCTAGATTAAATAACTTAAGCTTTTGACTACTACCTCCAGCTCTTTTACTCCT---TTTAGGGTCTTCTCTAGTAGAACAAGGTGCAGGGACAGGTTGAACAGTATACCCCCCCCTATCAGGCCCCCAGACTCACTCGGGGGGTTCTGTTGACCTAGCTATTTTCAGTTTACACTGTGCAGGAGCTTCGTCCATTATGGG
>Millepora_alcicornis_KC570645
CCTGACATGGCATTTCCTAGATTAAATAACTTAAGCTTTTGACTACTACCTCCAGCTCTTTTACTCCT---TTTAGGGTCTTCTCTAGTAGAACAAGGTGCAGGGACAGGTTGAACAGTATACCCCCCCCTATCAGGCCCCCAGACTCACTCGGGGGGTTCTGTTGACCTAGCTATTTTCAGTTTACACTGTGCAGGAGCTTCGTCCATTATGGG
>Millepora_alcicornis_KC570648
CCTGACATGGCATTTCCTAGATTAAATAACTTAAGCTTTTGACTACTACCTCCAGCTCTTTTACTCCT---TTTAGGGTCTTCTCTAGTAGAACAAGGTGCAGGGACAGGTTGAACAGTATACCCCCCCCTATCAGGCCCCCAGACTCACTCGGGGGGTTCTGTTGACCTAGCTATTTTCAGTTTACACTGTGCAGGAGCTTCGTCCATTATGGG
>Millepora_alcicornis_KC570814
CCTGACATGGCATTTCCTAGATTAAATAACTTAAGCTTTTGACTACTACCTCCAGCTCTTTTACTCCT---TTTAGGGTCTTCTCTAGTAGAACAAGGTGCAGGGACAGGTTGAACAGTATACCCCCCCCTATCAGGCCCCCAGACTCACTCGGGGGGTTCTGTTGACCTAGCTATTTTCAGTTTACACTGTGCAGGAGCTTCGTCCATTATGGG
>Millepora_alcicornis_KC570831
CCTGACATGGCATTTCCTAGATTAAATAACTTAAGCTTTTGACTACTACCTCCAGCTCTTTTACTCCT---TTTAGGGTCTTCTCTAGTAGAACAAGGTGCAGGGACAGGTTGAACAGTATACCCCCCCCTATCAGGCCCCCAGACTCACTCGGGGGGTTCTGTTGACCTAGCTATTTTCAGTTTACACTGTGCAGGAGCTTCGTCCATTATGGG
>Millepora_alcicornis_KC570832
CCTGACATGGCATTTCCTAGATTAAATAACTTAAGCTTTTGACTACTACCTCCAGCTCTTTTACTCCT---TTTAGGGTCTTCTCTAGTAGAACAAGGTGCAGGGACAGGTTGAACAGTATACCCCCCCCTATCAGGCCCCCAGACTCACTCGGGGGGTTCTGTTGACCTAGCTATTTTCAGTTTACACTGTGCAGGAGCTTCGTCCATTATGGG
>Millepora_alcicornis_KC570833
CCTGACATGGCATTTCCTAGATTAAATAACTTAAGCTTTTGACTACTACCTCCAGCTCTTTTACTCCT---TTTAGGGTCTTCTCTAGTAGAACAAGGTGCAGGGACAGGTTGAACAGTATACCCCCCCCTATCAGGCCCCCAGACTCACTCGGGGGGTTCTGTTGACCTAGCTATTTTCAGTTTACACTGTGCAGGAGCTTCGTCCATTATGGG
>Millepora_alcicornis_KC570572
CCTGACATGGCATTTCCTAGATTAAATAACTTAAGCTTTTGACTACTACCTCCAGCTCTTTTACTCCT---TTTAGGGTCTTCTCTAGTAGAACAAGGTGCAGGGACAGGTTGAACAGTATACCCCCCCCTATCAGGCCCTCAGACTCACTCGGGGGGTTCTGTTGATTTAGCTATTTTCAGTTTACACTGTGCAGGAGCTTCGTCCATTATGGG
>Millepora_alcicornis_MH665231
CCTGACATGGCATTTCCTAGATTAAATAACTTAAGCTTTTGACTACTACCTCCAGCTCTTTTACTCCT---TTTAGGATCTTCTCTAGTAGAACAAGGTGCAGGGACAGGTTGAACAGTATACCCCCCCCTATCAGGCCCTCAGACTCACTCGGGGGGTTCTGTTGACTTAGCTATTTTTAGTTTACACTGTGCAGGAGCTTCGTCCATTATGGG
>Millepora_alcicornis_KC570622
CCTGACATGGCATTTCCTAGATTAAATAACTTAAGCTTTTGACTACTACCTCCAGCTCTTTTACTCCT---TTTAGGATCTTCTCTAGTAGAACAAGGTGCAGGGACAGGTTGAACAGTATACCCCCCCCTATCAGGCCCTCAGACTCACTCGGGGGGTTCTGTTGACTTAGCTATTTTTAGTTTACACTGTGCAGGAGCTTCGTCCATTATGGG
>Millepora_complanata_KC570632
CCTGACATGGCATTTCCTAGATTAAATAACTTAAGCTTTTGACTACTACCTCCAGCTCTTTTACTCCT---TTTAGGATCTTCTCTAGTAGAACAAGGTGCAGGGACAGGTTGAACAGTATACCCCCCCCTATCAGGCCCTCAGACTCACTCGGGGGGTTCTGTTGACTTAGCTATTTTTAGTTTACACTGTGCAGGAGCTTCGTCCATTATGGG
>Millepora_alcicornis_KC570570
CCTGACATGGCATTTCCTAGATTAAATAACTTAAGCTTTTGACTACTACCTCCAGCTCTTTTACTCCT---TTTAGGATCTTCTCTAGTAGAACAAGGTGCAGGGACAGGTTGAACAGTATACCCCCCCCTATCAGGCCCTCAGACTCACTCGGGGGGTTCTGTTGACTTAGCTATTTTTAGTTTACACTGTGCAGGAGCTTCGTCCATTATGGG
>Millepora_alcicornis_KC570578
CCTGACATGGCATTTCCTAGATTAAATAACTTAAGCTTTTGACTACTACCTCCAGCTCTTTTACTCCT---TTTAGGATCTTCTCTAGTAGAACAAGGTGCAGGGACAGGTTGAACAGTATACCCCCCCCTATCAGGCCCTCAGACTCACTCGGGGGGTTCTGTTGACTTAGCTATTTTTAGTTTACACTGTGCAGGAGCTTCGTCCATTATGGG
>Millepora_alcicornis_KC570626
CCTGACATGGCATTTCCTAGATTAAATAACTTAAGCTTTTGACTACTACCTCCAGCTCTTTTACTCCT---TTTAGGATCTTCTCTAGTAGAACAAGGTGCAGGGACAGGTTGAACAGTATACCCCCCCCTATCAGGCCCTCAGACTCACTCGGGGGGTTCTGTTGACTTAGCTATTTTTAGTTTACACTGTGCAGGAGCTTCGTCCATTATGGG
>Millepora_alcicornis_KC570760
CCTGACATGGCATTTCCTAGATTAAATAACTTAAGCTTTTGACTACTACCTCCAGCTCTTTTACTCCT---TTTAGGATCTTCTCTAGTAGAACAAGGTGCAGGGACAGGTTGAACAGTATACCCCCCCCTATCAGGCCCTCAGACTCACTCGGGGGGTTCTGTTGACTTAGCTATTTTTAGTTTACACTGTGCAGGAGCTTCGTCCATTATGGG
>Millepora_alcicornis_KC570817
CCTGACATGGCATTTCCTAGATTAAATAACTTAAGCTTTTGACTACTACCTCCAGCTCTTTTACTCCT---TTTAGGATCTTCTCTAGTAGAACAAGGTGCAGGGACAGGTTGAACAGTATACCCCCCCCTATCAGGCCCTCAGACTCACTCGGGGGGTTCTGTTGACTTAGCTATTTTTAGTTTACACTGTGCAGGAGCTTCGTCCATTATGGG
>Millepora_alcicornis_KC570675
CCTGACATGGCATTTCCTAGATTAAATAACTTAAGCTTTTGACTACTACCTCCAGCTCTTTTACTCCT---TTTAGGGTCTTCTCTAGTAGAACAAGGTGCAGGGACAGGTTGAACAGTATACCCCCCCCTATCAGGCCCTCAGACTCACTCGGGGGGTTCTGTTGACTTAGCTATTTTTAGTTTACACTGTGCAGGAGCTTCGTCCATTATGGG
>Millepora_alcicornis_KC570812
CCTGACATGGCATTTCCTAGATTAAATAACTTAAGCTTTTGACTACTACCTCCAGCTCTTTTACTCCT---TTTAGGGTCTTCTCTAGTAGAACAAGGTGCAGGAACAGGTTGAACAGTATACCCCCCCCTATCAGGCCCTCAGACTCACTCGGGGGGTTCTGTTGACTTAGCTATTTTCAGTTTACACTGTGCAGGAGCTTCGTCCATTATGGG
>Millepora_alcicornis_KC570752
CCTGACATGGCATTTCCTAGATTAAATAACTTAAGCTTTTGACTACTACCTCCAGCTCTTTTACTCCT---TTTAGGGTCTTCTCTAGTAGAACAAGGTGCAGGGACAGGTTGAACAGTATACCCCCCCCTATCAGGCCCTCAGACTCACTCGGGGGGTTCTGTTGACTTAGCTATTTTCAGTTTACACTGTGCAGGAGCTTCGTCCATTATGGG
>Millepora_alcicornis_KC570517
CCTGACATGGCATTTCCTAGATTAAATAACTTAAGCCTTTGACTACTACCTCCAGCTCTCTTACTCCT---TTTAGGATCTTCTTTAGTAGAACAAGGTGCAGGGACAGGTTGAACAGTATACCCCCCCCTATCAGGCCCTCAGACTCACTCAGGGGGTTCTGTTGACTTAGCTATTTTTAGTTTACACTGTGCAGGAGCTTCGTCCATTATGGG
>Millepora_alcicornis_KC570525
CCTGACATGGCATTTCCTAGATTAAATAACTTAAGCCTTTGACTACTACCTCCAGCTCTCTTACTCCT---TTTAGGATCTTCTTTAGTAGAACAAGGTGCAGGGACAGGTTGAACAGTATACCCCCCCCTATCAGGCCCCCAGACTCACTCAGGGGGTTCTGTTGACTTAGCTATTTTTAGTTTACACTGTGCAGGAGCTTCGTCCATTATGGG
>Millepora_alcicornis_KC570531
CCTGACATGGCATTTCCTAGATTAAATAACTTAAGCCTTTGACTACTACCTCCAGCTCTCTTACTCCT---TTTAGGATCTTCTTTAGTAGAACAAGGTGCAGGGACAGGTTGAACAGTATACCCCCCCCTATCAGGCCCTCAGACTCACTCAGGGGGTTCTGTTGACTTAGCTATTTTTAGTTTACACTGTGCAGGAGCTTCGTCCATTATGGG
>Millepora_alcicornis_KC570527
CCTGACATGGCATTTCCTAGATTAAATAACTTAAGCCTTTGACTACTACCTCCAGCTCTCTTACTCCT---TTTAGGATCTTCTTTAGTAGAACAAGGTGCAGGGACAGGTTGAACAGTATACCCCCCCCTATCAGGCCCTCAGACTCACTCAGGGGGTTCTGTTGACTTAGCTATTTTTAGTTTACACTGTGCAGGAGCTTCGTCCATTATGGG
>Millepora_alcicornis_KC570514
CCTGACATGGCATTTCCTAGATTAAATAACTTAAGCCTTTGACTACTACCTCCAGCTCTCTTACTCCT---TTTAGGATCTTCTTTAGTAGAACAAGGTGCAGGGACAGGTTGAACAGTATACCCCCCCCTATCAGGCCCTCAGACTCACTCAGGGGGTTCTGTTGACTTAGCTATTTTTAGTTTACACTGTGCAGGAGCTTCGTCCATTATGGG
>Millepora_alcicornis_KC570519
CCTGACATGGCATTTCCTAGATTAAATAACTTAAGCCTTTGACTACTACCTCCAGCTCTCTTACTCCT---TTTAGGATCTTCTTTAGTAGAACAAGGTGCAGGGACAGGTTGAACAGTATACCCCCCCCTATCAGGCCCTCAGACTCACTCAGGGGGTTCTGTTGACTTAGCTATTTTTAGTTTACACTGTGCAGGAGCTTCGTCCATTATGGG
>Millepora_alcicornis_KC570520
CCTGACATGGCATTTCCTAGATTAAATAACTTAAGCCTTTGACTACTACCTCCAGCTCTCTTACTCCT---TTTAGGATCTTCTTTAGTAGAACAAGGTGCAGGGACAGGTTGAACAGTATACCCCCCCCTATCAGGCCCTCAGACTCACTCAGGGGGTTCTGTTGACTTAGCTATTTTTAGTTTACACTGTGCAGGAGCTTCGTCCATTATGGG
>Millepora_alcicornis_KC570523
CCTGACATGGCATTTCCTAGATTAAATAACTTAAGCCTTTGACTACTACCTCCAGCTCTCTTACTCCT---TTTAGGATCTTCTTTAGTAGAACAAGGTGCAGGGACAGGTTGAACAGTATACCCCCCCCTATCAGGCCCTCAGACTCACTCAGGGGGTTCTGTTGACTTAGCTATTTTTAGTTTACACTGTGCAGGAGCTTCGTCCATTATGGG
>Millepora_alcicornis_KC570528
CCTGACATGGCATTTCCTAGATTAAATAACTTAAGCCTTTGACTACTACCTCCAGCTCTCTTACTCCT---TTTAGGATCTTCTTTAGTAGAACAAGGTGCAGGGACAGGTTGAACAGTATACCCCCCCCTATCAGGCCCTCAGACTCACTCAGGGGGTTCTGTTGACTTAGCTATTTTTAGTTTACACTGTGCAGGAGCTTCGTCCATTATGGG
>Millepora_alcicornis_KC570674
CCTGACATGGCATTTCCTAGATTAAATAACTTAAGCTTTTGACTACTACCTCCAGCTCTTTTACTCCT---TTTAGGATCTTCTCTAGTAGAACAAGGTACAGGGACAGGTTGAACAGTATACCCCCCCCTATCAGGCCCTCAGACTCACTCAGGGGGTTCTGTTGACTTAGCTATTTTTAGTTTACACTGTGCAGGAGCTTCGTCCATTATGGG
>Millepora_alcicornis_KC570506
CCTGACATGGCATTTCCTAGATTAAATAACTTAAGCTTTTGACTACTACCTCCAGCTCTTTTACTCCT---TTTAGGATCTTCTTTAGTAGAACAAGGTGCAGGGACAGGTTGAACAGTATACCCCCCCCTATCAGGCCCTCAGACTCACTCAGGGGGTTCTGTTGACTTAGCTATTTTCAGTTTACACTGTGCAGGAGCTTCGTCCATTATGGG
>Millepora_complanata_KC570792
CCTGACATGGCATTTCCTAGATTAAATAACCTAAGCTTTTGACTACTACCTCCAGCTCTTTTACTCCT---TTTAGGATCTTCTTTAGTAGAACAAGGTGCAGGGACAGGTTGAACAGTATACCCCCCCCTATCAGGCCCTCAGACTCACTCAGGGGGTTCTGTTGACTTAGCTATTTTTAGTTTACACTGTGCAGGAGCTTCGTCCATTATGGG
>Millepora_complanata_KC570793
CCTGACATGGCATTTCCTAGATTAAATAACCTAAGCTTTTGACTACTACCTCCAGCTCTTTTACTCCT---TTTAGGATCTTCTTTAGTAGAACAAGGTGCAGGGACAGGTTGAACAGTATACCCCCCCCTATCAGGCCCTCAGACTCACTCAGGGGGTTCTGTTGACTTAGCTATTTTTAGTTTACACTGTGCAGGAGCTTCGTCCATTATGGG
>Millepora_alcicornis_KC570510
CCTGACATGGCATTTCCTAGATTAAATAACTTAAGCTTTTGACTACTACCTCCAGCTCTTTTACTCCT---TTTAGGGTCTTCTTTAGTAGAACAAGGTGCAGGGACAGGTTGAACAGTATACCCCCCCCTATCAGGCCCTCAGACTCACTCAGGGGGTTCTGTTGACTTAGCTATTTTTAGTTTACACTGTGCAGGAGCTTCGTCCATTATGGG
>Millepora_alcicornis_KC570682
CCTGACATGGCATTTCCTAGATTAAATAACTTAAGCTTTTGACTACTACCTCCAGCTCTTTTACTCCT---TTTAGGATCTTCTTTAGTAGAACAAGGTGCAGGGACAGGTTGAACAGTATACCCCCCCCTATCAGGCCCTCAGACTCACTCAGGGGGTTCTGTTGACTTAGCTATTTTTAGTTTACACTGTGCAGGAGCTTCGTCCATTATGGG
>Millepora_alcicornis_MH665228
CCTGACATGGCATTTCCTAGATTAAATAACTTAAGCTTTTGACTACTACCTCCAGCTCTTTTACTCCT---TTTAGGATCTTCTTTAGTAGAACAAGGTGCAGGGACAGGTTGAACAGTATACCCCCCCCTATCAGGCCCTCAGACTCACTCAGGGGGTTCTGTTGACTTAGCTATTTTTAGTTTACACTGTGCAGGAGCTTCGTCCATTATGGG
>Millepora_alcicornis_KC570511
CCTGACATGGCATTTCCTAGATTAAATAACTTAAGCTTTTGACTACTACCTCCAGCTCTTTTACTCCT---TTTAGGATCTTCTTTAGTAGAACAAGGTGCAGGGACAGGTTGAACAGTATACCCCCCCCTATCAGGCCCTCAGACTCACTCAGGGGGTTCTGTTGACTTAGCTATTTTTAGTTTACACTGTGCAGGAGCTTCGTCCATTATGGG
>Millepora_alcicornis_KC570788
CCTGACATGGCATTTCCTAGATTAAATAACTTAAGCTTTTGACTACTACCTCCAGCTCTTTTACTCCT---TTTAGGATCTTCTTTAGTAGAACAAGGTGCAGGGACAGGTTGAACAGTATACCCCCCCCTATCAGGCCCTCAGACTCACTCAGGGGGTTCTGTTGACTTAGCTATTTTTAGTTTACACTGTGCAGGAGCTTCGTCCATTATGGG
>Millepora_striata_KC570468
CCTGACATGGCATTTCCTAGATTAAATAACTTAAGCTTTTGACTACTACCTCCAGCTCTTTTACTCCT---TTTAGGATCTTCTTTAGTAGAACAAGGTGCAGGGACAGGTTGAACAGTATACCCCCCCCTATCAGGCCCTCAGACTCACTCAGGGGGTTCTGTTGACTTAGCTATTTTTAGTTTACACTGTGCAGGAGCTTCGTCCATTATGGG
>Millepora_alcicornis_KC570508
CCTGACATGGCATTTCCTAGATTAAATAACTTAAGCTTTTGACTACTACCTCCAGCTCTTTTACTCCT---TTTAGGATCTTCTTTAGTAGAACAAGGTGCAGGGACAGGTTGAACAGTATACCCCCCCCTATCAGGCCCTCAGACTCACTCAGGGGGTTCTGTTGACTTAGCTATTTTTAGTTTACACTGTGCAGGAGCTTCGTCCATTATGGG
>Millepora_alcicornis_KC570789
CCTGACATGGCATTTCCTAGATTAAATAACTTAAGCTTTTGACTACTACCTCCAGCTCTTTTACTCCT---TTTAGGATCTTCTTTAGTAGAACAAGGTGCAGGGACAGGTTGAACAGTATACCCCCCCCTATCAGGCCCTCAGACTCACTCAGGGGGTTCTGTTGACTTAGCTATTTTTAGTTTACACTGTGCAGGAGCTTCGTCCATTATGGG
>Millepora_complanata_KC570794
CCTGACATGGCATTTCCTAGATTAAATAACTTAAGCTTTTGACTACTACCTCCAGCTCTTTTACTCCT---TTTAGGATCTTCTTTAGTAGAACAAGGTGCAGGGACAGGTTGAACAGTATACCCCCCCCTATCAGGCCCTCAGACTCACTCAGGGGGTTCTGTTGACTTAGCTATTTTTAGTTTACACTGTGCAGGAGCTTCGTCCATTATGGG
>Millepora_complanata_KC570795
CCTGACATGGCATTTCCTAGATTAAATAACTTAAGCTTTTGACTACTACCTCCAGCTCTTTTACTCCT---TTTAGGATCTTCTTTAGTAGAACAAGGTGCAGGGACAGGTTGAACAGTATACCCCCCCCTATCAGGCCCTCAGACTCACTCAGGGGGTTCTGTTGACTTAGCTATTTTTAGTTTACACTGTGCAGGAGCTTCGTCCATTATGGG
>Millepora_alcicornis_KC570800
CCTGACATGGCATTTCCTAGATTAAATAACTTAAGCTTTTGACTACTACCTCCAGCTCTTTTACTCCT---TTTAGGATCTTCTTTAGTAGAACAAGGTGCAGGGACAGGTTGAACAGTATACCCCCCCCTATCAGGCCCTCAGACTCACTCAGGGGGTTCTGTTGACTTAGCTATTTTTAGTTTACACTGTGCAGGAGCTTCGTCCATTATGGG
>Millepora_alcicornis_KC570801
CCTGACATGGCATTTCCTAGATTAAATAACTTAAGCTTTTGACTACTACCTCCAGCTCTTTTACTCCT---TTTAGGATCTTCTTTAGTAGAACAAGGTGCAGGGACAGGTTGAACAGTATACCCCCCCCTATCAGGCCCTCAGACTCACTCAGGGGGTTCTGTTGACTTAGCTATTTTTAGTTTACACTGTGCAGGAGCTTCGTCCATTATGGG
>Lytocarpia_myriophyllum_MH282717
CCGGATATGGCGTTCCCNCGACTAAATAATTTAAGTTTCTGACTTTTACCTCCTGCTTTAATATTATT---ATTAACTTCCTCTTTTATAGAAGGAGGAGCAGGTACAGGTTGAACAGTATATCCCCCTTTATCAGGACCTATCGCCCATTCAGGTAGTTCTGTAGATTTAGCTATTTTTAGCTTACATTGTGCAGGTGCTTCTTCTATTATGGG
>Lytocarpia_myriophyllum_MH282715
CCGGATATGGCGTTTCCCCGACTAAATAATTTAAGTTTCTGACTTTTACCTCCTGCTTTAATATTATT---ATTAACTTCCTCTTTTATAGAAGGAGGAGCAGGTACAGGTTGAACAGTATACCCCCCTTTATCAGGACCTATCGCCCATTCAGGTAGTTCTGTAGATTTAGCTATTTTTAGCTTACATTGTGCAGGTGCTTCTTCTATTATGGG
>Lytocarpia_myriophyllum_MH282719
CCGGATATGGCGTTTCCCCGACTAAATAATTTAAGTTTTTGACTTTTACCTCCTGCTTTAATATTATT---ATTAACTTCCTCTTTTATAGAAGGAGGAGCAGGTACAGGTTGAACAGTATACCCCCCTTTATCAGGACCTATCGCCCATTCAGGTAGTTCTGTAGATTTAGCTATTTTTAGTTTACATTGTGCAGGTGCTTCTTCTATTATGGG
>Lytocarpia_myriophyllum_MH282713
CCGGATATGGCGTTTCCCMGACTAAATAATTTAAGTTTCTGACTTTTACCTCCTGCTTTAATATTATT---ATTAACTTCCTCTTTTATAGAAGGAGGAGCAGGTACAGGTTGAACAGTATACCCCCCTTTATCAGGACCTATCGCCCATTCAGGTAGTTCTGTAGATTTAGCTATTTTTAGTTTACATTGTGCAGGTGCTTCTTCTATTATGGG
>Macrorhynchia_balei_MH282723
CCGGATATGGCGTTTCCGCGATTAAATAACCTAAGTTTTTGGTTACTCCCTCCCGCACTAATGTTATT---AGTAGCATCTTCTTTTGTAGAAGGAGGAGCAGGTACTGGATGAACCGTATACCCACCATTATCAGGCCCTATTGCTCATTCTGGTAGTTCTGTAGATTTAGCTATATTCAGCCTACATTGTGCAGGTGCCTCCTCAATTATGGG
>Lytocarpia_nigra_MH282722
CCGGATATGGCGTTTCCGCGACTAAATAATTTAAGTTTTTGATTACTCCCCCCTGCATTAATGTTATT---ATTAGCATCATCTTTTGTTGAAGCAGGAGCAGGAACTGGGTGAACTGTTTATCCTCCTTTATCAGGACCAATTGCACATTCTGGAAGTTCTGTCGATTTAGCTATTTTTAGTTTACATTGTGCAGGAGCTTCTTCTATTATGGG
>Macrorhynchia_furcata_MH282725
CCGGATATGGCGTTTCCGCGATTAAATAACCTTAGTTTTTGATTACTCCCCCCCGCATTAATGTTATT---ATTAATATCTTCTTTTACAGAAGGAGGAGCAGGAACAGGATGAACTGTATACCCACCTTTATCAGGACCCATAGCTCATTCAGGTAGTTCTGTTGATTTAGTTATATTTAGTTTACATTGTGCAGGTGCATCATCCATTATGGG
>Aglaophenia_trifida_MH282636
CCGGATATGGCGTTTCCGCGACTCAATAATTTAAGTTTTTGACTTCTTCCCCCTGCTTTAATATTACT---ATTAGCTTCTTCTTTTGTAGAAGTAGGCGCAGGTACTGGTTGAACAGTTTATCCTCCATTATCAGGACCTATAGCTCATTCAGGAAGTTCTGTTGATTTAGCTATTTTTAGTCTACATTGCGCCGGTGCTTCCTCTATTATGGG
>Aglaophenia_octodonta_MH282610
CCGGAYATGGCGTTTCCSCGATTAAATAATCTAAGTTTTTGACTTCTTCCTCCTGCTTTAATGTTACT---ATTAGCTTCTTCCTTTGTTGAAGTGGGTGCAGGTACAGGATGAACAGTATACCCTCCATTATCAGGTCCTATAGCTCACTCAGGAAGCTCCGTTGATTTAGCTATTTTCAGTCTACATTGTGCTGGTGCTTCTTCTATCATGGG
>Aglaophenia_trifida_MH282630
CCAGATATGGCTTTTCCTAGACTTAATAATTTGAGTTTTTGACTTCTTCCTCCTGCTTTAATACTATT---ATTAGCCTCTTCTTTTATAGAAGTAGGTGCAGGTACTGGTTGAACAGTTTATCCCCCATTATCAGGACCTATAGCCCATTCAGGAAGTTCTGTTGATTTAGCTATTTTTAGTCTTCATTGCGCTGGTGCTTCTTCTATTATGGG
>Aglaophenia_octodonta_MH282611
CCGGAYATGGCGTTTCCSCGACTTAATAATTTAAGCTTTTGACTCCTTCCTCCTGCTTTAATGCTATT---ATTAGCTTCCTCCTTTGTTGAAGTGGGTGCAGGTACTGGGTGAACAGTTTACCCTCCATTATCAGGATCTATAGCTCATTCAGGAAGCTCTGTTGATTTAGCTATTTTTAGTTTACATTGTGCTGGTGCTTCTTCCATAATGGG
>Aglaophenia_pluma_MH282616
CCGGAYATGGCGTTTCCSCGACTTAATAATTTAAGCTTTTGACTTCTTCCTCCTGCTTTAATGCTGTT---ATTAGCTTCTTCCTTTGTTGAAGTAGGTGCAGGTACTGGATGAACAGTTTACCCTCCATTATCAGGACCTATAGCTCATTCAGGAAGTTCTGTTGATTTAGCTATTTTTAGTTTACATTGCGCTGGTGCTTCTTCCATAATGGG
>Aglaophenia_pluma_MH282615
CCGGAYATGGCGTTCCCCCKGCTTAATAATTTAAGCTTTTGACTTCTTCCTCCTGCTTTAATGCTGTT---ATTAGCTTCTTCTTTTGTTGAAGTGGGTGCAGGTACTGGATGAACAGTTTACCCTCCATTATCAGGACCTATAGCTCATTCAGGAAGTTCTGTTGATTTAGCTATCTTTAGTTTACATTGCGCTGGTGCTTCTTCTATAATGGG
>Aglaophenia_pluma_MH282620
CCGGATATGGCGTTTCCSCGGCTTAATAATTTAAGCTTTTGACTTCTTCCTCCTGCTTTAATGCTGTT---ATTAGCTTCTTCTTTTGTTGAAGTGGGTGCAGGTACTGGATGAACAGTTTACCCTCCATTATCAGGACCTATAGCTCATTCAGGAAGTTCTGTTGATTTAGCTATCTTTAGTTTACATTGCGCTGGTGCTTCTTCCATAATGGG
>Aglaophenia_trifida_MH282632
CCGGATATGGCGTTTCCGCGGCTTAATAACTTAAGTTTTTGACTTCTTCCTCCTGCTTTAATGTTATT---ATTAGCTTCTTCTTTTGTAGAAATAGGTGCAGGTACTGGTTGAACAGTTTATCCTCCATTATCAGGACCAATAGCTCATTCAGGAAGTTCTGTTGATTTAGCTATTTTTAGTCTTCATTGTGCTGGTGCTTCTTCTATTATGGG
>Aglaophenia_tubulifera_MH282642
CCGGATATGGCGTTTCCSMGACTTAATAATTTAAGTTTTTGACTTCTTCCTCCTGCTTTAATGTTATT---GTTAGCTTCTTCTTTTATTGAAGTAGGTGCAGGTACTGGATGAACAGTTTATCCTCCATTATCAGGACCAATAGCTCATTCAGGGAGTTCTGTTGATTTAGCTATTTTTAGTTTACACTGTGCTGGTGCTTCTTCTATTATGGG
>Aglaophenia_latecarinata_MH282602
CCTGATATGGCATTTCCTAGACTTAATAACTTAAGTTTTTGATTATTACCACCTGCATTAATGTTATT---ATTAGCTTCCTCTTTCGTAGAAGGAGGAGCAGGAACAGGATGAACAGTTTACCCCCCACTCTCAGGTCCTATAGCTCACTCAGGTAGTTCAGTTGATTTAGCTATATTTAGCTTACACTGCGCTGGAGCTTCATCCATTATGGG
>Aglaophenia_rhynchocarpa_MH282624
CCTGATATGGCTTTTCCTAGATTAAATAACTTGAGCTTTTGATTACTACCACCCGCACTAATGTTATT---ATTAGCTTCTTCTTTCGTAGAAGGAGGTGCAGGGACAGGGTGAACAGTATACCCACCTTTATCGGGACCTATAGCTCATTCAGGCAGTTCTGTGGATTTAGCTATTTTTAGTTTACATTGCGCAGGAGCTTCTTCTATTATGGG
>Aglaophenia_rhynchocarpa_MH282627
CCTGATATGGCTTTTCCTAGGTTAAATAACTTGAGCTTTTGATTACTACCACCCGCACTAATGTTACT---ATTAGCTTCTTCTTTCGTAGAAGGAGGTGCAGGGACAGGATGAACAGTATACCCACCTTTGTCGGGACCTATAGCTCATTCAGGCAGTTCTGTGGATTTAGCTATTTTTAGTTTACATTGCGCAGGAGCTTCTTCTATTATGGG
>Aglaophenia_rhynchocarpa_MH282626
CCTGATATGGCTTTTCCTAGGTTAAATAACTTGAGCTTTTGATTACTACCACCCGCACTAATGTTACT---ATTAGCTTCTTCTTTCGTAGAAGGAGGTGCAGGGACAGGGTGAACAGTATACCCACCTTTATCGGGACCTATAGCTCATTCAGGCAGTTCTGTGGATTTAGCTATTTTTAGTTTACATTGCGCAGGAGCTTCTTCTATTATGGG
>Aglaophenia_rhynchocarpa_MH282628
CCTGATATGGCTTTTCCTAGATTAAATAACTTGAGCTTTTGATTACTACCACCCGCACTAATGTTACT---ATTAGCTTCTTCTTTCGTAGAAGGAGGTGCAGGGACAGGGTGAACAGTATACCCACCTTTGTCGGGACCTATAGCTCATTCAGGCAGTTCTGTGGATTTAGCTATTTTTAGTTTACATTGCGCAGGAGCTTCTTCTATTATGGG
>Aglaophenia_trifida_MH282637
CCAGATATGGCTTTTCCTAGACTCAATAATTTAAGTTTTTGACTTCTTCCCCCTGCTTTAATGTTACT---ATTAGCTTCTTCTTTTGTAGAAGTAGGCGCAGGTACTGGTTGAACAGTTTATCCTCCATTATCAGGACCTATAGCTCATTCAGGAAGTTCTGTTGATTTAGCTATTTTTAGTCTACATTGCGCCGGTGCTTCCTCTATTATGGG
>Aglaophenia_trifida_MH282631
CCAGATATGGCTTTTCCCAGACTTAATAATTTAAGTTTTTGACTTCTTCCTCCTGCTTTAATGTTATT---ATTAGCTTCTTCTTTTGTAGAAATAGGTGCAGGTACTGGTTGAACAGTTTATCCTCCATTATCAGGACCAATAGCTCATTCAGGAAGTTCTGTTGATTTAGCTATTTTTAGTCTTCATTGTGCTGGTGCTTCTTCTATTATGGG
>Aglaophenia_trifida_MH282634
CCAGATATGGCTTTTCCCAGACTCAATAATTTAAGCTTTTGACTTCTTCCCCCTGCTTTAATGTTATT---ATTAGCTTCTTCTTTTGTAGAAATAGGTGCAGGTACTGGTTGAACAGTTTATCCTCCATTGTCAGGACCAATAGCTCATTCAGGAAGTTCTGTTGATTTAGCTATTTTTAGTCTTCATTGTGCTGGTGCTTCTTCTATTATGGG
>Aglaophenia_trifida_MH282633
CCAGATATGGCTTTTCCCAGACTCAATAATTTAAGCTTTTGACTTCTTCCCCCTGCTTTAATGTTATT---ATTAGCTTCTTCTTTTGTAGAAATAGGTGCAGGTACTGGTTGAACAGTTTATCCTCCATTGTCAGGACCAATAGCTCATTCAGGAAGTTCTGTTGATTTAGCTATTTTTAGTCTTCATTGTGCTGGTGCTTCTTCTATTATGGG
>Aglaophenia_prominens_MH282622
CCTGATATGGCTTTTCCTAGATTAAACAATTTAAGTTTTTGACTTCTCCCCCCTGCTTTAATGCTATT---ATTAGCTTCCTCTTTTGTAGAAGGAGGTGCAGGAACTGGATGAACAGTTTACCCACCATTATCAGGACCTATAGCTCATTCAGGTAGTTCTGTTGATTTAGCTATTTTTAGTTTACATTGTGCCGGTGCTTCTTCTATAATGGG
>Aglaophenia_sp._MN138367
CCTGATATGGCTTTTCCTAGACTTAATAACCTAAGTTTTTGATTACTCCCTCCTGCTTTAATGCTATT---ATTAGCTTCCTCCTTCGTAGAAGGGGGTGCAGGTACTGGGTGAACAGTATACCCCCCATTATCAGGACCTATTGCTCATTCAGGAAGTTCTGTTGATTTAGCTATTTTTAGTTTACATTGTGCTGGTGCTTCTTCTATTATGGG
>Aglaophenia_struthionides_MH282629
CCTGATATGGCTTTTCCTAGACTTAATAACCTAAGTTTTTGATTACTCCCTCCTGCTTTAATGCTATT---ATTAGCTTCCTCCTTCGTAGAAGGGGGTGCAGGTACTGGGTGAACAGTATACCCTCCATTATCTGGACCTATTGCTCATTCAGGAAGTTCTGTTGATTTAGCTATTTTTAGTTTACATTGTGCTGGTGCTTCTTCTATTATGGG
>Aglaophenia_latirostris_MH282603
CCTGATATGGCTTTTCCTAGACTTAATAACCTAAGTTTTTGATTACTCCCTCCTGCTTTAATGCTATT---ATTAGCTTCCTCCTTCGTAGAAGGGGGTGCAGGTACTGGGTGAACAGTATATCCTCCATTATCAGGACCTATTGCTCATTCAGGAAGTTCTGTTGATTTAGCTATTTTTAGTTTACATTGTGCTGGTGCTTCTTCTATTATGGG
>Aglaophenia_latirostris_MH282604
CCTGATATGGCTTTTCCTAGACTTAATAACCTAAGTTTTTGATTACTCCCTCCTGCTTTAATGCTATT---ATTAGCTTCCTCCTTCGTAGAAGGGGGTGCAGGTACTGGGTGAACAGTATACCCTCCATTATCAGGACCTATTGCTCATTCAGGAAGTTCTGTTGATTTAGCTATTTTTAGTTTACATTGTGCTGGTGCTTCTTCTATTATGGG
>Hydrozoa_sp._MG421931
CCTGATATGGCTTTTCCTAGACTTAATAACCTAAGTTTTTGATTACTCCCTCCTGCTTTAATGCTATT---ATTAGCTTCCTCCTTCGTAGAAGGGGGTGCAGGTACTGGGTGAACAGTATACCCTCCATTATCAGGACCTATTGCTCATTCAGGAAGTTCTGTTGATTTAGCTATTTTTAGTTTACATTGTGCTGGTGCTTCTTCTATTATGGG
>Aglaophenia_struthionides_MN447926
CCTGATATGGCTTTTCCTAGACTTAATAACCTAAGTTTTTGATTACTCCCTCCTGCTTTAATGCTATT---ATTAGCTTCCTCCTTCGTAGAAGGGGGTGCAGGTACTGGATGAACAGTATACCCTCCATTATCAGGACCTATTGCTCATTCAGGAAGTTCTGTTGATTTAGCTATTTTTAGTTTACATTGTGCTGGTGCTTCTTCTATTATGGG
>Aglaophenia_kirchenpaueri_MH282596
CCTGATATGGCTTTTCCTAGGCTTAATAATTTAAGTTTTTGACTTCTCCCTCCCGCTTTAATGTTATT---ATTAGCTTCCTCTTTTGTTGAAGTAGGTGCAGGCACTGGATGAACAGTTTACCCCCCATTATCAGGACCAATAGCTCATTCAGGAAGTTCTGTTGATTTAGCTATTTTTAGTTTACATTGTGCTGGTGCTTCTTCCATTATGGG
>Aglaophenia_pluma_MH282613
CCAGATATGGCTTTTCCTAGACTTAATAATTTAAGCTTTTGACTTCTTCCTCCTGCTTTAATGTTGTT---ATTAGCTTCTTCCTTTGTTGAAGTGGGTGCAGGTACTGGGTGAACAGTTTACCCTCCATTATCAGGACCTATAGCTCATTCAGGAAGTTCTGTTGATTTAGCTATCTTTAGTTTACATTGTGCTGGTGCTTCTTCCATAATGGG
>Aglaophenia_pluma_MH282614
CCGGATATGGCTTTTCCTAGACTTAATAATTTAAGCTTTTGACTTCTTCCTCCTGCTTTAATGCTGTT---ATTAGCTTCTTCCTTTGTTGAAGTGGGTGCAGGTACTGGATGAACAGTTTATCCTCCATTATCAGGACCTATAGCTCATTCAGGAAGTTCTGTTGATTTAGCTATCTTTAGTTTACATTGCGCTGGTGCTTCTTCCATAATGGG
>Aglaophenia_pluma_MH282619
CCGGATATGGCTTTTCCTAGGCTTAATAATTTAAGCTTTTGACTTCTTCCTCCTGCTTTAATGCTGTT---ATTAGCTTCTTCCTTTGTTGAAGTGGGTGCAGGTACTGGATGGACAGTTTACCCTCCATTATCAGGACCTATAGCTCATTCAGGAAGTTCTGTTGATTTAGCTATCTTTAGTTTACATTGCGCTGGTGCTTCTTCCATAATGGG
>Aglaophenia_sp._MW278607
CCCGATATGGCTTTCCCTAGATTAAATAATTTAAGTTTTTGACTACTACCCCCAGCATTAATGTTATT---GTTAGCTTCTTCTTTTGTAGAGTCAGGAGCGGGTACCGGGTGAACTGTATATCCTCCTTTATCAGGTCCCATTGCACATTCTGGTAGTTCTGTAGATTTAGCTATATTTAGTCTTCATTGCGCAGGTGCTTCTTCCATTATGGG
>Macrorhynchia_philippina_LT899935
CCAGATATGGCTTTTCCTAGATTAAATAACTTAAGTTTTTGATTACTTCCCCCTGCTTTAATGTTATT---AATAGCATCATCTTTCGTTGAAGGGGGAGCAGGAACAGGATGAACTGTATACCCACCTTTATCAGGCCCAATAGCTCACTCTGGAAGTTCAGTTGATTTAGCTATATTTAGCCTTCACTGTGCAGGTGCTTCTTCAATTATGGG
>Macrorhynchia_filamentosa_LT903679
CCAGATATGGCTTTTCCTAGATTAAATAACTTAAGTTTTTGATTACTTCCCCCTGCTTTAATGTTATT---AATAGCATCATCTTTCGTTGAAGGGGGAGCAGGAACAGGATGAACTGTATACCCACCTTTATCAGGCCCAATAGCTCACTCTGGAAGTTCAGTTGATTTAGCTATATTTAGCCTTCACTGTGCAGGTGCTTCTTCAATTATGGG
>Macrorhynchia_sp._MN690412
CCAGATATGGCTTTTCCTAGATTAAATAATTTGAGTTTTTGGTTACTTCCTCCCGCCTTAATGTTATT---AATAGCATCATCTTTCGTTGAAGGAGGAGCAGGAACAGGATGAACTGTATACCCACCTTTATCAGGTCCAATAGCTCACTCTGGAAGTTCAGTTGATTTAGCCATATTTAGTCTTCATTGTGCAGGTGCTTCTTCTATTATGGG
>Macrorhynchia_philippina_MH282739
CCAGATATGGCTTTTCCTAGATTAAATAATTTGAGTTTTTGGTTACTTCCTCCCGCCTTAATGCTATT---AATAGCATCATCTTTCGTTGAAGGAGGAGCAGGAACAGGATGAACTGTATACCCACCTTTATCAGGTCCAATAGCTCACTCTGGAAGTTCAGTTGATTTAGCCATATTTAGTCTTCATTGTGCAGGTGCTTCTTCTATTATGGG
>Macrorhynchia_philippina_MH282726
CCAGATATGGCTTTTCCTAGATTAAATAATTTAAGTTTTTGGTTACTTCCTCCCGCCTTAATGCTATT---AATAGCATCATCTTTCGTTGAAGGAGGAGCAGGAACAGGATGAACTGTATACCCACCTTTATCAGGTCCAATAGCTCACTCTGGAAGTTCAGTTGATTTAGCCATATTTAGTCTTCATTGTGCAGGTGCTTCTTCTATTATGGG
>Macrorhynchia_philippina_MH282730
CCAGATATGGCTTTTCCTAGATTAAATAATTTGAGTTTTTGGTTACTTCCTCCCGCCTTAATGCTATT---AATAGCATCATCTTTCGTTGAAGGAGGAGCAGGAACAGGATGAACTGTATACCCACCTTTATCAGGTCCAATAGCTCACTCTGGAAGTTCAGTTGATTTAGCTATATTTAGTCTTCATTGTGCAGGTGCTTCTTCTATTATGGG
>Macrorhynchia_philippina_MH282740
CCAGATATGGCTTTTCCTAGATTAAATAATTTGAGTTTTTGGTTACTTCCTCCCGCCTTAATGCTATT---AATAGCATCATCTTTCGTTGAAGGAGGAGCAGGAACAGGATGAACTGTATACCCACCTTTATCAGGTCCAATAGCTCACTCTGGAAGTTCAGTTGATTTAGCTATATTTAGTCTTCATTGTGCAGGTGCTTCTTCTATTATGGG
>Macrorhynchia_philippina_MH282738
CCAGATATGGCTTTTCCTAGATTAAATAATTTGAGTTTTTGGTTACTTCCTCCCGCCTTAATGCTATT---AATAGCATCATCTTTCGTTGAAGGAGGAGCAGGAACAGGATGAACTGTATACCCACCTTTATCAGGTCCAATAGCTCACTCTGGAAGTTCAGTTGATTTAGCTATATTTAGTCTTCATTGTGCAGGTGCTTCTTCTATTATGGG
>Macrorhynchia_philippina_MH282735
CCAGATATGGCTTTTCCTAGATTAAATAATTTGAGTTTTTGGTTACTTCCTCCCGCCTTAATGCTATT---AATAGCATCATCTTTCGTTGAAGGAGGAGCAGGAACAGGATGAACTGTATACCCACCTTTATCAGGTCCAATAGCTCACTCTGGAAGTTCAGTTGATTTAGCCATATTTAGTCTTCATTGTGCAGGTGCTTCTTCTATTATGGG
>Macrorhynchia_philippina_MH282728
CCAGATATGGCTTTTCCTAGATTAAATAATTTGAGTTTTTGGTTACTTCCTCCCGCCTTAATGCTATT---AATAGCATCATCTTTCGTTGAAGGAGGAGCAGGAACAGGATGAACTGTATACCCACCTTTATCAGGTCCAATAGCTCACTCTGGAAGTTCAGTTGATTTAGCCATATTTAGTCTTCATTGTGCAGGTGCTTCTTCTATTATGGG
>Macrorhynchia_philippina_MH282741
CCAGATATGGCTTTTCCTAGATTAAATAATTTGAGTTTTTGGTTACTTCCTCCCGCCTTAATGCTATT---AATAGCATCATCTTTCGTTGAAGGAGGAGCAGGAACAGGATGAACTGTATACCCACCTTTATCAGGTCCAATAGCTCACTCTGGAAGTTCAGTTGATTTAGCCATATTTAGTCTTCATTGTGCAGGTGCTTCTTCTATTATGGG
>Macrorhynchia_philippina_MH282727
CCAGATATGGCTTTTCCTAGATTAAATAATTTGAGTTTTTGGTTACTTCCTCCCGCCTTAATGCTATT---AATAGCATCATCTTTCGTTGAAGGAGGAGCAGGAACAGGATGAACTGTATACCCACCTTTATCAGGTCCAATAGCTCACTCTGGAAGTTCAGTTGATTTAGCCATATTTAGTCTTCATTGTGCAGGTGCTTCTTCTATTATGGG
>Macrorhynchia_philippina_MH282732
CCAGATATGGCTTTTCCTAGATTAAATAATTTGAGTTTTTGGTTACTTCCTCCCGCCTTAATGCTATT---AATAGCATCATCTTTCGTTGAAGGAGGAGCAGGAACAGGATGAACTGTATACCCACCTTTATCAGGTCCAATAGCTCACTCTGGAAGTTCAGTTGATTTAGCCATATTTAGTCTTCATTGTGCAGGTGCTTCTTCTATTATGGG
>Macrorhynchia_philippina_MH282733
CCAGATATGGCTTTTCCTAGATTAAATAATTTGAGTTTTTGGTTACTTCCTCCCGCCTTAATGCTATT---AATAGCATCATCTTTCGTTGAAGGAGGAGCAGGAACAGGATGAACTGTATACCCACCTTTATCAGGTCCAATAGCTCACTCTGGAAGTTCAGTTGATTTAGCCATATTTAGTCTTCATTGTGCAGGTGCTTCTTCTATTATGGG
>Macrorhynchia_phoenicea_MH282742
CCGGATATGGCGTTTCCGCGATTAAATAACTTAAGTTTTTGATTATTACCTCCAGCATTAATGTTATT---AATAGCATCTTCTTTTGTAGAAGGAGGAGCAGGAACAGGATGAACTGTTTATCCACCTTTATCAGGGCCAATCGCTCACTCTGGTAGTTCCGTAGATTTAGCCATATTTAGTTTACATTGTGCCGGCGCTTCTTCAATAATGGG
>Macrorhynchia_cf._MH282724
CCGGATATGGCGTTTCCGCGGTTAAATAATTTAAGTTTTTGATTACTACCACCTGCATTAATATTATT---ATTAATGTCTTCCTTTGTAGAAGGAGGGGCAGGAACAGGGTGAACTGTTTATCCACCCTTATCAGGACCAATTGCACATTCAGGAAGTTCTGTAGATTTAGCTATATTTAGTTTACATTGTGCAGGTGCTTCATCTATAATGGG
>Zanclea_divergens_MN967324
CCAGATATGGCATTCCCAAGATTAAATAACTTGAGTTTTTGATTATTACCACCGGCACTACTTCTTCT---TTTAGGATCATCTCTAATAGAACAAGGAGCAGGAACAGGGTGAACAGTATATCCACCTCTAGCAGGTCCACAAACTCACTCTGGAGGATCTGTTGATTTAGCTATTTTTAGTTTACATTGTGCAGGTGCCTCATCCATAATGGG
>Zanclea_sp._LT607017
CCAGATATGGCATTTCCTAGGTTAAATAATTTGAGCTTTTGATTATTACCACCAGCATTACTTTTATT---GCTAGGTTCATCACTTATTGAACAAGGAGCAGGTACAGGTTGAACTGTTTATCCACCTTTGTCAGGACCGCAAACCCACTCANGAGGTTCTGTAGATCTGGCTATTTTTAGTTTGCATTGTGCAGGAGCTTCTTCCATAATGGG
>Zanclea_sp._LT607018
CCAGATATGGCATTTCCTAGGTTAAATAATTTGAGCTTTTGATTATTACCACCAGCATTACTTTTATT---GCTAGGTTCATCACTTATTGAACAAGGAGCAGGTACAGGTTGAACTGTTTATCCACCTTTGTCAGGACCGCAAACCCACTCANGAGGTTCTGTAGATCTGGCTATTTTTAGTTTGCATTGTGCAGGAGCTTCTTCCATAATGGG
>Zanclea_sp._LT607012
CCAGATATGGCATTTCCTAGGTTAAATAATTTGAGCTTTTGATTATTACCACCAGCATTACTTTTATT---GCTAGGTTCATCACTTATTGAACAAGGAGCAGGTACAGGTTGAACTGTTTATCCACCTTTGTCAGGACCGCAAACCCACTCAGGAGGTTCTGTAGATCTGGCTATTTTTAGTTTGCATTGTGCAGGAGCTTCTTCCATAATGGG
>Zanclea_sp._MT363357
CCAGATATGGCATTTCCTAGGTTAAATAATTTGAGCTTTTGATTATTACCACCAGCATTACTTTTATT---GCTAGGTTCATCACTTATTGAACAAGGAGCAGGTACAGGTTGAACTGTTTATCCACCTTTGTCAGGACCGCAAACCCACTCAGGAGGTTCTGTAGATCTGGCTATTTTTAGTTTGCATTGTGCAGGAGCTTCTTCCATAATGGG
>Zanclea_sp._LT607013
CCAGATATGGCATTTCCTAGGTTAAATAATTTGAGCTTTTGATTATTACCACCAGCATTACTTTTATT---GCTAGGTTCATCACTTATTGAACAAGGAGCAGGTACAGGTTGAACTGTTTATCCACCTTTGTCAGGACCGCAAACCCACTCAGGAGGTTCTGTAGATCTGGCTATTTTTAGTTTGCATTGTGCAGGAGCTTCTTCCATAATGGG
>Zanclea_sp._LT607011
CCAGATATGGCATTTCCTAGGTTAAATAATTTGAGCTTTTGATTATTACCACCAGCATTACTTTTATT---GCTAGGTTCATCACTTATTGAACAAGGAGCAGGTACAGGTTGAACTGTTTATCCACCTTTGTCAGGACCACAAACCCACTCAGGAGGTTCTGTAGATCTGGCTATTTTTAGTTTGCATTGTGCAGGAGCTTCTTCCATAATGGG
>Zanclea_sp._LT607016
CCAGATATGGCATTTCCTAGGTTAAATAATTTGAGCTTTTGATTATTACCACCAGCATTACTTTTATT---GCTAGGTTCATCACTTATTGAACAAGGAGTAGGTACAGGTTGAACTGTTTATCCACCTTTGTCAGGACCACAAACCCACTCAGGAGGTTCTGTAGATCTGGCTATTTTTAGTTTGCATTGTGCAGGAGCTTCTTCCATAATGGG
>Zanclea_gallii_MT363593
CCAGACATGGCATTTCCTAGGTTAAATAATTTGAGTTTTTGATTATTACCACCAGCATTATTTTTGTT---GCTAGGTTCATCACTTATTGAACAAGGAGCAGGAACGGGTTGAACTGTTTATCCACCTTTATCAGGACCACAAACCCATTCAGGAGGTTCCGTAGATCTAGCTATTTTTAGTTTACATTGTGCAGGAGCTTCTTCCATAATGGG
>Zanclea_gallii_LC814757
CCAGACATGGCATTTCCTAGGTTAAATAATTTGAGTTTTTGATTATTACCACCAGCATTACTTTTGTT---GCTAGGTTCATCACTTATTGAACAAGGGGCAGGAACGGGTTGAACTGTTTATCCACCTTTATCAGGACCACAAACCCATTCAGGAGGTTCCGTAGATCTAGCTATTTTTAGTTTACATTGTGCAGGAGCTTCTTCCATAATGGG
>Zanclea_gallii_MT363354
CCAGACATGGCATTTCCTAGGTTAAATAATTTGAGTTTTTGATTATTACCACCAGCATTACTTTTGTT---GCTAGGTTCATCACTTATTGAACAAGGAGCAGGAACGGGTTGAACTGTTTATCCACCTTTATCAGGACCACAAACCCATTCAGGAGGTTCCGTAGATCTAGCTATTTTTAGTTTACATTGTGCAGGAGCTTCTTCCATAATGGG
>Zanclea_gallii_MT363355
CCAGACATGGCATTTCCTAGGTTAAATAATTTGAGTTTTTGATTATTACCACCAGCATTACTTTTGTT---GCTAGGTTCATCACTTATTGAACAAGGAGCAGGAACGGGTTGAACTGTTTATCCACCTTTATCAGGACCACAAACCCATTCAGGAGGTTCCGTAGATCTAGCTATTTTTAGTTTACATTGTGCAGGAGCTTCTTCCATAATGGG
>Zanclea_gallii_MT363356
CCAGACATGGCATTTCCTAGGTTAAATAATTTGAGTTTTTGATTATTACCACCAGCATTACTTTTGTT---GCTAGGTTCATCACTTATTGAACAAGGAGCAGGAACGGGTTGAACTGTTTATCCACCTTTATCAGGACCACAAACCCATTCAGGAGGTTCCGTAGATCTAGCTATTTTTAGTTTACATTGTGCAGGAGCTTCTTCCATAATGGG
>Zanclea_gallii_MT363582
CCAGACATGGCATTTCCTAGGTTAAATAATTTGAGTTTTTGATTATTACCACCAGCATTACTTTTGTT---GCTAGGTTCATCACTTATTGAACAAGGAGCAGGAACGGGTTGAACTGTTTATCCACCTTTATCAGGACCACAGACCCATTCAGGAGGTTCCGTAGATCTAGCTATTTTTAGTTTACATTGTGCAGGAGCTTCTTCCATAATGGG
>Zanclea_gallii_MT363584
CCAGACATGGCATTTCCTAGGTTAAATAATTTGAGTTTTTGATTATTACCACCAGCATTACTTTTGTT---GCTAGGTTCATCACTTATTGAACAAGGAGCAGGAACGGGTTGAACTGTTTATCCACCTTTATCAGGACCACAGACCCATTCAGGAGGTTCCGTAGATCTAGCTATTTTTAGTTTACATTGTGCAGGAGCTTCTTCCATAATGGG
>Zanclea_gallii_MT363591
CCAGACATGGCATTTCCTAGGTTAAATAATTTGAGTTTTTGATTATTACCACCAGCATTACTTTTGTT---GCTAGGTTCATCACTTATTGAACAAGGAGCAGGAACGGGTTGAACTGTTTATCCACCTTTATCAGGACCACAGACCCATTCAGGAGGTTCCGTAGATCTAGCTATTTTTAGTTTACATTGTGCAGGAGCTTCTTCCATAATGGG
>Zanclea_gallii_MT363592
CCAGACATGGCATTTCCTAGGTTAAATAATTTGAGTTTTTGATTATTACCACCAGCATTACTTTTGTT---GCTAGGTTCATCACTTATTGAACAAGGAGCAGGAACGGGTTGAACTGTTTATCCACCTTTATCAGGACCACAGACCCATTCAGGAGGTTCCGTAGATCTAGCTATTTTTAGTTTACATTGTGCAGGAGCTTCTTCCATAATGGG
>Zanclea_gallii_MT363596
CCAGACATGGCATTTCCTAGGTTAAATAATTTGAGTTTTTGATTATTACCACCAGCATTACTTTTGTT---GCTAGGTTCATCACTTATTGAACAAGGAGCAGGAACGGGTTGAACTGTTTATCCACCTTTATCAGGACCACAGACCCATTCAGGAGGTTCCGTAGATCTAGCTATTTTTAGTTTACATTGTGCAGGAGCTTCTTCCATAATGGG
>Zanclea_gallii_MT363581
CCAGACATGGCATTTCCTAGGTTAAATAATTTGAGTTTTTGATTATTACCACCAGCATTACTTTTGTT---GCTAGGTTCATCACTTATAGAACAAGGAGCAGGAACGGGTTGAACTGTTTATCCACCTTTATCAGGACCACAAACCCATTCAGGAGGTTCCGTAGATCTAGCTATTTTTAGTTTACATTGTGCAGGGGCTTCTTCCATAATGGG
>Zanclea_gallii_MT363586
CCAGACATGGCATTTCCTAGGTTAAATAATTTGAGTTTTTGATTATTACCACCAGCATTACTTTTGTT---GCTAGGTTCATCACTTATAGAACAAGGAGCAGGAACGGGTTGAACTGTTTATCCACCTTTATCAGGACCACAAACCCATTCAGGAGGTTCCGTAGATCTAGCTATTTTTAGTTTACATTGTGCAGGGGCTTCTTCCATAATGGG
>Zanclea_gallii_MT363588
CCAGACATGGCATTTCCTAGGTTAAATAATTTGAGTTTTTGATTATTACCACCAGCATTACTTTTGTT---GCTAGGTTCATCACTTATAGAACAAGGAGCAGGAACGGGTTGAACTGTTTATCCACCTTTATCAGGACCACAAACCCATTCAGGAGGTTCCGTAGATCTAGCTATTTTTAGTTTACATTGTGCAGGGGCTTCTTCCATAATGGG
>Zanclea_gallii_MT363589
CCAGACATGGCATTTCCTAGGTTAAATAATTTGAGTTTTTGATTATTACCACCAGCATTACTTTTGTT---GCTAGGTTCATCACTTATAGAACAAGGAGCAGGAACGGGTTGAACTGTTTATCCACCTTTATCAGGACCACAAACCCATTCAGGAGGTTCCGTAGATCTAGCTATTTTTAGTTTACATTGTGCAGGGGCTTCTTCCATAATGGG
>Zanclea_gallii_LN714230
CCAGACATGGCATTTCCTAGGTTAAATAATTTGAGTTTTTGATTATTACCACCAGCATTACTTTTGTT---GCTAGGTTCATCACTTATAGAACAAGGAGCAGGAACGGGTTGAACTGTTTATCCACCTTTGTCAGGACCACAAACCCATTCAGGAGGTTCCGTGGATCTAGCTATTTTTAGTTTACATTGTGCAGGAGCTTCTTCCATAATGGG
>Zanclea_gallii_LN714231
CCAGACATGGCATTTCCTAGGTTAAATAATTTGAGTTTTTGATTATTACCACCAGCATTACTTTTGTT---GCTAGGTTCATCACTTATAGAACAAGGAGCAGGAACGGGTTGAACTGTTTATCCACCTTTGTCAGGACCACAAACCCATTCAGGAGGTTCCGTGGATCTAGCTATTTTTAGTTTACATTGTGCAGGAGCTTCTTCCATAATGGG
>Zanclea_gallii_LN794213
CCAGACATGGCATTTCCTAGGTTAAATAATTTGAGTTTTTGATTATTACCACCAGCATTACTTTTGTT---GCTAGGTTCATCACTTATAGAACAAGGAGCAGGAACGGGTTGAACTGTTTATCCACCTTTGTCAGGACCACAAACCCATTCAGGAGGTTCCGTGGATCTAGCTATTTTTAGTTTACATTGTGCAGGAGCTTCTTCCATAATGGG
>Zanclea_gallii_LT607014
CCAGACATGGCATTTCCTAGGTTAAATAATTTGAGTTTTTGATTATTACCACCAGCATTACTTTTGTT---GCTAGGTTCATCACTTATAGAACAAGGAGCAGGAACGGGTTGAACTGTTTATCCACCTTTGTCAGGACCACAAACCCATTCAGGAGGTTCCGTGGATCTAGCTATTTTTAGTTTACATTGTGCAGGAGCTTCTTCCATAATGGG
>Zanclea_gallii_LT607015
CCAGACATGGCATTTCCTAGGTTAAATAATTTGAGTTTTTGATTATTACCACCAGCATTACTTTTGTT---GCTAGGTTCATCACTTATAGAACAAGGAGCAGGAACGGGTTGAACTGTTTATCCACCTTTGTCAGGACCACAAACCCATTCAGGAGGTTCCGTGGATCTAGCTATTTTTAGTTTACATTGTGCAGGAGCTTCTTCCATAATGGG
>Zanclea_gallii_MT363543
CCAGACATGGCATTTCCTAGGTTAAATAATTTGAGTTTTTGATTATTACCACCAGCATTACTTTTGTT---GCTAGGTTCATCACTTATTGAACAAGGAGCAGGAACGGGTTGAACTGTTTATCCACCTTTGTCAGGACCACAAACCCATTCAGGAGGTTCCGTGGATCTAGCTATTTTTAGTTTACATTGTGCAGGAGCTTCTTCCATAATGGG
>Zanclea_gallii_LN714228
CCAGACATGGCATTTCCTAGGTTAAATAATTTGAGTTTTTGATTATTACCACCAGCATTACTTTTGTT---GCTAGGTTCATCACTTATTGAACAAGGAGCAGGAACGGGTTGAACTGTTTATCCACCTTTGTCAGGACCACAAACCCATTCAGGAGGTTCCGTGGATCTAGCTATTTTTAGTTTACATTGTGCAGGAGCTTCTTCCATAATGGG
>Zanclea_gallii_LN714229
CCAGACATGGCATTTCCTAGGTTAAATAATTTGAGTTTTTGATTATTACCACCAGCATTACTTTTGTT---GCTAGGTTCATCACTTATTGAACAAGGAGCAGGAACGGGTTGAACTGTTTATCCACCTTTGTCAGGACCACAAACCCATTCAGGAGGTTCCGTGGATCTAGCTATTTTTAGTTTACATTGTGCAGGAGCTTCTTCCATAATGGG
>Zanclea_gallii_LT593889
CCAGACATGGCATTTCCTAGGTTAAATAATTTGAGTTTTTGATTATTACCACCAGCATTACTTTTGTT---GCTAGGTTCATCACTTATTGAACAAGGAGCAGGAACGGGTTGAACTGTTTATCCACCTTTGTCAGGACCACAAACCCATTCAGGAGGTTCCGTGGATCTAGCTATTTTTAGTTTACATTGTGCAGGAGCTTCTTCCATAATGGG
>Zanclea_gallii_MT363352
CCAGACATGGCATTTCCTAGGTTAAATAATTTGAGTTTTTGATTATTACCACCAGCATTACTTTTGTT---GCTAGGTTCATCACTTATAGAACAAGGAGCAGGAACGGGTTGAACTGTTTATCCACCTTTGTCAGGACCACAAACCCATTCAGGAGGTTCCGTAGATCTAGCTATTTTTAGTTTACATTGTGCAGGAGCTTCTTCCATAATGGG
>Zanclea_gallii_MT363453
CCAGACATGGCATTTCCTAGGTTAAATAATTTGAGTTTTTGATTATTACCACCAGCATTACTTTTGTT---GCTAGGTTCATCACTTATAGAACAAGGAGCAGGAACGGGTTGAACTGTTTATCCACCTTTGTCAGGACCACAAACCCATTCAGGAGGTTCCGTAGATCTAGCTATTTTTAGTTTACATTGTGCAGGAGCTTCTTCCATAATGGG
>Zanclea_gallii_MT363396
CCAGACATGGCATTTCCTAGGTTAAATAATTTGAGTTTTTGATTATTACCACCAGCATTACTTTTGTT---GCTAGGTTCATCACTTATAGAACAAGGAGCAGGAACGGGTTGAACTGTTTATCCACCTTTGTCAGGACCACAAACCCATTCAGGAGGTTCCGTAGATCTAGCTATTTTCAGTTTACATTGTGCAGGAGCTTCTTCCATAATGGG
>Zanclea_gallii_MT363542
CCAGACATGGCATTTCCTAGGTTAAATAATTTGAGTTTTTGATTATTACCACCAGCATTACTTTTGTT---ACTAGGTTCATCACTTATAGAACAAGGAGCAGGAACGGGTTGAACTGTTTATCCACCTTTGTCAGGACCACAAACCCATTCAGGAGGTTCCGTAGATCTAGCTATTTTTAGTTTACATTGTGCAGGAGCTTCTTCCATAATGGG
>Zanclea_gallii_MT363358
CCAGACATGGCATTTCCTAGGTTAAATAATTTGAGTTTTTGATTATTACCACCAGCATTACTTTTGTT---GCTAGGTTCATCACTTATAGAACAAGGAGCAGGAACGGGTTGAACTGTTTATCCACCTTTGTCAGGACCACAAACCCATTCAGGAGGTTCCGTAGATCTAGCTATTTTTAGTTTACATTGTGCAGGAGCTTCTTCCATAATGGG
>Zanclea_gallii_MT363399
CCAGACATGGCATTTCCTAGGTTAAATAATTTGAGTTTTTGATTATTACCACCAGCATTACTTTTGTT---GCTAGGTTCATCACTTATAGAACAAGGAGCAGGAACGGGTTGAACTGTTTATCCACCTTTGTCAGGACCACAAACCCATTCAGGAGGTTCCGTAGATCTAGCTATTTTTAGTTTACATTGTGCAGGAGCTTCTTCCATAATGGG
>Zanclea_gallii_MT363438
CCAGACATGGCATTTCCTAGGTTAAATAATTTGAGTTTTTGATTATTACCACCAGCATTACTTTTGTT---GCTAGGTTCATCACTTATAGAACAAGGAGCAGGAACGGGTTGAACTGTTTATCCACCTTTGTCAGGACCACAAACCCATTCAGGAGGTTCCGTAGATCTAGCTATTTTTAGTTTACATTGTGCAGGAGCTTCTTCCATAATGGG
>Zanclea_sp._MT363386
CCAGACATGGCATTTCCTAGATTAAATAATTTGAGTTTTTGACTATTACCACCAGCATTACTTTTATT---ATTAGGATCATCACTTATTGAACAAGGAGCAGGAACAGGTTGAACTGTTTATCCTCCATTATCAGGACCACAAACTCACTCAGGAGGTTCCGTAGACCTAGCTATTTTTAGTTTACATTGTGCAGGCGCTTCATCTATAATGGG
>Zanclea_sp._MT363398
CCAGACATGGCATTTCCTAGATTAAATAATTTGAGTTTTTGACTATTACCACCAGCATTACTTTTATT---ATTAGGATCATCACTTATTGAACAAGGAGCAGGAACAGGTTGAACTGTTTATCCTCCATTATCAGGACCACAAACTCACTCAGGAGGTTCCGTAGACCTAGCTATTTTTAGTTTACATTGTGCAGGCGCTTCATCTATAATGGG
>Zanclea_sp._MT363390
CCAGACATGGCATTTCCTAGATTAAATAATTTGAGTTTTTGACTATTACCACCAGCATTACTTTTATT---ATTAGGATCATCACTTATTGAACAAGGAGCAGGAACAGGTTGAACTGTTTATCCTCCATTATCAGGACCACAAACTCACTCAGGAGGTTCCGTAGACCTAGCTATTTTTAGTTTACATTGTGCAGGCGCTTCATCTATAATGGG
>Zanclea_sp._MT363400
CCAGACATGGCATTTCCTAGATTAAATAATTTGAGTTTTTGACTATTACCACCAGCATTACTTTTATT---ATTAGGATCATCACTTATTGAACAAGGAGCAGGAACAGGTTGAACTGTTTATCCTCCATTATCAGGACCACAAACTCACTCAGGAGGTTCCGTAGACCTAGCTATTTTTAGTTTACATTGTGCAGGCGCTTCATCTATAATGGG
>Zanclea_sp._MT363417
CCAGACATGGCATTTCCTAGATTAAATAATTTGAGTTTTTGACTATTACCACCAGCATTACTTTTATT---ATTAGGATCATCACTTATTGAACAAGGAGCAGGAACAGGTTGAACTGTTTATCCTCCATTATCAGGACCACAAACTCACTCAGGAGGTTCCGTAGACCTAGCTATTTTTAGTTTACATTGTGCAGGCGCTTCATCTATAATGGG
>Zanclea_sp._MT363429
CCAGACATGGCATTTCCTAGATTAAATAATTTGAGTTTTTGACTATTACCACCAGCATTACTTTTATT---ATTAGGATCATCACTTATTGAACAAGGAGCAGGAACAGGTTGAACTGTTTATCCTCCATTATCAGGACCACAAACTCACTCAGGAGGTTCCGTAGACCTAGCTATTTTTAGTTTACATTGTGCAGGCGCTTCATCTATAATGGG
>Zanclea_sp._MT363452
CCAGACATGGCATTTCCTAGATTAAATAATTTGAGTTTTTGACTATTACCACCAGCATTACTTTTATT---ATTAGGATCATCACTTATTGAACAAGGAGCAGGAACAGGTTGAACTGTTTATCCTCCATTATCAGGACCACAAACTCACTCAGGAGGTTCCGTAGACCTAGCTATTTTTAGTTTACATTGTGCAGGCGCTTCATCTATAATGGG
>Zanclea_sp._MT363455
CCAGACATGGCATTTCCTAGATTAAATAATTTGAGTTTTTGACTATTACCACCAGCATTACTTTTATT---ATTAGGATCATCACTTATTGAACAAGGAGCAGGAACAGGTTGAACTGTTTATCCTCCATTATCAGGACCACAAACTCACTCAGGAGGTTCCGTAGACCTAGCTATTTTTAGTTTACATTGTGCAGGCGCTTCATCTATAATGGG
>Zanclea_sp._MT363456
CCAGACATGGCATTTCCTAGATTAAATAATTTGAGTTTTTGACTATTACCACCAGCATTACTTTTATT---ATTAGGATCATCACTTATTGAACAAGGAGCAGGAACAGGTTGAACTGTTTATCCTCCATTATCAGGACCACAAACTCACTCAGGAGGTTCCGTAGACCTAGCTATTTTTAGTTTACATTGTGCAGGCGCTTCATCTATAATGGG
>Zanclea_sp._MT363467
CCAGACATGGCATTTCCTAGATTAAATAATTTGAGTTTTTGACTATTACCACCAGCATTACTTTTATT---ATTAGGATCATCACTTATTGAACAAGGAGCAGGAACAGGTTGAACTGTTTATCCTCCATTATCAGGACCACAAACTCACTCAGGAGGTTCCGTAGACCTAGCTATTTTTAGTTTACATTGTGCAGGCGCTTCATCTATAATGGG
>Zanclea_sp._MT363468
CCAGACATGGCATTTCCTAGATTAAATAATTTGAGTTTTTGACTATTACCACCAGCATTACTTTTATT---ATTAGGATCATCACTTATTGAACAAGGAGCAGGAACAGGTTGAACTGTTTATCCTCCATTATCAGGACCACAAACTCACTCAGGAGGTTCCGTAGACCTAGCTATTTTTAGTTTACATTGTGCAGGCGCTTCATCTATAATGGG
>Zanclea_sp._MT363529
CCAGACATGGCATTTCCTAGATTAAATAATTTGAGTTTTTGACTATTACCACCAGCATTACTTTTATT---ATTAGGATCATCACTTATTGAACAAGGAGCAGGAACAGGTTGAACTGTCTATCCTCCATTATCAGGACCACAAACTCACTCAGGAGGTTCCGTAGACCTAGCTATTTTTAGTTTACATTGTGCAGGCGCTTCATCTATAATGGG
>Zanclea_sp._LN714220
CCAGACATGGCATTTCCTAGATTAAATAATTTGAGTTTTTGACTATTACCACCAGCATTACTTTTATT---ATTAGGATCATCACTTATTGAACAAGGAGCAGGAACAGGTTGAACTGTCTATCCTCCATTATCAGGACCACAAACTCACTCAGGAGGTTCCGTAGACCTAGCTATTTTTAGTTTACATTGTGCAGGCGCTTCATCTATAATGGG
>Zanclea_sp._LN714221
CCAGACATGGCATTTCCTAGATTAAATAATTTGAGTTTTTGACTATTACCACCAGCATTACTTTTATT---ATTAGGATCATCACTTATTGAACAAGGAGCAGGAACAGGTTGAACTGTCTATCCTCCATTATCAGGACCACAAACTCACTCAGGAGGTTCCGTAGACCTAGCTATTTTTAGTTTACATTGTGCAGGCGCTTCATCTATAATGGG
>Zanclea_sp._LN714222
CCAGACATGGCATTTCCTAGATTAAATAATTTGAGTTTTTGACTATTACCACCAGCATTACTTTTATT---ATTAGGATCATCACTTATTGAACAAGGAGCAGGAACAGGTTGAACTGTCTATCCTCCATTATCAGGACCACAAACTCACTCAGGAGGTTCCGTAGACCTAGCTATTTTTAGTTTACATTGTGCAGGCGCTTCATCTATAATGGG
>Zanclea_sp._LN714223
CCAGACATGGCATTTCCTAGATTAAATAATTTGAGTTTTTGACTATTACCACCAGCATTACTTTTATT---ATTAGGATCATCACTTATTGAACAAGGAGCAGGAACAGGTTGAACTGTCTATCCTCCATTATCAGGACCACAAACTCACTCAGGAGGTTCCGTAGACCTAGCTATTTTTAGTTTACATTGTGCAGGCGCTTCATCTATAATGGG
>Zanclea_sp._LN714224
CCAGACATGGCATTTCCTAGATTAAATAATTTGAGTTTTTGACTATTACCACCAGCATTACTTTTATT---ATTAGGATCATCACTTATTGAACAAGGAGCAGGAACAGGTTGAACTGTCTATCCTCCATTATCAGGACCACAAACTCACTCAGGAGGTTCCGTAGACCTAGCTATTTTTAGTTTACATTGTGCAGGCGCTTCATCTATAATGGG
>Zanclea_sp._MT363420
CCAGACATGGCATTTCCTAGATTAAATAATTTGAGTTTTTGACTATTACCACCAGCATTACTTTTATT---ATTAGGATCATCACTTATTGAACAAGGAGCAGGAACAGGTTGAACTGTCTATCCTCCATTATCAGGACCACAAACTCACTCAGGAGGTTCCGTAGACCTAGCTATTTTTAGTTTACATTGTGCAGGCGCTTCATCTATAATGGG
>Zanclea_sp._MT363494
CCAGACATGGCATTTCCTAGATTAAATAATTTGAGTTTTTGACTATTACCACCAGCATTACTTTTATT---ATTAGGATCATCACTTATTGAACAAGGAGCAGGAACAGGTTGAACTGTCTATCCTCCATTATCAGGACCACAAACTCACTCAGGAGGTTCCGTAGACCTAGCTATTTTTAGTTTACATTGTGCAGGCGCTTCATCTATAATGGG
>Zanclea_sp._MT363495
CCAGACATGGCATTTCCTAGATTAAATAATTTGAGTTTTTGACTATTACCACCAGCATTACTTTTATT---ATTAGGATCATCACTTATTGAACAAGGAGCAGGAACAGGTTGAACTGTCTATCCTCCATTATCAGGACCACAAACTCACTCAGGAGGTTCCGTAGACCTAGCTATTTTTAGTTTACATTGTGCAGGCGCTTCATCTATAATGGG
>Zanclea_sp._MT363496
CCAGACATGGCATTTCCTAGATTAAATAATTTGAGTTTTTGACTATTACCACCAGCATTACTTTTATT---ATTAGGATCATCACTTATTGAACAAGGAGCAGGAACAGGTTGAACTGTCTATCCTCCATTATCAGGACCACAAACTCACTCAGGAGGTTCCGTAGACCTAGCTATTTTTAGTTTACATTGTGCAGGCGCTTCATCTATAATGGG
>Zanclea_sp._MT363566
CCAGACATGGCATTTCCTAGATTAAATAATTTGAGTTTTTGACTATTACCACCAGCATTACTTTTATT---ATTAGGATCATCACTTATTGAACAAGGAGCAGGAACAGGTTGAACTGTCTATCCTCCATTATCAGGACCACAAACTCACTCAGGAGGTTCCGTAGACCTAGCTATTTTTAGTTTACATTGTGCAGGCGCTTCATCTATAATGGG
>Zanclea_sp._MT363565
CCAGACATGGCATTTCCTAGATTAAATAATTTGAGTTTTTGANTATTACCACCAGCATTACTTTTATT---ATTAGGATCATCACTTATTGAACAAGGAGCAGGAACAGGTTGAACTGTCTATCCTCCATTATCAGGACCACAAACTCACTCAGGAGGTTCCGTAGACCTAGCTATTTTTAGTTTACATTGTGCAGGCGCTTCATCTATAATGGG
>Zanclea_sp._MT363525
CCAGATATGGCATTTCCTAGATTAAATAATCTAAGTTTCTGATTGTTACCACCAGCATTACTTTTATT---ATTGGGATCATCACTTATTGAACAAGGAGCAGGGACGGGTTGAACCGTTTATCCTCCATTATCAGGACCACAGACTCATTCAGGAGGTTCTGTAGACCTAGCTATTTTTAGTTTACACTGTGCAGGAGCTTCCTCCATAATGGG
>Zanclea_sp._MT363526
CCAGATATGGCATTTCCTAGATTAAATAATCTAAGTTTCTGATTGTTACCACCAGCATTACTTTTATT---ATTGGGATCATCACTTATTGAACAAGGAGCAGGGACGGGTTGAACCGTTTATCCTCCATTATCAGGACCACAGACTCATTCAGGAGGTTCTGTAGACCTAGCTATTTTTAGTTTACACTGTGCAGGAGCTTCCTCCATAATGGG
>Zanclea_sp._MT363576
CCAGATATGGCATTTCCTAGATTAAATAATCTAAGTTTTTGATTGTTACCACCAGCATTACTTTTGTT---ATTGGGATCATCACTTATCGAACAAGGAGCAGGGACGGGTTGAACCGTTTATCCTCCATTATCAGGACCACAGACTCATTCAGGAGGTTCTGTAGACCTAGCTATTTTTAGTTTACATTGTGCAGGAGCTTCCTCCATAATGGG
>Zanclea_sp._MT363580
CCAGATATGGCATTTCCTAGATTAAATAATCTAAGTTTTTGATTGTTACCACCAGCATTACTTTTGTT---ATTGGGATCATCACTTATCGAACAAGGAGCAGGGACGGGTTGAACCGTTTATCCTCCATTATCAGGACCACAGACTCATTCAGGAGGTTCTGTAGACCTAGCTATTTTTAGTTTACATTGTGCAGGAGCTTCCTCCATAATGGG
>Zanclea_sp._MT363533
CCAGATATGGCATTTCCTAGATTAAATAATCTAAGTTTTTGATTGTTACCACCAGCATTACTTTTATT---ATTGGGATCATCACTTATTGAACAAGGAGCAGGGACGGGTTGAACCGTTTATCCTCCATTATCAGGACCACAGACTCATTCAGGAGGTTCTGTAGACCTAGCTATTTTTAGTTTACATTGTGCAGGAGCTTCCTCCATAATGGG
>Zanclea_sp._MT363528
CCAGATATGGCATTTCCTAGATTAAATAATCTAAGTTTTTGATTGTTACCACCAGCATTACTTTTATT---ATTGGGATCATCACTTATTGAACAAGGAGCAGGGACGGGTTGAACCGTTTATCCTCCATTATCAGGACCACAGACTCATTCAGGAGGTTCTGTAGACCTAGCTATTTTTAGTTTACATTGTGCAGGAGCTTCCTCCATAATGGG
>Zanclea_sp._MT363590
CCAGATANGGCATTTCCTAGATTAAATAATCTAAGTTTTTGATTGTTACCACCAGCATTACTTTTATT---ATTGGGATCATCACTTATTGAACAAGGAGCAGGGACGGGTTGAACCGTTTATCCTCCATTATCAGGACCACAGACTCATTCAGGAGGTTCTGTAGACCTAGCTATTTTTAGTTTACATTGTGCAGGAGCTTCCTCCATAATGGG
>Zanclea_sp._MT363594
CCAGATANGGCATTTCCTAGATTAAATAATCTAAGTTTTTGATTGTTACCACCAGCATTACTTTTATT---ATTGGGATCATCACTTATTGAACAAGGAGCAGGGACGGGTTGAACCGTTTATCCTCCATTATCAGGACCACAGACTCATTCAGGAGGTTCTGTAGACCTAGCTATTTTTAGTTTACATTGTGCAGGAGCTTCCTCCATAATGGG
>Zanclea_sp._MT363597
CCAGATATGGCATTTCCTAGATTAAATAATCTAAGTTTTTGATTGCTACCACCAGCATTACTTTTATT---ATTGGGATCATCACTTATTGAACAAGGAGCAGGGACGGGTTGAACCGTTTATCCTCCATTATCAGGACCACAGACTCATTCAGGAGGTTCTGTAGACCTAGCTATTTTTAGTTTACATTGTGCAGGAGCTTCCTCCATAATGGG
>Zanclea_sp._MT363466
CCAGATATGGCATTTCCTAGATTAAATAATNTAAGTTTTTGATTGTTACCACCAGCATTACTTTTATT---ATTGGGATCATCACTTATTGAACAAGGAGCAGGGACGGGTTGAACCGTTTATCCTCCATTATCAGGACCACAGACTCATTCAGGAGGTTCTGTAGACCTAGCTATTTTTAGTTTACATTGTGCAGGAGCTTCCTCCATAATGGG
>Zanclea_sp._MT363426
CCAGATATGGCATTTCCTAGATTAAATAATCTAAGTTTTTGATTGTTACCACCAGCATTACTTTTATT---ATTGGGATCATCACTTATTGAACAAGGAGCAGGGACGGGTTGAACCGTTTATCCTCCATTATCAGGACCACAGACTCATTCAGGAGGTTCTGTAGACCTAGCTATTTTTAGTTTACATTGTGCAGGAGCTTCCTCCATAATGGG
>Zanclea_sp._MT363534
CCAGATATGGCATTTCCTAGATTAAATAATCTAAGTTTTTGATTGTTACCACCAGCATTACTTTTATT---ATTGGGATCATCACTTATTGAACAAGGAGCAGGGACGGGTTGAACCGTTTATCCTCCATTATCAGGACCACAGACTCATTCAGGAGGTTCTGTAGACCTAGCTATTTTTAGTTTACATTGTGCAGGAGCTTCCTCCATAATGGG
>Zanclea_sp._MT363372
CCAGATATGGCATTTCCTAGATTAAATAATCTAAGTTTTTGATTGTTACCACCAGCATTACTTTTATT---ATTGGGATCATCACTTATTGAACAAGGAGCAGGGACGGGTTGAACCGTTTATCCTCCATTATCAGGACCACAGACTCATTCAGGAGGTTCTGTAGACCTAGCTATTTTTAGTTTACATTGTGCAGGAGCTTCCTCCATAATGGG
>Zanclea_sp._MT363384
CCAGATATGGCATTTCCTAGATTAAATAATCTAAGTTTTTGATTGTTACCACCAGCATTACTTTTATT---ATTGGGATCATCACTTATTGAACAAGGAGCAGGGACGGGTTGAACCGTTTATCCTCCATTATCAGGACCACAGACTCATTCAGGAGGTTCTGTAGACCTAGCTATTTTTAGTTTACATTGTGCAGGAGCTTCCTCCATAATGGG
>Zanclea_sp._MT363435
CCAGATATGGCATTTCCTAGATTAAATAATCTAAGTTTTTGATTGTTACCACCAGCATTACTTTTATT---ATTGGGATCATCACTTATTGAACAAGGAGCAGGGACGGGTTGAACCGTTTATCCTCCATTATCAGGACCACAGACTCATTCAGGAGGTTCTGTAGACCTAGCTATTTTTAGTTTACATTGTGCAGGAGCTTCCTCCATAATGGG
>Zanclea_sp._MT363444
CCAGATATGGCATTTCCTAGATTAAATAATCTAAGTTTTTGATTGTTACCACCAGCATTACTTTTATT---ATTGGGATCATCACTTATTGAACAAGGAGCAGGGACGGGTTGAACCGTTTATCCTCCATTATCAGGACCACAGACTCATTCAGGAGGTTCTGTAGACCTAGCTATTTTTAGTTTACATTGTGCAGGAGCTTCCTCCATAATGGG
>Zanclea_sp._MT363459
CCAGATATGGCATTTCCTAGATTAAATAATCTAAGTTTTTGATTGTTACCACCAGCATTACTTTTATT---ATTGGGATCATCACTTATTGAACAAGGAGCAGGGACGGGTTGAACCGTTTATCCTCCATTATCAGGACCACAGACTCATTCAGGAGGTTCTGTAGACCTAGCTATTTTTAGTTTACATTGTGCAGGAGCTTCCTCCATAATGGG
>Zanclea_sp._MT363460
CCAGATATGGCATTTCCTAGATTAAATAATCTAAGTTTTTGATTGTTACCACCAGCATTACTTTTATT---ATTGGGATCATCACTTATTGAACAAGGAGCAGGGACGGGTTGAACCGTTTATCCTCCATTATCAGGACCACAGACTCATTCAGGAGGTTCTGTAGACCTAGCTATTTTTAGTTTACATTGTGCAGGAGCTTCCTCCATAATGGG
>Zanclea_sp._LN714179
CCAGATATGGCATTTCCTAGATTAAATAATCTAAGTTTTTGATTGTTACCACCAGCATTACTTTTATT---ATTGGGATCATCACTTATTGAACAAGGAGCAGGGACGGGTTGAACCGTTTATCCTCCATTATCAGGACCACAGACTCATTCAGGAGGTTCTGTAGACCTAGCTATTTTTAGTTTACATTGTGCAGGAGCTTCCTCCATAATGGG
>Zanclea_sp._LN714180
CCAGATATGGCATTTCCTAGATTAAATAATCTAAGTTTTTGATTGTTACCACCAGCATTACTTTTATT---ATTGGGATCATCACTTATTGAACAAGGAGCAGGGACGGGTTGAACCGTTTATCCTCCATTATCAGGACCACAGACTCATTCAGGAGGTTCTGTAGACCTAGCTATTTTTAGTTTACATTGTGCAGGAGCTTCCTCCATAATGGG
>Zanclea_sp._LN714181
CCAGATATGGCATTTCCTAGATTAAATAATCTAAGTTTTTGATTGTTACCACCAGCATTACTTTTATT---ATTGGGATCATCACTTATTGAACAAGGAGCAGGGACGGGTTGAACCGTTTATCCTCCATTATCAGGACCACAGACTCATTCAGGAGGTTCTGTAGACCTAGCTATTTTTAGTTTACATTGTGCAGGAGCTTCCTCCATAATGGG
>Zanclea_sp._LN714182
CCAGATATGGCATTTCCTAGATTAAATAATCTAAGTTTTTGATTGTTACCACCAGCATTACTTTTATT---ATTGGGATCATCACTTATTGAACAAGGAGCAGGGACGGGTTGAACCGTTTATCCTCCATTATCAGGACCACAGACTCATTCAGGAGGTTCTGTAGACCTAGCTATTTTTAGTTTACATTGTGCAGGAGCTTCCTCCATAATGGG
>Zanclea_sp._LN714183
CCAGATATGGCATTTCCTAGATTAAATAATCTAAGTTTTTGATTGTTACCACCAGCATTACTTTTATT---ATTGGGATCATCACTTATTGAACAAGGAGCAGGGACGGGTTGAACCGTTTATCCTCCATTATCAGGACCACAGACTCATTCAGGAGGTTCTGTAGACCTAGCTATTTTTAGTTTACATTGTGCAGGAGCTTCCTCCATAATGGG
>Zanclea_sp._MT363539
CCAGATATGGCATTTCCTAGATTAAATAATCTAAGTTTTTGATTGTTACCACCAGCATTACTTTTATT---ATTGGGATCATCACTTATTGAACAAGGAGCAGGGACGGGTTGAACCGTTTATCCTCCATTATCAGGACCACAGACTCATTCAGGAGGTTCTGTAGACCTAGCTATTTTTAGTTTACATTGTGCAGGAGCTTCCTCCATAATGGG
>Zanclea_sp._MT363553
CCAGATATGGCATTTCCTAGATTAAATAATCTAAGTTTTTGATTGTTACCACCAGCATTACTTTTATT---ATTGGGATCATCACTTATTGAACAAGGAGCAGGGACGGGTTGAACCGTTTATCCTCCATTATCAGGACCACAGACTCATTCAGGAGGTTCTGTAGACCTAGCTATTTTTAGTTTACATTGTGCAGGAGCTTCCTCCATAATGGG
>Zanclea_sp._MT363558
CCAGATATGGCATTTCCTAGATTAAATAATCTAAGTTTTTGATTGTTACCACCAGCATTACTTTTATT---ATTGGGATCATCACTTATTGAACAAGGAGCAGGGACGGGTTGAACCGTTTATCCTCCATTATCAGGACCACAGACTCATTCAGGAGGTTCTGTAGACCTAGCTATTTTTAGTTTACATTGTGCAGGAGCTTCCTCCATAATGGG
>Zanclea_sp._MT363561
CCAGATATGGCATTTCCTAGATTAAATAATCTAAGTTTTTGATTGTTACCACCAGCATTACTTTTATT---ATTGGGATCATCACTTATTGAACAAGGAGCAGGGACGGGTTGAACCGTTTATCCTCCATTATCAGGACCACAGACTCATTCAGGAGGTTCTGTAGACCTAGCTATTTTTAGTTTACATTGTGCAGGAGCTTCCTCCATAATGGG
>Zanclea_sp._MT363568
CCAGATATGGCATTTCCTAGATTAAATAATCTAAGTTTTTGATTGTTACCACCAGCATTACTTTTATT---ATTGGGATCATCACTTATTGAACAAGGAGCAGGGACGGGTTGAACCGTTTATCCTCCATTATCAGGACCACAGACTCATTCAGGAGGTTCTGTAGACCTAGCTATTTTTAGTTTACATTGTGCAGGAGCTTCCTCCATAATGGG
>Zanclea_sp._MT363579
CCAGATATGGCATTTCCTAGATTAAATAATCTAAGTTTTTGATTGTTACCACCAGCATTACTTTTATT---ATTGGGATCATCACTTATTGAACAAGGAGCAGGGACGGGTTGAACCGTTTATCCTCCATTATCAGGACCACAGACTCATTCAGGAGGTTCTGTAGACCTAGCTATTTTTAGTTTACATTGTGCAGGAGCTTCCTCCATAATGGG
>Zanclea_sp._MT363585
CCAGATATGGCATTTCCTAGATTAAATAATCTAAGTTTTTGATTGTTACCACCAGCATTACTTTTATT---ATTGGGATCATCACTTATTGAACAAGGAGCAGGGACGGGTTGAACCGTTTATCCTCCATTATCAGGACCACAGACTCATTCAGGAGGTTCTGTAGACCTAGCTATTTTTAGTTTACATTGTGCAGGAGCTTCCTCCATAATGGG
>Zanclea_sp._MT363418
CCAGATATGGCATTTCCTAGATTAAATAATCTAAGTTTTTGATTGTTACCACCAGCATTACTTTTATT---ATTGGGATCATCACTTATTGAACAAGGAGCAGGGACGGGTTGAACCGTTTATCCTCCATTATCAGGACCACAGACTCATTCAGGAGGTTCTGTAGACCTAGCTATTTTTAGTTTACATTGTGCAGGAGCTTCCTCCATAATGGG
>Zanclea_sp._MT363419
CCAGATATGGCATTTCCTAGATTAAATAATCTAAGTTTTTGATTGTTACCACCAGCATTACTTTTATT---ATTGGGATCATCACTTATTGAACAAGGAGCAGGGACGGGTTGAACCGTTTATCCTCCATTATCAGGACCACAGACTCATTCAGGAGGTTCTGTAGACCTAGCTATTTTTAGTTTACATTGTGCAGGAGCTTCCTCCATAATGGG
>Zanclea_sp._MT363413
CCAGATATGGCATTTCCTAGATTAAATAATCTAAGTTTTTGATTGTTACCACCAGCATTACTTTTATT---ATTGGGATCATCACTTATTGAACAAGGAGCAGGGACGGGTTGAACCGTTTATCCTCCATTATCAGGACCACAGACTCATTCAGGAGGTTCTGTAGACCTAGCTATTTTTAGTTTACATTGTGCAGGAGCTTCCTCCATAATGGG
>Zanclea_sp._MT363587
CCAGATATGGCATTTCCTAGATTAAATAATTTGAGTTTTTGATTATTACCGCCAGCATTACTTCTATT---ATTAGGATCATCACTTATCGAACAAGGAGCAGGAACAGGTTGAACCGTTTACCCTCCACTATCAGGACCACAAACTCATTCAGGAGGTTCTGTAGACCTAGCTATTTTTANTTTACATTGTGCNGGAGCTTCCTCCATAATGGG
>Zanclea_sp._LN714232
CCAGATATGGCATTTCCTAGATTAAATAATTTGAGTTTTTGATTATTACCACCAGCATTACTTCTATT---ATTAGGATCATCACTTATTGAACAAGGAGCAGGAACAGGTTGAACCGTTTATCCTCCACTATCAGGACCACAAACTCATTCAGGGGGTTCTGTAGACCTAGCTATTTTTAGTTTACATTGTGCAGGAGCTTCCTCCATAATGGG
>Zanclea_sp._LN714233
CCAGATATGGCATTTCCTAGATTAAATAATTTGAGTTTTTGATTATTACCACCAGCATTACTTCTATT---ATTAGGATCATCACTTATTGAACAAGGAGCAGGAACAGGTTGAACCGTTTATCCTCCACTATCAGGACCACAAACTCATTCAGGGGGTTCTGTAGACCTAGCTATTTTTAGTTTACATTGTGCAGGAGCTTCCTCCATAATGGG
>Zanclea_sp._LN714234
CCAGATATGGCATTTCCTAGATTAAATAATTTGAGTTTTTGATTATTACCACCAGCATTACTTCTATT---ATTAGGATCATCACTTATTGAACAAGGAGCAGGAACAGGTTGAACCGTTTATCCTCCACTATCAGGACCACAAACTCATTCAGGGGGTTCTGTAGACCTAGCTATTTTTAGTTTACATTGTGCAGGAGCTTCCTCCATAATGGG
>Zanclea_sp._LN714235
CCAGATATGGCATTTCCTAGATTAAATAATTTGAGTTTTTGATTATTACCACCAGCATTACTTCTATT---ATTAGGATCATCACTTATTGAACAAGGAGCAGGAACAGGTTGAACCGTTTATCCTCCACTATCAGGACCACAAACTCATTCAGGGGGTTCTGTAGACCTAGCTATTTTTAGTTTACATTGTGCAGGAGCTTCCTCCATAATGGG
>Zanclea_sp._LN714236
CCAGATATGGCATTTCCTAGATTAAATAATTTGAGTTTTTGATTATTACCACCAGCATTACTTCTATT---ATTAGGATCATCACTTATTGAACAAGGAGCAGGAACAGGTTGAACCGTTTATCCTCCACTATCAGGACCACAAACTCATTCAGGGGGTTCTGTAGACCTAGCTATTTTTAGTTTACATTGTGCAGGAGCTTCCTCCATAATGGG
>Zanclea_sp._MT363570
CCAGATATGGCATTTCCTAGATTAAATAATTTGAGTTTTTGATTATTACCGCCAGCATTACTTCTATT---ATTAGGATCATCACTTATCGAACAAGGAGCAGGAACAGGTTGAACCGTTTACCCTCCACTATCAGGACCACAAACTCATTCAGGAGGTTCTGTAGACCTAGCTATTTTTAGTTTACATTGTGCAGGAGCTTCCTCCATAATGGG
>Zanclea_sp._MT363402
CCAGATATGGCATTTCCTAGATTAAATAATTTGAGTTTTTGATTATTACCACCAGCATTACTTCTATT---ATTAGGATCATCACTTATTGAACAAGGAGCAGGAACAGGTTGAACCGTTTATCCTCCACTATCAGGACCACAAACTCATTCAGGAGGTTCTGTAGACCTAGCTATTTTTAGTTTACATTGTGCAGGAGCTTCCTCCATAATGGG
>Zanclea_sp._MT363446
CCAGATATGGCATTTCCTAGATTAAATAATTTGAGTTTTTGATTATTACCACCAGCACTACTTCTATT---ATTAGGATCATCACTTATTGAACAAGGAGCAGGAACAGGTTGAACCGTTTACCCTCCACTATCAGGACCACAAACTCATTCAGGAGGTTCTGTAGACCTAGCTATTTTTAGTTTACATTGTGCAGGAGCTTCCTCCATAATGGG
>Zanclea_sp._MT363379
CCAGATATGGCATTTCCTAGATTAAATAATTTGAGTTTTTGATTATTACCACCAGCATTACTTCTATT---ATTAGGATCATCACTTATTGAACAAGGAGCAGGAACAGGTTGAACCGTTTACCCTCCACTATCAGGACCACAAACTCATTCAGGAGGTTCTGTAGACCTAGCTATTTTTAGTTTACATTGTGCAGGAGCCTCCTCCATAATGGG
>Zanclea_sp._MT363380
CCAGATATGGCATTTCCTAGATTAAATAATTTGAGTTTTTGATTATTACCACCAGCATTACTTCTATT---ATTAGGATCATCACTTATTGAACAAGGAGCAGGAACAGGTTGAACCGTTTACCCTCCACTATCAGGACCACAAACTCATTCAGGAGGTTCTGTAGACCTAGCTATTTTTAGTTTACATTGTGCAGGAGCCTCCTCCATAATGGG
>Zanclea_sp._MT363470
CCAGATATGGCATTTCCTAGATTAAATAATCTGAGTTTTTGATTATTACCACCAGCATTACTTCTATT---ATTAGGATCATCACTTATTGAACAAGGAGCAGGAACAGGTTGAACCGTTTACCCTCCACTATCAGGACCACAAACTCATTCAGGAGGTTCTGTAGACCTAGCTATTTTTAGTTTACATTGTGCAGGAGCTTCCTCCATAATGGG
>Zanclea_sp._MT363393
CCAGATATGGCATTTCCTAGATTAAATAATTTGAGTTTTTGATTATTACCACCAGCATTACTTCTATT---ATTAGGATCATCACTTATTGAACAAGGAGCAGGAACAGGTTGAACCGTTTACCCTCCACTATCAGGACCACAAACTCATTCAGGAGGTTCTGTAGACCTAGCTATTTTTAGTTTACATTGTGCAGGAGCTTCCTCCATAATGGG
>Zanclea_sp._MT363397
CCAGATATGGCATTTCCTAGATTAAATAATTTGAGTTTTTGATTATTACCACCAGCATTACTTCTATT---ATTAGGATCATCACTTATTGAACAAGGAGCAGGAACAGGTTGAACCGTTTACCCTCCACTATCAGGACCACAAACTCATTCAGGAGGTTCTGTAGACCTAGCTATTTTTAGTTTACATTGTGCAGGAGCTTCCTCCATAATGGG
>Zanclea_sp._MT363430
CCAGATATGGCATTTCCTAGATTAAATAACTTAAGTTTTTGATTATTACCACCAGCATTACTTTTATT---GTTAGGATCATCACTTATTGAACAAGGGGCAGGAACGGGTTGAACTGTCTATCCTCCACTATCAGGTCCACAAACCCATTCGGGGGGTTCTGTAGACCTAGCTATTTTTAGTTTACACTGTGCAGGAGCTTCCTCCATAATGGG
>Zanclea_sp._MT363447
CCGGATATGGCATTTCCTAGATTAAATAACTTAAGTTTTTGATTATTACCACCAGCATTACTTTTATT---ATTAGGATCATCACTTATTGAACAAGGAGCAGGAACGGGTTGAACTGTCTATCCTCCATTATCAGGCCCACAAACCCATTCGGGGGGTTCTGTAGACCTAGCTATTTTTAGTTTACATTGTGCAGGAGCTTCCTCCATAATGGG
>Zanclea_sango_MT363424
CCAGATATGGCATTTCCTAGATTAAATAACTTAAGTTTTTGATTGTTACCACCAGCATTACTTCTGCT---GTTAGGATCATCACTTATTGAACAAGGAGCAGGAACAGGCTGAACTGTTTATCCTCCACTATCAGGTCCACAAACCCATTCAGGAGGTTCTGTAGACTTAGCTATTTTTAGTTTACACTGTGCAGGAGCTTCTTCCATAATGGG
>Zanclea_sango_MT363425
CCAGATATGGCATTTCCTAGATTAAATAACTTAAGTTTTTGATTGTTACCACCAGCATTACTTCTGCT---GTTAGGATCATCACTTATTGAACAAGGAGCAGGAACAGGCTGAACTGTTTATCCTCCACTATCAGGTCCACAAACCCATTCAGGAGGTTCTGTAGACTTAGCTATTTTTAGTTTACACTGTGCAGGAGCTTCTTCCATAATGGG
>Zanclea_sp._MT363475
CCAGATATGGCATTTCCTAGATTAAATAACCTAAGTTTTTGATTATTACCGCCAGCATTACTTTTGCT---GTTAGGGTCATCACTTATTGAACAAGGAGCGGGAACAGGTTGAACTGTTTATCCTCCACTATCAGGTCCACAAACCCATTCAGGGGGTTCTGTAGACTTAGCTATTTTTAGTTTACACTGTGCAGGAGCTTCTTCCATAATGGG
>Zanclea_sp._MT363476
CCAGATATGGCATTTCCTAGATTAAATAACCTAAGTTTTTGATTATTACCGCCAGCATTACTTTTGCT---GTTAGGGTCATCACTTATTGAACAAGGAGCGGGAACAGGTTGAACTGTTTATCCTCCACTATCAGGTCCACAAACCCATTCAGGGGGTTCTGTAGACTTAGCTATTTTTAGTTTACACTGTGCAGGAGCTTCTTCCATAATGGG
>Zanclea_sp._MT363477
CCAGATATGGCATTTCCTAGATTAAATAACCTAAGTTTTTGATTATTACCGCCAGCATTACTTTTGCT---GTTAGGGTCATCACTTATTGAACAAGGAGCGGGAACAGGTTGAACTGTTTATCCTCCACTATCAGGTCCACAAACCCATTCAGGGGGTTCTGTAGACTTAGCTATTTTTAGTTTACACTGTGCAGGAGCTTCTTCCATAATGGG
>Zanclea_sango_MT363359
CCAGATATGGCATTTCCTAGATTAAATAACTTAAGTTTTTGATTATTACCGCCAGCATTACTTTTGCT---GTTAGGATCATCACTTATTGAACAAGGAGCAGGAACAGGTTGAACTGTTTATCCTCCACTATCAGGCCCACAAACCCATTCAGGAGGTTCTGTAGACTTAGCTATTTTTAGTTTACACTGTGCAGGAGCTTCTTCCATAATAGG
>Zanclea_sango_MT363360
CCAGATATGGCATTTCCTAGATTAAATAACTTAAGTTTTTGATTATTACCGCCAGCATTACTTTTGCT---GTTAGGATCATCACTTATTGAACAAGGAGCAGGAACAGGTTGAACTGTTTATCCTCCACTATCAGGCCCACAAACCCATTCAGGAGGTTCTGTAGACTTAGCTATTTTTAGTTTACACTGTGCAGGAGCTTCTTCCATAATAGG
>Zanclea_sango_MT363361
CCAGATATGGCATTTCCTAGATTAAATAACTTAAGTTTTTGATTATTACCGCCAGCATTACTTTTGCT---GTTAGGATCATCACTTATTGAACAAGGAGCAGGAACAGGTTGAACTGTTTATCCTCCACTATCAGGCCCACAAACCCATTCAGGAGGTTCTGTAGACTTAGCTATTTTTAGTTTACACTGTGCAGGAGCTTCTTCCATAATAGG
>Zanclea_sango_MT363421
CCAGATATGGCATTTCCTAGATTAAATAACTTAAGTTTTTGATTATTACCGCCAGCATTACTTTTGCT---GTTAGGATCATCACTTATTGAACAAGGAGCAGGAACAGGTTGAACTGTTTATCCTCCACTATCAGGCCCACAAACCCATTCAGGAGGTTCTGTAGACTTAGCTATTTTTAGTTTACACTGTGCAGGAGCTTCTTCCATAATAGG
>Zanclea_sango_MT363422
CCAGATATGGCATTTCCTAGATTAAATAACTTAAGTTTTTGATTATTACCGCCAGCATTACTTTTGCT---GTTAGGATCATCACTTATTGAACAAGGAGCAGGAACAGGTTGAACTGTTTATCCTCCACTATCAGGCCCACAAACCCATTCAGGAGGTTCTGTAGACTTAGCTATTTTTAGTTTACACTGTGCAGGAGCTTCTTCCATAATAGG
>Zanclea_sango_MT363423
CCAGATATGGCATTTCCTAGATTAAATAACTTAAGTTTTTGATTATTACCGCCAGCATTACTTTTGCT---GTTAGGATCATCACTTATTGAACAAGGAGCAGGAACAGGTTGAACTGTTTATCCTCCACTATCAGGCCCACAAACCCATTCAGGAGGTTCTGTAGACTTAGCTATTTTTAGTTTACACTGTGCAGGAGCTTCTTCCATAATAGG
>Zanclea_sango_MT363559
CCAGATATGGCATTTCCTAGATTAAATAACTTAAGTTTTTGATTATTACCGCCAGCATTACTTTTGCT---GTTAGGATCATCACTTATTGAACAAGGAGCAGGAACAGGTTGAACTGTTTATCCTCCACTATCAGGCCCACAAACCCATTCAGGAGGTTCTGTAGACTTAGCTATTTTTAGTTTACACTGTGCAGGAGCTTCTTCAATAATGGG
>Zanclea_sango_MT363560
CCAGATATGGCATTTCCTAGATTAAATAACTTAAGTTTTTGATTATTACCGCCAGCATTACTTTTGCT---GTTAGGATCATCACTTATTGAACAAGGAGCAGGAACAGGTTGAACTGTTTATCCTCCACTATCAGGCCCACAAACCCATTCAGGAGGTTCTGTAGACTTAGTTATTTTTAGTTTACACTGTGCAGGAGCTTCTTCCATAATGGG
>Zanclea_sango_LN714225
CCAGATATGGCATTTCCTAGATTAAATAACTTAAGTTTTTGATTATTACCGCCAGCATTACTTTTGCT---GTTAGGATCATCACTTATTGAACAAGGAGCAGGAACAGGTTGAACTGTTTATCCTCCACTATCAGGCCCACAAACCCATTCAGGAGGTTCTGTAGACTTAGCTATTTTTAGTTTACACTGTGCAGGAGCTTCTTCCATAATGGG
>Zanclea_sango_LN714226
CCAGATATGGCATTTCCTAGATTAAATAACTTAAGTTTTTGATTATTACCGCCAGCATTACTTTTGCT---GTTAGGATCATCACTTATTGAACAAGGAGCAGGAACAGGTTGAACTGTTTATCCTCCACTATCAGGCCCACAAACCCATTCAGGAGGTTCTGTAGACTTAGCTATTTTTAGTTTACACTGTGCAGGAGCTTCTTCCATAATGGG
>Zanclea_sango_LN714227
CCAGATATGGCATTTCCTAGATTAAATAACTTAAGTTTTTGATTATTACCGCCAGCATTACTTTTGCT---GTTAGGATCATCACTTATTGAACAAGGAGCAGGAACAGGTTGAACTGTTTATCCTCCACTATCAGGCCCACAAACCCATTCAGGAGGTTCTGTAGACTTAGCTATTTTTAGTTTACACTGTGCAGGAGCTTCTTCCATAATGGG
>Zanclea_sango_MT363482
CCAGATATGGCATTTCCTAGATTAAATAACTTAAGTTTTTGATTATTACCGCCAGCATTACTTTTGCT---GTTAGGATCATCACTTATTGAACAAGGAGCAGGAACAGGTTGAACTGTTTATCCTCCACTATCAGGCCCACAAACCCATTCAGGAGGTTCTGTAGACTTAGCTATTTTTAGTTTACACTGTGCAGGAGCTTCTTCCATAATGGG
>Zanclea_sango_MT363483
CCAGATATGGCATTTCCTAGATTAAATAACTTAAGTTTTTGATTATTACCGCCAGCATTACTTTTGCT---GTTAGGATCATCACTTATTGAACAAGGAGCAGGAACAGGTTGAACTGTTTATCCTCCACTATCAGGCCCACAAACCCATTCAGGAGGTTCTGTAGACTTAGCTATTTTTAGTTTACACTGTGCAGGAGCTTCTTCCATAATGGG
>Zanclea_sango_MT363540
CCAGATATGGCATTTCCTAGATTAAATAACTTAAGTTTTTGATTATTACCGCCAGCATTACTTTTGCT---GTTAGGATCATCACTTATTGAACAAGGAGCAGGAACAGGTTGAACTGTTTATCCTCCACTATCAGGCCCACAAACCCATTCAGGAGGTTCTGTAGACTTAGCTATTTTTAGTTTACACTGTGCAGGAGCTTCTTCCATAATGGG
>Zanclea_sango_MT363541
CCAGATATGGCATTTCCTAGATTAAATAACTTAAGTTTTTGATTATTACCGCCAGCATTACTTTTGCT---GTTAGGATCATCACTTATTGAACAAGGAGCAGGAACAGGTTGAACTGTTTATCCTCCACTATCAGGCCCACAAACCCATTCAGGAGGTTCTGTAGACTTAGCTATTTTTAGTTTACACTGTGCAGGAGCTTCTTCCATAATGGG
>Zanclea_sango_MT363564
CCAGATATGGCATTTCCTAGATTAAATAACTTAAGTTTTTGATTATTACCGCCAGCATTACTTTTGCT---GTTAGGATCATCACTTATTGAACAAGGAGCAGGAACAGGTTGAACTGTTTATCCTCCACTATCAGGCCCACAAACCCATTCAGGAGGTTCTGTAGACTTAGCTATTTTTAGTTTACACTGTGCAGGAGCTTCTTCCATAATGGG
>Zanclea_sp._MT363416
CCAGATATGGCATTTCCCAGATTGAATAACTTAAGTTTTTGATTGTTACCACCAGCATTACTTTTACT---GTTAGGATCATCACTTATTGAACAAGGAGCAGGAACAGGTTGAACTGTTTATCCTCCACTATCAGGTCCACAAACTCACTCAGGAGGTTCAGTAGACTTAGCTATCTTCAGTTTACACTGTGCAGGAGCTTCTTCCATAATGGG
>Zanclea_sp._MT363595
CCAGATATGGCATTTCCCAGATTGAATAACTTAAGTTTTTGATTGTTACCACCAGCATTACTTTTACT---GTTAGGATCATCACTTATTGAACAAGGAGCAGGAACAGGTTGAACTGTTTATCCTCCACTATCAGGTCCACAAACTCACTCAGGAGGTTCAGTAGACTTAGCTATCTTCAGTTTACACTGTGCAGGAGCTTCTTCCATAATGGG
>Zanclea_sp._MT363388
CCAGATATGGCATTTCCCAGATTGAATAACTTAAGTTTTTGATTATTACCACCAGCATTACTTTTACT---GTTAGGATCATCACTTATTGAACAAGGAGCAGGAACAGGTTGAACTGTTTATCCTCCACTATCAGGTCCACAAACTCACTCAGGAGGTTCAGTAGACTTAGCTATCTTCAGTTTACACTGTGCAGGAGCTTCTTCCATAATGGG
>Zanclea_sp._MT363389
CCAGATATGGCATTTCCCAGATTGAATAACTTAAGTTTTTGATTATTACCACCAGCATTACTTTTACT---GTTAGGATCATCACTTATTGAACAAGGAGCAGGAACAGGTTGAACTGTTTATCCTCCACTATCAGGTCCACAAACTCACTCAGGAGGTTCAGTAGACTTAGCTATCTTCAGTTTACACTGTGCAGGAGCTTCTTCCATAATGGG
>Zanclea_sp._MT363406
CCAGATATGGCATTTCCCAGATTGAATAACTTAAGTTTTTGATTGTTACCACCAGCATTACTTTTACT---GTTAGGATCATCACTTATTGAACAAGGAGCAGGAACAGGTTGAACTGTTTATCCTCCACTATCAGGTCCACAAACTCACTCAGGAGGTTCAGTAGACTTAGCTATCTTCAGTTTACACTGTGCAGGAGCTTCTTCCATAATGGG
>Zanclea_sp._MT363407
CCAGATATGGCATTTCCCAGATTGAATAACTTAAGTTTTTGATTGTTACCACCAGCATTACTTTTACT---GTTAGGATCATCACTTATTGAACAAGGAGCAGGAACAGGTTGAACTGTTTATCCTCCACTATCAGGTCCACAAACTCACTCAGGAGGTTCAGTAGACTTAGCTATCTTCAGTTTACACTGTGCAGGAGCTTCTTCCATAATGGG
>Zanclea_sp._MT363410
CCAGATATGGCATTTCCCAGATTGAATAACTTAAGTTTTTGATTGTTACCACCAGCATTACTTTTACT---GTTAGGATCATCACTTATTGAACAAGGAGCAGGAACAGGTTGAACTGTTTATCCTCCACTATCAGGTCCACAAACTCACTCAGGAGGTTCAGTAGACTTAGCTATCTTCAGTTTACACTGTGCAGGAGCTTCTTCCATAATGGG
>Zanclea_sp._MT363365
CCAGATATGGCATTTCCCAGATTGAATAACTTAAGTTTTTGATTGTTACCACCAGCATTACTTTTACT---GTTAGGATCATCACTTATTGAACAAGGAGCAGGAACAGGTTGAACTGTTTATCCTCCACTATCAGGTCCACAAACTCACTCAGGAGGTTCAGTAGACTTAGCTATCTTCAGTTTACACTGTGCAGGAGCTTCTTCCATAATGGG
>Zanclea_sp._MT363366
CCAGATATGGCATTTCCCAGATTGAATAACTTAAGTTTTTGATTGTTACCACCAGCATTACTTTTACT---GTTAGGATCATCACTTATTGAACAAGGAGCAGGAACAGGTTGAACTGTTTATCCTCCACTATCAGGTCCACAAACTCACTCAGGAGGTTCAGTAGACTTAGCTATCTTCAGTTTACACTGTGCAGGAGCTTCTTCCATAATGGG
>Zanclea_sp._MT363367
CCAGATATGGCATTTCCCAGATTGAATAACTTAAGTTTTTGATTGTTACCACCAGCATTACTTTTACT---GTTAGGATCATCACTTATTGAACAAGGAGCAGGAACAGGTTGAACTGTTTATCCTCCACTATCAGGTCCACAAACTCACTCAGGAGGTTCAGTAGACTTAGCTATCTTCAGTTTACACTGTGCAGGAGCTTCTTCCATAATGGG
>Zanclea_sp._MT363374
CCAGATATGGCATTTCCCAGATTGAATAACTTAAGTTTTTGATTGTTACCACCAGCATTACTTTTACT---GTTAGGATCATCACTTATTGAACAAGGAGCAGGAACAGGTTGAACTGTTTATCCTCCATTATCAGGTCCACAAACTCACTCAGGAGGTTCAGTAGACTTAGCTATCTTCAGTTTACACTGTGCAGGAGCTTCTTCCATAATGGG
>Zanclea_sp._MT363375
CCAGATATGGCATTTCCCAGATTGAATAACTTAAGTTTTTGATTGTTACCACCAGCATTACTTTTACT---GTTAGGATCATCACTTATTGAACAAGGAGCAGGAACAGGTTGAACTGTTTATCCTCCATTATCAGGTCCACAAACTCACTCAGGAGGTTCAGTAGACTTAGCTATCTTCAGTTTACACTGTGCAGGAGCTTCTTCCATAATGGG
>Zanclea_sp._MT363383
CCAGATATGGCATTTCCCAGATTGAATAACTTAAGTTTTTGATTGTTACCACCAGCATTACTTTTACT---GTTAGGATCATCACTTATTGAACAAGGAGCAGGGACAGGTTGAACTGTTTATCCTCCACTATCAGGTCCACAAACTCACTCAGGAGGTTCAGTAGACTTAGCTATCTTCAGTTTACACTGTGCAGGAGCTTCTTCCATAATGGG
>Zanclea_sp._MT363535
CCAGATATGGCATTTCCCAGATTGAATAACTTAAGTTTTTGATTGTTACCACCAGCATTACTTTTACT---GTTAGGATCATCACTTATTGAACAAGGAGCAGGAACAGGTTGAACTGTTTATCCTCCACTATCAGGTCCACAAACTCACTCAGGAGGTTCAGTAGACTTAGCTATTTTCAGTTTACACTGTGCAGGAGCTTCTTCCATAATGGG
>Zanclea_sp._MT363536
CCAGATATGGCATTTCCCAGATTGAATAACTTAAGTTTTTGATTGTTACCACCAGCATTACTTTTACT---GTTAGGATCATCACTTATTGAACAAGGAGCAGGAACAGGTTGAACTGTTTATCCTCCACTATCAGGTCCACAAACTCACTCAGGAGGTTCAGTAGACTTAGCTATTTTCAGTTTACACTGTGCAGGAGCTTCTTCCATAATGGG
>Zanclea_sp._MT363538
CCAGATATGGCATTTCCCAGATTGAATAACTTAAGTTTTTGATTGTTACCACCAGCATTACTTTTACT---GTTAGGATCATCACTTATTGAACAAGGAGCAGGAACAGGTTGAACTGTTTATCCTCCACTATCAGGTCCACAAACTCACTCAGGAGGTTCAGTAGACTTAGCTATTTTCAGTTTACACTGTGCAGGAGCTTCTTCCATAATGGG
>Zanclea_sp._MT363555
CCAGATATGGCATTTCCCAGATTGAATAACTTAAGTTTTTGATTNTTACCACCAGCATTACTTTTACT---GTTAGGATCATCACTTATTGAACAAGGAGCAGGAACAGGTTGAACTGTTTATCCTCCACTATCAGGTCCACAAACTCACTCAGGAGGTTCAGTAGACTTAGCTATCTTCAGTTTACACTGTGCAGGAGCTTCTTCCATAATGGG
>Zanclea_sp._MT363471
CCAGATATGGCATTTCCCAGATTGAATAACTTAAGTTTTTGATTATTACCACCAGCATTACTTTTACT---GTTAGGATCATCACTTATTGAACAAGGAGCAGGAACAGGTTGAACTGTTTATCCTCCACTATCAGGTCCACAAACTCACTCAGGAGGTTCAGTAGACTTAGCTATCTTCAGTTTACACTGTGCAGGAGCTTCTTCCATAATGGG
>Zanclea_sp._MT363464
CCAGATATGGCATTTCCCAGATTGAATAACTTAAGTTTTTGATTGTTACCACCAGCATTACTTTTACT---GTTAGGATCATCACTTATTGAACAAGGAGCAGGAACAGGTTGAACTGTTTATCCTCCACTATCAGGTCCACAAACTCACTCAGGAGGTTCAGTAGACTTAGCTATCTTCAGTTTACACTGTGCAGGAGCTTCTTCCATAACGGG
>Zanclea_sp._MT363472
CCAGATATGGCATTTCCCAGATTGAATAACTTAAGTTTTTGATTGTTACCACCAGCATTACTTTTACT---GTTAGGATCATCACTTATTGAACAAGGAGCAGGAACAGGTTGAACTGTTTATCCTCCACTATCAGGTCCACAAACTCACTCAGGAGGTTCAGTAGACTTAGCTATCTTCAGTTTACACTGTGCAGGAGCTTCTTCCATAACGGG
>Zanclea_sp._MT363473
CCAGATATGGCATTTCCCAGATTGAATAACTTAAGTTTTTGATTGTTACCACCAGCATTACTTTTACT---GTTAGGATCATCACTTATTGAACAAGGAGCAGGAACAGGTTGAACTGTTTATCCTCCACTATCAGGTCCACAAACTCACTCAGGAGGTTCAGTAGACTTAGCTATCTTCAGTTTACACTGTGCAGGAGCTTCTTCCATAACGGG
>Zanclea_sp._MT363474
CCAGATATGGCATTTCCCAGATTGAATAACTTAAGTTTTTGATTGTTACCACCAGCATTACTTTTACT---GTTAGGATCATCACTTATTGAACAAGGAGCAGGAACAGGTTGAACTGTTTATCCTCCACTATCAGGTCCACAAACTCACTCAGGAGGTTCAGTAGACTTAGCTATCTTCAGTTTACACTGTGCAGGAGCTTCTTCCATAACGGG
>Zanclea_sp._MT363532
CCANATATGGCATTTCCCAGATTGAATAACTTAAGTTTTTGATTGTTACCACCAGCATTACTTTTACT---GTTAGGATCATCACTTATTGAACAAGGAGCAGGAACAGGTTGAACTGTTTATCCTCCACTATCAGGTCCACAAACTCACTCAGGAGGTTCAGTAGACTTAGCTATCTTCAGTTTACACTGTGCAGGAGCTTCTTCCATAATGGG
>Zanclea_sp._MT363463
CCAGATATGGCATTTCCCAGATTGAATAACTTAAGTTTTTGATTGTTACCACCAGCATTACTTTTACT---GTTAGGATCATCACTTATTGAACAAGGAGCAGGAACAGGTTGAACTGTTTATCCTCCACTATCAGGTCCACAAACTCACTCAGGAGGTTCAGTAGACTTAGCTATCTTCAGTTTACACTGTGCAGGAGCTTCTTCCATAATGGG
>Zanclea_sango_MT363547
CCAGATATGGCATTTCCCAGATTGAATAACTTAAGTTTTTGATTGTTACCACCAGCATTACTTTTACT---GTTAGGATCATCACTTATTGAACAAGGAGCAGGAACAGGTTGAACTGTTTATCCTCCACTATCAGGTCCACAAACTCACTCAGGAGGTTCAGTAGACTTAGCTATCTTCAGTTTACACTGTGCAGGAGCTTCTTCCATAATGGG
>Zanclea_sp._MT363442
CCAGATATGGCATTTCCCAGATTGAATAACTTAAGTTTTTGATTGTTACCACCAGCATTACTTTTACT---GTTAGGATCATCACTTATTGAACAAGGAGCAGGAACAGGTTGAACTGTTTATCCTCCACTATCAGGTCCACAAACTCACTCAGGAGGTTCAGTAGACTTAGCTATCTTCAGTTTACACTGTGCAGGAGCTTCTTCCATAATGGG
>Zanclea_sp._MT363392
CCAGATATGGCATTTCCCAGATTGAATAACTTAAGTTTTTGATTGTTACCACCAGCATTACTTTTACT---GTTAGGATCATCACTTATTGAACAAGGAGCAGGAACAGGTTGAACTGTTTATCCTCCACTATCAGGTCCACAAACTCACTCAGGAGGTTCAGTAGACTTAGCTATCTTCAGTTTACACTGTGCAGGAGCTTCTTCCATAATGGG
>Zanclea_sp._MT363457
CCAGATATGGCATTTCCCAGATTGAATAACTTAAGTTTTTGATTGTTACCACCAGCATTACTTTTACT---GTTAGGATCATCACTTATTGAACAAGGAGCAGGAACAGGTTGAACTGTTTATCCTCCACTATCAGGTCCACAAACTCACTCAGGAGGTTCAGTAGACTTAGCTATCTTCAGTTTACACTGTGCAGGAGCTTCTTCCATAATGGG
>Zanclea_sp._MT363465
CCAGATATGGCATTTCCCAGATTGAATAACTTAAGTTTTTGATTGTTACCACCAGCATTACTTTTACT---GTTAGGATCATCACTTATTGAACAAGGAGCAGGAACAGGTTGAACTGTTTATCCTCCACTATCAGGTCCACAAACTCACTCAGGAGGTTCAGTAGACTTAGCTATCTTCAGTTTACACTGTGCAGGAGCTTCTTCCATAATGGG
>Zanclea_sp._MT363574
CCAGATATGGCATTTCCCAGATTGAATAACTTAAGTTTTTGATTGTTACCACCAGCATTACTTTTACT---GTTAGGATCATCACTTATTGAACAAGGAGCAGGAACAGGTTGAACTGTTTATCCTCCACTATCAGGTCCACAAACTCACTCAGGAGGTTCAGTAGACTTAGCTATCTTCAGTTTACACTGTGCAGGAGCTTCTTCCATAATGGG
>Zanclea_sp._MT363507
CCAGATATGGCATTTCCCAGATTGAATAACTTAAGTTTTTGATTGTTACCACCAGCATTACTTTTACT---GTTAGGATCATCACTTATTGAACAAGGAGCAGGAACAGGTTGAACTGTTTATCCTCCACTATCAGGTCCACAAACTCACTCAGGAGGTTCAGTAGACTTAGCTATCTTCAGTTTACACTGTGCAGGAGCTTCTTCCATAATGGG
>Zanclea_sp._MT363462
CCAGATATGGCATTTCCCAGATTGAATAACTTAAGTTTTTGATTGTTACCACCAGCATTACTTTTACT---GTTAGGATCATCACTTATTGAACAAGGAGCAGGAACAGGTTGAACTGTTTATCCTCCACTATCAGGTCCACAAACTCACTCAGGAGGTTCAGTAGACTTAGCTATCTTCAGTTTACACTGTGCAGGAGCTTCTTCCATAATGGG
>Zanclea_sp._MT363461
CCAGATATGGCATTTCCCAGATTGAATAACTTAAGTTTTTGATTGTTACCACCAGCATTACTTTTACT---GTTAGGATCATCACTTATTGAACAAGGAGCAGGAACAGGTTGAACTGTTTATCCTCCACTATCAGGTCCACAAACTCACTCAGGAGGTTCAGTAGACTTAGCTATCTTCAGTTTACACTGTGCAGGAGCTTCTTCCATAATGGG
>Zanclea_sp._MT363449
CCAGATATGGCATTTCCCAGATTGAATAACTTAAGTTTTTGATTGTTACCACCAGCATTACTTTTACT---GTTAGGATCATCACTTATTGAACAAGGAGCAGGAACAGGTTGAACTGTTTATCCTCCACTATCAGGTCCACAAACTCACTCAGGAGGTTCAGTAGACTTAGCTATCTTCAGTTTACACTGTGCAGGAGCTTCTTCCATAATGGG
>Zanclea_sp._MT363427
CCAGATATGGCATTTCCCAGATTGAATAACTTAAGTTTTTGATTGTTACCACCAGCATTACTTTTACT---GTTAGGATCATCACTTATTGAACAAGGAGCAGGAACAGGTTGAACTGTTTATCCTCCACTATCAGGTCCACAAACTCACTCAGGAGGTTCAGTAGACTTAGCTATCTTCAGTTTACACTGTGCAGGAGCTTCTTCCATAATGGG
>Zanclea_sp._MT363404
CCAGATATGGCATTTCCCAGATTGAATAACTTAAGTTTTTGATTGTTACCACCAGCATTACTTTTACT---GTTAGGATCATCACTTATTGAACAAGGAGCAGGAACAGGTTGAACTGTTTATCCTCCACTATCAGGTCCACAAACTCACTCAGGAGGTTCAGTAGACTTAGCTATCTTCAGTTTACACTGTGCAGGAGCTTCTTCCATAATGGG
>Zanclea_sp._MT363391
CCAGATATGGCATTTCCCAGATTGAATAACTTAAGTTTTTGATTGTTACCACCAGCATTACTTTTACT---GTTAGGATCATCACTTATTGAACAAGGAGCAGGAACAGGTTGAACTGTTTATCCTCCACTATCAGGTCCACAAACTCACTCAGGAGGTTCAGTAGACTTAGCTATCTTCAGTTTACACTGTGCAGGAGCTTCTTCCATAATGGG
>Zanclea_sp._MT363411
CCAGATATGGCATTTCCCAGATTGAATAACTTAAGTTTTTGATTGTTACCACCAGCATTACTTTTACT---GTTAGGATCATCACTTATTGAACAAGGAGCAGGAACAGGTTGAACTGTTTATCCTCCACTATCAGGTCCACAAACTCACTCAGGAGGTTCAGTAGACTTAGCTATCTTCAGTTTACACTGTGCAGGAGCTTCTTCCATAATGGG
>Zanclea_sp._MT363362
CCAGATATGGCATTTCCCAGATTGAATAACTTAAGTTTTTGATTGTTACCACCAGCATTACTTTTACT---GTTAGGATCATCACTTATTGAACAAGGAGCAGGAACAGGTTGAACTGTTTATCCTCCACTATCAGGTCCACAAACTCACTCAGGAGGTTCAGTAGACTTAGCTATCTTCAGTTTACACTGTGCAGGAGCTTCTTCCATAATGGG
>Zanclea_sp._MT363363
CCAGATATGGCATTTCCCAGATTGAATAACTTAAGTTTTTGATTGTTACCACCAGCATTACTTTTACT---GTTAGGATCATCACTTATTGAACAAGGAGCAGGAACAGGTTGAACTGTTTATCCTCCACTATCAGGTCCACAAACTCACTCAGGAGGTTCAGTAGACTTAGCTATCTTCAGTTTACACTGTGCAGGAGCTTCTTCCATAATGGG
>Zanclea_sp._MT363353
CCAGATATGGCATTTCCCAGATTGAATAACTTAAGTTTTTGATTGTTACCACCAGCATTACTTTTACT---GTTAGGATCATCACTTATTGAACAAGGAGCAGGAACAGGTTGAACTGTTTATCCTCCACTATCAGGTCCACAAACTCACTCAGGAGGTTCAGTAGACTTAGCTATCTTCAGTTTACACTGTGCAGGAGCTTCTTCCATAATGGG
>Zanclea_sp._LN714211
CCAGATATGGCATTTCCCAGATTGAATAACTTAAGTTTTTGATTGTTACCACCAGCATTACTTTTACT---GTTAGGATCATCACTTATTGAACAAGGAGCAGGAACAGGTTGAACTGTTTATCCTCCACTATCAGGTCCACAAACTCACTCAGGAGGTTCAGTAGACTTAGCTATCTTCAGTTTACACTGTGCAGGAGCTTCTTCCATAATGGG
>Zanclea_sp._LN714212
CCAGATATGGCATTTCCCAGATTGAATAACTTAAGTTTTTGATTGTTACCACCAGCATTACTTTTACT---GTTAGGATCATCACTTATTGAACAAGGAGCAGGAACAGGTTGAACTGTTTATCCTCCACTATCAGGTCCACAAACTCACTCAGGAGGTTCAGTAGACTTAGCTATCTTCAGTTTACACTGTGCAGGAGCTTCTTCCATAATGGG
>Zanclea_sp._LN714213
CCAGATATGGCATTTCCCAGATTGAATAACTTAAGTTTTTGATTGTTACCACCAGCATTACTTTTACT---GTTAGGATCATCACTTATTGAACAAGGAGCAGGAACAGGTTGAACTGTTTATCCTCCACTATCAGGTCCACAAACTCACTCAGGAGGTTCAGTAGACTTAGCTATCTTCAGTTTACACTGTGCAGGAGCTTCTTCCATAATGGG
>Zanclea_sp._LN714214
CCAGATATGGCATTTCCCAGATTGAATAACTTAAGTTTTTGATTGTTACCACCAGCATTACTTTTACT---GTTAGGATCATCACTTATTGAACAAGGAGCAGGAACAGGTTGAACTGTTTATCCTCCACTATCAGGTCCACAAACTCACTCAGGAGGTTCAGTAGACTTAGCTATCTTCAGTTTACACTGTGCAGGAGCTTCTTCCATAATGGG
>Zanclea_sp._MT363433
CCAGATATGGCATTTCCCAGATTGAATAACTTAAGTTTTTGATTGTTACCACCAGCATTACTTTTACT---GTTAGGATCATCACTTATTGAACAAGGAGCAGGAACAGGTTGAACTGTTTATCCTCCACTATCAGGTCCACAAACTCACTCAGGAGGTTCAGTAGACTTAGCTATCTTCAGTTTACACTGTGCAGGAGCTTCTTCCATAATGGG
>Zanclea_sp._MT363448
CCAGATATGGCATTTCCCAGATTGAATAACTTAAGTTTTTGATTGTTACCACCAGCATTACTTTTACT---GTTAGGATCATCACTTATTGAACAAGGAGCAGGAACAGGTTGAACTGTTTATCCTCCACTATCAGGTCCACAAACTCACTCAGGAGGTTCAGTAGACTTAGCTATCTTCAGTTTACACTGTGCAGGAGCTTCTTCCATAATGGG
>Zanclea_sp._MT363450
CCAGATATGGCATTTCCCAGATTGAATAACTTAAGTTTTTGATTGTTACCACCAGCATTACTTTTACT---GTTAGGATCATCACTTATTGAACAAGGAGCAGGAACAGGTTGAACTGTTTATCCTCCACTATCAGGTCCACAAACTCACTCAGGAGGTTCAGTAGACTTAGCTATCTTCAGTTTACACTGTGCAGGAGCTTCTTCCATAATGGG
>Zanclea_sp._MT363497
CCAGATATGGCATTTCCCAGATTGAATAACTTAAGTTTTTGATTGTTACCACCAGCATTACTTTTACT---GTTAGGATCATCACTTATTGAACAAGGAGCAGGAACAGGTTGAACTGTTTATCCTCCACTATCAGGTCCACAAACTCACTCAGGAGGTTCAGTAGACTTAGCTATCTTCAGTTTACACTGTGCAGGAGCTTCTTCCATAATGGG
>Zanclea_sp._MT363498
CCAGATATGGCATTTCCCAGATTGAATAACTTAAGTTTTTGATTGTTACCACCAGCATTACTTTTACT---GTTAGGATCATCACTTATTGAACAAGGAGCAGGAACAGGTTGAACTGTTTATCCTCCACTATCAGGTCCACAAACTCACTCAGGAGGTTCAGTAGACTTAGCTATCTTCAGTTTACACTGTGCAGGAGCTTCTTCCATAATGGG
>Zanclea_sp._MT363499
CCAGATATGGCATTTCCCAGATTGAATAACTTAAGTTTTTGATTGTTACCACCAGCATTACTTTTACT---GTTAGGATCATCACTTATTGAACAAGGAGCAGGAACAGGTTGAACTGTTTATCCTCCACTATCAGGTCCACAAACTCACTCAGGAGGTTCAGTAGACTTAGCTATCTTCAGTTTACACTGTGCAGGAGCTTCTTCCATAATGGG
>Zanclea_sp._MT363500
CCAGATATGGCATTTCCCAGATTGAATAACTTAAGTTTTTGATTGTTACCACCAGCATTACTTTTACT---GTTAGGATCATCACTTATTGAACAAGGAGCAGGAACAGGTTGAACTGTTTATCCTCCACTATCAGGTCCACAAACTCACTCAGGAGGTTCAGTAGACTTAGCTATCTTCAGTTTACACTGTGCAGGAGCTTCTTCCATAATGGG
>Zanclea_sp._MT363501
CCAGATATGGCATTTCCCAGATTGAATAACTTAAGTTTTTGATTGTTACCACCAGCATTACTTTTACT---GTTAGGATCATCACTTATTGAACAAGGAGCAGGAACAGGTTGAACTGTTTATCCTCCACTATCAGGTCCACAAACTCACTCAGGAGGTTCAGTAGACTTAGCTATCTTCAGTTTACACTGTGCAGGAGCTTCTTCCATAATGGG
>Zanclea_sp._MT363506
CCAGATATGGCATTTCCCAGATTGAATAACTTAAGTTTTTGATTGTTACCACCAGCATTACTTTTACT---GTTAGGATCATCACTTATTGAACAAGGAGCAGGAACAGGTTGAACTGTTTATCCTCCACTATCAGGTCCACAAACTCACTCAGGAGGTTCAGTAGACTTAGCTATCTTCAGTTTACACTGTGCAGGAGCTTCTTCCATAATGGG
>Zanclea_sp._MT363527
CCAGATATGGCATTTCCCAGATTGAATAACTTAAGTTTTTGATTGTTACCACCAGCATTACTTTTACT---GTTAGGATCATCACTTATTGAACAAGGAGCAGGAACAGGTTGAACTGTTTATCCTCCACTATCAGGTCCACAAACTCACTCAGGAGGTTCAGTAGACTTAGCTATCTTCAGTTTACACTGTGCAGGAGCTTCTTCCATAATGGG
>Zanclea_sp._MT363530
CCAGATATGGCATTTCCCAGATTGAATAACTTAAGTTTTTGATTGTTACCACCAGCATTACTTTTACT---GTTAGGATCATCACTTATTGAACAAGGAGCAGGAACAGGTTGAACTGTTTATCCTCCACTATCAGGTCCACAAACTCACTCAGGAGGTTCAGTAGACTTAGCTATCTTCAGTTTACACTGTGCAGGAGCTTCTTCCATAATGGG
>Zanclea_sp._MT363531
CCAGATATGGCATTTCCCAGATTGAATAACTTAAGTTTTTGATTGTTACCACCAGCATTACTTTTACT---GTTAGGATCATCACTTATTGAACAAGGAGCAGGAACAGGTTGAACTGTTTATCCTCCACTATCAGGTCCACAAACTCACTCAGGAGGTTCAGTAGACTTAGCTATCTTCAGTTTACACTGTGCAGGAGCTTCTTCCATAATGGG
>Zanclea_sp._LN714200
CCAGATATGGCATTTCCCAGATTGAATAACTTAAGTTTTTGATTGTTACCACCAGCATTACTTTTACT---GTTAGGATCATCACTTATTGAACAAGGAGCAGGAACAGGTTGAACTGTTTATCCTCCACTATCAGGTCCACAAACTCACTCAGGAGGTTCAGTAGACTTAGCTATCTTCAGTTTACACTGTGCAGGAGCTTCTTCCATAATGGG
>Zanclea_sp._LN714201
CCAGATATGGCATTTCCCAGATTGAATAACTTAAGTTTTTGATTGTTACCACCAGCATTACTTTTACT---GTTAGGATCATCACTTATTGAACAAGGAGCAGGAACAGGTTGAACTGTTTATCCTCCACTATCAGGTCCACAAACTCACTCAGGAGGTTCAGTAGACTTAGCTATCTTCAGTTTACACTGTGCAGGAGCTTCTTCCATAATGGG
>Zanclea_sp._LN714189
CCAGATATGGCATTTCCCAGATTGAATAACTTAAGTTTTTGATTGTTACCACCAGCATTACTTTTACT---GTTAGGATCATCACTTATTGAACAAGGAGCAGGAACAGGTTGAACTGTTTATCCTCCACTATCAGGTCCACAAACTCACTCAGGAGGTTCAGTAGACTTAGCTATCTTCAGTTTACACTGTGCAGGAGCTTCTTCCATAATGGG
>Zanclea_sp._LN714190
CCAGATATGGCATTTCCCAGATTGAATAACTTAAGTTTTTGATTGTTACCACCAGCATTACTTTTACT---GTTAGGATCATCACTTATTGAACAAGGAGCAGGAACAGGTTGAACTGTTTATCCTCCACTATCAGGTCCACAAACTCACTCAGGAGGTTCAGTAGACTTAGCTATCTTCAGTTTACACTGTGCAGGAGCTTCTTCCATAATGGG
>Zanclea_sp._LN714191
CCAGATATGGCATTTCCCAGATTGAATAACTTAAGTTTTTGATTGTTACCACCAGCATTACTTTTACT---GTTAGGATCATCACTTATTGAACAAGGAGCAGGAACAGGTTGAACTGTTTATCCTCCACTATCAGGTCCACAAACTCACTCAGGAGGTTCAGTAGACTTAGCTATCTTCAGTTTACACTGTGCAGGAGCTTCTTCCATAATGGG
>Zanclea_sp._LN714192
CCAGATATGGCATTTCCCAGATTGAATAACTTAAGTTTTTGATTGTTACCACCAGCATTACTTTTACT---GTTAGGATCATCACTTATTGAACAAGGAGCAGGAACAGGTTGAACTGTTTATCCTCCACTATCAGGTCCACAAACTCACTCAGGAGGTTCAGTAGACTTAGCTATCTTCAGTTTACACTGTGCAGGAGCTTCTTCCATAATGGG
>Zanclea_sp._LN714193
CCAGATATGGCATTTCCCAGATTGAATAACTTAAGTTTTTGATTGTTACCACCAGCATTACTTTTACT---GTTAGGATCATCACTTATTGAACAAGGAGCAGGAACAGGTTGAACTGTTTATCCTCCACTATCAGGTCCACAAACTCACTCAGGAGGTTCAGTAGACTTAGCTATCTTCAGTTTACACTGTGCAGGAGCTTCTTCCATAATGGG
>Zanclea_sp._LN714194
CCAGATATGGCATTTCCCAGATTGAATAACTTAAGTTTTTGATTGTTACCACCAGCATTACTTTTACT---GTTAGGATCATCACTTATTGAACAAGGAGCAGGAACAGGTTGAACTGTTTATCCTCCACTATCAGGTCCACAAACTCACTCAGGAGGTTCAGTAGACTTAGCTATCTTCAGTTTACACTGTGCAGGAGCTTCTTCCATAATGGG
>Zanclea_sp._LN714195
CCAGATATGGCATTTCCCAGATTGAATAACTTAAGTTTTTGATTGTTACCACCAGCATTACTTTTACT---GTTAGGATCATCACTTATTGAACAAGGAGCAGGAACAGGTTGAACTGTTTATCCTCCACTATCAGGTCCACAAACTCACTCAGGAGGTTCAGTAGACTTAGCTATCTTCAGTTTACACTGTGCAGGAGCTTCTTCCATAATGGG
>Zanclea_sp._LN714196
CCAGATATGGCATTTCCCAGATTGAATAACTTAAGTTTTTGATTGTTACCACCAGCATTACTTTTACT---GTTAGGATCATCACTTATTGAACAAGGAGCAGGAACAGGTTGAACTGTTTATCCTCCACTATCAGGTCCACAAACTCACTCAGGAGGTTCAGTAGACTTAGCTATCTTCAGTTTACACTGTGCAGGAGCTTCTTCCATAATGGG
>Zanclea_sp._LN714197
CCAGATATGGCATTTCCCAGATTGAATAACTTAAGTTTTTGATTGTTACCACCAGCATTACTTTTACT---GTTAGGATCATCACTTATTGAACAAGGAGCAGGAACAGGTTGAACTGTTTATCCTCCACTATCAGGTCCACAAACTCACTCAGGAGGTTCAGTAGACTTAGCTATCTTCAGTTTACACTGTGCAGGAGCTTCTTCCATAATGGG
>Zanclea_sp._LN714198
CCAGATATGGCATTTCCCAGATTGAATAACTTAAGTTTTTGATTGTTACCACCAGCATTACTTTTACT---GTTAGGATCATCACTTATTGAACAAGGAGCAGGAACAGGTTGAACTGTTTATCCTCCACTATCAGGTCCACAAACTCACTCAGGAGGTTCAGTAGACTTAGCTATCTTCAGTTTACACTGTGCAGGAGCTTCTTCCATAATGGG
>Zanclea_sp._LN714199
CCAGATATGGCATTTCCCAGATTGAATAACTTAAGTTTTTGATTGTTACCACCAGCATTACTTTTACT---GTTAGGATCATCACTTATTGAACAAGGAGCAGGAACAGGTTGAACTGTTTATCCTCCACTATCAGGTCCACAAACTCACTCAGGAGGTTCAGTAGACTTAGCTATCTTCAGTTTACACTGTGCAGGAGCTTCTTCCATAATGGG
>Zanclea_sp._LN714202
CCAGATATGGCATTTCCCAGATTGAATAACTTAAGTTTTTGATTGTTACCACCAGCATTACTTTTACT---GTTAGGATCATCACTTATTGAACAAGGAGCAGGAACAGGTTGAACTGTTTATCCTCCACTATCAGGTCCACAAACTCACTCAGGAGGTTCAGTAGACTTAGCTATCTTCAGTTTACACTGTGCAGGAGCTTCTTCCATAATGGG
>Zanclea_sp._LN714203
CCAGATATGGCATTTCCCAGATTGAATAACTTAAGTTTTTGATTGTTACCACCAGCATTACTTTTACT---GTTAGGATCATCACTTATTGAACAAGGAGCAGGAACAGGTTGAACTGTTTATCCTCCACTATCAGGTCCACAAACTCACTCAGGAGGTTCAGTAGACTTAGCTATCTTCAGTTTACACTGTGCAGGAGCTTCTTCCATAATGGG
>Zanclea_sp._LN714204
CCAGATATGGCATTTCCCAGATTGAATAACTTAAGTTTTTGATTGTTACCACCAGCATTACTTTTACT---GTTAGGATCATCACTTATTGAACAAGGAGCAGGAACAGGTTGAACTGTTTATCCTCCACTATCAGGTCCACAAACTCACTCAGGAGGTTCAGTAGACTTAGCTATCTTCAGTTTACACTGTGCAGGAGCTTCTTCCATAATGGG
>Zanclea_sp._LN714205
CCAGATATGGCATTTCCCAGATTGAATAACTTAAGTTTTTGATTGTTACCACCAGCATTACTTTTACT---GTTAGGATCATCACTTATTGAACAAGGAGCAGGAACAGGTTGAACTGTTTATCCTCCACTATCAGGTCCACAAACTCACTCAGGAGGTTCAGTAGACTTAGCTATCTTCAGTTTACACTGTGCAGGAGCTTCTTCCATAATGGG
>Zanclea_sp._LN714206
CCAGATATGGCATTTCCCAGATTGAATAACTTAAGTTTTTGATTGTTACCACCAGCATTACTTTTACT---GTTAGGATCATCACTTATTGAACAAGGAGCAGGAACAGGTTGAACTGTTTATCCTCCACTATCAGGTCCACAAACTCACTCAGGAGGTTCAGTAGACTTAGCTATCTTCAGTTTACACTGTGCAGGAGCTTCTTCCATAATGGG
>Zanclea_sp._LN714207
CCAGATATGGCATTTCCCAGATTGAATAACTTAAGTTTTTGATTGTTACCACCAGCATTACTTTTACT---GTTAGGATCATCACTTATTGAACAAGGAGCAGGAACAGGTTGAACTGTTTATCCTCCACTATCAGGTCCACAAACTCACTCAGGAGGTTCAGTAGACTTAGCTATCTTCAGTTTACACTGTGCAGGAGCTTCTTCCATAATGGG
>Zanclea_sp._LN714208
CCAGATATGGCATTTCCCAGATTGAATAACTTAAGTTTTTGATTGTTACCACCAGCATTACTTTTACT---GTTAGGATCATCACTTATTGAACAAGGAGCAGGAACAGGTTGAACTGTTTATCCTCCACTATCAGGTCCACAAACTCACTCAGGAGGTTCAGTAGACTTAGCTATCTTCAGTTTACACTGTGCAGGAGCTTCTTCCATAATGGG
>Zanclea_sp._LN714209
CCAGATATGGCATTTCCCAGATTGAATAACTTAAGTTTTTGATTGTTACCACCAGCATTACTTTTACT---GTTAGGATCATCACTTATTGAACAAGGAGCAGGAACAGGTTGAACTGTTTATCCTCCACTATCAGGTCCACAAACTCACTCAGGAGGTTCAGTAGACTTAGCTATCTTCAGTTTACACTGTGCAGGAGCTTCTTCCATAATGGG
>Zanclea_sp._LN714210
CCAGATATGGCATTTCCCAGATTGAATAACTTAAGTTTTTGATTGTTACCACCAGCATTACTTTTACT---GTTAGGATCATCACTTATTGAACAAGGAGCAGGAACAGGTTGAACTGTTTATCCTCCACTATCAGGTCCACAAACTCACTCAGGAGGTTCAGTAGACTTAGCTATCTTCAGTTTACACTGTGCAGGAGCTTCTTCCATAATGGG
>Zanclea_sp._LN714215
CCAGATATGGCATTTCCCAGATTGAATAACTTAAGTTTTTGATTGTTACCACCAGCATTACTTTTACT---GTTAGGATCATCACTTATTGAACAAGGAGCAGGAACAGGTTGAACTGTTTATCCTCCACTATCAGGTCCACAAACTCACTCAGGAGGTTCAGTAGACTTAGCTATCTTCAGTTTACACTGTGCAGGAGCTTCTTCCATAATGGG
>Zanclea_sp._LN714216
CCAGATATGGCATTTCCCAGATTGAATAACTTAAGTTTTTGATTGTTACCACCAGCATTACTTTTACT---GTTAGGATCATCACTTATTGAACAAGGAGCAGGAACAGGTTGAACTGTTTATCCTCCACTATCAGGTCCACAAACTCACTCAGGAGGTTCAGTAGACTTAGCTATCTTCAGTTTACACTGTGCAGGAGCTTCTTCCATAATGGG
>Zanclea_sp._LN714217
CCAGATATGGCATTTCCCAGATTGAATAACTTAAGTTTTTGATTGTTACCACCAGCATTACTTTTACT---GTTAGGATCATCACTTATTGAACAAGGAGCAGGAACAGGTTGAACTGTTTATCCTCCACTATCAGGTCCACAAACTCACTCAGGAGGTTCAGTAGACTTAGCTATCTTCAGTTTACACTGTGCAGGAGCTTCTTCCATAATGGG
>Zanclea_sp._LN714218
CCAGATATGGCATTTCCCAGATTGAATAACTTAAGTTTTTGATTGTTACCACCAGCATTACTTTTACT---GTTAGGATCATCACTTATTGAACAAGGAGCAGGAACAGGTTGAACTGTTTATCCTCCACTATCAGGTCCACAAACTCACTCAGGAGGTTCAGTAGACTTAGCTATCTTCAGTTTACACTGTGCAGGAGCTTCTTCCATAATGGG
>Zanclea_sp._LN714219
CCAGATATGGCATTTCCCAGATTGAATAACTTAAGTTTTTGATTGTTACCACCAGCATTACTTTTACT---GTTAGGATCATCACTTATTGAACAAGGAGCAGGAACAGGTTGAACTGTTTATCCTCCACTATCAGGTCCACAAACTCACTCAGGAGGTTCAGTAGACTTAGCTATCTTCAGTTTACACTGTGCAGGAGCTTCTTCCATAATGGG
>Zanclea_sp._MT363368
CCAGATATGGCATTTCCCAGATTGAATAACTTAAGTTTTTGATTGTTACCACCAGCATTACTTTTACT---GTTAGGATCATCACTTATTGAACAAGGAGCAGGAACAGGTTGAACTGTTTATCCTCCACTATCAGGTCCACAAACTCACTCAGGAGGTTCAGTAGACTTAGCTATCTTCAGTTTACACTGTGCAGGAGCTTCTTCCATAATGGG
>Zanclea_sp._MT363369
CCAGATATGGCATTTCCCAGATTGAATAACTTAAGTTTTTGATTGTTACCACCAGCATTACTTTTACT---GTTAGGATCATCACTTATTGAACAAGGAGCAGGAACAGGTTGAACTGTTTATCCTCCACTATCAGGTCCACAAACTCACTCAGGAGGTTCAGTAGACTTAGCTATCTTCAGTTTACACTGTGCAGGAGCTTCTTCCATAATGGG
>Zanclea_sp._MT363370
CCAGATATGGCATTTCCCAGATTGAATAACTTAAGTTTTTGATTGTTACCACCAGCATTACTTTTACT---GTTAGGATCATCACTTATTGAACAAGGAGCAGGAACAGGTTGAACTGTTTATCCTCCACTATCAGGTCCACAAACTCACTCAGGAGGTTCAGTAGACTTAGCTATCTTCAGTTTACACTGTGCAGGAGCTTCTTCCATAATGGG
>Zanclea_sp._MT363371
CCAGATATGGCATTTCCCAGATTGAATAACTTAAGTTTTTGATTGTTACCACCAGCATTACTTTTACT---GTTAGGATCATCACTTATTGAACAAGGAGCAGGAACAGGTTGAACTGTTTATCCTCCACTATCAGGTCCACAAACTCACTCAGGAGGTTCAGTAGACTTAGCTATCTTCAGTTTACACTGTGCAGGAGCTTCTTCCATAATGGG
>Zanclea_sp._MT363376
CCAGATATGGCATTTCCCAGATTGAATAACTTAAGTTTTTGATTGTTACCACCAGCATTACTTTTACT---GTTAGGATCATCACTTATTGAACAAGGAGCAGGAACAGGTTGAACTGTTTATCCTCCACTATCAGGTCCACAAACTCACTCAGGAGGTTCAGTAGACTTAGCTATCTTCAGTTTACACTGTGCAGGAGCTTCTTCCATAATGGG
>Zanclea_sp._MT363377
CCAGATATGGCATTTCCCAGATTGAATAACTTAAGTTTTTGATTGTTACCACCAGCATTACTTTTACT---GTTAGGATCATCACTTATTGAACAAGGAGCAGGAACAGGTTGAACTGTTTATCCTCCACTATCAGGTCCACAAACTCACTCAGGAGGTTCAGTAGACTTAGCTATCTTCAGTTTACACTGTGCAGGAGCTTCTTCCATAATGGG
>Zanclea_sp._MT363378
CCAGATATGGCATTTCCCAGATTGAATAACTTAAGTTTTTGATTGTTACCACCAGCATTACTTTTACT---GTTAGGATCATCACTTATTGAACAAGGAGCAGGAACAGGTTGAACTGTTTATCCTCCACTATCAGGTCCACAAACTCACTCAGGAGGTTCAGTAGACTTAGCTATCTTCAGTTTACACTGTGCAGGAGCTTCTTCCATAATGGG
>Zanclea_sp._MT363382
CCAGATATGGCATTTCCCAGATTGAATAACTTAAGTTTTTGATTGTTACCACCAGCATTACTTTTACT---GTTAGGATCATCACTTATTGAACAAGGAGCAGGAACAGGTTGAACTGTTTATCCTCCACTATCAGGTCCACAAACTCACTCAGGAGGTTCAGTAGACTTAGCTATCTTCAGTTTACACTGTGCAGGAGCTTCTTCCATAATGGG
>Zanclea_sp._MT363385
CCAGATATGGCATTTCCCAGATTGAATAACTTAAGTTTTTGATTGTTACCACCAGCATTACTTTTACT---GTTAGGATCATCACTTATTGAACAAGGAGCAGGAACAGGTTGAACTGTTTATCCTCCACTATCAGGTCCACAAACTCACTCAGGAGGTTCAGTAGACTTAGCTATCTTCAGTTTACACTGTGCAGGAGCTTCTTCCATAATGGG
>Zanclea_sp._MT363387
CCAGATATGGCATTTCCCAGATTGAATAACTTAAGTTTTTGATTGTTACCACCAGCATTACTTTTACT---GTTAGGATCATCACTTATTGAACAAGGAGCAGGAACAGGTTGAACTGTTTATCCTCCACTATCAGGTCCACAAACTCACTCAGGAGGTTCAGTAGACTTAGCTATCTTCAGTTTACACTGTGCAGGAGCTTCTTCCATAATGGG
>Zanclea_sp._MT363394
CCAGATATGGCATTTCCCAGATTGAATAACTTAAGTTTTTGATTGTTACCACCAGCATTACTTTTACT---GTTAGGATCATCACTTATTGAACAAGGAGCAGGAACAGGTTGAACTGTTTATCCTCCACTATCAGGTCCACAAACTCACTCAGGAGGTTCAGTAGACTTAGCTATCTTCAGTTTACACTGTGCAGGAGCTTCTTCCATAATGGG
>Zanclea_sp._MT363401
CCAGATATGGCATTTCCCAGATTGAATAACTTAAGTTTTTGATTGTTACCACCAGCATTACTTTTACT---GTTAGGATCATCACTTATTGAACAAGGAGCAGGAACAGGTTGAACTGTTTATCCTCCACTATCAGGTCCACAAACTCACTCAGGAGGTTCAGTAGACTTAGCTATCTTCAGTTTACACTGTGCAGGAGCTTCTTCCATAATGGG
>Zanclea_sp._MT363408
CCAGATATGGCATTTCCCAGATTGAATAACTTAAGTTTTTGATTGTTACCACCAGCATTACTTTTACT---GTTAGGATCATCACTTATTGAACAAGGAGCAGGAACAGGTTGAACTGTTTATCCTCCACTATCAGGTCCACAAACTCACTCAGGAGGTTCAGTAGACTTAGCTATCTTCAGTTTACACTGTGCAGGAGCTTCTTCCATAATGGG
>Zanclea_sp._MT363409
CCAGATATGGCATTTCCCAGATTGAATAACTTAAGTTTTTGATTGTTACCACCAGCATTACTTTTACT---GTTAGGATCATCACTTATTGAACAAGGAGCAGGAACAGGTTGAACTGTTTATCCTCCACTATCAGGTCCACAAACTCACTCAGGAGGTTCAGTAGACTTAGCTATCTTCAGTTTACACTGTGCAGGAGCTTCTTCCATAATGGG
>Zanclea_sp._MT363412
CCAGATATGGCATTTCCCAGATTGAATAACTTAAGTTTTTGATTGTTACCACCAGCATTACTTTTACT---GTTAGGATCATCACTTATTGAACAAGGAGCAGGAACAGGTTGAACTGTTTATCCTCCACTATCAGGTCCACAAACTCACTCAGGAGGTTCAGTAGACTTAGCTATCTTCAGTTTACACTGTGCAGGAGCTTCTTCCATAATGGG
>Zanclea_sp._MT363414
CCAGATATGGCATTTCCCAGATTGAATAACTTAAGTTTTTGATTGTTACCACCAGCATTACTTTTACT---GTTAGGATCATCACTTATTGAACAAGGAGCAGGAACAGGTTGAACTGTTTATCCTCCACTATCAGGTCCACAAACTCACTCAGGAGGTTCAGTAGACTTAGCTATCTTCAGTTTACACTGTGCAGGAGCTTCTTCCATAATGGG
>Zanclea_sp._MT363415
CCAGATATGGCATTTCCCAGATTGAATAACTTAAGTTTTTGATTGTTACCACCAGCATTACTTTTACT---GTTAGGATCATCACTTATTGAACAAGGAGCAGGAACAGGTTGAACTGTTTATCCTCCACTATCAGGTCCACAAACTCACTCAGGAGGTTCAGTAGACTTAGCTATCTTCAGTTTACACTGTGCAGGAGCTTCTTCCATAATGGG
>Zanclea_sp._MT363428
CCAGATATGGCATTTCCCAGATTGAATAACTTAAGTTTTTGATTGTTACCACCAGCATTACTTTTACT---GTTAGGATCATCACTTATTGAACAAGGAGCAGGAACAGGTTGAACTGTTTATCCTCCACTATCAGGTCCACAAACTCACTCAGGAGGTTCAGTAGACTTAGCTATCTTCAGTTTACACTGTGCAGGAGCTTCTTCCATAATGGG
>Zanclea_sp._MT363431
CCAGATATGGCATTTCCCAGATTGAATAACTTAAGTTTTTGATTGTTACCACCAGCATTACTTTTACT---GTTAGGATCATCACTTATTGAACAAGGAGCAGGAACAGGTTGAACTGTTTATCCTCCACTATCAGGTCCACAAACTCACTCAGGAGGTTCAGTAGACTTAGCTATCTTCAGTTTACACTGTGCAGGAGCTTCTTCCATAATGGG
>Zanclea_sp._MT363432
CCAGATATGGCATTTCCCAGATTGAATAACTTAAGTTTTTGATTGTTACCACCAGCATTACTTTTACT---GTTAGGATCATCACTTATTGAACAAGGAGCAGGAACAGGTTGAACTGTTTATCCTCCACTATCAGGTCCACAAACTCACTCAGGAGGTTCAGTAGACTTAGCTATCTTCAGTTTACACTGTGCAGGAGCTTCTTCCATAATGGG
>Zanclea_sp._MT363434
CCAGATATGGCATTTCCCAGATTGAATAACTTAAGTTTTTGATTGTTACCACCAGCATTACTTTTACT---GTTAGGATCATCACTTATTGAACAAGGAGCAGGAACAGGTTGAACTGTTTATCCTCCACTATCAGGTCCACAAACTCACTCAGGAGGTTCAGTAGACTTAGCTATCTTCAGTTTACACTGTGCAGGAGCTTCTTCCATAATGGG
>Zanclea_sp._MT363436
CCAGATATGGCATTTCCCAGATTGAATAACTTAAGTTTTTGATTGTTACCACCAGCATTACTTTTACT---GTTAGGATCATCACTTATTGAACAAGGAGCAGGAACAGGTTGAACTGTTTATCCTCCACTATCAGGTCCACAAACTCACTCAGGAGGTTCAGTAGACTTAGCTATCTTCAGTTTACACTGTGCAGGAGCTTCTTCCATAATGGG
>Zanclea_sp._MT363437
CCAGATATGGCATTTCCCAGATTGAATAACTTAAGTTTTTGATTGTTACCACCAGCATTACTTTTACT---GTTAGGATCATCACTTATTGAACAAGGAGCAGGAACAGGTTGAACTGTTTATCCTCCACTATCAGGTCCACAAACTCACTCAGGAGGTTCAGTAGACTTAGCTATCTTCAGTTTACACTGTGCAGGAGCTTCTTCCATAATGGG
>Zanclea_sp._MT363439
CCAGATATGGCATTTCCCAGATTGAATAACTTAAGTTTTTGATTGTTACCACCAGCATTACTTTTACT---GTTAGGATCATCACTTATTGAACAAGGAGCAGGAACAGGTTGAACTGTTTATCCTCCACTATCAGGTCCACAAACTCACTCAGGAGGTTCAGTAGACTTAGCTATCTTCAGTTTACACTGTGCAGGAGCTTCTTCCATAATGGG
>Zanclea_sp._MT363440
CCAGATATGGCATTTCCCAGATTGAATAACTTAAGTTTTTGATTGTTACCACCAGCATTACTTTTACT---GTTAGGATCATCACTTATTGAACAAGGAGCAGGAACAGGTTGAACTGTTTATCCTCCACTATCAGGTCCACAAACTCACTCAGGAGGTTCAGTAGACTTAGCTATCTTCAGTTTACACTGTGCAGGAGCTTCTTCCATAATGGG
>Zanclea_sp._MT363441
CCAGATATGGCATTTCCCAGATTGAATAACTTAAGTTTTTGATTGTTACCACCAGCATTACTTTTACT---GTTAGGATCATCACTTATTGAACAAGGAGCAGGAACAGGTTGAACTGTTTATCCTCCACTATCAGGTCCACAAACTCACTCAGGAGGTTCAGTAGACTTAGCTATCTTCAGTTTACACTGTGCAGGAGCTTCTTCCATAATGGG
>Zanclea_sp._MT363443
CCAGATATGGCATTTCCCAGATTGAATAACTTAAGTTTTTGATTGTTACCACCAGCATTACTTTTACT---GTTAGGATCATCACTTATTGAACAAGGAGCAGGAACAGGTTGAACTGTTTATCCTCCACTATCAGGTCCACAAACTCACTCAGGAGGTTCAGTAGACTTAGCTATCTTCAGTTTACACTGTGCAGGAGCTTCTTCCATAATGGG
>Zanclea_sp._MT363445
CCAGATATGGCATTTCCCAGATTGAATAACTTAAGTTTTTGATTGTTACCACCAGCATTACTTTTACT---GTTAGGATCATCACTTATTGAACAAGGAGCAGGAACAGGTTGAACTGTTTATCCTCCACTATCAGGTCCACAAACTCACTCAGGAGGTTCAGTAGACTTAGCTATCTTCAGTTTACACTGTGCAGGAGCTTCTTCCATAATGGG
>Zanclea_sp._MT363454
CCAGATATGGCATTTCCCAGATTGAATAACTTAAGTTTTTGATTGTTACCACCAGCATTACTTTTACT---GTTAGGATCATCACTTATTGAACAAGGAGCAGGAACAGGTTGAACTGTTTATCCTCCACTATCAGGTCCACAAACTCACTCAGGAGGTTCAGTAGACTTAGCTATCTTCAGTTTACACTGTGCAGGAGCTTCTTCCATAATGGG
>Zanclea_sp._MT363458
CCAGATATGGCATTTCCCAGATTGAATAACTTAAGTTTTTGATTGTTACCACCAGCATTACTTTTACT---GTTAGGATCATCACTTATTGAACAAGGAGCAGGAACAGGTTGAACTGTTTATCCTCCACTATCAGGTCCACAAACTCACTCAGGAGGTTCAGTAGACTTAGCTATCTTCAGTTTACACTGTGCAGGAGCTTCTTCCATAATGGG
>Zanclea_sp._MT363469
CCAGATATGGCATTTCCCAGATTGAATAACTTAAGTTTTTGATTGTTACCACCAGCATTACTTTTACT---GTTAGGATCATCACTTATTGAACAAGGAGCAGGAACAGGTTGAACTGTTTATCCTCCACTATCAGGTCCACAAACTCACTCAGGAGGTTCAGTAGACTTAGCTATCTTCAGTTTACACTGTGCAGGAGCTTCTTCCATAATGGG
>Zanclea_sp._MT363478
CCAGATATGGCATTTCCCAGATTGAATAACTTAAGTTTTTGATTGTTACCACCAGCATTACTTTTACT---GTTAGGATCATCACTTATTGAACAAGGAGCAGGAACAGGTTGAACTGTTTATCCTCCACTATCAGGTCCACAAACTCACTCAGGAGGTTCAGTAGACTTAGCTATCTTCAGTTTACACTGTGCAGGAGCTTCTTCCATAATGGG
>Zanclea_sp._MT363479
CCAGATATGGCATTTCCCAGATTGAATAACTTAAGTTTTTGATTGTTACCACCAGCATTACTTTTACT---GTTAGGATCATCACTTATTGAACAAGGAGCAGGAACAGGTTGAACTGTTTATCCTCCACTATCAGGTCCACAAACTCACTCAGGAGGTTCAGTAGACTTAGCTATCTTCAGTTTACACTGTGCAGGAGCTTCTTCCATAATGGG
>Zanclea_sp._MT363480
CCAGATATGGCATTTCCCAGATTGAATAACTTAAGTTTTTGATTGTTACCACCAGCATTACTTTTACT---GTTAGGATCATCACTTATTGAACAAGGAGCAGGAACAGGTTGAACTGTTTATCCTCCACTATCAGGTCCACAAACTCACTCAGGAGGTTCAGTAGACTTAGCTATCTTCAGTTTACACTGTGCAGGAGCTTCTTCCATAATGGG
>Zanclea_sp._MT363481
CCAGATATGGCATTTCCCAGATTGAATAACTTAAGTTTTTGATTGTTACCACCAGCATTACTTTTACT---GTTAGGATCATCACTTATTGAACAAGGAGCAGGAACAGGTTGAACTGTTTATCCTCCACTATCAGGTCCACAAACTCACTCAGGAGGTTCAGTAGACTTAGCTATCTTCAGTTTACACTGTGCAGGAGCTTCTTCCATAATGGG
>Zanclea_sp._MT363484
CCAGATATGGCATTTCCCAGATTGAATAACTTAAGTTTTTGATTGTTACCACCAGCATTACTTTTACT---GTTAGGATCATCACTTATTGAACAAGGAGCAGGAACAGGTTGAACTGTTTATCCTCCACTATCAGGTCCACAAACTCACTCAGGAGGTTCAGTAGACTTAGCTATCTTCAGTTTACACTGTGCAGGAGCTTCTTCCATAATGGG
>Zanclea_sp._MT363485
CCAGATATGGCATTTCCCAGATTGAATAACTTAAGTTTTTGATTGTTACCACCAGCATTACTTTTACT---GTTAGGATCATCACTTATTGAACAAGGAGCAGGAACAGGTTGAACTGTTTATCCTCCACTATCAGGTCCACAAACTCACTCAGGAGGTTCAGTAGACTTAGCTATCTTCAGTTTACACTGTGCAGGAGCTTCTTCCATAATGGG
>Zanclea_sp._MT363486
CCAGATATGGCATTTCCCAGATTGAATAACTTAAGTTTTTGATTGTTACCACCAGCATTACTTTTACT---GTTAGGATCATCACTTATTGAACAAGGAGCAGGAACAGGTTGAACTGTTTATCCTCCACTATCAGGTCCACAAACTCACTCAGGAGGTTCAGTAGACTTAGCTATCTTCAGTTTACACTGTGCAGGAGCTTCTTCCATAATGGG
>Zanclea_sp._MT363487
CCAGATATGGCATTTCCCAGATTGAATAACTTAAGTTTTTGATTGTTACCACCAGCATTACTTTTACT---GTTAGGATCATCACTTATTGAACAAGGAGCAGGAACAGGTTGAACTGTTTATCCTCCACTATCAGGTCCACAAACTCACTCAGGAGGTTCAGTAGACTTAGCTATCTTCAGTTTACACTGTGCAGGAGCTTCTTCCATAATGGG
>Zanclea_sp._MT363488
CCAGATATGGCATTTCCCAGATTGAATAACTTAAGTTTTTGATTGTTACCACCAGCATTACTTTTACT---GTTAGGATCATCACTTATTGAACAAGGAGCAGGAACAGGTTGAACTGTTTATCCTCCACTATCAGGTCCACAAACTCACTCAGGAGGTTCAGTAGACTTAGCTATCTTCAGTTTACACTGTGCAGGAGCTTCTTCCATAATGGG
>Zanclea_sp._MT363489
CCAGATATGGCATTTCCCAGATTGAATAACTTAAGTTTTTGATTGTTACCACCAGCATTACTTTTACT---GTTAGGATCATCACTTATTGAACAAGGAGCAGGAACAGGTTGAACTGTTTATCCTCCACTATCAGGTCCACAAACTCACTCAGGAGGTTCAGTAGACTTAGCTATCTTCAGTTTACACTGTGCAGGAGCTTCTTCCATAATGGG
>Zanclea_sp._MT363490
CCAGATATGGCATTTCCCAGATTGAATAACTTAAGTTTTTGATTGTTACCACCAGCATTACTTTTACT---GTTAGGATCATCACTTATTGAACAAGGAGCAGGAACAGGTTGAACTGTTTATCCTCCACTATCAGGTCCACAAACTCACTCAGGAGGTTCAGTAGACTTAGCTATCTTCAGTTTACACTGTGCAGGAGCTTCTTCCATAATGGG
>Zanclea_sp._MT363491
CCAGATATGGCATTTCCCAGATTGAATAACTTAAGTTTTTGATTGTTACCACCAGCATTACTTTTACT---GTTAGGATCATCACTTATTGAACAAGGAGCAGGAACAGGTTGAACTGTTTATCCTCCACTATCAGGTCCACAAACTCACTCAGGAGGTTCAGTAGACTTAGCTATCTTCAGTTTACACTGTGCAGGAGCTTCTTCCATAATGGG
>Zanclea_sp._MT363492
CCAGATATGGCATTTCCCAGATTGAATAACTTAAGTTTTTGATTGTTACCACCAGCATTACTTTTACT---GTTAGGATCATCACTTATTGAACAAGGAGCAGGAACAGGTTGAACTGTTTATCCTCCACTATCAGGTCCACAAACTCACTCAGGAGGTTCAGTAGACTTAGCTATCTTCAGTTTACACTGTGCAGGAGCTTCTTCCATAATGGG
>Zanclea_sp._MT363493
CCAGATATGGCATTTCCCAGATTGAATAACTTAAGTTTTTGATTGTTACCACCAGCATTACTTTTACT---GTTAGGATCATCACTTATTGAACAAGGAGCAGGAACAGGTTGAACTGTTTATCCTCCACTATCAGGTCCACAAACTCACTCAGGAGGTTCAGTAGACTTAGCTATCTTCAGTTTACACTGTGCAGGAGCTTCTTCCATAATGGG
>Zanclea_sp._MT363502
CCAGATATGGCATTTCCCAGATTGAATAACTTAAGTTTTTGATTGTTACCACCAGCATTACTTTTACT---GTTAGGATCATCACTTATTGAACAAGGAGCAGGAACAGGTTGAACTGTTTATCCTCCACTATCAGGTCCACAAACTCACTCAGGAGGTTCAGTAGACTTAGCTATCTTCAGTTTACACTGTGCAGGAGCTTCTTCCATAATGGG
>Zanclea_sp._MT363503
CCAGATATGGCATTTCCCAGATTGAATAACTTAAGTTTTTGATTGTTACCACCAGCATTACTTTTACT---GTTAGGATCATCACTTATTGAACAAGGAGCAGGAACAGGTTGAACTGTTTATCCTCCACTATCAGGTCCACAAACTCACTCAGGAGGTTCAGTAGACTTAGCTATCTTCAGTTTACACTGTGCAGGAGCTTCTTCCATAATGGG
>Zanclea_sp._MT363504
CCAGATATGGCATTTCCCAGATTGAATAACTTAAGTTTTTGATTGTTACCACCAGCATTACTTTTACT---GTTAGGATCATCACTTATTGAACAAGGAGCAGGAACAGGTTGAACTGTTTATCCTCCACTATCAGGTCCACAAACTCACTCAGGAGGTTCAGTAGACTTAGCTATCTTCAGTTTACACTGTGCAGGAGCTTCTTCCATAATGGG
>Zanclea_sp._MT363505
CCAGATATGGCATTTCCCAGATTGAATAACTTAAGTTTTTGATTGTTACCACCAGCATTACTTTTACT---GTTAGGATCATCACTTATTGAACAAGGAGCAGGAACAGGTTGAACTGTTTATCCTCCACTATCAGGTCCACAAACTCACTCAGGAGGTTCAGTAGACTTAGCTATCTTCAGTTTACACTGTGCAGGAGCTTCTTCCATAATGGG
>Zanclea_sp._MT363508
CCAGATATGGCATTTCCCAGATTGAATAACTTAAGTTTTTGATTGTTACCACCAGCATTACTTTTACT---GTTAGGATCATCACTTATTGAACAAGGAGCAGGAACAGGTTGAACTGTTTATCCTCCACTATCAGGTCCACAAACTCACTCAGGAGGTTCAGTAGACTTAGCTATCTTCAGTTTACACTGTGCAGGAGCTTCTTCCATAATGGG
>Zanclea_sp._MT363509
CCAGATATGGCATTTCCCAGATTGAATAACTTAAGTTTTTGATTGTTACCACCAGCATTACTTTTACT---GTTAGGATCATCACTTATTGAACAAGGAGCAGGAACAGGTTGAACTGTTTATCCTCCACTATCAGGTCCACAAACTCACTCAGGAGGTTCAGTAGACTTAGCTATCTTCAGTTTACACTGTGCAGGAGCTTCTTCCATAATGGG
>Zanclea_sp._MT363510
CCAGATATGGCATTTCCCAGATTGAATAACTTAAGTTTTTGATTGTTACCACCAGCATTACTTTTACT---GTTAGGATCATCACTTATTGAACAAGGAGCAGGAACAGGTTGAACTGTTTATCCTCCACTATCAGGTCCACAAACTCACTCAGGAGGTTCAGTAGACTTAGCTATCTTCAGTTTACACTGTGCAGGAGCTTCTTCCATAATGGG
>Zanclea_sp._MT363511
CCAGATATGGCATTTCCCAGATTGAATAACTTAAGTTTTTGATTGTTACCACCAGCATTACTTTTACT---GTTAGGATCATCACTTATTGAACAAGGAGCAGGAACAGGTTGAACTGTTTATCCTCCACTATCAGGTCCACAAACTCACTCAGGAGGTTCAGTAGACTTAGCTATCTTCAGTTTACACTGTGCAGGAGCTTCTTCCATAATGGG
>Zanclea_sp._MT363512
CCAGATATGGCATTTCCCAGATTGAATAACTTAAGTTTTTGATTGTTACCACCAGCATTACTTTTACT---GTTAGGATCATCACTTATTGAACAAGGAGCAGGAACAGGTTGAACTGTTTATCCTCCACTATCAGGTCCACAAACTCACTCAGGAGGTTCAGTAGACTTAGCTATCTTCAGTTTACACTGTGCAGGAGCTTCTTCCATAATGGG
>Zanclea_sp._MT363513
CCAGATATGGCATTTCCCAGATTGAATAACTTAAGTTTTTGATTGTTACCACCAGCATTACTTTTACT---GTTAGGATCATCACTTATTGAACAAGGAGCAGGAACAGGTTGAACTGTTTATCCTCCACTATCAGGTCCACAAACTCACTCAGGAGGTTCAGTAGACTTAGCTATCTTCAGTTTACACTGTGCAGGAGCTTCTTCCATAATGGG
>Zanclea_sp._MT363514
CCAGATATGGCATTTCCCAGATTGAATAACTTAAGTTTTTGATTGTTACCACCAGCATTACTTTTACT---GTTAGGATCATCACTTATTGAACAAGGAGCAGGAACAGGTTGAACTGTTTATCCTCCACTATCAGGTCCACAAACTCACTCAGGAGGTTCAGTAGACTTAGCTATCTTCAGTTTACACTGTGCAGGAGCTTCTTCCATAATGGG
>Zanclea_sp._MT363515
CCAGATATGGCATTTCCCAGATTGAATAACTTAAGTTTTTGATTGTTACCACCAGCATTACTTTTACT---GTTAGGATCATCACTTATTGAACAAGGAGCAGGAACAGGTTGAACTGTTTATCCTCCACTATCAGGTCCACAAACTCACTCAGGAGGTTCAGTAGACTTAGCTATCTTCAGTTTACACTGTGCAGGAGCTTCTTCCATAATGGG
>Zanclea_sp._MT363516
CCAGATATGGCATTTCCCAGATTGAATAACTTAAGTTTTTGATTGTTACCACCAGCATTACTTTTACT---GTTAGGATCATCACTTATTGAACAAGGAGCAGGAACAGGTTGAACTGTTTATCCTCCACTATCAGGTCCACAAACTCACTCAGGAGGTTCAGTAGACTTAGCTATCTTCAGTTTACACTGTGCAGGAGCTTCTTCCATAATGGG
>Zanclea_sp._MT363517
CCAGATATGGCATTTCCCAGATTGAATAACTTAAGTTTTTGATTGTTACCACCAGCATTACTTTTACT---GTTAGGATCATCACTTATTGAACAAGGAGCAGGAACAGGTTGAACTGTTTATCCTCCACTATCAGGTCCACAAACTCACTCAGGAGGTTCAGTAGACTTAGCTATCTTCAGTTTACACTGTGCAGGAGCTTCTTCCATAATGGG
>Zanclea_sp._MT363518
CCAGATATGGCATTTCCCAGATTGAATAACTTAAGTTTTTGATTGTTACCACCAGCATTACTTTTACT---GTTAGGATCATCACTTATTGAACAAGGAGCAGGAACAGGTTGAACTGTTTATCCTCCACTATCAGGTCCACAAACTCACTCAGGAGGTTCAGTAGACTTAGCTATCTTCAGTTTACACTGTGCAGGAGCTTCTTCCATAATGGG
>Zanclea_sp._MT363519
CCAGATATGGCATTTCCCAGATTGAATAACTTAAGTTTTTGATTGTTACCACCAGCATTACTTTTACT---GTTAGGATCATCACTTATTGAACAAGGAGCAGGAACAGGTTGAACTGTTTATCCTCCACTATCAGGTCCACAAACTCACTCAGGAGGTTCAGTAGACTTAGCTATCTTCAGTTTACACTGTGCAGGAGCTTCTTCCATAATGGG
>Zanclea_sp._MT363520
CCAGATATGGCATTTCCCAGATTGAATAACTTAAGTTTTTGATTGTTACCACCAGCATTACTTTTACT---GTTAGGATCATCACTTATTGAACAAGGAGCAGGAACAGGTTGAACTGTTTATCCTCCACTATCAGGTCCACAAACTCACTCAGGAGGTTCAGTAGACTTAGCTATCTTCAGTTTACACTGTGCAGGAGCTTCTTCCATAATGGG
>Zanclea_sp._MT363521
CCAGATATGGCATTTCCCAGATTGAATAACTTAAGTTTTTGATTGTTACCACCAGCATTACTTTTACT---GTTAGGATCATCACTTATTGAACAAGGAGCAGGAACAGGTTGAACTGTTTATCCTCCACTATCAGGTCCACAAACTCACTCAGGAGGTTCAGTAGACTTAGCTATCTTCAGTTTACACTGTGCAGGAGCTTCTTCCATAATGGG
>Zanclea_sp._MT363522
CCAGATATGGCATTTCCCAGATTGAATAACTTAAGTTTTTGATTGTTACCACCAGCATTACTTTTACT---GTTAGGATCATCACTTATTGAACAAGGAGCAGGAACAGGTTGAACTGTTTATCCTCCACTATCAGGTCCACAAACTCACTCAGGAGGTTCAGTAGACTTAGCTATCTTCAGTTTACACTGTGCAGGAGCTTCTTCCATAATGGG
>Zanclea_sp._MT363523
CCAGATATGGCATTTCCCAGATTGAATAACTTAAGTTTTTGATTGTTACCACCAGCATTACTTTTACT---GTTAGGATCATCACTTATTGAACAAGGAGCAGGAACAGGTTGAACTGTTTATCCTCCACTATCAGGTCCACAAACTCACTCAGGAGGTTCAGTAGACTTAGCTATCTTCAGTTTACACTGTGCAGGAGCTTCTTCCATAATGGG
>Zanclea_sp._MT363524
CCAGATATGGCATTTCCCAGATTGAATAACTTAAGTTTTTGATTGTTACCACCAGCATTACTTTTACT---GTTAGGATCATCACTTATTGAACAAGGAGCAGGAACAGGTTGAACTGTTTATCCTCCACTATCAGGTCCACAAACTCACTCAGGAGGTTCAGTAGACTTAGCTATCTTCAGTTTACACTGTGCAGGAGCTTCTTCCATAATGGG
>Zanclea_sp._MT363537
CCAGATATGGCATTTCCCAGATTGAATAACTTAAGTTTTTGATTGTTACCACCAGCATTACTTTTACT---GTTAGGATCATCACTTATTGAACAAGGAGCAGGAACAGGTTGAACTGTTTATCCTCCACTATCAGGTCCACAAACTCACTCAGGAGGTTCAGTAGACTTAGCTATCTTCAGTTTACACTGTGCAGGAGCTTCTTCCATAATGGG
>Zanclea_sp._MT363546
CCAGATATGGCATTTCCCAGATTGAATAACTTAAGTTTTTGATTGTTACCACCAGCATTACTTTTACT---GTTAGGATCATCACTTATTGAACAAGGAGCAGGAACAGGTTGAACTGTTTATCCTCCACTATCAGGTCCACAAACTCACTCAGGAGGTTCAGTAGACTTAGCTATCTTCAGTTTACACTGTGCAGGAGCTTCTTCCATAATGGG
>Zanclea_sp._MT363548
CCAGATATGGCATTTCCCAGATTGAATAACTTAAGTTTTTGATTGTTACCACCAGCATTACTTTTACT---GTTAGGATCATCACTTATTGAACAAGGAGCAGGAACAGGTTGAACTGTTTATCCTCCACTATCAGGTCCACAAACTCACTCAGGAGGTTCAGTAGACTTAGCTATCTTCAGTTTACACTGTGCAGGAGCTTCTTCCATAATGGG
>Zanclea_sp._MT363552
CCAGATATGGCATTTCCCAGATTGAATAACTTAAGTTTTTGATTGTTACCACCAGCATTACTTTTACT---GTTAGGATCATCACTTATTGAACAAGGAGCAGGAACAGGTTGAACTGTTTATCCTCCACTATCAGGTCCACAAACTCACTCAGGAGGTTCAGTAGACTTAGCTATCTTCAGTTTACACTGTGCAGGAGCTTCTTCCATAATGGG
>Zanclea_sp._MT363557
CCAGATATGGCATTTCCCAGATTGAATAACTTAAGTTTTTGATTGTTACCACCAGCATTACTTTTACT---GTTAGGATCATCACTTATTGAACAAGGAGCAGGAACAGGTTGAACTGTTTATCCTCCACTATCAGGTCCACAAACTCACTCAGGAGGTTCAGTAGACTTAGCTATCTTCAGTTTACACTGTGCAGGAGCTTCTTCCATAATGGG
>Zanclea_sp._MT363567
CCAGATATGGCATTTCCCAGATTGAATAACTTAAGTTTTTGATTGTTACCACCAGCATTACTTTTACT---GTTAGGATCATCACTTATTGAACAAGGAGCAGGAACAGGTTGAACTGTTTATCCTCCACTATCAGGTCCACAAACTCACTCAGGAGGTTCAGTAGACTTAGCTATCTTCAGTTTACACTGTGCAGGAGCTTCTTCCATAATGGG
>Zanclea_sp._MT363569
CCAGATATGGCATTTCCCAGATTGAATAACTTAAGTTTTTGATTGTTACCACCAGCATTACTTTTACT---GTTAGGATCATCACTTATTGAACAAGGAGCAGGAACAGGTTGAACTGTTTATCCTCCACTATCAGGTCCACAAACTCACTCAGGAGGTTCAGTAGACTTAGCTATCTTCAGTTTACACTGTGCAGGAGCTTCTTCCATAATGGG
>Zanclea_sp._MT363571
CCAGATATGGCATTTCCCAGATTGAATAACTTAAGTTTTTGATTGTTACCACCAGCATTACTTTTACT---GTTAGGATCATCACTTATTGAACAAGGAGCAGGAACAGGTTGAACTGTTTATCCTCCACTATCAGGTCCACAAACTCACTCAGGAGGTTCAGTAGACTTAGCTATCTTCAGTTTACACTGTGCAGGAGCTTCTTCCATAATGGG
>Zanclea_sp._MT363573
CCAGATATGGCATTTCCCAGATTGAATAACTTAAGTTTTTGATTGTTACCACCAGCATTACTTTTACT---GTTAGGATCATCACTTATTGAACAAGGAGCAGGAACAGGTTGAACTGTTTATCCTCCACTATCAGGTCCACAAACTCACTCAGGAGGTTCAGTAGACTTAGCTATCTTCAGTTTACACTGTGCAGGAGCTTCTTCCATAATGGG
>Zanclea_sp._MT363575
CCAGATATGGCATTTCCCAGATTGAATAACTTAAGTTTTTGATTGTTACCACCAGCATTACTTTTACT---GTTAGGATCATCACTTATTGAACAAGGAGCAGGAACAGGTTGAACTGTTTATCCTCCACTATCAGGTCCACAAACTCACTCAGGAGGTTCAGTAGACTTAGCTATCTTCAGTTTACACTGTGCAGGAGCTTCTTCCATAATGGG
>Zanclea_sp._MT363554
CCAGATATGGCATTTCCCAGATTGAATAACTTAAGTTTTTGATTGTTACCNCCAGCATTACTTTTACT---GTTAGGATCATCACTTATTGAACAAGGAGCAGGAACAGGTTGAACTGTTTATCCTCCACTATCAGGTCCACAAACTCACTCAGGAGGTTCAGTAGACTTAGCTATCTTCAGTTTACACTGTGCAGGAGCTTCTTCCATAATGGG
>Zanclea_sp._MT363550
CCAGATATGGCATTTCCTAGATTAAATAACTTAAGTTTTTGATTGTTACCACCAGCATTACTTTTACT---GCTAGGATCATCACTTATTGAACAAGGAGCAGGAACAGGTTGAACTGTTTATCCTCCACTATCAGGTCCACAAACCCACTCAGGAGGTTCAGTAGACTTAGCTATCTTCAGTTTACACTGTGCAGGAGCTTCTTCTATAATGGG
>Zanclea_sp._MT363551
CCAGATATGGCATTTCCTAGATTAAATAACTTAAGTTTTTGATTGTTACCACCAGCATTACTTTTACT---GCTAGGATCATCACTTATTGAACAAGGAGCAGGAACAGGTTGAACTGTTTATCCTCCACTATCAGGTCCACAAACCCACTCAGGAGGTTCAGTAGACTTAGCTATCTTCAGTTTACACTGTGCAGGAGCTTCTTCTATAATGGG
>Zanclea_sp._MT363563
CCAGATATGGCATTTCCTAGATTAAATAACTTAAGTTTTTGATTGTTACCACCAGCATTACTTTTACT---GCTAGGATCATCACTTATTGAACAAGGAGCAGGAACAGGTTGAACTGTTTATCCTCCACTATCAGGTCCACAAACCCACTCAGGAGGTTCAGTAGACTTAGCTATCTTCAGTTTACACTGTGCAGGAGCTTCTTCTATAATGGG
>Zanclea_sp._MT363556
CCAGATATGGCATTTCCTAGATTAAATAACTTAAGTTTTTGATTGTTACCACCAGCATTACTTTTACT---GCTAGGATCATCACTTATTGAACAAGGAGCAGGAACAGGTTGAACTGTTTATCCTCCACTATCAGGTCCACAAACCCACTCAGGAGGTTCAGTAGACTTAGCTATCTTCAGTTTACACTGTGCAGGAGCTTCTTCTATAATGGG
>Zanclea_sp._MT363562
CCAGATATGGCATTTCCTAGATTAAATAACTTAAGTTTTTGATTGTTACCACCAGCATTACTTTTACT---GCTAGGATCATCACTTATTGAACAAGGAGCAGGAACAGGTTGAACTGTTTATCCTCCACTATCAGGTCCACAAACCCACTCAGGAGGTTCAGTAGACTTAGCTATCTTCAGTTTACACTGTGCAGGAGCTTCTTCTATAATGGG
>Zanclea_sp._MT363364
CCAGATATGGCATTTCCTAGATTGAATAACTTAAGTTTTTGATTGTTACCACCAGCATTACTTTTACT---GTTAGGATCATCACTTATTGAACAAGGGGCAGGAACAGGTTGAACTGTTTATCCTCCACTATCAGGTCCACAAACCCACTCAGGGGGTTCAGTAGACTTAGCTATCTTCAGTTTACACTGTGCAGGAGCTTCTTCCATAATGGG
>Zanclea_sp._MT363544
CCAGATATGGCATTTCCTAGATTGAATAACTTAAGTTTTTGATTGTTACCACCAGCATTACTTTTACT---GTTAGGATCATCACTTATTGAACAAGGGGCAGGAACAGGTTGAACTGTTTATCCTCCACTATCAGGTCCACAAACCCACTCAGGGGGTTCAGTAGACTTAGCTATCTTCAGTTTACACTGTGCAGGAGCTTCTTCCATAATGGG
>Zanclea_sp._MT363545
CCAGATATGGCATTTCCTAGATTGAATAACTTAAGTTTTTGATTGTTACCACCAGCATTACTTTTACT---GTTAGGATCATCACTTATTGAACAAGGGGCAGGAACAGGTTGAACTGTTTATCCTCCACTATCAGGTCCACAAACCCACTCAGGGGGTTCAGTAGACTTAGCTATCTTCAGTTTACACTGTGCAGGAGCTTCTTCCATAATGGG
>Zanclea_sp._MT363572
CCAGATATGGCATTTCCTAGATTGAATAACTTAAGTTTTTGATTGTTACCACCAGCATTACTTCTACT---GCTAGGATCATCACTTATTGAACAAGGAGCAGGAACAGGTTGAACTGTTTATCCTCCACTATCAGGNCCACAAACCCACTCAGGAGGTTCAGTAGACTTAGCTATCTTCAGTTTACACTGTGCAGGAGCTTCTTCCATAATGGG
>Zanclea_sp._MT363577
CCAGATATGGCATTTCCTAGATTGAATAACTTAAGTTTTTGATTGTTACCACCAGCATTACTTTTACT---GCTAGGATCATCACTTATTGAACAAGGAGCAGGAACAGGTTGAACTGTTTATCCTCCACTATCAGGTCCACAAACCCACTCAGGAGGTTCAGTAGACTTAGCTATCTTCAGTTTACACTGTGCAGGAGCTTCTTCCATAATGGG
>Zanclea_sp._MT363578
CCAGATATGGCATTTCCTAGATTGAATAACTTAAGTTTTTGATTGTTACCACCAGCATTACTTTTACT---GCTAGGATCATCACTTATTGAACAAGGAGCAGGAACAGGTTGAACTGTTTATCCTCCACTATCAGGTCCACAAACCCACTCAGGAGGTTCAGTAGACTTAGCTATCTTCAGTTTACACTGTGCAGGAGCTTCTTCCATAATGGG
>Zanclea_sp._MT363583
CCAGATATGGCATTTCCTAGATTGAATAACTTAAGTTTTTGATTGTTACCACCAGCATTACTTTTACT---GCTAGGATCATCACTTATTGAACAAGGAGCAGGAACAGGTTGAACTGTTTATCCTCCACTATCAGGTCCACAAACCCACTCAGGAGGTTCAGTAGACTTAGCTATCTTCAGTTTACACTGTGCAGGAGCTTCTTCCATAATGGG
>Zanclea_sp._LN714184
CCAGATATGGCATTTCCTAGATTGAATAACTTAAGTTTTTGATTGTTACCACCAGCATTACTTCTACT---GCTAGGATCATCACTTATTGAACAAGGAGCAGGAACAGGTTGAACTGTTTATCCTCCACTATCAGGTCCACAAACCCACTCAGGAGGTTCAGTAGACTTAGCTATCTTCAGTTTACACTGTGCAGGAGCTTCTTCCATAATGGG
>Zanclea_sp._LN714185
CCAGATATGGCATTTCCTAGATTGAATAACTTAAGTTTTTGATTGTTACCACCAGCATTACTTCTACT---GCTAGGATCATCACTTATTGAACAAGGAGCAGGAACAGGTTGAACTGTTTATCCTCCACTATCAGGTCCACAAACCCACTCAGGAGGTTCAGTAGACTTAGCTATCTTCAGTTTACACTGTGCAGGAGCTTCTTCCATAATGGG
>Zanclea_sp._LN714186
CCAGATATGGCATTTCCTAGATTGAATAACTTAAGTTTTTGATTGTTACCACCAGCATTACTTCTACT---GCTAGGATCATCACTTATTGAACAAGGAGCAGGAACAGGTTGAACTGTTTATCCTCCACTATCAGGTCCACAAACCCACTCAGGAGGTTCAGTAGACTTAGCTATCTTCAGTTTACACTGTGCAGGAGCTTCTTCCATAATGGG
>Zanclea_sp._LN714187
CCAGATATGGCATTTCCTAGATTGAATAACTTAAGTTTTTGATTGTTACCACCAGCATTACTTCTACT---GCTAGGATCATCACTTATTGAACAAGGAGCAGGAACAGGTTGAACTGTTTATCCTCCACTATCAGGTCCACAAACCCACTCAGGAGGTTCAGTAGACTTAGCTATCTTCAGTTTACACTGTGCAGGAGCTTCTTCCATAATGGG
>Zanclea_sp._LN714188
CCAGATATGGCATTTCCTAGATTGAATAACTTAAGTTTTTGATTGTTACCACCAGCATTACTTCTACT---GCTAGGATCATCACTTATTGAACAAGGAGCAGGAACAGGTTGAACTGTTTATCCTCCACTATCAGGTCCACAAACCCACTCAGGAGGTTCAGTAGACTTAGCTATCTTCAGTTTACACTGTGCAGGAGCTTCTTCCATAATGGG
>Zanclea_sp._MT363373
CCAGATATGGCATTTCCTAGATTGAATAACTTAAGTTTTTGATTGTTACCACCAGCATTACTTCTACT---GCTAGGATCATCACTTATTGAACAAGGAGCAGGAACAGGTTGAACTGTTTATCCTCCACTATCAGGTCCACAAACCCACTCAGGAGGTTCAGTAGACTTAGCTATCTTCAGTTTACACTGTGCAGGAGCTTCTTCCATAATGGG
>Zanclea_sp._MT363381
CCAGATATGGCATTTCCTAGATTGAATAACTTAAGTTTTTGATTGTTACCACCAGCATTACTTCTACT---GCTAGGATCATCACTTATTGAACAAGGAGCAGGAACAGGTTGAACTGTTTATCCTCCACTATCAGGTCCACAAACCCACTCAGGAGGTTCAGTAGACTTAGCTATCTTCAGTTTACACTGTGCAGGAGCTTCTTCCATAATGGG
>Zanclea_sp._MT363395
CCAGATATGGCATTTCCTAGATTGAATAACTTAAGTTTTTGATTGTTACCACCAGCATTACTTCTACT---GCTAGGATCATCACTTATTGAACAAGGAGCAGGAACAGGTTGAACTGTTTATCCTCCACTATCAGGTCCACAAACCCACTCAGGAGGTTCAGTAGACTTAGCTATCTTCAGTTTACACTGTGCAGGAGCTTCTTCCATAATGGG
>Zanclea_sp._MT363403
CCAGATATGGCATTTCCTAGATTGAATAACTTAAGTTTTTGATTGTTACCACCAGCATTACTTCTACT---GCTAGGATCATCACTTATTGAACAAGGAGCAGGAACAGGTTGAACTGTTTATCCTCCACTATCAGGTCCACAAACCCACTCAGGAGGTTCAGTAGACTTAGCTATCTTCAGTTTACACTGTGCAGGAGCTTCTTCCATAATGGG
>Zanclea_sp._MT363405
CCAGATATGGCATTTCCTAGATTGAATAACTTAAGTTTTTGATTGTTACCACCAGCATTACTTCTACT---GCTAGGATCATCACTTATTGAACAAGGAGCAGGAACAGGTTGAACTGTTTATCCTCCACTATCAGGTCCACAAACCCACTCAGGAGGTTCAGTAGACTTAGCTATCTTCAGTTTACACTGTGCAGGAGCTTCTTCCATAATGGG
>Zanclea_sp._MT363451
CCAGATATGGCATTTCCTAGATTGAATAACTTAAGTTTTTGATTGTTACCACCAGCATTACTTCTACT---GCTAGGATCATCACTTATTGAACAAGGAGCAGGAACAGGTTGAACTGTTTATCCTCCACTATCAGGTCCACAAACCCACTCAGGAGGTTCAGTAGACTTAGCTATCTTCAGTTTACACTGTGCAGGAGCTTCTTCCATAATGGG
>Zanclea_sp._MT363549
CCAGATATGGCATTTCCTAGATTGAATAACTTAAGTTTTTGATTGTTACCACCAGCATTACTTCTACT---GCTAGGATCATCACTTATTGAACAAGGAGCAGGAACAGGTTGAACTGTTTATCCTCCACTATCAGGTCCACAAACCCACTCAGGAGGTTCAGTAGACTTAGCTATCTTCAGTTTACACTGTGCAGGAGCTTCTTCCATAATGGG
>Millepora_exaesa_MH825276
CCAGATATGGCATTTCCTAGACTAAATAATTTAAGTTTTTGACTACTCCCCCCAGCACTATTACTCTT---ACTTGGTTCTTCTTTAGTAGAGCAGGGGGCAGGAACAGGATGAACAGTATACCCCCCTCTATCAGGACCTCAAACCCATTCAGGAGGTTCAGTGGACCTAGCAATTTTTAGTTTACACTGTGCAGGAGCATCATCAATTATGGG
>Millepora_exaesa_MH825364
CCAGATATGGCATTTCCTAGACTAAATAATTTAAGTTTTTGACTACTCCCCCCAGCACTATTACTCTT---ACTTGGTTCTTCTTTAGTAGAGCAGGGGGCAGGAACAGGATGAACAGTATACCCCCCTCTATCAGGACCTCAAACCCATTCAGGAGGTTCAGTGGACCTAGCAATTTTTAGTTTACACTGTGCAGGAGCATCATCAATTATGGG
>Millepora_exaesa_MH825378
CCAGATATGGCATTTCCTAGACTAAATAATTTAAGTTTTTGACTACTCCCCCCAGCACTATTACTCTT---ACTTGGTTCTTCTTTAGTAGAGCAGGGGGCAGGAACAGGATGAACAGTATACCCCCCTCTATCAGGACCTCAAACCCATTCAGGAGGTTCAGTGGACCTAGCAATTTTTAGTTTACACTGTGCAGGAGCATCATCAATTATGGG
>Millepora_exaesa_MH825454
CCAGATATGGCATTTCCTAGACTAAATAATTTAAGTTTTTGACTACTCCCCCCAGCACTATTACTCTT---ACTTGGTTCTTCTTTAGTAGAGCAGGGAGCAGGAACAGGATGAACAGTATACCCCCCTCTATCAGGACCTCAAACCCATTCAGGAGGTTCAGTGGACCTAGCAATTTTTAGTTTACACTGTGCAGGAGCATCATCAATTATGGG
>Millepora_exaesa_MH825455
CCAGATATGGCATTTCCTAGACTAAATAATTTAAGTTTTTGACTACTCCCCCCAGCACTATTACTCTT---ACTTGGTTCTTCTTTAGTAGAGCAGGGAGCAGGAACAGGATGAACAGTATACCCCCCTCTATCAGGACCTCAAACCCATTCAGGAGGTTCAGTGGACCTAGCAATTTTTAGTTTACACTGTGCAGGAGCATCATCAATTATGGG
>Millepora_exaesa_MH825474
CCAGATATGGCATTTCCTAGACTAAATAATTTAAGTTTTTGACTACTCCCCCCAGCACTATTACTCTT---ACTTGGTTCTTCTTTAGTAGAGCAGGGGGCAGGAACAGGATGAACAGTATACCCCCCTCTATCAGGACCTCAAACCCATTCAGGAGGTTCAGTGGACCTAGCAATTTTTAGTTTACACTGTGCAGGAGCATCATCAATTATGGG
>Millepora_exaesa_MH825529
CCAGATATGGCATTTCCTAGACTAAATAATTTAAGTTTTTGACTACTCCCCCCAGCACTATTACTCTT---ACTTGGTTCTTCTTTAGTAGAGCAGGGGGCAGGAACAGGATGAACAGTATACCCCCCTCTATCAGGACCTCAAACCCATTCAGGAGGTTCAGTGGACCTAGCAATTTTTAGTTTACACTGTGCAGGAGCATCATCAATTATGGG
>Millepora_exaesa_MH825261
CCAGATATGGCATTTCCTAGACTAAATAATTTAAGTTTTTGACTACTCCCCCCAGCACTATTACTCTT---ACTTGGTTCTTCTTTAGTAGAGCAGGGAGCAGGAACAGGATGAACAGTATACCCCCCTCTATCAGGACCTCAAACCCATTCAGGAGGTTCAGTGGACCTAGCAATTTTTAGTTTACACTGTGCAGGAGCATCATCAATTATGGG
>Millepora_exaesa_MH825262
CCAGATATGGCATTTCCTAGACTAAATAATTTAAGTTTTTGACTACTCCCCCCAGCACTATTACTCTT---ACTTGGTTCTTCTTTAGTAGAGCAGGGAGCAGGAACAGGATGAACAGTATACCCCCCTCTATCAGGACCTCAAACCCATTCAGGAGGTTCAGTGGACCTAGCAATTTTTAGTTTACACTGTGCAGGAGCATCATCAATTATGGG
>Millepora_exaesa_MH825476
CCAGATATGGCATTTCCTAGACTAAATAATTTAAGTTTTTGACTACTCCCCCCAGCACTATTACTCTT---ACTTGGTTCTTCTTTAGTAGAGCAGGGAGCAGGAACAGGATGAACAGTATACCCCCCTCTATCAGGACCTCAAACCCATTCAGGAGGTTCAGTGGACCTAGCAATTTTTAGTTTACACTGTGCAGGAGCATCATCAATTATGGG
>Millepora_exaesa_MH825508
CCAGATATGGCATTTCCTAGACTAAATAATTTAAGTTTTTGACTACTCCCCCCAGCACTATTACTCTT---ACTTGGTTCTTCTTTAGTAGAGCAGGGAGCAGGAACAGGATGAACAGTATACCCCCCTCTATCAGGACCTCAAACCCATTCAGGAGGTTCAGTGGACCTAGCAATTTTTAGTTTACACTGTGCAGGAGCATCATCAATTATGGG
>Millepora_exaesa_MH825578
CCAGATATGGCATTTCCTAGACTAAATAATTTAAGTTTTTGACTACTCCCCCCAGCACTATTACTCTT---ACTTGGTTCTTCTTTAGTAGAGCAGGGAGCAGGAACAGGATGAACAGTATACCCCCCTCTATCAGGACCTCAAACCCATTCAGGAGGTTCAGTGGACCTAGCAATTTTTAGTTTACACTGTGCAGGAGCATCATCAATTATGGG
>Millepora_exaesa_MH825254
CCAGATATGGCATTTCCTAGACTAAATAATTTAAGTTTTTGACTACTCCCCCCAGCACTATTACTCTT---ACTTGGTTCTTCTTTAGTAGAGCAGGGAGCAGGAACAGGATGAACAGTATACCCCCCTCTATCAGGACCTCAAACCCATTCAGGAGGTTCAGTGGACCTAGCAATTTTTAGTTTACACTGTGCAGGAGCATCATCAATTATGGG
>Millepora_exaesa_MH825255
CCAGATATGGCATTTCCTAGACTAAATAATTTAAGTTTTTGACTACTCCCCCCAGCACTATTACTCTT---ACTTGGTTCTTCTTTAGTAGAGCAGGGAGCAGGAACAGGATGAACAGTATACCCCCCTCTATCAGGACCTCAAACCCATTCAGGAGGTTCAGTGGACCTAGCAATTTTTAGTTTACACTGTGCAGGAGCATCATCAATTATGGG
>Millepora_exaesa_MH825256
CCAGATATGGCATTTCCTAGACTAAATAATTTAAGTTTTTGACTACTCCCCCCAGCACTATTACTCTT---ACTTGGTTCTTCTTTAGTAGAGCAGGGAGCAGGAACAGGATGAACAGTATACCCCCCTCTATCAGGACCTCAAACCCATTCAGGAGGTTCAGTGGACCTAGCAATTTTTAGTTTACACTGTGCAGGAGCATCATCAATTATGGG
>Millepora_exaesa_MH825257
CCAGATATGGCATTTCCTAGACTAAATAATTTAAGTTTTTGACTACTCCCCCCAGCACTATTACTCTT---ACTTGGTTCTTCTTTAGTAGAGCAGGGAGCAGGAACAGGATGAACAGTATACCCCCCTCTATCAGGACCTCAAACCCATTCAGGAGGTTCAGTGGACCTAGCAATTTTTAGTTTACACTGTGCAGGAGCATCATCAATTATGGG
>Millepora_exaesa_MH825258
CCAGATATGGCATTTCCTAGACTAAATAATTTAAGTTTTTGACTACTCCCCCCAGCACTATTACTCTT---ACTTGGTTCTTCTTTAGTAGAGCAGGGAGCAGGAACAGGATGAACAGTATACCCCCCTCTATCAGGACCTCAAACCCATTCAGGAGGTTCAGTGGACCTAGCAATTTTTAGTTTACACTGTGCAGGAGCATCATCAATTATGGG
>Millepora_exaesa_MH825259
CCAGATATGGCATTTCCTAGACTAAATAATTTAAGTTTTTGACTACTCCCCCCAGCACTATTACTCTT---ACTTGGTTCTTCTTTAGTAGAGCAGGGAGCAGGAACAGGATGAACAGTATACCCCCCTCTATCAGGACCTCAAACCCATTCAGGAGGTTCAGTGGACCTAGCAATTTTTAGTTTACACTGTGCAGGAGCATCATCAATTATGGG
>Millepora_exaesa_MH825260
CCAGATATGGCATTTCCTAGACTAAATAATTTAAGTTTTTGACTACTCCCCCCAGCACTATTACTCTT---ACTTGGTTCTTCTTTAGTAGAGCAGGGAGCAGGAACAGGATGAACAGTATACCCCCCTCTATCAGGACCTCAAACCCATTCAGGAGGTTCAGTGGACCTAGCAATTTTTAGTTTACACTGTGCAGGAGCATCATCAATTATGGG
>Millepora_exaesa_MH825263
CCAGATATGGCATTTCCTAGACTAAATAATTTAAGTTTTTGACTACTCCCCCCAGCACTATTACTCTT---ACTTGGTTCTTCTTTAGTAGAGCAGGGAGCAGGAACAGGATGAACAGTATACCCCCCTCTATCAGGACCTCAAACCCATTCAGGAGGTTCAGTGGACCTAGCAATTTTTAGTTTACACTGTGCAGGAGCATCATCAATTATGGG
>Millepora_exaesa_MH825264
CCAGATATGGCATTTCCTAGACTAAATAATTTAAGTTTTTGACTACTCCCCCCAGCACTATTACTCTT---ACTTGGTTCTTCTTTAGTAGAGCAGGGAGCAGGAACAGGATGAACAGTATACCCCCCTCTATCAGGACCTCAAACCCATTCAGGAGGTTCAGTGGACCTAGCAATTTTTAGTTTACACTGTGCAGGAGCATCATCAATTATGGG
>Millepora_exaesa_MH825266
CCAGATATGGCATTTCCTAGACTAAATAATTTAAGTTTTTGACTACTCCCCCCAGCACTATTACTCTT---ACTTGGTTCTTCTTTAGTAGAGCAGGGAGCAGGAACAGGATGAACAGTATACCCCCCTCTATCAGGACCTCAAACCCATTCAGGAGGTTCAGTGGACCTAGCAATTTTTAGTTTACACTGTGCAGGAGCATCATCAATTATGGG
>Millepora_exaesa_MH825268
CCAGATATGGCATTTCCTAGACTAAATAATTTAAGTTTTTGACTACTCCCCCCAGCACTATTACTCTT---ACTTGGTTCTTCTTTAGTAGAGCAGGGAGCAGGAACAGGATGAACAGTATACCCCCCTCTATCAGGACCTCAAACCCATTCAGGAGGTTCAGTGGACCTAGCAATTTTTAGTTTACACTGTGCAGGAGCATCATCAATTATGGG
>Millepora_exaesa_MH825269
CCAGATATGGCATTTCCTAGACTAAATAATTTAAGTTTTTGACTACTCCCCCCAGCACTATTACTCTT---ACTTGGTTCTTCTTTAGTAGAGCAGGGAGCAGGAACAGGATGAACAGTATACCCCCCTCTATCAGGACCTCAAACCCATTCAGGAGGTTCAGTGGACCTAGCAATTTTTAGTTTACACTGTGCAGGAGCATCATCAATTATGGG
>Millepora_exaesa_MH825270
CCAGATATGGCATTTCCTAGACTAAATAATTTAAGTTTTTGACTACTCCCCCCAGCACTATTACTCTT---ACTTGGTTCTTCTTTAGTAGAGCAGGGAGCAGGAACAGGATGAACAGTATACCCCCCTCTATCAGGACCTCAAACCCATTCAGGAGGTTCAGTGGACCTAGCAATTTTTAGTTTACACTGTGCAGGAGCATCATCAATTATGGG
>Millepora_exaesa_MH825271
CCAGATATGGCATTTCCTAGACTAAATAATTTAAGTTTTTGACTACTCCCCCCAGCACTATTACTCTT---ACTTGGTTCTTCTTTAGTAGAGCAGGGAGCAGGAACAGGATGAACAGTATACCCCCCTCTATCAGGACCTCAAACCCATTCAGGAGGTTCAGTGGACCTAGCAATTTTTAGTTTACACTGTGCAGGAGCATCATCAATTATGGG
>Millepora_exaesa_MH825272
CCAGATATGGCATTTCCTAGACTAAATAATTTAAGTTTTTGACTACTCCCCCCAGCACTATTACTCTT---ACTTGGTTCTTCTTTAGTAGAGCAGGGAGCAGGAACAGGATGAACAGTATACCCCCCTCTATCAGGACCTCAAACCCATTCAGGAGGTTCAGTGGACCTAGCAATTTTTAGTTTACACTGTGCAGGAGCATCATCAATTATGGG
>Millepora_exaesa_MH825273
CCAGATATGGCATTTCCTAGACTAAATAATTTAAGTTTTTGACTACTCCCCCCAGCACTATTACTCTT---ACTTGGTTCTTCTTTAGTAGAGCAGGGAGCAGGAACAGGATGAACAGTATACCCCCCTCTATCAGGACCTCAAACCCATTCAGGAGGTTCAGTGGACCTAGCAATTTTTAGTTTACACTGTGCAGGAGCATCATCAATTATGGG
>Millepora_exaesa_MH825274
CCAGATATGGCATTTCCTAGACTAAATAATTTAAGTTTTTGACTACTCCCCCCAGCACTATTACTCTT---ACTTGGTTCTTCTTTAGTAGAGCAGGGAGCAGGAACAGGATGAACAGTATACCCCCCTCTATCAGGACCTCAAACCCATTCAGGAGGTTCAGTGGACCTAGCAATTTTTAGTTTACACTGTGCAGGAGCATCATCAATTATGGG
>Millepora_exaesa_MH825275
CCAGATATGGCATTTCCTAGACTAAATAATTTAAGTTTTTGACTACTCCCCCCAGCACTATTACTCTT---ACTTGGTTCTTCTTTAGTAGAGCAGGGAGCAGGAACAGGATGAACAGTATACCCCCCTCTATCAGGACCTCAAACCCATTCAGGAGGTTCAGTGGACCTAGCAATTTTTAGTTTACACTGTGCAGGAGCATCATCAATTATGGG
>Millepora_exaesa_MH825297
CCAGATATGGCATTTCCTAGACTAAATAATTTAAGTTTTTGACTACTCCCCCCAGCACTATTACTCTT---ACTTGGTTCTTCTTTAGTAGAGCAGGGAGCAGGAACAGGATGAACAGTATACCCCCCTCTATCAGGACCTCAAACCCATTCAGGAGGTTCAGTGGACCTAGCAATTTTTAGTTTACACTGTGCAGGAGCATCATCAATTATGGG
>Millepora_exaesa_MH825298
CCAGATATGGCATTTCCTAGACTAAATAATTTAAGTTTTTGACTACTCCCCCCAGCACTATTACTCTT---ACTTGGTTCTTCTTTAGTAGAGCAGGGAGCAGGAACAGGATGAACAGTATACCCCCCTCTATCAGGACCTCAAACCCATTCAGGAGGTTCAGTGGACCTAGCAATTTTTAGTTTACACTGTGCAGGAGCATCATCAATTATGGG
>Millepora_exaesa_MH825300
CCAGATATGGCATTTCCTAGACTAAATAATTTAAGTTTTTGACTACTCCCCCCAGCACTATTACTCTT---ACTTGGTTCTTCTTTAGTAGAGCAGGGAGCAGGAACAGGATGAACAGTATACCCCCCTCTATCAGGACCTCAAACCCATTCAGGAGGTTCAGTGGACCTAGCAATTTTTAGTTTACACTGTGCAGGAGCATCATCAATTATGGG
>Millepora_exaesa_MH825335
CCAGATATGGCATTTCCTAGACTAAATAATTTAAGTTTTTGACTACTCCCCCCAGCACTATTACTCTT---ACTTGGTTCTTCTTTAGTAGAGCAGGGAGCAGGAACAGGATGAACAGTATACCCCCCTCTATCAGGACCTCAAACCCATTCAGGAGGTTCAGTGGACCTAGCAATTTTTAGTTTACACTGTGCAGGAGCATCATCAATTATGGG
>Millepora_exaesa_MH825342
CCAGATATGGCATTTCCTAGACTAAATAATTTAAGTTTTTGACTACTCCCCCCAGCACTATTACTCTT---ACTTGGTTCTTCTTTAGTAGAGCAGGGAGCAGGAACAGGATGAACAGTATACCCCCCTCTATCAGGACCTCAAACCCATTCAGGAGGTTCAGTGGACCTAGCAATTTTTAGTTTACACTGTGCAGGAGCATCATCAATTATGGG
>Millepora_exaesa_MH825345
CCAGATATGGCATTTCCTAGACTAAATAATTTAAGTTTTTGACTACTCCCCCCAGCACTATTACTCTT---ACTTGGTTCTTCTTTAGTAGAGCAGGGAGCAGGAACAGGATGAACAGTATACCCCCCTCTATCAGGACCTCAAACCCATTCAGGAGGTTCAGTGGACCTAGCAATTTTTAGTTTACACTGTGCAGGAGCATCATCAATTATGGG
>Millepora_exaesa_MH825356
CCAGATATGGCATTTCCTAGACTAAATAATTTAAGTTTTTGACTACTCCCCCCAGCACTATTACTCTT---ACTTGGTTCTTCTTTAGTAGAGCAGGGAGCAGGAACAGGATGAACAGTATACCCCCCTCTATCAGGACCTCAAACCCATTCAGGAGGTTCAGTGGACCTAGCAATTTTTAGTTTACACTGTGCAGGAGCATCATCAATTATGGG
>Millepora_exaesa_MH825358
CCAGATATGGCATTTCCTAGACTAAATAATTTAAGTTTTTGACTACTCCCCCCAGCACTATTACTCTT---ACTTGGTTCTTCTTTAGTAGAGCAGGGAGCAGGAACAGGATGAACAGTATACCCCCCTCTATCAGGACCTCAAACCCATTCAGGAGGTTCAGTGGACCTAGCAATTTTTAGTTTACACTGTGCAGGAGCATCATCAATTATGGG
>Millepora_exaesa_MH825363
CCAGATATGGCATTTCCTAGACTAAATAATTTAAGTTTTTGACTACTCCCCCCAGCACTATTACTCTT---ACTTGGTTCTTCTTTAGTAGAGCAGGGAGCAGGAACAGGATGAACAGTATACCCCCCTCTATCAGGACCTCAAACCCATTCAGGAGGTTCAGTGGACCTAGCAATTTTTAGTTTACACTGTGCAGGAGCATCATCAATTATGGG
>Millepora_exaesa_MH825366
CCAGATATGGCATTTCCTAGACTAAATAATTTAAGTTTTTGACTACTCCCCCCAGCACTATTACTCTT---ACTTGGTTCTTCTTTAGTAGAGCAGGGAGCAGGAACAGGATGAACAGTATACCCCCCTCTATCAGGACCTCAAACCCATTCAGGAGGTTCAGTGGACCTAGCAATTTTTAGTTTACACTGTGCAGGAGCATCATCAATTATGGG
>Millepora_exaesa_MH825381
CCAGATATGGCATTTCCTAGACTAAATAATTTAAGTTTTTGACTACTCCCCCCAGCACTATTACTCTT---ACTTGGTTCTTCTTTAGTAGAGCAGGGAGCAGGAACAGGATGAACAGTATACCCCCCTCTATCAGGACCTCAAACCCATTCAGGAGGTTCAGTGGACCTAGCAATTTTTAGTTTACACTGTGCAGGAGCATCATCAATTATGGG
>Millepora_exaesa_MH825405
CCAGATATGGCATTTCCTAGACTAAATAATTTAAGTTTTTGACTACTCCCCCCAGCACTATTACTCTT---ACTTGGTTCTTCTTTAGTAGAGCAGGGAGCAGGAACAGGATGAACAGTATACCCCCCTCTATCAGGACCTCAAACCCATTCAGGAGGTTCAGTGGACCTAGCAATTTTTAGTTTACACTGTGCAGGAGCATCATCAATTATGGG
>Millepora_exaesa_MH825425
CCAGATATGGCATTTCCTAGACTAAATAATTTAAGTTTTTGACTACTCCCCCCAGCACTATTACTCTT---ACTTGGTTCTTCTTTAGTAGAGCAGGGAGCAGGAACAGGATGAACAGTATACCCCCCTCTATCAGGACCTCAAACCCATTCAGGAGGTTCAGTGGACCTAGCAATTTTTAGTTTACACTGTGCAGGAGCATCATCAATTATGGG
>Millepora_exaesa_MH825426
CCAGATATGGCATTTCCTAGACTAAATAATTTAAGTTTTTGACTACTCCCCCCAGCACTATTACTCTT---ACTTGGTTCTTCTTTAGTAGAGCAGGGAGCAGGAACAGGATGAACAGTATACCCCCCTCTATCAGGACCTCAAACCCATTCAGGAGGTTCAGTGGACCTAGCAATTTTTAGTTTACACTGTGCAGGAGCATCATCAATTATGGG
>Millepora_exaesa_MH825461
CCAGATATGGCATTTCCTAGACTAAATAATTTAAGTTTTTGACTACTCCCCCCAGCACTATTACTCTT---ACTTGGTTCTTCTTTAGTAGAGCAGGGAGCAGGAACAGGATGAACAGTATACCCCCCTCTATCAGGACCTCAAACCCATTCAGGAGGTTCAGTGGACCTAGCAATTTTTAGTTTACACTGTGCAGGAGCATCATCAATTATGGG
>Millepora_exaesa_MH825462
CCAGATATGGCATTTCCTAGACTAAATAATTTAAGTTTTTGACTACTCCCCCCAGCACTATTACTCTT---ACTTGGTTCTTCTTTAGTAGAGCAGGGAGCAGGAACAGGATGAACAGTATACCCCCCTCTATCAGGACCTCAAACCCATTCAGGAGGTTCAGTGGACCTAGCAATTTTTAGTTTACACTGTGCAGGAGCATCATCAATTATGGG
>Millepora_exaesa_MH825496
CCAGATATGGCATTTCCTAGACTAAATAATTTAAGTTTTTGACTACTCCCCCCAGCACTATTACTCTT---ACTTGGTTCTTCTTTAGTAGAGCAGGGAGCAGGAACAGGATGAACAGTATACCCCCCTCTATCAGGACCTCAAACCCATTCAGGAGGTTCAGTGGACCTAGCAATTTTTAGTTTACACTGTGCAGGAGCATCATCAATTATGGG
>Millepora_exaesa_MH825498
CCAGATATGGCATTTCCTAGACTAAATAATTTAAGTTTTTGACTACTCCCCCCAGCACTATTACTCTT---ACTTGGTTCTTCTTTAGTAGAGCAGGGAGCAGGAACAGGATGAACAGTATACCCCCCTCTATCAGGACCTCAAACCCATTCAGGAGGTTCAGTGGACCTAGCAATTTTTAGTTTACACTGTGCAGGAGCATCATCAATTATGGG
>Millepora_exaesa_MH825501
CCAGATATGGCATTTCCTAGACTAAATAATTTAAGTTTTTGACTACTCCCCCCAGCACTATTACTCTT---ACTTGGTTCTTCTTTAGTAGAGCAGGGAGCAGGAACAGGATGAACAGTATACCCCCCTCTATCAGGACCTCAAACCCATTCAGGAGGTTCAGTGGACCTAGCAATTTTTAGTTTACACTGTGCAGGAGCATCATCAATTATGGG
>Millepora_exaesa_MH825532
CCAGATATGGCATTTCCTAGACTAAATAATTTAAGTTTTTGACTACTCCCCCCAGCACTATTACTCTT---ACTTGGTTCTTCTTTAGTAGAGCAGGGAGCAGGAACAGGATGAACAGTATACCCCCCTCTATCAGGACCTCAAACCCATTCAGGAGGTTCAGTGGACCTAGCAATTTTTAGTTTACACTGTGCAGGAGCATCATCAATTATGGG
>Millepora_exaesa_MH825584
CCAGATATGGCATTTCCTAGACTAAATAATTTAAGTTTTTGACTACTCCCCCCAGCACTATTACTCTT---ACTTGGTTCTTCTTTAGTAGAGCAGGGAGCAGGAACAGGATGAACAGTATACCCCCCTCTATCAGGACCTCAAACCCATTCAGGAGGTTCAGTGGACCTAGCAATTTTTAGTTTACACTGTGCAGGAGCATCATCAATTATGGG
>Millepora_exaesa_MH825585
CCAGATATGGCATTTCCTAGACTAAATAATTTAAGTTTTTGACTACTCCCCCCAGCACTATTACTCTT---ACTTGGTTCTTCTTTAGTAGAGCAGGGAGCAGGAACAGGATGAACAGTATACCCCCCTCTATCAGGACCTCAAACCCATTCAGGAGGTTCAGTGGACCTAGCAATTTTTAGTTTACACTGTGCAGGAGCATCATCAATTATGGG
>Millepora_exaesa_MH825427
CCAGATATGGCATTTCCTAGACTAAATAATTTAAGTTTTTGACTACTCCCCCCAGCACTATTACTCTT---ACTTGGTTCTTCTTTAGTAGAACAGGGAGCAGGAACAGGATGAACAGTATACCCCCCTCTATCAGGACCTCAAACCCATTCAGGAGGTTCAGTGGACCTAGCAATTTTTAGTTTACACTGTGCAGGAGCATCATCAATTATGGG
>Millepora_exaesa_MH825482
CCAGATATGGCATTTCCTAGACTAAATAATTTAAGTTTTTGACTACTCCCCCCAGCACTATTACTCTT---ACTTGGTTCTTCTTTAGTAGAACAGGGAGCAGGAACAGGATGAACAGTATACCCCCCTCTATCAGGACCTCAAACCCATTCAGGAGGTTCAGTGGACCTAGCAATTTTTAGTTTACACTGTGCAGGAGCATCATCAATTATGGG
>Millepora_exaesa_MH825497
CCAGATATGGCATTTCCTAGACTAAATAATTTAAGTTTTTGACTACTCCCCCCAGCACTATTACTCTT---ACTTGGTTCTTCTTTAGTAGAACAGGGAGCAGGAACAGGATGAACAGTATACCCCCCTCTATCAGGACCTCAAACCCATTCAGGAGGTTCAGTGGACCTAGCAATTTTTAGTTTACACTGTGCAGGAGCATCATCAATTATGGG
>Millepora_exaesa_MH825499
CCAGATATGGCATTTCCTAGACTAAATAATTTAAGTTTTTGACTACTCCCCCCAGCACTATTACTCTT---ACTTGGTTCTTCTTTAGTAGAACAGGGAGCAGGAACAGGATGAACAGTATACCCCCCTCTATCAGGACCTCAAACCCATTCAGGAGGTTCAGTGGACCTAGCAATTTTTAGTTTACACTGTGCAGGAGCATCATCAATTATGGG
>Millepora_exaesa_MH825500
CCAGATATGGCATTTCCTAGACTAAATAATTTAAGTTTTTGACTACTCCCCCCAGCACTATTACTCTT---ACTTGGTTCTTCTTTAGTAGAACAGGGAGCAGGAACAGGATGAACAGTATACCCCCCTCTATCAGGACCTCAAACCCATTCAGGAGGTTCAGTGGACCTAGCAATTTTTAGTTTACACTGTGCAGGAGCATCATCAATTATGGG
>Millepora_exaesa_MH825517
CCAGATATGGCATTTCCTAGACTAAATAATTTAAGTTTTTGACTACTCCCCCCAGCACTATTACTCTT---ACTTGGTTCTTCTTTAGTAGAACAGGGAGCAGGAACAGGATGAACAGTATACCCCCCTCTATCAGGACCTCAAACCCATTCAGGAGGTTCAGTGGACCTAGCAATTTTTAGTTTACACTGTGCAGGAGCATCATCAATTATGGG
>Millepora_exaesa_MH825542
CCAGATATGGCATTTCCTAGACTAAATAATTTAAGTTTTTGACTACTCCCCCCAGCACTATTACTCTT---ACTTGGTTCTTCTTTAGTAGAACAGGGAGCAGGAACAGGATGAACAGTATACCCCCCTCTATCAGGACCTCAAACCCATTCAGGAGGTTCAGTGGACCTAGCAATTTTTAGTTTACACTGTGCAGGAGCATCATCAATTATGGG
>Millepora_exaesa_MH825293
CCAGATATGGCATTTCCTAGACTAAATAATTTAAGTTTTTGACTACTCCCCCCAGCACTATTACTCTT---ACTTGGTTCTTCTTTAGTAGAACAGGGAGCAGGAACAGGATGAACAGTATACCCCCCTCTATCAGGACCTCAAACCCATTCAGGAGGTTCAGTGGACCTAGCAATTTTTAGTTTACACTGTGCAGGAGCATCATCAATTATGGG
>Millepora_exaesa_MH825299
CCAGATATGGCATTTCCTAGACTAAATAATTTAAGTTTTTGACTACTCCCCCCAGCACTATTACTCTT---ACTTGGTTCTTCTTTAGTAGAACAGGGAGCAGGAACAGGATGAACAGTATACCCCCCTCTATCAGGACCTCAAACCCATTCAGGAGGTTCAGTGGACCTAGCAATTTTTAGTTTACACTGTGCAGGAGCATCATCAATTATGGG
>Millepora_exaesa_MH825301
CCAGATATGGCATTTCCTAGACTAAATAATTTAAGTTTTTGACTACTCCCCCCAGCACTATTACTCTT---ACTTGGTTCTTCTTTAGTAGAACAGGGAGCAGGAACAGGATGAACAGTATACCCCCCTCTATCAGGACCTCAAACCCATTCAGGAGGTTCAGTGGACCTAGCAATTTTTAGTTTACACTGTGCAGGAGCATCATCAATTATGGG
>Millepora_exaesa_MH825303
CCAGATATGGCATTTCCTAGACTAAATAATTTAAGTTTTTGACTACTCCCCCCAGCACTATTACTCTT---ACTTGGTTCTTCTTTAGTAGAACAGGGAGCAGGAACAGGATGAACAGTATACCCCCCTCTATCAGGACCTCAAACCCATTCAGGAGGTTCAGTGGACCTAGCAATTTTTAGTTTACACTGTGCAGGAGCATCATCAATTATGGG
>Millepora_exaesa_MH825311
CCAGATATGGCATTTCCTAGACTAAATAATTTAAGTTTTTGACTACTCCCCCCAGCACTATTACTCTT---ACTTGGTTCTTCTTTAGTAGAACAGGGAGCAGGAACAGGATGAACAGTATACCCCCCTCTATCAGGACCTCAAACCCATTCAGGAGGTTCAGTGGACCTAGCAATTTTTAGTTTACACTGTGCAGGAGCATCATCAATTATGGG
>Millepora_exaesa_MH825313
CCAGATATGGCATTTCCTAGACTAAATAATTTAAGTTTTTGACTACTCCCCCCAGCACTATTACTCTT---ACTTGGTTCTTCTTTAGTAGAACAGGGAGCAGGAACAGGATGAACAGTATACCCCCCTCTATCAGGACCTCAAACCCATTCAGGAGGTTCAGTGGACCTAGCAATTTTTAGTTTACACTGTGCAGGAGCATCATCAATTATGGG
>Millepora_exaesa_MH825332
CCAGATATGGCATTTCCTAGACTAAATAATTTAAGTTTTTGACTACTCCCCCCAGCACTATTACTCTT---ACTTGGTTCTTCTTTAGTAGAACAGGGAGCAGGAACAGGATGAACAGTATACCCCCCTCTATCAGGACCTCAAACCCATTCAGGAGGTTCAGTGGACCTAGCAATTTTTAGTTTACACTGTGCAGGAGCATCATCAATTATGGG
>Millepora_exaesa_MH825340
CCAGATATGGCATTTCCTAGACTAAATAATTTAAGTTTTTGACTACTCCCCCCAGCACTATTACTCTT---ACTTGGTTCTTCTTTAGTAGAACAGGGAGCAGGAACAGGATGAACAGTATACCCCCCTCTATCAGGACCTCAAACCCATTCAGGAGGTTCAGTGGACCTAGCAATTTTTAGTTTACACTGTGCAGGAGCATCATCAATTATGGG
>Millepora_exaesa_MH825341
CCAGATATGGCATTTCCTAGACTAAATAATTTAAGTTTTTGACTACTCCCCCCAGCACTATTACTCTT---ACTTGGTTCTTCTTTAGTAGAACAGGGAGCAGGAACAGGATGAACAGTATACCCCCCTCTATCAGGACCTCAAACCCATTCAGGAGGTTCAGTGGACCTAGCAATTTTTAGTTTACACTGTGCAGGAGCATCATCAATTATGGG
>Millepora_exaesa_MH825346
CCAGATATGGCATTTCCTAGACTAAATAATTTAAGTTTTTGACTACTCCCCCCAGCACTATTACTCTT---ACTTGGTTCTTCTTTAGTAGAACAGGGAGCAGGAACAGGATGAACAGTATACCCCCCTCTATCAGGACCTCAAACCCATTCAGGAGGTTCAGTGGACCTAGCAATTTTTAGTTTACACTGTGCAGGAGCATCATCAATTATGGG
>Millepora_exaesa_MH825347
CCAGATATGGCATTTCCTAGACTAAATAATTTAAGTTTTTGACTACTCCCCCCAGCACTATTACTCTT---ACTTGGTTCTTCTTTAGTAGAACAGGGAGCAGGAACAGGATGAACAGTATACCCCCCTCTATCAGGACCTCAAACCCATTCAGGAGGTTCAGTGGACCTAGCAATTTTTAGTTTACACTGTGCAGGAGCATCATCAATTATGGG
>Millepora_exaesa_MH825348
CCAGATATGGCATTTCCTAGACTAAATAATTTAAGTTTTTGACTACTCCCCCCAGCACTATTACTCTT---ACTTGGTTCTTCTTTAGTAGAACAGGGAGCAGGAACAGGATGAACAGTATACCCCCCTCTATCAGGACCTCAAACCCATTCAGGAGGTTCAGTGGACCTAGCAATTTTTAGTTTACACTGTGCAGGAGCATCATCAATTATGGG
>Millepora_exaesa_MH825349
CCAGATATGGCATTTCCTAGACTAAATAATTTAAGTTTTTGACTACTCCCCCCAGCACTATTACTCTT---ACTTGGTTCTTCTTTAGTAGAACAGGGAGCAGGAACAGGATGAACAGTATACCCCCCTCTATCAGGACCTCAAACCCATTCAGGAGGTTCAGTGGACCTAGCAATTTTTAGTTTACACTGTGCAGGAGCATCATCAATTATGGG
>Millepora_exaesa_MH825353
CCAGATATGGCATTTCCTAGACTAAATAATTTAAGTTTTTGACTACTCCCCCCAGCACTATTACTCTT---ACTTGGTTCTTCTTTAGTAGAACAGGGAGCAGGAACAGGATGAACAGTATACCCCCCTCTATCAGGACCTCAAACCCATTCAGGAGGTTCAGTGGACCTAGCAATTTTTAGTTTACACTGTGCAGGAGCATCATCAATTATGGG
>Millepora_exaesa_MH825359
CCAGATATGGCATTTCCTAGACTAAATAATTTAAGTTTTTGACTACTCCCCCCAGCACTATTACTCTT---ACTTGGTTCTTCTTTAGTAGAACAGGGAGCAGGAACAGGATGAACAGTATACCCCCCTCTATCAGGACCTCAAACCCATTCAGGAGGTTCAGTGGACCTAGCAATTTTTAGTTTACACTGTGCAGGAGCATCATCAATTATGGG
>Millepora_exaesa_MH825371
CCAGATATGGCATTTCCTAGACTAAATAATTTAAGTTTTTGACTACTCCCCCCAGCACTATTACTCTT---ACTTGGTTCTTCTTTAGTAGAACAGGGAGCAGGAACAGGATGAACAGTATACCCCCCTCTATCAGGACCTCAAACCCATTCAGGAGGTTCAGTGGACCTAGCAATTTTTAGTTTACACTGTGCAGGAGCATCATCAATTATGGG
>Millepora_exaesa_MH825377
CCAGATATGGCATTTCCTAGACTAAATAATTTAAGTTTTTGACTACTCCCCCCAGCACTATTACTCTT---ACTTGGTTCTTCTTTAGTAGAACAGGGAGCAGGAACAGGATGAACAGTATACCCCCCTCTATCAGGACCTCAAACCCATTCAGGAGGTTCAGTGGACCTAGCAATTTTTAGTTTACACTGTGCAGGAGCATCATCAATTATGGG
>Millepora_exaesa_MH825380
CCAGATATGGCATTTCCTAGACTAAATAATTTAAGTTTTTGACTACTCCCCCCAGCACTATTACTCTT---ACTTGGTTCTTCTTTAGTAGAACAGGGAGCAGGAACAGGATGAACAGTATACCCCCCTCTATCAGGACCTCAAACCCATTCAGGAGGTTCAGTGGACCTAGCAATTTTTAGTTTACACTGTGCAGGAGCATCATCAATTATGGG
>Millepora_exaesa_MH825382
CCAGATATGGCATTTCCTAGACTAAATAATTTAAGTTTTTGACTACTCCCCCCAGCACTATTACTCTT---ACTTGGTTCTTCTTTAGTAGAACAGGGAGCAGGAACAGGATGAACAGTATACCCCCCTCTATCAGGACCTCAAACCCATTCAGGAGGTTCAGTGGACCTAGCAATTTTTAGTTTACACTGTGCAGGAGCATCATCAATTATGGG
>Millepora_exaesa_MH825384
CCAGATATGGCATTTCCTAGACTAAATAATTTAAGTTTTTGACTACTCCCCCCAGCACTATTACTCTT---ACTTGGTTCTTCTTTAGTAGAACAGGGAGCAGGAACAGGATGAACAGTATACCCCCCTCTATCAGGACCTCAAACCCATTCAGGAGGTTCAGTGGACCTAGCAATTTTTAGTTTACACTGTGCAGGAGCATCATCAATTATGGG
>Millepora_exaesa_MH825392
CCAGATATGGCATTTCCTAGACTAAATAATTTAAGTTTTTGACTACTCCCCCCAGCACTATTACTCTT---ACTTGGTTCTTCTTTAGTAGAACAGGGAGCAGGAACAGGATGAACAGTATACCCCCCTCTATCAGGACCTCAAACCCATTCAGGAGGTTCAGTGGACCTAGCAATTTTTAGTTTACACTGTGCAGGAGCATCATCAATTATGGG
>Millepora_exaesa_MH825393
CCAGATATGGCATTTCCTAGACTAAATAATTTAAGTTTTTGACTACTCCCCCCAGCACTATTACTCTT---ACTTGGTTCTTCTTTAGTAGAACAGGGAGCAGGAACAGGATGAACAGTATACCCCCCTCTATCAGGACCTCAAACCCATTCAGGAGGTTCAGTGGACCTAGCAATTTTTAGTTTACACTGTGCAGGAGCATCATCAATTATGGG
>Millepora_exaesa_MH825436
CCAGATATGGCATTTCCTAGACTAAATAATTTAAGTTTTTGACTACTCCCCCCAGCACTATTACTCTT---ACTTGGTTCTTCTTTAGTAGAACAGGGAGCAGGAACAGGATGAACAGTATACCCCCCTCTATCAGGACCTCAAACCCATTCAGGAGGTTCAGTGGACCTAGCAATTTTTAGTTTACACTGTGCAGGAGCATCATCAATTATGGG
>Millepora_exaesa_MH825446
CCAGATATGGCATTTCCTAGACTAAATAATTTAAGTTTTTGACTACTCCCCCCAGCACTATTACTCTT---ACTTGGTTCTTCTTTAGTAGAACAGGGAGCAGGAACAGGATGAACAGTATACCCCCCTCTATCAGGACCTCAAACCCATTCAGGAGGTTCAGTGGACCTAGCAATTTTTAGTTTACACTGTGCAGGAGCATCATCAATTATGGG
>Millepora_exaesa_MH825447
CCAGATATGGCATTTCCTAGACTAAATAATTTAAGTTTTTGACTACTCCCCCCAGCACTATTACTCTT---ACTTGGTTCTTCTTTAGTAGAACAGGGAGCAGGAACAGGATGAACAGTATACCCCCCTCTATCAGGACCTCAAACCCATTCAGGAGGTTCAGTGGACCTAGCAATTTTTAGTTTACACTGTGCAGGAGCATCATCAATTATGGG
>Millepora_exaesa_MH825463
CCAGATATGGCATTTCCTAGACTAAATAATTTAAGTTTTTGACTACTCCCCCCAGCACTATTACTCTT---ACTTGGTTCTTCTTTAGTAGAACAGGGAGCAGGAACAGGATGAACAGTATACCCCCCTCTATCAGGACCTCAAACCCATTCAGGAGGTTCAGTGGACCTAGCAATTTTTAGTTTACACTGTGCAGGAGCATCATCAATTATGGG
>Millepora_exaesa_MH825465
CCAGATATGGCATTTCCTAGACTAAATAATTTAAGTTTTTGACTACTCCCCCCAGCACTATTACTCTT---ACTTGGTTCTTCTTTAGTAGAACAGGGAGCAGGAACAGGATGAACAGTATACCCCCCTCTATCAGGACCTCAAACCCATTCAGGAGGTTCAGTGGACCTAGCAATTTTTAGTTTACACTGTGCAGGAGCATCATCAATTATGGG
>Millepora_exaesa_MH825475
CCAGATATGGCATTTCCTAGACTAAATAATTTAAGTTTTTGACTACTCCCCCCAGCACTATTACTCTT---ACTTGGTTCTTCTTTAGTAGAACAGGGAGCAGGAACAGGATGAACAGTATACCCCCCTCTATCAGGACCTCAAACCCATTCAGGAGGTTCAGTGGACCTAGCAATTTTTAGTTTACACTGTGCAGGAGCATCATCAATTATGGG
>Millepora_exaesa_MH825481
CCAGATATGGCATTTCCTAGACTAAATAATTTAAGTTTTTGACTACTCCCCCCAGCACTATTACTCTT---ACTTGGTTCTTCTTTAGTAGAACAGGGAGCAGGAACAGGATGAACAGTATACCCCCCTCTATCAGGACCTCAAACCCATTCAGGAGGTTCAGTGGACCTAGCAATTTTTAGTTTACACTGTGCAGGAGCATCATCAATTATGGG
>Millepora_exaesa_MH825487
CCAGATATGGCATTTCCTAGACTAAATAATTTAAGTTTTTGACTACTCCCCCCAGCACTATTACTCTT---ACTTGGTTCTTCTTTAGTAGAACAGGGAGCAGGAACAGGATGAACAGTATACCCCCCTCTATCAGGACCTCAAACCCATTCAGGAGGTTCAGTGGACCTAGCAATTTTTAGTTTACACTGTGCAGGAGCATCATCAATTATGGG
>Millepora_exaesa_MH825516
CCAGATATGGCATTTCCTAGACTAAATAATTTAAGTTTTTGACTACTCCCCCCAGCACTATTACTCTT---ACTTGGTTCTTCTTTAGTAGAACAGGGAGCAGGAACAGGATGAACAGTATACCCCCCTCTATCAGGACCTCAAACCCATTCAGGAGGTTCAGTGGACCTAGCAATTTTTAGTTTACACTGTGCAGGAGCATCATCAATTATGGG
>Millepora_exaesa_MH825522
CCAGATATGGCATTTCCTAGACTAAATAATTTAAGTTTTTGACTACTCCCCCCAGCACTATTACTCTT---ACTTGGTTCTTCTTTAGTAGAACAGGGAGCAGGAACAGGATGAACAGTATACCCCCCTCTATCAGGACCTCAAACCCATTCAGGAGGTTCAGTGGACCTAGCAATTTTTAGTTTACACTGTGCAGGAGCATCATCAATTATGGG
>Millepora_exaesa_MH825523
CCAGATATGGCATTTCCTAGACTAAATAATTTAAGTTTTTGACTACTCCCCCCAGCACTATTACTCTT---ACTTGGTTCTTCTTTAGTAGAACAGGGAGCAGGAACAGGATGAACAGTATACCCCCCTCTATCAGGACCTCAAACCCATTCAGGAGGTTCAGTGGACCTAGCAATTTTTAGTTTACACTGTGCAGGAGCATCATCAATTATGGG
>Millepora_exaesa_MH825527
CCAGATATGGCATTTCCTAGACTAAATAATTTAAGTTTTTGACTACTCCCCCCAGCACTATTACTCTT---ACTTGGTTCTTCTTTAGTAGAACAGGGAGCAGGAACAGGATGAACAGTATACCCCCCTCTATCAGGACCTCAAACCCATTCAGGAGGTTCAGTGGACCTAGCAATTTTTAGTTTACACTGTGCAGGAGCATCATCAATTATGGG
>Millepora_exaesa_MH825528
CCAGATATGGCATTTCCTAGACTAAATAATTTAAGTTTTTGACTACTCCCCCCAGCACTATTACTCTT---ACTTGGTTCTTCTTTAGTAGAACAGGGAGCAGGAACAGGATGAACAGTATACCCCCCTCTATCAGGACCTCAAACCCATTCAGGAGGTTCAGTGGACCTAGCAATTTTTAGTTTACACTGTGCAGGAGCATCATCAATTATGGG
>Millepora_exaesa_MH825533
CCAGATATGGCATTTCCTAGACTAAATAATTTAAGTTTTTGACTACTCCCCCCAGCACTATTACTCTT---ACTTGGTTCTTCTTTAGTAGAACAGGGAGCAGGAACAGGATGAACAGTATACCCCCCTCTATCAGGACCTCAAACCCATTCAGGAGGTTCAGTGGACCTAGCAATTTTTAGTTTACACTGTGCAGGAGCATCATCAATTATGGG
>Millepora_exaesa_MH825534
CCAGATATGGCATTTCCTAGACTAAATAATTTAAGTTTTTGACTACTCCCCCCAGCACTATTACTCTT---ACTTGGTTCTTCTTTAGTAGAACAGGGAGCAGGAACAGGATGAACAGTATACCCCCCTCTATCAGGACCTCAAACCCATTCAGGAGGTTCAGTGGACCTAGCAATTTTTAGTTTACACTGTGCAGGAGCATCATCAATTATGGG
>Millepora_exaesa_MH825535
CCAGATATGGCATTTCCTAGACTAAATAATTTAAGTTTTTGACTACTCCCCCCAGCACTATTACTCTT---ACTTGGTTCTTCTTTAGTAGAACAGGGAGCAGGAACAGGATGAACAGTATACCCCCCTCTATCAGGACCTCAAACCCATTCAGGAGGTTCAGTGGACCTAGCAATTTTTAGTTTACACTGTGCAGGAGCATCATCAATTATGGG
>Millepora_exaesa_MH825536
CCAGATATGGCATTTCCTAGACTAAATAATTTAAGTTTTTGACTACTCCCCCCAGCACTATTACTCTT---ACTTGGTTCTTCTTTAGTAGAACAGGGAGCAGGAACAGGATGAACAGTATACCCCCCTCTATCAGGACCTCAAACCCATTCAGGAGGTTCAGTGGACCTAGCAATTTTTAGTTTACACTGTGCAGGAGCATCATCAATTATGGG
>Millepora_exaesa_MH825537
CCAGATATGGCATTTCCTAGACTAAATAATTTAAGTTTTTGACTACTCCCCCCAGCACTATTACTCTT---ACTTGGTTCTTCTTTAGTAGAACAGGGAGCAGGAACAGGATGAACAGTATACCCCCCTCTATCAGGACCTCAAACCCATTCAGGAGGTTCAGTGGACCTAGCAATTTTTAGTTTACACTGTGCAGGAGCATCATCAATTATGGG
>Millepora_exaesa_MH825538
CCAGATATGGCATTTCCTAGACTAAATAATTTAAGTTTTTGACTACTCCCCCCAGCACTATTACTCTT---ACTTGGTTCTTCTTTAGTAGAACAGGGAGCAGGAACAGGATGAACAGTATACCCCCCTCTATCAGGACCTCAAACCCATTCAGGAGGTTCAGTGGACCTAGCAATTTTTAGTTTACACTGTGCAGGAGCATCATCAATTATGGG
>Millepora_exaesa_MH825541
CCAGATATGGCATTTCCTAGACTAAATAATTTAAGTTTTTGACTACTCCCCCCAGCACTATTACTCTT---ACTTGGTTCTTCTTTAGTAGAACAGGGAGCAGGAACAGGATGAACAGTATACCCCCCTCTATCAGGACCTCAAACCCATTCAGGAGGTTCAGTGGACCTAGCAATTTTTAGTTTACACTGTGCAGGAGCATCATCAATTATGGG
>Millepora_exaesa_MH825543
CCAGATATGGCATTTCCTAGACTAAATAATTTAAGTTTTTGACTACTCCCCCCAGCACTATTACTCTT---ACTTGGTTCTTCTTTAGTAGAACAGGGAGCAGGAACAGGATGAACAGTATACCCCCCTCTATCAGGACCTCAAACCCATTCAGGAGGTTCAGTGGACCTAGCAATTTTTAGTTTACACTGTGCAGGAGCATCATCAATTATGGG
>Millepora_exaesa_MH825544
CCAGATATGGCATTTCCTAGACTAAATAATTTAAGTTTTTGACTACTCCCCCCAGCACTATTACTCTT---ACTTGGTTCTTCTTTAGTAGAACAGGGAGCAGGAACAGGATGAACAGTATACCCCCCTCTATCAGGACCTCAAACCCATTCAGGAGGTTCAGTGGACCTAGCAATTTTTAGTTTACACTGTGCAGGAGCATCATCAATTATGGG
>Millepora_exaesa_MH825307
CCAGATATGGCATTTCCTAGACTAAATAATTTAAGTTTTTGACTACTCCCCCCAGCACTATTACTCTT---ACTTGGTTCTTCTTTAGTAGAGCAGGGAGCAGGAACAGGATGAACAGTATACCCCCCTCTATCAGGACCTCAAACCCATTCAGGAGGTTCAGTGGACCTAGCAATTTTTAGTTTACACTGTGCAGGAGCATCATCAATTATGGG
>Millepora_exaesa_MH825316
CCAGATATGGCATTTCCTAGACTAAATAATTTAAGTTTTTGACTACTCCCCCCAGCACTATTACTCTT---ACTTGGTTCTTCTTTAGTAGAGCAGGGAGCAGGAACAGGATGAACAGTATACCCCCCTCTATCAGGACCTCAAACCCATTCAGGAGGTTCAGTGGACCTAGCAATTTTTAGTTTACACTGTGCAGGAGCATCATCAATTATGGG
>Millepora_exaesa_MH825321
CCAGATATGGCATTTCCTAGACTAAATAATTTAAGTTTTTGACTACTCCCCCCAGCACTATTACTCTT---ACTTGGTTCTTCTTTAGTAGAGCAGGGAGCAGGAACAGGATGAACAGTATACCCCCCTCTATCAGGACCTCAAACCCATTCAGGAGGTTCAGTGGACCTAGCAATTTTTAGTTTACACTGTGCAGGAGCATCATCAATTATGGG
>Millepora_exaesa_MH825323
CCAGATATGGCATTTCCTAGACTAAATAATTTAAGTTTTTGACTACTCCCCCCAGCACTATTACTCTT---ACTTGGTTCTTCTTTAGTAGAGCAGGGAGCAGGAACAGGATGAACAGTATACCCCCCTCTATCAGGACCTCAAACCCATTCAGGAGGTTCAGTGGACCTAGCAATTTTTAGTTTACACTGTGCAGGAGCATCATCAATTATGGG
>Millepora_exaesa_MH825253
CCAGATATGGCATTTCCTAGACTAAATAATTTAAGTTTTTGACTACTCCCCCCAGCACTATTACTCTT---ACTTGGTTCTTCTTTAGTAGAGCAGGGAGCAGGAACAGGATGAACAGTATACCCCCCTCTATCAGGACCTCAAACCCATTCAGGAGGTTCAGTGGACCTAGCAATTTTTAGTTTACACTGTGCAGGAGCATCATCAATTATGGG
>Millepora_exaesa_MH825265
CCAGATATGGCATTTCCTAGACTAAATAATTTAAGTTTTTGACTACTCCCCCCAGCACTATTACTCTT---ACTTGGTTCTTCTTTAGTAGAGCAGGGAGCAGGAACAGGATGAACAGTATACCCCCCTCTATCAGGACCTCAAACCCATTCAGGAGGTTCAGTGGACCTAGCAATTTTTAGTTTACACTGTGCAGGAGCATCATCAATTATGGG
>Millepora_exaesa_MH825267
CCAGATATGGCATTTCCTAGACTAAATAATTTAAGTTTTTGACTACTCCCCCCAGCACTATTACTCTT---ACTTGGTTCTTCTTTAGTAGAGCAGGGAGCAGGAACAGGATGAACAGTATACCCCCCTCTATCAGGACCTCAAACCCATTCAGGAGGTTCAGTGGACCTAGCAATTTTTAGTTTACACTGTGCAGGAGCATCATCAATTATGGG
>Millepora_exaesa_MH825277
CCAGATATGGCATTTCCTAGACTAAATAATTTAAGTTTTTGACTACTCCCCCCAGCACTATTACTCTT---ACTTGGTTCTTCTTTAGTAGAGCAGGGAGCAGGAACAGGATGAACAGTATACCCCCCTCTATCAGGACCTCAAACCCATTCAGGAGGTTCAGTGGACCTAGCAATTTTTAGTTTACACTGTGCAGGAGCATCATCAATTATGGG
>Millepora_exaesa_MH825294
CCAGATATGGCATTTCCTAGACTAAATAATTTAAGTTTTTGACTACTCCCCCCAGCACTATTACTCTT---ACTTGGTTCTTCTTTAGTAGAGCAGGGAGCAGGAACAGGATGAACAGTATACCCCCCTCTATCAGGACCTCAAACCCATTCAGGAGGTTCAGTGGACCTAGCAATTTTTAGTTTACACTGTGCAGGAGCATCATCAATTATGGG
>Millepora_exaesa_MH825304
CCAGATATGGCATTTCCTAGACTAAATAATTTAAGTTTTTGACTACTCCCCCCAGCACTATTACTCTT---ACTTGGTTCTTCTTTAGTAGAGCAGGGAGCAGGAACAGGATGAACAGTATACCCCCCTCTATCAGGACCTCAAACCCATTCAGGAGGTTCAGTGGACCTAGCAATTTTTAGTTTACACTGTGCAGGAGCATCATCAATTATGGG
>Millepora_exaesa_MH825306
CCAGATATGGCATTTCCTAGACTAAATAATTTAAGTTTTTGACTACTCCCCCCAGCACTATTACTCTT---ACTTGGTTCTTCTTTAGTAGAGCAGGGAGCAGGAACAGGATGAACAGTATACCCCCCTCTATCAGGACCTCAAACCCATTCAGGAGGTTCAGTGGACCTAGCAATTTTTAGTTTACACTGTGCAGGAGCATCATCAATTATGGG
>Millepora_exaesa_MH825310
CCAGATATGGCATTTCCTAGACTAAATAATTTAAGTTTTTGACTACTCCCCCCAGCACTATTACTCTT---ACTTGGTTCTTCTTTAGTAGAGCAGGGAGCAGGAACAGGATGAACAGTATACCCCCCTCTATCAGGACCTCAAACCCATTCAGGAGGTTCAGTGGACCTAGCAATTTTTAGTTTACACTGTGCAGGAGCATCATCAATTATGGG
>Millepora_exaesa_MH825312
CCAGATATGGCATTTCCTAGACTAAATAATTTAAGTTTTTGACTACTCCCCCCAGCACTATTACTCTT---ACTTGGTTCTTCTTTAGTAGAGCAGGGAGCAGGAACAGGATGAACAGTATACCCCCCTCTATCAGGACCTCAAACCCATTCAGGAGGTTCAGTGGACCTAGCAATTTTTAGTTTACACTGTGCAGGAGCATCATCAATTATGGG
>Millepora_exaesa_MH825317
CCAGATATGGCATTTCCTAGACTAAATAATTTAAGTTTTTGACTACTCCCCCCAGCACTATTACTCTT---ACTTGGTTCTTCTTTAGTAGAGCAGGGAGCAGGAACAGGATGAACAGTATACCCCCCTCTATCAGGACCTCAAACCCATTCAGGAGGTTCAGTGGACCTAGCAATTTTTAGTTTACACTGTGCAGGAGCATCATCAATTATGGG
>Millepora_exaesa_MH825318
CCAGATATGGCATTTCCTAGACTAAATAATTTAAGTTTTTGACTACTCCCCCCAGCACTATTACTCTT---ACTTGGTTCTTCTTTAGTAGAGCAGGGAGCAGGAACAGGATGAACAGTATACCCCCCTCTATCAGGACCTCAAACCCATTCAGGAGGTTCAGTGGACCTAGCAATTTTTAGTTTACACTGTGCAGGAGCATCATCAATTATGGG
>Millepora_exaesa_MH825331
CCAGATATGGCATTTCCTAGACTAAATAATTTAAGTTTTTGACTACTCCCCCCAGCACTATTACTCTT---ACTTGGTTCTTCTTTAGTAGAGCAGGGAGCAGGAACAGGATGAACAGTATACCCCCCTCTATCAGGACCTCAAACCCATTCAGGAGGTTCAGTGGACCTAGCAATTTTTAGTTTACACTGTGCAGGAGCATCATCAATTATGGG
>Millepora_exaesa_MH825365
CCAGATATGGCATTTCCTAGACTAAATAATTTAAGTTTTTGACTACTCCCCCCAGCACTATTACTCTT---ACTTGGTTCTTCTTTAGTAGAGCAGGGAGCAGGAACAGGATGAACAGTATACCCCCCTCTATCAGGACCTCAAACCCATTCAGGAGGTTCAGTGGACCTAGCAATTTTTAGTTTACACTGTGCAGGAGCATCATCAATTATGGG
>Millepora_exaesa_MH825402
CCAGATATGGCATTTCCTAGACTAAATAATTTAAGTTTTTGACTACTCCCCCCAGCACTATTACTCTT---ACTTGGTTCTTCTTTAGTAGAGCAGGGAGCAGGAACAGGATGAACAGTATACCCCCCTCTATCAGGACCTCAAACCCATTCAGGAGGTTCAGTGGACCTAGCAATTTTTAGTTTACACTGTGCAGGAGCATCATCAATTATGGG
>Millepora_exaesa_MH825403
CCAGATATGGCATTTCCTAGACTAAATAATTTAAGTTTTTGACTACTCCCCCCAGCACTATTACTCTT---ACTTGGTTCTTCTTTAGTAGAGCAGGGAGCAGGAACAGGATGAACAGTATACCCCCCTCTATCAGGACCTCAAACCCATTCAGGAGGTTCAGTGGACCTAGCAATTTTTAGTTTACACTGTGCAGGAGCATCATCAATTATGGG
>Millepora_exaesa_MH825404
CCAGATATGGCATTTCCTAGACTAAATAATTTAAGTTTTTGACTACTCCCCCCAGCACTATTACTCTT---ACTTGGTTCTTCTTTAGTAGAGCAGGGAGCAGGAACAGGATGAACAGTATACCCCCCTCTATCAGGACCTCAAACCCATTCAGGAGGTTCAGTGGACCTAGCAATTTTTAGTTTACACTGTGCAGGAGCATCATCAATTATGGG
>Millepora_exaesa_MH825406
CCAGATATGGCATTTCCTAGACTAAATAATTTAAGTTTTTGACTACTCCCCCCAGCACTATTACTCTT---ACTTGGTTCTTCTTTAGTAGAGCAGGGAGCAGGAACAGGATGAACAGTATACCCCCCTCTATCAGGACCTCAAACCCATTCAGGAGGTTCAGTGGACCTAGCAATTTTTAGTTTACACTGTGCAGGAGCATCATCAATTATGGG
>Millepora_exaesa_MH825413
CCAGATATGGCATTTCCTAGACTAAATAATTTAAGTTTTTGACTACTCCCCCCAGCACTATTACTCTT---ACTTGGTTCTTCTTTAGTAGAGCAGGGAGCAGGAACAGGATGAACAGTATACCCCCCTCTATCAGGACCTCAAACCCATTCAGGAGGTTCAGTGGACCTAGCAATTTTTAGTTTACACTGTGCAGGAGCATCATCAATTATGGG
>Millepora_exaesa_MH825419
CCAGATATGGCATTTCCTAGACTAAATAATTTAAGTTTTTGACTACTCCCCCCAGCACTATTACTCTT---ACTTGGTTCTTCTTTAGTAGAGCAGGGAGCAGGAACAGGATGAACAGTATACCCCCCTCTATCAGGACCTCAAACCCATTCAGGAGGTTCAGTGGACCTAGCAATTTTTAGTTTACACTGTGCAGGAGCATCATCAATTATGGG
>Millepora_exaesa_MH825504
CCAGATATGGCATTTCCTAGACTAAATAATTTAAGTTTTTGACTACTCCCCCCAGCACTATTACTCTT---ACTTGGTTCTTCTTTAGTAGAGCAGGGAGCAGGAACAGGATGAACAGTATACCCCCCTCTATCAGGACCTCAAACCCATTCAGGAGGTTCAGTGGACCTAGCAATTTTTAGTTTACACTGTGCAGGAGCATCATCAATTATGGG
>Millepora_exaesa_MH825505
CCAGATATGGCATTTCCTAGACTAAATAATTTAAGTTTTTGACTACTCCCCCCAGCACTATTACTCTT---ACTTGGTTCTTCTTTAGTAGAGCAGGGAGCAGGAACAGGATGAACAGTATACCCCCCTCTATCAGGACCTCAAACCCATTCAGGAGGTTCAGTGGACCTAGCAATTTTTAGTTTACACTGTGCAGGAGCATCATCAATTATGGG
>Millepora_exaesa_MH825509
CCAGATATGGCATTTCCTAGACTAAATAATTTAAGTTTTTGACTACTCCCCCCAGCACTATTACTCTT---ACTTGGTTCTTCTTTAGTAGAGCAGGGAGCAGGAACAGGATGAACAGTATACCCCCCTCTATCAGGACCTCAAACCCATTCAGGAGGTTCAGTGGACCTAGCAATTTTTAGTTTACACTGTGCAGGAGCATCATCAATTATGGG
>Millepora_exaesa_MH825510
CCAGATATGGCATTTCCTAGACTAAATAATTTAAGTTTTTGACTACTCCCCCCAGCACTATTACTCTT---ACTTGGTTCTTCTTTAGTAGAGCAGGGAGCAGGAACAGGATGAACAGTATACCCCCCTCTATCAGGACCTCAAACCCATTCAGGAGGTTCAGTGGACCTAGCAATTTTTAGTTTACACTGTGCAGGAGCATCATCAATTATGGG
>Millepora_exaesa_MH825577
CCAGATATGGCATTTCCTAGACTAAATAATTTAAGTTTTTGACTACTCCCCCCAGCACTATTACTCTT---ACTTGGTTCTTCTTTAGTAGAGCAGGGAGCAGGAACAGGATGAACAGTATACCCCCCTCTATCAGGACCTCAAACCCATTCAGGAGGTTCAGTGGACCTAGCAATTTTTAGTTTACACTGTGCAGGAGCATCATCAATTATGGG
>Millepora_exaesa_MH825579
CCAGATATGGCATTTCCTAGACTAAATAATTTAAGTTTTTGACTACTCCCCCCAGCACTATTACTCTT---ACTTGGTTCTTCTTTAGTAGAGCAGGGAGCAGGAACAGGATGAACAGTATACCCCCCTCTATCAGGACCTCAAACCCATTCAGGAGGTTCAGTGGACCTAGCAATTTTTAGTTTACACTGTGCAGGAGCATCATCAATTATGGG
>Millepora_platyphylla_KX065444
CCTGATATGGCCTTTCCAAGATTAAATAACTTAAGTTTTTGATTATTACCACCGGCCTTACTTCTTCT---ATTAGCCTCTTCCTTAGTAGAACAAGGAGCAGGGACAGGATGAACAGTATACCCTCCCTTATCTGGACCTCAAACTCACTCAGGTGGGTCCGTAGACCTAGCTATCTTTAGTTTACATTGTGCGGGAGCTTCTTCCATTATGGG
>Millepora_platyphylla_KX065442
CCTGATATGGCCTTTCCAAGGTTAAATAATTTAAGTTTTTGATTATTACCACCGGCCTTACTTCTTTT---ATTAGCTTCTTCCTTAGTAGAACAAGGAGCAGGGACAGGATGAACAGTATACCCCCCCCTATCTGGACCTCAAACTCACTCAGGTGGGTCCGTAGACCTAGCTATCTTTAGTTTACACTGCGCAGGAGCTTCTTCCATTATGGG
>Millepora_platyphylla_KX065443
CCTGATATGGCCTTTCCAAGGTTAAATAATTTAAGTTTTTGATTATTACCACCGGCCTTACTTCTTTT---ATTAGCTTCTTCCTTAGTAGAACAAGGAGCAGGGACAGGATGAACAGTATACCCCCCCCTATCTGGACCTCAAACTCACTCAGGTGGGTCCGTAGACCTAGCTATCTTTAGTTTACACTGCGCAGGAGCTTCTTCCATTATGGG
>Millepora_platyphylla_MH825390
CCTGATATGGCCTTTCCAAGATTAAATAATCTAAGCTTTTGATTATTACCCCCAGCTTTACTTCTTCT---ATTAGCCTCTTCCTTAATAGAACAAGGAGCAGGGACGGGGTGAACAGTATACCCCCCTTTATCTGGGCCCCAAACTCATTCCGGAGGATCTGTAGATCTCGCTATCTTTAGTTTACACTGTGCAGGAGCTTCTTCTATTATGGG
>Millepora_platyphylla_MH825520
CCTGATATGGCCTTTCCAAGATTAAATAATCTAAGCTTTTGATTATTACCCCCAGCTTTACTTCTTCT---ATTAGCCTCTTCCTTAATAGAACAAGGAGCAGGGACGGGGTGAACAGTATACCCCCCTTTATCTGGGCCCCAAACTCATTCCGGAGGATCTGTAGATCTCGCTATCTTTAGTTTACACTGTGCAGGAGCTTCTTCTATTATGGG
>Millepora_platyphylla_MH825610
CCTGATATGGCCTTTCCAAGATTAAATAATCTAAGCTTTTGATTATTACCCCCAGCTTTACTTCTTCT---ATTAGCCTCTTCCTTAATAGAACAAGGAGCAGGGACGGGGTGAACAGTATACCCCCCTTTATCTGGGCCCCAAACTCATTCCGGAGGATCTGTAGATCTCGCTATCTTTAGTTTACACTGTGCAGGAGCTTCTTCTATTATGGG
>Millepora_platyphylla_MH825611
CCTGATATGGCCTTTCCAAGATTAAATAATCTAAGCTTTTGATTATTACCCCCAGCTTTACTTCTTCT---ATTAGCCTCTTCCTTAATAGAACAAGGAGCAGGGACGGGGTGAACAGTATACCCCCCTTTATCTGGGCCCCAAACTCATTCCGGAGGATCTGTAGATCTCGCTATCTTTAGTTTACACTGTGCAGGAGCTTCTTCTATTATGGG
>Millepora_platyphylla_MH825351
CCTGATATGGCCTTTCCAAGATTAAATAATCTAAGCTTTTGATTATTACCCCCAGCTTTACTTCTTCT---ATTAGCCTCTTCCTTAATAGAACAAGGAGCAGGAACGGGGTGAACAGTATACCCCCCTTTATCTGGACCCCAAACTCATTCCGGAGGATCTGTAGATCTCGCTATCTTTAGTTTACACTGTGCAGGAGCTTCTTCTATTATGGG
>Millepora_platyphylla_MH825466
CCTGATATGGCCTTTCCAAGATTAAATAATCTAAGCTTTTGATTATTACCCCCAGCTTTACTTCTTCT---ATTAGCCTCTTCCTTAATAGAACAAGGAGCAGGAACGGGGTGAACAGTATACCCCCCTTTATCTGGACCCCAAACTCATTCCGGAGGATCTGTAGATCTCGCTATCTTTAGTTTACACTGTGCAGGAGCTTCTTCTATTATGGG
>Millepora_platyphylla_MH825468
CCTGATATGGCCTTTCCAAGATTAAATAATCTAAGCTTTTGATTATTACCCCCAGCTTTACTTCTTCT---ATTAGCCTCTTCCTTAATAGAACAAGGAGCAGGAACGGGGTGAACAGTATACCCCCCTTTATCTGGACCCCAAACTCATTCCGGAGGATCTGTAGATCTCGCTATCTTTAGTTTACACTGTGCAGGAGCTTCTTCTATTATGGG
>Millepora_platyphylla_MH825469
CCTGATATGGCCTTTCCAAGATTAAATAATCTAAGCTTTTGATTATTACCCCCAGCTTTACTTCTTCT---ATTAGCCTCTTCCTTAATAGAACAAGGAGCAGGAACGGGGTGAACAGTATACCCCCCTTTATCTGGACCCCAAACTCATTCCGGAGGATCTGTAGATCTCGCTATCTTTAGTTTACACTGTGCAGGAGCTTCTTCTATTATGGG
>Millepora_platyphylla_MH825477
CCTGATATGGCCTTTCCAAGATTAAATAATCTAAGCTTTTGATTATTACCCCCAGCTTTACTTCTTCT---ATTAGCCTCTTCCTTAATAGAACAAGGAGCAGGAACGGGGTGAACAGTATACCCCCCTTTATCTGGACCCCAAACTCATTCCGGAGGATCTGTAGATCTCGCTATCTTTAGTTTACACTGTGCAGGAGCTTCTTCTATTATGGG
>Millepora_platyphylla_MH825592
CCTGATATGGCCTTTCCAAGATTAAATAATCTAAGCTTTTGATTATTACCCCCAGCTTTACTTCTTCT---ATTAGCCTCTTCCTTAATAGAACAAGGAGCAGGAACGGGGTGAACAGTATACCCCCCTTTATCTGGACCCCAAACTCATTCCGGAGGATCTGTAGATCTCGCTATCTTTAGTTTACACTGTGCAGGAGCTTCTTCTATTATGGG
>Millepora_platyphylla_MH825360
CCTGATATGGCCTTTCCAAGATTAAATAATCTAAGCTTTTGATTATTACCCCCAGCTTTACTTCTTCT---ATTAGCCTCTTCCTTAATAGAACAAGGAGCAGGGACGGGGTGAACAGTATACCCCCCTTTATCTGGACCCCAAACTCATTCCGGAGGATCTGTAGATCTCGCTATCTTTAGTTTACACTGTGCAGGAGCTTCTTCTATTATGGG
>Millepora_platyphylla_MH825361
CCTGATATGGCCTTTCCAAGATTAAATAATCTAAGCTTTTGATTATTACCCCCAGCTTTACTTCTTCT---ATTAGCCTCTTCCTTAATAGAACAAGGAGCAGGGACGGGGTGAACAGTATACCCCCCTTTATCTGGACCCCAAACTCATTCCGGAGGATCTGTAGATCTCGCTATCTTTAGTTTACACTGTGCAGGAGCTTCTTCTATTATGGG
>Millepora_platyphylla_MH825362
CCTGATATGGCCTTTCCAAGATTAAATAATCTAAGCTTTTGATTATTACCCCCAGCTTTACTTCTTCT---ATTAGCCTCTTCCTTAATAGAACAAGGAGCAGGGACGGGGTGAACAGTATACCCCCCTTTATCTGGACCCCAAACTCATTCCGGAGGATCTGTAGATCTCGCTATCTTTAGTTTACACTGTGCAGGAGCTTCTTCTATTATGGG
>Millepora_platyphylla_MH825467
CCTGATATGGCCTTTCCAAGATTAAATAATCTAAGCTTTTGATTATTACCCCCAGCTTTACTTCTTCT---ATTAGCCTCTTCCTTAATAGAACAAGGAGCAGGGACGGGGTGAACAGTATACCCCCCTTTATCTGGACCCCAAACTCATTCCGGAGGATCTGTAGATCTCGCTATCTTTAGTTTACACTGTGCAGGAGCTTCTTCTATTATGGG
>Millepora_platyphylla_MH825549
CCTGATATGGCCTTTCCAAGATTAAATAATCTAAGCTTTTGATTATTACCCCCAGCTTTACTTCTTCT---ATTAGCCTCTTCCTTAATAGAACAAGGAGCAGGGACGGGGTGAACAGTATACCCCCCTTTATCTGGACCCCAAACTCATTCCGGAGGATCTGTAGATCTCGCTATCTTTAGTTTACACTGTGCAGGAGCTTCTTCTATTATGGG
>Millepora_platyphylla_MH825415
CCTGATATGGCCTTTCCAAGATTAAATAATCTAAGCTTTTGATTATTACCCCCAGCTTTACTTCTTCT---ATTAGCCTCTTCCTTAATAGAACAAGGAGCAGGGACGGGGTGAACAGTATACCCCCCTTTATCTGGACCCCAAACTCATTCCGGAGGATCTGTAGATCTCGCTATCTTTAGTTTACACTGTGCAGGAGCTTCTTCTATTATGGG
>Millepora_platyphylla_MH825418
CCTGATATGGCCTTTCCAAGATTAAATAATCTAAGCTTTTGATTATTACCCCCAGCTTTACTTCTTCT---ATTAGCCTCTTCCTTAATAGAACAAGGAGCAGGGACGGGGTGAACAGTATACCCCCCTTTATCTGGACCCCAAACTCATTCCGGAGGATCTGTAGATCTCGCTATCTTTAGTTTACACTGTGCAGGAGCTTCTTCTATTATGGG
>Millepora_platyphylla_MH825524
CCTGATATGGCCTTTCCAAGATTAAATAATCTAAGCTTTTGATTATTACCCCCAGCTTTACTTCTTCT---ATTAGCCTCTTCCTTAATAGAACAAGGAGCAGGGACGGGGTGAACAGTATACCCCCCTTTATCTGGACCCCAAACTCATTCCGGAGGGTCTGTAGATCTCGCTATCTTTAGTTTACACTGTGCAGGAGCTTCTTCTATTATGGG
>Millepora_platyphylla_MH825526
CCTGATATGGCCTTTCCAAGATTAAATAATCTAAGCTTTTGATTATTACCCCCAGCTTTACTTCTTCT---ATTAGCCTCTTCCTTAATAGAACAAGGAGCAGGGACGGGGTGAACAGTATACCCCCCTTTATCTGGACCCCAAACTCATTCCGGAGGGTCTGTAGATCTCGCTATCTTTAGTTTACACTGTGCAGGAGCTTCTTCTATTATGGG
>Millepora_platyphylla_MH825550
CCTGATATGGCCTTTCCAAGATTAAATAATCTAAGCTTTTGATTATTACCCCCAGCTTTACTTCTTCT---ATTAGCCTCTTCCTTAATAGAACAAGGAGCAGGGACGGGGTGAACAGTATACCCCCCTTTATCTGGACCCCAAACTCATTCCGGAGGATCTGTAGATCTCGCTATCTTTAGTTTACACTGTGCAGGAGCTTCTTCTATTATGGG
>Millepora_platyphylla_MH825593
CCTGATATGGCCTTTCCAAGATTAAATAATCTAAGCTTTTGATTATTACCCCCAGCTTTACTTCTTCT---ATTAGCCTCTTCCTTAATAGAACAAGGAGTAGGGACGGGGTGAACAGTATACCCCCCTTTATCTGGACCCCAAACTCATTCCGGAGGATCTGTAGATCTCGCTATCTTTAGTTTACACTGTGCAGGAGCTTCTTCTATTATGGG
>Millepora_platyphylla_MH825598
CCTGATATGGCCTTTCCAAGATTAAATAATCTAAGCTTTTGATTATTACCCCCAGCTTTACTTCTTCT---ATTAGCCTCTTCCTTAATAGAACAAGGAGTAGGGACGGGGTGAACAGTATACCCCCCTTTATCTGGACCCCAAACTCATTCCGGAGGATCTGTAGATCTCGCTATCTTTAGTTTACACTGTGCAGGAGCTTCTTCTATTATGGG
>Millepora_platyphylla_MH825438
CCTGATATGGCCTTTCCAAGATTAAATAATCTAAGCTTTTGATTATTACCCCCAGCTTTACTTCTTCT---ATTAGCCTCTTCCTTAATAGAACAAGGAGCAGGGACGGGGTGAACAGTATACCCCCCTTTATCTGGACCCCAAACTCATTCCGGAGGATCTGTAGATCTCGCTATCTTTAGTTTACACTGTGCAGGAGCTTCTTCTATTATGGG
>Millepora_platyphylla_MH825439
CCTGATATGGCCTTTCCAAGATTAAATAATCTAAGCTTTTGATTATTACCCCCAGCTTTACTTCTTCT---ATTAGCCTCTTCCTTAATAGAACAAGGAGCAGGGACGGGGTGAACAGTATACCCCCCTTTATCTGGACCCCAAACTCATTCCGGAGGATCTGTAGATCTCGCTATCTTTAGTTTACACTGTGCAGGAGCTTCTTCTATTATGGG
>Millepora_platyphylla_MH825231
CCTGATATGGCCTTTCCAAGATTAAATAATCTAAGCTTTTGATTATTACCCCCAGCTTTACTTCTTCT---ATTAGCCTCTTCCTTAATAGAACAAGGAGCAGGGACGGGGTGAACAGTATACCCCCCTTTATCTGGACCCCAAACTCATTCCGGAGGATCTGTAGATCTCGCTATCTTTAGTTTACACTGTGCAGGAGCTTCTTCTATTATGGG
>Millepora_platyphylla_MH825232
CCTGATATGGCCTTTCCAAGATTAAATAATCTAAGCTTTTGATTATTACCCCCAGCTTTACTTCTTCT---ATTAGCCTCTTCCTTAATAGAACAAGGAGCAGGGACGGGGTGAACAGTATACCCCCCTTTATCTGGACCCCAAACTCATTCCGGAGGATCTGTAGATCTCGCTATCTTTAGTTTACACTGTGCAGGAGCTTCTTCTATTATGGG
>Millepora_platyphylla_MH825233
CCTGATATGGCCTTTCCAAGATTAAATAATCTAAGCTTTTGATTATTACCCCCAGCTTTACTTCTTCT---ATTAGCCTCTTCCTTAATAGAACAAGGAGCAGGGACGGGGTGAACAGTATACCCCCCTTTATCTGGACCCCAAACTCATTCCGGAGGATCTGTAGATCTCGCTATCTTTAGTTTACACTGTGCAGGAGCTTCTTCTATTATGGG
>Millepora_platyphylla_MH825234
CCTGATATGGCCTTTCCAAGATTAAATAATCTAAGCTTTTGATTATTACCCCCAGCTTTACTTCTTCT---ATTAGCCTCTTCCTTAATAGAACAAGGAGCAGGGACGGGGTGAACAGTATACCCCCCTTTATCTGGACCCCAAACTCATTCCGGAGGATCTGTAGATCTCGCTATCTTTAGTTTACACTGTGCAGGAGCTTCTTCTATTATGGG
>Millepora_platyphylla_MH825235
CCTGATATGGCCTTTCCAAGATTAAATAATCTAAGCTTTTGATTATTACCCCCAGCTTTACTTCTTCT---ATTAGCCTCTTCCTTAATAGAACAAGGAGCAGGGACGGGGTGAACAGTATACCCCCCTTTATCTGGACCCCAAACTCATTCCGGAGGATCTGTAGATCTCGCTATCTTTAGTTTACACTGTGCAGGAGCTTCTTCTATTATGGG
>Millepora_platyphylla_MH825236
CCTGATATGGCCTTTCCAAGATTAAATAATCTAAGCTTTTGATTATTACCCCCAGCTTTACTTCTTCT---ATTAGCCTCTTCCTTAATAGAACAAGGAGCAGGGACGGGGTGAACAGTATACCCCCCTTTATCTGGACCCCAAACTCATTCCGGAGGATCTGTAGATCTCGCTATCTTTAGTTTACACTGTGCAGGAGCTTCTTCTATTATGGG
>Millepora_platyphylla_MH825237
CCTGATATGGCCTTTCCAAGATTAAATAATCTAAGCTTTTGATTATTACCCCCAGCTTTACTTCTTCT---ATTAGCCTCTTCCTTAATAGAACAAGGAGCAGGGACGGGGTGAACAGTATACCCCCCTTTATCTGGACCCCAAACTCATTCCGGAGGATCTGTAGATCTCGCTATCTTTAGTTTACACTGTGCAGGAGCTTCTTCTATTATGGG
>Millepora_platyphylla_MH825238
CCTGATATGGCCTTTCCAAGATTAAATAATCTAAGCTTTTGATTATTACCCCCAGCTTTACTTCTTCT---ATTAGCCTCTTCCTTAATAGAACAAGGAGCAGGGACGGGGTGAACAGTATACCCCCCTTTATCTGGACCCCAAACTCATTCCGGAGGATCTGTAGATCTCGCTATCTTTAGTTTACACTGTGCAGGAGCTTCTTCTATTATGGG
>Millepora_platyphylla_MH825239
CCTGATATGGCCTTTCCAAGATTAAATAATCTAAGCTTTTGATTATTACCCCCAGCTTTACTTCTTCT---ATTAGCCTCTTCCTTAATAGAACAAGGAGCAGGGACGGGGTGAACAGTATACCCCCCTTTATCTGGACCCCAAACTCATTCCGGAGGATCTGTAGATCTCGCTATCTTTAGTTTACACTGTGCAGGAGCTTCTTCTATTATGGG
>Millepora_platyphylla_MH825240
CCTGATATGGCCTTTCCAAGATTAAATAATCTAAGCTTTTGATTATTACCCCCAGCTTTACTTCTTCT---ATTAGCCTCTTCCTTAATAGAACAAGGAGCAGGGACGGGGTGAACAGTATACCCCCCTTTATCTGGACCCCAAACTCATTCCGGAGGATCTGTAGATCTCGCTATCTTTAGTTTACACTGTGCAGGAGCTTCTTCTATTATGGG
>Millepora_platyphylla_MH825241
CCTGATATGGCCTTTCCAAGATTAAATAATCTAAGCTTTTGATTATTACCCCCAGCTTTACTTCTTCT---ATTAGCCTCTTCCTTAATAGAACAAGGAGCAGGGACGGGGTGAACAGTATACCCCCCTTTATCTGGACCCCAAACTCATTCCGGAGGATCTGTAGATCTCGCTATCTTTAGTTTACACTGTGCAGGAGCTTCTTCTATTATGGG
>Millepora_platyphylla_MH825242
CCTGATATGGCCTTTCCAAGATTAAATAATCTAAGCTTTTGATTATTACCCCCAGCTTTACTTCTTCT---ATTAGCCTCTTCCTTAATAGAACAAGGAGCAGGGACGGGGTGAACAGTATACCCCCCTTTATCTGGACCCCAAACTCATTCCGGAGGATCTGTAGATCTCGCTATCTTTAGTTTACACTGTGCAGGAGCTTCTTCTATTATGGG
>Millepora_platyphylla_MH825243
CCTGATATGGCCTTTCCAAGATTAAATAATCTAAGCTTTTGATTATTACCCCCAGCTTTACTTCTTCT---ATTAGCCTCTTCCTTAATAGAACAAGGAGCAGGGACGGGGTGAACAGTATACCCCCCTTTATCTGGACCCCAAACTCATTCCGGAGGATCTGTAGATCTCGCTATCTTTAGTTTACACTGTGCAGGAGCTTCTTCTATTATGGG
>Millepora_platyphylla_MH825244
CCTGATATGGCCTTTCCAAGATTAAATAATCTAAGCTTTTGATTATTACCCCCAGCTTTACTTCTTCT---ATTAGCCTCTTCCTTAATAGAACAAGGAGCAGGGACGGGGTGAACAGTATACCCCCCTTTATCTGGACCCCAAACTCATTCCGGAGGATCTGTAGATCTCGCTATCTTTAGTTTACACTGTGCAGGAGCTTCTTCTATTATGGG
>Millepora_platyphylla_MH825245
CCTGATATGGCCTTTCCAAGATTAAATAATCTAAGCTTTTGATTATTACCCCCAGCTTTACTTCTTCT---ATTAGCCTCTTCCTTAATAGAACAAGGAGCAGGGACGGGGTGAACAGTATACCCCCCTTTATCTGGACCCCAAACTCATTCCGGAGGATCTGTAGATCTCGCTATCTTTAGTTTACACTGTGCAGGAGCTTCTTCTATTATGGG
>Millepora_platyphylla_MH825246
CCTGATATGGCCTTTCCAAGATTAAATAATCTAAGCTTTTGATTATTACCCCCAGCTTTACTTCTTCT---ATTAGCCTCTTCCTTAATAGAACAAGGAGCAGGGACGGGGTGAACAGTATACCCCCCTTTATCTGGACCCCAAACTCATTCCGGAGGATCTGTAGATCTCGCTATCTTTAGTTTACACTGTGCAGGAGCTTCTTCTATTATGGG
>Millepora_platyphylla_MH825247
CCTGATATGGCCTTTCCAAGATTAAATAATCTAAGCTTTTGATTATTACCCCCAGCTTTACTTCTTCT---ATTAGCCTCTTCCTTAATAGAACAAGGAGCAGGGACGGGGTGAACAGTATACCCCCCTTTATCTGGACCCCAAACTCATTCCGGAGGATCTGTAGATCTCGCTATCTTTAGTTTACACTGTGCAGGAGCTTCTTCTATTATGGG
>Millepora_platyphylla_MH825248
CCTGATATGGCCTTTCCAAGATTAAATAATCTAAGCTTTTGATTATTACCCCCAGCTTTACTTCTTCT---ATTAGCCTCTTCCTTAATAGAACAAGGAGCAGGGACGGGGTGAACAGTATACCCCCCTTTATCTGGACCCCAAACTCATTCCGGAGGATCTGTAGATCTCGCTATCTTTAGTTTACACTGTGCAGGAGCTTCTTCTATTATGGG
>Millepora_platyphylla_MH825249
CCTGATATGGCCTTTCCAAGATTAAATAATCTAAGCTTTTGATTATTACCCCCAGCTTTACTTCTTCT---ATTAGCCTCTTCCTTAATAGAACAAGGAGCAGGGACGGGGTGAACAGTATACCCCCCTTTATCTGGACCCCAAACTCATTCCGGAGGATCTGTAGATCTCGCTATCTTTAGTTTACACTGTGCAGGAGCTTCTTCTATTATGGG
>Millepora_platyphylla_MH825250
CCTGATATGGCCTTTCCAAGATTAAATAATCTAAGCTTTTGATTATTACCCCCAGCTTTACTTCTTCT---ATTAGCCTCTTCCTTAATAGAACAAGGAGCAGGGACGGGGTGAACAGTATACCCCCCTTTATCTGGACCCCAAACTCATTCCGGAGGATCTGTAGATCTCGCTATCTTTAGTTTACACTGTGCAGGAGCTTCTTCTATTATGGG
>Millepora_platyphylla_MH825251
CCTGATATGGCCTTTCCAAGATTAAATAATCTAAGCTTTTGATTATTACCCCCAGCTTTACTTCTTCT---ATTAGCCTCTTCCTTAATAGAACAAGGAGCAGGGACGGGGTGAACAGTATACCCCCCTTTATCTGGACCCCAAACTCATTCCGGAGGATCTGTAGATCTCGCTATCTTTAGTTTACACTGTGCAGGAGCTTCTTCTATTATGGG
>Millepora_platyphylla_MH825252
CCTGATATGGCCTTTCCAAGATTAAATAATCTAAGCTTTTGATTATTACCCCCAGCTTTACTTCTTCT---ATTAGCCTCTTCCTTAATAGAACAAGGAGCAGGGACGGGGTGAACAGTATACCCCCCTTTATCTGGACCCCAAACTCATTCCGGAGGATCTGTAGATCTCGCTATCTTTAGTTTACACTGTGCAGGAGCTTCTTCTATTATGGG
>Millepora_platyphylla_MH825278
CCTGATATGGCCTTTCCAAGATTAAATAATCTAAGCTTTTGATTATTACCCCCAGCTTTACTTCTTCT---ATTAGCCTCTTCCTTAATAGAACAAGGAGCAGGGACGGGGTGAACAGTATACCCCCCTTTATCTGGACCCCAAACTCATTCCGGAGGATCTGTAGATCTCGCTATCTTTAGTTTACACTGTGCAGGAGCTTCTTCTATTATGGG
>Millepora_platyphylla_MH825279
CCTGATATGGCCTTTCCAAGATTAAATAATCTAAGCTTTTGATTATTACCCCCAGCTTTACTTCTTCT---ATTAGCCTCTTCCTTAATAGAACAAGGAGCAGGGACGGGGTGAACAGTATACCCCCCTTTATCTGGACCCCAAACTCATTCCGGAGGATCTGTAGATCTCGCTATCTTTAGTTTACACTGTGCAGGAGCTTCTTCTATTATGGG
>Millepora_platyphylla_MH825281
CCTGATATGGCCTTTCCAAGATTAAATAATCTAAGCTTTTGATTATTACCCCCAGCTTTACTTCTTCT---ATTAGCCTCTTCCTTAATAGAACAAGGAGCAGGGACGGGGTGAACAGTATACCCCCCTTTATCTGGACCCCAAACTCATTCCGGAGGATCTGTAGATCTCGCTATCTTTAGTTTACACTGTGCAGGAGCTTCTTCTATTATGGG
>Millepora_platyphylla_MH825287
CCTGATATGGCCTTTCCAAGATTAAATAATCTAAGCTTTTGATTATTACCCCCAGCTTTACTTCTTCT---ATTAGCCTCTTCCTTAATAGAACAAGGAGCAGGGACGGGGTGAACAGTATACCCCCCTTTATCTGGACCCCAAACTCATTCCGGAGGATCTGTAGATCTCGCTATCTTTAGTTTACACTGTGCAGGAGCTTCTTCTATTATGGG
>Millepora_platyphylla_MH825336
CCTGATATGGCCTTTCCAAGATTAAATAATCTAAGCTTTTGATTATTACCCCCAGCTTTACTTCTTCT---ATTAGCCTCTTCCTTAATAGAACAAGGAGCAGGGACGGGGTGAACAGTATACCCCCCTTTATCTGGACCCCAAACTCATTCCGGAGGATCTGTAGATCTCGCTATCTTTAGTTTACACTGTGCAGGAGCTTCTTCTATTATGGG
>Millepora_platyphylla_MH825337
CCTGATATGGCCTTTCCAAGATTAAATAATCTAAGCTTTTGATTATTACCCCCAGCTTTACTTCTTCT---ATTAGCCTCTTCCTTAATAGAACAAGGAGCAGGGACGGGGTGAACAGTATACCCCCCTTTATCTGGACCCCAAACTCATTCCGGAGGATCTGTAGATCTCGCTATCTTTAGTTTACACTGTGCAGGAGCTTCTTCTATTATGGG
>Millepora_platyphylla_MH825354
CCTGATATGGCCTTTCCAAGATTAAATAATCTAAGCTTTTGATTATTACCCCCAGCTTTACTTCTTCT---ATTAGCCTCTTCCTTAATAGAACAAGGAGCAGGGACGGGGTGAACAGTATACCCCCCTTTATCTGGACCCCAAACTCATTCCGGAGGATCTGTAGATCTCGCTATCTTTAGTTTACACTGTGCAGGAGCTTCTTCTATTATGGG
>Millepora_platyphylla_MH825355
CCTGATATGGCCTTTCCAAGATTAAATAATCTAAGCTTTTGATTATTACCCCCAGCTTTACTTCTTCT---ATTAGCCTCTTCCTTAATAGAACAAGGAGCAGGGACGGGGTGAACAGTATACCCCCCTTTATCTGGACCCCAAACTCATTCCGGAGGATCTGTAGATCTCGCTATCTTTAGTTTACACTGTGCAGGAGCTTCTTCTATTATGGG
>Millepora_platyphylla_MH825357
CCTGATATGGCCTTTCCAAGATTAAATAATCTAAGCTTTTGATTATTACCCCCAGCTTTACTTCTTCT---ATTAGCCTCTTCCTTAATAGAACAAGGAGCAGGGACGGGGTGAACAGTATACCCCCCTTTATCTGGACCCCAAACTCATTCCGGAGGATCTGTAGATCTCGCTATCTTTAGTTTACACTGTGCAGGAGCTTCTTCTATTATGGG
>Millepora_platyphylla_MH825367
CCTGATATGGCCTTTCCAAGATTAAATAATCTAAGCTTTTGATTATTACCCCCAGCTTTACTTCTTCT---ATTAGCCTCTTCCTTAATAGAACAAGGAGCAGGGACGGGGTGAACAGTATACCCCCCTTTATCTGGACCCCAAACTCATTCCGGAGGATCTGTAGATCTCGCTATCTTTAGTTTACACTGTGCAGGAGCTTCTTCTATTATGGG
>Millepora_platyphylla_MH825370
CCTGATATGGCCTTTCCAAGATTAAATAATCTAAGCTTTTGATTATTACCCCCAGCTTTACTTCTTCT---ATTAGCCTCTTCCTTAATAGAACAAGGAGCAGGGACGGGGTGAACAGTATACCCCCCTTTATCTGGACCCCAAACTCATTCCGGAGGATCTGTAGATCTCGCTATCTTTAGTTTACACTGTGCAGGAGCTTCTTCTATTATGGG
>Millepora_platyphylla_MH825374
CCTGATATGGCCTTTCCAAGATTAAATAATCTAAGCTTTTGATTATTACCCCCAGCTTTACTTCTTCT---ATTAGCCTCTTCCTTAATAGAACAAGGAGCAGGGACGGGGTGAACAGTATACCCCCCTTTATCTGGACCCCAAACTCATTCCGGAGGATCTGTAGATCTCGCTATCTTTAGTTTACACTGTGCAGGAGCTTCTTCTATTATGGG
>Millepora_platyphylla_MH825375
CCTGATATGGCCTTTCCAAGATTAAATAATCTAAGCTTTTGATTATTACCCCCAGCTTTACTTCTTCT---ATTAGCCTCTTCCTTAATAGAACAAGGAGCAGGGACGGGGTGAACAGTATACCCCCCTTTATCTGGACCCCAAACTCATTCCGGAGGATCTGTAGATCTCGCTATCTTTAGTTTACACTGTGCAGGAGCTTCTTCTATTATGGG
>Millepora_platyphylla_MH825385
CCTGATATGGCCTTTCCAAGATTAAATAATCTAAGCTTTTGATTATTACCCCCAGCTTTACTTCTTCT---ATTAGCCTCTTCCTTAATAGAACAAGGAGCAGGGACGGGGTGAACAGTATACCCCCCTTTATCTGGACCCCAAACTCATTCCGGAGGATCTGTAGATCTCGCTATCTTTAGTTTACACTGTGCAGGAGCTTCTTCTATTATGGG
>Millepora_platyphylla_MH825388
CCTGATATGGCCTTTCCAAGATTAAATAATCTAAGCTTTTGATTATTACCCCCAGCTTTACTTCTTCT---ATTAGCCTCTTCCTTAATAGAACAAGGAGCAGGGACGGGGTGAACAGTATACCCCCCTTTATCTGGACCCCAAACTCATTCCGGAGGATCTGTAGATCTCGCTATCTTTAGTTTACACTGTGCAGGAGCTTCTTCTATTATGGG
>Millepora_platyphylla_MH825389
CCTGATATGGCCTTTCCAAGATTAAATAATCTAAGCTTTTGATTATTACCCCCAGCTTTACTTCTTCT---ATTAGCCTCTTCCTTAATAGAACAAGGAGCAGGGACGGGGTGAACAGTATACCCCCCTTTATCTGGACCCCAAACTCATTCCGGAGGATCTGTAGATCTCGCTATCTTTAGTTTACACTGTGCAGGAGCTTCTTCTATTATGGG
>Millepora_platyphylla_MH825391
CCTGATATGGCCTTTCCAAGATTAAATAATCTAAGCTTTTGATTATTACCCCCAGCTTTACTTCTTCT---ATTAGCCTCTTCCTTAATAGAACAAGGAGCAGGGACGGGGTGAACAGTATACCCCCCTTTATCTGGACCCCAAACTCATTCCGGAGGATCTGTAGATCTCGCTATCTTTAGTTTACACTGTGCAGGAGCTTCTTCTATTATGGG
>Millepora_platyphylla_MH825397
CCTGATATGGCCTTTCCAAGATTAAATAATCTAAGCTTTTGATTATTACCCCCAGCTTTACTTCTTCT---ATTAGCCTCTTCCTTAATAGAACAAGGAGCAGGGACGGGGTGAACAGTATACCCCCCTTTATCTGGACCCCAAACTCATTCCGGAGGATCTGTAGATCTCGCTATCTTTAGTTTACACTGTGCAGGAGCTTCTTCTATTATGGG
>Millepora_platyphylla_MH825407
CCTGATATGGCCTTTCCAAGATTAAATAATCTAAGCTTTTGATTATTACCCCCAGCTTTACTTCTTCT---ATTAGCCTCTTCCTTAATAGAACAAGGAGCAGGGACGGGGTGAACAGTATACCCCCCTTTATCTGGACCCCAAACTCATTCCGGAGGATCTGTAGATCTCGCTATCTTTAGTTTACACTGTGCAGGAGCTTCTTCTATTATGGG
>Millepora_platyphylla_MH825408
CCTGATATGGCCTTTCCAAGATTAAATAATCTAAGCTTTTGATTATTACCCCCAGCTTTACTTCTTCT---ATTAGCCTCTTCCTTAATAGAACAAGGAGCAGGGACGGGGTGAACAGTATACCCCCCTTTATCTGGACCCCAAACTCATTCCGGAGGATCTGTAGATCTCGCTATCTTTAGTTTACACTGTGCAGGAGCTTCTTCTATTATGGG
>Millepora_platyphylla_MH825409
CCTGATATGGCCTTTCCAAGATTAAATAATCTAAGCTTTTGATTATTACCCCCAGCTTTACTTCTTCT---ATTAGCCTCTTCCTTAATAGAACAAGGAGCAGGGACGGGGTGAACAGTATACCCCCCTTTATCTGGACCCCAAACTCATTCCGGAGGATCTGTAGATCTCGCTATCTTTAGTTTACACTGTGCAGGAGCTTCTTCTATTATGGG
>Millepora_platyphylla_MH825414
CCTGATATGGCCTTTCCAAGATTAAATAATCTAAGCTTTTGATTATTACCCCCAGCTTTACTTCTTCT---ATTAGCCTCTTCCTTAATAGAACAAGGAGCAGGGACGGGGTGAACAGTATACCCCCCTTTATCTGGACCCCAAACTCATTCCGGAGGATCTGTAGATCTCGCTATCTTTAGTTTACACTGTGCAGGAGCTTCTTCTATTATGGG
>Millepora_platyphylla_MH825416
CCTGATATGGCCTTTCCAAGATTAAATAATCTAAGCTTTTGATTATTACCCCCAGCTTTACTTCTTCT---ATTAGCCTCTTCCTTAATAGAACAAGGAGCAGGGACGGGGTGAACAGTATACCCCCCTTTATCTGGACCCCAAACTCATTCCGGAGGATCTGTAGATCTCGCTATCTTTAGTTTACACTGTGCAGGAGCTTCTTCTATTATGGG
>Millepora_platyphylla_MH825417
CCTGATATGGCCTTTCCAAGATTAAATAATCTAAGCTTTTGATTATTACCCCCAGCTTTACTTCTTCT---ATTAGCCTCTTCCTTAATAGAACAAGGAGCAGGGACGGGGTGAACAGTATACCCCCCTTTATCTGGACCCCAAACTCATTCCGGAGGATCTGTAGATCTCGCTATCTTTAGTTTACACTGTGCAGGAGCTTCTTCTATTATGGG
>Millepora_platyphylla_MH825428
CCTGATATGGCCTTTCCAAGATTAAATAATCTAAGCTTTTGATTATTACCCCCAGCTTTACTTCTTCT---ATTAGCCTCTTCCTTAATAGAACAAGGAGCAGGGACGGGGTGAACAGTATACCCCCCTTTATCTGGACCCCAAACTCATTCCGGAGGATCTGTAGATCTCGCTATCTTTAGTTTACACTGTGCAGGAGCTTCTTCTATTATGGG
>Millepora_platyphylla_MH825429
CCTGATATGGCCTTTCCAAGATTAAATAATCTAAGCTTTTGATTATTACCCCCAGCTTTACTTCTTCT---ATTAGCCTCTTCCTTAATAGAACAAGGAGCAGGGACGGGGTGAACAGTATACCCCCCTTTATCTGGACCCCAAACTCATTCCGGAGGATCTGTAGATCTCGCTATCTTTAGTTTACACTGTGCAGGAGCTTCTTCTATTATGGG
>Millepora_platyphylla_MH825430
CCTGATATGGCCTTTCCAAGATTAAATAATCTAAGCTTTTGATTATTACCCCCAGCTTTACTTCTTCT---ATTAGCCTCTTCCTTAATAGAACAAGGAGCAGGGACGGGGTGAACAGTATACCCCCCTTTATCTGGACCCCAAACTCATTCCGGAGGATCTGTAGATCTCGCTATCTTTAGTTTACACTGTGCAGGAGCTTCTTCTATTATGGG
>Millepora_platyphylla_MH825431
CCTGATATGGCCTTTCCAAGATTAAATAATCTAAGCTTTTGATTATTACCCCCAGCTTTACTTCTTCT---ATTAGCCTCTTCCTTAATAGAACAAGGAGCAGGGACGGGGTGAACAGTATACCCCCCTTTATCTGGACCCCAAACTCATTCCGGAGGATCTGTAGATCTCGCTATCTTTAGTTTACACTGTGCAGGAGCTTCTTCTATTATGGG
>Millepora_platyphylla_MH825432
CCTGATATGGCCTTTCCAAGATTAAATAATCTAAGCTTTTGATTATTACCCCCAGCTTTACTTCTTCT---ATTAGCCTCTTCCTTAATAGAACAAGGAGCAGGGACGGGGTGAACAGTATACCCCCCTTTATCTGGACCCCAAACTCATTCCGGAGGATCTGTAGATCTCGCTATCTTTAGTTTACACTGTGCAGGAGCTTCTTCTATTATGGG
>Millepora_platyphylla_MH825433
CCTGATATGGCCTTTCCAAGATTAAATAATCTAAGCTTTTGATTATTACCCCCAGCTTTACTTCTTCT---ATTAGCCTCTTCCTTAATAGAACAAGGAGCAGGGACGGGGTGAACAGTATACCCCCCTTTATCTGGACCCCAAACTCATTCCGGAGGATCTGTAGATCTCGCTATCTTTAGTTTACACTGTGCAGGAGCTTCTTCTATTATGGG
>Millepora_platyphylla_MH825437
CCTGATATGGCCTTTCCAAGATTAAATAATCTAAGCTTTTGATTATTACCCCCAGCTTTACTTCTTCT---ATTAGCCTCTTCCTTAATAGAACAAGGAGCAGGGACGGGGTGAACAGTATACCCCCCTTTATCTGGACCCCAAACTCATTCCGGAGGATCTGTAGATCTCGCTATCTTTAGTTTACACTGTGCAGGAGCTTCTTCTATTATGGG
>Millepora_platyphylla_MH825440
CCTGATATGGCCTTTCCAAGATTAAATAATCTAAGCTTTTGATTATTACCCCCAGCTTTACTTCTTCT---ATTAGCCTCTTCCTTAATAGAACAAGGAGCAGGGACGGGGTGAACAGTATACCCCCCTTTATCTGGACCCCAAACTCATTCCGGAGGATCTGTAGATCTCGCTATCTTTAGTTTACACTGTGCAGGAGCTTCTTCTATTATGGG
>Millepora_platyphylla_MH825441
CCTGATATGGCCTTTCCAAGATTAAATAATCTAAGCTTTTGATTATTACCCCCAGCTTTACTTCTTCT---ATTAGCCTCTTCCTTAATAGAACAAGGAGCAGGGACGGGGTGAACAGTATACCCCCCTTTATCTGGACCCCAAACTCATTCCGGAGGATCTGTAGATCTCGCTATCTTTAGTTTACACTGTGCAGGAGCTTCTTCTATTATGGG
>Millepora_platyphylla_MH825443
CCTGATATGGCCTTTCCAAGATTAAATAATCTAAGCTTTTGATTATTACCCCCAGCTTTACTTCTTCT---ATTAGCCTCTTCCTTAATAGAACAAGGAGCAGGGACGGGGTGAACAGTATACCCCCCTTTATCTGGACCCCAAACTCATTCCGGAGGATCTGTAGATCTCGCTATCTTTAGTTTACACTGTGCAGGAGCTTCTTCTATTATGGG
>Millepora_platyphylla_MH825448
CCTGATATGGCCTTTCCAAGATTAAATAATCTAAGCTTTTGATTATTACCCCCAGCTTTACTTCTTCT---ATTAGCCTCTTCCTTAATAGAACAAGGAGCAGGGACGGGGTGAACAGTATACCCCCCTTTATCTGGACCCCAAACTCATTCCGGAGGATCTGTAGATCTCGCTATCTTTAGTTTACACTGTGCAGGAGCTTCTTCTATTATGGG
>Millepora_platyphylla_MH825449
CCTGATATGGCCTTTCCAAGATTAAATAATCTAAGCTTTTGATTATTACCCCCAGCTTTACTTCTTCT---ATTAGCCTCTTCCTTAATAGAACAAGGAGCAGGGACGGGGTGAACAGTATACCCCCCTTTATCTGGACCCCAAACTCATTCCGGAGGATCTGTAGATCTCGCTATCTTTAGTTTACACTGTGCAGGAGCTTCTTCTATTATGGG
>Millepora_platyphylla_MH825450
CCTGATATGGCCTTTCCAAGATTAAATAATCTAAGCTTTTGATTATTACCCCCAGCTTTACTTCTTCT---ATTAGCCTCTTCCTTAATAGAACAAGGAGCAGGGACGGGGTGAACAGTATACCCCCCTTTATCTGGACCCCAAACTCATTCCGGAGGATCTGTAGATCTCGCTATCTTTAGTTTACACTGTGCAGGAGCTTCTTCTATTATGGG
>Millepora_platyphylla_MH825451
CCTGATATGGCCTTTCCAAGATTAAATAATCTAAGCTTTTGATTATTACCCCCAGCTTTACTTCTTCT---ATTAGCCTCTTCCTTAATAGAACAAGGAGCAGGGACGGGGTGAACAGTATACCCCCCTTTATCTGGACCCCAAACTCATTCCGGAGGATCTGTAGATCTCGCTATCTTTAGTTTACACTGTGCAGGAGCTTCTTCTATTATGGG
>Millepora_platyphylla_MH825453
CCTGATATGGCCTTTCCAAGATTAAATAATCTAAGCTTTTGATTATTACCCCCAGCTTTACTTCTTCT---ATTAGCCTCTTCCTTAATAGAACAAGGAGCAGGGACGGGGTGAACAGTATACCCCCCTTTATCTGGACCCCAAACTCATTCCGGAGGATCTGTAGATCTCGCTATCTTTAGTTTACACTGTGCAGGAGCTTCTTCTATTATGGG
>Millepora_platyphylla_MH825488
CCTGATATGGCCTTTCCAAGATTAAATAATCTAAGCTTTTGATTATTACCCCCAGCTTTACTTCTTCT---ATTAGCCTCTTCCTTAATAGAACAAGGAGCAGGGACGGGGTGAACAGTATACCCCCCTTTATCTGGACCCCAAACTCATTCCGGAGGATCTGTAGATCTCGCTATCTTTAGTTTACACTGTGCAGGAGCTTCTTCTATTATGGG
>Millepora_platyphylla_MH825489
CCTGATATGGCCTTTCCAAGATTAAATAATCTAAGCTTTTGATTATTACCCCCAGCTTTACTTCTTCT---ATTAGCCTCTTCCTTAATAGAACAAGGAGCAGGGACGGGGTGAACAGTATACCCCCCTTTATCTGGACCCCAAACTCATTCCGGAGGATCTGTAGATCTCGCTATCTTTAGTTTACACTGTGCAGGAGCTTCTTCTATTATGGG
>Millepora_platyphylla_MH825490
CCTGATATGGCCTTTCCAAGATTAAATAATCTAAGCTTTTGATTATTACCCCCAGCTTTACTTCTTCT---ATTAGCCTCTTCCTTAATAGAACAAGGAGCAGGGACGGGGTGAACAGTATACCCCCCTTTATCTGGACCCCAAACTCATTCCGGAGGATCTGTAGATCTCGCTATCTTTAGTTTACACTGTGCAGGAGCTTCTTCTATTATGGG
>Millepora_platyphylla_MH825503
CCTGATATGGCCTTTCCAAGATTAAATAATCTAAGCTTTTGATTATTACCCCCAGCTTTACTTCTTCT---ATTAGCCTCTTCCTTAATAGAACAAGGAGCAGGGACGGGGTGAACAGTATACCCCCCTTTATCTGGACCCCAAACTCATTCCGGAGGATCTGTAGATCTCGCTATCTTTAGTTTACACTGTGCAGGAGCTTCTTCTATTATGGG
>Millepora_platyphylla_MH825511
CCTGATATGGCCTTTCCAAGATTAAATAATCTAAGCTTTTGATTATTACCCCCAGCTTTACTTCTTCT---ATTAGCCTCTTCCTTAATAGAACAAGGAGCAGGGACGGGGTGAACAGTATACCCCCCTTTATCTGGACCCCAAACTCATTCCGGAGGATCTGTAGATCTCGCTATCTTTAGTTTACACTGTGCAGGAGCTTCTTCTATTATGGG
>Millepora_platyphylla_MH825518
CCTGATATGGCCTTTCCAAGATTAAATAATCTAAGCTTTTGATTATTACCCCCAGCTTTACTTCTTCT---ATTAGCCTCTTCCTTAATAGAACAAGGAGCAGGGACGGGGTGAACAGTATACCCCCCTTTATCTGGACCCCAAACTCATTCCGGAGGATCTGTAGATCTCGCTATCTTTAGTTTACACTGTGCAGGAGCTTCTTCTATTATGGG
>Millepora_platyphylla_MH825519
CCTGATATGGCCTTTCCAAGATTAAATAATCTAAGCTTTTGATTATTACCCCCAGCTTTACTTCTTCT---ATTAGCCTCTTCCTTAATAGAACAAGGAGCAGGGACGGGGTGAACAGTATACCCCCCTTTATCTGGACCCCAAACTCATTCCGGAGGATCTGTAGATCTCGCTATCTTTAGTTTACACTGTGCAGGAGCTTCTTCTATTATGGG
>Millepora_platyphylla_MH825539
CCTGATATGGCCTTTCCAAGATTAAATAATCTAAGCTTTTGATTATTACCCCCAGCTTTACTTCTTCT---ATTAGCCTCTTCCTTAATAGAACAAGGAGCAGGGACGGGGTGAACAGTATACCCCCCTTTATCTGGACCCCAAACTCATTCCGGAGGATCTGTAGATCTCGCTATCTTTAGTTTACACTGTGCAGGAGCTTCTTCTATTATGGG
>Millepora_platyphylla_MH825551
CCTGATATGGCCTTTCCAAGATTAAATAATCTAAGCTTTTGATTATTACCCCCAGCTTTACTTCTTCT---ATTAGCCTCTTCCTTAATAGAACAAGGAGCAGGGACGGGGTGAACAGTATACCCCCCTTTATCTGGACCCCAAACTCATTCCGGAGGATCTGTAGATCTCGCTATCTTTAGTTTACACTGTGCAGGAGCTTCTTCTATTATGGG
>Millepora_platyphylla_MH825552
CCTGATATGGCCTTTCCAAGATTAAATAATCTAAGCTTTTGATTATTACCCCCAGCTTTACTTCTTCT---ATTAGCCTCTTCCTTAATAGAACAAGGAGCAGGGACGGGGTGAACAGTATACCCCCCTTTATCTGGACCCCAAACTCATTCCGGAGGATCTGTAGATCTCGCTATCTTTAGTTTACACTGTGCAGGAGCTTCTTCTATTATGGG
>Millepora_platyphylla_MH825553
CCTGATATGGCCTTTCCAAGATTAAATAATCTAAGCTTTTGATTATTACCCCCAGCTTTACTTCTTCT---ATTAGCCTCTTCCTTAATAGAACAAGGAGCAGGGACGGGGTGAACAGTATACCCCCCTTTATCTGGACCCCAAACTCATTCCGGAGGATCTGTAGATCTCGCTATCTTTAGTTTACACTGTGCAGGAGCTTCTTCTATTATGGG
>Millepora_platyphylla_MH825564
CCTGATATGGCCTTTCCAAGATTAAATAATCTAAGCTTTTGATTATTACCCCCAGCTTTACTTCTTCT---ATTAGCCTCTTCCTTAATAGAACAAGGAGCAGGGACGGGGTGAACAGTATACCCCCCTTTATCTGGACCCCAAACTCATTCCGGAGGATCTGTAGATCTCGCTATCTTTAGTTTACACTGTGCAGGAGCTTCTTCTATTATGGG
>Millepora_platyphylla_MH825565
CCTGATATGGCCTTTCCAAGATTAAATAATCTAAGCTTTTGATTATTACCCCCAGCTTTACTTCTTCT---ATTAGCCTCTTCCTTAATAGAACAAGGAGCAGGGACGGGGTGAACAGTATACCCCCCTTTATCTGGACCCCAAACTCATTCCGGAGGATCTGTAGATCTCGCTATCTTTAGTTTACACTGTGCAGGAGCTTCTTCTATTATGGG
>Millepora_platyphylla_MH825566
CCTGATATGGCCTTTCCAAGATTAAATAATCTAAGCTTTTGATTATTACCCCCAGCTTTACTTCTTCT---ATTAGCCTCTTCCTTAATAGAACAAGGAGCAGGGACGGGGTGAACAGTATACCCCCCTTTATCTGGACCCCAAACTCATTCCGGAGGATCTGTAGATCTCGCTATCTTTAGTTTACACTGTGCAGGAGCTTCTTCTATTATGGG
>Millepora_platyphylla_MH825567
CCTGATATGGCCTTTCCAAGATTAAATAATCTAAGCTTTTGATTATTACCCCCAGCTTTACTTCTTCT---ATTAGCCTCTTCCTTAATAGAACAAGGAGCAGGGACGGGGTGAACAGTATACCCCCCTTTATCTGGACCCCAAACTCATTCCGGAGGATCTGTAGATCTCGCTATCTTTAGTTTACACTGTGCAGGAGCTTCTTCTATTATGGG
>Millepora_platyphylla_MH825568
CCTGATATGGCCTTTCCAAGATTAAATAATCTAAGCTTTTGATTATTACCCCCAGCTTTACTTCTTCT---ATTAGCCTCTTCCTTAATAGAACAAGGAGCAGGGACGGGGTGAACAGTATACCCCCCTTTATCTGGACCCCAAACTCATTCCGGAGGATCTGTAGATCTCGCTATCTTTAGTTTACACTGTGCAGGAGCTTCTTCTATTATGGG
>Millepora_platyphylla_MH825574
CCTGATATGGCCTTTCCAAGATTAAATAATCTAAGCTTTTGATTATTACCCCCAGCTTTACTTCTTCT---ATTAGCCTCTTCCTTAATAGAACAAGGAGCAGGGACGGGGTGAACAGTATACCCCCCTTTATCTGGACCCCAAACTCATTCCGGAGGATCTGTAGATCTCGCTATCTTTAGTTTACACTGTGCAGGAGCTTCTTCTATTATGGG
>Millepora_platyphylla_MH825575
CCTGATATGGCCTTTCCAAGATTAAATAATCTAAGCTTTTGATTATTACCCCCAGCTTTACTTCTTCT---ATTAGCCTCTTCCTTAATAGAACAAGGAGCAGGGACGGGGTGAACAGTATACCCCCCTTTATCTGGACCCCAAACTCATTCCGGAGGATCTGTAGATCTCGCTATCTTTAGTTTACACTGTGCAGGAGCTTCTTCTATTATGGG
>Millepora_platyphylla_MH825576
CCTGATATGGCCTTTCCAAGATTAAATAATCTAAGCTTTTGATTATTACCCCCAGCTTTACTTCTTCT---ATTAGCCTCTTCCTTAATAGAACAAGGAGCAGGGACGGGGTGAACAGTATACCCCCCTTTATCTGGACCCCAAACTCATTCCGGAGGATCTGTAGATCTCGCTATCTTTAGTTTACACTGTGCAGGAGCTTCTTCTATTATGGG
>Millepora_platyphylla_MH825580
CCTGATATGGCCTTTCCAAGATTAAATAATCTAAGCTTTTGATTATTACCCCCAGCTTTACTTCTTCT---ATTAGCCTCTTCCTTAATAGAACAAGGAGCAGGGACGGGGTGAACAGTATACCCCCCTTTATCTGGACCCCAAACTCATTCCGGAGGATCTGTAGATCTCGCTATCTTTAGTTTACACTGTGCAGGAGCTTCTTCTATTATGGG
>Millepora_platyphylla_MH825581
CCTGATATGGCCTTTCCAAGATTAAATAATCTAAGCTTTTGATTATTACCCCCAGCTTTACTTCTTCT---ATTAGCCTCTTCCTTAATAGAACAAGGAGCAGGGACGGGGTGAACAGTATACCCCCCTTTATCTGGACCCCAAACTCATTCCGGAGGATCTGTAGATCTCGCTATCTTTAGTTTACACTGTGCAGGAGCTTCTTCTATTATGGG
>Millepora_platyphylla_MH825582
CCTGATATGGCCTTTCCAAGATTAAATAATCTAAGCTTTTGATTATTACCCCCAGCTTTACTTCTTCT---ATTAGCCTCTTCCTTAATAGAACAAGGAGCAGGGACGGGGTGAACAGTATACCCCCCTTTATCTGGACCCCAAACTCATTCCGGAGGATCTGTAGATCTCGCTATCTTTAGTTTACACTGTGCAGGAGCTTCTTCTATTATGGG
>Millepora_platyphylla_MH825586
CCTGATATGGCCTTTCCAAGATTAAATAATCTAAGCTTTTGATTATTACCCCCAGCTTTACTTCTTCT---ATTAGCCTCTTCCTTAATAGAACAAGGAGCAGGGACGGGGTGAACAGTATACCCCCCTTTATCTGGACCCCAAACTCATTCCGGAGGATCTGTAGATCTCGCTATCTTTAGTTTACACTGTGCAGGAGCTTCTTCTATTATGGG
>Millepora_platyphylla_MH825587
CCTGATATGGCCTTTCCAAGATTAAATAATCTAAGCTTTTGATTATTACCCCCAGCTTTACTTCTTCT---ATTAGCCTCTTCCTTAATAGAACAAGGAGCAGGGACGGGGTGAACAGTATACCCCCCTTTATCTGGACCCCAAACTCATTCCGGAGGATCTGTAGATCTCGCTATCTTTAGTTTACACTGTGCAGGAGCTTCTTCTATTATGGG
>Millepora_platyphylla_MH825588
CCTGATATGGCCTTTCCAAGATTAAATAATCTAAGCTTTTGATTATTACCCCCAGCTTTACTTCTTCT---ATTAGCCTCTTCCTTAATAGAACAAGGAGCAGGGACGGGGTGAACAGTATACCCCCCTTTATCTGGACCCCAAACTCATTCCGGAGGATCTGTAGATCTCGCTATCTTTAGTTTACACTGTGCAGGAGCTTCTTCTATTATGGG
>Millepora_platyphylla_MH825589
CCTGATATGGCCTTTCCAAGATTAAATAATCTAAGCTTTTGATTATTACCCCCAGCTTTACTTCTTCT---ATTAGCCTCTTCCTTAATAGAACAAGGAGCAGGGACGGGGTGAACAGTATACCCCCCTTTATCTGGACCCCAAACTCATTCCGGAGGATCTGTAGATCTCGCTATCTTTAGTTTACACTGTGCAGGAGCTTCTTCTATTATGGG
>Millepora_platyphylla_MH825590
CCTGATATGGCCTTTCCAAGATTAAATAATCTAAGCTTTTGATTATTACCCCCAGCTTTACTTCTTCT---ATTAGCCTCTTCCTTAATAGAACAAGGAGCAGGGACGGGGTGAACAGTATACCCCCCTTTATCTGGACCCCAAACTCATTCCGGAGGATCTGTAGATCTCGCTATCTTTAGTTTACACTGTGCAGGAGCTTCTTCTATTATGGG
>Millepora_platyphylla_MH825591
CCTGATATGGCCTTTCCAAGATTAAATAATCTAAGCTTTTGATTATTACCCCCAGCTTTACTTCTTCT---ATTAGCCTCTTCCTTAATAGAACAAGGAGCAGGGACGGGGTGAACAGTATACCCCCCTTTATCTGGACCCCAAACTCATTCCGGAGGATCTGTAGATCTCGCTATCTTTAGTTTACACTGTGCAGGAGCTTCTTCTATTATGGG
>Millepora_platyphylla_MH825594
CCTGATATGGCCTTTCCAAGATTAAATAATCTAAGCTTTTGATTATTACCCCCAGCTTTACTTCTTCT---ATTAGCCTCTTCCTTAATAGAACAAGGAGCAGGGACGGGGTGAACAGTATACCCCCCTTTATCTGGACCCCAAACTCATTCCGGAGGATCTGTAGATCTCGCTATCTTTAGTTTACACTGTGCAGGAGCTTCTTCTATTATGGG
>Millepora_platyphylla_MH825595
CCTGATATGGCCTTTCCAAGATTAAATAATCTAAGCTTTTGATTATTACCCCCAGCTTTACTTCTTCT---ATTAGCCTCTTCCTTAATAGAACAAGGAGCAGGGACGGGGTGAACAGTATACCCCCCTTTATCTGGACCCCAAACTCATTCCGGAGGATCTGTAGATCTCGCTATCTTTAGTTTACACTGTGCAGGAGCTTCTTCTATTATGGG
>Millepora_platyphylla_MH825596
CCTGATATGGCCTTTCCAAGATTAAATAATCTAAGCTTTTGATTATTACCCCCAGCTTTACTTCTTCT---ATTAGCCTCTTCCTTAATAGAACAAGGAGCAGGGACGGGGTGAACAGTATACCCCCCTTTATCTGGACCCCAAACTCATTCCGGAGGATCTGTAGATCTCGCTATCTTTAGTTTACACTGTGCAGGAGCTTCTTCTATTATGGG
>Millepora_platyphylla_MH825597
CCTGATATGGCCTTTCCAAGATTAAATAATCTAAGCTTTTGATTATTACCCCCAGCTTTACTTCTTCT---ATTAGCCTCTTCCTTAATAGAACAAGGAGCAGGGACGGGGTGAACAGTATACCCCCCTTTATCTGGACCCCAAACTCATTCCGGAGGATCTGTAGATCTCGCTATCTTTAGTTTACACTGTGCAGGAGCTTCTTCTATTATGGG
>Millepora_platyphylla_MH825599
CCTGATATGGCCTTTCCAAGATTAAATAATCTAAGCTTTTGATTATTACCCCCAGCTTTACTTCTTCT---ATTAGCCTCTTCCTTAATAGAACAAGGAGCAGGGACGGGGTGAACAGTATACCCCCCTTTATCTGGACCCCAAACTCATTCCGGAGGATCTGTAGATCTCGCTATCTTTAGTTTACACTGTGCAGGAGCTTCTTCTATTATGGG
>Millepora_platyphylla_MH825604
CCTGATATGGCCTTTCCAAGATTAAATAATCTAAGCTTTTGATTATTACCCCCAGCTTTACTTCTTCT---ATTAGCCTCTTCCTTAATAGAACAAGGAGCAGGGACGGGGTGAACAGTATACCCCCCTTTATCTGGACCCCAAACTCATTCCGGAGGATCTGTAGATCTCGCTATCTTTAGTTTACACTGTGCAGGAGCTTCTTCTATTATGGG
>Millepora_platyphylla_MH825605
CCTGATATGGCCTTTCCAAGATTAAATAATCTAAGCTTTTGATTATTACCCCCAGCTTTACTTCTTCT---ATTAGCCTCTTCCTTAATAGAACAAGGAGCAGGGACGGGGTGAACAGTATACCCCCCTTTATCTGGACCCCAAACTCATTCCGGAGGATCTGTAGATCTCGCTATCTTTAGTTTACACTGTGCAGGAGCTTCTTCTATTATGGG
>Millepora_platyphylla_MH825606
CCTGATATGGCCTTTCCAAGATTAAATAATCTAAGCTTTTGATTATTACCCCCAGCTTTACTTCTTCT---ATTAGCCTCTTCCTTAATAGAACAAGGAGCAGGGACGGGGTGAACAGTATACCCCCCTTTATCTGGACCCCAAACTCATTCCGGAGGATCTGTAGATCTCGCTATCTTTAGTTTACACTGTGCAGGAGCTTCTTCTATTATGGG
>Millepora_platyphylla_MH825607
CCTGATATGGCCTTTCCAAGATTAAATAATCTAAGCTTTTGATTATTACCCCCAGCTTTACTTCTTCT---ATTAGCCTCTTCCTTAATAGAACAAGGAGCAGGGACGGGGTGAACAGTATACCCCCCTTTATCTGGACCCCAAACTCATTCCGGAGGATCTGTAGATCTCGCTATCTTTAGTTTACACTGTGCAGGAGCTTCTTCTATTATGGG
>Millepora_platyphylla_MH825608
CCTGATATGGCCTTTCCAAGATTAAATAATCTAAGCTTTTGATTATTACCCCCAGCTTTACTTCTTCT---ATTAGCCTCTTCCTTAATAGAACAAGGAGCAGGGACGGGGTGAACAGTATACCCCCCTTTATCTGGACCCCAAACTCATTCCGGAGGATCTGTAGATCTCGCTATCTTTAGTTTACACTGTGCAGGAGCTTCTTCTATTATGGG
>Millepora_platyphylla_MH825612
CCTGATATGGCCTTTCCAAGATTAAATAATCTAAGCTTTTGATTATTACCCCCAGCTTTACTTCTTCT---ATTAGCCTCTTCCTTAATAGAACAAGGAGCAGGGACGGGGTGAACAGTATACCCCCCTTTATCTGGACCCCAAACTCATTCCGGAGGATCTGTAGATCTCGCTATCTTTAGTTTACACTGTGCAGGAGCTTCTTCTATTATGGG
>Millepora_platyphylla_MH825617
CCTGATATGGCCTTTCCAAGATTAAATAATCTAAGCTTTTGATTATTACCCCCAGCTTTACTTCTTCT---ATTAGCCTCTTCCTTAATAGAACAAGGAGCAGGGACGGGGTGAACAGTATACCCCCCTTTATCTGGACCCCAAACTCATTCCGGAGGATCTGTAGATCTCGCTATCTTTAGTTTACACTGTGCAGGAGCTTCTTCTATTATGGG
>Millepora_platyphylla_MH825618
CCTGATATGGCCTTTCCAAGATTAAATAATCTAAGCTTTTGATTATTACCCCCAGCTTTACTTCTTCT---ATTAGCCTCTTCCTTAATAGAACAAGGAGCAGGGACGGGGTGAACAGTATACCCCCCTTTATCTGGACCCCAAACTCATTCCGGAGGATCTGTAGATCTCGCTATCTTTAGTTTACACTGTGCAGGAGCTTCTTCTATTATGGG
>Millepora_platyphylla_MH825619
CCTGATATGGCCTTTCCAAGATTAAATAATCTAAGCTTTTGATTATTACCCCCAGCTTTACTTCTTCT---ATTAGCCTCTTCCTTAATAGAACAAGGAGCAGGGACGGGGTGAACAGTATACCCCCCTTTATCTGGACCCCAAACTCATTCCGGAGGATCTGTAGATCTCGCTATCTTTAGTTTACACTGTGCAGGAGCTTCTTCTATTATGGG
>Millepora_dichotoma_KX065441
CCTGATATGGCTTTTCCAAGATTAAACAACTTAAGTTTTTGATTGCTACCACCAGCCTTACTTCTTCT---ATTAGCTTCTTCCCTGATAGAACAAGGAGCAGGAACAGGATGGACAGTATACCCCCCCTTATCTGGACCTCAAACCCACTCTGGAGGATCTGTAGACCTCGCTATCTTTAGTTTACACTGTGCAGGAGCTTCTTCTATTATGGG
>Millepora_dichotoma_KX065435
CCTGATATGGCTTTTCCAAGACTAAATAACTTAAGCTTTTGATTATTACCACCAGCTTTACTTCTTCT---ATTAGCTTCTTCCTTAGTAGAACAAGGAGCAGGAACAGGGTGAACAGTATATCCTCCCTTATCTGGACCTCAAACTCACTCTGGAGGCTCTGTAGACCTAGCTATTTTTAGTTTACACTGTGCAGGAGCTTCTTCTATTATGGG
>Millepora_dichotoma_KX065434
CCTGATATGGCTTTTCCAAGACTAAATAACTTAAGCTTTTGATTATTACCACCAGCTTTACTTCTTCT---ATTAGCTTCTTCCTTAGTAGAACAAGGAGCAGGAACAGGGTGAACAGTATATCCTCCCTTATCTGGACCTCAAACTCACTCTGGAGGCTCTGTAGACCTAGCCATTTTTAGTTTACACTGTGCAGGAGCTTCTTCTATTATGGG
>Millepora_dichotoma_MH825223
CCTGATATGGCTTTTCCAAGACTAAATAACTTAAGCTTTTGATTATTACCACCAGCTTTACTTCTTCT---ATTAGCTTCTTCCTTAGTAGAACAAGGAGCAGGAACAGGGTGAACAGTATATCCTCCCTTATCTGGACCTCAAACTCACTCTGGAGGCTCTGTAGACCTAGCCATTTTTAGTTTACACTGTGCAGGAGCTTCTTCTATTATGGG
>Millepora_dichotoma_MH825350
CCTGATATGGCTTTTCCAAGACTAAATAACTTAAGCTTTTGATTATTACCACCAGCTTTACTTCTTCT---ATTAGCTTCTTCCTTAGTAGAACAAGGAGCAGGAACAGGGTGAACAGTATATCCTCCCTTATCTGGACCTCAAACTCACTCTGGAGGCTCTGTAGACCTAGCCATTTTTAGTTTACACTGTGCAGGAGCTTCTTCTATTATGGG
>Millepora_dichotoma_MH825352
CCTGATATGGCTTTTCCAAGACTAAATAACTTAAGCTTTTGATTATTACCACCAGCTTTACTTCTTCT---ATTAGCTTCTTCCTTAGTAGAACAAGGAGCAGGAACAGGGTGAACAGTATATCCTCCCTTATCTGGACCTCAAACTCACTCTGGAGGCTCTGTAGACCTAGCCATTTTTAGTTTACACTGTGCAGGAGCTTCTTCTATTATGGG
>Millepora_dichotoma_MH825383
CCTGATATGGCTTTTCCAAGACTAAATAACTTAAGCTTTTGATTATTACCACCAGCTTTACTTCTTCT---ATTAGCTTCTTCCTTAGTAGAACAAGGAGCAGGAACAGGGTGAACAGTATATCCTCCCTTATCTGGACCTCAAACTCACTCTGGAGGCTCTGTAGACCTAGCCATTTTTAGTCTACACTGTGCAGGAGCTTCTTCTATTATGGG
>Millepora_dichotoma_MH825386
CCTGATATGGCTTTTCCAAGACTAAATAACTTAAGCTTTTGATTATTACCACCAGCTTTACTTCTTCT---ATTAGCTTCTTCCTTAGTAGAACAAGGAGCAGGAACAGGGTGAACAGTATATCCTCCCTTATCTGGACCTCAAACTCACTCTGGAGGCTCTGTAGACCTAGCCATTTTTAGTCTACACTGTGCAGGAGCTTCTTCTATTATGGG
>Millepora_dichotoma_MH825387
CCTGATATGGCTTTTCCAAGACTAAATAACTTAAGCTTTTGATTATTACCACCAGCTTTACTTCTTCT---ATTAGCTTCTTCCTTAGTAGAACAAGGAGCAGGAACAGGGTGAACAGTATATCCTCCCTTATCTGGACCTCAAACTCACTCTGGAGGCTCTGTAGACCTAGCCATTTTTAGTCTACACTGTGCAGGAGCTTCTTCTATTATGGG
>Millepora_dichotoma_MH825394
CCTGATATGGCTTTTCCAAGACTAAATAACTTAAGCTTTTGATTATTACCACCAGCTTTACTTCTTCT---ATTAGCTTCTTCCTTAGTAGAACAAGGAGCAGGAACAGGGTGAACAGTATATCCTCCCTTATCTGGACCTCAAACTCACTCTGGAGGCTCTGTAGACCTAGCCATTTTTAGTCTACACTGTGCAGGAGCTTCTTCTATTATGGG
>Millepora_dichotoma_MH825485
CCTGATATGGCTTTTCCAAGACTAAATAACTTAAGCTTTTGATTATTACCACCAGCTTTACTTCTTCT---ATTAGCTTCTTCCTTAGTAGAACAAGGAGCAGGAACAGGGTGAACAGTATATCCTCCCTTATCTGGACCTCAAACTCACTCTGGAGGCTCTGTAGACCTAGCCATTTTTAGTCTACACTGTGCAGGAGCTTCTTCTATTATGGG
>Millepora_dichotoma_MH825486
CCTGATATGGCTTTTCCAAGACTAAATAACTTAAGCTTTTGATTATTACCACCAGCTTTACTTCTTCT---ATTAGCTTCTTCCTTAGTAGAACAAGGAGCAGGAACAGGGTGAACAGTATATCCTCCCTTATCTGGACCTCAAACTCACTCTGGAGGCTCTGTAGACCTAGCCATTTTTAGTCTACACTGTGCAGGAGCTTCTTCTATTATGGG
>Millepora_dichotoma_MH825515
CCTGATATGGCTTTTCCAAGACTAAATAACTTAAGCTTTTGATTATTACCACCAGCTTTACTTCTTCT---ATTAGCTTCTTCCTTAGTAGAACAAGGAGCAGGAACAGGGTGAACAGTATATCCTCCCTTATCTGGACCTCAAACTCACTCTGGAGGCTCTGTAGACCTAGCCATTTTTAGTCTACACTGTGCAGGAGCTTCTTCTATTATGGG
>Millepora_dichotoma_MH825525
CCTGATATGGCTTTTCCAAGACTAAATAACTTAAGCTTTTGATTATTACCACCAGCTTTACTTCTTCT---ATTAGCTTCTTCCTTAGTAGAACAAGGAGCAGGAACAGGGTGAACAGTATATCCTCCCTTATCTGGACCTCAAACTCACTCTGGAGGCTCTGTAGACCTAGCCATTTTTAGTCTACACTGTGCAGGAGCTTCTTCTATTATGGG
>Millepora_dichotoma_MH825601
CCTGATATGGCTTTTCCAAGACTAAATAACTTAAGCTTTTGATTATTACCACCAGCTTTACTTCTTCT---ATTAGCTTCTTCCTTAGTAGAACAAGGAGCAGGAACAGGGTGAACAGTATATCCTCCCTTATCTGGACCTCAAACTCACTCTGGAGGCTCTGTAGACCTAGCCATTTTTAGTCTACACTGTGCAGGAGCTTCTTCTATTATGGG
>Millepora_dichotoma_MH825602
CCTGATATGGCTTTTCCAAGACTAAATAACTTAAGCTTTTGATTATTACCACCAGCTTTACTTCTTCT---ATTAGCTTCTTCCTTAGTAGAACAAGGAGCAGGAACAGGGTGAACAGTATATCCTCCCTTATCTGGACCTCAAACTCACTCTGGAGGCTCTGTAGACCTAGCCATTTTTAGTCTACACTGTGCAGGAGCTTCTTCTATTATGGG
>Millepora_dichotoma_MH825609
CCTGATATGGCTTTTCCAAGACTAAATAACTTAAGCTTTTGATTATTACCACCAGCTTTACTTCTTCT---ATTAGCTTCTTCCTTAGTAGAACAAGGAGCAGGAACAGGGTGAACAGTATATCCTCCCTTATCTGGACCTCAAACTCACTCTGGAGGCTCTGTAGACCTAGCCATTTTTAGTCTACACTGTGCAGGAGCTTCTTCTATTATGGG
>Millepora_dichotoma_MH825614
CCTGATATGGCTTTTCCAAGACTAAATAACTTAAGCTTTTGATTATTACCACCAGCTTTACTTCTTCT---ATTAGCTTCTTCCTTAGTAGAACAAGGAGCAGGAACAGGGTGAACAGTATATCCTCCCTTATCTGGACCTCAAACTCACTCTGGAGGCTCTGTAGACCTAGCCATTTTTAGTCTACACTGTGCAGGAGCTTCTTCTATTATGGG
>Millepora_dichotoma_MH825422
CCTGATATGGCTTTTCCAAGACTAAATAACTTAAGCTTTTGATTATTGCCACCAGCTTTACTTCTTCT---ATTAGCTTCTTCCTTAGTAGAACAAGGAGCAGGAACAGGGTGAACAGTATATCCTCCCTTATCTGGACCTCAAACTCACTCTGGAGGCTCTGTAGACCTAGCCATTTTTAGTTTACACTGTGCAGGAGCTTCTTCTATTATGGG
>Millepora_dichotoma_MH825423
CCTGATATGGCTTTTCCAAGACTAAATAACTTAAGCTTTTGATTATTGCCACCAGCTTTACTTCTTCT---ATTAGCTTCTTCCTTAGTAGAACAAGGAGCAGGAACAGGGTGAACAGTATATCCTCCCTTATCTGGACCTCAAACTCACTCTGGAGGCTCTGTAGACCTAGCCATTTTTAGTTTACACTGTGCAGGAGCTTCTTCTATTATGGG
>Millepora_dichotoma_KX065436
CCTGATATGGCTTTTCCAAGACTAAATAACTTAAGCTTTTGATTATTACCACCAGCTTTACTTCTTCT---ATTAGCTTCTTCCTTAGTAGAACAAGGAGCAGGAACAGGGTGAACAGTATATCCTCCCTTATCTGGACCTCAAACTCACTCTGGAGGCTCTGTAGACCTAGCCATTTTTAGTTTACACTGTGCAGGAGCTTCTTCTATTATGGG
>Millepora_dichotoma_KX065433
CCTGATATGGCTTTTCCAAGACTAAATAACTTAAGCTTTTGATTATTACCACCAGCTTTACTTCTTCT---ATTAGCTTCTTCCTTAGTAGAACAAGGAGCAGGAACAGGGTGAACAGTATATCCTCCCTTATCTGGACCTCAAACTCACTCTGGAGGCTCTGTAGACCTAGCCATTTTTAGTTTACACTGTGCAGGAGCTTCTTCTATTATGGG
>Millepora_dichotoma_MH825217
CCTGATATGGCTTTTCCAAGACTAAATAACTTAAGCTTTTGATTATTACCACCAGCTTTACTTCTTCT---ATTAGCTTCTTCCTTAGTAGAACAAGGAGCAGGAACAGGGTGAACAGTATATCCTCCCTTATCTGGACCTCAAACTCACTCTGGAGGCTCTGTAGACCTAGCCATTTTTAGTTTACACTGTGCAGGAGCTTCTTCTATTATGGG
>Millepora_dichotoma_MH825229
CCTGATATGGCTTTTCCAAGACTAAATAACTTAAGCTTTTGATTATTACCACCAGCTTTACTTCTTCT---ATTAGCTTCTTCCTTAGTAGAACAAGGAGCAGGAACAGGGTGAACAGTATATCCTCCCTTATCTGGACCTCAAACTCACTCTGGAGGCTCTGTAGACCTAGCCATTTTTAGTTTACACTGTGCAGGAGCTTCTTCTATTATGGG
>Millepora_platyphylla_MH825280
CCTGATATGGCTTTTCCAAGACTAAATAACTTAAGCTTTTGATTATTACCACCAGCTTTACTTCTTCT---ATTAGCTTCTTCCTTAGTAGAACAAGGAGCAGGAACAGGGTGAACAGTATATCCTCCCTTATCTGGACCTCAAACTCACTCTGGAGGCTCTGTAGACCTAGCCATTTTTAGTTTACACTGTGCAGGAGCTTCTTCTATTATGGG
>Millepora_dichotoma_MH825285
CCTGATATGGCTTTTCCAAGACTAAATAACTTAAGCTTTTGATTATTACCACCAGCTTTACTTCTTCT---ATTAGCTTCTTCCTTAGTAGAACAAGGAGCAGGAACAGGGTGAACAGTATATCCTCCCTTATCTGGACCTCAAACTCACTCTGGAGGCTCTGTAGACCTAGCCATTTTTAGTTTACACTGTGCAGGAGCTTCTTCTATTATGGG
>Millepora_dichotoma_MH825289
CCTGATATGGCTTTTCCAAGACTAAATAACTTAAGCTTTTGATTATTACCACCAGCTTTACTTCTTCT---ATTAGCTTCTTCCTTAGTAGAACAAGGAGCAGGAACAGGGTGAACAGTATATCCTCCCTTATCTGGACCTCAAACTCACTCTGGAGGCTCTGTAGACCTAGCCATTTTTAGTTTACACTGTGCAGGAGCTTCTTCTATTATGGG
>Millepora_dichotoma_MH825290
CCTGATATGGCTTTTCCAAGACTAAATAACTTAAGCTTTTGATTATTACCACCAGCTTTACTTCTTCT---ATTAGCTTCTTCCTTAGTAGAACAAGGAGCAGGAACAGGGTGAACAGTATATCCTCCCTTATCTGGACCTCAAACTCACTCTGGAGGCTCTGTAGACCTAGCCATTTTTAGTTTACACTGTGCAGGAGCTTCTTCTATTATGGG
>Millepora_dichotoma_MH825291
CCTGATATGGCTTTTCCAAGACTAAATAACTTAAGCTTTTGATTATTACCACCAGCTTTACTTCTTCT---ATTAGCTTCTTCCTTAGTAGAACAAGGAGCAGGAACAGGGTGAACAGTATATCCTCCCTTATCTGGACCTCAAACTCACTCTGGAGGCTCTGTAGACCTAGCCATTTTTAGTTTACACTGTGCAGGAGCTTCTTCTATTATGGG
>Millepora_dichotoma_MH825315
CCTGATATGGCTTTTCCAAGACTAAATAACTTAAGCTTTTGATTATTACCACCAGCTTTACTTCTTCT---ATTAGCTTCTTCCTTAGTAGAACAAGGAGCAGGAACAGGGTGAACAGTATATCCTCCCTTATCTGGACCTCAAACTCACTCTGGAGGCTCTGTAGACCTAGCCATTTTTAGTTTACACTGTGCAGGAGCTTCTTCTATTATGGG
>Millepora_dichotoma_MH825344
CCTGATATGGCTTTTCCAAGACTAAATAACTTAAGCTTTTGATTATTACCACCAGCTTTACTTCTTCT---ATTAGCTTCTTCCTTAGTAGAACAAGGAGCAGGAACAGGGTGAACAGTATATCCTCCCTTATCTGGACCTCAAACTCACTCTGGAGGCTCTGTAGACCTAGCCATTTTTAGTTTACACTGTGCAGGAGCTTCTTCTATTATGGG
>Millepora_dichotoma_MH825369
CCTGATATGGCTTTTCCAAGACTAAATAACTTAAGCTTTTGATTATTACCACCAGCTTTACTTCTTCT---ATTAGCTTCTTCCTTAGTAGAACAAGGAGCAGGAACAGGGTGAACAGTATATCCTCCCTTATCTGGACCTCAAACTCACTCTGGAGGCTCTGTAGACCTAGCCATTTTTAGTTTACACTGTGCAGGAGCTTCTTCTATTATGGG
>Millepora_dichotoma_MH825373
CCTGATATGGCTTTTCCAAGACTAAATAACTTAAGCTTTTGATTATTACCACCAGCTTTACTTCTTCT---ATTAGCTTCTTCCTTAGTAGAACAAGGAGCAGGAACAGGGTGAACAGTATATCCTCCCTTATCTGGACCTCAAACTCACTCTGGAGGCTCTGTAGACCTAGCCATTTTTAGTTTACACTGTGCAGGAGCTTCTTCTATTATGGG
>Millepora_dichotoma_MH825399
CCTGATATGGCTTTTCCAAGACTAAATAACTTAAGCTTTTGATTATTACCACCAGCTTTACTTCTTCT---ATTAGCTTCTTCCTTAGTAGAACAAGGAGCAGGAACAGGGTGAACAGTATATCCTCCCTTATCTGGACCTCAAACTCACTCTGGAGGCTCTGTAGACCTAGCCATTTTTAGTTTACACTGTGCAGGAGCTTCTTCTATTATGGG
>Millepora_dichotoma_MH825400
CCTGATATGGCTTTTCCAAGACTAAATAACTTAAGCTTTTGATTATTACCACCAGCTTTACTTCTTCT---ATTAGCTTCTTCCTTAGTAGAACAAGGAGCAGGAACAGGGTGAACAGTATATCCTCCCTTATCTGGACCTCAAACTCACTCTGGAGGCTCTGTAGACCTAGCCATTTTTAGTTTACACTGTGCAGGAGCTTCTTCTATTATGGG
>Millepora_dichotoma_MH825421
CCTGATATGGCTTTTCCAAGACTAAATAACTTAAGCTTTTGATTATTACCACCAGCTTTACTTCTTCT---ATTAGCTTCTTCCTTAGTAGAACAAGGAGCAGGAACAGGGTGAACAGTATATCCTCCCTTATCTGGACCTCAAACTCACTCTGGAGGCTCTGTAGACCTAGCCATTTTTAGTTTACACTGTGCAGGAGCTTCTTCTATTATGGG
>Millepora_dichotoma_MH825424
CCTGATATGGCTTTTCCAAGACTAAATAACTTAAGCTTTTGATTATTACCACCAGCTTTACTTCTTCT---ATTAGCTTCTTCCTTAGTAGAACAAGGAGCAGGAACAGGGTGAACAGTATATCCTCCCTTATCTGGACCTCAAACTCACTCTGGAGGCTCTGTAGACCTAGCCATTTTTAGTTTACACTGTGCAGGAGCTTCTTCTATTATGGG
>Millepora_dichotoma_MH825434
CCTGATATGGCTTTTCCAAGACTAAATAACTTAAGCTTTTGATTATTACCACCAGCTTTACTTCTTCT---ATTAGCTTCTTCCTTAGTAGAACAAGGAGCAGGAACAGGGTGAACAGTATATCCTCCCTTATCTGGACCTCAAACTCACTCTGGAGGCTCTGTAGACCTAGCCATTTTTAGTTTACACTGTGCAGGAGCTTCTTCTATTATGGG
>Millepora_dichotoma_MH825435
CCTGATATGGCTTTTCCAAGACTAAATAACTTAAGCTTTTGATTATTACCACCAGCTTTACTTCTTCT---ATTAGCTTCTTCCTTAGTAGAACAAGGAGCAGGAACAGGGTGAACAGTATATCCTCCCTTATCTGGACCTCAAACTCACTCTGGAGGCTCTGTAGACCTAGCCATTTTTAGTTTACACTGTGCAGGAGCTTCTTCTATTATGGG
>Millepora_dichotoma_MH825445
CCTGATATGGCTTTTCCAAGACTAAATAACTTAAGCTTTTGATTATTACCACCAGCTTTACTTCTTCT---ATTAGCTTCTTCCTTAGTAGAACAAGGAGCAGGAACAGGGTGAACAGTATATCCTCCCTTATCTGGACCTCAAACTCACTCTGGAGGCTCTGTAGACCTAGCCATTTTTAGTTTACACTGTGCAGGAGCTTCTTCTATTATGGG
>Millepora_dichotoma_MH825480
CCTGATATGGCTTTTCCAAGACTAAATAACTTAAGCTTTTGATTATTACCACCAGCTTTACTTCTTCT---ATTAGCTTCTTCCTTAGTAGAACAAGGAGCAGGAACAGGGTGAACAGTATATCCTCCCTTATCTGGACCTCAAACTCACTCTGGAGGCTCTGTAGACCTAGCCATTTTTAGTTTACACTGTGCAGGAGCTTCTTCTATTATGGG
>Millepora_dichotoma_MH825484
CCTGATATGGCTTTTCCAAGACTAAATAACTTAAGCTTTTGATTATTACCACCAGCTTTACTTCTTCT---ATTAGCTTCTTCCTTAGTAGAACAAGGAGCAGGAACAGGGTGAACAGTATATCCTCCCTTATCTGGACCTCAAACTCACTCTGGAGGCTCTGTAGACCTAGCCATTTTTAGTTTACACTGTGCAGGAGCTTCTTCTATTATGGG
>Millepora_dichotoma_MH825491
CCTGATATGGCTTTTCCAAGACTAAATAACTTAAGCTTTTGATTATTACCACCAGCTTTACTTCTTCT---ATTAGCTTCTTCCTTAGTAGAACAAGGAGCAGGAACAGGGTGAACAGTATATCCTCCCTTATCTGGACCTCAAACTCACTCTGGAGGCTCTGTAGACCTAGCCATTTTTAGTTTACACTGTGCAGGAGCTTCTTCTATTATGGG
>Millepora_dichotoma_MH825493
CCTGATATGGCTTTTCCAAGACTAAATAACTTAAGCTTTTGATTATTACCACCAGCTTTACTTCTTCT---ATTAGCTTCTTCCTTAGTAGAACAAGGAGCAGGAACAGGGTGAACAGTATATCCTCCCTTATCTGGACCTCAAACTCACTCTGGAGGCTCTGTAGACCTAGCCATTTTTAGTTTACACTGTGCAGGAGCTTCTTCTATTATGGG
>Millepora_dichotoma_MH825494
CCTGATATGGCTTTTCCAAGACTAAATAACTTAAGCTTTTGATTATTACCACCAGCTTTACTTCTTCT---ATTAGCTTCTTCCTTAGTAGAACAAGGAGCAGGAACAGGGTGAACAGTATATCCTCCCTTATCTGGACCTCAAACTCACTCTGGAGGCTCTGTAGACCTAGCCATTTTTAGTTTACACTGTGCAGGAGCTTCTTCTATTATGGG
>Millepora_dichotoma_MH825495
CCTGATATGGCTTTTCCAAGACTAAATAACTTAAGCTTTTGATTATTACCACCAGCTTTACTTCTTCT---ATTAGCTTCTTCCTTAGTAGAACAAGGAGCAGGAACAGGGTGAACAGTATATCCTCCCTTATCTGGACCTCAAACTCACTCTGGAGGCTCTGTAGACCTAGCCATTTTTAGTTTACACTGTGCAGGAGCTTCTTCTATTATGGG
>Millepora_dichotoma_MH825514
CCTGATATGGCTTTTCCAAGACTAAATAACTTAAGCTTTTGATTATTACCACCAGCTTTACTTCTTCT---ATTAGCTTCTTCCTTAGTAGAACAAGGAGCAGGAACAGGGTGAACAGTATATCCTCCCTTATCTGGACCTCAAACTCACTCTGGAGGCTCTGTAGACCTAGCCATTTTTAGTTTACACTGTGCAGGAGCTTCTTCTATTATGGG
>Millepora_dichotoma_MH825555
CCTGATATGGCTTTTCCAAGACTAAATAACTTAAGCTTTTGATTATTACCACCAGCTTTACTTCTTCT---ATTAGCTTCTTCCTTAGTAGAACAAGGAGCAGGAACAGGGTGAACAGTATATCCTCCCTTATCTGGACCTCAAACTCACTCTGGAGGCTCTGTAGACCTAGCCATTTTTAGTTTACACTGTGCAGGAGCTTCTTCTATTATGGG
>Millepora_dichotoma_MH825556
CCTGATATGGCTTTTCCAAGACTAAATAACTTAAGCTTTTGATTATTACCACCAGCTTTACTTCTTCT---ATTAGCTTCTTCCTTAGTAGAACAAGGAGCAGGAACAGGGTGAACAGTATATCCTCCCTTATCTGGACCTCAAACTCACTCTGGAGGCTCTGTAGACCTAGCCATTTTTAGTTTACACTGTGCAGGAGCTTCTTCTATTATGGG
>Millepora_dichotoma_MH825558
CCTGATATGGCTTTTCCAAGACTAAATAACTTAAGCTTTTGATTATTACCACCAGCTTTACTTCTTCT---ATTAGCTTCTTCCTTAGTAGAACAAGGAGCAGGAACAGGGTGAACAGTATATCCTCCCTTATCTGGACCTCAAACTCACTCTGGAGGCTCTGTAGACCTAGCCATTTTTAGTTTACACTGTGCAGGAGCTTCTTCTATTATGGG
>Millepora_dichotoma_MH825560
CCTGATATGGCTTTTCCAAGACTAAATAACTTAAGCTTTTGATTATTACCACCAGCTTTACTTCTTCT---ATTAGCTTCTTCCTTAGTAGAACAAGGAGCAGGAACAGGGTGAACAGTATATCCTCCCTTATCTGGACCTCAAACTCACTCTGGAGGCTCTGTAGACCTAGCCATTTTTAGTTTACACTGTGCAGGAGCTTCTTCTATTATGGG
>Millepora_dichotoma_MH825569
CCTGATATGGCTTTTCCAAGACTAAATAACTTAAGCTTTTGATTATTACCACCAGCTTTACTTCTTCT---ATTAGCTTCTTCCTTAGTAGAACAAGGAGCAGGAACAGGGTGAACAGTATATCCTCCCTTATCTGGACCTCAAACTCACTCTGGAGGCTCTGTAGACCTAGCCATTTTTAGTTTACACTGTGCAGGAGCTTCTTCTATTATGGG
>Millepora_dichotoma_MH825571
CCTGATATGGCTTTTCCAAGACTAAATAACTTAAGCTTTTGATTATTACCACCAGCTTTACTTCTTCT---ATTAGCTTCTTCCTTAGTAGAACAAGGAGCAGGAACAGGGTGAACAGTATATCCTCCCTTATCTGGACCTCAAACTCACTCTGGAGGCTCTGTAGACCTAGCCATTTTTAGTTTACACTGTGCAGGAGCTTCTTCTATTATGGG
>Millepora_dichotoma_MH825573
CCTGATATGGCTTTTCCAAGACTAAATAACTTAAGCTTTTGATTATTACCACCAGCTTTACTTCTTCT---ATTAGCTTCTTCCTTAGTAGAACAAGGAGCAGGAACAGGGTGAACAGTATATCCTCCCTTATCTGGACCTCAAACTCACTCTGGAGGCTCTGTAGACCTAGCCATTTTTAGTTTACACTGTGCAGGAGCTTCTTCTATTATGGG
>Millepora_dichotoma_MH825615
CCTGATATGGCTTTTCCAAGACTAAATAACTTAAGCTTTTGATTATTACCACCAGCTTTACTTCTTCT---ATTAGCTTCTTCCTTAGTAGAACAAGGAGCAGGAACAGGGTGAACAGTATATCCTCCCTTATCTGGACCTCAAACTCACTCTGGAGGCTCTGTAGACCTAGCCATTTTTAGTTTACACTGTGCAGGAGCTTCTTCTATTATGGG
>Millepora_dichotoma_MH825616
CCTGATATGGCTTTTCCAAGACTAAATAACTTAAGCTTTTGATTATTACCACCAGCTTTACTTCTTCT---ATTAGCTTCTTCCTTAGTAGAACAAGGAGCAGGAACAGGGTGAACAGTATATCCTCCCTTATCTGGACCTCAAACTCACTCTGGAGGCTCTGTAGACCTAGCCATTTTTAGTTTACACTGTGCAGGAGCTTCTTCTATTATGGG
>Millepora_dichotoma_MH825295
CCTGATATGGCTTTTCCAAGACTAAATAACTTAAGCTTTTGATTATTACCTCCAGCTTTACTTCTTCT---ATTAGCTTCTTCCTTAGTAGAACAAGGAGCAGGAACAGGGTGAACAGTATATCCTCCCTTATCTGGACCTCAAACTCACTCTGGAGGCTCTGTAGACCTAGCCATTTTTAGTTTACACTGTGCAGGAGCTTCTTCTATTATAGG
>Millepora_dichotoma_MH825600
CCTGATATGGCTTTTCCAAGACTAAATAACTTAAGCTTTTGATTATTACCTCCAGCTTTACTTCTTCT---ATTAGCTTCTTCCTTAGTAGAACAAGGAGCAGGAACAGGGTGAACAGTATATCCTCCCTTATCTGGACCTCAAACTCACTCTGGAGGCTCTGTAGACCTAGCCATTTTTAGTTTACACTGTGCAGGAGCTTCTTCTATTATAGG
>Millepora_dichotoma_MH825314
CCTGATATGGCTTTTCCAAGACTAAATAACTTAAGCTTTTGATTATTACCTCCAGCTTTACTTCTTCT---ATTAGCTTCTTCCTTAGTAGAACAGGGAGCAGGAACAGGGTGAACAGTATATCCTCCCTTATCTGGACCTCAAACTCACTCTGGAGGCTCTGTAGACCTAGCCATTTTTAGTTTACACTGTGCAGGAGCTTCTTCTATTATGGG
>Millepora_dichotoma_MH825411
CCTGATATGGCTTTTCCAAGACTAAATAACTTAAGCTTTTGATTATTACCTCCAGCTTTACTTCTTCT---ATTAGCTTCTTCCTTAGTAGAACAGGGAGCAGGAACAGGGTGAACAGTATATCCTCCCTTATCTGGACCTCAAACTCACTCTGGAGGCTCTGTAGACCTAGCCATTTTTAGTTTACACTGTGCAGGAGCTTCTTCTATTATGGG
>Millepora_dichotoma_MH825456
CCTGATATGGCTTTTCCAAGACTAAATAACTTAAGCTTTTGATTATTACCTCCAGCTTTACTTCTTCT---ATTAGCTTCTTCCTTAGTAGAACAAGGAGCAGGAACAGGGTGAACAGTATATCCTCCCTTATCCGGACCTCAAACTCACTCTGGAGGCTCTGTAGACCTAGCCATTTTTAGTTTACACTGTGCAGGAGCTTCTTCTATTATGGG
>Millepora_dichotoma_MH825483
CCTGATATGGCTTTTCCAAGACTAAATAACTTAAGCTTTTGATTATTACCTCCAGCTTTACTTCTTCT---ATTAGCTTCTTCCTTAGTAGAACAAGGAGCAGGAACAGGGTGAACAGTATATCCTCCCTTATCTGGACCTCAAACTCACTCTGGAGGCTCTGTAGACCTAGCCATTTTTAGTTTACACTGTGCAGGAGCTTCTTCTATTATGGG
>Millepora_dichotoma_MH825530
CCTGATATGGCTTTTCCAAGACTAAATAACTTAAGCTTTTGATTATTACCTCCAGCTTTACTTCTTCT---ATTAGCTTCTTCCTTAGTAGAACAAGGAGCAGGAACAGGGTGAACAGTATATCCTCCCTTATCTGGACCTCAAACTCACTCTGGAGGCTCTGTAGACCTAGCCATTTTTAGTTTACACTGTGCAGGAGCTTCTTCTATTATGGG
>Millepora_dichotoma_MH825531
CCTGATATGGCTTTTCCAAGACTAAATAACTTAAGCTTTTGATTATTACCTCCAGCTTTACTTCTTCT---ATTAGCTTCTTCCTTAGTAGAACAAGGAGCAGGAACAGGGTGAACAGTATATCCTCCCTTATCTGGACCTCAAACTCACTCTGGAGGCTCTGTAGACCTAGCCATTTTTAGTTTACACTGTGCAGGAGCTTCTTCTATTATGGG
>Millepora_dichotoma_MH825603
CCTGATATGGCTTTTCCAAGACTAAATAACTTAAGCTTTTGATTATTACCTCCAGCTTTACTTCTTCT---ATTAGCTTCTTCCTTAGTAGAACAAGGAGCAGGAACAGGGTGAACAGTATATCCTCCCTTATCTGGACCTCAAACTCACTCTGGAGGCTCTGTAGACCTAGCCATTTTTAGTTTACACTGTGCAGGAGCTTCTTCTATTATGGG
>Millepora_dichotoma_MH825613
CCTGATATGGCTTTTCCAAGACTAAATAACTTAAGCTTTTGATTATTACCTCCAGCTTTACTTCTTCT---ATTAGCTTCTTCCTTAGTAGAACAAGGAGCAGGAACAGGGTGAACAGTATATCCTCCCTTATCTGGACCTCAAACTCACTCTGGAGGCTCTGTAGACCTAGCCATTTTTAGTTTACACTGTGCAGGAGCTTCTTCTATTATGGG
>Millepora_dichotoma_KX065437
CCTGATATGGCTTTTCCAAGACTAAATAACTTAAGCTTTTGATTATTACCTCCAGCTTTACTTCTTCT---ATTAGCTTCTTCCTTAGTAGAACAAGGAGCAGGAACAGGGTGAACAGTATATCCTCCCTTATCTGGACCTCAAACTCACTCTGGAGGCTCTGTAGACCTAGCCATTTTTAGTTTACACTGTGCAGGAGCTTCTTCTATTATGGG
>Millepora_dichotoma_MH825208
CCTGATATGGCTTTTCCAAGACTAAATAACTTAAGCTTTTGATTATTACCTCCAGCTTTACTTCTTCT---ATTAGCTTCTTCCTTAGTAGAACAAGGAGCAGGAACAGGGTGAACAGTATATCCTCCCTTATCTGGACCTCAAACTCACTCTGGAGGCTCTGTAGACCTAGCCATTTTTAGTTTACACTGTGCAGGAGCTTCTTCTATTATGGG
>Millepora_dichotoma_MH825209
CCTGATATGGCTTTTCCAAGACTAAATAACTTAAGCTTTTGATTATTACCTCCAGCTTTACTTCTTCT---ATTAGCTTCTTCCTTAGTAGAACAAGGAGCAGGAACAGGGTGAACAGTATATCCTCCCTTATCTGGACCTCAAACTCACTCTGGAGGCTCTGTAGACCTAGCCATTTTTAGTTTACACTGTGCAGGAGCTTCTTCTATTATGGG
>Millepora_dichotoma_MH825210
CCTGATATGGCTTTTCCAAGACTAAATAACTTAAGCTTTTGATTATTACCTCCAGCTTTACTTCTTCT---ATTAGCTTCTTCCTTAGTAGAACAAGGAGCAGGAACAGGGTGAACAGTATATCCTCCCTTATCTGGACCTCAAACTCACTCTGGAGGCTCTGTAGACCTAGCCATTTTTAGTTTACACTGTGCAGGAGCTTCTTCTATTATGGG
>Millepora_dichotoma_MH825211
CCTGATATGGCTTTTCCAAGACTAAATAACTTAAGCTTTTGATTATTACCTCCAGCTTTACTTCTTCT---ATTAGCTTCTTCCTTAGTAGAACAAGGAGCAGGAACAGGGTGAACAGTATATCCTCCCTTATCTGGACCTCAAACTCACTCTGGAGGCTCTGTAGACCTAGCCATTTTTAGTTTACACTGTGCAGGAGCTTCTTCTATTATGGG
>Millepora_dichotoma_MH825212
CCTGATATGGCTTTTCCAAGACTAAATAACTTAAGCTTTTGATTATTACCTCCAGCTTTACTTCTTCT---ATTAGCTTCTTCCTTAGTAGAACAAGGAGCAGGAACAGGGTGAACAGTATATCCTCCCTTATCTGGACCTCAAACTCACTCTGGAGGCTCTGTAGACCTAGCCATTTTTAGTTTACACTGTGCAGGAGCTTCTTCTATTATGGG
>Millepora_dichotoma_MH825213
CCTGATATGGCTTTTCCAAGACTAAATAACTTAAGCTTTTGATTATTACCTCCAGCTTTACTTCTTCT---ATTAGCTTCTTCCTTAGTAGAACAAGGAGCAGGAACAGGGTGAACAGTATATCCTCCCTTATCTGGACCTCAAACTCACTCTGGAGGCTCTGTAGACCTAGCCATTTTTAGTTTACACTGTGCAGGAGCTTCTTCTATTATGGG
>Millepora_dichotoma_MH825214
CCTGATATGGCTTTTCCAAGACTAAATAACTTAAGCTTTTGATTATTACCTCCAGCTTTACTTCTTCT---ATTAGCTTCTTCCTTAGTAGAACAAGGAGCAGGAACAGGGTGAACAGTATATCCTCCCTTATCTGGACCTCAAACTCACTCTGGAGGCTCTGTAGACCTAGCCATTTTTAGTTTACACTGTGCAGGAGCTTCTTCTATTATGGG
>Millepora_dichotoma_MH825215
CCTGATATGGCTTTTCCAAGACTAAATAACTTAAGCTTTTGATTATTACCTCCAGCTTTACTTCTTCT---ATTAGCTTCTTCCTTAGTAGAACAAGGAGCAGGAACAGGGTGAACAGTATATCCTCCCTTATCTGGACCTCAAACTCACTCTGGAGGCTCTGTAGACCTAGCCATTTTTAGTTTACACTGTGCAGGAGCTTCTTCTATTATGGG
>Millepora_dichotoma_MH825216
CCTGATATGGCTTTTCCAAGACTAAATAACTTAAGCTTTTGATTATTACCTCCAGCTTTACTTCTTCT---ATTAGCTTCTTCCTTAGTAGAACAAGGAGCAGGAACAGGGTGAACAGTATATCCTCCCTTATCTGGACCTCAAACTCACTCTGGAGGCTCTGTAGACCTAGCCATTTTTAGTTTACACTGTGCAGGAGCTTCTTCTATTATGGG
>Millepora_dichotoma_MH825218
CCTGATATGGCTTTTCCAAGACTAAATAACTTAAGCTTTTGATTATTACCTCCAGCTTTACTTCTTCT---ATTAGCTTCTTCCTTAGTAGAACAAGGAGCAGGAACAGGGTGAACAGTATATCCTCCCTTATCTGGACCTCAAACTCACTCTGGAGGCTCTGTAGACCTAGCCATTTTTAGTTTACACTGTGCAGGAGCTTCTTCTATTATGGG
>Millepora_dichotoma_MH825219
CCTGATATGGCTTTTCCAAGACTAAATAACTTAAGCTTTTGATTATTACCTCCAGCTTTACTTCTTCT---ATTAGCTTCTTCCTTAGTAGAACAAGGAGCAGGAACAGGGTGAACAGTATATCCTCCCTTATCTGGACCTCAAACTCACTCTGGAGGCTCTGTAGACCTAGCCATTTTTAGTTTACACTGTGCAGGAGCTTCTTCTATTATGGG
>Millepora_dichotoma_MH825220
CCTGATATGGCTTTTCCAAGACTAAATAACTTAAGCTTTTGATTATTACCTCCAGCTTTACTTCTTCT---ATTAGCTTCTTCCTTAGTAGAACAAGGAGCAGGAACAGGGTGAACAGTATATCCTCCCTTATCTGGACCTCAAACTCACTCTGGAGGCTCTGTAGACCTAGCCATTTTTAGTTTACACTGTGCAGGAGCTTCTTCTATTATGGG
>Millepora_dichotoma_MH825221
CCTGATATGGCTTTTCCAAGACTAAATAACTTAAGCTTTTGATTATTACCTCCAGCTTTACTTCTTCT---ATTAGCTTCTTCCTTAGTAGAACAAGGAGCAGGAACAGGGTGAACAGTATATCCTCCCTTATCTGGACCTCAAACTCACTCTGGAGGCTCTGTAGACCTAGCCATTTTTAGTTTACACTGTGCAGGAGCTTCTTCTATTATGGG
>Millepora_dichotoma_MH825222
CCTGATATGGCTTTTCCAAGACTAAATAACTTAAGCTTTTGATTATTACCTCCAGCTTTACTTCTTCT---ATTAGCTTCTTCCTTAGTAGAACAAGGAGCAGGAACAGGGTGAACAGTATATCCTCCCTTATCTGGACCTCAAACTCACTCTGGAGGCTCTGTAGACCTAGCCATTTTTAGTTTACACTGTGCAGGAGCTTCTTCTATTATGGG
>Millepora_dichotoma_MH825224
CCTGATATGGCTTTTCCAAGACTAAATAACTTAAGCTTTTGATTATTACCTCCAGCTTTACTTCTTCT---ATTAGCTTCTTCCTTAGTAGAACAAGGAGCAGGAACAGGGTGAACAGTATATCCTCCCTTATCTGGACCTCAAACTCACTCTGGAGGCTCTGTAGACCTAGCCATTTTTAGTTTACACTGTGCAGGAGCTTCTTCTATTATGGG
>Millepora_dichotoma_MH825225
CCTGATATGGCTTTTCCAAGACTAAATAACTTAAGCTTTTGATTATTACCTCCAGCTTTACTTCTTCT---ATTAGCTTCTTCCTTAGTAGAACAAGGAGCAGGAACAGGGTGAACAGTATATCCTCCCTTATCTGGACCTCAAACTCACTCTGGAGGCTCTGTAGACCTAGCCATTTTTAGTTTACACTGTGCAGGAGCTTCTTCTATTATGGG
>Millepora_dichotoma_MH825226
CCTGATATGGCTTTTCCAAGACTAAATAACTTAAGCTTTTGATTATTACCTCCAGCTTTACTTCTTCT---ATTAGCTTCTTCCTTAGTAGAACAAGGAGCAGGAACAGGGTGAACAGTATATCCTCCCTTATCTGGACCTCAAACTCACTCTGGAGGCTCTGTAGACCTAGCCATTTTTAGTTTACACTGTGCAGGAGCTTCTTCTATTATGGG
>Millepora_dichotoma_MH825227
CCTGATATGGCTTTTCCAAGACTAAATAACTTAAGCTTTTGATTATTACCTCCAGCTTTACTTCTTCT---ATTAGCTTCTTCCTTAGTAGAACAAGGAGCAGGAACAGGGTGAACAGTATATCCTCCCTTATCTGGACCTCAAACTCACTCTGGAGGCTCTGTAGACCTAGCCATTTTTAGTTTACACTGTGCAGGAGCTTCTTCTATTATGGG
>Millepora_dichotoma_MH825228
CCTGATATGGCTTTTCCAAGACTAAATAACTTAAGCTTTTGATTATTACCTCCAGCTTTACTTCTTCT---ATTAGCTTCTTCCTTAGTAGAACAAGGAGCAGGAACAGGGTGAACAGTATATCCTCCCTTATCTGGACCTCAAACTCACTCTGGAGGCTCTGTAGACCTAGCCATTTTTAGTTTACACTGTGCAGGAGCTTCTTCTATTATGGG
>Millepora_dichotoma_MH825230
CCTGATATGGCTTTTCCAAGACTAAATAACTTAAGCTTTTGATTATTACCTCCAGCTTTACTTCTTCT---ATTAGCTTCTTCCTTAGTAGAACAAGGAGCAGGAACAGGGTGAACAGTATATCCTCCCTTATCTGGACCTCAAACTCACTCTGGAGGCTCTGTAGACCTAGCCATTTTTAGTTTACACTGTGCAGGAGCTTCTTCTATTATGGG
>Millepora_dichotoma_MH825282
CCTGATATGGCTTTTCCAAGACTAAATAACTTAAGCTTTTGATTATTACCTCCAGCTTTACTTCTTCT---ATTAGCTTCTTCCTTAGTAGAACAAGGAGCAGGAACAGGGTGAACAGTATATCCTCCCTTATCTGGACCTCAAACTCACTCTGGAGGCTCTGTAGACCTAGCCATTTTTAGTTTACACTGTGCAGGAGCTTCTTCTATTATGGG
>Millepora_dichotoma_MH825283
CCTGATATGGCTTTTCCAAGACTAAATAACTTAAGCTTTTGATTATTACCTCCAGCTTTACTTCTTCT---ATTAGCTTCTTCCTTAGTAGAACAAGGAGCAGGAACAGGGTGAACAGTATATCCTCCCTTATCTGGACCTCAAACTCACTCTGGAGGCTCTGTAGACCTAGCCATTTTTAGTTTACACTGTGCAGGAGCTTCTTCTATTATGGG
>Millepora_dichotoma_MH825284
CCTGATATGGCTTTTCCAAGACTAAATAACTTAAGCTTTTGATTATTACCTCCAGCTTTACTTCTTCT---ATTAGCTTCTTCCTTAGTAGAACAAGGAGCAGGAACAGGGTGAACAGTATATCCTCCCTTATCTGGACCTCAAACTCACTCTGGAGGCTCTGTAGACCTAGCCATTTTTAGTTTACACTGTGCAGGAGCTTCTTCTATTATGGG
>Millepora_dichotoma_MH825286
CCTGATATGGCTTTTCCAAGACTAAATAACTTAAGCTTTTGATTATTACCTCCAGCTTTACTTCTTCT---ATTAGCTTCTTCCTTAGTAGAACAAGGAGCAGGAACAGGGTGAACAGTATATCCTCCCTTATCTGGACCTCAAACTCACTCTGGAGGCTCTGTAGACCTAGCCATTTTTAGTTTACACTGTGCAGGAGCTTCTTCTATTATGGG
>Millepora_dichotoma_MH825288
CCTGATATGGCTTTTCCAAGACTAAATAACTTAAGCTTTTGATTATTACCTCCAGCTTTACTTCTTCT---ATTAGCTTCTTCCTTAGTAGAACAAGGAGCAGGAACAGGGTGAACAGTATATCCTCCCTTATCTGGACCTCAAACTCACTCTGGAGGCTCTGTAGACCTAGCCATTTTTAGTTTACACTGTGCAGGAGCTTCTTCTATTATGGG
>Millepora_dichotoma_MH825292
CCTGATATGGCTTTTCCAAGACTAAATAACTTAAGCTTTTGATTATTACCTCCAGCTTTACTTCTTCT---ATTAGCTTCTTCCTTAGTAGAACAAGGAGCAGGAACAGGGTGAACAGTATATCCTCCCTTATCTGGACCTCAAACTCACTCTGGAGGCTCTGTAGACCTAGCCATTTTTAGTTTACACTGTGCAGGAGCTTCTTCTATTATGGG
>Millepora_dichotoma_MH825296
CCTGATATGGCTTTTCCAAGACTAAATAACTTAAGCTTTTGATTATTACCTCCAGCTTTACTTCTTCT---ATTAGCTTCTTCCTTAGTAGAACAAGGAGCAGGAACAGGGTGAACAGTATATCCTCCCTTATCTGGACCTCAAACTCACTCTGGAGGCTCTGTAGACCTAGCCATTTTTAGTTTACACTGTGCAGGAGCTTCTTCTATTATGGG
>Millepora_dichotoma_MH825302
CCTGATATGGCTTTTCCAAGACTAAATAACTTAAGCTTTTGATTATTACCTCCAGCTTTACTTCTTCT---ATTAGCTTCTTCCTTAGTAGAACAAGGAGCAGGAACAGGGTGAACAGTATATCCTCCCTTATCTGGACCTCAAACTCACTCTGGAGGCTCTGTAGACCTAGCCATTTTTAGTTTACACTGTGCAGGAGCTTCTTCTATTATGGG
>Millepora_dichotoma_MH825305
CCTGATATGGCTTTTCCAAGACTAAATAACTTAAGCTTTTGATTATTACCTCCAGCTTTACTTCTTCT---ATTAGCTTCTTCCTTAGTAGAACAAGGAGCAGGAACAGGGTGAACAGTATATCCTCCCTTATCTGGACCTCAAACTCACTCTGGAGGCTCTGTAGACCTAGCCATTTTTAGTTTACACTGTGCAGGAGCTTCTTCTATTATGGG
>Millepora_dichotoma_MH825308
CCTGATATGGCTTTTCCAAGACTAAATAACTTAAGCTTTTGATTATTACCTCCAGCTTTACTTCTTCT---ATTAGCTTCTTCCTTAGTAGAACAAGGAGCAGGAACAGGGTGAACAGTATATCCTCCCTTATCTGGACCTCAAACTCACTCTGGAGGCTCTGTAGACCTAGCCATTTTTAGTTTACACTGTGCAGGAGCTTCTTCTATTATGGG
>Millepora_dichotoma_MH825309
CCTGATATGGCTTTTCCAAGACTAAATAACTTAAGCTTTTGATTATTACCTCCAGCTTTACTTCTTCT---ATTAGCTTCTTCCTTAGTAGAACAAGGAGCAGGAACAGGGTGAACAGTATATCCTCCCTTATCTGGACCTCAAACTCACTCTGGAGGCTCTGTAGACCTAGCCATTTTTAGTTTACACTGTGCAGGAGCTTCTTCTATTATGGG
>Millepora_dichotoma_MH825319
CCTGATATGGCTTTTCCAAGACTAAATAACTTAAGCTTTTGATTATTACCTCCAGCTTTACTTCTTCT---ATTAGCTTCTTCCTTAGTAGAACAAGGAGCAGGAACAGGGTGAACAGTATATCCTCCCTTATCTGGACCTCAAACTCACTCTGGAGGCTCTGTAGACCTAGCCATTTTTAGTTTACACTGTGCAGGAGCTTCTTCTATTATGGG
>Millepora_dichotoma_MH825320
CCTGATATGGCTTTTCCAAGACTAAATAACTTAAGCTTTTGATTATTACCTCCAGCTTTACTTCTTCT---ATTAGCTTCTTCCTTAGTAGAACAAGGAGCAGGAACAGGGTGAACAGTATATCCTCCCTTATCTGGACCTCAAACTCACTCTGGAGGCTCTGTAGACCTAGCCATTTTTAGTTTACACTGTGCAGGAGCTTCTTCTATTATGGG
>Millepora_dichotoma_MH825322
CCTGATATGGCTTTTCCAAGACTAAATAACTTAAGCTTTTGATTATTACCTCCAGCTTTACTTCTTCT---ATTAGCTTCTTCCTTAGTAGAACAAGGAGCAGGAACAGGGTGAACAGTATATCCTCCCTTATCTGGACCTCAAACTCACTCTGGAGGCTCTGTAGACCTAGCCATTTTTAGTTTACACTGTGCAGGAGCTTCTTCTATTATGGG
>Millepora_dichotoma_MH825324
CCTGATATGGCTTTTCCAAGACTAAATAACTTAAGCTTTTGATTATTACCTCCAGCTTTACTTCTTCT---ATTAGCTTCTTCCTTAGTAGAACAAGGAGCAGGAACAGGGTGAACAGTATATCCTCCCTTATCTGGACCTCAAACTCACTCTGGAGGCTCTGTAGACCTAGCCATTTTTAGTTTACACTGTGCAGGAGCTTCTTCTATTATGGG
>Millepora_dichotoma_MH825325
CCTGATATGGCTTTTCCAAGACTAAATAACTTAAGCTTTTGATTATTACCTCCAGCTTTACTTCTTCT---ATTAGCTTCTTCCTTAGTAGAACAAGGAGCAGGAACAGGGTGAACAGTATATCCTCCCTTATCTGGACCTCAAACTCACTCTGGAGGCTCTGTAGACCTAGCCATTTTTAGTTTACACTGTGCAGGAGCTTCTTCTATTATGGG
>Millepora_dichotoma_MH825326
CCTGATATGGCTTTTCCAAGACTAAATAACTTAAGCTTTTGATTATTACCTCCAGCTTTACTTCTTCT---ATTAGCTTCTTCCTTAGTAGAACAAGGAGCAGGAACAGGGTGAACAGTATATCCTCCCTTATCTGGACCTCAAACTCACTCTGGAGGCTCTGTAGACCTAGCCATTTTTAGTTTACACTGTGCAGGAGCTTCTTCTATTATGGG
>Millepora_dichotoma_MH825327
CCTGATATGGCTTTTCCAAGACTAAATAACTTAAGCTTTTGATTATTACCTCCAGCTTTACTTCTTCT---ATTAGCTTCTTCCTTAGTAGAACAAGGAGCAGGAACAGGGTGAACAGTATATCCTCCCTTATCTGGACCTCAAACTCACTCTGGAGGCTCTGTAGACCTAGCCATTTTTAGTTTACACTGTGCAGGAGCTTCTTCTATTATGGG
>Millepora_dichotoma_MH825328
CCTGATATGGCTTTTCCAAGACTAAATAACTTAAGCTTTTGATTATTACCTCCAGCTTTACTTCTTCT---ATTAGCTTCTTCCTTAGTAGAACAAGGAGCAGGAACAGGGTGAACAGTATATCCTCCCTTATCTGGACCTCAAACTCACTCTGGAGGCTCTGTAGACCTAGCCATTTTTAGTTTACACTGTGCAGGAGCTTCTTCTATTATGGG
>Millepora_dichotoma_MH825329
CCTGATATGGCTTTTCCAAGACTAAATAACTTAAGCTTTTGATTATTACCTCCAGCTTTACTTCTTCT---ATTAGCTTCTTCCTTAGTAGAACAAGGAGCAGGAACAGGGTGAACAGTATATCCTCCCTTATCTGGACCTCAAACTCACTCTGGAGGCTCTGTAGACCTAGCCATTTTTAGTTTACACTGTGCAGGAGCTTCTTCTATTATGGG
>Millepora_dichotoma_MH825330
CCTGATATGGCTTTTCCAAGACTAAATAACTTAAGCTTTTGATTATTACCTCCAGCTTTACTTCTTCT---ATTAGCTTCTTCCTTAGTAGAACAAGGAGCAGGAACAGGGTGAACAGTATATCCTCCCTTATCTGGACCTCAAACTCACTCTGGAGGCTCTGTAGACCTAGCCATTTTTAGTTTACACTGTGCAGGAGCTTCTTCTATTATGGG
>Millepora_dichotoma_MH825333
CCTGATATGGCTTTTCCAAGACTAAATAACTTAAGCTTTTGATTATTACCTCCAGCTTTACTTCTTCT---ATTAGCTTCTTCCTTAGTAGAACAAGGAGCAGGAACAGGGTGAACAGTATATCCTCCCTTATCTGGACCTCAAACTCACTCTGGAGGCTCTGTAGACCTAGCCATTTTTAGTTTACACTGTGCAGGAGCTTCTTCTATTATGGG
>Millepora_dichotoma_MH825334
CCTGATATGGCTTTTCCAAGACTAAATAACTTAAGCTTTTGATTATTACCTCCAGCTTTACTTCTTCT---ATTAGCTTCTTCCTTAGTAGAACAAGGAGCAGGAACAGGGTGAACAGTATATCCTCCCTTATCTGGACCTCAAACTCACTCTGGAGGCTCTGTAGACCTAGCCATTTTTAGTTTACACTGTGCAGGAGCTTCTTCTATTATGGG
>Millepora_dichotoma_MH825338
CCTGATATGGCTTTTCCAAGACTAAATAACTTAAGCTTTTGATTATTACCTCCAGCTTTACTTCTTCT---ATTAGCTTCTTCCTTAGTAGAACAAGGAGCAGGAACAGGGTGAACAGTATATCCTCCCTTATCTGGACCTCAAACTCACTCTGGAGGCTCTGTAGACCTAGCCATTTTTAGTTTACACTGTGCAGGAGCTTCTTCTATTATGGG
>Millepora_dichotoma_MH825339
CCTGATATGGCTTTTCCAAGACTAAATAACTTAAGCTTTTGATTATTACCTCCAGCTTTACTTCTTCT---ATTAGCTTCTTCCTTAGTAGAACAAGGAGCAGGAACAGGGTGAACAGTATATCCTCCCTTATCTGGACCTCAAACTCACTCTGGAGGCTCTGTAGACCTAGCCATTTTTAGTTTACACTGTGCAGGAGCTTCTTCTATTATGGG
>Millepora_dichotoma_MH825343
CCTGATATGGCTTTTCCAAGACTAAATAACTTAAGCTTTTGATTATTACCTCCAGCTTTACTTCTTCT---ATTAGCTTCTTCCTTAGTAGAACAAGGAGCAGGAACAGGGTGAACAGTATATCCTCCCTTATCTGGACCTCAAACTCACTCTGGAGGCTCTGTAGACCTAGCCATTTTTAGTTTACACTGTGCAGGAGCTTCTTCTATTATGGG
>Millepora_dichotoma_MH825368
CCTGATATGGCTTTTCCAAGACTAAATAACTTAAGCTTTTGATTATTACCTCCAGCTTTACTTCTTCT---ATTAGCTTCTTCCTTAGTAGAACAAGGAGCAGGAACAGGGTGAACAGTATATCCTCCCTTATCTGGACCTCAAACTCACTCTGGAGGCTCTGTAGACCTAGCCATTTTTAGTTTACACTGTGCAGGAGCTTCTTCTATTATGGG
>Millepora_dichotoma_MH825372
CCTGATATGGCTTTTCCAAGACTAAATAACTTAAGCTTTTGATTATTACCTCCAGCTTTACTTCTTCT---ATTAGCTTCTTCCTTAGTAGAACAAGGAGCAGGAACAGGGTGAACAGTATATCCTCCCTTATCTGGACCTCAAACTCACTCTGGAGGCTCTGTAGACCTAGCCATTTTTAGTTTACACTGTGCAGGAGCTTCTTCTATTATGGG
>Millepora_dichotoma_MH825376
CCTGATATGGCTTTTCCAAGACTAAATAACTTAAGCTTTTGATTATTACCTCCAGCTTTACTTCTTCT---ATTAGCTTCTTCCTTAGTAGAACAAGGAGCAGGAACAGGGTGAACAGTATATCCTCCCTTATCTGGACCTCAAACTCACTCTGGAGGCTCTGTAGACCTAGCCATTTTTAGTTTACACTGTGCAGGAGCTTCTTCTATTATGGG
>Millepora_dichotoma_MH825379
CCTGATATGGCTTTTCCAAGACTAAATAACTTAAGCTTTTGATTATTACCTCCAGCTTTACTTCTTCT---ATTAGCTTCTTCCTTAGTAGAACAAGGAGCAGGAACAGGGTGAACAGTATATCCTCCCTTATCTGGACCTCAAACTCACTCTGGAGGCTCTGTAGACCTAGCCATTTTTAGTTTACACTGTGCAGGAGCTTCTTCTATTATGGG
>Millepora_dichotoma_MH825395
CCTGATATGGCTTTTCCAAGACTAAATAACTTAAGCTTTTGATTATTACCTCCAGCTTTACTTCTTCT---ATTAGCTTCTTCCTTAGTAGAACAAGGAGCAGGAACAGGGTGAACAGTATATCCTCCCTTATCTGGACCTCAAACTCACTCTGGAGGCTCTGTAGACCTAGCCATTTTTAGTTTACACTGTGCAGGAGCTTCTTCTATTATGGG
>Millepora_dichotoma_MH825396
CCTGATATGGCTTTTCCAAGACTAAATAACTTAAGCTTTTGATTATTACCTCCAGCTTTACTTCTTCT---ATTAGCTTCTTCCTTAGTAGAACAAGGAGCAGGAACAGGGTGAACAGTATATCCTCCCTTATCTGGACCTCAAACTCACTCTGGAGGCTCTGTAGACCTAGCCATTTTTAGTTTACACTGTGCAGGAGCTTCTTCTATTATGGG
>Millepora_dichotoma_MH825398
CCTGATATGGCTTTTCCAAGACTAAATAACTTAAGCTTTTGATTATTACCTCCAGCTTTACTTCTTCT---ATTAGCTTCTTCCTTAGTAGAACAAGGAGCAGGAACAGGGTGAACAGTATATCCTCCCTTATCTGGACCTCAAACTCACTCTGGAGGCTCTGTAGACCTAGCCATTTTTAGTTTACACTGTGCAGGAGCTTCTTCTATTATGGG
>Millepora_dichotoma_MH825401
CCTGATATGGCTTTTCCAAGACTAAATAACTTAAGCTTTTGATTATTACCTCCAGCTTTACTTCTTCT---ATTAGCTTCTTCCTTAGTAGAACAAGGAGCAGGAACAGGGTGAACAGTATATCCTCCCTTATCTGGACCTCAAACTCACTCTGGAGGCTCTGTAGACCTAGCCATTTTTAGTTTACACTGTGCAGGAGCTTCTTCTATTATGGG
>Millepora_dichotoma_MH825410
CCTGATATGGCTTTTCCAAGACTAAATAACTTAAGCTTTTGATTATTACCTCCAGCTTTACTTCTTCT---ATTAGCTTCTTCCTTAGTAGAACAAGGAGCAGGAACAGGGTGAACAGTATATCCTCCCTTATCTGGACCTCAAACTCACTCTGGAGGCTCTGTAGACCTAGCCATTTTTAGTTTACACTGTGCAGGAGCTTCTTCTATTATGGG
>Millepora_dichotoma_MH825412
CCTGATATGGCTTTTCCAAGACTAAATAACTTAAGCTTTTGATTATTACCTCCAGCTTTACTTCTTCT---ATTAGCTTCTTCCTTAGTAGAACAAGGAGCAGGAACAGGGTGAACAGTATATCCTCCCTTATCTGGACCTCAAACTCACTCTGGAGGCTCTGTAGACCTAGCCATTTTTAGTTTACACTGTGCAGGAGCTTCTTCTATTATGGG
>Millepora_dichotoma_MH825420
CCTGATATGGCTTTTCCAAGACTAAATAACTTAAGCTTTTGATTATTACCTCCAGCTTTACTTCTTCT---ATTAGCTTCTTCCTTAGTAGAACAAGGAGCAGGAACAGGGTGAACAGTATATCCTCCCTTATCTGGACCTCAAACTCACTCTGGAGGCTCTGTAGACCTAGCCATTTTTAGTTTACACTGTGCAGGAGCTTCTTCTATTATGGG
>Millepora_dichotoma_MH825442
CCTGATATGGCTTTTCCAAGACTAAATAACTTAAGCTTTTGATTATTACCTCCAGCTTTACTTCTTCT---ATTAGCTTCTTCCTTAGTAGAACAAGGAGCAGGAACAGGGTGAACAGTATATCCTCCCTTATCTGGACCTCAAACTCACTCTGGAGGCTCTGTAGACCTAGCCATTTTTAGTTTACACTGTGCAGGAGCTTCTTCTATTATGGG
>Millepora_dichotoma_MH825444
CCTGATATGGCTTTTCCAAGACTAAATAACTTAAGCTTTTGATTATTACCTCCAGCTTTACTTCTTCT---ATTAGCTTCTTCCTTAGTAGAACAAGGAGCAGGAACAGGGTGAACAGTATATCCTCCCTTATCTGGACCTCAAACTCACTCTGGAGGCTCTGTAGACCTAGCCATTTTTAGTTTACACTGTGCAGGAGCTTCTTCTATTATGGG
>Millepora_dichotoma_MH825452
CCTGATATGGCTTTTCCAAGACTAAATAACTTAAGCTTTTGATTATTACCTCCAGCTTTACTTCTTCT---ATTAGCTTCTTCCTTAGTAGAACAAGGAGCAGGAACAGGGTGAACAGTATATCCTCCCTTATCTGGACCTCAAACTCACTCTGGAGGCTCTGTAGACCTAGCCATTTTTAGTTTACACTGTGCAGGAGCTTCTTCTATTATGGG
>Millepora_dichotoma_MH825457
CCTGATATGGCTTTTCCAAGACTAAATAACTTAAGCTTTTGATTATTACCTCCAGCTTTACTTCTTCT---ATTAGCTTCTTCCTTAGTAGAACAAGGAGCAGGAACAGGGTGAACAGTATATCCTCCCTTATCTGGACCTCAAACTCACTCTGGAGGCTCTGTAGACCTAGCCATTTTTAGTTTACACTGTGCAGGAGCTTCTTCTATTATGGG
>Millepora_dichotoma_MH825458
CCTGATATGGCTTTTCCAAGACTAAATAACTTAAGCTTTTGATTATTACCTCCAGCTTTACTTCTTCT---ATTAGCTTCTTCCTTAGTAGAACAAGGAGCAGGAACAGGGTGAACAGTATATCCTCCCTTATCTGGACCTCAAACTCACTCTGGAGGCTCTGTAGACCTAGCCATTTTTAGTTTACACTGTGCAGGAGCTTCTTCTATTATGGG
>Millepora_dichotoma_MH825459
CCTGATATGGCTTTTCCAAGACTAAATAACTTAAGCTTTTGATTATTACCTCCAGCTTTACTTCTTCT---ATTAGCTTCTTCCTTAGTAGAACAAGGAGCAGGAACAGGGTGAACAGTATATCCTCCCTTATCTGGACCTCAAACTCACTCTGGAGGCTCTGTAGACCTAGCCATTTTTAGTTTACACTGTGCAGGAGCTTCTTCTATTATGGG
>Millepora_dichotoma_MH825460
CCTGATATGGCTTTTCCAAGACTAAATAACTTAAGCTTTTGATTATTACCTCCAGCTTTACTTCTTCT---ATTAGCTTCTTCCTTAGTAGAACAAGGAGCAGGAACAGGGTGAACAGTATATCCTCCCTTATCTGGACCTCAAACTCACTCTGGAGGCTCTGTAGACCTAGCCATTTTTAGTTTACACTGTGCAGGAGCTTCTTCTATTATGGG
>Millepora_dichotoma_MH825464
CCTGATATGGCTTTTCCAAGACTAAATAACTTAAGCTTTTGATTATTACCTCCAGCTTTACTTCTTCT---ATTAGCTTCTTCCTTAGTAGAACAAGGAGCAGGAACAGGGTGAACAGTATATCCTCCCTTATCTGGACCTCAAACTCACTCTGGAGGCTCTGTAGACCTAGCCATTTTTAGTTTACACTGTGCAGGAGCTTCTTCTATTATGGG
>Millepora_dichotoma_MH825470
CCTGATATGGCTTTTCCAAGACTAAATAACTTAAGCTTTTGATTATTACCTCCAGCTTTACTTCTTCT---ATTAGCTTCTTCCTTAGTAGAACAAGGAGCAGGAACAGGGTGAACAGTATATCCTCCCTTATCTGGACCTCAAACTCACTCTGGAGGCTCTGTAGACCTAGCCATTTTTAGTTTACACTGTGCAGGAGCTTCTTCTATTATGGG
>Millepora_dichotoma_MH825471
CCTGATATGGCTTTTCCAAGACTAAATAACTTAAGCTTTTGATTATTACCTCCAGCTTTACTTCTTCT---ATTAGCTTCTTCCTTAGTAGAACAAGGAGCAGGAACAGGGTGAACAGTATATCCTCCCTTATCTGGACCTCAAACTCACTCTGGAGGCTCTGTAGACCTAGCCATTTTTAGTTTACACTGTGCAGGAGCTTCTTCTATTATGGG
>Millepora_dichotoma_MH825472
CCTGATATGGCTTTTCCAAGACTAAATAACTTAAGCTTTTGATTATTACCTCCAGCTTTACTTCTTCT---ATTAGCTTCTTCCTTAGTAGAACAAGGAGCAGGAACAGGGTGAACAGTATATCCTCCCTTATCTGGACCTCAAACTCACTCTGGAGGCTCTGTAGACCTAGCCATTTTTAGTTTACACTGTGCAGGAGCTTCTTCTATTATGGG
>Millepora_dichotoma_MH825473
CCTGATATGGCTTTTCCAAGACTAAATAACTTAAGCTTTTGATTATTACCTCCAGCTTTACTTCTTCT---ATTAGCTTCTTCCTTAGTAGAACAAGGAGCAGGAACAGGGTGAACAGTATATCCTCCCTTATCTGGACCTCAAACTCACTCTGGAGGCTCTGTAGACCTAGCCATTTTTAGTTTACACTGTGCAGGAGCTTCTTCTATTATGGG
>Millepora_dichotoma_MH825478
CCTGATATGGCTTTTCCAAGACTAAATAACTTAAGCTTTTGATTATTACCTCCAGCTTTACTTCTTCT---ATTAGCTTCTTCCTTAGTAGAACAAGGAGCAGGAACAGGGTGAACAGTATATCCTCCCTTATCTGGACCTCAAACTCACTCTGGAGGCTCTGTAGACCTAGCCATTTTTAGTTTACACTGTGCAGGAGCTTCTTCTATTATGGG
>Millepora_dichotoma_MH825479
CCTGATATGGCTTTTCCAAGACTAAATAACTTAAGCTTTTGATTATTACCTCCAGCTTTACTTCTTCT---ATTAGCTTCTTCCTTAGTAGAACAAGGAGCAGGAACAGGGTGAACAGTATATCCTCCCTTATCTGGACCTCAAACTCACTCTGGAGGCTCTGTAGACCTAGCCATTTTTAGTTTACACTGTGCAGGAGCTTCTTCTATTATGGG
>Millepora_dichotoma_MH825492
CCTGATATGGCTTTTCCAAGACTAAATAACTTAAGCTTTTGATTATTACCTCCAGCTTTACTTCTTCT---ATTAGCTTCTTCCTTAGTAGAACAAGGAGCAGGAACAGGGTGAACAGTATATCCTCCCTTATCTGGACCTCAAACTCACTCTGGAGGCTCTGTAGACCTAGCCATTTTTAGTTTACACTGTGCAGGAGCTTCTTCTATTATGGG
>Millepora_dichotoma_MH825502
CCTGATATGGCTTTTCCAAGACTAAATAACTTAAGCTTTTGATTATTACCTCCAGCTTTACTTCTTCT---ATTAGCTTCTTCCTTAGTAGAACAAGGAGCAGGAACAGGGTGAACAGTATATCCTCCCTTATCTGGACCTCAAACTCACTCTGGAGGCTCTGTAGACCTAGCCATTTTTAGTTTACACTGTGCAGGAGCTTCTTCTATTATGGG
>Millepora_dichotoma_MH825506
CCTGATATGGCTTTTCCAAGACTAAATAACTTAAGCTTTTGATTATTACCTCCAGCTTTACTTCTTCT---ATTAGCTTCTTCCTTAGTAGAACAAGGAGCAGGAACAGGGTGAACAGTATATCCTCCCTTATCTGGACCTCAAACTCACTCTGGAGGCTCTGTAGACCTAGCCATTTTTAGTTTACACTGTGCAGGAGCTTCTTCTATTATGGG
>Millepora_dichotoma_MH825507
CCTGATATGGCTTTTCCAAGACTAAATAACTTAAGCTTTTGATTATTACCTCCAGCTTTACTTCTTCT---ATTAGCTTCTTCCTTAGTAGAACAAGGAGCAGGAACAGGGTGAACAGTATATCCTCCCTTATCTGGACCTCAAACTCACTCTGGAGGCTCTGTAGACCTAGCCATTTTTAGTTTACACTGTGCAGGAGCTTCTTCTATTATGGG
>Millepora_dichotoma_MH825512
CCTGATATGGCTTTTCCAAGACTAAATAACTTAAGCTTTTGATTATTACCTCCAGCTTTACTTCTTCT---ATTAGCTTCTTCCTTAGTAGAACAAGGAGCAGGAACAGGGTGAACAGTATATCCTCCCTTATCTGGACCTCAAACTCACTCTGGAGGCTCTGTAGACCTAGCCATTTTTAGTTTACACTGTGCAGGAGCTTCTTCTATTATGGG
>Millepora_dichotoma_MH825513
CCTGATATGGCTTTTCCAAGACTAAATAACTTAAGCTTTTGATTATTACCTCCAGCTTTACTTCTTCT---ATTAGCTTCTTCCTTAGTAGAACAAGGAGCAGGAACAGGGTGAACAGTATATCCTCCCTTATCTGGACCTCAAACTCACTCTGGAGGCTCTGTAGACCTAGCCATTTTTAGTTTACACTGTGCAGGAGCTTCTTCTATTATGGG
>Millepora_dichotoma_MH825521
CCTGATATGGCTTTTCCAAGACTAAATAACTTAAGCTTTTGATTATTACCTCCAGCTTTACTTCTTCT---ATTAGCTTCTTCCTTAGTAGAACAAGGAGCAGGAACAGGGTGAACAGTATATCCTCCCTTATCTGGACCTCAAACTCACTCTGGAGGCTCTGTAGACCTAGCCATTTTTAGTTTACACTGTGCAGGAGCTTCTTCTATTATGGG
>Millepora_dichotoma_MH825540
CCTGATATGGCTTTTCCAAGACTAAATAACTTAAGCTTTTGATTATTACCTCCAGCTTTACTTCTTCT---ATTAGCTTCTTCCTTAGTAGAACAAGGAGCAGGAACAGGGTGAACAGTATATCCTCCCTTATCTGGACCTCAAACTCACTCTGGAGGCTCTGTAGACCTAGCCATTTTTAGTTTACACTGTGCAGGAGCTTCTTCTATTATGGG
>Millepora_dichotoma_MH825545
CCTGATATGGCTTTTCCAAGACTAAATAACTTAAGCTTTTGATTATTACCTCCAGCTTTACTTCTTCT---ATTAGCTTCTTCCTTAGTAGAACAAGGAGCAGGAACAGGGTGAACAGTATATCCTCCCTTATCTGGACCTCAAACTCACTCTGGAGGCTCTGTAGACCTAGCCATTTTTAGTTTACACTGTGCAGGAGCTTCTTCTATTATGGG
>Millepora_dichotoma_MH825546
CCTGATATGGCTTTTCCAAGACTAAATAACTTAAGCTTTTGATTATTACCTCCAGCTTTACTTCTTCT---ATTAGCTTCTTCCTTAGTAGAACAAGGAGCAGGAACAGGGTGAACAGTATATCCTCCCTTATCTGGACCTCAAACTCACTCTGGAGGCTCTGTAGACCTAGCCATTTTTAGTTTACACTGTGCAGGAGCTTCTTCTATTATGGG
>Millepora_dichotoma_MH825547
CCTGATATGGCTTTTCCAAGACTAAATAACTTAAGCTTTTGATTATTACCTCCAGCTTTACTTCTTCT---ATTAGCTTCTTCCTTAGTAGAACAAGGAGCAGGAACAGGGTGAACAGTATATCCTCCCTTATCTGGACCTCAAACTCACTCTGGAGGCTCTGTAGACCTAGCCATTTTTAGTTTACACTGTGCAGGAGCTTCTTCTATTATGGG
>Millepora_dichotoma_MH825548
CCTGATATGGCTTTTCCAAGACTAAATAACTTAAGCTTTTGATTATTACCTCCAGCTTTACTTCTTCT---ATTAGCTTCTTCCTTAGTAGAACAAGGAGCAGGAACAGGGTGAACAGTATATCCTCCCTTATCTGGACCTCAAACTCACTCTGGAGGCTCTGTAGACCTAGCCATTTTTAGTTTACACTGTGCAGGAGCTTCTTCTATTATGGG
>Millepora_dichotoma_MH825554
CCTGATATGGCTTTTCCAAGACTAAATAACTTAAGCTTTTGATTATTACCTCCAGCTTTACTTCTTCT---ATTAGCTTCTTCCTTAGTAGAACAAGGAGCAGGAACAGGGTGAACAGTATATCCTCCCTTATCTGGACCTCAAACTCACTCTGGAGGCTCTGTAGACCTAGCCATTTTTAGTTTACACTGTGCAGGAGCTTCTTCTATTATGGG
>Millepora_dichotoma_MH825557
CCTGATATGGCTTTTCCAAGACTAAATAACTTAAGCTTTTGATTATTACCTCCAGCTTTACTTCTTCT---ATTAGCTTCTTCCTTAGTAGAACAAGGAGCAGGAACAGGGTGAACAGTATATCCTCCCTTATCTGGACCTCAAACTCACTCTGGAGGCTCTGTAGACCTAGCCATTTTTAGTTTACACTGTGCAGGAGCTTCTTCTATTATGGG
>Millepora_dichotoma_MH825559
CCTGATATGGCTTTTCCAAGACTAAATAACTTAAGCTTTTGATTATTACCTCCAGCTTTACTTCTTCT---ATTAGCTTCTTCCTTAGTAGAACAAGGAGCAGGAACAGGGTGAACAGTATATCCTCCCTTATCTGGACCTCAAACTCACTCTGGAGGCTCTGTAGACCTAGCCATTTTTAGTTTACACTGTGCAGGAGCTTCTTCTATTATGGG
>Millepora_dichotoma_MH825561
CCTGATATGGCTTTTCCAAGACTAAATAACTTAAGCTTTTGATTATTACCTCCAGCTTTACTTCTTCT---ATTAGCTTCTTCCTTAGTAGAACAAGGAGCAGGAACAGGGTGAACAGTATATCCTCCCTTATCTGGACCTCAAACTCACTCTGGAGGCTCTGTAGACCTAGCCATTTTTAGTTTACACTGTGCAGGAGCTTCTTCTATTATGGG
>Millepora_dichotoma_MH825562
CCTGATATGGCTTTTCCAAGACTAAATAACTTAAGCTTTTGATTATTACCTCCAGCTTTACTTCTTCT---ATTAGCTTCTTCCTTAGTAGAACAAGGAGCAGGAACAGGGTGAACAGTATATCCTCCCTTATCTGGACCTCAAACTCACTCTGGAGGCTCTGTAGACCTAGCCATTTTTAGTTTACACTGTGCAGGAGCTTCTTCTATTATGGG
>Millepora_dichotoma_MH825563
CCTGATATGGCTTTTCCAAGACTAAATAACTTAAGCTTTTGATTATTACCTCCAGCTTTACTTCTTCT---ATTAGCTTCTTCCTTAGTAGAACAAGGAGCAGGAACAGGGTGAACAGTATATCCTCCCTTATCTGGACCTCAAACTCACTCTGGAGGCTCTGTAGACCTAGCCATTTTTAGTTTACACTGTGCAGGAGCTTCTTCTATTATGGG
>Millepora_dichotoma_MH825570
CCTGATATGGCTTTTCCAAGACTAAATAACTTAAGCTTTTGATTATTACCTCCAGCTTTACTTCTTCT---ATTAGCTTCTTCCTTAGTAGAACAAGGAGCAGGAACAGGGTGAACAGTATATCCTCCCTTATCTGGACCTCAAACTCACTCTGGAGGCTCTGTAGACCTAGCCATTTTTAGTTTACACTGTGCAGGAGCTTCTTCTATTATGGG
>Millepora_dichotoma_MH825572
CCTGATATGGCTTTTCCAAGACTAAATAACTTAAGCTTTTGATTATTACCTCCAGCTTTACTTCTTCT---ATTAGCTTCTTCCTTAGTAGAACAAGGAGCAGGAACAGGGTGAACAGTATATCCTCCCTTATCTGGACCTCAAACTCACTCTGGAGGCTCTGTAGACCTAGCCATTTTTAGTTTACACTGTGCAGGAGCTTCTTCTATTATGGG
>Millepora_dichotoma_MH825583
CCTGATATGGCTTTTCCAAGACTAAATAACTTAAGCTTTTGATTATTACCTCCAGCTTTACTTCTTCT---ATTAGCTTCTTCCTTAGTAGAACAAGGAGCAGGAACAGGGTGAACAGTATATCCTCCCTTATCTGGACCTCAAACTCACTCTGGAGGCTCTGTAGACCTAGCCATTTTTAGTTTACACTGTGCAGGAGCTTCTTCTATTATGGG
>Eugymnanthea_japonica_JQ716171
CCTGATATGGCTTTTCCTAGATTAAATAACCTAAGTTTTTGACTTCTACCTCCGGCCCTTTTATTACT---CTTAGGTTCTTCCCTAGTAGAACAAGGGGCAGGAACAGGGTGAACTGTTTATCCTCCATTATCAGGCCCACAAACTCATTCAGGAGGTTCCGTAGATATGGCAATATTTAGTTTACATTGTGCAGGTGCTTCTTCTATTGCCGG
>Eugymnanthea_japonica_JQ716172
CCTGATATGGCTTTTCCTAGATTAAATAACCTAAGTTTTTGACTTCTACCTCCGGCCCTTTTATTACT---CTTAGGTTCTTCCCTAGTAGAACAAGGGGCAGGAACAGGGTGAACTGTTTATCCTCCATTATCAGGTCCACAAACTCATTCAGGAGGTTCCGTAGATATGGCAATATTTAGTTTACATTGTGCAGGTGCTTCTTCTATTGCCGG
>Eugymnanthea_japonica_JQ716174
CCTGATATGGCTTTTCCTAGATTAAATAACCTAAGTTTTTGACTTCTACCTCCGGCCCTTTTATTACT---CTTAGGTTCTTCCCTAGTAGAACAAGGGGCAGGAACAGGGTGAACTGTTTATCCTCCATTATCAGGTCCACAAACTCATTCAGGAGGTTCCGTAGATATGGCAATATTTAGTTTACATTGTGCAGGTGCTTCTTCTATTGCCGG
>Eugymnanthea_japonica_JQ716173
CCTGATATGGCTTTTCCTAGATTAAATAACCTAAGTTTTTGACTTCTACCTCCGGCCCTTTTATTACT---CTTAGGTTCTTCCCTAGTAGAACAAGGGGCAGGAACAGGGTGAACTGTTTATCCTCCATTATCAGGTCCACAAACTCATTCAGGAGGTTCCGTAGATATGGCAATATTTAGTTTACATTGTGCAGGTGCTTCTTCTATTGCCGG
>Eutima_japonica_AB458450
CCCGATATGGCATTCCCTAGATTAAATAACTTAAGTTTTTGACTTCTACCTCCTGCTCTATTATTATT---ACTAGGATCCTCCCTAGTAGAACAAGGAGCAGGCACAGGGTGAACTGTTTACCCTCCCTTATCAGGTTCTCAAACTCATTCCGGAGGTTCTGTTGATATGGCAATATTTAGTTTACATTGTGCAGGTGCGTCTTCTATTGCAGG
>Eutima_japonica_AB458463
CCCGATATGGCATTCCCTAGATTAAATAACTTAAGTTTTTGACTTCTACCTCCTGCTCTATTATTATT---ACTAGGATCCTCCCTAGTAGAACAAGGAGCAGGCACAGGGTGAACTGTTTACCCTCCCTTATCAGGTTCTCAGACTCATTCCGGAGGTTCTGTTGATATGGCAATATTTAGTTTACATTGTGCAGGTGCGTCTTCTATTGCAGG
>Eutima_japonica_AB458462
CCCGATATGGCATTCCCTAGATTAAATAACTTAAGTTTTTGACTTCTACCTCCTGCTCTATTATTATT---ACTAGGATCCTCCCTAGTAGAACAAGGAGCAGGCACAGGGTGAACTGTTTACCCTCCCTTATCAGGTTCTCAGACTCATTCCGGAGGTTCTGTTGATATGGCAATATTTAGTTTACATTGTGCAGGTGCGTCTTCTATTGCAGG
>Eutima_japonica_AB458497
CCCGATATGGCATTTCCTAGATTAAATAACTTAAGTTTTTGACTTCTACCTCCTGCTCTATTATTATT---ACTAGGATCCTCTTTAGTAGAACAAGGAGCAGGCACAGGGTGAACTGTTTACCCTCCCTTATCAGGTTCTCAAACTCATTCAGGAGGTTCTGTTGATATGGCAATATTTAGTTTACATTGTGCAGGTGCGTCTTCTATTGCAGG
>Eutima_japonica_AB458502
CCCGATATGGCATTCCCTAGATTAAATAACTTAAGTTTTTGACTTCTACCTCCTGCTCTATTATTATT---ACTAGGATCCTCTTTAGTAGAACAAGGAGCAGGCACAGGGTGAACTGTTTACCCTCCCTTATCAGGTTCTCAAACTCATTCAGGAGGTTCTGTTGATATGGCAATATTTAGTTTACATTGTGCAGGTGCGTCTTCTATTGCAGG
>Eutima_japonica_AB458496
CCCGATATGGCATTCCCTAGATTAAATAACTTAAGTTTTTGACTTCTACCTCCTGCTCTATTATTATT---ACTAGGATCCTCTTTAGTAGAACAAGGAGCAGGCACAGGGTGAACTGTTTACCCTCCCTTATCAGGTTCTCAAACTCATTCAGGAGGTTCTGTTGATATGGCAATATTTAGTTTACATTGTGCAGGTGCGTCTTCTATTGCAGG
>Eutima_japonica_AB458498
CCCGATATGGCATTCCCTAGATTAAATAACTTAAGTTTTTGACTTCTACCTCCTGCTCTATTATTATT---ACTAGGATCCTCCTTAGTAGAACAAGGAGCAGGCACAGGGTGAACTGTTTACCCTCCCTTATCAGGTTCTCAAACTCATTCAGGAGGTTCTGTTGATATGGCAATATTTAGTTTACATTGTGCAGGTGCGTCTTCTATTGCAGG
>Eutima_japonica_AB458501
CCCGATATGGCATTCCCTAGATTAAATAACTTAAGTTTTTGACTTCTACCCCCTGCTCTATTATTATT---ACTAGGATCTTCCTTAGTAGAACAAGGAGCAGGCACAGGGTGAACTGTTTACCCTCCCTTATCAGGTTCTCAAACTCATTCAGGAGGTTCTGTTGATATGGCAATATTTAGTTTACATTGTGCAGGTGCGTCATCTATTGCAGG
>Eutima_japonica_AB458500
CCCGATATGGCATTCCCTAGATTAAATAACTTAAGTTTTTGACTTCTACCTCCTGCTCTATTATTATT---ACTAGGATCTTCCTTAGTAGAACAAGGAGCAGGCACAGGGTGAACTGTTTACCCTCCCTTATCAGGTTCTCAAACTCATTCAGGAGGTTCTGTTGATATGGCAATATTTAGTTTACATTGTGCAGGTGCGTCATCTATTGCAGG
>Eutima_japonica_AB458473
CCCGATATGGCATTCCCTAGATTAAATAACTTAAGTTTTTGACTTCTACCTCCTGCTCTATTATTATT---ACTAGGATCCTCCTTAGTAGAACAAGGAGCAGGCACAGGGTGAACTGTTTACCCTCCCTTATCAGGTTCTCAAACTCATTCAGGAGGTTCTGTTGATATGGCAATATTTAGTTTACATTGTGCAGGTGCATCTTCTATTGCAGG
>Eutima_japonica_AB458499
CCCGATATGGCATTCCCTAGATTAAATAACTTAAGTTTTTGACTTCTACCCCCTGCTCTATTATTATT---ACTAGGATCCTCCTTAGTAGAACAAGGAGCAGGCACAGGGTGAACTGTTTACCCTCCCTTATCAGGTTCTCAAACTCATTCAGGAGGTTCTGTTGATATGGCAATATTTAGTTTACATTGTGCAGGTGCGTCTTCTATTGCAGG
>Eutima_japonica_AB458451
CCCGATATGGCATTCCCTAGATTAAATAACTTAAGTTTTTGACTTCTACCTCCTGCTCTATTATTATT---ACTAGGATCCTCCTTAGTAGAACAAGGAGCAGGCACAGGGTGAACTGTTTACCCTCCCTTATCAGGTTCTCAAACTCATTCAGGAGGTTCTGTTGATATGGCAATATTTAGTTTACATTGTGCAGGTGCGTCATCTATTGCAGG
>Eutima_japonica_AB458456
CCCGATATGGCATTCCCTAGATTAAATAACTTAAGTTTTTGACTTCTACCTCCTGCTCTATTATTATT---ACTAGGATCCTCCTTAGTAGAACAAGGAGCAGGCACAGGATGAACTGTTTACCCTCCCTTATCAGGTTCTCAAACTCATTCAGGAGGTTCTGTTGATATGGCAATATTTAGTTTACATTGTGCAGGTGCGTCTTCTATTGCAGG
>Eutima_japonica_AB458457
CCCGATATGGCATTCCCTAGATTAAATAACTTAAGTTTTTGACTTCTACCTCCTGCTCTATTATTATT---ACTAGGATCCTCCTTAGTAGAACAAGGAGCAGGCACAGGGTGAACTGTTTACCCTCCCTTATCAGGTTCTCAAACTCATTCAGGAGGTTCTGTTGATATGGCAATATTTAGTTTACATTGTGCAGGTGCGTCTTCTATTGCAGG
>Eutima_japonica_AB458472
CCCGATATGGCATTCCCTAGATTAAATAACTTAAGTTTTTGACTTCTACCTCCTGCTCTATTATTATT---ACTAGGATCCTCCTTAGTAGAACAAGGAGCAGGCACAGGGTGAACTGTTTACCCTCCCTTATCAGGTTCTCAAACTCATTCAGGAGGTTCTGTTGATATGGCAATATTTAGTTTACATTGTGCAGGTGCGTCTTCTATTGCAGG
>Eutima_japonica_AB458461
CCCGATATGGCATTCCCTAGATTAAATAACTTAAGTTTTTGACTTCTACCTCCTGCTCTATTATTATT---ACTAGGATCCTCCTTAGTAGAACAAGGAGCAGGCACAGGGTGAACTGTTTACCCTCCCTTATCAGGTTCTCAAACTCATTCAGGAGGTTCTGTTGATATGGCAATATTTAGTTTACATTGTGCAGGTGCGTCTTCTATTGCAGG
>Eutima_japonica_AB458466
CCCGATATGGCATTCCCTAGATTAAATAACTTAAGTTTTTGACTTCTACCTCCTGCTCTATTATTATT---ACTAGGGTCCTCTTTAGTAGAACAAGGAGCAGGCACAGGATGGACTGTTTACCCTCCTTTATCAGGTTCTCAAACTCATTCCGGAGGTTCTGTTGATATGGCAATATTTAGTTTACATTGTGCAGGTGCATCTTCTATCGCAGG
>Eutima_japonica_AB458476
CCCGATATGGCATTCCCTAGATTAAATAACTTAAGTTTTTGACTTCTACCTCCTGCTCTATTATTATT---ACTAGGGTCCTCTTTAGTAGAACAAGGAGCAGGCACAGGATGAACTGTTTACCCTCCTTTATCAGGTTCTCAAACTCATTCCGGAGGTTCTGTTGATATGGCAATATTTAGTTTACATTGTGCAGGTGCATCTTCTATCGCAGG
>Eutima_japonica_AB458489
CCCGATATGGCATTCCCTAGATTAAATAACTTAAGTTTTTGACTTCTACCTCCTGCTCTATTATTATT---ACTAGGGTCCTCTTTAGTAGAACAAGGAGCAGGCACAGGATGAACTGTTTACCCTCCCTTATCAGGTTCTCAAACTCATTCCGGAGGTTCTGTTGATATGGCAATATTTAGTTTACATTGTGCAGGTGCATCTTCTATTGCAGG
>Eutima_japonica_AB458469
CCCGATATGGCATTCCCTAGATTAAATAACTTAAGTTTTTGACTTCTACCTCCTGCTCTATTATTATT---ACTAGGATCCTCTTTAGTAGAACAAGGAGCAGGCACAGGATGAACTGTTTACCCTCCCTTATCAGGTTCTCAAACTCATTCCGGAGGTTCTGTTGATATGGCAATATTTAGTTTACATTGTGCAGGTGCATCTTCTATCGCAGG
>Eutima_japonica_AB458459
CCCGATATGGCATTCCCTAGATTAAATAACTTAAGTTTTTGACTTCTACCTCCTGCTCTATTATTATT---ACTAGGGTCCTCTTTAGTAGAACAAGGAGCAGGCACAGGATGAACTGTTTACCCTCCCTTATCAGGTTCTCAAACTCATTCCGGAGGTTCTGTTGATATGGCAATATTTAGTTTACATTGTGCAGGTGCATCTTCTATCGCAGG
>Eutima_japonica_AB458474
CCCGATATGGCATTCCCTAGATTAAATAACTTAAGTTTTTGACTTCTACCTCCTGCTCTATTATTATT---ACTAGGGTCCTCTTTAGTAGAACAAGGAGCAGGTACAGGATGAACTGTTTACCCTCCCTTATCAGGTTCTCAAACTCATTCCGGAGGTTCTGTTGATATGGCAATATTTAGTTTACATTGTGCAGGTGCATCTTCTATCGCAGG
>Eutima_japonica_AB458464
CCCGATATGGCATTCCCTAGATTAAATAACTTAAGTTTTTGACTTCTACCTCCTGCTCTATTATTATT---ACTAGGGTCCTCTTTAGTAGAACAAGGAGCAGGCACAGGATGAACTGTTTACCCTCCCTTATCAGGTTCTCAAACTCATTCCGGAGGTTCTGTTGATATGGCAATATTTAGTTTACATTGTGCAGGTGCATCTTCTATTGCAGG
>Eutima_japonica_AB458488
CCCGATATGGCATTCCCTAGATTAAATAACTTAAGTTTTTGACTTCTACCTCCTGCTCTATTATTATT---ACTAGGGTCCTCTTTAGTAGAACAAGGAGCAGGCACAGGATGAACTGTTTACCCTCCCTTATCAGGTTCTCAAACTCATTCCGGAGGTTCTGTTGATATGGCAATATTTAGTTTACATTGTGCAGGTGCATCTTCTATCGCAGG
>Eutima_japonica_AB458475
CCCGATATGGCATTCCCTAGATTAAATAACTTAAGTTTTTGACTTCTACCTCCTGCTCTATTATTATT---ACTAGGGTCCTCTTTAGTAGAACAAGGAGCAGGCACAGGATGAACTGTTTACCCTCCCTTATCAGGTTCTCAAACTCATTCCGGAGGTTCTGTTGATATGGCAATATTTAGTTTACATTGTGCAGGTGCATCTTCTATCGCAGG
>Eutima_japonica_AB458447
CCCGATATGGCATTCCCTAGATTAAATAACTTAAGTTTTTGACTTCTACCTCCTGCTCTATTATTATT---ACTAGGGTCCTCTTTAGTAGAACAAGGAGCAGGCACAGGATGAACTGTTTACCCTCCCTTATCAGGTTCTCAAACTCATTCCGGAGGTTCTGTTGATATGGCAATATTTAGTTTACATTGTGCAGGTGCATCTTCTATCGCAGG
>Eutima_japonica_AB458452
CCCGATATGGCATTCCCTAGATTAAATAACTTAAGTTTTTGACTTCTACCTCCTGCTCTATTATTATT---ACTAGGGTCCTCTTTAGTAGAACAAGGAGCAGGCACAGGATGAACTGTTTACCCTCCCTTATCAGGTTCTCAAACTCATTCCGGAGGTTCTGTTGATATGGCAATATTTAGTTTACATTGTGCAGGTGCATCTTCTATCGCAGG
>Eutima_japonica_AB458454
CCCGATATGGCATTCCCTAGATTAAATAACTTAAGTTTTTGACTTCTACCTCCTGCTCTATTATTACT---ACTAGGATCCTCCTTAGTAGAACAAGGAGCAGGCACAGGATGAACTGTTTACCCTCCTTTATCAGGTTCTCAAACTCATTCCGGAGGTTCTGTTGATATGGCAATATTTAGTTTACATTGTGCAGGTGCATCTTCTATTGCAGG
>Eutima_japonica_AB458493
CCCGATATGGCATTCCCTAGATTAAATAACTTAAGTTTTTGACTTCTACCTCCTGCTCTATTATTACT---ACTAGGATCCTCCTTAGTAGAACAAGGAGCAGGCACAGGATGAACTGTTTACCCTCCTTTGTCAGGTTCTCAAACTCATTCCGGAGGTTCTGTTGATATGGCAATATTTAGTTTACATTGTGCAGGTGCATCTTCTATTGCAGG
>Eutima_japonica_AB458494
CCCGATATGGCATTCCCTAGATTAAATAACTTAAGTTTTTGACTTCTACCTCCTGCTCTATTATTACT---ACTAGGATCATCCTTAGTAGAACAAGGAGCAGGCACAGGATGAACTGTTTACCCTCCTTTATCAGGTTCTCAAACTCATTCCGGAGGTTCTGTTGATATGGCAATATTTAGTTTACATTGTGCAGGTGCATCTTCTATTGCAGG
>Eutima_japonica_AB458495
CCCGATATGGCATTCCCTAGATTAAATAACTTAAGTTTTTGACTTCTACCTCCTGCTCTATTATTACT---ACTAGGATCCTCCTTAGTAGAACAAGGAGCAGGCACAGGATGAACTGTTTACCCTCCTTTATCAGGTTCTCAAACTCATTCCGGAGGTTCTGTTGATATGGCAATATTTAGTTTACATTGTGCAGGTGCATCTTCTATTGCAGG
>Eutima_japonica_AB458471
CCCGATATGGCATTCCCTAGATTAAATAACTTAAGTTTTTGACTTCTACCTCCTGCTCTATTATTACT---ACTAGGATCCTCCTTAGTAGAACAAGGAGCAGGCACAGGATGAACTGTTTACCCTCCTTTATCAGGTTCTCAAACTCATTCCGGAGGTTCTGTTGATATGGCAATATTTAGTTTACATTGTGCAGGTGCATCTTCTATTGCAGG
>Eutima_japonica_AB458455
CCCGATATGGCATTCCCTAGATTAAATAACTTAAGTTTTTGACTTCTACCTCCTGCTCTATTATTACT---ACTAGGATCCTCCTTAGTAGAACAAGGAGCAGGCACAGGATGAACTGTTTACCCTCCTTTATCAGGTTCTCAAACTCATTCCGGAGGTTCTGTTGATATGGCAATATTTAGTTTACATTGTGCAGGTGCATCTTCTATTGCAGG
>Eutima_japonica_AB458492
CCCGATATGGCATTCCCTAGATTAAATAACCTAAGTTTTTGACTTCTACCTCCTGCTCTATTATTATT---ACTAGGGTCTTCCTTAGTAGAACAAGGAGCAGGCACAGGATGAACTGTTTACCCTCCCTTATCAGGTTCTCAAACTCATTCCGGAGGTTCTGTTGATATGGCAATATTTAGTTTACATTGTGCAGGTGCATCTTCTATTGCAGG
>Eutima_japonica_AB458470
CCCGATATGGCATTCCCTAGATTAAATAACCTAAGTTTTTGACTTCTACCTCCTGCTCTATTATTATT---ACTAGGGTCTTCCTTAGTAGAACAAGGAGCAGGCACAGGATGAACTGTTTACCCTCCCTTATCAGGTTCTCAAACTCATTCCGGAGGTTCTGTTGATATGGCAATATTTAGTTTACATTGTGCAGGTGCATCTTCTATTGCAGG
>Eutima_japonica_AB458491
CCCGATATGGCATTCCCTAGATTAAATAACCTAAGTTTTTGACTTCTACCTCCTGCTCTATTATTATT---ACTAGGGTCTTCCTTAGTAGAACAAGGAGCAGGCACAGGATGAACTGTTTACCCTCCCTTATCAGGTTCTCAAACTCATTCCGGAGGTTCTGTTGATATGGCAATATTTAGTTTACATTGTGCAGGTGCATCTTCTATTGCAGG
>Eutima_japonica_AB458487
CCCGATATGGCATTCCCTAGATTAAATAACTTAAGTTTTTGACTTCTACCTCCTGCTCTATTATTATT---ACTAGGATCCTCCTTAGTAGAACAAGGAGCAGGCACAGGATGAACTGTTTACCCTCCCTTATCAGGTTCTCAAACTCATTCCGGAGGTTCTGTTGATATGGCAATATTTAGTTTACATTGTGCAGGTGCATCTTCTATTGCAGG
>Eutima_japonica_AB458486
CCCGATATGGCATTCCCTAGATTAAATAACTTAAGTTTTTGACTTCTACCTCCTGCTCTATTATTATT---ACTAGGATCTTCCTTAGTAGAACAAGGAGCAGGCACAGGATGAACTGTTTACCCTCCCTTATCAGGTTCTCAAACTCATTCCGGAGGTTCTGTTGATATGGCAATATTTAGTTTACATTGTGCAGGTGCATCTTCTATTGCAGG
>Eutima_japonica_AB458477
CCCGATATGGCATTCCCTAGATTAAATAACTTAAGTTTTTGACTTCTACCTCCTGCTCTATTATTATT---ACTAGGGTCCTCCTTAGTAGAACAAGGAGCAGGCACAGGATGAACTGTTTACCCTCCCTTATCAGGTTCTCAAACTCATTCCGGAGGTTCTGTTGATATGGCAATATTTAGTTTACATTGTGCAGGTGCATCTTCTATTGCAGG
>Eutima_japonica_AB458480
CCCGATATGGCATTCCCTAGATTAAATAACTTAAGTTTTTGACTTCTACCTCCTGCTCTATTATTATT---ACTAGGGTCCTCCTTAGTAGAACAAGGAGCAGGTACAGGATGAACTGTTTACCCTCCCTTATCAGGTTCTCAAACTCATTCCGGAGGTTCTGTTGATATGGCAATATTTAGTTTACATTGTGCAGGTGCATCTTCTATTGCAGG
>Eutima_japonica_AB458482
CCCGATATGGCATTCCCTAGATTAAATAACTTAAGTTTTTGACTTCTACCTCCTGCTCTATTATTATT---ACTAGGGTCCTCCTTAGTAGAACAAGGAGCAGGCACAGGATGAACTGTTTACCCTCCCTTATCAGGTTCTCAAACTCATTCCGGAGGTTCTGTTGATATGGCAATATTTAGTTTACATTGTGCCGGTGCATCTTCTATTGCAGG
>Eutima_japonica_AB458465
CCCGATATGGCATTCCCTAGATTAAATAACTTAAGTTTTTGACTTCTACCTCCTGCTCTATTATTATT---ACTAGGGTCCTCCTTAGTAGAACAAGGAGCAGGCACAGGATGAACTGTTTACCCTCCCTTATCAGGTTCTCAAACTCATTCCGGAGGTTCTGTTGATATGGCAATATTTAGTTTACATTGTGCCGGTGCATCTTCTATTGCAGG
>Eutima_japonica_AB458458
CCCGATATGGCATTCCCTAGATTAAATAACTTAAGTTTTTGACTTCTACCCCCTGCTCTATTATTATT---ACTAGGGTCCTCCTTAGTAGAACAAGGAGCAGGCACAGGATGAACTGTTTACCCTCCCTTATCAGGTTCTCAAACTCATTCCGGAGGTTCTGTTGATATGGCAATATTTAGTTTACATTGTGCAGGTGCATCTTCTATTGCAGG
>Eutima_japonica_AB458483
CCCGATATGGCATTCCCTAGATTAAATAACTTAAGTTTTTGACTTCTACCTCCTGCTCTATTATTATT---ACTAGGGTCCTCCTTAGTAGAACAAGGAGCAGGCACAGGATGAACTGTCTACCCTCCCTTATCAGGTTCTCAAACTCATTCCGGAGGTTCTGTTGATATGGCAATATTTAGTTTACATTGTGCAGGTGCATCTTCTATTGCAGG
>Eutima_japonica_AB458484
CCCGATATGGCATTCCCTAGATTAAATAACTTAAGTTTTTGACTTCTGCCTCCTGCTCTATTATTATT---ACTAGGGTCCTCCTTAGTAGAACAAGGAGCAGGCACAGGATGAACTGTTTACCCTCCCTTATCAGGTTCTCAAACTCATTCCGGAGGTTCTGTTGATATGGCAATATTTAGTTTACATTGTGCAGGTGCATCTTCTATTGCAGG
>Eutima_japonica_AB458490
CCCGATATGGCATTCCCTAGATTAAATAACTTAAGTTTTTGACTTCTACCTCCTGCTCTATTATTATT---ACTAGGGTCCTCCTTAGTAGAACAAGGAGCAGGCACAGGATGAACTGTTTACCCTCCCTTATCAGGTTCTCAAACTCATTCCGGAGGTTCTGTTGATATGGCAATATTTAGTTTACATTGTGCAGGTGCATCTTCTATTGCAGG
>Eutima_japonica_AB458453
CCCGATATGGCATTCCCTAGATTAAATAACTTAAGTTTTTGACTTCTACCTCCTGCTCTATTATTATT---ACTAGGGTCCTCCTTAGTAGAACAAGGAGCAGGCACAGGATGAACTGTTTACCCTCCCTTATCAGGTTCTCAAACTCATTCCGGAGGTTCTGTTGATATGGCAATATTTAGTTTACATTGTGCAGGTGCATCTTCTATTGCAGG
>Eutima_japonica_AB458485
CCCGATATGGCATTCCCTAGATTAAATAACTTAAGTTTTTGACTTCTACCTCCTGCTCTATTATTATT---ACTAGGGTCCTCCTTAGTAGAACAAGGAGCAGGCACAGGATGAACTGTTTACCCTCCCTTATCAGGTTCTCAAACTCATTCCGGAGGTTCTGTTGATATGGCAATATTTAGTTTACATTGTGCAGGTGCATCTTCTATTGCAGG
>Eutima_japonica_AB458468
CCCGATATGGCATTCCCTAGATTAAATAACTTAAGTTTTTGACTTCTACCTCCTGCTCTATTATTATT---ACTAGGGTCCTCCTTAGTAGAACAAGGAGCAGGCACAGGATGAACTGTTTACCCTCCCTTATCAGGTTCTCAAACTCATTCCGGAGGTTCTGTTGATATGGCAATATTTAGTTTACATTGTGCAGGTGCATCTTCTATTGCAGG
>Eutima_japonica_AB458467
CCCGATATGGCATTCCCTAGATTAAATAACTTAAGTTTTTGACTTCTACCTCCTGCTCTATTATTATT---ACTAGGGTCCTCCTTAGTAGAACAAGGAGCAGGCACAGGATGAACTGTTTACCCTCCCTTATCAGGTTCTCAAACTCATTCCGGAGGTTCTGTTGATATGGCAATATTTAGTTTACATTGTGCAGGTGCATCTTCTATTGCAGG
>Eutima_japonica_AB458448
CCCGATATGGCATTCCCTAGATTAAATAACTTAAGTTTTTGACTTCTACCTCCTGCTCTATTATTATT---ACTAGGGTCCTCCTTAGTAGAACAAGGAGCAGGCACAGGATGAACTGTTTACCCTCCCTTATCAGGTTCTCAAACTCATTCCGGAGGTTCTGTTGATATGGCAATATTTAGTTTACATTGTGCAGGTGCATCTTCTATTGCAGG
>Eutima_japonica_AB458481
CCCGATATGGCATTCCCTAGATTAAATAACTTAAGTTTTTGACTTCTACCTCCTGCTCTATTATTATT---ACTAGGGTCCTCCTTAGTAGAACAAGGAGCAGGCACAGGATGAACTGTTTACCCTCCCTTATCAGGTTCTCAAACTCATTCCGGAGGTTCTGTTGATATGGCAATATTTAGTTTACATTGTGCAGGTGCATCTTCTATTGCAGG
>Eutima_japonica_AB458479
CCCGATATGGCATTCCCTAGATTAAATAACTTAAGTTTTTGACTTCTACCTCCTGCTCTATTATTATT---ACTAGGGTCCTCCTTAGTAGAACAAGGAGCAGGCACAGGATGAACTGTTTACCCTCCCTTATCAGGTTCTCAAACTCATTCCGGAGGTTCTGTTGATATGGCAATATTTAGTTTACATTGTGCAGGTGCATCTTCTATTGCAGG
>Eutima_japonica_AB458478
CCCGATATGGCATTCCCTAGATTAAATAACTTAAGTTTTTGACTTCTACCTCCTGCTCTATTATTATT---ACTAGGGTCCTCCTTAGTAGAACAAGGAGCAGGCACAGGATGAACTGTTTACCCTCCCTTATCAGGTTCTCAAACTCATTCCGGAGGTTCTGTTGATATGGCAATATTTAGTTTACATTGTGCAGGTGCATCTTCTATTGCAGG
>Eutima_japonica_AB458460
CCCGATATGGCATTCCCTAGATTAAATAACTTAAGTTTTTGACTTCTACCTCCTGCTCTATTATTATT---ACTAGGGTCCTCCTTAGTAGAACAAGGAGCAGGCACAGGATGAACTGTTTACCCTCCCTTATCAGGTTCTCAAACTCATTCCGGAGGTTCTGTTGATATGGCAATATTTAGTTTACATTGTGCAGGTGCATCTTCTATTGCAGG
>Eutima_japonica_AB458449
CCCGATATGGCATTCCCTAGATTAAATAACTTAAGTTTTTGACTTCTACCTCCTGCTCTATTATTATT---ACTAGGGTCCTCCTTAGTAGAACAAGGAGCAGGCACAGGATGAACTGTTTACCCTCCCTTATCAGGTTCTCAAACTCATTCCGGAGGTTCTGTTGATATGGCAATATTTAGTTTACATTGTGCAGGTGCATCTTCTATTGCAGG
>Agalma_elegans_AY937363
CCAGATATGGCATTTCCTAGATTAAATAATTTAAGTTTTTGATTACTACCTCCAGCTTTAATTTTATT---ATTAGGGTCATCTTTAGTAGAACAAGGAGCTGGTACTGGTTGAACTGTTTATCCACCATTATCTGGGCCTCAAACCCATTCCGGAGGTTCGGTAGATTTAGCTATATTTAGTTTACATTGTGCAGGTGCTTCTTCTATTATGGG
>Agalma_elegans_PP409368
CCCGATATGGCATTTCCTAGATTAAATAATCTAAGTTTTTGATTACTACCTCCAGCTTTAATTTTATT---ATTAGGGTCATCTTTAGTAGAACAAGGAGCTGGTACTGGTTGAACTGTTTATCCACCATTATCTGGACCTCAAACTCATTCGGGAGGTTCGGTAGATTTAGCTATATTTAGTTTACATTGTGCAGGTGCTTCTTCTATTATGGG
>Agalma_elegans_PP409404
CCCGATATGGCATTTCCTAGATTAAATAATCTAAGTTTTTGATTACTACCTCCAGCTTTAATTTTATT---ATTAGGGTCATCTTTAGTAGAACAAGGAGCTGGTACTGGTTGAACTGTTTATCCACCATTATCTGGACCTCAAACTCATTCAGGAGGTTCGGTAGATTTAGCTATATTTAGTTTACATTGTGCAGGTGCTTCTTCTATTATGGG
>Agalma_elegans_GQ119943
CCAGATATGGCATTTCCTAGATTAAATAATTTAAGTTTTTGATTACTACCTCCAGCTTTAATTTTATT---ATTAGGGTCATCTTTAGTAGAACAAGGAGCTGGTACTGGTTGAACTGTTTATCCACCATTATCTGGGCCTCAAACTCATTCAGGAGGTTCAGTAGATTTAGCTATATTTAGTTTACATTGTGCAGGTGCTTCTTCTATTATGGG
>Agalma_elegans_GQ119942
CCAGATATGGCATTTCCTAGATTAAATAATTTAAGTTTTTGATTACTACCTCCAGCTTTAATTTTATT---ATTAGGGTCATCTTTAGTAGAACAAGGAGCTGGTACTGGTTGAACTGTTTATCCACCATTATCTGGACCTCAAACTCATTCAGGAGGTTCAGTAGATTTAGCTATATTTAGTTTACATTGTGCAGGTGCTTCTTCTATTATGGG
>Agalma_elegans_PP409322
CCAGATATGGCATTTCCTAGGTTAAATAATTTAAGTTTTTGATTACTACCTCCAGCTTTAATTTTATT---ATTAGGGTCATCTTTAGTAGAACAAGGAGCTGGTACTGGTTGAACTGTTTATCCACCATTATCTGGACCTCAAACTCATTCGGGAGGTTCAGTAGATTTAGCTATATTTAGTTTACATTGTGCAGGTGCTTCTTCTATTATGGG
>Agalma_elegans_GQ119941
CCAGATATGGCATTTCCTAGATTAAATAATTTAAGTTTTTGATTACTACCTCCAGCTTTAATTTTATT---ATTAGGGTCATCTTTAGTAGAACAAGGAGCTGGTACTGGTTGAACTGTTTATCCACCATTATCTGGACCTCAAACTCATTCGGGAGGTTCAGTAGATTTAGCTATATTTAGTTTACATTGTGCAGGTGCTTCTTCTATTATGGG
>Agalma_okenii_MH708467
CCTGATATGGCATTTCCTAGGTTAAACAATTTAAGTTTTTGGTTATTACCTCCAGCTTTAATTTTATT---ATTAGGTTCGTCATTAGTAGAACAAGGGGCTGGTACAGGTTGGACTGTCTATCCACCATTATCTGGGCCACAAACACATTCAGGAGGTTCGGTTGATTTAGCTATTTTTAGTTTGCATTGTGCTGGTGCTTCATCAATAATGGG
>Agalma_okenii_MH708468
CCTGATATGGCATTTCCTAGGTTAAACAATTTAAGTTTTTGGTTATTACCTCCAGCTTTAATTTTATT---ATTAGGTTCGTCATTAGTAGAACAAGGGGCTGGTACAGGTTGGACTGTCTATCCACCATTATCTGGGCCACAAACACATTCAGGAGGTTCGGTTGATTTAGCTATTTTTAGTTTGCATTGTGCTGGTGCTTCATCAATAATGGG
>Agalma_okenii_MH708469
CCTGATATGGCATTTCCTAGGTTAAACAATTTAAGTTTTTGGTTATTACCTCCAGCTTTAATTTTATT---ATTAGGTTCGTCATTAGTAGAACAAGGGGCTGGTACAGGTTGGACTGTCTATCCACCATTATCTGGGCCACAAACACATTCAGGAGGTTCGGTTGATTTAGCTATTTTTAGTTTGCATTGTGCTGGTGCTTCATCAATAATGGG
>Agalma_okenii_MH708470
CCTGATATGGCATTTCCTAGGTTAAACAATTTAAGTTTTTGGTTATTACCTCCAGCTTTAATTTTATT---ATTAGGTTCGTCATTAGTAGAACAAGGGGCTGGTACAGGTTGGACTGTCTATCCACCATTATCTGGGCCACAAACACATTCAGGAGGTTCGGTTGATTTAGCTATTTTTAGTTTGCATTGTGCTGGTGCTTCATCAATAATGGG
>Agalma_okenii_MH708471
CCTGATATGGCATTTCCTAGGTTAAACAATTTAAGTTTTTGGTTATTACCTCCAGCTTTAATTTTATT---ATTAGGTTCGTCATTAGTAGAACAAGGGGCTGGTACAGGTTGGACTGTCTATCCACCATTATCTGGGCCACAAACACATTCAGGAGGTTCGGTTGATTTAGCTATTTTTAGTTTGCATTGTGCTGGTGCTTCATCAATAATGGG
>Agalma_okenii_GQ119948
CCTGATATGGCATTTCCTAGGTTAAACAATTTAAGTTTTTGGTTATTACCTCCAGCTTTAATTTTATT---ATTAGGTTCGTCATTAGTAGAACAAGGGGCTGGTACAGGTTGGACTGTCTATCCACCATTATCTGGCCCACAAACACATTCAGGGGGTTCGGTTGATTTAGCTATTTTTAGTTTGCATTGTGCTGGTGCTTCATCAATAATGGG
>Agalma_okenii_GQ119947
CCTGATATGGCATTTCCTAGGTTAAACAATTTAAGTTTTTGGTTATTACCTCCAGCTTTAATTTTATT---ATTAGGTTCGTCATTAGTAGAACAAGGGGCTGGTACAGGTTGGACTGTCTATCCACCATTATCTGGCCCACAAACACATTCAGGGGGTTCGGTTGATTTAGCTATTTTTAGTTTGCATTGTGCTGGTGCTTCATCAATAATGGG
>Agalma_okenii_MW125222
CCTGATATGGCATTTCCTAGGTTAAACAATTTAAGTTTTTGGTTATTACCTCCAGCTTTAATTTTATT---ATTAGGTTCGTCATTAGTAGAACAAGGGGCTGGTACAGGTTGGACTGTCTATCCACCATTATCTGGCCCACAAACACATTCAGGAGGTTCGGTTGATTTAGCTATTTTTAGTTTGCATTGTGCTGGTGCTTCATCAATAATGGG
>Agalma_okenii_MW125221
CCTGATATGGCATTTCCTAGGTTAAACAATTTAAGTTTTTGGTTATTACCTCCAGCTTTAATTTTATT---ATTAGGTTCGTCATTAGTAGAACAAGGGGCTGGTACAGGTTGGACTGTCTATCCACCATTATCTGGCCCACAAACACATTCAGGAGGTTCGGTTGATTTAGCTATTTTTAGTTTGCATTGTGCTGGTGCTTCATCAATAATGGG
>Agalma_okenii_GQ119945
CCTGATATGGCATTTCCTAGGTTAAATAATTTAAGTTTTTGGTTATTACCTCCAGCTTTAATTTTATT---ATTAGGTTCGTCATTAGTAGAACAAGGGGCTGGTACAGGTTGGACTGTCTATCCACCATTATCTGGCCCACAAACACATTCAGGAGGTTCGGTTGATTTAGCTATTTTTAGTTTGCATTGTGCTGGTGCTTCATCAATAATGGG
>Agalma_okenii_MW125223
CCTGATATGGCATTTCCTAGGTTAAACAATTTAAGTTTTTGGTTATTACCTCCAGCTTTAATTTTATT---ATTAGGTTCGTCATTAGTAGAACAAGGGGCTGGTACAGGTTGGACTGTCTATCCACCATTATCTGGCCCACAAACACATTCAGGAGGTTCGGTTGATTTAGCTATTTTTAGTTTGCATTGTGCTGGTGCTTCATCAATAATGGG
>Agalma_okenii_MW125246
CCTGATATGGCATTTCCTAGGTTAAACAATTTAAGTTTTTGGTTATTACCTCCAGCTTTAATTTTATT---ATTAGGTTCGTCATTAGTAGAACAAGGGGCTGGTACAGGTTGGACTGTCTATCCACCATTATCTGGCCCACAAACACATTCAGGAGGTTCGGTTGATTTAGCTATTTTTAGTTTGCATTGTGCTGGTGCTTCATCAATAATGGG
>Agalma_okenii_GQ119944
CCTGATATGGCATTTCCTAGGTTAAACAATTTAAGTTTTTGGTTATTACCTCCAGCTTTAATTTTATT---ATTAGGTTCGTCATTAGTAGAACAAGGGGCTGGTACAGGTTGGACTGTCTATCCACCATTATCTGGCCCACAAACACATTCAGGAGGTTCGGTTGATTTAGCTATTTTTAGTTTGCATTGTGCTGGTGCTTCATCAATAATGGG
>Athorybia_sp._MW125235
CCAGATATGGCATTTCCTAGGTTAAATAATTTAAGTTTTTGGTTATTACCTCCGGCTTTAATTTTATT---ATTAGGTTCTTCTTTGGTTGAACAAGGAGCTGGTACAGGGTGAACTGTTTATCCTCCTTTATCCGGACCTCAAACACATTCAGGAGGTTCTGTCGATTTGGCTATTTTTAGTTTACATTGTGCCGGTGCTTCCTCTATTATGGG
>Athorybia_sp._OR379226
CCAGATATGGCATTTCCTAGGTTGAATAATCTAAGTTTTTGATTACTACCTCCAGCTTTGATTTTATT---ACTAGGTTCTTCTTTAGTCGAACAAGGGGCTGGTACTGGTTGGACTGTTTATCCTCCTTTATCTGGACCTCAAACACATTCAGGGGGTTCTGTTGATTTAGCTATTTTTAGTTTACATTGTGCTGGTGCTTCTTCCATCATGGG
>Athorybia_rosacea_GQ119956
CCAGATATGGCATTTCCCAGGTTGAATAATCTAAGTTTTTGATTACTACCTCCAGCTTTGATTTTATT---ACTGGGTTCTTCTTTAGTCGAACAAGGAGCTGGTACTGGTTGGACTGTTTATCCTCCTTTATCTGGACCTCAAACACATTCAGGGGGTTCTGTTGATTTAGCTATTTTTAGTTTACATTGTGCTGGTGCTTCTTCTATTATGGG
>Athorybia_rosacea_AY937364
CCAGATATGGCATTTCCTAGGTTGAATAATCTAAGTTTTTGATTACTACCTCCAGCTTTGATTTTATT---ACTGGGTTCTTCTTTAGTCGAACAAGGAGCTGGTACTGGTTGAACTGTTTATCCTCCTTTATCTGGACCTCAAACACATTCAGGGGGTTCTGTTGATTTAGCTATTTTTAGTTTACATTGTGCTGGTGCTTCTTCTATTATGGG
>Athorybia_rosacea_MW125219
CCAGATATGGCATTTCCTAGGTTGAATAATCTAAGTTTTTGATTACTACCTCCAGCTTTAATTTTATT---ACTGGGTTCTTCTTTAGTCGAACAAGGAGCTGGTACTGGTTGGACTGTTTATCCTCCTTTATCTGGACCTCAAACACATTCAGGGGGTTCTGTTGATTTAGCTATTTTTAGTTTACATTGTGCTGGTGCTTCTTCTATTATGGG
>Athorybia_rosacea_MW125220
CCAGATATGGCATTTCCTAGGTTGAATAATCTAAGTTTTTGATTACTACCTCCAGCTTTAATTTTATT---ACTGGGTTCTTCTTTAGTCGAACAAGGAGCTGGTACTGGTTGGACTGTTTATCCTCCTTTATCTGGACCTCAAACACATTCAGGGGGTTCTGTTGATTTAGCTATTTTTAGTTTACATTGTGCTGGTGCTTCTTCTATTATGGG
>Nanomia_cara_GQ120029
CCTGATATGGCATTTCCTAGATTAAATAATCTTAGTTTTTGATTATTACCCCCAGCATTAATTTTATT---ATTGGGATCATCAATGGTAGAACAAGGAGCAGGAACTGGTTGAACAGTATATCCCCCATTATCTGGACCTCAAGCACATTCTGGAGGATCAGTAGATTTAGCTATTTTCAGTTTACACACTGCAGGAGCTTCATCTATAATGGG
>Nanomia_cara_PP195997
CCTGATATGGCATTTCCTAGATTAAATAATCTTAGTTTTTGATTATTACCCCCAGCATTAATTTTATT---ATTGGGATCATCAATGGTAGAACAAGGAGCAGGAACTGGTTGAACAGTATATCCCCCATTATCTGGACCTCAAGCACATTCTGGAGGATCAGTAGATTTAGCTATTTTCAGTTTACACACTGCAGGAGCTTCATCTATAATGGG
>Nanomia_cara_GQ120023
CCTGATATGGCATTTCCTAGGTTAAATAATCTTAGTTTTTGACTATTACCCCCAGCATTAATTTTATT---ATTGGGATCATCAATGGTAGAACAAGGAGCAGGAACTGGTTGAACAGTATATCCCCCATTATCTGGACCTCAAGCACATTCTGGAGGATCAGTAGATTTAGCTATTTTCAGTTTACACACTGCAGGAGCTTCATCTATAATGGG
>Nanomia_cara_GQ120026
CCTGATATGGCATTTCCTAGATTAAATAATCTTAGTTTTTGACTATTACCCCCAGCATTAATTTTATT---ATTGGGATCATCAATAGTAGAACAAGGAGCAGGAACTGGTTGAACAGTATATCCCCCATTATCTGGACCTCAAGCACATTCTGGAGGATCAGTAGATTTAGCTATTTTCAGTTTACACACTGCAGGAGCTTCATCTATAATGGG
>Nanomia_cara_GQ120024
CCTGATATGGCATTTCCTAGATTAAATAATCTTAGTTTTTGACTATTACCCCCAGCATTAATTTTATT---ATTGGGATCATCAATGGTAGAACAAGGAGCAGGAACTGGTTGAACAGTATATCCCCCATTATCTGGACCTCAAGCACATTCTGGAGGATCAGTAGATTTAGCTATTTTCAGTTTACACACTGCAGGAGCTTCATCTATAATGGG
>Nanomia_cara_GQ120028
CCTGATATGGCATTTCCTAGATTAAATAATCTTAGTTTTTGACTATTACCCCCAGCATTAATTTTATT---ATTGGGATCATCAATGGTAGAACAAGGAGCAGGAACTGGTTGAACAGTATATCCCCCATTATCTGGACCTCAAGCACATTCTGGAGGATCAGTAGATTTAGCTATTTTCAGTTTACACACTGCAGGAGCTTCATCTATAATGGG
>Nanomia_cara_GQ120025
CCTGATATGGCATTTCCTAGATTAAATAATCTTAGTTTTTGACTATTACCCCCAGCATTAATTTTATT---ATTGGGATCATCAATGGTAGAACAAGGAGCAGGAACTGGTTGAACAGTATATCCCCCATTATCTGGACCTCAAGCACATTCTGGAGGATCAGTAGATTTAGCTATTTTCAGTTTACACACTGCAGGAGCTTCATCTATAATGGG
>Nanomia_cara_GQ120027
CCTGATATGGCATTTCCTAGATTAAATAATCTTAGTTTTTGACTATTACCCCCAGCATTAATTTTATT---ATTGGGATCATCAATGGTAGAACAAGGAGCAGGAACTGGTTGAACAGTATATCCCCCATTATCTGGACCTCAAGCACATTCTGGAGGATCAGTAGATTTAGCTATTTTCAGTTTACACACTGCAGGAGCTTCATCTATAATGGG
>Nanomia_cara_PP195994
CCTGATATGGCATTTCCTAGATTAAATAATCTTAGTTTTTGACTATTACCCCCAGCATTAATTTTATT---ATTGGGATCATCAATGGTAGAACAAGGAGCAGGAACTGGTTGAACAGTATATCCCCCATTATCTGGACCTCAAGCACATTCTGGAGGATCAGTAGATTTAGCTATTTTCAGTTTACACACTGCAGGAGCTTCATCTATAATGGG
>Nanomia_cara_PP196000
CCTGATATGGCATTTCCTAGATTAAATAATCTTAGTTTTTGACTATTACCCCCAGCATTAATTTTATT---ATTGGGATCATCAATGGTAGAACAAGGAGCAGGAACTGGTTGAACAGTATATCCCCCATTATCTGGACCTCAAGCACATTCTGGAGGATCAGTAGATTTAGCTATTTTCAGTTTACACACTGCAGGAGCTTCATCTATAATGGG
>Nanomia_cara_PP196001
CCTGATATGGCATTTCCTAGATTAAATAATCTTAGTTTTTGACTATTACCCCCAGCATTAATTTTATT---ATTGGGATCATCAATGGTAGAACAAGGAGCAGGAACTGGTTGAACAGTATATCCCCCATTATCTGGACCTCAAGCACATTCTGGAGGATCAGTAGATTTAGCTATTTTCAGTTTACACACTGCAGGAGCTTCATCTATAATGGG
>Nanomia_cara_PP196002
CCTGATATGGCATTTCCTAGATTAAATAATCTTAGTTTTTGACTATTACCCCCAGCATTAATTTTATT---ATTGGGATCATCAATGGTAGAACAAGGAGCAGGAACTGGTTGAACAGTATATCCCCCATTATCTGGACCTCAAGCACATTCTGGAGGATCAGTAGATTTAGCTATTTTCAGTTTACACACTGCAGGAGCTTCATCTATAATGGG
>Nanomia_cara_PP195995
CCTGATATGGCATTTCCTAGATTAAATAATCTTAGTTTTTGACTATTACCCCCAGCATTAATTTTATT---ATTGGGATCATCAATGGTAGAACAAGGAGCAGGAACTGGTTGAACAGTATATCCCCCATTATCTGGACCTCAAGCACATTCTGGAGGATCAGTAGATTTAGCTATTTTCAGTTTACACACTGCAGGAGCTTCATCTATAATGGG
>Nanomia_cara_PP195996
CCTGATATGGCATTTCCTAGATTAAATAATCTTAGTTTTTGACTATTACCCCCAGCATTAATTTTATT---ATTGGGATCATCAATGGTAGAACAAGGAGCAGGAACTGGTTGAACAGTATATCCCCCATTATCTGGACCTCAAGCACATTCTGGAGGATCAGTAGATTTAGCTATTTTCAGTTTACACACTGCAGGAGCTTCATCTATAATGGG
>Nanomia_cara_PP195998
CCTGATATGGCATTTCCTAGATTAAATAATCTTAGTTTTTGACTATTACCCCCAGCATTAATTTTATT---ATTGGGATCATCAATGGTAGAACAAGGAGCAGGAACTGGTTGAACAGTATATCCCCCATTATCTGGACCTCAAGCACATTCTGGAGGATCAGTAGATTTAGCTATTTTCAGTTTACACACTGCAGGAGCTTCATCTATAATGGG
>Nanomia_cara_PP195999
CCTGATATGGCATTTCCTAGATTAAATAATCTTAGTTTTTGACTATTACCCCCAGCATTAATTTTATT---ATTGGGATCATCAATGGTAGAACAAGGAGCAGGAACTGGTTGAACAGTATATCCCCCATTATCTGGACCTCAAGCACATTCTGGAGGATCAGTAGATTTAGCTATTTTCAGTTTACACACTGCAGGAGCTTCATCTATAATGGG
>Halistemma_sp._MT933182
CCTGATATGGCATTTCCACGTTTAAATAATTTAAGTTTTTGATTACTACCTCCTGCTTTAATTCTTTT---ATTAGGATCTTCTTTAGTAGAACAAGGAGCTGGTACTGGATGAACTGTTTACCCCCCTTTATCAGGGCCTCAAACACATTCAGGAGGTTCTGTTGATTTAGCTATATTTAGTCTTCATTCTGCAGGAGCTTCATCTATTATGGG
>Halistemma_sp._MT933178
CCTGATATGGCATTTCCACGTTTAAATAATTTAAGTTTTTGATTACTACCTCCTGCTTTAATTCTTTT---ATTAGGATCTTCTTTAGTAGAACAAGGAGCTGGTACTGGATGAACTGTTTACCCCCCTTTATCAGGGCCTCAAACACATTCAGGAGGTTCTGTTGATTTAGCTATATTTAGTCTTCATTCTGCAGGAGCTTCATCTATTATGGG
>Halistemma_sp._MT933181
CCTGATATGGCATTTCCACGTTTAAATAATTTAAGTTTTTGATTACTACCTCCTGCTTTAATTCTTTT---ATTAGGATCTTCTTTAGTAGAACAAGGAGCTGGTACTGGATGAACTGTTTACCCCCCTTTATCAGGGCCTCAAACACATTCAGGAGGTTCTGTTGATTTAGCTATATTTAGTCTTCATTCTGCAGGAGCTTCATCTATTATGGG
>Halistemma_sp._MT933179
CCTGATATGGCATTTCCACGTTTAAATAATTTAAGTTTTTGATTACTACCTCCTGCTTTAATTCTTTT---ATTAGGATCTTCTTTAGTAGAACAAGGAGCTGGTACTGGATGAACTGTTTACCCCCCTTTATCAGGGCCTCAAACACATTCAGGAGGTTCTGTTGATTTAGCTATATTTAGTCTTCATTCTGCAGGAGCTTCATCTATTATGGG
>Halistemma_sp._MT933180
CCTGATATGGCATTTCCACGTTTAAATAATTTAAGTTTTTGATTACTACCTCCTGCTTTAATTCTTTT---ATTAGGATCTTCTTTAGTAGAACAAGGAGCTGGTACTGGATGAACTGTTTACCCCCCTTTATCAGGGCCTCAAACACATTCAGGAGGTTCTGTTGATTTAGCTATATTTAGTCTTCATTCTGCAGGAGCTTCATCTATTATGGG
>Halistemma_sp._MT933183
CCTGATATGGCATTTCCACGTTTAAATAATTTAAGTTTTTGATTACTACCTCCTGCTTTAATTCTTTT---ATTAGGATCTTCTTTAGTAGAACAAGGAGCTGGTACTGGATGAACTGTTTACCCCCCTTTATCAGGGCCTCAAACACATTCAGGAGGTTCTGTTGATTTAGCTATATTTAGTCTTCATTCTGCAGGAGCTTCATCTATTATGGG
>Halistemma_cupulifera_GQ119991
CCTGATATGGCATTTCCACGTTTAAATAATTTAAGTTTTTGGTTATTACCCCCTGCTCTAATTCTTTT---ATTAGGATCATCATTGGTAGAACAAGGAGCCGGAACTGGTTGAACAGTTTATCCACCATTATCAGGACCTCAAACACATTCAGGAGGATCAGTTGATTTAGCTATATTCAGTTTACATTCCGCAGGAGCTTCATCCATTATGGG
>Halistemma_cupulifera_GQ119989
CCTGATATGGCATTTCCACGTTTAAATAATTTAAGTTTTTGGTTATTACCCCCTGCTCTAATTCTTTT---ATTAGGATCATCATTGGTAGAACAAGGAGCCGGAACTGGTTGAACAGTTTATCCACCATTATCAGGACCTCAAACACATTCAGGAGGATCAGTTGATTTAGCTATATTCAGTTTACATTCCGCAGGAGCTTCATCCATTATGGG
>Clytia_hemisphaerica_KX665194
CCTGATATGGCATTTCCTAGGTTAAATAACCTAAGTTTTTGGTTACTCCCACCAGCATTATTATTATT---ATTAGGGTCTTCTTTAGTAGAACAAGGAGCAGGTACTGGTTGAACAGTTTACCCTCCTTTATCAGGACCTCAAACACATTCAGGAGGATCAGTAGATATGGCAATTTTTAGTTTACATTGTGCAGGTGCTTCATCTATTATGGG
>Clytia_hemisphaerica_KX665188
CCTGATATGGCATTTCCTAGGTTAAATAACCTAAGTTTTTGGTTACTTCCACCAGCATTATTATTATT---ATTAGGGTCTTCTTTAGTAGAACAAGGAGCAGGTACTGGTTGAACAGTTTACCCTCCTTTATCAGGACCTCAAACACATTCGGGAGGATCAGTAGATATGGCAATTTTTAGTTTACATTGTGCAGGTGCTTCATCTATTATGGG
>Clytia_hemisphaerica_KX665184
CCTGATATGGCATTTCCTAGGTTAAATAACCTAAGTTTCTGGTTACTTCCACCAGCATTATTATTATT---ATTAGGGTCTTCTTTAGTAGAACAAGGAGCAGGTACTGGTTGAACAGTTTACCCTCCTTTATCAGGACCTCAAACACATTCAGGAGGATCAGTAGATATGGCAATTTTTAGTTTACATTGTGCAGGTGCTTCATCTATTATGGG
>Clytia_hemisphaerica_KX665182
CCTGATATGGCATTTCCTAGGTTAAATAACCTAAGTTTTTGGTTACTTCCACCAGCATTATTATTATT---ATTAGGGTCTTCTTTAGTAGAACAAGGAGCAGGTACTGGTTGAACAGTTTACCCTCCTTTATCAGGACCTCAAACACATTCAGGAGGATCAGTAGATATGGCAATTTTTAGTTTACATTGTGCAGGTGCTTCATCTATTATGGG
>Clytia_hemisphaerica_KX665190
CCTGATATGGCATTTCCTAGGTTAAATAACCTAAGTTTTTGGTTACTTCCACCAGCATTATTATTATT---ATTAGGGTCTTCTTTAGTAGAACAAGGAGCAGGTACTGGTTGAACAGTTTACCCTCCTTTATCAGGACCTCAAACACATTCAGGAGGATCAGTAGATATGGCAATTTTTAGTTTACATTGTGCAGGTGCTTCATCTATTATGGG
>Clytia_hemisphaerica_KX665183
CCTGATATGGCATTTCCTAGGTTAAATAACCTAAGTTTTTGGTTACTTCCACCAGCATTATTATTATT---ATTAGGGTCTTCTTTAGTAGAACAAGGAGCAGGTACTGGTTGAACAGTTTACCCTCCTTTATCAGGACCTCAAACACATTCAGGAGGATCAGTAGATATGGCAATTTTTAGTTTACATTGTGCAGGTGCTTCATCTATTATGGG
>Clytia_sp_KC439971
CCCGATATGGCATTTCCTAGGTTAAATAACCTAAGTTTTTGGTTACTTCCACCAGCATTATTATTATT---ATTAGGGTCTTCTTTAGTAGAACAAGGAGCAGGTACTGGTTGAACAGTTTACCCCCCTTTATCAGGACCTCAAACGCATTCAGGAGGGTCAGTAGATATGGCAATTTTTAGTTTACATTGTGCAGGTGCTTCATCTATTATGGG
>Clytia_sp_KC439967
CCCGATATGGCATTTCCTAGGTTAAATAACCTAAGTTTTTGGTTACTTCCACCAGCATTATTATTATT---ATTAGGGTCTTCTTTAGTAGAACAAGGAGCAGGTACTGGTTGAACAGTTTACCCTCCTTTATCAGGACCTCAAACGCATTCAGGAGGGTCAGTAGATATGGCAATTTTTAGTTTACATTGTGCAGGTGCTTCATCTATTATGGG
>Clytia_sp_KC439974
CCCGATATGGCATTTCCTAGGTTAAATAACCTAAGTTTTTGGTTACTTCCACCAGCATTATTATTATT---ATTAGGGTCTTCTTTAGTAGAACAAGGAGCAGGTACTGGTTGAACAGTTTACCCTCCTTTATCAGGACCTCAAACGCATTCAGGAGGGTCAGTAGATATGGCAATTTTTAGTTTACATTGTGCAGGTGCTTCATCTATTATGGG
>Clytia_sp_KC439970
CCTGATATGGCATTTCCTAGGTTAAATAACCTAAGTTTTTGGTTACTTCCACCAGCATTATTATTATT---ATTAGGGTCTTCTTTAGTAGAACAAGGAGCAGGTACTGGTTGAACAGTTTACCCCCCTTTATCAGGACCTCAAACGCATTCAGGAGGGTCAGTAGATATGGCAATTTTTAGTTTACATTGTGCAGGTGCTTCATCTATTATGGG
>Clytia_sp_KC439973
CCCGATATGGCATTTCCTAGGTTAAATAACCTAAGTTTTTGGTTACTTCCACCAGCATTATTATTATT---ATTAGGGTCTTCTTTAGTAGAACAAGGAGCAGGTACTGGTTGAACAGTTTACCCTCCTTTATCAGGACCTCAAACGCATTCAGGAGGGTCAGTAGATATGGCAATTTTTAGTTTACATTGTGCAGGTGCTTCATCTATTATGGG
>Clytia_sp_KC439961
CCCGATATGGCATTTCCTAGGTTAAATAACCTAAGTTTTTGGTTACTTCCACCAGCATTATTATTATT---ATTAGGGTCTTCTTTAGTAGAACAAGGAGCAGGTACTGGTTGAACAGTTTACCCTCCTTTATCAGGACCTCAAACGCATTCAGGAGGGTCAGTAGATATGGCAATTTTTAGTTTACATTGTGCAGGTGCTTCATCTATTATGGG
>Clytia_sp_KC439960
CCCGATATGGCATTTCCTAGGTTAAATAACCTAAGTTTTTGGTTACTTCCACCAGCATTATTATTATT---ATTAGGGTCTTCTTTAGTAGAACAAGGAGCAGGTACTGGTTGAACAGTTTACCCTCCTTTATCAGGACCTCAAACGCATTCAGGAGGATCAGTAGATATGGCAATTTTTAGTTTACATTGTGCAGGTGCTTCATCTATTATGGG
>Clytia_sp_KC439968
CCCGATATGGCATTTCCTAGGTTAAATAACCTAAGTTTTTGGTTACTTCCACCAGCATTATTATTATT---ATTAGGGTCTTCTTTAGTAGAACAAGGAGCAGGTACTGGTTGAACAGTTTACCCTCCTTTATCAGGACCTCAAACGCATTCAGGAGGATCAGTAGATATGGCAATTTTTAGTTTACATTGTGCAGGTGCTTCATCTATTATGGG
>Clytia_sp_KC439962
CCCGATATGGCATTTCCTAGGTTAAATAACCTAAGTTTTTGGTTACTTCCACCAGCATTATTATTATT---ATTAGGGTCTTCTTTAGTAGAACAAGGAGCAGGTACTGGTTGAACAGTTTACCCTCCTTTATCAGGACCTCAAACGCATTCAGGAGGGTCAGTAGATATGGCAATTTTTAGTTTACATTGTGCAGGTGCTTCATCTATTATGGG
>Clytia_sp_KC439963
CCCGATATGGCATTTCCTAGGTTAAATAACCTAAGTTTTTGGTTACTTCCACCAGCATTATTATTATT---ATTAGGGTCTTCTTTAGTAGAACAAGGAGCAGGTACTGGTTGAACAGTTTACCCTCCTTTATCAGGACCTCAAACGCATTCAGGAGGGTCAGTAGATATGGCAATTTTTAGTTTACATTGTGCAGGTGCTTCATCTATTATGGG
>Clytia_sp_KC439964
CCCGATATGGCATTTCCTAGGTTAAATAACCTAAGTTTTTGGTTACTTCCACCAGCATTATTATTATT---ATTAGGGTCTTCTTTAGTAGAACAAGGAGCAGGTACTGGTTGAACAGTTTACCCTCCTTTATCAGGACCTCAAACGCATTCAGGAGGGTCAGTAGATATGGCAATTTTTAGTTTACATTGTGCAGGTGCTTCATCTATTATGGG
>Halecium_labrosum_MG935236
CCCGATATGGCATTTCCTAGGTTAAATAACCTAAGTTTTTGGTTACTTCCACCAGCATTATTATTATT---ATTAGGGTCTTCTTTAGTAGAACAAGGAGCAGGTACTGGTTGAACAGTTTACCCTCCTTTATCAGGACCTCAAACGCATTCAGGAGGGTCAGTAGATATGGCAATTTTTAGTTTACATTGTGCAGGTGCTTCATCTATTATGGG
>Clytia_sp_KC439969
CCCGATATGGCATTTCCTAGGTTAAATAACCTAAGTTTTTGGTTACTTCCACCAGCATTATTATTATT---ATTAGGGTCTTCTTTAGTAGAACAAGGAGCAGGTACTGGTTGAACAGTTTACCCTCCTTTATCAGGACCTCAAACGCATTCAGGAGGGTCAGTAGATATGGCAATTTTTAGTTTACATTGTGCAGGTGCTTCATCTATTATGGG
>Clytia_sp_KC439966
CCCGATATGGCATTTCCTAGGTTAAATAACCTAAGTTTTTGGTTACTTCCACCAGCATTATTATTATT---ATTAGGGTCTTCTTTAGTAGAACAAGGAGCAGGTACTGGTTGAACAGTTTACCCTCCTTTATCAGGACCTCAAACGCATTCAGGAGGGTCAGTAGATATGGCAATTTTTAGTTTACATTGTGCAGGTGCTTCATCTATTATGGG
>Clytia_sp_KC439965
CCCGATATGGCATTTCCTAGGTTAAATAACCTAAGTTTTTGGTTACTTCCACCAGCATTATTATTATT---ATTAGGGTCTTCTTTAGTAGAACAAGGAGCAGGTACTGGTTGAACAGTTTACCCTCCTTTATCAGGACCTCAAACGCATTCAGGAGGGTCAGTAGATATGGCAATTTTTAGTTTACATTGTGCAGGTGCTTCATCTATTATGGG
>Clytia_hemisphaerica_MF000504
CCCGATATGGCATTTCCTAGGTTAAATAACCTAAGTTTTTGGTTACTTCCACCAGCATTATTATTATT---ATTAGGGTCTTCTTTAGTAGAACAAGGAGCAGGTACTGGTTGAACAGTTTACCCTCCTTTATCAGGACCTCAAACGCATTCAGGAGGGTCAGTAGATATGGCAATTTTTAGTTTACATTGTGCAGGTGCTTCATCTATTATGGG
>Clytia_sp_KC439972
CCCGATATGGCATTTCCTAGGTTAAATAACCTAAGTTTTTGGTTACTTCCACCAGCATTATTATTATT---ATTAGGGTCTTCTTTAGTAGAACAAGGAGCAGGTACTGGTTGAACAGTTTACCCTCCTTTATCAGGACCTCAAACGCATTCAGGAGGGTCAGTAGATATGGCAATTTTTAGTTTACATTGTGCAGGTGCTTCATCTATTATGGG
>Clytia_hemisphaerica_AY789902
CCCGATATGGCATTTCCTAGGTTAAATAACCTAAGTTTTTGGTTACTTCCACCAGCATTATTATTATT---ATTAGGGTCTTCTTTAGTAGAACAAGGAGCAGGTACTGGTTGAACAGTTTACCCTCCTTTATCAGGACCTCAAACGCATTCAGGAGGGTCAGTAGATATGGCAATTTTTAGTTTACATTGTGCAGGTGCTTCATCTATTATGGG
>Clytia_hemisphaerica_KX665165
CCCGATATGGCATTTCCTAGATTAAATAATTTAAGTTTTTGGTTACTTCCACCAGCATTATTATTATT---ATTAGGATCTTCTTTAGTTGAACAAGGAGCAGGTACTGGTTGAACAGTATACCCCCCTTTATCAGGGCCACAAACACATTCAGGAGGATCTGTAGATATGGCAATTTTTAGTCTACATTGTGCAGGTGCTTCATCTATAATGGG
>Clytia_sp._OQ322681
CCCGATATGGCATTCCCTAGATTAAATAATTTAAGTTTCTGGTTACTCCCACCAGCATTATTATTATT---ATTAGGATCTTCTTTAGTTGAACAAGGAGCAGGTACTGGTTGAACAGTATACCCCCCTTTATCAGGGCCGCAAACACATTCAGGAGGATCTGTAGATATGGCAATTTTTAGTTTACATTGTGCAGGTGCTTCATCTATTATGGG
>Clytia_hemisphaerica_KX665168
CCTGATATGGCATTTCCTAGATTAAATAATTTAAGTTTCTGGTTACTTCCACCAGCATTATTATTATT---ACTAGGATCTTCTTTAGTTGAACAAGGAGCAGGTACTGGTTGAACAGTGTACCCCCCTTTATCAGGGCCTCAAACACATTCAGGAGGATCTGTAGATATGGCAATTTTTAGTTTACATTGTGCAGGTGCTTCATCTATTATGGG
>Clytia_hemisphaerica_KX665171
CCCGATATGGCATTCCCTAGATTAAATAATTTAAGTTTCTGGTTACTTCCACCAGCATTATTATTATT---ACTAGGATCTTCTTTAGTTGAACAAGGAGCAGGTACTGGTTGAACAGTATACCCCCCTTTATCAGGGCCCCAAACACATTCAGGAGGATCTGTAGATATGGCAATTTTTAGTTTACATTGTGCAGGTGCTTCATCTATTATGGG
>Clytia_sp._KX665220
CCTGATATGGCATTCCCTAGATTAAATAACTTAAGCTTTTGGTTACTTCCACCAGCATTATTATTATT---ATTAGGATCTTCTTTAGTAGAACAAGGAGCTGGTACAGGATGAACTGTATATCCTCCATTATCAGGACCTCAAACACATTCAGGAGGTTCAGTAGATATGGCAATTTTTAGTTTACACTGTGCAGGTGCATCATCTATTATGGG
>Clytia_gracilis_DQ068054
CCTGATATGGCATTTCCTAGATTAAATAATTTAAGCTTTTGGTTACTTCCACCAGCATTATTATTATT---ATTAGGATCTTCTTTAGTAGAACAAGGAGCTGGTACAGGTTGGACAGTTTATCCTCCTTTATCAGGACCGCAAACACATTCAGGAGGTTCAGTTGATATGGCAATTTTTAGTTTACATTGTGCAGGTGCTTCATCTATTATGGG
>Clytia_hemisphaerica_KX665218
CCTGATATGGCATTTCCTAGATTAAATAATTTAAGCTTTTGGTTACTTCCACCAGCATTATTATTATT---ATTAGGATCTTCTTTAGTAGAACAAGGAGCTGGTACAGGTTGGACAGTTTATCCTCCTTTATCAGGACCGCAAACACATTCAGGAGGTTCAGTTGATATGGCAATTTTTAGTTTACATTGTGCAGGTGCTTCATCTATTATGGG
>Clytia_gracilis_AY789900
CCCGATATGGCATTTCCTAGATTAAATAATTTAAGCTTTTGGTTACTTCCACCAGCATTATTATTATT---ATTAGGATCTTCTTTAGTAGAACAAGGAGCTGGTACAGGTTGGACAGTTTATCCTCCTTTATCAGGACCGCAAACACATTCAGGAGGTTCAGTTGATATGGCAATTTTTAGTTTACATTGTGCAGGTGCTTCATCTATTATGGG
>Clytia_hemisphaerica_KX665204
CCCGATATGGCATTTCCTAGATTAAATAATTTAAGCTTTTGGTTACTTCCACCAGCATTATTATTATT---ATTAGGATCTTCTTTAGTAGAACAAGGAGCTGGTACAGGTTGGACAGTTTATCCTCCTTTATCAGGACCGCAAACACATTCAGGAGGTTCAGTTGATATGGCAATTTTTAGTTTACATTGTGCAGGTGCTTCATCTATTATGGG
>Clytia_hemisphaerica_HM053515
CCCGATATGGCATTTCCTAGATTAAATAATTTAAGTTTTTGGTTACTTCCACCAGCATTATTATTATT---ATTAGGATCTTCTTTAGTAGAACAAGGAGCTGGTACAGGTTGGACAGTTTATCCTCCTTTATCAGGACCGCAAACACATTCAGGAGGTTCAGTTGATATGGCAATTTTTAGTTTACATTGTGCAGGTGCTTCATCTATTATGGG
>Clytia_hemisphaerica_HM053517
CCCGATATGGCATTTCCTAGATTAAATAATTTAAGTTTTTGGTTACTTCCACCAGCATTATTATTATT---ATTAGGATCTTCTTTAGTAGAACAAGGAGCTGGTACAGGTTGGACAGTTTATCCTCCTTTATCAGGACCGCAAACACATTCAGGAGGTTCAGTCGATATGGCAATTTTTAGTTTACATTGTGCAGGTGCTTCATCTATTATGGG
>Clytia_hemisphaerica_HM053516
CCCGATATGGCATTTCCTAGATTAAATAATTTAAGTTTTTGGTTACTTCCACCAGCATTATTATTATT---ATTAGGATCTTCTTTAGTAGAACAAGGAGCTGGTACAGGTTGGACAGTTTATCCTCCTTTATCAGGACCGCAAACACATTCAGGAGGTTCAGTTGATATGGCAATTTTTAGTTTACATTGTGCAGGTGCTTCATCTATTATGGG
>Clytia_hemisphaerica_JQ353730
CCCGATATGGCATTTCCTAGATTAAATAATTTAAGTTTTTGGTTACTTCCACCAGCATTATTATTATT---ATTAGGATCTTCTTTAGTAGAACAAGGAGCTGGTACAGGTTGGACAGTTTATCCTCCTTTATCAGGACCGCAAACACATTCAGGAGGTTCAGTTGATATGGCAATTTTTAGTTTACATTGTGCAGGTGCTTCATCTATTATGGG
>Clytia_hemisphaerica_JQ353729
CCCGATATGGCATTTCCTAGATTAAATAATTTAAGTTTTTGGTTACTTCCACCAGCATTATTATTATT---ATTAGGATCTTCTTTAGTAGAACAAGGAGCTGGTACAGGTTGGACAGTTTATCCTCCTTTATCAGGACCGCAAACACATTCAGGAGGTTCAGTTGATATGGCAATTTTTAGTTTACATTGTGCAGGTGCTTCATCTATTATGGG
>Clytia_hemisphaerica_KX665199
CCCGATATGGCATTTCCTAGATTAAATAATTTAAGTTTTTGGTTACTTCCACCAGCATTATTATTATT---ATTAGGATCTTCTTTAGTAGAACAAGGAGCTGGTACAGGTTGGACAGTTTATCCTCCTTTATCAGGACCGCAAACACATTCAGGAGGTTCAGTTGATATGGCAATTTTTAGTTTACATTGTGCAGGTGCTTCATCTATTATGGG
>Clytia_xiamenensis_JQ716201
CCCGATATGGCATTTCCTAGATTAAATAATTTAAGTTTTTGGTTACTTCCACCAGCATTATTATTATT---ATTAGGATCTTCTTTAGTAGAACAAGGAGCTGGTACAGGTTGGACAGTTTATCCTCCTTTATCAGGACCGCAAACACATTCAGGAGGTTCAGTTGATATGGCAATTTTTAGTTTACATTGTGCAGGTGCTTCATCTATTATGGG
>Clytia_xiamenensis_JQ716199
CCCGATATGGCATTTCCTAGATTAAATAATTTAAGTTTTTGGTTACTTCCACCAGCATTATTATTATT---ATTAGGATCTTCTTTAGTAGAACAAGGAGCTGGTACAGGTTGGACAGTTTATCCTCCTTTATCAGGACCGCAAACACATTCAGGAGGTTCAGTTGATATGGCAATTTTTAGTTTACATTGTGCAGGTGCTTCATCTATTATGGG
>Clytia_xiamenensis_JQ716198
CCCGATATGGCATTTCCTAGATTAAATAATTTAAGTTTTTGGTTACTTCCACCAGCATTATTATTATT---ATTAGGATCTTCTTTAGTAGAACAAGGAGCTGGTACAGGTTGGACAGTTTATCCTCCTTTATCAGGACCGCAAACACATTCAGGAGGTTCAGTTGATATGGCAATTTTTAGTTTACATTGTGCAGGTGCTTCATCTATTATGGG
>Clytia_xiamenensis_JQ716200
CCCGATATGGCATTTCCTAGATTAAATAATTTAAGTTTTTGGTTACTTCCACCAGCATTATTATTATT---ATTAGGATCTTCTTTAGTAGAACAAGGAGCTGGTACAGGTTGGACAGTTTATCCTCCTTTATCAGGACCGCAAACACATTCAGGAGGTTCAGTTGATATGGCAATTTTTAGTTTACATTGTGCAGGTGCTTCATCTATTATGGG
>Clytia_xiamenensis_JQ716202
CCCGATATGGCATTTCCTAGATTAAATAATTTAAGTTTTTGGTTACTTCCACCAGCATTATTATTATT---ATTAGGATCTTCTTTAGTAGAACAAGGAGCTGGTACAGGTTGGACAGTTTATCCTCCTTTATCAGGACCGCAAACACATTCAGGAGGTTCAGTTGATATGGCAATTTTTAGTTTACATTGTGCAGGTGCTTCATCTATTATGGG
>Clytia_xiamenensis_JQ716203
CCCGATATGGCATTTCCTAGATTAAATAATTTAAGTTTTTGGTTACTTCCACCAGCATTATTATTATT---ATTAGGATCTTCTTTAGTAGAACAAGGAGCTGGTACAGGTTGGACAGTTTATCCTCCTTTATCAGGACCGCAAACACATTCAGGAGGTTCAGTTGATATGGCAATTTTTAGTTTACATTGTGCAGGTGCTTCATCTATTATGGG
>Clytia_xiamenensis_JQ716204
CCCGATATGGCATTTCCTAGATTAAATAATTTAAGTTTTTGGTTACTTCCACCAGCATTATTATTATT---ATTAGGATCTTCTTTAGTAGAACAAGGAGCTGGTACAGGTTGGACAGTTTATCCTCCTTTATCAGGACCGCAAACACATTCAGGAGGTTCAGTTGATATGGCAATTTTTAGTTTACATTGTGCAGGTGCTTCATCTATTATGGG
>Clytia_xiamenensis_JQ716205
CCCGATATGGCATTTCCTAGATTAAATAATTTAAGTTTTTGGTTACTTCCACCAGCATTATTATTATT---ATTAGGATCTTCTTTAGTAGAACAAGGAGCTGGTACAGGTTGGACAGTTTATCCTCCTTTATCAGGACCGCAAACACATTCAGGAGGTTCAGTTGATATGGCAATTTTTAGTTTACATTGTGCAGGTGCTTCATCTATTATGGG
>Clytia_gracilis_KX665210
CCTGATATGGCATTTCCTAGATTAAATAATTTAAGTTTTTGGTTACTTCCACCAGCATTATTATTATT---ATTAGGATCTTCTTTAGTAGAACAAGGAGCAGGTACAGGTTGAACAGTTTACCCTCCTTTAGCAGGTCCACAAACACATTCAGGAGGATCAGTCGATATGGCAATTTTTAGCTTACATTGTGCAGGTGCTTCATCTATTATGGG
>Clytia_gracilis_KX665212
CCTGATATGGCATTTCCTAGATTAAATAATTTAAGTTTTTGGTTACTTCCACCAGCATTATTATTATT---ATTAGGATCTTCTTTAGTAGAACAAGGAGCAGGTACAGGTTGAACAGTTTACCCTCCTTTAGCAGGTCCACAAACACATTCAGGAGGATCAGTCGATATGGCAATTTTTAGCTTACATTGTGCAGGTGCTTCATCTATTATGGG
>Clytia_gracilis_KX665221
CCTGATATGGCATTTCCTAGATTAAATAATTTAAGTTTTTGGTTACTTCCACCAGCATTATTATTATT---ATTAGGATCTTCTTTAGTAGAACAAGGAGCAGGTACAGGTTGAACAGTTTACCCTCCTTTAGCAGGTCCACAAACACATTCAGGAGGATCAGTCGATATGGCAATTTTTAGCTTACATTGTGCAGGTGCTTCATCTATTATGGG
>Clytia_sp._KF962086
CCTGATATGGCATTTCCTAGGTTAAATAATTTAAGTTTCTGGTTACTTCCACCAGCATTATTATTATT---ATTAGGATCTTCTTTAGTAGAACAAGGAGCAGGTACAGGTTGAACAGTTTACCCTCCTTTAGCAGGTCCACAAACACATTCAGGAGGATCAGTTGATATGGCAATTTTTAGTTTACATTGTGCAGGTGCTTCATCTATTATGGG
>Clytia_sp._KF962087
CCTGATATGGCATTTCCTAGGTTAAATAATTTAAGTTTCTGGTTACTTCCACCAGCATTATTATTATT---ATTAGGATCTTCTTTAGTAGAACAAGGAGCAGGTACAGGTTGAACAGTTTACCCTCCTTTAGCAGGTCCACAAACACATTCAGGAGGATCAGTTGATATGGCAATTTTTAGTTTACATTGTGCAGGTGCTTCATCTATTATGGG
>Clytia_sp._KF962088
CCTGATATGGCATTTCCTAGGTTAAATAATTTAAGTTTCTGGTTACTTCCACCAGCATTATTATTATT---ATTAGGATCTTCTTTAGTAGAACAAGGAGCAGGTACAGGTTGAACAGTTTACCCTCCTTTAGCAGGTCCACAAACACATTCAGGAGGATCAGTTGATATGGCAATTTTTAGTTTACATTGTGCAGGTGCTTCATCTATTATGGG
>Clytia_sp._KF962089
CCTGATATGGCATTTCCTAGGTTAAATAATTTAAGTTTCTGGTTACTTCCACCAGCATTATTATTATT---ATTAGGATCTTCTTTAGTAGAACAAGGAGCAGGTACAGGTTGAACAGTTTACCCTCCTTTAGCAGGTCCACAAACACATTCAGGAGGATCAGTTGATATGGCAATTTTTAGTTTACATTGTGCAGGTGCTTCATCTATTATGGG
>Clytia_sp._KF962090
CCTGATATGGCATTTCCTAGGTTAAATAATTTAAGTTTCTGGTTACTTCCACCAGCATTATTATTATT---ATTAGGATCTTCTTTAGTAGAACAAGGAGCAGGTACAGGTTGAACAGTTTACCCTCCTTTAGCAGGTCCACAAACACATTCAGGAGGATCAGTTGATATGGCAATTTTTAGTTTACATTGTGCAGGTGCTTCATCTATTATGGG
>Clytia_sp._KF962091
CCTGATATGGCATTTCCTAGGTTAAATAATTTAAGTTTCTGGTTACTTCCACCAGCATTATTATTATT---ATTAGGATCTTCTTTAGTAGAACAAGGAGCAGGTACAGGTTGAACAGTTTACCCTCCTTTAGCAGGTCCACAAACACATTCAGGAGGATCAGTTGATATGGCAATTTTTAGTTTACATTGTGCAGGTGCTTCATCTATTATGGG
>Clytia_sp._KF962092
CCTGATATGGCATTTCCTAGGTTAAATAATTTAAGTTTCTGGTTACTTCCACCAGCATTATTATTATT---ATTAGGATCTTCTTTAGTAGAACAAGGAGCAGGTACAGGTTGAACAGTTTACCCTCCTTTAGCAGGTCCACAAACACATTCAGGAGGATCAGTTGATATGGCAATTTTTAGTTTACATTGTGCAGGTGCTTCATCTATTATGGG
>Clytia_sp._KF962093
CCTGATATGGCATTTCCTAGGTTAAATAATTTAAGTTTCTGGTTACTTCCACCAGCATTATTATTATT---ATTAGGATCTTCTTTAGTAGAACAAGGAGCAGGTACAGGTTGAACAGTTTACCCTCCTTTAGCAGGTCCACAAACACATTCAGGAGGATCAGTTGATATGGCAATTTTTAGTTTACATTGTGCAGGTGCTTCATCTATTATGGG
>Clytia_sp._KF962094
CCTGATATGGCATTTCCTAGGTTAAATAATTTAAGTTTCTGGTTACTTCCACCAGCATTATTATTATT---ATTAGGATCTTCTTTAGTAGAACAAGGAGCAGGTACAGGTTGAACAGTTTACCCTCCTTTAGCAGGTCCACAAACACATTCAGGAGGATCAGTTGATATGGCAATTTTTAGTTTACATTGTGCAGGTGCTTCATCTATTATGGG
>Clytia_sp._KF962095
CCTGATATGGCATTTCCTAGGTTAAATAATTTAAGTTTCTGGTTACTTCCACCAGCATTATTATTATT---ATTAGGATCTTCTTTAGTAGAACAAGGAGCAGGTACAGGTTGAACAGTTTACCCTCCTTTAGCAGGTCCACAAACACATTCAGGAGGATCAGTTGATATGGCAATTTTTAGTTTACATTGTGCAGGTGCTTCATCTATTATGGG
>Eirene_brevistylus_JQ716155
CCTGATATGGCATTCCCTAGATTAAATAATTTAAGCTTTTGGTTACTTCCACCAGCATTATTATTATT---GTTAGGATCTTCTTTAGTCGAACAAGGAGCAGGTACAGGTTGAACAGTTTACCCTCCTTTATCAGGTCCACAGACACATTCAGGGGGATCAGTTGACATGGCAATTTTTAGTTTACATTGTGCAGGTGCTTCATCTATTATGGG
>Eirene_brevistylus_KF962116
CCTGATATGGCATTCCCTAGATTAAATAATTTAAGCTTTTGGTTACTTCCACCAGCATTATTATTATT---GTTAGGATCTTCTTTAGTTGAACAAGGAGCAGGTACAGGTTGAACAGTTTACCCTCCTTTATCAGGTCCACAGACACATTCAGGAGGATCAGTTGACATGGCAATTTTTAGTTTACATTGTGCAGGTGCTTCATCTATTATGGG
>Eirene_brevistylus_KF962117
CCTGATATGGCATTCCCTAGATTAAATAATTTAAGCTTTTGGTTACTTCCACCAGCATTATTATTATT---GTTAGGATCTTCTTTAGTTGAACAAGGAGCAGGTACAGGTTGAACAGTTTACCCTCCTTTATCAGGTCCACAGACACATTCAGGAGGATCAGTTGACATGGCAATTTTTAGTTTACATTGTGCAGGTGCTTCATCTATTATGGG
>Eirene_brevistylus_KF962120
CCTGATATGGCATTCCCTAGATTAAATAATTTAAGCTTTTGGTTACTTCCACCAGCATTATTATTATT---GTTAGGATCTTCTTTAGTTGAACAAGGAGCAGGTACAGGTTGAACAGTTTACCCTCCTTTATCAGGTCCACAGACACATTCAGGAGGATCAGTTGACATGGCAATTTTTAGTTTACATTGTGCAGGTGCTTCATCTATTATGGG
>Eirene_brevistylus_JQ716153
CCTGATATGGCATTCCCTAGATTAAATAATTTAAGCTTTTGGTTACTTCCACCAGCATTATTATTATT---GTTAGGATCTTCTTTAGTTGAACAAGGAGCAGGTACAGGTTGAACAGTTTACCCTCCTTTATCAGGTCCACAGACACATTCAGGAGGATCAGTTGACATGGCAATTTTTAGTTTACATTGTGCAGGTGCTTCATCTATTATGGG
>Eirene_brevistylus_JQ716152
CCTGATATGGCATTCCCTAGATTAAATAATTTAAGCTTTTGGTTACTTCCACCAGCATTATTATTATT---GTTAGGATCTTCTTTAGTTGAACAAGGAGCAGGTACAGGTTGAACAGTTTACCCTCCTTTATCAGGTCCACAGACACATTCAGGAGGATCAGTTGACATGGCAATTTTTAGTTTACATTGTGCAGGTGCTTCATCTATTATGGG
>Eirene_brevistylus_JQ716154
CCTGATATGGCATTCCCTAGATTAAATAATTTAAGCTTTTGGTTACTTCCACCAGCATTATTATTATT---GTTAGGATCTTCTTTAGTTGAACAAGGAGCAGGTACAGGTTGAACAGTTTACCCTCCTTTATCAGGTCCACAGACACATTCAGGAGGATCAGTTGACATGGCAATTTTTAGTTTACATTGTGCAGGTGCTTCATCTATTATGGG
>Eirene_brevistylus_KF962118
CCTGATATGGCATTCCCTAGGTTAAATAATTTAAGCTTTTGGTTACTTCCACCAGCATTATTATTATT---GTTAGGATCTTCTTTAGTTGAACAAGGAGCAGGTACAGGTTGAACAGTTTACCCTCCTTTATCAGGTCCACAGACACATTCAGGAGGATCAGTTGACATGGCAATTTTTAGTTTACATTGTGCAGGTGCTTCATCTATTATGGG
>Eirene_brevistylus_KF962119
CCTGATATGGCATTCCCTAGGTTAAATAATTTAAGCTTTTGGTTACTTCCACCAGCATTATTATTATT---GTTAGGATCTTCTTTAGTTGAACAAGGAGCAGGTACAGGTTGAACAGTTTACCCTCCTTTATCAGGTCCACAGACACATTCAGGAGGATCAGTTGACATGGCAATTTTTAGTTTACATTGTGCAGGTGCTTCATCTATTATGGG
>Clytia_gracilis_KX665173
CCTGATATGGCATTTCCTAGATTGAATAATTTAAGCTTTTGGTTACTTCCACCAGCATTATTATTATT---ACTAGGATCTTCGTTAGTAGAACAAGGAGCAGGTACAGGTTGAACAGTCTATCCTCCTTTATCAGGTCCACAAACACATTCAGGAGGATCAGTTGATATGGCAATTTTTAGTTTACATTGTGCAGGTGCTTCATCTATTATGGG
>Clytia_gracilis_KX665174
CCTGATATGGCATTTCCTAGATTGAATAATTTAAGCTTTTGGTTACTTCCACCAGCATTATTATTATT---ACTAGGATCTTCGTTAGTAGAACAAGGAGCAGGTACAGGTTGAACAGTCTATCCTCCTTTATCAGGTCCACAAACACATTCAGGAGGATCAGTTGATATGGCAATTTTTAGTTTACATTGTGCAGGTGCTTCATCTATTATGGG
>Clytia_gracilis_KX665252
CCTGATATGGCATTTCCTAGATTGAATAATTTAAGCTTTTGGTTACTTCCACCAGCATTATTATTATT---ACTAGGATCTTCGTTAGTAGAACAAGGAGCAGGTACAGGTTGAACAGTCTATCCTCCTTTATCAGGTCCACAAACACATTCAGGAGGATCAGTTGATATGGCAATTTTTAGTTTACATTGTGCAGGTGCTTCATCTATTATGGG
>Clytia_gracilis_KX665177
CCTGATATGGCATTTCCTAGATTGAATAATTTAAGCTTTTGGTTACTTCCACCAGCATTATTATTATT---ACTAGGATCTTCGTTAGTAGAACAAGGAGCAGGTACAGGTTGAACAGTCTATCCTCCTTTATCAGGTCCACAAACACATTCAGGAGGATCAGTTGATATGGCAATTTTTAGTTTACATTGTGCAGGTGCTTCATCTATTATGGG
>Clytia_gracilis_KX665251
CCTGATATGGCATTTCCTAGATTGAATAATTTAAGCTTTTGGTTACTTCCACCAGCATTATTATTATT---ACTAGGATCTTCGTTAGTAGAACAAGGAGCAGGTACAGGTTGAACAGTCTATCCTCCTTTATCAGGTCCACAAACACATTCAGGAGGATCAGTTGATATGGCAATTTTTAGTTTACATTGTGCAGGTGCTTCATCTATTATGGG
>Clytia_gracilis_KX665249
CCTGATATGGCATTTCCTAGATTAAATAATTTAAGCTTTTGGTTACTTCCACCAGCATTATTATTATT---ATTAGGATCTTCGTTAGTAGAACAAGGAGCAGGTACAGGTTGRACAGTTTAYCCTCCTTTATCAGGTCCACAAACACATTCAGGAGGATCAGTTGATATGGCAATTTTTAGTTTACATTGTGCAGGTGCTTCATCTATTATGGG
>Clytia_gracilis_KX665175
CCTGATATGGCATTTCCTAGATTAAATAATTTAAGCTTTTGGTTACTTCCACCAGCATTATTATTATT---ATTAGGATCTTCGTTAGTAGAACAAGGAGCAGGTACAGGTTGGACAGTTTACCCTCCTTTATCAGGTCCACAAACACATTCAGGAGGATCAGTTGATATGGCAATTTTTAGTTTACATTGTGCAGGTGCTTCATCTATTATGGG
>Clytia_gracilis_KX665214
CCTGATATGGCATTTCCTAGATTAAATAATTTAAGCTTTTGGTTACTTCCACCAGCATTATTATTATT---ATTAGGATCTTCGTTAGTAGAACAAGGAGCAGGTACAGGTTGAACAGTTTACCCTCCTTTATCAGGTCCACAAACACATTCAGGAGGATCAGTTGATATGGCAATTTTTAGTTTACATTGTGCAGGTGCTTCATCTATTATGGG
>Obelia_sp._KF977306
CCAGATATGGCATTTCCTAGATTAAATAACTTAAGTTTTTGATTACTTCCACCAGCATTATTATTATT---ATTAGGATCTTCTTTAGTTGAACAAGGAGCAGGTACAGGTTGAACTGTTTATCCTCCTTTAGCAGGTCCACAAACACATTCAGGAGGATCAGTCGATATGGCTATATTTAGTTTACATTGTGCAGGTGCTTCTTCAATTATGGG
>Clytia_folleata_KF962081
CCAGATATGGCATTTCCTAGATTAAATAATTTAAGTTTTTGATTACTTCCACCAGCATTATTATTATT---ATTAGGATCTTCTTTAGTTGAACAAGGAGCAGGTACAGGTTGAACTGTTTATCCTCCTTTAGCAGGTCCACAAACACATTCAGGAGGATCAGTCGATATGGCCATATTTAGTTTACATTGTGCAGGTGCTTCTTCAATTATGGG
>Clytia_folleata_KF962084
CCAGATATGGCATTTCCTAGATTAAATAATTTAAGTTTTTGATTACTTCCACCAGCATTATTATTATT---ATTAGGATCTTCTTTAGTTGAACAAGGAGCAGGTACAGGTTGAACTGTTTATCCTCCTTTAGCAGGTCCACAAACACATTCAGGAGGATCAGTCGATATGGCCATATTTAGTTTACATTGTGCAGGTGCTTCTTCAATTATGGG
>Clytia_folleata_KF962085
CCAGATATGGCATTTCCTAGATTAAATAATTTAAGTTTTTGATTACTTCCACCAGCATTATTATTATT---ATTAGGATCTTCTTTAGTTGAACAAGGAGCAGGTACAGGTTGAACTGTTTATCCTCCTTTAGCAGGTCCACAAACACATTCAGGAGGATCAGTCGATATGGCCATATTTAGTTTACATTGTGCAGGTGCTTCTTCAATTATGGG
>Clytia_folleata_KF962082
CCAGATATGGCATTTCCTAGATTAAATAATTTAAGTTTTTGATTACTTCCACCAGCATTATTATTATT---ATTAGGATCTTCTTTAGTTGAACAAGGAGCAGGTACAGGTTGAACTGTTTATCCTCCTTTAGCAGGTCCACAAACACATTCAGGAGGATCAGTCGATATGGCCATATTTAGTTTACATTGTGCAGGTGCTTCTTCAATTATGGG
>Clytia_folleata_KF962083
CCAGATATGGCATTTCCTAGATTAAATAATTTAAGTTTTTGATTACTTCCACCAGCATTATTATTATT---ATTAGGATCTTCTTTAGTTGAACAAGGAGCAGGTACAGGTTGAACTGTTTATCCTCCTTTAGCAGGTCCACAAACACATTCAGGAGGATCAGTCGATATGGCCATATTTAGTTTACATTGTGCAGGTGCTTCTTCAATTATGGG
>Clytia_folleata_JQ716211
CCAGATATGGCATTTCCTAGATTAAATAATTTAAGTTTTTGATTACTTCCACCAGCATTATTATTATT---ATTAGGATCTTCTTTAGTTGAACAAGGAGCAGGTACAGGTTGAACTGTTTATCCTCCTTTAGCAGGTCCACAAACACATTCAGGAGGATCAGTCGATATGGCCATATTTAGTTTACATTGTGCAGGTGCTTCTTCAATTATGGG
>Clytia_gracilis_KX665167
CCTGATATGGCATTTCCTAGATTAAATAATTTAAGTTTTTGGTTACTACCACCAGCATTATTATTATT---ACTAGGATCTTCATTAGTAGAACAGGGAGCAGGAACAGGATGAACAGTGTATCCTCCTTTATCAGGTCCACAAACACATTCAGGAGGATCAGTAGACATGGCAATTTTTAGTTTGCATTGTGCAGGTGCTTCATCTATTATGGG
>Clytia_gracilis_KX665169
CCTGATATGGCATTTCCTAGATTAAATAATTTAAGTTTTTGGTTACTACCACCAGCATTATTATTATT---ACTAGGATCTTCATTAGTAGAACAGGGAGCAGGAACAGGATGAACAGTGTATCCCCCTTTATCAGGTCCACAAACACATTCAGGAGGATCAGTAGACATGGCAATTTTTAGTTTACATTGTGCAGGTGCTTCATCTATTATGGG
>Clytia_gracilis_AY789901
CCTGATATGGCATTTCCTAGATTAAATAATTTAAGTTTTTGATTACTTCCACCAGCATTATTATTATT---ATTAGGATCTTCTTTAGTAGAACAAGGAGCAGGTACTGGTTGAACAGTTTACCCTCCTTTATCTGGACCACAAACACACTCAGGAGGGTCAGTAGATATGGCCATTTTTAGTTTACATTGTGCAGGTGCTTCATCAATTATGGG
>Clytia_gracilis_DQ068055
CCTGATATGGCATTTCCTAGATTAAATAATCTAAGCTTTTGATTACTTCCACCAGCATTATTATTATT---ATTAGGATCTTCTTTAGTAGAACAAGGAGCAGGTACTGGTTGAACAGTTTACCCTCCTTTATCTGGACCACAAACACACTCAGGAGGGTCAGTAGATATGGCCATTTTTAGTTTACATTGTGCAGGTGCTTCATCAATTATGGG
>Clytia_sp._AY789903
CCTGATATGGCATTTCCTAGGTTAAATAACCTAAGTTTTTGATTACTACCACCAGCATTATTATTATT---ATTAGGATCTTCATTAGTTGAACAAGGAGCAGGAACAGGTTGAACAGTTTACCCTCCTTTATCAGGTCCACAAACACACTCAGGGGGATCAGTAGATATGGCTATATTTAGTTTACATTGTGCAGGTGCTTCATCTATTATGGG
>Clytia_elsaeoswaldae_KX665227
CCTGATATGGCATTTCCTAGATTAAATAACTTAAGTTTTTGATTACTACCACCAGCATTATTATTATT---ATTAGGATCTTCATTAGTAGAACAAGGAGCAGGAACAGGTTGAACAGTTTATCCTCCTTTATCAGGTCCACAAACACATTCAGGAGGATCAGTAGATATGGCTATATTTAGTTTACATTGTGCAGGTGCTTCATCTATTATGGG
>Clytia_elsaeoswaldae_KX665163
CCTGATATGGCATTTCCTAGATTAAATAACTTAAGTTTTTGATTACTACCACCAGCATTATTATTATT---ATTAGGATCTTCATTAGTAGAACAAGGAGCAGGAACAGGTTGAACAGTCTATCCTCCTTTAGCAGGTCCACAAACACATTCAGGAGGATCAGTAGATATGGCTATATTTAGTTTACATTGTGCAGGTGCTTCATCTATTATGGG
>Clytia_elsaeoswaldae_DQ064800
CCTGATATGGCATTTCCTAGATTAAATAACTTAAGTTTTTGATTACTACCACCAGCATTATTATTATT---ATTAGGATCTTCATTAGTAGAACAAGGAGCAGGAACAGGTTGAACAGTCTATCCTCCTTTAGCAGGTCCACAAACACATTCAGGAGGATCAGTAGATATGGCTATATTTAGTTTACATTGTGCAGGTGCTTCATCTATTATGGG
>Clytia_elsaeoswaldae_KX665226
CCTGATATGGCATTTCCTAGATTAAATAACTTAAGTTTTTGATTACTACCACCAGCATTATTATTATT---ATTAGGATCTTCATTAGTAGAACAAGGAGCAGGAACAGGTTGAACAGTCTATCCTCCTTTAGCAGGTCCACAAACACATTCAGGAGGATCAGTAGATATGGCTATATTTAGTTTACATTGTGCAGGTGCTTCATCTATTATGGG
>Clytia_elsaeoswaldae_KX665215
CCTGATATGGCATTTCCTAGATTAAATAACTTAAGTTTTTGATTACTACCACCAGCATTATTATTATT---ATTAGGATCTTCATTAGTAGAACAAGGAGCAGGAACAGGTTGAACAGTCTATCCTCCTTTAGCAGGTCCACAAACACATTCAGGAGGATCAGTAGATATGGCTATATTTAGTTTACATTGTGCAGGTGCTTCATCTATTATGGG
>Euphysa_japonica_MF000498
CCAGATATGGCATTCCCAAGATTAAATAATTTAAGTTTTTGATTATTACCACCAGCATTAATATTATT---ATTAGGATCATCCTTAGTAGAACAAGGAGCTGGTACAGGGTGAACAGTATACCCACCATTATCAGGACCTATTACACATTCAGGAGGATCAGTAGATATGGCCATATTTAGCCTTCATTGTGCAGGTTTTTCGTCTATTGCAGG
>Euphysa_japonica_JX121577
CCAGATATGGCATTCCCAAGATTAAATAATTTAAGTTTTTGATTATTACCACCAGCATTAATATTATT---ATTAGGATCATCCTTAGTAGAACAAGGAGCTGGTACAGGGTGAACAGTATACCCACCATTATCAGGACCTATTACACATTCAGGAGGATCAGTAGATATGGCCATATTTAGCCTTCATTGTGCAGGTTTTTCGTCTATTGCAGG
>Euphysa_flammea_FJ602538
CCAGATATGGCATTCCCAAGATTAAATAATTTAAGTTTTTGATTATTACCACCAGCATTAATATTATT---ATTAGGATCATCCTTAGTAGAACAAGGAGCTGGTACAGGGTGAACAGTATACCCACCATTATCAGGACCTATTACACATTCAGGAGGATCAGTAGATATGGCCATATTTAGTCTTCATTGTGCAGGTTTTTCGTCTATTGCAGG
>Euphysa_flammea_PP409242
CCAGATATGGCATTCCCAAGATTAAATAATTTAAGTTTTTGATTATTACCACCAGCATTAATATTATT---ATTAGGATCATCCTTAGTAGAACAAGGAGCTGGTACAGGGTGAACAGTATACCCACCATTATCAGGACCTATTACACATTCAGGAGGATCAGTAGATATGGCCATATTTAGTCTTCATTGTGCAGGTTTTTCGTCTATTGCAGG
>Euphysa_flammea_FJ602539
CCAGATATGGCATTCCCAAGATTAAATAATTTAAGTTTTTGATTATTACCACCAGCATTAATATTATT---ATTAGGATCATCCTTAGTAGAACAAGGAGCTGGTACAGGGTGAACAGTATACCCACCATTATCAGGACCTATTACACATTCAGGAGGATCAGTAGATATGGCCATATTTAGTCTTCATTGTGCAGGTTTTTCGTCTATTGCAGG
>Euphysa_flammea_FJ602537
CCAGATATGGCATTCCCAAGATTAAATAATTTAAGTTTTTGATTATTACCACCAGCATTAATATTATT---ATTAGGATCATCCTTAGTAGAACAAGGAGCTGGTACAGGGTGAACAGTATACCCACCATTATCAGGACCTATTACACATTCAGGAGGATCAGTAGATATGGCCATATTTAGTCTTCATTGTGCAGGTTTTTCGTCTATTGCAGG
>Orthopyxis_crenata_MW916640
CCAGATATGGCATTTCCTAGATTAAATAATTTAAGTTTTTGGTTATTACCACCAGCATTATTATTATT---ACTAGGTTCCTCATTAGTTGAACAGGGTGCAGGTACAGGGTGAACAGTATATCCTCCATTGTCTGGTCCTCAAACTCACTCAGGAGGTTCAGTAGATATGGCTATATTTAGTTTACATTGCGCAGGTGCATCATCTATTATGGG
>Orthopyxis_crenata_MW916641
CCAGATATGGCATTTCCTAGATTAAATAATTTAAGTTTTTGGTTATTACCACCAGCATTATTATTATT---ACTAGGTTCCTCATTAGTTGAACAGGGTGCAGGTACAGGGTGAACAGTATATCCTCCATTGTCTGGTCCTCAAACTCACTCAGGAGGTTCAGTAGATATGGCTATATTTAGTTTACATTGCGCAGGTGCATCATCTATTATGGG
>Orthopyxis_crenata_KM405558
CCAGACATGGCATTCCCTAGATTAAATAATTTAAGTTTTTGATTATTACCACCAGCATTATTATTATT---ATTAGGTTCTTCACTAGTTGAACAAGGTGCAGGAACAGGATGAACAGTTTATCCTCCACTATCTGGCCCTCAAACTCACTCGGGGGGTTCAGTAGATATGGCCATATTTAGTTTACATTGTGCAGGTGCATCTTCTATTATGGG
>Orthopyxis_crenata_MW916642
CCAGACATGGCATTCCCTAGATTAAATAATTTAAGTTTTTGATTATTACCACCAGCATTATTATTATT---ATTAGGTTCTTCACTAGTTGAACAAGGTGCAGGAACAGGATGAACAGTTTATCCTCCACTATCTGGCCCTCAAACTCACTCGGGGGGTTCAGTAGATATGGCCATATTTAGTTTACATTGTGCAGGTGCATCTTCTATTATGGG
>Orthopyxis_crenata_MW916643
CCAGACATGGCATTCCCTAGATTAAATAATTTAAGTTTTTGATTATTACCACCAGCATTATTATTATT---ATTAGGTTCTTCACTAGTTGAACAAGGTGCAGGAACAGGATGAACAGTTTATCCTCCACTATCTGGCCCTCAAACTCACTCGGGGGGTTCAGTAGATATGGCCATATTTAGTTTACATTGTGCAGGTGCATCTTCTATTATGGG
>Orthopyxis_crenata_KM405559
CCAGACATGGCATTCCCTAGATTAAATAATTTAAGTTTTTGATTATTACCACCAGCATTATTATTATT---ATTAGGTTCTTCACTAGTTGAACAAGGTGCAGGAACAGGATGAACAGTTTATCCTCCACTATCTGGCCCTCAAACTCACTCGGGGGGTTCAGTAGATATGGCCATATTTAGTTTACATTGTGCAGGTGCATCTTCTATTATGGG
>Orthopyxis_crenata_KM405560
CCAGACATGGCATTCCCTAGATTAAATAATTTAAGTTTTTGATTATTACCACCAGCATTATTATTATT---ATTAGGTTCTTCACTAGTTGAACAAGGTGCAGGAACAGGATGAACAGTTTATCCTCCACTATCTGGCCCTCAAACTCACTCGGGGGGTTCAGTAGATATGGCCATATTTAGTTTACATTGTGCAGGTGCATCTTCTATTATGGG
>Orthopyxis_crenata_MW916646
CCAGACATGGCATTCCCTAGATTAAATAATTTAAGTTTTTGATTATTACCACCAGCATTATTATTATT---ATTAGGTTCTTCACTAGTTGAACAAGGTGCAGGAACAGGATGAACAGTTTATCCTCCACTATCCGGCCCTCAAACTCACTCGGGGGGTTCAGTAGATATGGCCATATTTAGTTTACATTGTGCAGGTGCATCTTCTATTATGGG
>Orthopyxis_crenata_MW916645
CCAGACATGGCATTCCCTAGATTAAATAATTTAAGTTTTTGATTATTACCACCAGCATTATTATTATT---ATTAGGTTCTTCACTAGTTGAACAAGGTGCAGGAACAGGATGAACAGTTTATCCTCCACTATCCGGCCCTCAAACTCACTCGGGGGGTTCAGTAGATATGGCCATATTTAGTTTACATTGTGCAGGTGCATCTTCTATTATGGG
>Orthopyxis_crenata_MW916644
CCAGACATGGCATTCCCTAGATTAAATAATTTAAGTTTTTGATTATTACCACCAGCATTATTATTATT---ATTAGGTTCTTCACTAGTTGAACAAGGTGCAGGAACAGGATGAACAGTTTATCCTCCACTATCCGGCCCTCAAACTCACTCGGGGGGTTCAGTAGATATGGCCATATTTAGTTTACATTGTGCAGGTGCATCTTCTATTATGGG
>Campanularia_volubilis_AY789889
CCTGATATGGCATTTCCTAGATTAAATAATTTAAGTTTTTGACTACTTCCCCCTGCATTATTATTATT---ATTAGGTTCTTCATTAATAGAACAAGGAGCAGGGACAGGATGAACAGTTTATCCACCATTATCTGGATCACAAACACACTCGGGGGGTTCAGTTGACATGGCCATATTTAGCTTACATTGTGCAGGTGCTTCATCTATTATGGG
>Campanularia_sp._MH242691
CCTGATATGGCATTTCCTAGATTAAATAATTTAAGTTTTTGACTACTTCCCCCTGCATTATTATTATT---ATTAGGTTCTTCATTAATAGAACAAGGAGCAGGAACAGGATGAACAGTTTACCCACCATTATCTGGATCACAAACACACTCGGGAGGTTCAGTTGATATGGCCATATTTAGCTTACATTGTGCAGGTGCTTCATCTATTATGGG
>Orthopyxis_integra_AY789887
CCGGATATGGCATTTCCTAGGTTAAATAATCTAAGTTTTTGATTATTACCCCCAGCTTTATTATTATT---ATTAGGATCTTCTTTAATAGAACAAGGAGCAGGAACTGGTTGAACAGTTTATCCTCCTTTATCAGGTCCCCAAACACATTCAGGAGGTTCAGTAGATATGGCTATATTTAGTTTACATTGCGCAGGTGCATCATCCATTATGGG
>Orthopyxis_integra_KX665239
CCTGACATGGCATTTCCWAGGTTAAATAATTTAAGTTTCTGATTACTACCTCCAGCTTTATTGTTATT---ACTAGGGTCATCCTTAATAGAACAGGGCGCAGGCACTGGTTGAACAGTTTACCCTCCATTATCTGGTCCACAAACACATTCAGGAGGTTCTGTAGATATGGCAATATTTAGTTTACATTGTGCGGGTGCATCATCTATTATGGG
>Rhizocaulus_verticillatus_AY789888
CCGGATATGGCTTTTCCCAGATTAAATAATTTAAGCTTTTGATTATTACCTCCTGCATTATTATTATT---AATAGGATCTTCTCTAATTGAACAAGGAGCAGGAACAGGATGAACAATTTATCCTCCTTTATCAGGATCCCAAACACATTCGGGAGGATCAGTAGATATGGCCATATTCAGCTTACATTGTGCAGGGGCCTCATCTATTATGGG
>Rhizocaulus_verticillatus_MG935200
CCTGATATGGCTTTCCCTAGATTAAATAACCTAAGCTTTTGGTTATTACCTCCTGCATTATTATTATT---ATTAGGATCCTCTTTAATTGAACAAGGAGCTGGAACAGGATGAACAGTTTACCCACCTTTATCAGGATCACAAACACATTCAGGCGGATCAGTAGATATGGCTATATTTAGTTTACATTGTGCAGGTGCTTCATCTATTATGGG
>Rhizocaulus_verticillatus_MG935267
CCTGATATGGCTTTCCCTAGATTAAATAACCTAAGCTTTTGGTTATTACCTCCTGCATTATTATTATT---ATTAGGATCCTCTTTAATTGAACAAGGAGCTGGAACAGGATGAACAGTTTACCCACCTTTATCAGGATCACAAACACATTCAGGCGGATCAGTAGATATGGCTATATTTAGTTTACATTGTGCAGGTGCTTCATCTATTATGGG
>Corydendrium_dispar_MG935109
CCGGATATGGCATTTCCTAGGTTAAATAACTTAAGCTTTTGACTACTACCTCCAGCCTTATTATTGTT---ATTAGGATCTTCCCTAGTTGAACAAGGAGCAGGTACAGGTTGAACAGTTTACCCTCCTTTATCAGGTTCACAAACACATTCAGGTGGATCAGTAGACATGGCAATATTTAGTTTACATTGTGCCGGTGCTTCATCTATTATGGG
>Orthopyxis_sp._KX665178
CCTGATATGGCATTTCCAAGATTAAATAACCTAAGCTTTTGATTATTACCACCAGCTTTATTATTATT---ACTAGGTTCTTCATTAGTTGAACAAGGAGCAGGAACTGGTTGAACAGTATACCCTCCTCTATCAGGTCCACAAACACACTCAGGGGGATCAGTAGACATGGCAATATTTAGTTTACATTGTGCAGGTGCTTCATCCATTATGGG
>Orthopyxis_crenata_KX665238
CCTGATATGGCATTTCCAAGATTAAATAACCTAAGCTTTTGATTATTACCACCAGCTTTATTATTATT---ACTAGGTTCTTCATTAGTTGAACAAGGAGCAGGAACTGGTTGAACAGTATACCCTCCTCTATCAGGTCCACAAACACACTCAGGGGGATCAGTAGACATGGCAATATTTAGTTTACATTGTGCAGGTGCTTCATCCATTATGGG
>Orthopyxis_crenata_MW916651
CCTGATATGGCATTTCCAAGATTAAATAACCTAAGTTTTTGGTTATTACCACCAGCTCTATTATTATT---ATTAGGTTCTTCATTAGTTGAACAAGGAGCAGGAACTGGCTGAACAGTATACCCTCCTTTATCTGGTCCACAAACACACTCAGGAGGATCAGTAGATATGGCAATATTTAGTTTACATTGTGCAGGAGCTTCATCCATTATGGG
>Orthopyxis_integra_AY789886
CCTGATATGGCATTTCCAAGATTAAATAACCTAAGTTTTTGGTTATTACCACCAGCTCTATTATTATT---GTTAGGTTCTTCATTAGTTGAACAAGGAGCAGGAACTGGTTGAACAGTGTACCCTCCTTTATCTGGTCCACAAACACACTCAGGAGGATCAGTAGATATGGCAATATTTAGTTTACATTGTGCAGGAGCTTCATCCATTATGGG
>Orthopyxis_crenata_MW916650
CCTGATATGGCATTTCCAAGGTTAAATAACCTAAGTTTTTGGTTATTACCACCAGCTCTATTATTATT---GTTAGGTTCTTCATTAGTTGAACAAGGAGCAGGAACTGGCTGAACAGTATACCCTCCTTTATCTGGTCCACAAACACACTCAGGAGGATCAGTAGATATGGCAATATTTAGTTTACATTGTGCAGGAGCTTCATCCATTATGGG
>Orthopyxis_crenata_MW916647
CCTGATATGGCATTTCCAAGATTAAATAACCTAAGTTTTTGGTTATTACCACCAGCTCTATTATTATT---GTTAGGTTCTTCATTAGTTGAACAAGGAGCAGGAACTGGTTGAACAGTATACCCTCCTTTATCTGGTCCACAAACACACTCAGGAGGATCAGTAGATATGGCAATATTTAGTTTACATTGTGCAGGAGCTTCATCCATTATGGG
>Orthopyxis_crenata_MW916649
CCTGATATGGCATTTCCAAGATTAAATAACCTAAGTTTTTGGTTATTACCACCAGCTCTATTATTATT---GTTAGGTTCTTCATTAGTTGAACAAGGAGCAGGAACTGGTTGAACAGTATACCCTCCTTTATCTGGTCCACAAACACACTCAGGAGGATCAGTAGATATGGCAATATTTAGTTTACATTGTGCAGGAGCTTCATCCATTATGGG
>Orthopyxis_crenata_MW916648
CCTGATATGGCATTTCCAAGATTAAATAACCTAAGTTTTTGGTTATTACCACCAGCTCTATTATTATT---GTTAGGTTCTTCATTAGTTGAACAAGGAGCAGGAACTGGCTGAACAGTATACCCTCCTTTATCTGGTCCACAAACACACTCAGGAGGATCAGTAGATATGGCAATATTTAGTTTACATTGTGCAGGAGCTTCATCCATTATGGG
>Silicularia_rosea_KX665234
CCAGATATGGCATTTCCTAGGTTAAATAATTTAAGTTTTTGATTACTTCCTCCGGCATTATTATTATT---AATAGGTTCTTCTTTAATTGAACAAGGGGCAGGAACAGGGTGAACACTTTACCCTCCACTTTCAGGTTCTCAGACACATTCTGGAGGTTCTGTTGATATGGCAATTTTCAGTTTACATTGTGCAGGAGCATCATCTATTATGGG
>Xingyurella_xingyuarum_MF135584
CCAGATATGGCACTTCCTAGATTAAATAATCTAAGTTTTTGATTATTACCACCAGCATTATTATTACT---ATTAGGTTCTTCATTAATAGAACAAGGTGCAGGTACAGAATGAACAGTATACCCTCCATTATCTGGATCACAAACACATTCAGGAGGATCAGTTGATATGGCTATATTTAGTTTACATTGTGCTGGTGCTTCCTCTATTATGGG
>Orthopyxis_caliculata_MW916626
CCAGATATGGCATTCCCTAGATTAAATAATTTAAGTTTTTGATTATTACCCCCAGCATTATTATTATT---GTTAGGTTCATCATTGGTTGAACAAGGAGCGGGAACAGGTTGAACAGTTTATCCTCCTTTATCAGGTCCTCAAACACATTCAGGAGGTTCAGTTGATATGGCTATATTTAGTCTACATTGTGCAGGGGCTTCATCTATTATGGG
>Orthopyxis_caliculata_MW916618
CCAGATATGGCATTTCCTAGATTAAATAACTTAAGTTTTTGATTATTACCTCCAGCATTATTATTATT---ATTAGGTTCATCGTTAATTGAACAAGGAGCAGGAACAGGTTGAACAGTCTATCCTCCTTTATCCGGTCCTCAAACACATTCAGGAGGATCAGTTGATATGGCTATATTTAGCTTGCATTGTGCAGGTGCTTCATCAATTATGGG
>Obelia_bidentata_JQ353748
CCTGATATGGCCTTTCCAAGATTAAATAACTTAAGTTTTTGATTATTACCTCCTGCATTATTATTATT---ATTAGGTTCTTCATTAGTTGAACAAGGAGCAGGAACAGGATGAACAGTTTATCCCCCACTTTCAGGTTCACAAACTCATTCTGGAGGGTCTGTAGATATGGCTATTTTTAGTTTACATTGTGCAGGAGCTTCATCCATTATGGG
>Obelia_bidentata_JQ353749
CCTGATATGGCCTTTCCAAGATTAAATAACTTAAGTTTTTGATTATTACCTCCTGCATTATTATTATT---ATTAGGTTCTTCATTAGTTGAACAAGGAGCAGGAACAGGATGAACAGTTTATCCCCCACTTTCAGGTTCACAAACTCATTCTGGAGGGTCTGTAGATATGGCTATTTTTAGTTTACATTGTGCAGGAGCTTCATCCATTATGGG
>Obelia_bidentata_AY789905
CCTGATATGGCCTTTCCAAGATTAAATAACTTAAGTTTTTGATTATTACCTCCTGCATTATTATTATT---ATTAGGTTCTTCATTAGTTGAACAAGGAGCAGGAACAGGATGAACAGTTTATCCCCCACTTTCAGGTTCACAAACTCATTCTGGAGGGTCTGTAGATATGGCTATTTTTAGTTTACATTGTGCAGGAGCTTCATCCATTATGGG
>Clytia_hemisphaerica_KX665240
CCCGATATGGCATTTCCWAGATTAAATAATTTAAGTTTTTGGTTAYTTCCACCAGCATTATTATTAYT---ATTAGGATCWTCTTTAGTAGAACAAGGAGCWGGWACAGGTTGRACWGTTTAYCCTCCTTTATCWGGACCRCAAACACATTCAGGAGGWTCAGTTGATATGGCWATTTTTAGTTTACATTGTGCAGGTGCWTCATCTATTATGGG
>Clytia_sp._KC533758
CCTGATATGGCATTCCCTAGGTTAAATAATTTAAGTTTTTGATTATTACCACCAGCATTATTATTACT---TTTAGGATCTTCTTTAGTAGAACAAGGAGCAGGGACAGGTTGAACAGTTTACCCTCCTTTAGCAGGACCACAAACACACTCAGGTGGGTCAGTTGATATGGCCATATTTAGTTTACATTGTGCAGGTGCTTCATCCATCATGGG
>Clytia_sp._KC533759
CCTGATATGGCATTCCCTAGGTTAAATAATTTAAGTTTTTGATTATTACCACCAGCATTATTATTACT---TTTAGGATCTTCTTTAGTAGAACAAGGAGCAGGGACAGGTTGAACAGTTTACCCTCCTTTAGCAGGACCACAAACACACTCAGGTGGGTCAGTTGATATGGCCATATTTAGTTTACATTGTGCAGGTGCTTCATCCATCATGGG
>Clytia_sp._KC533760
CCTGATATGGCATTCCCTAGGTTAAATAATTTAAGTTTTTGATTATTACCACCAGCATTATTATTACT---TTTAGGATCTTCTTTAGTAGAACAAGGAGCAGGGACAGGTTGAACAGTTTACCCTCCTTTAGCAGGACCACAAACACACTCAGGTGGGTCAGTTGATATGGCCATATTTAGTTTACATTGTGCAGGTGCTTCATCCATCATGGG
>Clytia_sp._KC533761
CCTGATATGGCATTCCCTAGGTTAAATAATTTAAGTTTTTGATTATTACCACCAGCATTATTATTACT---TTTAGGATCTTCTTTAGTAGAACAAGGAGCAGGGACAGGTTGAACAGTTTACCCTCCTTTAGCAGGACCACAAACACACTCAGGTGGGTCAGTTGATATGGCCATATTTAGTTTACATTGTGCAGGTGCTTCATCCATCATGGG
>Clytia_sp._KC533762
CCTGATATGGCATTCCCTAGGTTAAATAATTTAAGTTTTTGATTATTACCACCAGCATTATTATTACT---TTTAGGATCTTCTTTAGTAGAACAAGGAGCAGGGACAGGTTGAACAGTTTACCCTCCTTTAGCAGGACCACAAACACACTCAGGTGGGTCAGTTGATATGGCCATATTTAGTTTACATTGTGCAGGTGCTTCATCCATCATGGG
>Clytia_sp._JQ716206
CCTGATATGGCATTCCCTAGGTTAAATAATTTAAGTTTTTGATTATTACCACCAGCATTATTATTACT---TTTAGGATCTTCTTTAGTAGAACAAGGAGCAGGGACAGGTTGAACAGTTTACCCTCCTTTAGCAGGACCACAAACACACTCAGGTGGGTCAGTTGATATGGCCATATTTAGTTTACATTGTGCAGGTGCTTCATCCATCATGGG
>Clytia_sp._JQ716207
CCTGATATGGCATTCCCTAGGTTAAATAATTTAAGTTTTTGATTATTACCACCAGCATTATTATTACT---TTTAGGATCTTCTTTAGTAGAACAAGGAGCAGGGACAGGTTGAACAGTTTACCCTCCTTTAGCAGGACCACAAACACACTCAGGTGGGTCAGTTGATATGGCCATATTTAGTTTACATTGTGCAGGTGCTTCATCCATCATGGG
>Clytia_sp._JQ716208
CCTGATATGGCATTCCCTAGGTTAAATAATTTAAGTTTTTGATTATTACCACCAGCATTATTATTACT---TTTAGGATCTTCTTTAGTAGAACAAGGAGCAGGGACAGGTTGAACAGTTTACCCTCCTTTAGCAGGACCACAAACACACTCAGGTGGGTCAGTTGATATGGCCATATTTAGTTTACATTGTGCAGGTGCTTCATCCATCATGGG
>Clytia_sp._JQ716209
CCTGATATGGCATTCCCTAGGTTAAATAATTTAAGTTTTTGATTATTACCACCAGCATTATTATTACT---TTTAGGATCTTCTTTAGTAGAACAAGGAGCAGGGACAGGTTGAACAGTTTACCCTCCTTTAGCAGGACCACAAACACACTCAGGTGGGTCAGTTGATATGGCCATATTTAGTTTACATTGTGCAGGTGCTTCATCCATCATGGG
>Clytia_sp._JQ716210
CCTGATATGGCATTCCCTAGGTTAAATAATTTAAGTTTTTGATTATTACCACCAGCATTATTATTACT---TTTAGGATCTTCTTTAGTAGAACAAGGAGCAGGGACAGGTTGAACAGTTTACCCTCCTTTAGCAGGACCACAAACACACTCAGGTGGGTCAGTTGATATGGCCATATTTAGTTTACATTGTGCAGGTGCTTCATCCATCATGGG
>Clytia_gracilis_KX665166
CCTGATATGGCWTTTCCTAGATTAAATAATTTAAGTTTTTGGTTAYTACCACCAGCATTATTATTATT---ACTAGGATCTTCATTAGTAGAACAGGGAGCAGGAACAGGATGAACAGTGTATCCCCCTTTATCAGGTCCACAAACACATTCAGGAGGATCAGTAGACATGGCAATTTTTAGTTTGCATTGTGCAGGTGCTTCATCTATTATGGG
>Clytia_sp._KF962096
CCTGATATGGCATTTCCTAGGTTAAATAATTTAAGTTTCTGGTTACTTCCACCAGCATTATTATTATT---ATTAGGATCTTCTTTAGTAGAACAAGGAGCAGGTACAGGTTGAACAGTTTACCCTCCTTTAGCAGGTCCACAAACACATTCAGGAGGATCAGTTGATATGGTAATTTTTAGTTTACATTGTGCAGGTGCTTCATCTATTATGGG
>Clytia_sp._KF962097
CCTGATATGGCATTTCCTAGGTTAAATAATTTAAGTTTCTGGTTACTTCCACCAGCATTATTATTATT---ATTAGGATCTTCTTTAGTAGAACAAGGAGCAGGTACAGGTTGAACAGTTTACCCTCCTTTAGCAGGTCCACAAACACATTCAGGAGGATCAGTTGATATGGTAATTTTTAGTTTACATTGTGCAGGTGCTTCATCTATTATGGG
>Clytia_sp._KF962098
CCTGATATGGCATTTCCTAGGTTAAATAATTTAAGTTTCTGGTTACTTCCACCAGCATTATTATTATT---ATTAGGATCTTCTTTAGTAGAACAAGGAGCAGGTACAGGTTGAACAGTTTACCCTCCTTTAGCAGGTCCACAAACACATTCAGGAGGATCAGTTGATATGGTAATTTTTAGTTTACATTGTGCAGGTGCTTCATCTATTATGGG
>Clytia_sp._KF962099
CCTGATATGGCATTTCCTAGGTTAAATAATTTAAGTTTCTGGTTACTTCCACCAGCATTATTATTATT---ATTAGGATCTTCTTTAGTAGAACAAGGAGCAGGTACAGGTTGAACAGTTTACCCTCCTTTAGCAGGTCCACAAACACATTCAGGAGGATCAGTTGATATGGTAATTTTTAGTTTACATTGTGCAGGTGCTTCATCTATTATGGG
>Clytia_sp._KF962100
CCTGATATGGCATTTCCTAGGTTAAATAATTTAAGTTTCTGGTTACTTCCACCAGCATTATTATTATT---ATTAGGATCTTCTTTAGTAGAACAAGGAGCAGGTACAGGTTGAACAGTTTACCCTCCTTTAGCAGGTCCACAAACACATTCAGGAGGATCAGTTGATATGGTAATTTTTAGTTTACATTGTGCAGGTGCTTCATCTATTATGGG
>Symplectoscyphus_tricuspidatus_KX095970
CCTGATATGGCTTTCCCTAGACTAAACAACTTAAGTTTTTGATTACTACCACCAGCCTTATTACTATT---ATTAGGATCTTCTTTAATAGAACAAGGAGCTGGAACAGGATGAACTGTTTACCCTCCTTTATCAGGAGCACAAACACATTCAGGTGGTTCTGTAGATATGGCAATATTTAGTTTACATTGTGCTGGTGCTTCTTCAATAATGGG
>Symplectoscyphus_tricuspidatus_KX095951
CCTGATATGGCTTTCCCTAGACTAAACAACTTAAGTTTTTGATTATTACCACCAGCCTTATTACTATT---ATTAGGATCTTCTTTAATAGAACAAGGAGCTGGAACAGGATGAACTGTTTACCCTCCTTTATCAGGAGCACAAACACATTCGGGTGGTTCTGTAGATATGGCAATATTTAGTTTACATTGTGCTGGTGCTTCTTCAATAATGGG
>Symplectoscyphus_tricuspidatus_KX095957
CCTGATATGGCTTTCCCTAGACTAAACAACTTAAGTTTTTGATTATTACCACCAGCCTTATTACTATT---ATTAGGATCTTCTTTAATAGAACAAGGAGCTGGAACAGGATGAACTGTTTACCCTCCTTTATCAGGAGCACAAACACATTCGGGTGGTTCTGTAGATATGGCAATATTTAGTTTACATTGTGCTGGTGCTTCTTCAATAATGGG
>Symplectoscyphus_tricuspidatus_KX095955
CCTGATATGGCTTTCCCTAGACTAAACAACTTAAGTTTTTGATTATTACCACCAGCCTTATTACTATT---ATTAGGATCTTCTTTAATAGAACAAGGAGCTGGAACAGGATGAACTGTTTACCCTCCTTTATCAGGAGCACAAACACATTCGGGTGGTTCTGTAGATATGGCAATATTTAGTTTACATTGTGCTGGTGCTTCTTCAATAATGGG
>Symplectoscyphus_tricuspidatus_KX095956
CCTGATATGGCTTTCCCTAGACTAAACAACTTAAGTTTTTGATTATTACCACCAGCCTTATTACTATT---ATTAGGATCTTCTTTAATAGAACAAGGAGCTGGAACAGGATGAACTGTTTACCCTCCTTTATCAGGAGCACAAACACATTCGGGTGGTTCTGTAGATATGGCAATATTTAGTTTACATTGTGCTGGTGCTTCTTCAATAATGGG
>Symplectoscyphus_tricuspidatus_KX095953
CCTGATATGGCTTTCCCTAGACTAAACAACTTAAGTTTTTGATTATTACCACCAGCCTTATTACTATT---ATTAGGATCTTCTTTAATAGAACAAGGAGCTGGAACAGGATGAACTGTTTACCCTCCTTTATCAGGAGCACAAACACATTCGGGTGGTTCTGTAGATATGGCAATATTTAGTTTACATTGTGCTGGTGCTTCTTCAATAATGGG
>Symplectoscyphus_tricuspidatus_KX095960
CCTGATATGGCTTTCCCTAGACTAAACAACTTAAGTTTTTGATTATTACCACCAGCCTTATTACTATT---ATTAGGATCTTCTTTAATAGAACAAGGAGCTGGAACAGGATGAACTGTTTACCCTCCTTTATCAGGAGCACAAACACATTCAGGTGGTTCTGTAGATATGGCAATATTTAGTTTACATTGTGCTGGTGCTTCTTCAATAATGGG
>Symplectoscyphus_tricuspidatus_KX095968
CCTGATATGGCTTTCCCTAGACTAAACAACTTAAGTTTTTGATTATTACCACCAGCCTTATTACTATT---ATTAGGATCTTCTTTAATGGAACAAGGAGCTGGAACAGGATGAACTGTTTACCCTCCTTTATCAGGAGCACAAACACATTCAGGTGGTTCTGTAGATATGGCAATATTTAGTTTACATTGTGCTGGTGCTTCTTCAATAATGGG
>Symplectoscyphus_tricuspidatus_KX095961
CCTGATATGGCTTTCCCTAGACTAAACAACTTAAGTTTTTGATTATTACCACCAGCCTTATTACTATT---ATTAGGATCTTCTTTAATAGAACAAGGAGCTGGAACAGGATGGACTGTTTACCCTCCTTTATCAGGAGCACAAACACATTCAGGTGGTTCTGTAGATATGGCAATATTTAGTTTACATTGTGCTGGTGCTTCTTCAATAATGGG
>Symplectoscyphus_tricuspidatus_KX095959
CCTGATATGGCTTTCCCTAGACTAAACAACTTAAGTTTTTGATTATTACCACCAGCCTTATTACTATT---ATTAGGATCTTCTTTAATAGAACAAGGAGCTGGAACAGGATGAACTGTTTACCCTCCTTTATCAGGAGCACAAACACATTCAGGTGGTTCTGTAGATATGGCAATATTTAGTTTACATTGTGCTGGTGCTTCTTCAATAATGGG
>Symplectoscyphus_tricuspidatus_KX095965
CCTGATATGGCTTTCCCTAGACTAAACAACTTAAGTTTTTGATTATTACCACCAGCCTTATTACTATT---ATTAGGATCTTCTTTAATAGAACAAGGAGCTGGAACAGGATGAACTGTTTACCCTCCTTTATCAGGAGCACAAACACATTCAGGTGGTTCTGTAGATATGGCAATATTTAGTTTACATTGTGCTGGTGCTTCTTCAATAATGGG
>Symplectoscyphus_tricuspidatus_KX095972
CCTGATATGGCTTTCCCTAGACTAAACAACTTAAGTTTTTGATTATTACCACCAGCCTTATTACTATT---ATTAGGATCTTCTTTAATAGAACAAGGAGCTGGAACAGGATGAACTGTTTACCCTCCTTTATCAGGAGCACAAACACATTCAGGTGGTTCTGTAGATATGGCAATATTTAGTTTACATTGTGCTGGTGCTTCTTCAATAATGGG
>Symplectoscyphus_tricuspidatus_KX095958
CCTGATATGGCTTTCCCTAGACTAAACAACTTAAGTTTTTGATTATTACCACCAGCCTTATTACTATT---ATTAGGATCTTCTTTAATAGAACAAGGAGCTGGAACAGGATGAACTGTTTACCCTCCTTTATCAGGAGCACAAACACATTCAGGTGGTTCTGTAGATATGGCAATATTTAGTTTACATTGTGCTGGTGCTTCTTCAATAATGGG
>Symplectoscyphus_tricuspidatus_KX095954
CCTGATATGGCTTTCCCTAGACTAAACAACTTAAGTTTTTGATTATTACCACCAGCCTTATTACTATT---ATTAGGATCTTCTTTAATAGAACAAGGAGCTGGAACAGGATGAACTGTTTACCCTCCTTTATCAGGAGCACAAACACATTCAGGTGGTTCTGTAGATATGGCAATATTTAGTTTACATTGTGCTGGTGCTTCTTCAATAATGGG
>Symplectoscyphus_tricuspidatus_KX095963
CCTGATATGGCTTTCCCTAGACTAAACAACTTAAGTTTTTGATTATTACCACCAGCCTTATTACTATT---ATTAGGATCTTCTTTAATAGAACAAGGAGCTGGAACAGGATGAACTGTTTACCCTCCTTTATCAGGAGCACAAACACATTCAGGTGGTTCTGTAGATATGGCAATATTTAGTTTACATTGTGCTGGTGCTTCTTCAATAATGGG
>Symplectoscyphus_tricuspidatus_KX095967
CCTGATATGGCTTTCCCTAGACTAAACAACTTAAGTTTTTGATTATTACCACCAGCCTTATTACTATT---ATTAGGATCTTCTTTAATAGAACAAGGAGCTGGAACAGGATGAACTGTTTACCCTCCTTTATCAGGAGCACAAACACATTCAGGTGGTTCTGTAGATATGGCAATATTTAGTTTACATTGTGCTGGTGCTTCTTCAATAATGGG
>Symplectoscyphus_tricuspidatus_KX095969
CCTGATATGGCTTTCCCTAGACTAAACAACTTAAGTTTTTGATTATTACCACCAGCCTTATTACTATT---ATTAGGATCTTCTTTAATAGAACAAGGAGCTGGAACAGGATGAACTGTTTACCCTCCTTTATCAGGAGCACAAACACATTCAGGTGGTTCTGTAGATATGGCAATATTTAGTTTACATTGTGCTGGTGCTTCTTCAATAATGGG
>Symplectoscyphus_tricuspidatus_KX095974
CCTGATATGGCTTTCCCTAGACTAAACAACTTAAGTTTTTGATTATTACCACCAGCCTTATTACTATT---ATTAGGATCTTCTTTAATAGAACAAGGAGCTGGAACAGGATGAACTGTTTACCCTCCTTTATCAGGAGCACAAACACATTCAGGTGGTTCTGTAGATATGGCAATATTTAGTTTACATTGTGCTGGTGCTTCTTCAATAATGGG
>Symplectoscyphus_tricuspidatus_KX095962
CCTGATATGGCTTTCCCTAGACTAAACAACTTAAGTTTTTGATTATTACCACCAGCCTTATTACTATT---ATTAGGATCTTCTTTAATAGAACAAGGAGCTGGAACAGGATGAACTGTTTACCCTCCTTTATCAGGAGCACAAACACATTCAGGTGGTTCTGTAGATATGGCAATATTTAGTTTACATTGTGCTGGTGCTTCTTCAATAATGGG
>Symplectoscyphus_tricuspidatus_KX095964
CCTGATATGGCTTTCCCTAGACTAAACAACTTAAGTTTTTGATTATTACCACCAGCCTTATTACTATT---ATTAGGATCTTCTTTAATAGAACAAGGAGCTGGAACAGGATGAACTGTTTACCCTCCTTTATCAGGAGCACAAACACATTCAGGTGGTTCTGTAGATATGGCAATATTTAGTTTACATTGTGCTGGTGCTTCTTCAATAATGGG
>Symplectoscyphus_tricuspidatus_KX095966
CCTGATATGGCTTTCCCTAGACTAAACAACTTAAGTTTTTGATTATTACCACCAGCCTTATTACTATT---ATTAGGATCTTCTTTAATAGAACAAGGAGCTGGAACAGGATGAACTGTTTACCCTCCTTTATCAGGAGCACAAACACATTCAGGTGGTTCTGTAGATATGGCAATATTTAGTTTACATTGTGCTGGTGCTTCTTCAATAATGGG
>Symplectoscyphus_tricuspidatus_KX095971
CCTGATATGGCTTTCCCTAGACTAAACAACTTAAGTTTTTGATTATTACCACCAGCCTTATTACTATT---ATTAGGATCTTCTTTAATAGAACAAGGAGCTGGAACAGGATGAACTGTTTACCCTCCTTTATCAGGAGCACAAACACATTCAGGTGGTTCTGTAGATATGGCAATATTTAGTTTACATTGTGCTGGTGCTTCTTCAATAATGGG
>Symplectoscyphus_tricuspidatus_KX095975
CCTGATATGGCTTTCCCTAGACTAAACAACTTAAGTTTTTGATTATTACCACCAGCCTTATTACTATT---ATTAGGATCTTCTTTAATAGAACAAGGAGCTGGAACAGGATGAACTGTTTACCCTCCTTTATCAGGAGCACAAACACATTCAGGTGGTTCTGTAGATATGGCAATATTTAGTTTACATTGTGCTGGTGCTTCTTCAATAATGGG
>Symplectoscyphus_tricuspidatus_KX095976
CCTGATATGGCTTTCCCTAGACTAAACAACTTAAGTTTTTGATTATTACCACCAGCCTTATTACTATT---ATTAGGATCTTCTTTAATAGAACAAGGAGCTGGAACAGGATGAACTGTTTACCCTCCTTTATCAGGAGCACAAACACATTCAGGTGGTTCTGTAGATATGGCAATATTTAGTTTACATTGTGCTGGTGCTTCTTCAATAATGGG
>Clytia_gracilis_KX665195
CCAGATATGGCATTTCCAAGATTAAATAACTTAAGTTTTTGGTTATTACCGCCAGCATTATTATTACT---TTTAGGTTCATCTCTAGTAGAACAAGGAGCAGGAACAGGTTGAACTGTATACCCTCCTCTTTCTGGACCACAAACACATTCAGGTGGATCTGTAGATATGGCTATTTTTAGTTTACATTGTGCAGGTGCATCATCTATTATGGG
>Clytia_sp._KF962101
CCAGATATGGCATTTCCAAGATTAAATAATTTAAGTTTTTGATTATTACCACCAGCATTATTATTACT---TTTAGGTTCATCTTTAGTAGAACAAGGAGCAGGTACAGGATGAACTGTATATCCTCCTCTTTCTGGACCACAAACACATTCTGGTGGATCTGTAGATATGGCTATTTTCAGTTTACATTGTGCAGGTGCATCATCTATTATGGG
>Clytia_sp._KF962102
CCAGATATGGCATTTCCAAGATTAAATAATTTAAGTTTTTGATTATTACCACCAGCATTATTATTACT---TTTAGGTTCATCTTTAGTAGAACAAGGAGCAGGTACAGGATGAACTGTATATCCTCCTCTTTCTGGACCACAAACACATTCTGGTGGATCTGTAGATATGGCTATTTTCAGTTTACATTGTGCAGGTGCATCATCTATTATGGG
>Clytia_sp._KF962103
CCAGATATGGCATTTCCAAGATTAAATAATTTAAGTTTTTGATTATTACCACCAGCATTATTATTACT---TTTAGGTTCATCTTTAGTAGAACAAGGAGCAGGTACAGGATGAACTGTATATCCTCCTCTTTCTGGACCACAAACACATTCTGGTGGATCTGTAGATATGGCTATTTTCAGTTTACATTGTGCAGGTGCATCATCTATTATGGG
>Clytia_gracilis_KX665181
CCAGATATGGCATTTCCAAGATTAAATAATCTAAGTTTTTGATTATTACCACCAGCATTATTATTACT---TTTAGGTTCATCTTTAGTAGAACAAGGAGCAGGAACAGGATGAACTGTTTATCCTCCTCTTTCTGGACCACAAACACACTCAGGTGGGTCTGTAGACATGGCTATCTTTAGTTTACATTGTGCAGGTGCATCATCTATTATGGG
>Clytia_gracilis_KX665185
CCAGATATGGCATTTCCAAGATTAAATAATCTAAGTTTTTGATTATTACCACCAGCATTATTATTACT---TTTAGGTTCATCTTTAGTAGAACAAGGAGCAGGAACAGGATGAACTGTTTATCCTCCTCTTTCTGGACCACAAACACACTCAGGTGGGTCTGTAGACATGGCTATCTTTAGTTTACATTGTGCAGGTGCATCATCTATTATGGG
>Pandea_sp._OR379006
CCAGATATGGCATTCCCTAGATTAAATAATCTAAGTTTTTGGTTATTACCACCAGCATTATTATTACT---ATTAGGATCTTCATTAATAGAACAAGGAGCAGGGACAGGATGAACTGTATACCCTCCTTTATCAGGACCACAAACACATTCAGGGGGATCAGTAGATATGGCTATTTTTAGTTTACATTGTGCTGGTGCTTCTTCAATTATGGG
>Clytia_linearis_AY789897
CCAGATATGGCATTCCCAAGATTAAATAATTTAAGTTTTTGGTTATTACCTCCAGCACTATTATTGTT---ACTTGGATCTTCATTAATAGAACAAGGAGCAGGGACAGGATGAACTGTTTATCCTCCTTTATCAGGACCTCAAACACATTCAGGGGGATCAGTTGATATGGCTATTTTTAGCTTACATTGTGCTGGAGCTTCTTCGATTATGGG
>Eutima_curva_MF000511
CCCGATATGGCATTTCCTAGACTTAATAATTTAAGTTTCTGATTATTACCTCCTGCTTTATTACTATT---ATTAGGCTCTTCTTTAGTAGAACAAGGAGCAGGAACCGGATGAACTGTTTATCCTCCGTTGTCAGGACCTCAAACCCATTCCGGGGGTTCGGTTGATATGGCTATATTTAGTCTTCACTGTGCAGGTGCTTCATCTATTATGGG
>Obelia_geniculata_KX665162
CCAGATATGGCATTTCCTAGATTAAATAACCTAAGTTTTTGACTATTACCACCTGCATTATTATTATT---GTTAGGATCTTCTTTAGTTGAACAAGGAGCAGGAACAGGATGAACTGTTTATCCTCCTTTAGCAGGACCTCAAACTCATTCTGGGGGATCTGTAGATATGGCAATTTTTAGTTTACATTGTGCAGGTGCTTCATCTATAATGGG
>Laomedea_calceolifera_KX665206
CCCGATATGGCATTTCCTAGACTAAATAATTTAAGTTTCTGATTATTACCACCTGCATTATTATTATT---ACTAGGTTCTTCTTTAGTTGAACAAGGGGCAGGTACAGGATGAACTGTTTACCCCCCTCTATCAGGGCCTCAAACCCATTCAGGAGGATCTGTCGATATGGCAATATTCAGTTTACATTGTGCAGGTGCTTCATCTATTATGGG
>Obelia_dichotoma_MW277711
CCCGATATGGCATTTCCTAGATTAAATAATTTAAGTTTCTGGTTATTACCGCCTGCCCTGTTATTATT---ATTAGGATCTTCTTTAGTTGAACAAGGAGCAGGAACAGGGTGAACAGTTTACCCTCCTTTATCAGGACCTCAGACTCATTCAGGAGGATCTGTCGACATGGCTATATTTAGTTTACATTGTGCAGGTGCTTCATCCATTATGGG
>Eirene_menoni_OP175931
CCTGATATGGCATTTCCAAGATTAAATAATTTAAGTTTTTGATTACTTCCTCCAGCATTATTATTATT---ACTAGGTTCTTCATTAGTAGAACAAGGAGCAGGAACAGGATGGACTGGTTATCCTCCTTTATCAGGACCTCAAACTCACTCAGGAGGATCAGTAGATATGGCAATATTTAGCTTACATTGTGCAGGCGCTTCCTCAATCATGGG
>Eirene_ceylonensis_ON210812
CCAGATATGGCATTCCCTAGATTAAATAATTTAAGTTTCTGATTATTACCTCCAGCACTTTTATTATT---ATTAGGTTCTTCATTAGTAGAACAAGGAGCAGGAACAGGATGAACTGTTTACCCTCCTTTAGCAGGACCTCAAACTCATTCAGGAGGATCAGTAGATATGGCTATATTTAGTTTACACTGTGCAGGTGCTTCATCAATTATGGG
>Eirene_ceylonensis_OQ344680
CCAGATATGGCATTCCCTAGATTAAATAATTTAAGTTTCTGATTATTACCTCCAGCACTTTTATTATT---ATTAGGTTCTTCATTAGTAGAACAAGGAGCAGGAACAGGATGAACTGTTTACCCTCCTTTAGCAGGACCTCAAACTCATTCAGGAGGATCAGTAGATATGGCTATATTTAGTTTACACTGTGCAGGTGCTTCATCAATTATGGG
>Eirene_ceylonensis_JQ716142
CCAGATATGGCATTTCCTAGATTAAATAATCTAAGTTTCTGATTATTACCTCCAGCACTTTTATTATT---ATTAGGTTCTTCACTAGTAGAACAAGGAGCAGGAACAGGATGAACTGTTTACCCTCCTTTAGCAGGACCTCAAACCCATTCAGGAGGATCAGTAGATATGGCAATATTTAGTTTACATTGTGCAGGTGCTTCATCAATTATGGG
>Eirene_ceylonensis_JQ716143
CCAGATATGGCATTTCCTAGATTAAATAATCTAAGTTTCTGATTACTACCTCCAGCACTTTTATTATT---ATTAGGTTCTTCACTAGTAGAACAAGGAGCAGGAACAGGATGAACTGTTTACCCTCCTTTAGCAGGACCTCAAACCCATTCAGGAGGATCAGTGGATATGGCAATATTTAGTTTACATTGTGCAGGTGCTTCATCAATTATGGG
>Eirene_ceylonensis_JQ716141
CCAGATATGGCATTTCCTAGATTAAATAATCTGAGTTTCTGATTACTACCTCCAGCACTTTTATTATT---ATTAGGTTCTTCACTAGTAGAACAAGGAGCAGGAACAGGATGAACTGTTTACCCTCCTTTAGCAGGACCTCAAACCCATTCAGGAGGATCAGTAGATATGGCAATATTTAGTTTACATTGTGCAGGTGCTTCATCAATTATGGG
>Eirene_ceylonensis_JQ716139
CCAGATATGGCATTTCCTAGATTAAATAATCTAAGTTTCTGATTATTACCTCCAGCACTTTTATTATT---ATTAGGTTCTTCACTAGTAGAACAAGGAGCAGGAACAGGATGAACTGTTTACCCTCCTTTAGCAGGACCTCAAACCCATTCAGGAGGATCAGTAGATATGGCAATATTTAGTTTACATTGTGCAGGTGCTTCATCAATTATGGG
>Eirene_ceylonensis_JQ716138
CCAGATATGGCATTTCCTAGATTAAATAATCTAAGTTTCTGATTATTACCTCCAGCACTTTTATTATT---ATTAGGTTCTTCACTAGTAGAACAAGGAGCAGGAACAGGATGAACTGTTTACCCTCCTTTAGCAGGACCTCAAACCCATTCAGGAGGATCAGTAGATATGGCAATATTTAGTTTACATTGTGCAGGTGCTTCATCAATTATGGG
>Eirene_ceylonensis_JQ716140
CCAGATATGGCATTTCCTAGATTAAATAATCTAAGTTTCTGATTATTACCTCCAGCACTTTTATTATT---ATTAGGTTCTTCACTAGTAGAACAAGGAGCAGGAACAGGATGAACTGTTTACCCTCCTTTAGCAGGACCTCAAACCCATTCAGGAGGATCAGTAGATATGGCAATATTTAGTTTACATTGTGCAGGTGCTTCATCAATTATGGG
>Merga_violacea_OQ974980
CCTGATATGGCATTTCCAAGGTTAAACAATCTAAGTTTTTGGTTATTACCACCAGCTTTACTATTATT---ATTAGGATCTTCTTTAGTAGAACAAGGAGCAGGAACTGGGTGAACAGTATATCCTCCTTTATCAGGACCCCAAACACATTCAGGTGGTTCAGTAGATATGGCTATATTTAGTCTGCACTGCGCAGGTGCTTCTTCTATTATGGG
>Laomedea_flexuosa_AY789910
CCAGATATGGCATTTCCTAGATTAAATAATCTTAGTTTTTGATTATTACCCCCTGCATTACTATTATT---ATTAGGTTCCTCTCTTGTAGAACAAGGAGCAGGAACAGGATGAACTGTTTATCCTCCTTTATCAGGTTCTCAAACACACTCAGGAGGGGCAGTAGATATGGCTATATTTAGTTTACATTGTGCAGGGGCTTCTTCTATTATGGG
>Obelia_dichotoma_KX665244
CCGGATATGGCATTTCCTAGGTTAAATAACCTAAGTTTTTGGTTATTACCACCTGCATTATTATTATT---ATTGGGATCTTCTTTAGTAGAACAAGGAGCAGGAACAGGATGAACTGTTTATCCTCCTCTATCAGGACCTCAAACACATTCAGGAGGAGCCGTAGATATGGCCATCTTCAGCTTACATTGTGCGGGTGCTTCTTCTATCATGGG
>Obelia_dichotoma_KX665256
CCGGATATGGCATTTCCTAGGTTAAATAACCTAAGTTTTTGGTTGTTACCACCTGCATTATTATTATT---ATTGGGATCTTCTTTAGTAGAACAAGGAGCAGGAACAGGATGAACTGTTTATCCTCCTCTATCAGGACCTCAAACACATTCAGGAGGAGCCGTAGATATGGCCATCTTCAGCTTACATTGTGCGGGTGCTTCTTCTATCATGGG
>Obelia_longissima_MT766292
CCTGATATGGCATTTCCTAGGTTAAATAACCTAAGTTTTTGGTTACTACCTCCTGCATTATTATTATT---ACTAGGTTCTTCCTTAGTAGAACAAGGAGCAGGTACAGGTTGAACTGTATACCCTCCTTTATCAGGTTCTCAAACACATTCAGGAGGAGCAGTAGACATGGCTATTTTTAGTTTACATTGTGCAGGAGCTTCTTCTATTATGGG
>Obelia_longissima_MT766294
CCTGATATGGCATTTCCTAGGTTAAATAACCTAAGTTTTTGGTTACTACCTCCTGCATTATTATTATT---ACTAGGTTCTTCCTTAGTAGAACAAGGAGCAGGTACAGGTTGAACTGTATACCCTCCTTTATCAGGTTCTCAAACACATTCAGGAGGAGCAGTAGACATGGCTATTTTTAGTTTACATTGTGCAGGAGCTTCTTCTATTATGGG
>Obelia_longissima_MT766293
CCTGATATGGCATTTCCTAGGTTAAATAACCTAAGTTTTTGGTTACTACCTCCTGCATTATTATTATT---ACTAGGTTCTTCCTTAGTAGAACAAGGAGCAGGTACAGGTTGAACTGTATACCCTCCTTTATCAGGTTCTCAAACACATTCAGGAGGAGCAGTAGATATGGCTATTTTTAGTTTACATTGTGCAGGAGCTTCTTCTATTATGGG
>Obelia_longissima_AY789907
CCTGATATGGCATTTCCTAGGTTAAATAACCTAAGTTTTTGGTTACTACCTCCTGCATTATTATTATT---ACTAGGTTCTTCCTTAGTAGAACAAGGAGCAGGTACAGGTTGAACTGTCTACCCTCCTTTATCAGGTTCTCAAACACATTCAGGAGGAGCAATAGATATGGCTATTTTTAGTTTACATTGTGCAGGAGCTTCTTCTATTATGGG
>Obelia_longissima_KM603470
CCTGATATGGCATTTCCTAGGTTAAATAACCTAAGTTTTTGGTTACTACCTCCTGCATTATTATTATT---ACTAGGTTCTTCCTTAGTAGAACAAGGAGCAGGTACAGGTTGAACTGTCTACCCTCCTTTATCAGGTTCTCAAACACATTCAGGAGGAGCAGTAGATATGGTTATTTTTAGTTTACATTGTGCAGGAGCTTCTTCTATTATGGG
>Obelia_longissima_KX665203
CCTGATATGGCATTTCCTAGGTTAAATAACCTAAGTTTTTGGTTACTACCTCCTGCATTATTATTATT---ACTAGGTTCTTCCTTAGTAGAACAAGGAGCAGGTACAGGTTGAACTGTCTACCCTCCTTTATCAGGTTCTCAAACACATTCAGGAGGAGCAGTAGATATGGCTATTTTTAGTTTACATTGTGCAGGAGCTTCTTCTATTATGGG
>Obelia_longissima_KX665217
CCTGATATGGCATTTCCTAGGTTAAATAACCTAAGTTTTTGGTTACTACCTCCTGCATTATTATTATT---ACTAGGTTCTTCCTTAGTAGAACAAGGAGCAGGTACAGGTTGAACTGTCTACCCTCCTTTATCAGGTTCTCAAACACATTCAGGAGGAGCAGTAGATATGGCTATTTTTAGTTTACATTGTGCAGGAGCTTCTTCTATTATGGG
>Obelia_longissima_AY789906
CCTGATATGGCATTTCCTAGGTTAAATAACCTAAGTTTTTGGTTACTACCTCCTGCATTATTATTATT---ACTAGGTTCTTCCTTAGTAGAACAAGGAGCAGGTACAGGTTGAACTGTCTACCCTCCTTTATCAGGTTCTCAAACACATTCAGGAGGAGCAGTAGATATGGCTATTTTTAGTTTACATTGTGCAGGAGCTTCTTCTATTATGGG
>Obelia_sp_KC440003
CCTGATATGGCATTTCCTAGGTTAAATAACCTAAGTTTTTGGTTACTACCTCCTGCATTATTATTATT---ACTAGGTTCTTCCTTAGTAGAACAAGGAGCAGGTACAGGTTGAACTGTCTACCCTCCTTTATCAGGTTCTCAAACACATTCAGGAGGAGCAGTAGATATGGCTATTTTTAGTTTACATTGTGCAGGAGCTTCTTCTATTATGGG
>Obelia_sp_KC439999
CCTGATATGGCATTTCCTAGGTTAAATAACCTAAGTTTTTGGTTACTACCTCCTGCATTATTATTATT---ACTAGGTTCTTCCTTAGTAGAACAAGGAGCAGGTACAGGTTGAACTGTCTACCCTCCTTTATCAGGTTCTCAAACACATTCAGGAGGAGCAGTAGATATGGCTATTTTTAGTTTACATTGTGCAGGAGCTTCTTCTATTATGGG
>Obelia_sp_KC440001
CCTGATATGGCATTTCCTAGGTTAAATAACCTAAGTTTTTGGTTACTACCTCCTGCATTATTATTATT---ACTAGGTTCTTCCTTAGTAGAACAAGGAGCAGGTACAGGTTGAACTGTCTACCCTCCTTTATCAGGTTCTCAAACACATTCAGGAGGAGCAGTAGATATGGCTATTTTTAGTTTACATTGTGCAGGAGCTTCTTCTATTATGGG
>Obelia_longissima_AY789909
CCTGATATGGCATTTCCTAGGTTAAATAACCTAAGTTTTTGGTTACTACCTCCTGCATTATTATTATT---ACTAGGTTCTTCCTTAGTAGAACAAGGAGCAGGTACAGGTTGAACTGTCTACCCTCCTTTATCAGGTTCTCAAACACATTCAGGAGGAGCAGTAGATATGGCTATTTTTAGTTTACATTGTGCAGGAGCTTCTTCTATTATGGG
>Obelia_longissima_KX665205
CCTGATATGGCATTTCCTAGGTTAAATAACCTAAGTTTTTGGTTACTACCTCCTGCATTATTATTATT---ACTAGGTTCTTCCTTAGTAGAACAAGGAGCAGGTACAGGTTGAACTGTCTACCCTCCTTTATCAGGTTCTCAAACACATTCAGGAGGAGCAGTAGATATGGCTATTTTTAGTTTACATTGTGCAGGAGCTTCTTCTATTATGGG
>Obelia_dichotoma_KM603473
CCTGATATGGCATTTCCTAGGTTAAATAACCTAAGTTTTTGGTTACTACCTCCTGCATTATTATTATT---ACTAGGTTCTTCCTTAGTAGAACAAGGAGCAGGTACAGGTTGAACTGTCTACCCTCCTTTATCAGGTTCTCAAACACATTCAGGAGGAGCAGTAGATATGGCTATTTTTAGTTTACATTGTGCAGGAGCTTCTTCTATTATGGG
>Obelia_longissima_AY789908
CCTGATATGGCATTTCCTAGGTTAAATAACCTAAGTTTTTGGTTACTACCTCCTGCATTATTATTATT---ACTAGGTTCTTCCTTAGTAGAACAAGGAGCAGGTACAGGTTGAACTGTCTACCCTCCTTTATCAGGTTCTCAAACACATTCAGGAGGAGCAGTAGATATGGCTATTTTTAGTTTACATTGTGCAGGAGCTTCTTCTATTATGGG
>Obelia_sp_KC439996
CCTGATATGGCATTTCCTAGGTTAAATAACCTAAGTTTTTGGTTACTACCTCCTGCATTATTATTATT---ACTAGGTTCTTCCTTAGTAGAACAAGGAGCAGGTACAGGTTGAACTGTCTACCCTCCTTTATCAGGTTCTCAAACACATTCAGGAGGAGCAGTAGATATGGCTATTTTTAGTTTACATTGTGCAGGAGCTTCTTCTATTATGGG
>Obelia_sp_KC439997
CCTGATATGGCATTTCCTAGGTTAAATAACCTAAGTTTTTGGTTACTACCTCCTGCATTATTATTATT---ACTAGGTTCCTCCTTAGTAGAACAAGGAGCAGGTACAGGTTGAACTGTCTACCCTCCTTTATCAGGTTCTCAAACACATTCAGGAGGAGCAGTAGATATGGCTATTTTTAGTTTACATTGTGCAGGAGCTTCTTCTATTATGGG
>Obelia_sp_KC439998
CCTGATATGGCATTTCCTAGGTTAAATAACCTAAGTTTTTGGTTACTACCTCCTGCATTATTATTATT---ACTAGGTTCCTCCTTAGTAGAACAAGGAGCAGGTACAGGTTGAACTGTCTACCCTCCTTTATCAGGTTCTCAAACACATTCAGGAGGAGCAGTAGATATGGCTATTTTTAGTTTACATTGTGCAGGAGCTTCTTCTATTATGGG
>Obelia_sp_KC440000
CCTGATATGGCATTTCCTAGGTTAAATAACCTAAGTTTTTGGTTACTACCTCCTGCATTATTATTATT---ACTAGGTTCCTCCTTAGTAGAACAAGGAGCAGGTACAGGTTGAACTGTCTACCCTCCTTTATCAGGTTCTCAAACACATTCAGGAGGAGCAGTAGATATGGCTATTTTTAGTTTACATTGTGCAGGAGCTTCTTCTATTATGGG
>Obelia_sp_KC440002
CCTGATATGGCATTTCCTAGGTTAAATAACCTAAGTTTTTGGTTACTACCTCCTGCATTATTATTATT---ACTAGGTTCCTCCTTAGTAGAACAAGGAGCAGGTACAGGTTGAACTGTCTACCCTCCTTTATCAGGTTCTCAAACACATTCAGGAGGAGCAGTAGATATGGCTATTTTTAGTTTACATTGTGCAGGAGCTTCTTCTATTATGGG
>Obelia_sp_KC439995
CCTGATATGGCATTTCCTAGGTTAAATAACCTAAGTTTTTGGTTACTACCTCCTGCATTATTATTATT---ACTAGGTTCCTCCTTAGTAGAACAAGGAGCAGGTACAGGTTGAACTGTCTACCCTCCTTTATCAGGTTCTCAAACACATTCAGGAGGAGCAGTAGATATGGCTATTTTTAGTTTACATTGTGCAGGAGCTTCTTCTATTATGGG
>Obelia_longissima_MG935140
CCTGATATGGCATTTCCTAGGTTAAATAACCTAAGTTTTTGGTTACTACCTCCTGCATTATTATTATT---ACTAGGTTCCTCCTTAGTAGAACAAGGAGCAGGTACAGGTTGAACTGTCTACCCTCCTTTATCAGGTTCTCAAACACATTCAGGAGGAGCAGTAGATATGGCTATTTTTAGTTTACATTGTGCAGGAGCTTCTTCTATTATGGG
>Clytia_noliformis_KX665246
CCTGATATGGCTTTCCCTAGGCTTAACAACTTAAGTTTTTGGTTACTACCACCAGCACTATTGTTATT---ACTAGGATCTTCCTTAGTAGAACAAGGAGCAGGAACAGGGTGAACTGTTTACCCACCTTTATCAGGACCACAAACCCATTCAGGAGGATCTGTAGATATGGCAATATTTAGCCTTCACTGTGCAGGTGCTTCATCTATTATGGG
>Clytia_noliformis_KX665247
CCTGATATGGCTTTCCCTAGGCTTAACAACTTAAGTTTTTGGTTACTACCACCAGCACTATTGTTATT---ACTAGGATCTTCCTTAGTAGAACAAGGAGCAGGAACAGGGTGAACTGTTTACCCACCTTTATCAGGACCACAAACCCATTCAGGAGGATCTGTAGATATGGCAATATTTAGCCTTCACTGTGCAGGTGCTTCATCTATTATGGG
>Mitrocoma_cellularia_OK209571
CCAGATATGGCATTTCCTAGATTAAATAATCTAAGTTTTTGATTATTACCACCAGCATTATTATTATT---ATTAGGATCTTCTTTAATAGAACAAGGAGCAGGAACAGGATGGACTGTTTATCCTCCTTTATCAGGTCCTCAAACTCATTCTGGGGGTTCAGTAGATATGGCTATATTTAGTCTTCATTGTGCGGGTGCATCTTCTATTATGGG
>Laodicea_sp._MW278608
CCGGATATGGCATTTCCTAGGTTAAATAATTTAAGCTTCTGATTATTACCTCCAGCTTTATTGTTATT---ATTAGGGTCTTCTTTAGTTGAACAAGGAGCAGGTACGGGTTGAACCGTATATCCACCTTTATCCGGGCCACAAACTCATTCAGGTGGTTCCGTAGATATGGCTATATTTAGTTTACATTGTGCAGGAGCATCATCAATTATGGG
>Earleria_panicula_KY570315
CCTGATATGGCATTTCCAAGATTAAATAACCTAAGTTTTTGATTATTACCTCCAGCATTATTGTTACT---ATTAGGGTCATCTTTAGTAGAGCAAGGAGCTGGTACTGGATGAACCGTTTACCCTCCTTTAGCAGGACCACAAACCCATTCAGGAGGTTCAGTAGATATGGCTATATTTAGTTTACATTGTGCAGGAGCATCTTCTATTATGGG
>Earleria_panicula_KY570312
CCTGATATGGCATTTCCAAGATTAAATAACCTAAGTTTTTGATTATTACCTCCAGCATTATTGTTACT---ATTAGGGTCATCTTTAGTAGAGCAAGGAGCTGGTACTGGATGAACCGTTTACCCTCCTTTAGCAGGACCACAAACCCATTCAGGAGGTTCAGTAGATATGGCTATATTTAGTTTACATTGTGCAGGAGCATCTTCTATTATGGG
>Earleria_panicula_KY570316
CCTGATATGGCATTTCCAAGATTAAATAACCTAAGTTTTTGATTATTACCTCCAGCATTATTGTTACT---ATTAGGGTCATCTTTAGTAGAGCAAGGAGCTGGTACTGGATGAACCGTTTACCCTCCTTTAGCAGGACCACAAACCCATTCAGGAGGTTCAGTAGATATGGCTATATTTAGTTTACATTGTGCAGGAGCATCTTCTATTATGGG
>Earleria_panicula_OQ031461
CCTGATATGGCATTTCCAAGATTAAATAACCTAAGTTTTTGATTATTACCTCCAGCATTATTGTTACT---ATTAGGGTCATCTTTAGTAGAGCAAGGAGCTGGTACTGGATGAACCGTTTACCCTCCTTTAGCAGGACCACAAACCCATTCAGGAGGTTCAGTAGATATGGCTATATTTAGTTTACATTGTGCAGGAGCATCTTCTATTATGGG
>Clytia_gracilis_DQ068056
CCTGATATGGCATTTCCAAGATTAAATAATTTAAGTTTTTGACTTTTACCACCAGCATTATTGTTATT---ATTAGGATCTTCATTAGTTGAACAAGGAGCAGGAACAGGTTGAACCGTTTACCCTCCTTTATCAGGTCCACAAACACACTCAGGAGGTTCTGTAGATATGGCTATTTTTAGTTTACATTGTGCAGGTGCTTCTTCTATTATGGG
>Clytia_gracilis_KX665192
CCTGATATGGCATTCCCTAGATTAAATAATTTAAGTTTTTGATTATTACCACCAGCATTATTATTATT---ATTAGGATCTTCTTTARTTGAACAAGGGGCAGGAACAGGATGAACTGTTTATCCTCCTTTAGCTGGTCCACAAACTCACTCAGGAGGTTCCGTAGATATGGCTATTTTTAGTTTACATTGTGCGGGAGCATCTTCCATCATGGG
>Clytia_gracilis_KX665186
CCTGATATGGCATTCCCTAGATTAAATAATTTAAGTTTTTGATTATTACCACCAGCATTATTATTATT---ATTAGGATCTTCTTTAGTTGAACAAGGGGCAGGAACAGGATGAACTGTTTATCCTCCTTTAGCTGGTCCACAAACTCACTCAGGAGGTTCCGTAGATATGGCTATTTTTAGTTTACATTGTGCGGGAGCATCTTCCATCATGGG
>Clytia_gracilis_KX665193
CCTGATATGGCATTCCCTAGATTAAATAATTTAAGTTTTTGATTATTACCACCAGCATTATTATTATT---ATTAGGATCTTCTTTAGTTGAACAAGGGGCAGGAACAGGATGAACTGTTTATCCTCCTTTAGCTGGTCCACAAACTCACTCAGGAGGTTCCGTAGATATGGCTATTTTTAGTTTACATTGTGCGGGAGCATCTTCCATCATGGG
>Clytia_gracilis_KX665208
CCTGATATGGCATTCCCTAGATTAAATAATTTAAGTTTTTGATTATTACCACCAGCATTATTATTATT---ATTAGGATCTTCTTTAGTTGAACAAGGGGCAGGAACAGGATGAACTGTTTATCCTCCTTTAGCTGGTCCACAAACTCACTCAGGAGGTTCCGTAGATATGGCTATTTTTAGTTTACATTGTGCGGGAGCATCTTCCATCATGGG
>Clytia_gracilis_AY789898
CCTGATATGGCATTCCCTAGATTAAATAATTTAAGTTTTTGATTATTACCACCAGCATTATTATTATT---ATTAGGATCTTCTTTAGTTGAACAAGGGGCAGGAACAGGATGAACTGTTTATCCTCCTTTANCTGGTCCACAAACTCACTCAGGAGGTTCCGTAGATATGGCTATTTTTAGTTTACATTGTGCGGGAGCATCTTCCATCATGGG
>Clytia_sp_KC439977
CCAGATATGGCATTTCCCAGGTTAAATAATCTAAGTTTCTGATTATTACCACCAGCATTATTATTATT---ACTAGGATCTTCTTTAGTTGAACAAGGAGCAGGTACAGGTTGAACTGTTTATCCTCCTTTATCAGGTTCACAAACCCATTCAGGGGGGTCAGTAGATATGGCTATATTTAGTTTACATTGTGCTGGTGCATCTTCTATTATGGG
>Clytia_sp_KC439978
CCAGATATGGCATTTCCTAGGTTAAATAATCTAAGTTTCTGATTATTACCACCAGCATTATTATTATT---ACTAGGATCTTCTTTAGTTGAACAAGGAGCAGGTACAGGTTGAACTGTTTATCCTCCTTTATCAGGTTCACAAACCCATTCAGGGGGGTCAGTAGATATGGCTATATTTAGTTTACATTGTGCTGGTGCATCTTCTATTATGGG
>Clytia_sp_KC439975
CCAGATATGGCATTTCCTAGGTTAAATAATCTAAGTTTCTGATTATTACCACCAGCATTATTATTATT---ACTAGGATCTTCTTTAGTTGAACAAGGAGCAGGTACAGGTTGAACTGTTTATCCTCCTTTATCAGGTTCACAAACCCATTCAGGGGGGTCAGTAGATATGGCTATATTTAGTTTACATTGTGCTGGTGCATCTTCTATTATGGG
>Clytia_sp_KC439976
CCAGATATGGCATTTCCTAGGTTAAATAATCTAAGTTTCTGATTATTACCACCAGCATTATTATTATT---ACTAGGATCTTCTTTAGTTGAACAAGGAGCAGGTACAGGTTGAACTGTTTATCCTCCTTTATCAGGTTCACAAACCCATTCAGGGGGGTCAGTAGATATGGCTATATTTAGTTTACATTGTGCTGGTGCATCTTCTATTATGGG
>Clytia_hemisphaerica_GQ120064
CCAGATATGGCATTTCCTAGGTTAAATAATCTAAGTTTCTGATTATTACCACCAGCATTATTATTATT---ACTAGGATCTTCTTTAGTTGAACAAGGAGCAGGTACAGGTTGAACTGTTTATCCTCCTTTATCAGGTTCACAAACCCATTCAGGGGGGTCAGTAGATATGGCTATATTTAGTTTACATTGTGCTGGTGCATCTTCTATTATGGG
>Clytia_hemisphaerica_GQ120065
CCAGATATGGCATTTCCTAGGTTAAATAATCTAAGTTTCTGATTATTACCACCAGCATTATTATTATT---ACTAGGATCTTCTTTAGTTGAACAAGGAGCAGGTACAGGTTGAACTGTTTATCCTCCTTTATCAGGTTCACAAACCCATTCAGGGGGGTCAGTAGATATGGCTATATTTAGTTTACATTGTGCTGGTGCATCTTCTATTATGGG
>Clytia_gracilis_KX665232
CCAGATATGGCTTTTCCTAGACTAAATAATTTAAGCTTTTGGTTATTACCTCCAGCATTATTATTACT---ATTAGGGTCTTCTTTAGTTGAACAAGGGGCAGGAACAGGTTGAACTGTTTACCCTCCTTTATCAGGTTCACAAACTCATTCAGGAGGATCAGTAGATATGGCTATATTTAGCTTACATTGTGCTGGTGCATCTTCTATTATGGG
>Clytia_gregaria_MF000499
CCAGATATGGCTTTTCCTAGATTAAATAACTTAAGCTTTTGGTTATTACCACCAGCATTATTATTATT---ACTAGGATCTTCTTTAGTTGAACAAGGAGCAGGAACAGGTTGAACTGTTTACCCTCCCTTATCAGGTTCACAAACCCATTCAGGAGGATCAGTAGATATGGCTATATTTAGTTTACATTGTGCTGGTGCATCTTCTATTATGGG
>Zygocanna_apapillatus_OQ974995
CCTGATATGGCATTTCCTAGATTAAATAATTTAAGTTTTTGATTACTGCCTCCAGCACTACTATTATT---ATTAGGATCATCCTTAGTAGAACAAGGAGCTGGAACAGGATGAACTGTATATCCTCCTTTAGCAGGAGCTCAGACTCATTCTGGAGGATCAGTTGATATGGCCATTTTTAGTTTACATTGTGCAGGTGCTTCTTCTATTATGGG
>Cyclocanna_producta_OQ031459
CCAGATATGGCATTCCCTAGACTAAATAATTTAAGTTTTTGATTACTGCCTCCAGCATTATTATTATT---ATTAGGTTCTTCTTTAGTTGAACAAGGAGCTGGGACAGGATGAACTGTATATCCTCCATTATCGGGTGCTCAAACTCATTCAGGGGGTTCAGTTGATATGGCTATTTTCAGTTTACATTGTGCAGGTGCTTCTTCTATTATGGG
>Cyclocanna_producta_GQ120068
CCAGATATGGCATTCCCTAGACTAAATAATTTAAGTTTTTGATTACTGCCTCCAGCATTATTATTATT---ATTAGGTTCTTCTTTAGTTGAACAAGGAGCTGGAACAGGATGAACTGTATATCCTCCATTATCGGGTGCTCAAACTCATTCAGGGGGTTCAGTTGATATGGCTATTTTCAGTTTACATTGTGCAGGTGCTTCTTCTATTATGGG
>Cyclocanna_producta_GQ120067
CCAGATATGGCATTCCCTAGACTAAATAATTTAAGTTTTTGATTACTGCCTCCAGCATTATTATTATT---ATTAGGTTCTTCTTTAGTTGAACAAGGAGCTGGAACAGGATGAACTGTATATCCTCCATTATCGGGTGCTCAAACTCATTCAGGGGGTTCAGTTGATATGGCTATTTTCAGTTTACATTGTGCAGGTGCTTCTTCTATTATGGG
>Cyclocanna_producta_KY570317
CCAGATATGGCATTCCCTAGACTAAATAATTTAAGTTTTTGATTACTGCCTCCAGCATTATTATTATT---ATTAGGTTCTTCTTTAGTTGAACAAGGAGCTGGAACAGGATGAACTGTATATCCTCCATTATCGGGTGCTCAAACTCATTCAGGGGGTTCAGTTGATATGGCTATTTTCAGTTTACATTGTGCAGGTGCTTCTTCTATTATGGG
>Cyclocanna_producta_OQ031453
CCAGATATGGCATTCCCTAGACTAAATAATTTAAGTTTTTGATTACTGCCTCCAGCATTATTATTATT---ATTAGGTTCTTCTTTAGTTGAACAAGGAGCTGGAACAGGATGAACTGTATATCCTCCATTATCGGGTGCTCAAACTCATTCAGGGGGTTCAGTTGATATGGCTATTTTCAGTTTACATTGTGCAGGTGCTTCTTCTATTATGGG
>Cyclocanna_producta_OQ031469
CCAGATATGGCATTCCCTAGACTAAATAATTTAAGTTTTTGATTACTGCCTCCAGCATTATTATTATT---ATTAGGTTCTTCTTTAGTTGAACAAGGAGCTGGAACAGGATGAACTGTATATCCTCCATTATCGGGTGCTCAAACTCATTCAGGGGGTTCAGTTGATATGGCTATTTTCAGTTTACATTGTGCAGGTGCTTCTTCTATTATGGG
>Orthopyxis_caliculata_MW916621
CCAGATATGGCATTTCCTAGATTAAATAATTTAAGTTTTTGATTATTACCTCCAGCATTATTATTATT---ATTAGGTTCATCATTAGTTGAACAAGGAGCAGGAACAGGTTGAACAGTTTATCCTCCTTTATCTGGTCCTCAAACACATTCAGGAGGGTCAGTTGATATGGCTATATTTAGTTTACATTGTGCAGGAGCTTCATCAATTATGGG
>Orthopyxis_caliculata_MW916615
CCAGATATGGCATTTCCTAGATTAAATAATTTAAGTTTTTGATTATTACCTCCAGCATTATTATTATT---ATTAGGTTCATCATTAGTTGAACAAGGAGCAGGAACAGGTTGAACAGTTTATCCTCCTTTATCTGGTCCTCAAACACATTCAGGAGGGTCAGTTGATATGGCTATATTTAGTTTACATTGTGCAGGAGCTTCATCAATTATGGG
>Orthopyxis_caliculata_MW916620
CCAGATATGGCATTTCCTAGATTAAATAATTTAAGTTTTTGATTATTACCTCCAGCATTATTATTATT---ATTAGGTTCATCATTAGTTGAACAAGGAGCAGGAACAGGTTGAACAGTTTATCCTCCTTTATCTGGTCCTCAAACACATTCAGGAGGGTCAGTTGATATGGCTATATTTAGTTTACATTGTGCAGGAGCTTCATCAATTATGGG
>Orthopyxis_caliculata_MW916619
CCAGATATGGCATTTCCTAGATTAAATAATTTAAGTTTTTGATTATTACCTCCAGCATTATTATTATT---ATTAGGTTCATCATTAGTTGAACAAGGAGCAGGAACAGGTTGAACAGTTTATCCTCCTTTATCTGGTCCTCAAACACATTCAGGAGGGTCAGTTGATATGGCTATATTTAGTTTACATTGTGCAGGAGCTTCATCAATTATGGG
>Orthopyxis_caliculata_MW916624
CCTGATATGGCTTTTCCTAGATTAAATAATTTAAGCTTTTGATTATTGCCTCCAGCATTATTATTATT---ATTAGGTTCATCATTAGTTGAACAAGGAGCAGGAACAGGTTGAACAGTTTACCCTCCTTTATCAGGTCCGCAGACACATTCAGGAGGATCAGTAGATATGGCTATATTTAGCTTACATTGTGCGGGCGCTTCATCAATTATGGG
>Orthopyxis_caliculata_MW916623
CCTGATATGGCTTTTCCTAGATTAAATAATTTAAGCTTTTGATTATTGCCTCCAGCATTATTATTATT---ATTAGGTTCATCATTAGTTGAACAAGGAGCAGGAACAGGTTGAACAGTTTACCCTCCTTTATCAGGTCCGCAGACACATTCAGGAGGATCAGTAGATATGGCTATATTTAGCTTACATTGTGCGGGCGCTTCATCAATTATGGG
>Orthopyxis_caliculata_KM405565
CCTGATATGGCTTTTCCTAGATTAAATAATTTAAGCTTTTGATTATTGCCTCCAGCATTATTATTATT---ATTAGGTTCATCATTAGTTGAACAAGGAGCAGGAACAGGTTGAACAGTTTACCCTCCTTTATCAGGTCCGCAGACACATTCAGGAGGATCAGTAGATATGGCTATATTTAGCTTACATTGTGCGGGCGCTTCATCAATTATGGG
>Orthopyxis_caliculata_MW916625
CCTGATATGGCTTTTCCTAGATTAAATAATTTAAGCTTTTGATTATTGCCTCCAGCATTATTATTATT---ATTAGGTTCATCATTAGTTGAACAAGGAGCAGGAACAGGTTGAACAGTTTACCCTCCTTTATCAGGTCCGCAGACACATTCAGGAGGATCAGTAGATATGGCTATATTTAGCTTACATTGTGCGGGCGCTTCATCAATTATGGG
>Orthopyxis_caliculata_KM405567
CCTGATATGGCTTTTCCTAGATTAAATAATTTAAGCTTTTGATTACTGCCTCCAGCATTATTATTATT---GTTAGGTTCATCATTAGTTGAACAAGGAGCAGGAACAGGTTGAACAGTTTACCCTCCTTTATCAGGTCCGCAGACACATTCAGGAGGATCAGTAGATATGGCTATATTTAGCTTACATTGTGCGGGCGCTTCATCAATTATGGG
>Orthopyxis_caliculata_MW916616
CCTGATATGGCTTTTCCTAGATTAAATAATTTAAGCTTTTGATTACTGCCTCCAGCATTATTATTATT---ATTAGGTTCATCATTAGTTGAACAAGGAGCAGGAACAGGTTGAACAGTTTACCCTCCTTTATCAGGTCCGCAGACACATTCAGGAGGATCAGTAGATATGGCTATATTTAGCTTACATTGTGCGGGCGCTTCATCAATTATGGG
>Orthopyxis_caliculata_KM405561
CCTGATATGGCTTTTCCTAGATTAAATAATTTAAGCTTTTGATTACTGCCTCCAGCATTATTATTATT---ATTAGGTTCATCATTAGTTGAACAAGGAGCAGGAACAGGTTGAACAGTTTACCCTCCTTTATCAGGTCCGCAGACACATTCAGGAGGATCAGTAGATATGGCTATATTTAGCTTACATTGTGCGGGCGCTTCATCAATTATGGG
>Orthopyxis_caliculata_KM405562
CCTGATATGGCTTTTCCTAGATTAAATAATTTAAGCTTTTGATTACTGCCTCCAGCATTATTATTATT---ATTAGGTTCATCATTAGTTGAACAAGGAGCAGGAACAGGTTGAACAGTTTACCCTCCTTTATCAGGTCCGCAGACACATTCAGGAGGATCAGTAGATATGGCTATATTTAGCTTACATTGTGCGGGCGCTTCATCAATTATGGG
>Orthopyxis_caliculata_KM405563
CCTGATATGGCTTTTCCTAGATTAAATAATTTAAGCTTTTGATTACTGCCTCCAGCATTATTATTATT---ATTAGGTTCATCATTAGTTGAACAAGGAGCAGGAACAGGTTGAACAGTTTACCCTCCTTTATCAGGTCCGCAGACACATTCAGGAGGATCAGTAGATATGGCTATATTTAGCTTACATTGTGCGGGCGCTTCATCAATTATGGG
>Orthopyxis_caliculata_MW916614
CCTGATATGGCTTTTCCTAGATTAAATAATTTAAGCTTTTGATTACTGCCTCCAGCATTATTATTATT---ATTAGGTTCATCATTAGTTGAACAAGGAGCAGGAACAGGTTGAACAGTTTACCCTCCTTTATCAGGTCCGCAGACACATTCAGGAGGATCAGTAGATATGGCTATATTTAGCTTACATTGTGCGGGCGCTTCATCAATTATGGG
>Orthopyxis_caliculata_MW916617
CCTGATATGGCTTTTCCTAGATTAAATAATTTAAGCTTTTGATTACTGCCTCCAGCATTATTATTATT---ATTAGGTTCATCATTAGTTGAACAAGGAGCAGGAACAGGTTGAACAGTTTACCCTCCTTTATCAGGTCCGCAGACACATTCAGGAGGATCAGTAGATATGGCTATATTTAGCTTACATTGTGCGGGCGCTTCATCAATTATGGG
>Orthopyxis_caliculata_KM405564
CCTGATATGGCTTTTCCTAGATTAAATAATTTAAGCTTTTGATTACTGCCTCCAGCATTATTATTATT---ATTAGGTTCATCATTAGTTGAACAAGGAGCAGGAACAGGTTGAACAGTTTACCCTCCTTTATCAGGTCCGCAGACACATTCAGGAGGATCAGTAGATATGGCTATATTTAGCTTACATTGTGCGGGCGCTTCATCAATTATGGG
>Orthopyxis_caliculata_KM405566
CCTGATATGGCTTTTCCTAGATTAAATAATTTAAGCTTTTGATTACTGCCTCCAGCATTATTATTATT---ATTAGGTTCATCATTAGTTGAACAAGGAGCAGGAACAGGTTGAACAGTTTACCCTCCTTTATCAGGTCCGCAGACACATTCAGGAGGATCAGTAGATATGGCTATATTTAGCTTACATTGTGCGGGCGCTTCATCAATTATGGG
>Orthopyxis_caliculata_MW916622
CCTGATATGGCTTTTCCTAGATTAAATAATTTAAGCTTTTGATTACTGCCTCCAGCATTATTATTATT---ATTAGGTTCATCATTAGTTGAACAAGGAGCAGGAACAGGTTGAACAGTTTACCCTCCTTTATCAGGTCCGCAGACACATTCAGGAGGATCAGTAGATATGGCTATATTTAGCTTACATTGTGCGGGCGCTTCATCAATTATGGG
>Orthopyxis_crenata_MW916627
CCAGATATGGCATTTCCAAGATTAAATAATTTAAGTTTTTGATTATTACCACCAGCATTATTACTATT---ACTAGGTTCTTCACTAGTTGAACAAGGTGCTGGTACAGGGTGAACAGTATACCCTCCATTATCAGGCCCTCAAACTCATTCAGGAGGATCAGTAGATATGGCTATCTTTAGTTTACATTGTGCAGGTGCCTCATCTATTATGGG
>Orthopyxis_crenata_MW916628
CCAGATATGGCATTTCCAAGATTAAATAATTTAAGTTTTTGATTATTACCACCAGCATTATTACTATT---ACTAGGTTCTTCACTAGTTGAACAAGGTGCTGGTACAGGGTGAACAGTATACCCTCCATTATCAGGCCCTCAAACTCATTCAGGAGGATCAGTAGATATGGCTATCTTTAGTTTACATTGTGCAGGTGCCTCATCTATTATGGG
>Orthopyxis_crenata_MW916629
CCAGATATGGCATTTCCAAGATTAAATAATTTAAGTTTTTGATTATTACCACCAGCATTATTACTATT---ACTAGGTTCTTCACTAGTTGAACAAGGTGCTGGTACAGGGTGAACAGTATACCCTCCATTATCAGGCCCTCAAACTCATTCAGGAGGATCAGTAGATATGGCTATCTTTAGTTTACATTGTGCAGGTGCCTCATCTATTATGGG
>Orthopyxis_crenata_MW916630
CCAGATATGGCATTTCCAAGATTAAATAATTTAAGTTTTTGATTATTACCACCAGCATTATTACTATT---ACTAGGTTCTTCACTAGTTGAACAAGGTGCTGGTACAGGGTGAACAGTATACCCTCCATTATCAGGCCCTCAAACTCATTCAGGAGGATCAGTAGATATGGCTATCTTTAGTTTACATTGTGCAGGTGCCTCATCTATTATGGG
>Orthopyxis_crenata_KX665164
CCAGATATGGCATTTCCAAGATTAAATAATTTAAGTTTTTGATTATTACCACCAGCATTATTACTATT---ACTAGGTTCTTCACTAGTTGAACAAGGTGCTGGTACAGGGTGAACAGTATACCCTCCATTATCAGGCCCTCAAACTCATTCAGGAGGATCAGTAGATATGGCTATCTTTAGTTTACATTGTGCAGGTGCCTCATCTATTATGGG
>Orthopyxis_crenata_MW916639
CCAGATATGGCATTTCCAAGATTAAATAATTTAAGTTTTTGATTATTACCACCAGCATTATTACTATT---ACTAGGTTCTTCACTAGTTGAACAAGGTGCTGGTACAGGGTGAACAGTATACCCTCCATTATCAGGCCCTCAAACTCATTCAGGAGGATCAGTAGATATGGCTATCTTTAGTTTACATTGTGCAGGTGCCTCATCTATTATGGG
>Orthopyxis_crenata_MW916637
CCAGATATGGCATTTCCTAGATTAAATAATTTAAGTTTTTGGTTATTACCACCAGCATTATTATTATT---ACTAGGTTCCTCATTAGTTGAACAGGGTGCAGGTACAGGGTGAACAGTATATCCTCCATTATCTGGTCCTCAAACTCATTCAGGAGGTTCAGTAGATATGGCTATATTTAGTTTACATTGCGCAGGTGCATCATCTATTATGGG
>Orthopyxis_crenata_MW916632
CCAGATATGGCATTTCCTAGATTAAATAATTTAAGTTTTTGGTTATTACCACCAGCATTATTATTATT---ACTAGGTTCCTCATTAGTTGAACAGGGTGCAGGTACAGGGTGAACAGTATATCCTCCATTATCTGGTCCTCAAACTCATTCAGGAGGTTCAGTAGATATGGCTATATTTAGTTTACATTGCGCAGGTGCATCATCTATTATGGG
>Orthopyxis_crenata_MW916635
CCAGATATGGCATTTCCTAGATTAAATAATTTAAGTTTTTGGTTATTACCACCAGCATTATTATTATT---ACTAGGTTCCTCATTAGTTGAACAGGGTGCAGGTACAGGGTGAACAGTATATCCTCCATTATCTGGTCCTCAAACTCATTCAGGAGGTTCAGTAGATATGGCTATATTTAGTTTACATTGCGCAGGTGCATCATCTATTATGGG
>Orthopyxis_crenata_MW916638
CCAGATATGGCATTTCCTAGATTAAATAATTTAAGTTTTTGRTTATTACCACCAGCATTATTATTATT---ACTAGGTTCCTCATTAGTTGAACAGGGTGCAGGTACAGGGTGAACAGTATATCCTCCGTTATCTGGTCCTCAAACTCATTCAGGAGGTTCAGTAGATATGGCTATATTTAGTTTACATTGCGCAGGTGCATCATCTATTATGGG
>Orthopyxis_crenata_MW916633
CCAGATATGGCATTTCCTAGATTAAATAATTTAAGTTTTTGGTTATTACCACCAGCATTATTATTATT---ACTAGGTTCCTCATTAGTTGAACAGGGTGCAGGTACAGGGTGAACAGTATATCCTCCGTTATCTGGTCCTCAAACTCATTCAGGAGGTTCAGTAGATATGGCTATATTTAGTTTACATTGCGCAGGTGCATCATCTATTATGGG
>Orthopyxis_crenata_MW916634
CCAGATATGGCATTTCCTAGATTAAATAATTTAAGTTTTTGGTTATTACCACCAGCATTATTATTATT---ACTAGGTTCCTCATTAGTTGAACAGGGTGCAGGTACAGGGTGAACAGTATATCCTCCGTTATCTGGTCCTCAAACTCATTCAGGAGGTTCAGTAGATATGGCTATATTTAGTTTACATTGCGCAGGTGCATCATCTATTATGGG
>Orthopyxis_crenata_MW916631
CCAGATATGGCATTTCCTAGATTAAATAATTTAAGTTTTTGATTATTACCACCAGCATTATTATTATT---ACTAGGTTCCTCATTAGTTGAACAGGGTGCAGGTACAGGGTGAACAGTATATCCTCCATTATCTGGTCCTCAAACTCATTCAGGAGGTTCAGTAGATATGGCTATATTTAGTTTACATTGCGCAGGTGCATCATCTATTATGGG
>Orthopyxis_crenata_MW916636
CCAGATATGGCATTTCCTAGATTAAATAATTTAAGTTTTTGATTATTACCACCAGCATTATTATTATT---ACTAGGTTCCTCATTAGTTGAACAGGGTGCAGGTACAGGGTGAACAGTATATCCTCCATTATCTGGTCCTCAAACTCATTCAGGAGGTTCAGTAGATATGGCTATATTTAGTTTACATTGCGCAGGTGCATCATCTATTATGGG
>Bonneviella_sp._AY789891
CCTGATATGGCTTTTCCTAGGTTAAATAATTTAAGTTTTTGATTACTTCCTCCTGCATTATTATTATT---ATTAGGATCTTCTTTAATAGAACAAGGAGCAGGTACAGGATGAACAGTTTATCCTCCTCTATCAGGATCACAAACACACTCGGGGGGGTCAGTAGATATGGCTATATTTAGCTTACATTGTGCAGGAGCTTCTTCTATTATGGG
>Bonneviella_sp._AY789893
CCAGATATGGCATTTCCTAGATTAAATAATTTAAGTTTTTGATTATTACCTCCTGCATTATTATTATT---ATTAGGATCTTCTTTAATTGAACAAGGAGCAGGAACAGGATGAACAGTTTATCCTCCTTTATCAGGATCTCAAACTCATTCGGGGGGATCAGTAGATATGGCCATATTTAGTTTACATTGTGCAGGAGCTTCTTCTATTATGGG
>Calycella_syringa_AY789916
CCAGATATGGCATTCCCTAGATTAAATAACTTAAGTTTTTGATTATTACCTCCAGCATTGTTATTATT---ATTAGGTTCTTCTTTAGTTGAACAAGGAGCAGGAACAGGATGAACTGTTTACCCCCCATTATCAGGATCTCAAACACATTCGGGAGGATCTGTTGATATGGCTATATTTAGTCTCCATTGTGCAGGTGCTTCTTCTATTATGGG
>Orthopyxis_sargassicola_MW916656
CCCGATATGGCATTTCCAAGATTAAATAATTTAAGTTTTTGATTATTACCACCAGCTTTATTATTATT---ATTAGGATCTTCTTTAGTAGAACAGGGAGCAGGAACAGGATGAACAGTATATCCTCCATTATCAGGTCCACAAACACATTCAGGAGGATCCGTAGATATGGCAATTTTCAGTCTTCATTGTGCAGGAGCTTCATCTATTATGGG
>Orthopyxis_sargassicola_KM405537
CCCGATATGGCATTTCCAAGATTAAATAATTTAAGTTTTTGATTATTACCACCAGCTTTATTATTATT---ATTAGGATCTTCTTTAGTAGAACAGGGAGCAGGAACAGGATGAACAGTATATCCTCCATTATCAGGTCCACAAACACATTCAGGAGGATCCGTAGATATGGCAATTTTCAGTCTTCATTGTGCAGGAGCTTCATCTATTATGGG
>Orthopyxis_sargassicola_KM405540
CCCGATATGGCATTTCCAAGATTAAATAATTTAAGTTTTTGATTATTACCACCAGCTTTATTATTATT---ATTAGGATCTTCTTTAGTAGAACAGGGAGCAGGAACAGGATGAACAGTATATCCTCCATTATCAGGTCCACAAACACATTCAGGAGGATCCGTAGATATGGCAATTTTCAGTCTTCATTGTGCAGGAGCTTCATCTATTATGGG
>Orthopyxis_sargassicola_KM405525
CCCGATATGGCATTTCCAAGATTAAATAATTTAAGTTTTTGATTATTACCACCAGCTTTATTATTATT---ATTAGGATCTTCTTTAGTAGAACAGGGAGCAGGAACAGGATGAACAGTATATCCTCCATTATCAGGTCCACAAACACATTCAGGAGGATCGGTAGATATGGCAATTTTCAGTCTTCATTGTGCAGGAGCTTCATCTATTATGGG
>Orthopyxis_sargassicola_KM405527
CCCGATATGGCATTTCCAAGATTAAATAATTTAAGTTTTTGATTATTACCACCAGCTTTATTATTATT---ATTAGGATCTTCTTTAGTAGAACAGGGAGCAGGAACAGGATGAACAGTATATCCTCCATTATCAGGTCCACAAACACATTCAGGAGGATCGGTAGATATGGCAATTTTCAGTCTTCATTGTGCAGGAGCTTCATCTATTATGGG
>Orthopyxis_sargassicola_KM405518
CCCGATATGGCATTTCCAAGATTAAATAATTTAAGTTTTTGATTATTACCACCAGCTTTATTATTATT---ATTAGGATCTTCTTTAGTAGAACAGGGAGCAGGAACAGGATGAACAGTATATCCTCCATTATCAGGTCCACAAACACATTCAGGAGGATCGGTAGATATGGCAATTTTCAGTCTTCATTGTGCAGGAGCTTCATCTATTATGGG
>Orthopyxis_sargassicola_KM405530
CCCGATATGGCATTTCCAAGATTAAATAATTTAAGTTTTTGATTATTACCACCAGCTTTATTATTATT---ATTAGGATCTTCTTTAGTAGAACAGGGAGCAGGAACAGGATGAACAGTATATCCTCCATTATCAGGTCCACAAACACATTCAGGAGGATCAGTAGATATGGCAATTTTCAGTCTTCATTGTGCAGGAGCTTCATCTATTATGGG
>Orthopyxis_sargassicola_KM405541
CCCGATATGGCATTTCCAAGATTAAATAATTTAAGTTTTTGATTATTACCACCAGCTTTATTATTATT---ATTAGGATCTTCTTTAGTAGAACAGGGAGCAGGAACAGGATGAACAGTATATCCTCCATTATCAGGTCCACAAACACATTCAGGAGGATCGGTAGATATGGCAATTTTCAGTCTTCATTGTGCAGGAGCTTCATCTATTATGGG
>Orthopyxis_sargassicola_MW916652
CCCGATATGGCATTTCCAAGATTAAACAATTTAAGTTTTTGATTATTACCACCAGCTTTATTATTATT---ATTAGGATCTTCTTTAGTAGAACAGGGAGCAGGAACAGGATGAACAGTATATCCTCCATTATCAGGTCCACAAACACATTCAGGAGGATCGGTAGATATGGCAATTTTCAGTCTTCATTGTGCAGGAGCTTCATCTATTATGGG
>Orthopyxis_sargassicola_MW916653
CCCGATATGGCATTTCCAAGATTAAACAATTTAAGTTTTTGATTATTACCACCAGCTTTATTATTATT---ATTAGGATCTTCTTTAGTAGAACAGGGAGCAGGAACAGGATGAACAGTATATCCTCCATTATCAGGTCCACAAACACATTCAGGAGGATCGGTAGATATGGCAATTTTCAGTCTTCATTGTGCAGGAGCTTCATCTATTATGGG
>Orthopyxis_sargassicola_MW916659
CCCGATATGGCATTTCCAAGATTAAATAATTTAAGTTTTTGATTATTACCACCAGCTTTATTATTATT---ATTAGGATCTTCTTTAGTAGAACAGGGAGCAGGAACAGGATGAACAGTATATCCTCCATTATCAGGTCCACAAACACATTCAGGAGGATCGGTAGATATGGCAATTTTCAGTCTTCATTGTGCAGGAGCTTCATCTATTATGGG
>Orthopyxis_sargassicola_MW916660
CCCGATATGGCATTTCCAAGATTAAATAATTTAAGTTTTTGATTATTACCACCAGCTTTATTATTATT---ATTAGGATCTTCTTTAGTAGAACAGGGAGCAGGAACAGGATGAACAGTATATCCTCCATTATCAGGTCCACAAACACATTCAGGAGGATCGGTAGATATGGCAATTTTCAGTCTTCATTGTGCAGGAGCTTCATCTATTATGGG
>Orthopyxis_sargassicola_AY789883
CCCGATATGGCATTTCCAAGATTAAATAATTTAAGTTTTTGATTATTACCACCAGCTTTATTATTATT---ATTAGGATCTTCTTTAGTAGAACAGGGAGCAGGAACAGGATGAACAGTATATCCTCCATTATCAGGTCCACAAACACATTCAGGAGGATCGGTAGATATGGCAATTTTCAGTCTTCATTGTGCAGGAGCTTCATCTATTATGGG
>Orthopyxis_sargassicola_KM405543
CCCGATATGGCATTTCCAAGATTAAATAATTTAAGTTTTTGATTATTACCACCAGCTTTATTATTATT---ATTAGGATCTTCTTTAGTAGAACAGGGAGCAGGAACAGGATGAACAGTATATCCTCCATTATCAGGTCCACAAACACATTCAGGAGGATCGGTAGATATGGCAATTTTCAGTCTTCATTGTGCAGGAGCTTCATCTATTATGGG
>Orthopyxis_sargassicola_KM405535
CCCGATATGGCATTTCCAAGATTAAATAATTTAAGTTTTTGATTATTACCACCAGCTTTATTATTATT---ATTAGGATCTTCTTTAGTAGAACAGGGAGCAGGAACAGGATGAACAGTATATCCTCCATTATCAGGTCCACAAACACATTCAGGAGGATCGGTAGATATGGCAATTTTCAGTCTTCATTGTGCAGGAGCTTCATCTATTATGGG
>Orthopyxis_sargassicola_KM405522
CCCGATATGGCATTTCCAAGATTAAATAATTTAAGTTTTTGATTATTACCACCAGCTTTATTATTATT---ATTAGGATCTTCTTTAGTAGAACAGGGAGCAGGAACAGGATGAACAGTATATCCTCCATTATCAGGTCCACAAACACATTCAGGAGGATCGGTAGATATGGCAATTTTCAGTCTTCATTGTGCAGGAGCTTCATCTATTATGGG
>Orthopyxis_sargassicola_KM405519
CCCGATATGGCATTTCCAAGATTAAATAATTTAAGTTTTTGATTATTACCACCAGCTTTATTATTATT---ATTAGGATCTTCTTTAGTAGAACAGGGAGCAGGAACAGGATGAACAGTATATCCTCCATTATCAGGTCCACAAACACATTCAGGAGGATCGGTAGATATGGCAATTTTCAGTCTTCATTGTGCAGGAGCTTCATCTATTATGGG
>Orthopyxis_sargassicola_KM405521
CCCGATATGGCATTTCCAAGATTAAATAATTTAAGTTTTTGATTATTACCACCAGCTTTATTATTATT---ATTAGGATCTTCTTTAGTAGAACAGGGAGCAGGAACAGGATGAACAGTATATCCTCCATTATCAGGTCCACAAACACATTCAGGAGGATCGGTAGATATGGCAATTTTCAGTCTTCATTGTGCAGGAGCTTCATCTATTATGGG
>Orthopyxis_sargassicola_KM405523
CCCGATATGGCATTTCCAAGATTAAATAATTTAAGTTTTTGATTATTACCACCAGCTTTATTATTATT---ATTAGGATCTTCTTTAGTAGAACAGGGAGCAGGAACAGGATGAACAGTATATCCTCCATTATCAGGTCCACAAACACATTCAGGAGGATCGGTAGATATGGCAATTTTCAGTCTTCATTGTGCAGGAGCTTCATCTATTATGGG
>Orthopyxis_sargassicola_KM405520
CCCGATATGGCATTTCCAAGATTAAATAATTTAAGTTTTTGATTATTACCACCAGCTTTATTATTATT---ATTAGGATCTTCTTTAGTAGAACAGGGAGCAGGAACAGGATGAACAGTATATCCTCCATTATCAGGTCCACAAACACATTCAGGAGGATCGGTAGATATGGCAATTTTCAGTCTTCATTGTGCAGGAGCTTCATCTATTATGGG
>Orthopyxis_sargassicola_KM405524
CCCGATATGGCATTTCCAAGATTAAATAATTTAAGTTTTTGATTATTACCACCAGCTTTATTATTATT---ATTAGGATCTTCTTTAGTAGAACAGGGAGCAGGAACAGGATGAACAGTATATCCTCCATTATCAGGTCCACAAACACATTCAGGAGGATCGGTAGATATGGCAATTTTCAGTCTTCATTGTGCAGGAGCTTCATCTATTATGGG
>Orthopyxis_sargassicola_KM405526
CCCGATATGGCATTTCCAAGATTAAATAATTTAAGTTTTTGATTATTACCACCAGCTTTATTATTATT---ATTAGGATCTTCTTTAGTAGAACAGGGAGCAGGAACAGGATGAACAGTATATCCTCCATTATCAGGTCCACAAACACATTCAGGAGGATCGGTAGATATGGCAATTTTCAGTCTTCATTGTGCAGGAGCTTCATCTATTATGGG
>Orthopyxis_sargassicola_KM405528
CCCGATATGGCATTTCCAAGATTAAATAATTTAAGTTTTTGATTATTACCACCAGCTTTATTATTATT---ATTAGGATCTTCTTTAGTAGAACAGGGAGCAGGAACAGGATGAACAGTATATCCTCCATTATCAGGTCCACAAACACATTCAGGAGGATCGGTAGATATGGCAATTTTCAGTCTTCATTGTGCAGGAGCTTCATCTATTATGGG
>Orthopyxis_sargassicola_KM405529
CCCGATATGGCATTTCCAAGATTAAATAATTTAAGTTTTTGATTATTACCACCAGCTTTATTATTATT---ATTAGGATCTTCTTTAGTAGAACAGGGAGCAGGAACAGGATGAACAGTATATCCTCCATTATCAGGTCCACAAACACATTCAGGAGGATCGGTAGATATGGCAATTTTCAGTCTTCATTGTGCAGGAGCTTCATCTATTATGGG
>Orthopyxis_sargassicola_KM405531
CCCGATATGGCATTTCCAAGATTAAATAATTTAAGTTTTTGATTATTACCACCAGCTTTATTATTATT---ATTAGGATCTTCTTTAGTAGAACAGGGAGCAGGAACAGGATGAACAGTATATCCTCCATTATCAGGTCCACAAACACATTCAGGAGGATCGGTAGATATGGCAATTTTCAGTCTTCATTGTGCAGGAGCTTCATCTATTATGGG
>Orthopyxis_sargassicola_KM405532
CCCGATATGGCATTTCCAAGATTAAATAATTTAAGTTTTTGATTATTACCACCAGCTTTATTATTATT---ATTAGGATCTTCTTTAGTAGAACAGGGAGCAGGAACAGGATGAACAGTATATCCTCCATTATCAGGTCCACAAACACATTCAGGAGGATCGGTAGATATGGCAATTTTCAGTCTTCATTGTGCAGGAGCTTCATCTATTATGGG
>Orthopyxis_sargassicola_KM405536
CCCGATATGGCATTTCCAAGATTAAATAATTTAAGTTTTTGATTATTACCACCAGCTTTATTATTATT---ATTAGGATCTTCTTTAGTAGAACAGGGAGCAGGAACAGGATGAACAGTATATCCTCCATTATCAGGTCCACAAACACATTCAGGAGGATCGGTAGATATGGCAATTTTCAGTCTTCATTGTGCAGGAGCTTCATCTATTATGGG
>Orthopyxis_sargassicola_KM405539
CCCGATATGGCATTTCCAAGATTAAATAATTTAAGTTTTTGATTATTACCACCAGCTTTATTATTATT---ATTAGGATCTTCTTTAGTAGAACAGGGAGCAGGAACAGGATGAACAGTATATCCTCCATTATCAGGTCCACAAACACATTCAGGAGGATCGGTAGATATGGCAATTTTCAGTCTTCATTGTGCAGGAGCTTCATCTATTATGGG
>Orthopyxis_sargassicola_KM405542
CCCGATATGGCATTTCCAAGATTAAATAATTTAAGTTTTTGATTATTACCACCAGCTTTATTATTATT---ATTAGGATCTTCTTTAGTAGAACAGGGAGCAGGAACAGGATGAACAGTATATCCTCCATTATCAGGTCCACAAACACATTCAGGAGGATCGGTAGATATGGCAATTTTCAGTCTTCATTGTGCAGGAGCTTCATCTATTATGGG
>Orthopyxis_sargassicola_KM405544
CCCGATATGGCATTTCCAAGATTAAATAATTTAAGTTTTTGATTATTACCACCAGCTTTATTATTATT---ATTAGGATCTTCTTTAGTAGAACAGGGAGCAGGAACAGGATGAACAGTATATCCTCCATTATCAGGTCCACAAACACATTCAGGAGGATCGGTAGATATGGCAATTTTCAGTCTTCATTGTGCAGGAGCTTCATCTATTATGGG
>Orthopyxis_sargassicola_MW916658
CCCGATATGGCATTTCCAAGATTAAATAATTTAAGTTTTTGATTATTACCACCAGCTCTATTATTATT---ATTAGGATCTTCTTTAGTAGAACAGGGAGCAGGAACAGGATGAACAGTATATCCTCCATTATCAGGTCCACAAACACATTCAGGAGGATCGGTAGATATGGCAATTTTCAGTCTTCATTGTGCAGGAGCTTCATCTATTATGGG
>Orthopyxis_sargassicola_MW916657
CCCGATATGGCATTTCCAAGATTAAATAATTTAAGTTTTTGATTATTACCACCAGCTCTATTATTATT---ATTAGGATCTTCTTTAGTAGAACAGGGAGCAGGAACAGGATGAACAGTATATCCTCCATTATCAGGTCCACAAACACATTCAGGAGGATCGGTAGATATGGCAATTTTCAGTCTTCATTGTGCAGGAGCTTCATCTATTATGGG
>Orthopyxis_sargassicola_MW916654
CCCGATATGGCATTTCCAAGATTAAATAATTTAAGTTTTTGATTATTACCACCAGCTCTATTATTATT---ATTAGGATCTTCTTTAGTAGAACAGGGAGCAGGAACAGGATGAACAGTATATCCTCCATTATCAGGTCCACAAACACATTCAGGAGGATCGGTAGATATGGCAATTTTCAGTCTTCATTGTGCAGGAGCTTCATCTATTATGGG
>Orthopyxis_sargassicola_MW916655
CCCGATATGGCATTTCCAAGATTAAATAATTTAAGTTTTTGATTATTACCACCAGCTCTATTATTATT---ATTAGGATCTTCTTTAGTAGAACAGGGAGCAGGAACAGGATGAACAGTATATCCTCCATTATCAGGTCCACAAACACATTCAGGAGGATCGGTAGATATGGCAATTTTCAGTCTTCATTGTGCAGGAGCTTCATCTATTATGGG
>Orthopyxis_sargassicola_KM405533
CCCGATATGGCATTTCCAAGATTAAATAATTTAAGTTTTTGATTATTACCACCAGCTCTATTATTATT---ATTAGGATCTTCTTTAGTAGAACAGGGAGCAGGAACAGGATGAACAGTATATCCTCCATTATCAGGTCCACAAACACATTCAGGAGGATCGGTAGATATGGCAATTTTCAGTCTTCATTGTGCAGGAGCTTCATCTATTATGGG
>Orthopyxis_sargassicola_KM405534
CCCGATATGGCATTTCCAAGATTAAATAATTTAAGTTTTTGATTATTACCACCAGCTCTATTATTATT---ATTAGGATCTTCTTTAGTAGAACAGGGAGCAGGAACAGGATGAACAGTATATCCTCCATTATCAGGTCCACAAACACATTCAGGAGGATCGGTAGATATGGCAATTTTCAGTCTTCATTGTGCAGGAGCTTCATCTATTATGGG
>Orthopyxis_sargassicola_KM405538
CCCGATATGGCATTTCCAAGATTAAATAATTTAAGTTTTTGATTATTACCACCAGCTCTATTATTATT---ATTAGGATCTTCTTTAGTAGAACAGGGAGCAGGAACAGGATGAACAGTATATCCTCCATTATCAGGTCCACAAACACATTCAGGAGGATCGGTAGATATGGCAATTTTCAGTCTTCATTGTGCAGGAGCTTCATCTATTATGGG
>Campanularia_sp._KX665233
CCTGATATGGCATTTCCTAGATTAAATAATTTAAGTTTTTGATTATTACCTCCAGCATTATTATTATT---ATTAGGTTCTTCTCTTGTTGAACAAGGAGCAGGTACAGGATGAACAGTTTACCCTCCATTATCAGGACCACAAACACATTCAGGAGGTTCAGTAGATATGGCAATATTTAGTCTTCATTGTGCAGGAGCATCATCTATCATGGG
>Campanularia_sp._KM405570
CCTGATATGGCATTTCCTAGATTAAATAATTTAAGTTTTTGATTATTACCTCCAGCATTATTATTATT---ATTAGGTTCTTCTCTTGTTGAACAAGGAGCAGGTACAGGATGAACAGTTTACCCTCCATTATCAGGACCACAAACACATTCAGGAGGTTCAGTAGATATGGCAATATTTAGTCTTCATTGTGCAGGAGCATCATCTATCATGGG
>Campanularia_sp._KM405571
CCTGATATGGCATTTCCTAGATTAAATAATTTAAGTTTTTGATTATTACCTCCAGCATTATTATTATT---ATTAGGTTCTTCTCTTGTTGAACAAGGAGCAGGTACAGGATGAACAGTTTACCCTCCATTATCAGGACCACAAACACATTCAGGAGGTTCAGTAGATATGGCAATATTTAGTCTTCATTGTGCAGGAGCATCATCTATCATGGG
>Campanularia_subantarctica_KM405568
CCTGATATGGCATTTCCTAGATTGAATAATTTAAGTTTTTGATTATTACCACCAGCTTTATTATTATT---ATTAGGATCTTCTTTAGTAGAACAAGGAGCAGGTACAGGATGAACAGTTTATCCTCCATTATCAGGACCTCAGACACATTCAGGGGGATCTGTAGATATGGCAATATTTAGTTTACATTGTGCAGGTGCTTCATCTATTATGGG
>Campanularia_subantarctica_KM405569
CCTGATATGGCATTTCCTAGATTGAATAATTTAAGTTTTTGATTATTACCACCAGCTTTATTATTATT---ATTAGGATCTTCTTTAGTAGAACAAGGAGCAGGTACAGGATGAACAGTTTATCCTCCATTATCAGGACCTCAAACACATTCAGGAGGATCTGTAGATATGGCAATATTTAGTTTACATTGTGCAGGTGCTTCATCTATTATGGG
>Campanularia_tulipifera_KX665237
CCGGATATGGCATTTCCTAGACTAAATAATTTAAGTTTTTGATTATTACCCCCAGCTTTATTACTATT---ATTAGGATCTTCTTTAATAGAACAAGGTGCAGGAACAGGATGAACAGTTTACCCTCCATTATCAGGACCTCAAACACATTCAGGAGGTTCAGTAGATATGGCAATATTTAGCTTACATTGTGCAGGAGCATCATCTATTATGGG
>Orthopyxis_integra_AY789885
CCGGATATGGCATTTCCTAGGTTAAATAATTTAAGTTTTTGATTATTACCTCCAGCTTTATTATTATT---ATTAGGATCTTCTTTAATAGAACAAGGAGCAGGAACTGGTTGAACAGTTTATCCTCCATTATCAGGTCCTCAAACACATTCAGGAGGTTCAGTAGATATGGCTATATTTAGTTTACATTGTGCAGGTGCATCATCTATTATGGG
>Xingyurella_xingyuarum_MF135583
CCAGATATGGCATTTCCTAGATTAAATAATCTAAGTTTTTGATTATTACCACCAGCATTATTATTACT---ATTAGGTTCTTCATTAATAGAACAAGGTGCAGGTACAGGATGAACAGTATACCCTCCATTATCTGGATCACAAACACATTCAGGAGGATCAGTTGATATGGCTATATTTAGTTTACATTGTGCTGGTGCTTCCTCTATTATGGG
>Clytia_sp._KX665245
CCTGATATGGCTTTTCCTAGACTAAATAACTTAAGTTTTTGGTTATTACCACCAGCATTATTATTATT---ATTAGGATCATCCTTAGTAGAACAAGGAGCTGGTACAGGATGAACCGTCTATCCTCCACTATCTGGGCCTCAAACTCATTCAGGAGGTTCAGTAGATATGGCTATATTTAGTTTACACTGTGCAGGTGCTTCTTCAATTATGGG
>Clytia_paulensis_AY789896
CCTGATATGGCATTTCCGAGATTAAATAATTTAAGTTTTTGATTATTACCACCAGCATTATTATTATT---ATTAGGATCTTCTTTAGTAGAACAAGGAGCAGGAACAGGATGAACTGTTTATCCTCCTTTATCAGGTCCACAAACTCATTCCGGAGGTTCAGTAGATATGGCTATATTTAGCTTACATTGTGCAGGTGCTTCTTCAATTATGGG
>Eirene_ceylonensis_HM053526
CCTGATATGGCATTTCCAAGATTAAATAATTTAAGTTTTTGATTACTTCCTCCAGCATTATTATTATT---ACTAGGTTCTTCATTAGTAGAACAAGGAGCAGGAACAGGGTGAACTGTTTATCCTCCTTTATCAGGACCTCAAACTCACTCAGGAGGGTCAGTAGATATGGCAATATTTAGCTTACATTGTGCAGGCGCTTCTTCAATCATGGG
>Eirene_ceylonensis_OR223862
CCTGATATGGCATTTCCAAGATTAAATAATTTAAGTTTTTGATTACTTCCTCCAGCATTATTATTATT---ACTAGGTTCTTCATTAGTAGAACAAGGAGCAGGAACAGGGTGAACTGTTTATCCTCCTTTATCAGGACCTCAAACTCACTCAGGAGGGTCAGTAGATATGGCAATATTTAGCTTACATTGTGCAGGCGCTTCTTCAATCATGGG
>Eirene_ceylonensis_HM053525
CCTGATATGGCATTTCCAAGATTAAATAATTTAAGTTTTTGATTACTTCCTCCAGCATTATTATTATT---ACTAGGTTCTTCATTAGTAGAACAAGGAGCAGGAACAGGGTGAACTGTTTATCCTCCTTTATCAGGACCTCAAACTCACTCAGGAGGGTCAGTAGATATGGCAATATTTAGCTTACATTGTGCAGGCGCTTCTTCAATCATGGG
>Eirene_ceylonensis_HM053527
CCTGATATGGCATTTCCAAGATTAAATAATTTAAGTTTTTGATTACTTCCTCCAGCATTATTATTATT---ACTAGGTTCTTCATTAGTAGAACAAGGAGCAGGAACAGGATGAACTGTTTATCCTCCTTTATCAGGACCTCAAACTCACTCAGGAGGGTCAGTAGATATGGCAATATTTAGCTTACATTGTGCAGGCGCTTCTTCAATCATGGG
>Eirene_menoni_OP175932
CCTGATATGGCATTTCCAAGATTAAATAATTTAAGTTTTTGATTACTTCCTCCAGCATTATTATTATT---ACTAGGTTCTTCATTAGTAGAACAAGGAGCAGGAACAGGATGGACTGTTTATCCTCCTTTATCAGGACCTCAAACTCACTCAGGAGGATCAGTAGATATGGCAATATTTAGCTTACATTGTGCAGGCGCTTCTTCAATCATGGG
>Eirene_menoni_JQ716136
CCTGATATGGCATTTCCAAGATTAAATAATTTAAGTTTTTGATTACTTCCTCCAGCATTATTATTATT---ACTAGGTTCTTCATTAGTAGAACAAGGAGCAGGAACAGGATGGACTGTTTATCCTCCTTTATCAGGACCTCAAACTCACTCAGGAGGATCAGTAGATATGGCAATATTTAGCTTACATTGTGCAGGCGCTTCTTCAATCATGGG
>Eirene_menoni_JQ716135
CCTGATATGGCATTTCCAAGATTAAATAATTTAAGTTTTTGATTACTTCCTCCAGCATTATTATTATT---ACTAGGTTCTTCATTAGTAGAACAAGGAGCAGGAACAGGATGGACTGTTTATCCTCCTTTATCAGGACCTCAAACTCACTCAGGAGGATCAGTAGATATGGCAATATTTAGCTTACATTGTGCAGGCGCTTCTTCAATCATGGG
>Eirene_menoni_JQ716133
CCTGATATGGCATTTCCAAGATTAAATAATTTAAGTTTTTGATTACTTCCTCCAGCATTATTATTATT---ACTAGGTTCTTCATTAGTAGAACAAGGAGCAGGAACAGGATGGACTGTTTATCCTCCTTTATCAGGACCTCAAACTCACTCAGGAGGATCAGTAGATATGGCAATATTTAGCTTACATTGTGCAGGCGCTTCTTCAATCATGGG
>Eirene_menoni_JQ716134
[truncated: 688,739 more chars]
