# Supplementary material for: Validation of improved cytochrome c oxidase I (COI) primers for comprehensive biodiversity assessment of ascidians
Source: PeerJ. 2025 Jul 14;13:e19671. doi: 10.7717/peerj.19671 (PMC12269779; doi:10.7717/peerj.19671)
Supplement: Supplemental Information 8 [file peerj-13-19671-s008.zip › Non-target group dataset.xlsx]

## Sheet: Anthozoa
Number	Accession no.	Sepcies	Taxonomy
1	MG053094	Tenerodus fallax	Anthozoa	Octocorallia	Malacalcyonacea	Leptophytidae	Tenerodus
2	MG053098	Tenerodus fallax	Anthozoa	Octocorallia	Malacalcyonacea	Leptophytidae	Tenerodus
3	MG053100	Tenerodus fallax	Anthozoa	Octocorallia	Malacalcyonacea	Leptophytidae	Tenerodus
4	MG053099	Tenerodus fallax	Anthozoa	Octocorallia	Malacalcyonacea	Leptophytidae	Tenerodus
5	MG053096	Tenerodus fallax	Anthozoa	Octocorallia	Malacalcyonacea	Leptophytidae	Tenerodus
6	MG053095	Tenerodus fallax	Anthozoa	Octocorallia	Malacalcyonacea	Leptophytidae	Tenerodus
7	MG053097	Tenerodus fallax	Anthozoa	Octocorallia	Malacalcyonacea	Leptophytidae	Tenerodus
8	MG053101	Tenerodus fallax	Anthozoa	Octocorallia	Malacalcyonacea	Leptophytidae	Tenerodus
9	MG053093	Tenerodus fallax	Anthozoa	Octocorallia	Malacalcyonacea	Leptophytidae	Tenerodus
10	MG053092	Tenerodus fallax	Anthozoa	Octocorallia	Malacalcyonacea	Leptophytidae	Tenerodus
11	MG053074	Circularius wilsoni	Anthozoa	Octocorallia	Malacalcyonacea	Leptophytidae	Circularius
12	MG053075	Circularius wilsoni	Anthozoa	Octocorallia	Malacalcyonacea	Leptophytidae	Circularius
13	MG053102	Tenerodus pollex	Anthozoa	Octocorallia	Malacalcyonacea	Leptophytidae	Tenerodus
14	MG053082	Leptophyton benayahui	Anthozoa	Octocorallia	Malacalcyonacea	Leptophytidae	Leptophyton
15	MG053083	Leptophyton benayahui	Anthozoa	Octocorallia	Malacalcyonacea	Leptophytidae	Leptophyton
16	MG053085	Leptophyton fustis	Anthozoa	Octocorallia	Malacalcyonacea	Leptophytidae	Leptophyton
17	MG053086	Leptophyton fustis	Anthozoa	Octocorallia	Malacalcyonacea	Leptophytidae	Leptophyton
18	MG053087	Leptophyton fustis	Anthozoa	Octocorallia	Malacalcyonacea	Leptophytidae	Leptophyton
19	MG053084	Leptophyton fustis	Anthozoa	Octocorallia	Malacalcyonacea	Leptophytidae	Leptophyton
20	JX203847	Cornularia pabloi	Anthozoa	Octocorallia	Scleralcyonacea	Cornulariidae	Cornularia
21	JX203848	Cornularia cornucopiae	Anthozoa	Octocorallia	Scleralcyonacea	Cornulariidae	Cornularia
22	ON586695	Echinoptilum sp. YK22	Anthozoa	Octocorallia	Scleralcyonacea	Pennatuloidea	Sessiliflorae	Echinoptilidae	Echinoptilum
23	ON586708	Echinoptilum sp. YK281	Anthozoa	Octocorallia	Scleralcyonacea	Pennatuloidea	Sessiliflorae	Echinoptilidae	Echinoptilum
24	OM798654	Pseudodrifa sp. RB-19-014	Anthozoa	Octocorallia	Malacalcyonacea	Capnellidae	Pseudodrifa
25	OM798663	Pseudodrifa sp. RB-19-012	Anthozoa	Octocorallia	Malacalcyonacea	Capnellidae	Pseudodrifa
26	OM798668	Pseudodrifa sp. AT41-18-009	Anthozoa	Octocorallia	Malacalcyonacea	Capnellidae	Pseudodrifa
27	OM798670	Pseudodrifa sp. AT41-18-017	Anthozoa	Octocorallia	Malacalcyonacea	Capnellidae	Pseudodrifa
28	OM798671	Pseudodrifa sp. AT41-18-030	Anthozoa	Octocorallia	Malacalcyonacea	Capnellidae	Pseudodrifa
29	OM798655	Pseudodrifa sp. RB-19-010	Anthozoa	Octocorallia	Malacalcyonacea	Capnellidae	Pseudodrifa
30	OM798658	Pseudodrifa sp. RB-19-022	Anthozoa	Octocorallia	Malacalcyonacea	Capnellidae	Pseudodrifa
31	OM798659	Pseudodrifa sp. RB-19-216	Anthozoa	Octocorallia	Malacalcyonacea	Capnellidae	Pseudodrifa
32	OM798664	Pseudodrifa sp. RB-19-050	Anthozoa	Octocorallia	Malacalcyonacea	Capnellidae	Pseudodrifa
33	OM798665	Pseudodrifa sp. RB-19-027	Anthozoa	Octocorallia	Malacalcyonacea	Capnellidae	Pseudodrifa
34	OM798672	Pseudodrifa sp. RB-19-021	Anthozoa	Octocorallia	Malacalcyonacea	Capnellidae	Pseudodrifa
35	OM798666	Pseudodrifa sp. AT41-18-020	Anthozoa	Octocorallia	Malacalcyonacea	Capnellidae	Pseudodrifa
36	OM798669	Pseudodrifa sp. AT41-18-023	Anthozoa	Octocorallia	Malacalcyonacea	Capnellidae	Pseudodrifa
37	OM798673	Pseudodrifa sp. RB-19-053	Anthozoa	Octocorallia	Malacalcyonacea	Capnellidae	Pseudodrifa
38	OM798674	Pseudodrifa sp. RB-19-054	Anthozoa	Octocorallia	Malacalcyonacea	Capnellidae	Pseudodrifa
39	OM798675	Pseudodrifa sp. RB-19-055	Anthozoa	Octocorallia	Malacalcyonacea	Capnellidae	Pseudodrifa
40	OM798676	Pseudodrifa sp. RB-19-059	Anthozoa	Octocorallia	Malacalcyonacea	Capnellidae	Pseudodrifa
41	OM798677	Pseudodrifa sp. RB-19-060	Anthozoa	Octocorallia	Malacalcyonacea	Capnellidae	Pseudodrifa
42	OM798678	Pseudodrifa sp. RB-19-222	Anthozoa	Octocorallia	Malacalcyonacea	Capnellidae	Pseudodrifa
43	OM798667	Pseudodrifa sp. AT41-18-058	Anthozoa	Octocorallia	Malacalcyonacea	Capnellidae	Pseudodrifa
44	OM798660	Pseudodrifa sp. RB-19-061	Anthozoa	Octocorallia	Malacalcyonacea	Capnellidae	Pseudodrifa
45	OM798661	Pseudodrifa sp. RB-19-215	Anthozoa	Octocorallia	Malacalcyonacea	Capnellidae	Pseudodrifa
46	MT725934	Paramuriceidae sp. HI-139	Anthozoa	Octocorallia	Malacalcyonacea	Paramuriceidae
47	MT725935	Paramuriceidae sp. HI-140	Anthozoa	Octocorallia	Malacalcyonacea	Paramuriceidae
48	KC802147	Melithaea erythraea	Anthozoa	Octocorallia	Malacalcyonacea	Melithaeidae	Melithaea
49	GQ342430	Melithaea erythraea	Anthozoa	Octocorallia	Malacalcyonacea	Melithaeidae	Melithaea
50	KC802178	Melithaea sp. RMNH Coel 41148	Anthozoa	Octocorallia	Malacalcyonacea	Melithaeidae	Melithaea
51	JN314196	Melithaeidae sp.	Anthozoa	Octocorallia	Malacalcyonacea	Melithaeidae
52	JN314209	Melithaea sp.	Anthozoa	Octocorallia	Malacalcyonacea	Melithaeidae	Melithaea
53	JN314226	Melithaeidae sp.	Anthozoa	Octocorallia	Malacalcyonacea	Melithaeidae
54	KC802163	Melithaea sp. RMNH Coel 41152	Anthozoa	Octocorallia	Malacalcyonacea	Melithaeidae	Melithaea
55	KC802165	Melithaea sp. RMNH Coel 41156	Anthozoa	Octocorallia	Malacalcyonacea	Melithaeidae	Melithaea
56	KC802166	Melithaea sp. RMNH Coel 41158	Anthozoa	Octocorallia	Malacalcyonacea	Melithaeidae	Melithaea
57	KC802167	Melithaea sp. RMNH Coel 41153	Anthozoa	Octocorallia	Malacalcyonacea	Melithaeidae	Melithaea
58	KC802168	Melithaea sp. RMNH Coel 41154	Anthozoa	Octocorallia	Malacalcyonacea	Melithaeidae	Melithaea
59	KC802169	Melithaea sp. RMNH Coel 41155	Anthozoa	Octocorallia	Malacalcyonacea	Melithaeidae	Melithaea
60	KC802170	Melithaea sp. RMNH Coel 41157	Anthozoa	Octocorallia	Malacalcyonacea	Melithaeidae	Melithaea
61	KC802171	Melithaea sp. RMNH Coel 41161	Anthozoa	Octocorallia	Malacalcyonacea	Melithaeidae	Melithaea
62	KC802160	Melithaea rubra	Anthozoa	Octocorallia	Malacalcyonacea	Melithaeidae	Melithaea
63	KC802183	Melithaea sp. ZMTAU Co 32749	Anthozoa	Octocorallia	Malacalcyonacea	Melithaeidae	Melithaea
64	KC802162	Melithaea sp. RMNH Coel 41149	Anthozoa	Octocorallia	Malacalcyonacea	Melithaeidae	Melithaea
65	KC802161	Melithaea rubra	Anthozoa	Octocorallia	Malacalcyonacea	Melithaeidae	Melithaea
66	KC802155	Melithaea rubra	Anthozoa	Octocorallia	Malacalcyonacea	Melithaeidae	Melithaea
67	KC802159	Melithaea rubra	Anthozoa	Octocorallia	Malacalcyonacea	Melithaeidae	Melithaea
68	KC802164	Melithaea sp. RMNH Coel 41150	Anthozoa	Octocorallia	Malacalcyonacea	Melithaeidae	Melithaea
69	KC802133	Melithaea maldivensis	Anthozoa	Octocorallia	Malacalcyonacea	Melithaeidae	Melithaea
70	KC802134	Melithaea maldivensis	Anthozoa	Octocorallia	Malacalcyonacea	Melithaeidae	Melithaea
71	KC802135	Melithaea maldivensis	Anthozoa	Octocorallia	Malacalcyonacea	Melithaeidae	Melithaea
72	KC802114	Melithaea coccinea	Anthozoa	Octocorallia	Malacalcyonacea	Melithaeidae	Melithaea
73	KC802156	Melithaea coccinea	Anthozoa	Octocorallia	Malacalcyonacea	Melithaeidae	Melithaea
74	KC802157	Melithaea coccinea	Anthozoa	Octocorallia	Malacalcyonacea	Melithaeidae	Melithaea
75	JX203858	Melithaea coccinea	Anthozoa	Octocorallia	Malacalcyonacea	Melithaeidae	Melithaea
76	GQ342431	Melithaea sinaica	Anthozoa	Octocorallia	Malacalcyonacea	Melithaeidae	Melithaea
77	KC802148	Melithaea sinaica	Anthozoa	Octocorallia	Malacalcyonacea	Melithaeidae	Melithaea
78	KC802149	Melithaea sinaica	Anthozoa	Octocorallia	Malacalcyonacea	Melithaeidae	Melithaea
79	KC802150	Melithaea sinaica	Anthozoa	Octocorallia	Malacalcyonacea	Melithaeidae	Melithaea
80	KC802151	Melithaea sinaica	Anthozoa	Octocorallia	Malacalcyonacea	Melithaeidae	Melithaea
81	MT537625	Melithaea sinaica	Anthozoa	Octocorallia	Malacalcyonacea	Melithaeidae	Melithaea
82	GQ342432	Melithaea rubrinodis	Anthozoa	Octocorallia	Malacalcyonacea	Melithaeidae	Melithaea
83	KC802115	Melithaea rubrinodis	Anthozoa	Octocorallia	Malacalcyonacea	Melithaeidae	Melithaea
84	KC802184	Melithaea rubrinodis	Anthozoa	Octocorallia	Malacalcyonacea	Melithaeidae	Melithaea
85	KC802116	Melithaea sp. RMNH Coel 39455	Anthozoa	Octocorallia	Malacalcyonacea	Melithaeidae	Melithaea
86	KC802138	Melithaea sp. RMNH Coel 41119	Anthozoa	Octocorallia	Malacalcyonacea	Melithaeidae	Melithaea
87	KC802186	Melithaea sp. RMNH Coel 41117	Anthozoa	Octocorallia	Malacalcyonacea	Melithaeidae	Melithaea
88	KC802198	Melithaea sp. RMNH Coel 41118	Anthozoa	Octocorallia	Malacalcyonacea	Melithaeidae	Melithaea
89	KC802132	Melithaea sp. RMNH Coel 41121	Anthozoa	Octocorallia	Malacalcyonacea	Melithaeidae	Melithaea
90	KC802200	Melithaea sp. RMNH Coel 41122	Anthozoa	Octocorallia	Malacalcyonacea	Melithaeidae	Melithaea
91	KC802179	Melithaea sp. RMNH Coel 41120	Anthozoa	Octocorallia	Malacalcyonacea	Melithaeidae	Melithaea
92	JN314215	Acabaria sp.	Anthozoa	Octocorallia	Malacalcyonacea	Melithaeidae	Acabaria
93	KC802193	Melithaea formosa	Anthozoa	Octocorallia	Malacalcyonacea	Melithaeidae	Melithaea
94	KC802195	Melithaea formosa	Anthozoa	Octocorallia	Malacalcyonacea	Melithaeidae	Melithaea
95	KC802196	Melithaea formosa	Anthozoa	Octocorallia	Malacalcyonacea	Melithaeidae	Melithaea
96	JN314228	Acabaria sp.	Anthozoa	Octocorallia	Malacalcyonacea	Melithaeidae	Acabaria
97	KC802117	Melithaea sp. RMNH Coel 39466	Anthozoa	Octocorallia	Malacalcyonacea	Melithaeidae	Melithaea
98	KC802191	Melithaea caledonica	Anthozoa	Octocorallia	Malacalcyonacea	Melithaeidae	Melithaea
99	KC802192	Melithaea caledonica	Anthozoa	Octocorallia	Malacalcyonacea	Melithaeidae	Melithaea
100	JX203856	Melithaea sp. 1 CSM-2012	Anthozoa	Octocorallia	Malacalcyonacea	Melithaeidae	Melithaea
101	KC802113	Melithaea sp. RMNH Coel 41144	Anthozoa	Octocorallia	Malacalcyonacea	Melithaeidae	Melithaea
102	KC802136	Melithaea sp. RMNH Coel 41134	Anthozoa	Octocorallia	Malacalcyonacea	Melithaeidae	Melithaea
103	KC802137	Melithaea sp. RMNH Coel 41135	Anthozoa	Octocorallia	Malacalcyonacea	Melithaeidae	Melithaea
104	KC802139	Melithaea sp. RMNH Coel 41145	Anthozoa	Octocorallia	Malacalcyonacea	Melithaeidae	Melithaea
105	KC802140	Melithaea sp. RMNH Coel 41128	Anthozoa	Octocorallia	Malacalcyonacea	Melithaeidae	Melithaea
106	KC802172	Melithaea sp. RMNH Coel 41129	Anthozoa	Octocorallia	Malacalcyonacea	Melithaeidae	Melithaea
107	KC802173	Melithaea sp. RMNH Coel 41130	Anthozoa	Octocorallia	Malacalcyonacea	Melithaeidae	Melithaea
108	KC802174	Melithaea sp. RMNH Coel 41131	Anthozoa	Octocorallia	Malacalcyonacea	Melithaeidae	Melithaea
109	KC802175	Melithaea sp. RMNH Coel 41136	Anthozoa	Octocorallia	Malacalcyonacea	Melithaeidae	Melithaea
110	KC802176	Melithaea sp. RMNH Coel 41138	Anthozoa	Octocorallia	Malacalcyonacea	Melithaeidae	Melithaea
111	KC802177	Melithaea sp. RMNH Coel 41132	Anthozoa	Octocorallia	Malacalcyonacea	Melithaeidae	Melithaea
112	KC802180	Melithaea sp. RMNH Coel 41133	Anthozoa	Octocorallia	Malacalcyonacea	Melithaeidae	Melithaea
113	KC802181	Melithaea sp. RMNH Coel 41139	Anthozoa	Octocorallia	Malacalcyonacea	Melithaeidae	Melithaea
114	KC802182	Melithaea sp. RMNH Coel 41137	Anthozoa	Octocorallia	Malacalcyonacea	Melithaeidae	Melithaea
115	KC802197	Melithaea sp. RMNH Coel 41146	Anthozoa	Octocorallia	Malacalcyonacea	Melithaeidae	Melithaea
116	KC802201	Melithaea sp. AKM1148	Anthozoa	Octocorallia	Malacalcyonacea	Melithaeidae	Melithaea
117	KC802141	Melithaea sp. RMNH Coel 41140	Anthozoa	Octocorallia	Malacalcyonacea	Melithaeidae	Melithaea
118	KC802142	Melithaea sp. RMNH Coel 41141	Anthozoa	Octocorallia	Malacalcyonacea	Melithaeidae	Melithaea
119	KC802143	Melithaea sp. RMNH Coel 41142	Anthozoa	Octocorallia	Malacalcyonacea	Melithaeidae	Melithaea
120	KC802144	Melithaea sp. RMNH Coel 41143	Anthozoa	Octocorallia	Malacalcyonacea	Melithaeidae	Melithaea
121	MH516525	Melithaea ochracea	Anthozoa	Octocorallia	Malacalcyonacea	Melithaeidae	Melithaea
122	KC802146	Melithaea sp. RMNH Coel 41123	Anthozoa	Octocorallia	Malacalcyonacea	Melithaeidae	Melithaea
123	KC802152	Melithaea sp. RMNH Coel 41124	Anthozoa	Octocorallia	Malacalcyonacea	Melithaeidae	Melithaea
124	KC802153	Melithaea sp. RMNH Coel 41125	Anthozoa	Octocorallia	Malacalcyonacea	Melithaeidae	Melithaea
125	KC802154	Melithaea sp. RMNH Coel 41126	Anthozoa	Octocorallia	Malacalcyonacea	Melithaeidae	Melithaea
126	KC802185	Melithaea sp. RMNH Coel 39452	Anthozoa	Octocorallia	Malacalcyonacea	Melithaeidae	Melithaea
127	KC802194	Melithaea sp. RMNH Coel 41127	Anthozoa	Octocorallia	Malacalcyonacea	Melithaeidae	Melithaea
128	KC802206	Melithaea ochracea	Anthozoa	Octocorallia	Malacalcyonacea	Melithaeidae	Melithaea
129	KC802204	Melithaea sp. AKM0980	Anthozoa	Octocorallia	Malacalcyonacea	Melithaeidae	Melithaea
130	KC802205	Melithaea sp. AKM0743	Anthozoa	Octocorallia	Malacalcyonacea	Melithaeidae	Melithaea
131	KC802188	Melithaea sp. AKM1200	Anthozoa	Octocorallia	Malacalcyonacea	Melithaeidae	Melithaea
132	KC802189	Melithaea sp. AKM1252	Anthozoa	Octocorallia	Malacalcyonacea	Melithaeidae	Melithaea
133	KC802190	Melithaea sp. AKM0615	Anthozoa	Octocorallia	Malacalcyonacea	Melithaeidae	Melithaea
134	KC802203	Melithaea tenuis	Anthozoa	Octocorallia	Malacalcyonacea	Melithaeidae	Melithaea
135	KC802202	Melithaea sp. AKM1175	Anthozoa	Octocorallia	Malacalcyonacea	Melithaeidae	Melithaea
136	KC802158	Melithaea sp. RMNH Coel 41115	Anthozoa	Octocorallia	Malacalcyonacea	Melithaeidae	Melithaea
137	KC802187	Melithaea sp. RMNH Coel 41116	Anthozoa	Octocorallia	Malacalcyonacea	Melithaeidae	Melithaea
138	JX203857	Melithaea sp. RMNH Coel 40034	Anthozoa	Octocorallia	Malacalcyonacea	Melithaeidae	Melithaea
139	KC802145	Melithaea sp. RMNH Coel 40034	Anthozoa	Octocorallia	Malacalcyonacea	Melithaeidae	Melithaea
140	KC802118	Melithaea sp. RMNH Coel 41100	Anthozoa	Octocorallia	Malacalcyonacea	Melithaeidae	Melithaea
141	KC802119	Melithaea sp. RMNH Coel 41101	Anthozoa	Octocorallia	Malacalcyonacea	Melithaeidae	Melithaea
142	KC802120	Melithaea sp. RMNH Coel 41102	Anthozoa	Octocorallia	Malacalcyonacea	Melithaeidae	Melithaea
143	KC802121	Melithaea sp. RMNH Coel 41103	Anthozoa	Octocorallia	Malacalcyonacea	Melithaeidae	Melithaea
144	KC802122	Melithaea sp. RMNH Coel 41104	Anthozoa	Octocorallia	Malacalcyonacea	Melithaeidae	Melithaea
145	KC802123	Melithaea sp. RMNH Coel 41105	Anthozoa	Octocorallia	Malacalcyonacea	Melithaeidae	Melithaea
146	KC802124	Melithaea sp. RMNH Coel 41106	Anthozoa	Octocorallia	Malacalcyonacea	Melithaeidae	Melithaea
147	KC802125	Melithaea sp. RMNH Coel 41107	Anthozoa	Octocorallia	Malacalcyonacea	Melithaeidae	Melithaea
148	KC802126	Melithaea sp. RMNH Coel 41108	Anthozoa	Octocorallia	Malacalcyonacea	Melithaeidae	Melithaea
149	KC802127	Melithaea sp. RMNH Coel 41109	Anthozoa	Octocorallia	Malacalcyonacea	Melithaeidae	Melithaea
150	KC802128	Melithaea sp. RMNH Coel 41110	Anthozoa	Octocorallia	Malacalcyonacea	Melithaeidae	Melithaea
151	KC802129	Melithaea sp. RMNH Coel 41111	Anthozoa	Octocorallia	Malacalcyonacea	Melithaeidae	Melithaea
152	KC802130	Melithaea sp. RMNH Coel 41112	Anthozoa	Octocorallia	Malacalcyonacea	Melithaeidae	Melithaea
153	KC802131	Melithaea sp. RMNH Coel 41113	Anthozoa	Octocorallia	Malacalcyonacea	Melithaeidae	Melithaea
154	KC802199	Melithaea sp. RMNH Coel 41114	Anthozoa	Octocorallia	Malacalcyonacea	Melithaeidae	Melithaea
155	KX904985	Swiftia simplex	Anthozoa	Octocorallia	Malacalcyonacea	Plexauridae	Swiftia
156	KP190919	Eunicella gazella	Anthozoa	Octocorallia	Malacalcyonacea	Eunicellidae	Eunicella
157	KJ685925	Eunicella gazella	Anthozoa	Octocorallia	Malacalcyonacea	Eunicellidae	Eunicella
158	KP190916	Eunicella singularis	Anthozoa	Octocorallia	Malacalcyonacea	Eunicellidae	Eunicella
159	KP190917	Eunicella cavolini	Anthozoa	Octocorallia	Malacalcyonacea	Eunicellidae	Eunicella
160	KP190918	Eunicella verrucosa	Anthozoa	Octocorallia	Malacalcyonacea	Eunicellidae	Eunicella
161	AY827537	Eunicella cavolini	Anthozoa	Octocorallia	Malacalcyonacea	Eunicellidae	Eunicella
162	AY827538	Eunicella singularis	Anthozoa	Octocorallia	Malacalcyonacea	Eunicellidae	Eunicella
163	KJ685927	Eunicella granulata	Anthozoa	Octocorallia	Malacalcyonacea	Eunicellidae	Eunicella
164	KJ685930	Eunicella singularis	Anthozoa	Octocorallia	Malacalcyonacea	Eunicellidae	Eunicella
165	KF955269	Subergorgia suberosa	Anthozoa	Octocorallia	Malacalcyonacea	Subergorgiidae	Subergorgia
166	KF955267	Subergorgia rubra	Anthozoa	Octocorallia	Malacalcyonacea	Subergorgiidae	Subergorgia
167	GQ342441	Nidalia simpsoni	Anthozoa	Octocorallia	Malacalcyonacea	Nidaliidae	Nidalia
168	KF955124	Nidalia sp. A CSM-2013	Anthozoa	Octocorallia	Malacalcyonacea	Nidaliidae	Nidalia
169	AB759840	Sarcophyton sp. karimunjawa40_11	Anthozoa	Octocorallia	Malacalcyonacea	Alcyoniidae	Sarcophyton
170	JX203862	Bebryce sp. CSM-2012	Anthozoa	Octocorallia	Malacalcyonacea	Plexauridae	Bebryce
171	KF955031	Bebryce sp. A CSM-2013	Anthozoa	Octocorallia	Malacalcyonacea	Plexauridae	Bebryce
172	KF955033	Bebryce sp. A CSM-2013	Anthozoa	Octocorallia	Malacalcyonacea	Plexauridae	Bebryce
173	OM798688	Paramuricea sp. USNM 1606523	Anthozoa	Octocorallia	Malacalcyonacea	Plexauridae	Paramuricea
174	OM798689	Paramuricea sp. USNM 1606525	Anthozoa	Octocorallia	Malacalcyonacea	Plexauridae	Paramuricea
175	OM798690	Paramuricea sp. A CMF-2022	Anthozoa	Octocorallia	Malacalcyonacea	Plexauridae	Paramuricea
176	OM798691	Paramuricea sp. RB-19-077	Anthozoa	Octocorallia	Malacalcyonacea	Plexauridae	Paramuricea
177	OM798693	Paramuricea sp. RB-19-075	Anthozoa	Octocorallia	Malacalcyonacea	Plexauridae	Paramuricea
178	OM798692	Paramuricea sp. USNM 1606565	Anthozoa	Octocorallia	Malacalcyonacea	Plexauridae	Paramuricea
179	OM798657	Plexauridae sp. RB-19-219	Anthozoa	Octocorallia	Malacalcyonacea	Plexauridae
180	MT725929	Acanthogorgia sp. USNM 1116817	Anthozoa	Octocorallia	Malacalcyonacea	Paramuriceidae	Acanthogorgia
181	MT725930	Acanthogorgia sp. USNM 98803	Anthozoa	Octocorallia	Malacalcyonacea	Paramuriceidae	Acanthogorgia
182	ON748930	Astrogorgia lafoa	Anthozoa	Octocorallia	Malacalcyonacea	Astrogorgiidae	Astrogorgia
183	OM798695	Acanthogorgia aspera	Anthozoa	Octocorallia	Malacalcyonacea	Paramuriceidae	Acanthogorgia
184	OM798768	Acanthogorgia spissa	Anthozoa	Octocorallia	Malacalcyonacea	Paramuriceidae	Acanthogorgia
185	OM798767	Acanthogorgia aspera	Anthozoa	Octocorallia	Malacalcyonacea	Paramuriceidae	Acanthogorgia
186	OM798694	Acanthogorgia aspera	Anthozoa	Octocorallia	Malacalcyonacea	Paramuriceidae	Acanthogorgia
187	OR123009	Acanthogorgia sp.	Anthozoa	Octocorallia	Malacalcyonacea	Paramuriceidae	Acanthogorgia
188	MK523671	Hanabira yukibana	Anthozoa	Octocorallia	Malacalcyonacea	Clavulariidae	Hanabira
189	MK523672	Hanabira yukibana	Anthozoa	Octocorallia	Malacalcyonacea	Clavulariidae	Hanabira
190	MK523673	Hanabira yukibana	Anthozoa	Octocorallia	Malacalcyonacea	Clavulariidae	Hanabira
191	MK523674	Hanabira yukibana	Anthozoa	Octocorallia	Malacalcyonacea	Clavulariidae	Hanabira
192	MK523675	Hanabira yukibana	Anthozoa	Octocorallia	Malacalcyonacea	Clavulariidae	Hanabira
193	MK523676	Hanabira yukibana	Anthozoa	Octocorallia	Malacalcyonacea	Clavulariidae	Hanabira
194	MK523678	Hanabira yukibana	Anthozoa	Octocorallia	Malacalcyonacea	Clavulariidae	Hanabira
195	MK523679	Hanabira yukibana	Anthozoa	Octocorallia	Malacalcyonacea	Clavulariidae	Hanabira
196	MK523670	Hanabira yukibana	Anthozoa	Octocorallia	Malacalcyonacea	Clavulariidae	Hanabira
197	MK523669	Hanabira yukibana	Anthozoa	Octocorallia	Malacalcyonacea	Clavulariidae	Hanabira
198	MK523680	Hanabira yukibana	Anthozoa	Octocorallia	Malacalcyonacea	Clavulariidae	Hanabira
199	MK523659	Hanabira yukibana	Anthozoa	Octocorallia	Malacalcyonacea	Clavulariidae	Hanabira
200	MK523660	Hanabira yukibana	Anthozoa	Octocorallia	Malacalcyonacea	Clavulariidae	Hanabira
201	MK523661	Hanabira yukibana	Anthozoa	Octocorallia	Malacalcyonacea	Clavulariidae	Hanabira
202	MK523662	Hanabira yukibana	Anthozoa	Octocorallia	Malacalcyonacea	Clavulariidae	Hanabira
203	MK523663	Hanabira yukibana	Anthozoa	Octocorallia	Malacalcyonacea	Clavulariidae	Hanabira
204	MK523664	Hanabira yukibana	Anthozoa	Octocorallia	Malacalcyonacea	Clavulariidae	Hanabira
205	MK523665	Hanabira yukibana	Anthozoa	Octocorallia	Malacalcyonacea	Clavulariidae	Hanabira
206	MK523666	Hanabira yukibana	Anthozoa	Octocorallia	Malacalcyonacea	Clavulariidae	Hanabira
207	MK523667	Hanabira yukibana	Anthozoa	Octocorallia	Malacalcyonacea	Clavulariidae	Hanabira
208	MK523668	Hanabira yukibana	Anthozoa	Octocorallia	Malacalcyonacea	Clavulariidae	Hanabira
209	MK523677	Hanabira yukibana	Anthozoa	Octocorallia	Malacalcyonacea	Clavulariidae	Hanabira
210	MK523657	Clavularia inflata	Anthozoa	Octocorallia	Malacalcyonacea	Clavulariidae	Clavularia
211	MK185369	Clavularia sp. YWL-2019	Anthozoa	Octocorallia	Malacalcyonacea	Clavulariidae	Clavularia
212	MK185370	Clavularia sp. YWL-2019	Anthozoa	Octocorallia	Malacalcyonacea	Clavulariidae	Clavularia
213	MK185371	Clavularia sp. YWL-2019	Anthozoa	Octocorallia	Malacalcyonacea	Clavulariidae	Clavularia
214	MK185372	Clavularia sp. YWL-2019	Anthozoa	Octocorallia	Malacalcyonacea	Clavulariidae	Clavularia
215	MK185373	Clavularia sp. YWL-2019	Anthozoa	Octocorallia	Malacalcyonacea	Clavulariidae	Clavularia
216	MK185374	Clavularia sp. YWL-2019	Anthozoa	Octocorallia	Malacalcyonacea	Clavulariidae	Clavularia
217	MK185375	Clavularia sp. YWL-2019	Anthozoa	Octocorallia	Malacalcyonacea	Clavulariidae	Clavularia
218	MK185376	Clavularia sp. YWL-2019	Anthozoa	Octocorallia	Malacalcyonacea	Clavulariidae	Clavularia
219	MK185377	Clavularia sp. YWL-2019	Anthozoa	Octocorallia	Malacalcyonacea	Clavulariidae	Clavularia
220	MK185378	Clavularia sp. YWL-2019	Anthozoa	Octocorallia	Malacalcyonacea	Clavulariidae	Clavularia
221	MK185379	Clavularia sp. YWL-2019	Anthozoa	Octocorallia	Malacalcyonacea	Clavulariidae	Clavularia
222	MK185380	Clavularia sp. YWL-2019	Anthozoa	Octocorallia	Malacalcyonacea	Clavulariidae	Clavularia
223	MK523654	Clavularia inflata	Anthozoa	Octocorallia	Malacalcyonacea	Clavulariidae	Clavularia
224	MK523658	Clavularia sp. YWL-2019	Anthozoa	Octocorallia	Malacalcyonacea	Clavulariidae	Clavularia
225	MK523655	Clavularia inflata	Anthozoa	Octocorallia	Malacalcyonacea	Clavulariidae	Clavularia
226	MK523656	Clavularia inflata	Anthozoa	Octocorallia	Malacalcyonacea	Clavulariidae	Clavularia
227	JX203834	Clavularia sp. CSM-2012	Anthozoa	Octocorallia	Malacalcyonacea	Clavulariidae	Clavularia
228	GQ342413	Coelogorgia palmosa	Anthozoa	Octocorallia	Malacalcyonacea	Coelogorgiidae	Coelogorgia
229	MH071969	Caementabunda simplex	Anthozoa	Octocorallia	Malacalcyonacea	Xeniidae	Caementabunda
230	MH516547	Cladiella pachyclados	Anthozoa	Octocorallia	Malacalcyonacea	Cladiellidae	Cladiella
231	HQ967783	Klyxum sp.	Anthozoa	Octocorallia	Malacalcyonacea	Cladiellidae	Klyxum
232	MH516497	Aldersladum jengi	Anthozoa	Octocorallia	Malacalcyonacea	Cladiellidae	Aldersladum
233	MH516548	Cladiella conifera	Anthozoa	Octocorallia	Malacalcyonacea	Cladiellidae	Cladiella
234	HQ967782	Cladiella sp.	Anthozoa	Octocorallia	Malacalcyonacea	Cladiellidae	Cladiella
235	GQ342386	Cladiella sphaerophora	Anthozoa	Octocorallia	Malacalcyonacea	Cladiellidae	Cladiella
236	JX991236	Aldersladum sodwanum	Anthozoa	Octocorallia	Malacalcyonacea	Cladiellidae	Aldersladum
237	MH516537	Cladiella krempfi	Anthozoa	Octocorallia	Malacalcyonacea	Cladiellidae	Cladiella
238	MH516490	Cladiella sp. DON1	Anthozoa	Octocorallia	Malacalcyonacea	Cladiellidae	Cladiella
239	MH516491	Cladiella pachyclados	Anthozoa	Octocorallia	Malacalcyonacea	Cladiellidae	Cladiella
240	MH516492	Cladiella pachyclados	Anthozoa	Octocorallia	Malacalcyonacea	Cladiellidae	Cladiella
241	MH516493	Cladiella pachyclados	Anthozoa	Octocorallia	Malacalcyonacea	Cladiellidae	Cladiella
242	MH516494	Cladiella sp. DON1	Anthozoa	Octocorallia	Malacalcyonacea	Cladiellidae	Cladiella
243	MH516495	Cladiella krempfi	Anthozoa	Octocorallia	Malacalcyonacea	Cladiellidae	Cladiella
244	MH516496	Cladiella krempfi	Anthozoa	Octocorallia	Malacalcyonacea	Cladiellidae	Cladiella
245	MH516498	Cladiella latissima	Anthozoa	Octocorallia	Malacalcyonacea	Cladiellidae	Cladiella
246	MH516499	Cladiella sp. DON2	Anthozoa	Octocorallia	Malacalcyonacea	Cladiellidae	Cladiella
247	MH516500	Cladiella latissima	Anthozoa	Octocorallia	Malacalcyonacea	Cladiellidae	Cladiella
248	MH516501	Cladiella sp. DON2	Anthozoa	Octocorallia	Malacalcyonacea	Cladiellidae	Cladiella
249	MH516502	Cladiella sp. DON2	Anthozoa	Octocorallia	Malacalcyonacea	Cladiellidae	Cladiella
250	JN314193	Sarcophyton sp. (in: soft corals)	Anthozoa	Octocorallia	Malacalcyonacea	Alcyoniidae	Sarcophyton
251	OR487134	Ofwegenum coronalucis	Anthozoa	Octocorallia	Malacalcyonacea	Cladiellidae	Ofwegenum
252	JN314217	Sarcophyton sp. (in: soft corals)	Anthozoa	Octocorallia	Malacalcyonacea	Alcyoniidae	Sarcophyton
253	AB759729	Lobophytum sp. kuroshima18_10	Anthozoa	Octocorallia	Malacalcyonacea	Alcyoniidae	Lobophytum
254	MH516543	Cladiella australis	Anthozoa	Octocorallia	Malacalcyonacea	Cladiellidae	Cladiella
255	MH516513	Cladiella australis	Anthozoa	Octocorallia	Malacalcyonacea	Cladiellidae	Cladiella
256	MH516503	Klyxum sp. DON1	Anthozoa	Octocorallia	Malacalcyonacea	Cladiellidae	Klyxum
257	MH516504	Klyxum sp. DON1	Anthozoa	Octocorallia	Malacalcyonacea	Cladiellidae	Klyxum
258	MH516505	Klyxum sp. DON1	Anthozoa	Octocorallia	Malacalcyonacea	Cladiellidae	Klyxum
259	MH516507	Cladiella australis	Anthozoa	Octocorallia	Malacalcyonacea	Cladiellidae	Cladiella
260	MH516508	Klyxum sp. DON1	Anthozoa	Octocorallia	Malacalcyonacea	Cladiellidae	Klyxum
261	MH516509	Cladiella australis	Anthozoa	Octocorallia	Malacalcyonacea	Cladiellidae	Cladiella
262	MH516510	Cladiella australis	Anthozoa	Octocorallia	Malacalcyonacea	Cladiellidae	Cladiella
263	MH516511	Cladiella australis	Anthozoa	Octocorallia	Malacalcyonacea	Cladiellidae	Cladiella
264	MH516512	Cladiella australis	Anthozoa	Octocorallia	Malacalcyonacea	Cladiellidae	Cladiella
265	MH516514	Cladiella australis	Anthozoa	Octocorallia	Malacalcyonacea	Cladiellidae	Cladiella
266	MH516515	Cladiella australis	Anthozoa	Octocorallia	Malacalcyonacea	Cladiellidae	Cladiella
267	MH516516	Cladiella australis	Anthozoa	Octocorallia	Malacalcyonacea	Cladiellidae	Cladiella
268	JN314192	Lobophytum sp.	Anthozoa	Octocorallia	Malacalcyonacea	Alcyoniidae	Lobophytum
269	GU667521	Rhytisma sp. (in: soft corals)	Anthozoa	Octocorallia	Malacalcyonacea	Alcyoniidae	Rhytisma
270	GU667520	Rhytisma sp. (in: soft corals)	Anthozoa	Octocorallia	Malacalcyonacea	Alcyoniidae	Rhytisma
271	GU667522	Klyxum sp.	Anthozoa	Octocorallia	Malacalcyonacea	Cladiellidae	Klyxum
272	JN314201	Sarcophyton sp. (in: soft corals)	Anthozoa	Octocorallia	Malacalcyonacea	Alcyoniidae	Sarcophyton
273	JN314225	Klyxum sp.	Anthozoa	Octocorallia	Malacalcyonacea	Cladiellidae	Klyxum
274	GQ342392	Klyxum utinomii	Anthozoa	Octocorallia	Malacalcyonacea	Cladiellidae	Klyxum
275	MH516506	Klyxum sp. DON1	Anthozoa	Octocorallia	Malacalcyonacea	Cladiellidae	Klyxum
276	KF955094	Klyxum cf. 2 CSM-2013	Anthozoa	Octocorallia	Malacalcyonacea	Cladiellidae	Klyxum
277	MT765176	Annella reticulata	Anthozoa	Octocorallia	Malacalcyonacea	Subergorgiidae	Annella
278	MT765175	Annella reticulata	Anthozoa	Octocorallia	Malacalcyonacea	Subergorgiidae	Annella
279	MT765177	Annella reticulata	Anthozoa	Octocorallia	Malacalcyonacea	Subergorgiidae	Annella
280	MG053080	Lampophyton spinatum	Anthozoa	Octocorallia	Malacalcyonacea	Acrophytidae	Lampophyton
281	MG053081	Lampophyton spinatum	Anthozoa	Octocorallia	Malacalcyonacea	Acrophytidae	Lampophyton
282	GQ342393	Lampophyton planiceps	Anthozoa	Octocorallia	Malacalcyonacea	Acrophytidae	Lampophyton
283	MG053078	Lampophyton planiceps	Anthozoa	Octocorallia	Malacalcyonacea	Acrophytidae	Lampophyton
284	MG053079	Lampophyton planiceps	Anthozoa	Octocorallia	Malacalcyonacea	Acrophytidae	Lampophyton
285	MG053072	Acrophytum claviger	Anthozoa	Octocorallia	Malacalcyonacea	Acrophytidae	Acrophytum
286	MG053090	Pieterfaurea cf. khoisaniana CSM-2017	Anthozoa	Octocorallia	Malacalcyonacea	Acrophytidae	Pieterfaurea
287	GQ342437	Pieterfaurea khoisaniana	Anthozoa	Octocorallia	Malacalcyonacea	Acrophytidae	Pieterfaurea
288	MG053077	Dendronephthya mutabilis	Anthozoa	Octocorallia	Malacalcyonacea	Nephtheidae	Dendronephthya
289	OL684634	Neospongodes atlantica	Anthozoa	Octocorallia	Malacalcyonacea	Nephtheidae	Neospongodes
290	GQ342422	Pinnigorgia flava	Anthozoa	Octocorallia	Malacalcyonacea	Pterogorgiidae	Pinnigorgia
291	OM798715	Swiftia casta	Anthozoa	Octocorallia	Malacalcyonacea	Plexauridae	Swiftia
292	KP714032	Annella mollis	Anthozoa	Octocorallia	Malacalcyonacea	Subergorgiidae	Annella
293	KP714033	Annella reticulata	Anthozoa	Octocorallia	Malacalcyonacea	Subergorgiidae	Annella
294	KP714034	Annella reticulata	Anthozoa	Octocorallia	Malacalcyonacea	Subergorgiidae	Annella
295	GQ342456	Annella mollis	Anthozoa	Octocorallia	Malacalcyonacea	Subergorgiidae	Annella
296	KF955017	Annella reticulata	Anthozoa	Octocorallia	Malacalcyonacea	Subergorgiidae	Annella
297	KC802214	Annella sp. RMNH Coel 41183	Anthozoa	Octocorallia	Malacalcyonacea	Subergorgiidae	Annella
298	KF955082	Hicksonella sp. A CSM-2013	Anthozoa	Octocorallia	Malacalcyonacea	Isididae	Hicksonella
299	HQ967784	Rumphella sp.	Anthozoa	Octocorallia	Malacalcyonacea	Isididae	Rumphella
300	JX203855	Rumphella sp. CSM-2012	Anthozoa	Octocorallia	Malacalcyonacea	Isididae	Rumphella
301	KF955141	Rumphella sp. A CSM-2013	Anthozoa	Octocorallia	Malacalcyonacea	Isididae	Rumphella
302	KF955142	Rumphella sp. A CSM-2013	Anthozoa	Octocorallia	Malacalcyonacea	Isididae	Rumphella
303	JN314212	Heteroxenia sp.	Anthozoa	Octocorallia	Malacalcyonacea	Xeniidae	Heteroxenia
304	OR165101	Isis hippuris	Anthozoa	Octocorallia	Malacalcyonacea	Isididae	Isis
305	OR165098	Isis hippuris	Anthozoa	Octocorallia	Malacalcyonacea	Isididae	Isis
306	OR165099	Isis hippuris	Anthozoa	Octocorallia	Malacalcyonacea	Isididae	Isis
307	OR165100	Isis hippuris	Anthozoa	Octocorallia	Malacalcyonacea	Isididae	Isis
308	KJ685936	Muriceopsis sulphurea	Anthozoa	Octocorallia	Malacalcyonacea	Pterogorgiidae	Muriceopsis
309	MK153480	Eunicea sp. ABBAC198	Anthozoa	Octocorallia	Malacalcyonacea	Plexauridae	Eunicea
310	MK153371	Eunicea sp. ABBAC047	Anthozoa	Octocorallia	Malacalcyonacea	Plexauridae	Eunicea
311	MK153383	Muricea muricata	Anthozoa	Octocorallia	Malacalcyonacea	Plexauridae	Muricea
312	MK153391	Muricea pinnata	Anthozoa	Octocorallia	Malacalcyonacea	Plexauridae	Muricea
313	MK153316	Muricea laxa	Anthozoa	Octocorallia	Malacalcyonacea	Plexauridae	Muricea
314	MK153336	Muricea sp. ABBAC203	Anthozoa	Octocorallia	Malacalcyonacea	Plexauridae	Muricea
315	MK153343	Muricea laxa	Anthozoa	Octocorallia	Malacalcyonacea	Plexauridae	Muricea
316	MK153344	Muricea pinnata	Anthozoa	Octocorallia	Malacalcyonacea	Plexauridae	Muricea
317	MK153356	Muricea muricata	Anthozoa	Octocorallia	Malacalcyonacea	Plexauridae	Muricea
318	MK153367	Muricea pinnata	Anthozoa	Octocorallia	Malacalcyonacea	Plexauridae	Muricea
319	MK153382	Muricea muricata	Anthozoa	Octocorallia	Malacalcyonacea	Plexauridae	Muricea
320	MK153390	Muricea laxa	Anthozoa	Octocorallia	Malacalcyonacea	Plexauridae	Muricea
321	MK153402	Muricea laxa	Anthozoa	Octocorallia	Malacalcyonacea	Plexauridae	Muricea
322	MK153410	Muricea laxa	Anthozoa	Octocorallia	Malacalcyonacea	Plexauridae	Muricea
323	MK153424	Muricea laxa	Anthozoa	Octocorallia	Malacalcyonacea	Plexauridae	Muricea
324	MK153426	Muricea laxa	Anthozoa	Octocorallia	Malacalcyonacea	Plexauridae	Muricea
325	MK153437	Muricea sp. ABBAC205	Anthozoa	Octocorallia	Malacalcyonacea	Plexauridae	Muricea
326	MK153440	Muricea pinnata	Anthozoa	Octocorallia	Malacalcyonacea	Plexauridae	Muricea
327	MK153455	Muricea pinnata	Anthozoa	Octocorallia	Malacalcyonacea	Plexauridae	Muricea
328	MN862696	Muricea pendula	Anthozoa	Octocorallia	Malacalcyonacea	Plexauridae	Muricea
329	GQ342448	Muricea atlantica	Anthozoa	Octocorallia	Malacalcyonacea	Plexauridae	Muricea
330	MK153335	Eunicea sp. ABBAC221	Anthozoa	Octocorallia	Malacalcyonacea	Plexauridae	Eunicea
331	MK153339	Eunicea sp. ABBAC036	Anthozoa	Octocorallia	Malacalcyonacea	Plexauridae	Eunicea
332	MK153346	Eunicea sp. ABBAC081	Anthozoa	Octocorallia	Malacalcyonacea	Plexauridae	Eunicea
333	MK153352	Eunicea sp. ABBAC075	Anthozoa	Octocorallia	Malacalcyonacea	Plexauridae	Eunicea
334	MK153368	Eunicea sp. ABBAC213	Anthozoa	Octocorallia	Malacalcyonacea	Plexauridae	Eunicea
335	MK153408	Eunicea tourneforti	Anthozoa	Octocorallia	Malacalcyonacea	Plexauridae	Eunicea
336	MK153416	Eunicea sp. ABBAC077	Anthozoa	Octocorallia	Malacalcyonacea	Plexauridae	Eunicea
337	MK153310	Eunicea sp. ABBAC096	Anthozoa	Octocorallia	Malacalcyonacea	Plexauridae	Eunicea
338	MK153353	Eunicea sp. ABBAC083	Anthozoa	Octocorallia	Malacalcyonacea	Plexauridae	Eunicea
339	MK153389	Eunicea tourneforti	Anthozoa	Octocorallia	Malacalcyonacea	Plexauridae	Eunicea
340	MK153415	Eunicea sp. ABBAC121	Anthozoa	Octocorallia	Malacalcyonacea	Plexauridae	Eunicea
341	MK153417	Eunicea tourneforti	Anthozoa	Octocorallia	Malacalcyonacea	Plexauridae	Eunicea
342	MK153313	Eunicea sp. ABBAC215	Anthozoa	Octocorallia	Malacalcyonacea	Plexauridae	Eunicea
343	MK153314	Eunicea sp. ABBAC076	Anthozoa	Octocorallia	Malacalcyonacea	Plexauridae	Eunicea
344	MK153330	Eunicea sp. ABBAC206	Anthozoa	Octocorallia	Malacalcyonacea	Plexauridae	Eunicea
345	MK153334	Eunicea calyculata	Anthozoa	Octocorallia	Malacalcyonacea	Plexauridae	Eunicea
346	MK153341	Eunicea sp. ABBAC107	Anthozoa	Octocorallia	Malacalcyonacea	Plexauridae	Eunicea
347	MK153373	Eunicea sp. ABBAC212	Anthozoa	Octocorallia	Malacalcyonacea	Plexauridae	Eunicea
348	MK153376	Eunicea tourneforti	Anthozoa	Octocorallia	Malacalcyonacea	Plexauridae	Eunicea
349	MK153384	Eunicea clavigera	Anthozoa	Octocorallia	Malacalcyonacea	Plexauridae	Eunicea
350	MK153385	Eunicea tourneforti	Anthozoa	Octocorallia	Malacalcyonacea	Plexauridae	Eunicea
351	MK153387	Eunicea sp. ABBAC214	Anthozoa	Octocorallia	Malacalcyonacea	Plexauridae	Eunicea
352	MK153399	Eunicea sp. ABBAC078	Anthozoa	Octocorallia	Malacalcyonacea	Plexauridae	Eunicea
353	MK153412	Eunicea sp. ABBAC037	Anthozoa	Octocorallia	Malacalcyonacea	Plexauridae	Eunicea
354	MK153414	Eunicea tourneforti	Anthozoa	Octocorallia	Malacalcyonacea	Plexauridae	Eunicea
355	MK153418	Eunicea sp. ABBAC042	Anthozoa	Octocorallia	Malacalcyonacea	Plexauridae	Eunicea
356	MK153423	Eunicea sp. ABBAC170	Anthozoa	Octocorallia	Malacalcyonacea	Plexauridae	Eunicea
357	MK153429	Eunicea sp. ABBAC204	Anthozoa	Octocorallia	Malacalcyonacea	Plexauridae	Eunicea
358	MK153432	Eunicea calyculata	Anthozoa	Octocorallia	Malacalcyonacea	Plexauridae	Eunicea
359	MK153452	Eunicea sp. ABBAC074	Anthozoa	Octocorallia	Malacalcyonacea	Plexauridae	Eunicea
360	MK153456	Eunicea succinea	Anthozoa	Octocorallia	Malacalcyonacea	Plexauridae	Eunicea
361	MK153481	Eunicea sp. ABBAC165	Anthozoa	Octocorallia	Malacalcyonacea	Plexauridae	Eunicea
362	GQ342445	Eunicea tourneforti	Anthozoa	Octocorallia	Malacalcyonacea	Plexauridae	Eunicea
363	MK153351	Eunicea sp. ABBAC104	Anthozoa	Octocorallia	Malacalcyonacea	Plexauridae	Eunicea
364	MK153433	Eunicea sp. ABBAC217	Anthozoa	Octocorallia	Malacalcyonacea	Plexauridae	Eunicea
365	MK153303	Eunicea flexuosa	Anthozoa	Octocorallia	Malacalcyonacea	Plexauridae	Eunicea
366	MK153305	Eunicea flexuosa	Anthozoa	Octocorallia	Malacalcyonacea	Plexauridae	Eunicea
367	MK153317	Eunicea sp. ABBAC122	Anthozoa	Octocorallia	Malacalcyonacea	Plexauridae	Eunicea
368	MK153329	Eunicea flexuosa	Anthozoa	Octocorallia	Malacalcyonacea	Plexauridae	Eunicea
369	MK153363	Plexaura kuna	Anthozoa	Octocorallia	Malacalcyonacea	Plexauridae	Plexaura
370	MK153374	Eunicea flexuosa	Anthozoa	Octocorallia	Malacalcyonacea	Plexauridae	Eunicea
371	MK153375	Pseudoplexaura porosa	Anthozoa	Octocorallia	Malacalcyonacea	Plexauridae	Pseudoplexaura
372	MK153379	Eunicea flexuosa	Anthozoa	Octocorallia	Malacalcyonacea	Plexauridae	Eunicea
373	MK153398	Eunicea flexuosa	Anthozoa	Octocorallia	Malacalcyonacea	Plexauridae	Eunicea
374	MK153403	Plexaura kuna	Anthozoa	Octocorallia	Malacalcyonacea	Plexauridae	Plexaura
375	MK153407	Plexaura homomalla	Anthozoa	Octocorallia	Malacalcyonacea	Plexauridae	Plexaura
376	MK153427	Eunicea sp. ABBAC180	Anthozoa	Octocorallia	Malacalcyonacea	Plexauridae	Eunicea
377	MK153438	Plexaura homomalla	Anthozoa	Octocorallia	Malacalcyonacea	Plexauridae	Plexaura
378	MK153441	Eunicea laxispica	Anthozoa	Octocorallia	Malacalcyonacea	Plexauridae	Eunicea
379	MK153442	Eunicea flexuosa	Anthozoa	Octocorallia	Malacalcyonacea	Plexauridae	Eunicea
380	MK153443	Plexaura kuna	Anthozoa	Octocorallia	Malacalcyonacea	Plexauridae	Plexaura
381	MK153449	Plexaura homomalla	Anthozoa	Octocorallia	Malacalcyonacea	Plexauridae	Plexaura
382	MK153460	Plexaura homomalla	Anthozoa	Octocorallia	Malacalcyonacea	Plexauridae	Plexaura
383	MK153461	Eunicea sp. ABBAC099	Anthozoa	Octocorallia	Malacalcyonacea	Plexauridae	Eunicea
384	MK153462	Plexaura homomalla	Anthozoa	Octocorallia	Malacalcyonacea	Plexauridae	Plexaura
385	MK153468	Plexaura kuna	Anthozoa	Octocorallia	Malacalcyonacea	Plexauridae	Plexaura
386	MK153474	Plexaura sp. ABBAC119	Anthozoa	Octocorallia	Malacalcyonacea	Plexauridae	Plexaura
387	MK153476	Eunicea flexuosa	Anthozoa	Octocorallia	Malacalcyonacea	Plexauridae	Eunicea
388	MK153308	Eunicea fusca	Anthozoa	Octocorallia	Malacalcyonacea	Plexauridae	Eunicea
389	MK153309	Pseudoplexaura sp. ABBAC060	Anthozoa	Octocorallia	Malacalcyonacea	Plexauridae	Pseudoplexaura
390	MK153315	Pseudoplexaura wagenaari	Anthozoa	Octocorallia	Malacalcyonacea	Plexauridae	Pseudoplexaura
391	MK153323	Pseudoplexaura sp. ABBAC101	Anthozoa	Octocorallia	Malacalcyonacea	Plexauridae	Pseudoplexaura
392	MK153328	Pseudoplexaura sp. ABBAC086	Anthozoa	Octocorallia	Malacalcyonacea	Plexauridae	Pseudoplexaura
393	MK153338	Eunicea sp. ABBAC177	Anthozoa	Octocorallia	Malacalcyonacea	Plexauridae	Eunicea
394	MK153354	Pseudoplexaura sp. ABBAC065	Anthozoa	Octocorallia	Malacalcyonacea	Plexauridae	Pseudoplexaura
395	MK153359	Pseudoplexaura sp. ABBAC172	Anthozoa	Octocorallia	Malacalcyonacea	Plexauridae	Pseudoplexaura
396	MK153362	Eunicea fusca	Anthozoa	Octocorallia	Malacalcyonacea	Plexauridae	Eunicea
397	MK153364	Pseudoplexaura sp. ABBAC200	Anthozoa	Octocorallia	Malacalcyonacea	Plexauridae	Pseudoplexaura
398	MK153365	Pseudoplexaura sp. ABBAC080	Anthozoa	Octocorallia	Malacalcyonacea	Plexauridae	Pseudoplexaura
399	MK153366	Pseudoplexaura sp. ABBAC055	Anthozoa	Octocorallia	Malacalcyonacea	Plexauridae	Pseudoplexaura
400	MK153378	Eunicea calyculata	Anthozoa	Octocorallia	Malacalcyonacea	Plexauridae	Eunicea
401	MK153380	Eunicea sp. ABBAC041	Anthozoa	Octocorallia	Malacalcyonacea	Plexauridae	Eunicea
402	MK153394	Eunicea fusca	Anthozoa	Octocorallia	Malacalcyonacea	Plexauridae	Eunicea
403	MK153395	Plexaura homomalla	Anthozoa	Octocorallia	Malacalcyonacea	Plexauridae	Plexaura
404	MK153401	Pseudoplexaura sp. ABBAC063	Anthozoa	Octocorallia	Malacalcyonacea	Plexauridae	Pseudoplexaura
405	MK153406	Eunicea fusca	Anthozoa	Octocorallia	Malacalcyonacea	Plexauridae	Eunicea
406	MK153430	Eunicea sp. ABBAC035	Anthozoa	Octocorallia	Malacalcyonacea	Plexauridae	Eunicea
407	MK153439	Pseudoplexaura sp. ABBAC118	Anthozoa	Octocorallia	Malacalcyonacea	Plexauridae	Pseudoplexaura
408	MK153445	Pseudoplexaura sp. ABBAC196	Anthozoa	Octocorallia	Malacalcyonacea	Plexauridae	Pseudoplexaura
409	MK153451	Pseudoplexaura sp. ABBAC084	Anthozoa	Octocorallia	Malacalcyonacea	Plexauridae	Pseudoplexaura
410	MK153477	Pseudoplexaura sp. ABBAC085	Anthozoa	Octocorallia	Malacalcyonacea	Plexauridae	Pseudoplexaura
411	MK153479	Pseudoplexaura sp. ABBAC071	Anthozoa	Octocorallia	Malacalcyonacea	Plexauridae	Pseudoplexaura
412	MK153482	Pseudoplexaura porosa	Anthozoa	Octocorallia	Malacalcyonacea	Plexauridae	Pseudoplexaura
413	MK153420	Plexaura homomalla	Anthozoa	Octocorallia	Malacalcyonacea	Plexauridae	Plexaura
414	JX203866	Plexaura kuna	Anthozoa	Octocorallia	Malacalcyonacea	Plexauridae	Plexaura
415	GQ342452	Pseudoplexaura wagenaari	Anthozoa	Octocorallia	Malacalcyonacea	Plexauridae	Pseudoplexaura
416	MK153325	Plexaura homomalla	Anthozoa	Octocorallia	Malacalcyonacea	Plexauridae	Plexaura
417	MK153337	Eunicea sp. ABBAC209	Anthozoa	Octocorallia	Malacalcyonacea	Plexauridae	Eunicea
418	MK153350	Eunicea sp. ABBAC207	Anthozoa	Octocorallia	Malacalcyonacea	Plexauridae	Eunicea
419	MK153388	Pseudoplexaura sp. ABBAC100	Anthozoa	Octocorallia	Malacalcyonacea	Plexauridae	Pseudoplexaura
420	MK153421	Eunicea sp. ABBAC216	Anthozoa	Octocorallia	Malacalcyonacea	Plexauridae	Eunicea
421	MK153478	Eunicea sp. ABBAC082	Anthozoa	Octocorallia	Malacalcyonacea	Plexauridae	Eunicea
422	ON748931	Astrogorgia dumbea	Anthozoa	Octocorallia	Malacalcyonacea	Astrogorgiidae	Astrogorgia
423	JX203861	Astrogorgia sp. CSM-2012	Anthozoa	Octocorallia	Malacalcyonacea	Astrogorgiidae	Astrogorgia
424	KF955024	Astrogorgia sp. B CSM-2013	Anthozoa	Octocorallia	Malacalcyonacea	Astrogorgiidae	Astrogorgia
425	KF955023	Astrogorgia sp. B CSM-2013	Anthozoa	Octocorallia	Malacalcyonacea	Astrogorgiidae	Astrogorgia
426	GQ342444	Astrogorgia sp. CSM-2010	Anthozoa	Octocorallia	Malacalcyonacea	Astrogorgiidae	Astrogorgia
427	OQ067371	Astrogorgia dumbea	Anthozoa	Octocorallia	Malacalcyonacea	Astrogorgiidae	Astrogorgia
428	KF955020	Astrogorgia sp. A CSM-2013	Anthozoa	Octocorallia	Malacalcyonacea	Astrogorgiidae	Astrogorgia
429	KF955025	Astrogorgia sp. C CSM-2013	Anthozoa	Octocorallia	Malacalcyonacea	Astrogorgiidae	Astrogorgia
430	OM798769	Swiftia casta	Anthozoa	Octocorallia	Malacalcyonacea	Plexauridae	Swiftia
431	OM798717	Swiftia casta	Anthozoa	Octocorallia	Malacalcyonacea	Plexauridae	Swiftia
432	OM798718	Swiftia casta	Anthozoa	Octocorallia	Malacalcyonacea	Plexauridae	Swiftia
433	OM798719	Swiftia casta	Anthozoa	Octocorallia	Malacalcyonacea	Plexauridae	Swiftia
434	OM798720	Swiftia casta	Anthozoa	Octocorallia	Malacalcyonacea	Plexauridae	Swiftia
435	OM798721	Swiftia casta	Anthozoa	Octocorallia	Malacalcyonacea	Plexauridae	Swiftia
436	OM798722	Swiftia casta	Anthozoa	Octocorallia	Malacalcyonacea	Plexauridae	Swiftia
437	OM798723	Swiftia casta	Anthozoa	Octocorallia	Malacalcyonacea	Plexauridae	Swiftia
438	OM798724	Swiftia casta	Anthozoa	Octocorallia	Malacalcyonacea	Plexauridae	Swiftia
439	OM798725	Swiftia casta	Anthozoa	Octocorallia	Malacalcyonacea	Plexauridae	Swiftia
440	OM798726	Swiftia casta	Anthozoa	Octocorallia	Malacalcyonacea	Plexauridae	Swiftia
441	OM798727	Swiftia casta	Anthozoa	Octocorallia	Malacalcyonacea	Plexauridae	Swiftia
442	OM798728	Swiftia casta	Anthozoa	Octocorallia	Malacalcyonacea	Plexauridae	Swiftia
443	OM798729	Swiftia casta	Anthozoa	Octocorallia	Malacalcyonacea	Plexauridae	Swiftia
444	OM798730	Swiftia casta	Anthozoa	Octocorallia	Malacalcyonacea	Plexauridae	Swiftia
445	OM798731	Swiftia casta	Anthozoa	Octocorallia	Malacalcyonacea	Plexauridae	Swiftia
446	OM798716	Swiftia casta	Anthozoa	Octocorallia	Malacalcyonacea	Plexauridae	Swiftia
447	MK153397	Muriceopsis flavida	Anthozoa	Octocorallia	Malacalcyonacea	Pterogorgiidae	Muriceopsis
448	MK153404	Muriceopsis flavida	Anthozoa	Octocorallia	Malacalcyonacea	Pterogorgiidae	Muriceopsis
449	MK153444	Muriceopsis flavida	Anthozoa	Octocorallia	Malacalcyonacea	Pterogorgiidae	Muriceopsis
450	GQ342449	Muriceopsis flavida	Anthozoa	Octocorallia	Malacalcyonacea	Pterogorgiidae	Muriceopsis
451	OM798712	Eunicella modesta	Anthozoa	Octocorallia	Malacalcyonacea	Eunicellidae	Eunicella
452	OM798713	Eunicella modesta	Anthozoa	Octocorallia	Malacalcyonacea	Eunicellidae	Eunicella
453	OM798714	Eunicella modesta	Anthozoa	Octocorallia	Malacalcyonacea	Eunicellidae	Eunicella
454	MK153326	Muriceopsis bayeriana	Anthozoa	Octocorallia	Malacalcyonacea	Pterogorgiidae	Muriceopsis
455	MK153348	Muriceopsis bayeriana	Anthozoa	Octocorallia	Malacalcyonacea	Pterogorgiidae	Muriceopsis
456	MK153349	Muriceopsis bayeriana	Anthozoa	Octocorallia	Malacalcyonacea	Pterogorgiidae	Muriceopsis
457	MK153459	Muriceopsis bayeriana	Anthozoa	Octocorallia	Malacalcyonacea	Pterogorgiidae	Muriceopsis
458	MK153464	Muriceopsis bayeriana	Anthozoa	Octocorallia	Malacalcyonacea	Pterogorgiidae	Muriceopsis
459	MK153465	Muriceopsis bayeriana	Anthozoa	Octocorallia	Malacalcyonacea	Pterogorgiidae	Muriceopsis
460	MK153322	Pterogorgia sp. ABBAC138	Anthozoa	Octocorallia	Malacalcyonacea	Pterogorgiidae	Pterogorgia
461	MK153345	Pterogorgia sp. ABBAC130	Anthozoa	Octocorallia	Malacalcyonacea	Pterogorgiidae	Pterogorgia
462	MK153422	Pterogorgia sp. ABBAC128	Anthozoa	Octocorallia	Malacalcyonacea	Pterogorgiidae	Pterogorgia
463	MK153435	Pterogorgia sp. ABBAC129	Anthozoa	Octocorallia	Malacalcyonacea	Pterogorgiidae	Pterogorgia
464	MK153319	Pterogorgia citrina	Anthozoa	Octocorallia	Malacalcyonacea	Pterogorgiidae	Pterogorgia
465	MK153357	Pterogorgia sp. ABBAC136	Anthozoa	Octocorallia	Malacalcyonacea	Pterogorgiidae	Pterogorgia
466	MK153396	Pterogorgia citrina	Anthozoa	Octocorallia	Malacalcyonacea	Pterogorgiidae	Pterogorgia
467	MK153434	Pterogorgia sp. ABBAC135	Anthozoa	Octocorallia	Malacalcyonacea	Pterogorgiidae	Pterogorgia
468	MK153453	Pterogorgia sp. ABBAC137	Anthozoa	Octocorallia	Malacalcyonacea	Pterogorgiidae	Pterogorgia
469	GQ342424	Pterogorgia anceps	Anthozoa	Octocorallia	Malacalcyonacea	Pterogorgiidae	Pterogorgia
470	MK153318	Antillogorgia sp. ABBAC223	Anthozoa	Octocorallia	Malacalcyonacea	Gorgoniidae	Antillogorgia
471	MK153360	Antillogorgia sp. ABBAC178	Anthozoa	Octocorallia	Malacalcyonacea	Gorgoniidae	Antillogorgia
472	MK153377	Antillogorgia rigida	Anthozoa	Octocorallia	Malacalcyonacea	Gorgoniidae	Antillogorgia
473	MK153471	Antillogorgia sp. ABBAC225	Anthozoa	Octocorallia	Malacalcyonacea	Gorgoniidae	Antillogorgia
474	JX124389	Paralcyonium spinulosum	Anthozoa	Octocorallia	Malacalcyonacea	Paralcyoniidae	Paralcyonium
475	GQ342419	Guaiagorgia anas	Anthozoa	Octocorallia	Malacalcyonacea	Gorgoniidae	Guaiagorgia
476	OQ067363	Euplexaura sp. 4 JY-2022	Anthozoa	Octocorallia	Malacalcyonacea	Euplexauridae	Euplexaura
477	KC802211	Euplexaura sp. RMNH Coel 41189	Anthozoa	Octocorallia	Malacalcyonacea	Euplexauridae	Euplexaura
478	ON748932	Astrogorgia arborea	Anthozoa	Octocorallia	Malacalcyonacea	Astrogorgiidae	Astrogorgia
479	OQ067362	Euplexaura sp. 3 JY-2022	Anthozoa	Octocorallia	Malacalcyonacea	Euplexauridae	Euplexaura
480	HQ967781	Acanthogorgia sp.	Anthozoa	Octocorallia	Malacalcyonacea	Paramuriceidae	Acanthogorgia
481	GQ342378	Acanthogorgia breviflora	Anthozoa	Octocorallia	Malacalcyonacea	Paramuriceidae	Acanthogorgia
482	KF955015	Acanthogorgia sp. D CSM-2013	Anthozoa	Octocorallia	Malacalcyonacea	Paramuriceidae	Acanthogorgia
483	OM798707	Acanthogorgia spissa	Anthozoa	Octocorallia	Malacalcyonacea	Paramuriceidae	Acanthogorgia
484	OM798708	Acanthogorgia spissa	Anthozoa	Octocorallia	Malacalcyonacea	Paramuriceidae	Acanthogorgia
485	OM798709	Acanthogorgia spissa	Anthozoa	Octocorallia	Malacalcyonacea	Paramuriceidae	Acanthogorgia
486	OM798710	Acanthogorgia spissa	Anthozoa	Octocorallia	Malacalcyonacea	Paramuriceidae	Acanthogorgia
487	OM798711	Acanthogorgia spissa	Anthozoa	Octocorallia	Malacalcyonacea	Paramuriceidae	Acanthogorgia
488	MH516542	Sinularia brassica	Anthozoa	Octocorallia	Malacalcyonacea	Sinulariidae	Sinularia
489	MH516391	Sinularia brassica	Anthozoa	Octocorallia	Malacalcyonacea	Sinulariidae	Sinularia
490	MH516392	Sinularia brassica	Anthozoa	Octocorallia	Malacalcyonacea	Sinulariidae	Sinularia
491	MH516393	Sinularia brassica	Anthozoa	Octocorallia	Malacalcyonacea	Sinulariidae	Sinularia
492	MH516394	Sinularia brassica	Anthozoa	Octocorallia	Malacalcyonacea	Sinulariidae	Sinularia
493	MH516395	Sinularia brassica	Anthozoa	Octocorallia	Malacalcyonacea	Sinulariidae	Sinularia
494	MH516396	Sinularia brassica	Anthozoa	Octocorallia	Malacalcyonacea	Sinulariidae	Sinularia
495	MZ580930	Victorgorgia eminens	Anthozoa	Octocorallia	Malacalcyonacea	Victorgorgiidae	Victorgorgia
496	MZ580931	Victorgorgia eminens	Anthozoa	Octocorallia	Malacalcyonacea	Victorgorgiidae	Victorgorgia
497	JX203867	Taiaroa tauhou	Anthozoa	Octocorallia	Malacalcyonacea	Taiaroidae	Taiaroa
498	GQ342387	Discophyton rudyi	Anthozoa	Octocorallia	Malacalcyonacea	Discophytidae	Discophyton
499	MT269898	Victorgorgia iocasica	Anthozoa	Octocorallia	Malacalcyonacea	Victorgorgiidae	Victorgorgia
500	MT269896	Victorgorgia flabellata	Anthozoa	Octocorallia	Malacalcyonacea	Victorgorgiidae	Victorgorgia
501	MT269900	Victorgorgia fasciculata	Anthozoa	Octocorallia	Malacalcyonacea	Victorgorgiidae	Victorgorgia
502	MT269899	Victorgorgia eminens	Anthozoa	Octocorallia	Malacalcyonacea	Victorgorgiidae	Victorgorgia
503	MT269901	Victorgorgia fasciculata	Anthozoa	Octocorallia	Malacalcyonacea	Victorgorgiidae	Victorgorgia
504	MT269897	Victorgorgia eminens	Anthozoa	Octocorallia	Malacalcyonacea	Victorgorgiidae	Victorgorgia
505	MW401659	Paracis sp. QM G331639	Anthozoa	Octocorallia	Malacalcyonacea	Plexauridae	Paracis
506	PP944718	Heterogorgia sp. a CM-2024	Anthozoa	Octocorallia	Malacalcyonacea	Plexauridae	Heterogorgia
507	PP944719	Heterogorgia sp. a CM-2024	Anthozoa	Octocorallia	Malacalcyonacea	Plexauridae	Heterogorgia
508	MH242998	Thrombophyton trachydermum	Anthozoa	Octocorallia	Malacalcyonacea	Alcyoniidae	Thrombophyton
509	GQ342400	Thrombophyton coronatum	Anthozoa	Octocorallia	Malacalcyonacea	Alcyoniidae	Thrombophyton
510	OM798687	Muriceides sp. AT41-18-107	Anthozoa	Octocorallia	Malacalcyonacea	Plexauridae	Muriceides
511	MH071968	Conglomeratusclera coerulea	Anthozoa	Octocorallia	Malacalcyonacea	Xeniidae	Conglomeratusclera
512	MK039181	Conglomeratusclera sp. MOTU2	Anthozoa	Octocorallia	Malacalcyonacea	Xeniidae	Conglomeratusclera
513	MN106048	Sinularia loyai	Anthozoa	Octocorallia	Malacalcyonacea	Sinulariidae	Sinularia
514	AB759791	Sarcophyton sp. solor96_11	Anthozoa	Octocorallia	Malacalcyonacea	Alcyoniidae	Sarcophyton
515	MH516364	Lobophytum rigidum	Anthozoa	Octocorallia	Malacalcyonacea	Alcyoniidae	Lobophytum
516	MH516366	Lobophytum rigidum	Anthozoa	Octocorallia	Malacalcyonacea	Alcyoniidae	Lobophytum
517	MN891938	Sarcophyton crassocaule	Anthozoa	Octocorallia	Malacalcyonacea	Alcyoniidae	Sarcophyton
518	MH516369	Sarcophyton crassocaule	Anthozoa	Octocorallia	Malacalcyonacea	Alcyoniidae	Sarcophyton
519	MH516370	Sarcophyton crassocaule	Anthozoa	Octocorallia	Malacalcyonacea	Alcyoniidae	Sarcophyton
520	AB759787	Lobophytum sp. solor92_11	Anthozoa	Octocorallia	Malacalcyonacea	Alcyoniidae	Lobophytum
521	MH516363	Lobophytum rigidum	Anthozoa	Octocorallia	Malacalcyonacea	Alcyoniidae	Lobophytum
522	HQ967787	Sinularia sp.	Anthozoa	Octocorallia	Malacalcyonacea	Sinulariidae	Sinularia
523	MT537626	Sinularia gardineri	Anthozoa	Octocorallia	Malacalcyonacea	Sinulariidae	Sinularia
524	MH516539	Sinularia maxima	Anthozoa	Octocorallia	Malacalcyonacea	Sinulariidae	Sinularia
525	MH516429	Sinularia maxima	Anthozoa	Octocorallia	Malacalcyonacea	Sinulariidae	Sinularia
526	MH516406	Sinularia densa	Anthozoa	Octocorallia	Malacalcyonacea	Sinulariidae	Sinularia
527	MH516401	Sinularia ceramensis	Anthozoa	Octocorallia	Malacalcyonacea	Sinulariidae	Sinularia
528	MH516444	Sinularia slieringsi	Anthozoa	Octocorallia	Malacalcyonacea	Sinulariidae	Sinularia
529	KC864965	Sinularia sp. 1201985	Anthozoa	Octocorallia	Malacalcyonacea	Sinulariidae	Sinularia
530	HQ967786	Sinularia sp.	Anthozoa	Octocorallia	Malacalcyonacea	Sinulariidae	Sinularia
531	MH516464	Sinularia wanannensis	Anthozoa	Octocorallia	Malacalcyonacea	Sinulariidae	Sinularia
532	MH516437	Sinularia penghuensis	Anthozoa	Octocorallia	Malacalcyonacea	Sinulariidae	Sinularia
533	MH516438	Sinularia penghuensis	Anthozoa	Octocorallia	Malacalcyonacea	Sinulariidae	Sinularia
534	MH516439	Sinularia penghuensis	Anthozoa	Octocorallia	Malacalcyonacea	Sinulariidae	Sinularia
535	MH516440	Sinularia penghuensis	Anthozoa	Octocorallia	Malacalcyonacea	Sinulariidae	Sinularia
536	MH516386	Sinularia abrupta	Anthozoa	Octocorallia	Malacalcyonacea	Sinulariidae	Sinularia
537	MH516398	Sinularia capillosa	Anthozoa	Octocorallia	Malacalcyonacea	Sinulariidae	Sinularia
538	MH516420	Sinularia lochmodes	Anthozoa	Octocorallia	Malacalcyonacea	Sinulariidae	Sinularia
539	MH516421	Sinularia lochmodes	Anthozoa	Octocorallia	Malacalcyonacea	Sinulariidae	Sinularia
540	MH516423	Sinularia lochmodes	Anthozoa	Octocorallia	Malacalcyonacea	Sinulariidae	Sinularia
541	MH516462	Sinularia wanannensis	Anthozoa	Octocorallia	Malacalcyonacea	Sinulariidae	Sinularia
542	MH516463	Sinularia wanannensis	Anthozoa	Octocorallia	Malacalcyonacea	Sinulariidae	Sinularia
543	MH516465	Sinularia wanannensis	Anthozoa	Octocorallia	Malacalcyonacea	Sinulariidae	Sinularia
544	MH516545	Sinularia lochmodes	Anthozoa	Octocorallia	Malacalcyonacea	Sinulariidae	Sinularia
545	MH516544	Sinularia acuta	Anthozoa	Octocorallia	Malacalcyonacea	Sinulariidae	Sinularia
546	MH516546	Sinularia wanannensis	Anthozoa	Octocorallia	Malacalcyonacea	Sinulariidae	Sinularia
547	MH516554	Sinularia capillosa	Anthozoa	Octocorallia	Malacalcyonacea	Sinulariidae	Sinularia
548	KU230378	Sinularia levi	Anthozoa	Octocorallia	Malacalcyonacea	Sinulariidae	Sinularia
549	KU230379	Sinularia levi	Anthozoa	Octocorallia	Malacalcyonacea	Sinulariidae	Sinularia
550	KC864969	Sinularia querciformis	Anthozoa	Octocorallia	Malacalcyonacea	Sinulariidae	Sinularia
551	GQ342399	Sinularia querciformis	Anthozoa	Octocorallia	Malacalcyonacea	Sinulariidae	Sinularia
552	MH516409	Sclerophytum flexibile	Anthozoa	Octocorallia	Malacalcyonacea	Sarcophytidae	Sclerophytum
553	MH516457	Sinularia variabilis	Anthozoa	Octocorallia	Malacalcyonacea	Sinulariidae	Sinularia
554	MH516449	Sinularia tumulosa	Anthozoa	Octocorallia	Malacalcyonacea	Sinulariidae	Sinularia
555	MH516450	Sinularia tumulosa	Anthozoa	Octocorallia	Malacalcyonacea	Sinulariidae	Sinularia
556	KU230383	Sinularia scabra	Anthozoa	Octocorallia	Malacalcyonacea	Sinulariidae	Sinularia
557	KU230384	Sinularia scabra	Anthozoa	Octocorallia	Malacalcyonacea	Sinulariidae	Sinularia
558	MG422755	Sinularia sp. HLC-25262.1	Anthozoa	Octocorallia	Malacalcyonacea	Sinulariidae	Sinularia
559	MH516399	Sinularia ceramensis	Anthozoa	Octocorallia	Malacalcyonacea	Sinulariidae	Sinularia
560	KU230385	Sinularia sp. PBH-To	Anthozoa	Octocorallia	Malacalcyonacea	Sinulariidae	Sinularia
561	KU230386	Sinularia sp. PBH-To	Anthozoa	Octocorallia	Malacalcyonacea	Sinulariidae	Sinularia
562	KU230387	Sinularia sp. PBH-To	Anthozoa	Octocorallia	Malacalcyonacea	Sinulariidae	Sinularia
563	MH516400	Sinularia ceramensis	Anthozoa	Octocorallia	Malacalcyonacea	Sinulariidae	Sinularia
564	MH516422	Sinularia lochmodes	Anthozoa	Octocorallia	Malacalcyonacea	Sinulariidae	Sinularia
565	KU230375	Sinularia bremerensis	Anthozoa	Octocorallia	Malacalcyonacea	Sinulariidae	Sinularia
566	KU230376	Sinularia confusa	Anthozoa	Octocorallia	Malacalcyonacea	Sinulariidae	Sinularia
567	KU230377	Sinularia diffusa	Anthozoa	Octocorallia	Malacalcyonacea	Sinulariidae	Sinularia
568	KU230380	Sinularia linnei	Anthozoa	Octocorallia	Malacalcyonacea	Sinulariidae	Sinularia
569	KU230381	Sinularia mammifera	Anthozoa	Octocorallia	Malacalcyonacea	Sinulariidae	Sinularia
570	KU230382	Sinularia papula	Anthozoa	Octocorallia	Malacalcyonacea	Sinulariidae	Sinularia
571	KU230388	Sinularia sp. PBH-Tr	Anthozoa	Octocorallia	Malacalcyonacea	Sinulariidae	Sinularia
572	KU230389	Sinularia woodyensis	Anthozoa	Octocorallia	Malacalcyonacea	Sinulariidae	Sinularia
573	MH516434	Sinularia ovispiculata	Anthozoa	Octocorallia	Malacalcyonacea	Sinulariidae	Sinularia
574	MH516405	Sinularia curvata	Anthozoa	Octocorallia	Malacalcyonacea	Sinulariidae	Sinularia
575	MH516417	Sinularia humilis	Anthozoa	Octocorallia	Malacalcyonacea	Sinulariidae	Sinularia
576	MH516418	Sinularia humilis	Anthozoa	Octocorallia	Malacalcyonacea	Sinulariidae	Sinularia
577	MH516435	Sinularia pavida	Anthozoa	Octocorallia	Malacalcyonacea	Sinulariidae	Sinularia
578	MH516436	Sinularia pavida	Anthozoa	Octocorallia	Malacalcyonacea	Sinulariidae	Sinularia
579	KC864989	Sinularia polydactyla	Anthozoa	Octocorallia	Malacalcyonacea	Sinulariidae	Sinularia
580	MT725924	Cyclomuricea flabellata	Anthozoa	Octocorallia	Malacalcyonacea	Paramuriceidae	Cyclomuricea
581	JX124374	Eunephthya ericius	Anthozoa	Octocorallia	Malacalcyonacea	Capnellidae	Eunephthya
582	JX124376	Eunephthya ericius	Anthozoa	Octocorallia	Malacalcyonacea	Capnellidae	Eunephthya
583	JX124375	Eunephthya ericius	Anthozoa	Octocorallia	Malacalcyonacea	Capnellidae	Eunephthya
584	KY442345	Ovabunda sp. 5 AH-2014	Anthozoa	Octocorallia	Malacalcyonacea	Xeniidae	Ovabunda
585	KY442351	Ovabunda biseriata	Anthozoa	Octocorallia	Malacalcyonacea	Xeniidae	Ovabunda
586	MK396750	Ovabunda biseriata	Anthozoa	Octocorallia	Malacalcyonacea	Xeniidae	Ovabunda
587	MK396753	Ovabunda biseriata	Anthozoa	Octocorallia	Malacalcyonacea	Xeniidae	Ovabunda
588	KM371278	Ovabunda macrospiculata	Anthozoa	Octocorallia	Malacalcyonacea	Xeniidae	Ovabunda
589	KM371279	Ovabunda macrospiculata	Anthozoa	Octocorallia	Malacalcyonacea	Xeniidae	Ovabunda
590	KM371283	Ovabunda macrospiculata	Anthozoa	Octocorallia	Malacalcyonacea	Xeniidae	Ovabunda
591	KM371285	Ovabunda sp. 5 AH-2014	Anthozoa	Octocorallia	Malacalcyonacea	Xeniidae	Ovabunda
592	KM371295	Ovabunda sp. 7 AH-2014	Anthozoa	Octocorallia	Malacalcyonacea	Xeniidae	Ovabunda
593	KM371307	Ovabunda macrospiculata	Anthozoa	Octocorallia	Malacalcyonacea	Xeniidae	Ovabunda
594	KM371308	Ovabunda sp. 7 AH-2014	Anthozoa	Octocorallia	Malacalcyonacea	Xeniidae	Ovabunda
595	KM371310	Ovabunda sp. 5 AH-2014	Anthozoa	Octocorallia	Malacalcyonacea	Xeniidae	Ovabunda
596	KM371311	Ovabunda macrospiculata	Anthozoa	Octocorallia	Malacalcyonacea	Xeniidae	Ovabunda
597	KM371312	Ovabunda sp. 4 AH-2014	Anthozoa	Octocorallia	Malacalcyonacea	Xeniidae	Ovabunda
598	KM371313	Ovabunda sp. 5 AH-2014	Anthozoa	Octocorallia	Malacalcyonacea	Xeniidae	Ovabunda
599	KM371314	Ovabunda macrospiculata	Anthozoa	Octocorallia	Malacalcyonacea	Xeniidae	Ovabunda
600	KM371315	Ovabunda sp. 6 AH-2014	Anthozoa	Octocorallia	Malacalcyonacea	Xeniidae	Ovabunda
601	KM371316	Ovabunda sp. 3 AH-2014	Anthozoa	Octocorallia	Malacalcyonacea	Xeniidae	Ovabunda
602	KM371317	Ovabunda sp. 5 AH-2014	Anthozoa	Octocorallia	Malacalcyonacea	Xeniidae	Ovabunda
603	KM371318	Ovabunda sp. 5 AH-2014	Anthozoa	Octocorallia	Malacalcyonacea	Xeniidae	Ovabunda
604	KM371319	Ovabunda sp. 4 AH-2014	Anthozoa	Octocorallia	Malacalcyonacea	Xeniidae	Ovabunda
605	KM371320	Ovabunda macrospiculata	Anthozoa	Octocorallia	Malacalcyonacea	Xeniidae	Ovabunda
606	KM371321	Ovabunda sp. 5 AH-2014	Anthozoa	Octocorallia	Malacalcyonacea	Xeniidae	Ovabunda
607	KM371329	Ovabunda macrospiculata	Anthozoa	Octocorallia	Malacalcyonacea	Xeniidae	Ovabunda
608	KM371331	Ovabunda macrospiculata	Anthozoa	Octocorallia	Malacalcyonacea	Xeniidae	Ovabunda
609	KM371341	Ovabunda sp. 5 AH-2014	Anthozoa	Octocorallia	Malacalcyonacea	Xeniidae	Ovabunda
610	KC864983	Ovabunda verseveldti	Anthozoa	Octocorallia	Malacalcyonacea	Xeniidae	Ovabunda
611	KC864954	Ovabunda impulsatilla	Anthozoa	Octocorallia	Malacalcyonacea	Xeniidae	Ovabunda
612	KC864951	Xenia sp. 1201971	Anthozoa	Octocorallia	Malacalcyonacea	Xeniidae	Xenia
613	KC864981	Xenia umbellata	Anthozoa	Octocorallia	Malacalcyonacea	Xeniidae	Xenia
614	KC864985	Xenia sp. 1202010	Anthozoa	Octocorallia	Malacalcyonacea	Xeniidae	Xenia
615	KC864990	Xenia umbellata	Anthozoa	Octocorallia	Malacalcyonacea	Xeniidae	Xenia
616	KT590435	Xenia umbellata	Anthozoa	Octocorallia	Malacalcyonacea	Xeniidae	Xenia
617	KT590436	Xenia umbellata	Anthozoa	Octocorallia	Malacalcyonacea	Xeniidae	Xenia
618	KT590437	Xenia umbellata	Anthozoa	Octocorallia	Malacalcyonacea	Xeniidae	Xenia
619	KT590438	Xenia umbellata	Anthozoa	Octocorallia	Malacalcyonacea	Xeniidae	Xenia
620	KT590439	Xenia umbellata	Anthozoa	Octocorallia	Malacalcyonacea	Xeniidae	Xenia
621	KT590440	Xenia umbellata	Anthozoa	Octocorallia	Malacalcyonacea	Xeniidae	Xenia
622	KT590441	Xenia umbellata	Anthozoa	Octocorallia	Malacalcyonacea	Xeniidae	Xenia
623	MK396749	Xenia hicksoni	Anthozoa	Octocorallia	Malacalcyonacea	Xeniidae	Xenia
624	GQ342463	Xenia hicksoni	Anthozoa	Octocorallia	Malacalcyonacea	Xeniidae	Xenia
625	KY442346	Ovabunda ainex	Anthozoa	Octocorallia	Malacalcyonacea	Xeniidae	Ovabunda
626	KY442348	Ovabunda biseriata	Anthozoa	Octocorallia	Malacalcyonacea	Xeniidae	Ovabunda
627	KY442349	Ovabunda biseriata	Anthozoa	Octocorallia	Malacalcyonacea	Xeniidae	Ovabunda
628	KY442352	Ovabunda biseriata	Anthozoa	Octocorallia	Malacalcyonacea	Xeniidae	Ovabunda
629	KY442357	Ovabunda impulsatilla	Anthozoa	Octocorallia	Malacalcyonacea	Xeniidae	Ovabunda
630	KY442358	Ovabunda impulsatilla	Anthozoa	Octocorallia	Malacalcyonacea	Xeniidae	Ovabunda
631	MK396751	Ovabunda biseriata	Anthozoa	Octocorallia	Malacalcyonacea	Xeniidae	Ovabunda
632	MK396752	Ovabunda biseriata	Anthozoa	Octocorallia	Malacalcyonacea	Xeniidae	Ovabunda
633	MK396757	Ovabunda biseriata	Anthozoa	Octocorallia	Malacalcyonacea	Xeniidae	Ovabunda
634	MK396760	Ovabunda biseriata	Anthozoa	Octocorallia	Malacalcyonacea	Xeniidae	Ovabunda
635	MK396762	Ovabunda impulsatilla	Anthozoa	Octocorallia	Malacalcyonacea	Xeniidae	Ovabunda
636	KM371288	Ovabunda impulsatilla	Anthozoa	Octocorallia	Malacalcyonacea	Xeniidae	Ovabunda
637	KM371290	Ovabunda impulsatilla	Anthozoa	Octocorallia	Malacalcyonacea	Xeniidae	Ovabunda
638	KM371294	Ovabunda biseriata	Anthozoa	Octocorallia	Malacalcyonacea	Xeniidae	Ovabunda
639	KM371330	Ovabunda biseriata	Anthozoa	Octocorallia	Malacalcyonacea	Xeniidae	Ovabunda
640	KM371335	Ovabunda impulsatilla	Anthozoa	Octocorallia	Malacalcyonacea	Xeniidae	Ovabunda
641	KM371342	Ovabunda biseriata	Anthozoa	Octocorallia	Malacalcyonacea	Xeniidae	Ovabunda
642	MK396754	Ovabunda biseriata	Anthozoa	Octocorallia	Malacalcyonacea	Xeniidae	Ovabunda
643	KM371337	Ovabunda hamsina	Anthozoa	Octocorallia	Malacalcyonacea	Xeniidae	Ovabunda
644	KM371338	Ovabunda biseriata	Anthozoa	Octocorallia	Malacalcyonacea	Xeniidae	Ovabunda
645	KC864928	Ovabunda macrospiculata	Anthozoa	Octocorallia	Malacalcyonacea	Xeniidae	Ovabunda
646	KC864930	Ovabunda biseriata	Anthozoa	Octocorallia	Malacalcyonacea	Xeniidae	Ovabunda
647	KC864922	Ovabunda ainex	Anthozoa	Octocorallia	Malacalcyonacea	Xeniidae	Ovabunda
648	KC864923	Ovabunda gohari	Anthozoa	Octocorallia	Malacalcyonacea	Xeniidae	Ovabunda
649	KC864925	Ovabunda biseriata	Anthozoa	Octocorallia	Malacalcyonacea	Xeniidae	Ovabunda
650	KC864926	Ovabunda arabica	Anthozoa	Octocorallia	Malacalcyonacea	Xeniidae	Ovabunda
651	KC864931	Ovabunda biseriata	Anthozoa	Octocorallia	Malacalcyonacea	Xeniidae	Ovabunda
652	KC864937	Ovabunda ainex	Anthozoa	Octocorallia	Malacalcyonacea	Xeniidae	Ovabunda
653	KC864939	Ovabunda ainex	Anthozoa	Octocorallia	Malacalcyonacea	Xeniidae	Ovabunda
654	KC864941	Ovabunda biseriata	Anthozoa	Octocorallia	Malacalcyonacea	Xeniidae	Ovabunda
655	KC864959	Ovabunda macrospiculata	Anthozoa	Octocorallia	Malacalcyonacea	Xeniidae	Ovabunda
656	KC864984	Ovabunda gohari	Anthozoa	Octocorallia	Malacalcyonacea	Xeniidae	Ovabunda
657	MK039201	Ovabunda sp. MOTU3	Anthozoa	Octocorallia	Malacalcyonacea	Xeniidae	Ovabunda
658	MK039202	Ovabunda sp. MOTU3	Anthozoa	Octocorallia	Malacalcyonacea	Xeniidae	Ovabunda
659	MK039203	Ovabunda sp. MOTU3	Anthozoa	Octocorallia	Malacalcyonacea	Xeniidae	Ovabunda
660	MK396734	Ovabunda sp. MOTU3	Anthozoa	Octocorallia	Malacalcyonacea	Xeniidae	Ovabunda
661	MK396735	Ovabunda sp. MOTU3	Anthozoa	Octocorallia	Malacalcyonacea	Xeniidae	Ovabunda
662	MK396736	Ovabunda sp. MOTU3	Anthozoa	Octocorallia	Malacalcyonacea	Xeniidae	Ovabunda
663	KM201459	Ovabunda andamanensis	Anthozoa	Octocorallia	Malacalcyonacea	Xeniidae	Ovabunda
664	KM201460	Ovabunda andamanensis	Anthozoa	Octocorallia	Malacalcyonacea	Xeniidae	Ovabunda
665	KM201461	Ovabunda andamanensis	Anthozoa	Octocorallia	Malacalcyonacea	Xeniidae	Ovabunda
666	KT590433	Heteroxenia fuscescens	Anthozoa	Octocorallia	Malacalcyonacea	Xeniidae	Heteroxenia
667	KY442340	Ovabunda crenata	Anthozoa	Octocorallia	Malacalcyonacea	Xeniidae	Ovabunda
668	KY442341	Ovabunda biseriata	Anthozoa	Octocorallia	Malacalcyonacea	Xeniidae	Ovabunda
669	KY442342	Ovabunda ainex	Anthozoa	Octocorallia	Malacalcyonacea	Xeniidae	Ovabunda
670	KY442343	Ovabunda ainex	Anthozoa	Octocorallia	Malacalcyonacea	Xeniidae	Ovabunda
671	KY442344	Ovabunda biseriata	Anthozoa	Octocorallia	Malacalcyonacea	Xeniidae	Ovabunda
672	KY442347	Ovabunda impulsatilla	Anthozoa	Octocorallia	Malacalcyonacea	Xeniidae	Ovabunda
673	KY442350	Ovabunda biseriata	Anthozoa	Octocorallia	Malacalcyonacea	Xeniidae	Ovabunda
674	KY442353	Ovabunda faraunensis	Anthozoa	Octocorallia	Malacalcyonacea	Xeniidae	Ovabunda
675	KY442354	Ovabunda faraunensis	Anthozoa	Octocorallia	Malacalcyonacea	Xeniidae	Ovabunda
676	KY442355	Ovabunda faraunensis	Anthozoa	Octocorallia	Malacalcyonacea	Xeniidae	Ovabunda
677	KY442356	Ovabunda impulsatilla	Anthozoa	Octocorallia	Malacalcyonacea	Xeniidae	Ovabunda
678	MK396747	Ovabunda faraunensis	Anthozoa	Octocorallia	Malacalcyonacea	Xeniidae	Ovabunda
679	MK396748	Ovabunda faraunensis	Anthozoa	Octocorallia	Malacalcyonacea	Xeniidae	Ovabunda
680	MK396755	Ovabunda biseriata	Anthozoa	Octocorallia	Malacalcyonacea	Xeniidae	Ovabunda
681	MK396756	Ovabunda biseriata	Anthozoa	Octocorallia	Malacalcyonacea	Xeniidae	Ovabunda
682	MK396758	Ovabunda faraunensis	Anthozoa	Octocorallia	Malacalcyonacea	Xeniidae	Ovabunda
683	MK396759	Ovabunda sp. MOTU3	Anthozoa	Octocorallia	Malacalcyonacea	Xeniidae	Ovabunda
684	MK396761	Ovabunda biseriata	Anthozoa	Octocorallia	Malacalcyonacea	Xeniidae	Ovabunda
685	KM371280	Ovabunda faraunensis	Anthozoa	Octocorallia	Malacalcyonacea	Xeniidae	Ovabunda
686	KM371281	Ovabunda biseriata	Anthozoa	Octocorallia	Malacalcyonacea	Xeniidae	Ovabunda
687	KM371282	Ovabunda faraunensis	Anthozoa	Octocorallia	Malacalcyonacea	Xeniidae	Ovabunda
688	KM371284	Ovabunda biseriata	Anthozoa	Octocorallia	Malacalcyonacea	Xeniidae	Ovabunda
689	KM371286	Ovabunda biseriata	Anthozoa	Octocorallia	Malacalcyonacea	Xeniidae	Ovabunda
690	KM371287	Ovabunda crenata	Anthozoa	Octocorallia	Malacalcyonacea	Xeniidae	Ovabunda
691	KM371289	Ovabunda biseriata	Anthozoa	Octocorallia	Malacalcyonacea	Xeniidae	Ovabunda
692	KM371291	Ovabunda arabica	Anthozoa	Octocorallia	Malacalcyonacea	Xeniidae	Ovabunda
693	KM371292	Ovabunda faraunensis	Anthozoa	Octocorallia	Malacalcyonacea	Xeniidae	Ovabunda
694	KM371293	Ovabunda biseriata	Anthozoa	Octocorallia	Malacalcyonacea	Xeniidae	Ovabunda
695	KM371296	Ovabunda faraunensis	Anthozoa	Octocorallia	Malacalcyonacea	Xeniidae	Ovabunda
696	KM371298	Ovabunda hamsina	Anthozoa	Octocorallia	Malacalcyonacea	Xeniidae	Ovabunda
697	KM371299	Ovabunda biseriata	Anthozoa	Octocorallia	Malacalcyonacea	Xeniidae	Ovabunda
698	KM371300	Ovabunda faraunensis	Anthozoa	Octocorallia	Malacalcyonacea	Xeniidae	Ovabunda
699	KM371301	Ovabunda biseriata	Anthozoa	Octocorallia	Malacalcyonacea	Xeniidae	Ovabunda
700	KM371302	Ovabunda gohari	Anthozoa	Octocorallia	Malacalcyonacea	Xeniidae	Ovabunda
701	KM371303	Ovabunda impulsatilla	Anthozoa	Octocorallia	Malacalcyonacea	Xeniidae	Ovabunda
702	KM371304	Ovabunda crenata	Anthozoa	Octocorallia	Malacalcyonacea	Xeniidae	Ovabunda
703	KM371305	Ovabunda ainex	Anthozoa	Octocorallia	Malacalcyonacea	Xeniidae	Ovabunda
704	KM371306	Ovabunda sp. 1 AH-2014	Anthozoa	Octocorallia	Malacalcyonacea	Xeniidae	Ovabunda
705	KM371309	Ovabunda sp. 2 AH-2014	Anthozoa	Octocorallia	Malacalcyonacea	Xeniidae	Ovabunda
706	KM371322	Ovabunda crenata	Anthozoa	Octocorallia	Malacalcyonacea	Xeniidae	Ovabunda
707	KM371323	Ovabunda biseriata	Anthozoa	Octocorallia	Malacalcyonacea	Xeniidae	Ovabunda
708	KM371324	Ovabunda biseriata	Anthozoa	Octocorallia	Malacalcyonacea	Xeniidae	Ovabunda
709	KM371325	Ovabunda ainex	Anthozoa	Octocorallia	Malacalcyonacea	Xeniidae	Ovabunda
710	KM371326	Ovabunda biseriata	Anthozoa	Octocorallia	Malacalcyonacea	Xeniidae	Ovabunda
711	KM371327	Ovabunda ainex	Anthozoa	Octocorallia	Malacalcyonacea	Xeniidae	Ovabunda
712	KM371328	Ovabunda biseriata	Anthozoa	Octocorallia	Malacalcyonacea	Xeniidae	Ovabunda
713	KM371332	Ovabunda impulsatilla	Anthozoa	Octocorallia	Malacalcyonacea	Xeniidae	Ovabunda
714	KM371333	Ovabunda sp. 1 AH-2014	Anthozoa	Octocorallia	Malacalcyonacea	Xeniidae	Ovabunda
715	KM371334	Ovabunda verseveldti	Anthozoa	Octocorallia	Malacalcyonacea	Xeniidae	Ovabunda
716	KM371336	Ovabunda sp. 1 AH-2014	Anthozoa	Octocorallia	Malacalcyonacea	Xeniidae	Ovabunda
717	KM371339	Ovabunda faraunensis	Anthozoa	Octocorallia	Malacalcyonacea	Xeniidae	Ovabunda
718	KM371340	Ovabunda faraunensis	Anthozoa	Octocorallia	Malacalcyonacea	Xeniidae	Ovabunda
719	KM371343	Ovabunda ainex	Anthozoa	Octocorallia	Malacalcyonacea	Xeniidae	Ovabunda
720	KM371344	Ovabunda faraunensis	Anthozoa	Octocorallia	Malacalcyonacea	Xeniidae	Ovabunda
721	KM371345	Ovabunda biseriata	Anthozoa	Octocorallia	Malacalcyonacea	Xeniidae	Ovabunda
722	KM371346	Ovabunda ainex	Anthozoa	Octocorallia	Malacalcyonacea	Xeniidae	Ovabunda
723	KM371347	Ovabunda crenata	Anthozoa	Octocorallia	Malacalcyonacea	Xeniidae	Ovabunda
724	KM371348	Ovabunda biseriata	Anthozoa	Octocorallia	Malacalcyonacea	Xeniidae	Ovabunda
725	MK039264	Xenia sp. MOTU56	Anthozoa	Octocorallia	Malacalcyonacea	Xeniidae	Xenia
726	MK039223	Xenia sp. MOTU11	Anthozoa	Octocorallia	Malacalcyonacea	Xeniidae	Xenia
727	MK039224	Xenia sp. MOTU11	Anthozoa	Octocorallia	Malacalcyonacea	Xeniidae	Xenia
728	MK039225	Xenia sp. MOTU11	Anthozoa	Octocorallia	Malacalcyonacea	Xeniidae	Xenia
729	KJ511393	Xenia sp. 4 CSM-2014	Anthozoa	Octocorallia	Malacalcyonacea	Xeniidae	Xenia
730	KJ511401	Xenia sp. 3 CSM-2014	Anthozoa	Octocorallia	Malacalcyonacea	Xeniidae	Xenia
731	MH516519	Xenia lillieae	Anthozoa	Octocorallia	Malacalcyonacea	Xeniidae	Xenia
732	MH516520	Xenia lillieae	Anthozoa	Octocorallia	Malacalcyonacea	Xeniidae	Xenia
733	MH516521	Xenia lillieae	Anthozoa	Octocorallia	Malacalcyonacea	Xeniidae	Xenia
734	MK039226	Xenia sp. MOTU15	Anthozoa	Octocorallia	Malacalcyonacea	Xeniidae	Xenia
735	MK039236	Xenia sp. MOTU19	Anthozoa	Octocorallia	Malacalcyonacea	Xeniidae	Xenia
736	MK396726	Xenia sp. MOTU19	Anthozoa	Octocorallia	Malacalcyonacea	Xeniidae	Xenia
737	MK039259	Xenia sp. MOTU40	Anthozoa	Octocorallia	Malacalcyonacea	Xeniidae	Xenia
738	MK396732	Xenia sp. MOTU40	Anthozoa	Octocorallia	Malacalcyonacea	Xeniidae	Xenia
739	MK039229	Xenia sp. MOTU16	Anthozoa	Octocorallia	Malacalcyonacea	Xeniidae	Xenia
740	MK396727	Xenia sp. MOTU16	Anthozoa	Octocorallia	Malacalcyonacea	Xeniidae	Xenia
741	MK039230	Xenia sp. MOTU16	Anthozoa	Octocorallia	Malacalcyonacea	Xeniidae	Xenia
742	KJ511405	Xenia ternatana	Anthozoa	Octocorallia	Malacalcyonacea	Xeniidae	Xenia
743	MK039250	Xenia sp. MOTU4	Anthozoa	Octocorallia	Malacalcyonacea	Xeniidae	Xenia
744	MK039251	Xenia sp. MOTU4	Anthozoa	Octocorallia	Malacalcyonacea	Xeniidae	Xenia
745	MK039252	Xenia sp. MOTU4	Anthozoa	Octocorallia	Malacalcyonacea	Xeniidae	Xenia
746	MK039253	Xenia sp. MOTU4	Anthozoa	Octocorallia	Malacalcyonacea	Xeniidae	Xenia
747	MK039256	Xenia sp. MOTU4	Anthozoa	Octocorallia	Malacalcyonacea	Xeniidae	Xenia
748	MK039257	Xenia sp. MOTU4	Anthozoa	Octocorallia	Malacalcyonacea	Xeniidae	Xenia
749	MK039258	Xenia sp. MOTU4	Anthozoa	Octocorallia	Malacalcyonacea	Xeniidae	Xenia
750	MK396724	Xenia sp. MOTU4	Anthozoa	Octocorallia	Malacalcyonacea	Xeniidae	Xenia
751	MK396739	Xenia sp. MOTU4	Anthozoa	Octocorallia	Malacalcyonacea	Xeniidae	Xenia
752	MK396744	Xenia sp. MOTU4	Anthozoa	Octocorallia	Malacalcyonacea	Xeniidae	Xenia
753	MK396746	Xenia sp. MOTU4	Anthozoa	Octocorallia	Malacalcyonacea	Xeniidae	Xenia
754	MK039254	Xenia sp. MOTU4	Anthozoa	Octocorallia	Malacalcyonacea	Xeniidae	Xenia
755	MK039255	Xenia sp. MOTU4	Anthozoa	Octocorallia	Malacalcyonacea	Xeniidae	Xenia
756	MK039221	Xenia sp. MOTU10	Anthozoa	Octocorallia	Malacalcyonacea	Xeniidae	Xenia
757	MK039222	Xenia sp. MOTU10	Anthozoa	Octocorallia	Malacalcyonacea	Xeniidae	Xenia
758	MK039219	Xenia sp. MOTU10	Anthozoa	Octocorallia	Malacalcyonacea	Xeniidae	Xenia
759	MK039220	Xenia sp. MOTU10	Anthozoa	Octocorallia	Malacalcyonacea	Xeniidae	Xenia
760	KJ511394	Xenia lepida	Anthozoa	Octocorallia	Malacalcyonacea	Xeniidae	Xenia
761	KJ511395	Xenia lepida	Anthozoa	Octocorallia	Malacalcyonacea	Xeniidae	Xenia
762	MK039227	Xenia sp. MOTU15	Anthozoa	Octocorallia	Malacalcyonacea	Xeniidae	Xenia
763	MK039228	Xenia sp. MOTU15	Anthozoa	Octocorallia	Malacalcyonacea	Xeniidae	Xenia
764	KJ511409	Xenia viridis	Anthozoa	Octocorallia	Malacalcyonacea	Xeniidae	Xenia
765	KJ511410	Xenia viridis	Anthozoa	Octocorallia	Malacalcyonacea	Xeniidae	Xenia
766	MK039260	Xenia sp. MOTU5	Anthozoa	Octocorallia	Malacalcyonacea	Xeniidae	Xenia
767	MK039261	Xenia sp. MOTU5	Anthozoa	Octocorallia	Malacalcyonacea	Xeniidae	Xenia
768	MK039262	Xenia sp. MOTU5	Anthozoa	Octocorallia	Malacalcyonacea	Xeniidae	Xenia
769	MK396722	Xenia sp. MOTU5	Anthozoa	Octocorallia	Malacalcyonacea	Xeniidae	Xenia
770	MK396742	Xenia sp. MOTU5	Anthozoa	Octocorallia	Malacalcyonacea	Xeniidae	Xenia
771	MK396743	Xenia sp. MOTU5	Anthozoa	Octocorallia	Malacalcyonacea	Xeniidae	Xenia
772	KJ511407	Xenia sp. 7 CSM-2014	Anthozoa	Octocorallia	Malacalcyonacea	Xeniidae	Xenia
773	KJ511408	Xenia sp. 7 CSM-2014	Anthozoa	Octocorallia	Malacalcyonacea	Xeniidae	Xenia
774	MK039267	Xenia sp. MOTU7	Anthozoa	Octocorallia	Malacalcyonacea	Xeniidae	Xenia
775	MK039268	Xenia sp. MOTU7	Anthozoa	Octocorallia	Malacalcyonacea	Xeniidae	Xenia
776	MK039269	Xenia sp. MOTU7	Anthozoa	Octocorallia	Malacalcyonacea	Xeniidae	Xenia
777	MK039270	Xenia sp. MOTU7	Anthozoa	Octocorallia	Malacalcyonacea	Xeniidae	Xenia
778	LC656676	Xenia konohana	Anthozoa	Octocorallia	Malacalcyonacea	Xeniidae	Xenia
779	LC656677	Xenia konohana	Anthozoa	Octocorallia	Malacalcyonacea	Xeniidae	Xenia
780	LC656678	Xenia konohana	Anthozoa	Octocorallia	Malacalcyonacea	Xeniidae	Xenia
781	MK039238	Xenia sp. MOTU22	Anthozoa	Octocorallia	Malacalcyonacea	Xeniidae	Xenia
782	MK039237	Xenia sp. MOTU22	Anthozoa	Octocorallia	Malacalcyonacea	Xeniidae	Xenia
783	KJ511389	Xenia fisheri	Anthozoa	Octocorallia	Malacalcyonacea	Xeniidae	Xenia
784	KJ511390	Xenia fisheri	Anthozoa	Octocorallia	Malacalcyonacea	Xeniidae	Xenia
785	MH071945	Conglomeratusclera coerulea	Anthozoa	Octocorallia	Malacalcyonacea	Xeniidae	Conglomeratusclera
786	KJ511371	Anthelia sp. 1 CSM-2014	Anthozoa	Octocorallia	Malacalcyonacea	Xeniidae	Anthelia
787	MK039165	Anthelia sp. MOTU24	Anthozoa	Octocorallia	Malacalcyonacea	Xeniidae	Anthelia
788	MK039166	Anthelia sp. MOTU24	Anthozoa	Octocorallia	Malacalcyonacea	Xeniidae	Anthelia
789	KT590429	Anthelia glauca	Anthozoa	Octocorallia	Malacalcyonacea	Xeniidae	Anthelia
790	KT590427	Anthelia glauca	Anthozoa	Octocorallia	Malacalcyonacea	Xeniidae	Anthelia
791	KM371297	Anthelia glauca	Anthozoa	Octocorallia	Malacalcyonacea	Xeniidae	Anthelia
792	KT590428	Anthelia glauca	Anthozoa	Octocorallia	Malacalcyonacea	Xeniidae	Anthelia
793	GQ342460	Anthelia glauca	Anthozoa	Octocorallia	Malacalcyonacea	Xeniidae	Anthelia
794	KC864940	Anthelia sp. 1201957	Anthozoa	Octocorallia	Malacalcyonacea	Xeniidae	Anthelia
795	KC864943	Anthelia sp. 1201961	Anthozoa	Octocorallia	Malacalcyonacea	Xeniidae	Anthelia
796	KC864947	Anthelia sp. 1201966	Anthozoa	Octocorallia	Malacalcyonacea	Xeniidae	Anthelia
797	KC864956	Anthelia sp. 1201976	Anthozoa	Octocorallia	Malacalcyonacea	Xeniidae	Anthelia
798	KC864961	Anthelia sp. 1201981	Anthozoa	Octocorallia	Malacalcyonacea	Xeniidae	Anthelia
799	KC864964	Anthelia sp. 1201984	Anthozoa	Octocorallia	Malacalcyonacea	Xeniidae	Anthelia
800	KT590426	Anthelia glauca	Anthozoa	Octocorallia	Malacalcyonacea	Xeniidae	Anthelia
801	KC864949	Sympodium caeruleum	Anthozoa	Octocorallia	Malacalcyonacea	Xeniidae	Sympodium
802	KC864962	Sympodium caeruleum	Anthozoa	Octocorallia	Malacalcyonacea	Xeniidae	Sympodium
803	MK039215	Sympodium sp. MOTU46	Anthozoa	Octocorallia	Malacalcyonacea	Xeniidae	Sympodium
804	MK039210	Sympodium caeruleum	Anthozoa	Octocorallia	Malacalcyonacea	Xeniidae	Sympodium
805	MZ359188	Sympodium caeruleum	Anthozoa	Octocorallia	Malacalcyonacea	Xeniidae	Sympodium
806	MZ359189	Sympodium caeruleum	Anthozoa	Octocorallia	Malacalcyonacea	Xeniidae	Sympodium
807	MK039214	Sympodium sp. MOTU44	Anthozoa	Octocorallia	Malacalcyonacea	Xeniidae	Sympodium
808	MZ359191	Sympodium subtilis	Anthozoa	Octocorallia	Malacalcyonacea	Xeniidae	Sympodium
809	MZ359192	Sympodium subtilis	Anthozoa	Octocorallia	Malacalcyonacea	Xeniidae	Sympodium
810	MZ359193	Sympodium subtilis	Anthozoa	Octocorallia	Malacalcyonacea	Xeniidae	Sympodium
811	MZ359194	Sympodium subtilis	Anthozoa	Octocorallia	Malacalcyonacea	Xeniidae	Sympodium
812	MK039216	Sympodium sp. MOTU54	Anthozoa	Octocorallia	Malacalcyonacea	Xeniidae	Sympodium
813	MZ359190	Sympodium sp. MOTU69	Anthozoa	Octocorallia	Malacalcyonacea	Xeniidae	Sympodium
814	MK039212	Sympodium sp. MOTU37	Anthozoa	Octocorallia	Malacalcyonacea	Xeniidae	Sympodium
815	MK396731	Sympodium sp. MOTU37	Anthozoa	Octocorallia	Malacalcyonacea	Xeniidae	Sympodium
816	MK039213	Sympodium sp. MOTU38	Anthozoa	Octocorallia	Malacalcyonacea	Xeniidae	Sympodium
817	MK396729	Sympodium sp. MOTU38	Anthozoa	Octocorallia	Malacalcyonacea	Xeniidae	Sympodium
818	MZ359181	Sympodium arbusculum	Anthozoa	Octocorallia	Malacalcyonacea	Xeniidae	Sympodium
819	MZ359182	Sympodium arbusculum	Anthozoa	Octocorallia	Malacalcyonacea	Xeniidae	Sympodium
820	MZ359184	Sympodium arbusculum	Anthozoa	Octocorallia	Malacalcyonacea	Xeniidae	Sympodium
821	MZ359185	Sympodium arbusculum	Anthozoa	Octocorallia	Malacalcyonacea	Xeniidae	Sympodium
822	MZ359186	Sympodium arbusculum	Anthozoa	Octocorallia	Malacalcyonacea	Xeniidae	Sympodium
823	MZ359183	Sympodium arbusculum	Anthozoa	Octocorallia	Malacalcyonacea	Xeniidae	Sympodium
824	MZ359187	Sympodium arbusculum	Anthozoa	Octocorallia	Malacalcyonacea	Xeniidae	Sympodium
825	MZ359195	Sympodium yonaguniensis	Anthozoa	Octocorallia	Malacalcyonacea	Xeniidae	Sympodium
826	MK039217	Sympodium sp. MOTU58	Anthozoa	Octocorallia	Malacalcyonacea	Xeniidae	Sympodium
827	LC767921	Sympodium sp. TK-2023	Anthozoa	Octocorallia	Malacalcyonacea	Xeniidae	Sympodium
828	LC767922	Sympodium sp. TK-2023	Anthozoa	Octocorallia	Malacalcyonacea	Xeniidae	Sympodium
829	LC767923	Sympodium sp. TK-2023	Anthozoa	Octocorallia	Malacalcyonacea	Xeniidae	Sympodium
830	LC767924	Sympodium sp. TK-2023	Anthozoa	Octocorallia	Malacalcyonacea	Xeniidae	Sympodium
831	KF955271	Sympodium caeruleum	Anthozoa	Octocorallia	Malacalcyonacea	Xeniidae	Sympodium
832	MG053091	Protodendron repens	Anthozoa	Octocorallia	Malacalcyonacea	Alcyoniidae	Protodendron
833	MK039244	Xenia sp. MOTU29	Anthozoa	Octocorallia	Malacalcyonacea	Xeniidae	Xenia
834	MK039245	Xenia sp. MOTU29	Anthozoa	Octocorallia	Malacalcyonacea	Xeniidae	Xenia
835	KC864924	Xenia sp. 1201937	Anthozoa	Octocorallia	Malacalcyonacea	Xeniidae	Xenia
836	KC864927	Xenia sp. 1201940	Anthozoa	Octocorallia	Malacalcyonacea	Xeniidae	Xenia
837	KC864929	Xenia sp. 1201942	Anthozoa	Octocorallia	Malacalcyonacea	Xeniidae	Xenia
838	KC864932	Xenia actuosa	Anthozoa	Octocorallia	Malacalcyonacea	Xeniidae	Xenia
839	MK039218	Xenia sp. MOTU20	Anthozoa	Octocorallia	Malacalcyonacea	Xeniidae	Xenia
840	MK039249	Xenia sp. MOTU39	Anthozoa	Octocorallia	Malacalcyonacea	Xeniidae	Xenia
841	MK039246	Xenia sp. MOTU31	Anthozoa	Octocorallia	Malacalcyonacea	Xeniidae	Xenia
842	MK039247	Xenia sp. MOTU32	Anthozoa	Octocorallia	Malacalcyonacea	Xeniidae	Xenia
843	MK039272	Xenia sp. MOTU9	Anthozoa	Octocorallia	Malacalcyonacea	Xeniidae	Xenia
844	MK396738	Xenia sp. MOTU9	Anthozoa	Octocorallia	Malacalcyonacea	Xeniidae	Xenia
845	MK396741	Xenia sp. MOTU9	Anthozoa	Octocorallia	Malacalcyonacea	Xeniidae	Xenia
846	KJ511396	Xenia lillieae	Anthozoa	Octocorallia	Malacalcyonacea	Xeniidae	Xenia
847	MK039271	Xenia sp. MOTU9	Anthozoa	Octocorallia	Malacalcyonacea	Xeniidae	Xenia
848	KF955018	Asterospicularia randalli	Anthozoa	Octocorallia	Malacalcyonacea	Xeniidae	Asterospicularia
849	KF955019	Asterospicularia randalli	Anthozoa	Octocorallia	Malacalcyonacea	Xeniidae	Asterospicularia
850	KM201458	Asterospicularia laurae	Anthozoa	Octocorallia	Malacalcyonacea	Xeniidae	Asterospicularia
851	MK039171	Asterospicularia sp. MOTU50	Anthozoa	Octocorallia	Malacalcyonacea	Xeniidae	Asterospicularia
852	GQ342461	Asterospicularia randalli	Anthozoa	Octocorallia	Malacalcyonacea	Xeniidae	Asterospicularia
853	OK670730	Latissimia opalia	Anthozoa	Octocorallia	Malacalcyonacea	Xeniidae	Latissimia
854	OK670731	Latissimia opalia	Anthozoa	Octocorallia	Malacalcyonacea	Xeniidae	Latissimia
855	OK670732	Latissimia opalia	Anthozoa	Octocorallia	Malacalcyonacea	Xeniidae	Latissimia
856	OK670733	Latissimia opalia	Anthozoa	Octocorallia	Malacalcyonacea	Xeniidae	Latissimia
857	OK670734	Latissimia opalia	Anthozoa	Octocorallia	Malacalcyonacea	Xeniidae	Latissimia
858	OK670735	Latissimia opalia	Anthozoa	Octocorallia	Malacalcyonacea	Xeniidae	Latissimia
859	MG677567	Sansibia sp. WA CSM-2018	Anthozoa	Octocorallia	Malacalcyonacea	Xeniidae	Sansibia
860	MG677568	Sansibia sp. WA CSM-2018	Anthozoa	Octocorallia	Malacalcyonacea	Xeniidae	Sansibia
861	MG677569	Sansibia sp. WA CSM-2018	Anthozoa	Octocorallia	Malacalcyonacea	Xeniidae	Sansibia
862	MG677570	Sansibia sp. WA CSM-2018	Anthozoa	Octocorallia	Malacalcyonacea	Xeniidae	Sansibia
863	MG677571	Sansibia sp. WA CSM-2018	Anthozoa	Octocorallia	Malacalcyonacea	Xeniidae	Sansibia
864	MK039206	Sansibia sp. MOTU8	Anthozoa	Octocorallia	Malacalcyonacea	Xeniidae	Sansibia
865	MK039207	Sansibia sp. MOTU8	Anthozoa	Octocorallia	Malacalcyonacea	Xeniidae	Sansibia
866	MK039208	Sansibia sp. MOTU8	Anthozoa	Octocorallia	Malacalcyonacea	Xeniidae	Sansibia
867	MK039209	Sansibia sp. MOTU8	Anthozoa	Octocorallia	Malacalcyonacea	Xeniidae	Sansibia
868	OK670729	Latissimia ningalooensis	Anthozoa	Octocorallia	Malacalcyonacea	Xeniidae	Latissimia
869	OK670740	Latissimia ningalooensis	Anthozoa	Octocorallia	Malacalcyonacea	Xeniidae	Latissimia
870	OK670738	Xeniidae gen. L sp. MOTU70	Anthozoa	Octocorallia	Malacalcyonacea	Xeniidae
871	KJ511385	Xenia membranacea	Anthozoa	Octocorallia	Malacalcyonacea	Xeniidae	Xenia
872	KJ511386	Xenia membranacea	Anthozoa	Octocorallia	Malacalcyonacea	Xeniidae	Xenia
873	KJ511387	Xenia membranacea	Anthozoa	Octocorallia	Malacalcyonacea	Xeniidae	Xenia
874	KJ511391	Xenia membranacea	Anthozoa	Octocorallia	Malacalcyonacea	Xeniidae	Xenia
875	KJ511397	Xenia membranacea	Anthozoa	Octocorallia	Malacalcyonacea	Xeniidae	Xenia
876	KJ511398	Xenia membranacea	Anthozoa	Octocorallia	Malacalcyonacea	Xeniidae	Xenia
877	MT487559	Unomia stolonifera	Anthozoa	Octocorallia	Malacalcyonacea	Xeniidae	Unomia
878	KJ511388	Xenia sp. 5 CSM-2014	Anthozoa	Octocorallia	Malacalcyonacea	Xeniidae	Xenia
879	MK039231	Xenia sp. MOTU17	Anthozoa	Octocorallia	Malacalcyonacea	Xeniidae	Xenia
880	MK039232	Xenia sp. MOTU17	Anthozoa	Octocorallia	Malacalcyonacea	Xeniidae	Xenia
881	MK039233	Xenia sp. MOTU17	Anthozoa	Octocorallia	Malacalcyonacea	Xeniidae	Xenia
882	MK039234	Xenia sp. MOTU17	Anthozoa	Octocorallia	Malacalcyonacea	Xeniidae	Xenia
883	MK039235	Xenia sp. MOTU17	Anthozoa	Octocorallia	Malacalcyonacea	Xeniidae	Xenia
884	KJ511392	Xenia kusimotoensis	Anthozoa	Octocorallia	Malacalcyonacea	Xeniidae	Xenia
885	MK039263	Xenia sp. MOTU52	Anthozoa	Octocorallia	Malacalcyonacea	Xeniidae	Xenia
886	KJ511379	Heteroxenia mindorensis	Anthozoa	Octocorallia	Malacalcyonacea	Xeniidae	Heteroxenia
887	KJ511380	Heteroxenia mindorensis	Anthozoa	Octocorallia	Malacalcyonacea	Xeniidae	Heteroxenia
888	KJ511381	Heteroxenia mindorensis	Anthozoa	Octocorallia	Malacalcyonacea	Xeniidae	Heteroxenia
889	KC864933	Heteroxenia fuscescens	Anthozoa	Octocorallia	Malacalcyonacea	Xeniidae	Heteroxenia
890	KC864938	Heteroxenia fuscescens	Anthozoa	Octocorallia	Malacalcyonacea	Xeniidae	Heteroxenia
891	KC864942	Heteroxenia fuscescens	Anthozoa	Octocorallia	Malacalcyonacea	Xeniidae	Heteroxenia
892	KT590434	Heteroxenia fuscescens	Anthozoa	Octocorallia	Malacalcyonacea	Xeniidae	Heteroxenia
893	MK039187	Heteroxenia sp. MOTU1	Anthozoa	Octocorallia	Malacalcyonacea	Xeniidae	Heteroxenia
894	MK039186	Heteroxenia sp. MOTU1	Anthozoa	Octocorallia	Malacalcyonacea	Xeniidae	Heteroxenia
895	MK039188	Heteroxenia sp. MOTU1	Anthozoa	Octocorallia	Malacalcyonacea	Xeniidae	Heteroxenia
896	MK039189	Heteroxenia sp. MOTU1	Anthozoa	Octocorallia	Malacalcyonacea	Xeniidae	Heteroxenia
897	MK039190	Heteroxenia sp. MOTU1	Anthozoa	Octocorallia	Malacalcyonacea	Xeniidae	Heteroxenia
898	MK039193	Heteroxenia sp. MOTU1	Anthozoa	Octocorallia	Malacalcyonacea	Xeniidae	Heteroxenia
899	MK039194	Heteroxenia sp. MOTU1	Anthozoa	Octocorallia	Malacalcyonacea	Xeniidae	Heteroxenia
900	MK039196	Heteroxenia sp. MOTU1	Anthozoa	Octocorallia	Malacalcyonacea	Xeniidae	Heteroxenia
901	MK039198	Heteroxenia sp. MOTU1	Anthozoa	Octocorallia	Malacalcyonacea	Xeniidae	Heteroxenia
902	MK039200	Heteroxenia sp. MOTU53	Anthozoa	Octocorallia	Malacalcyonacea	Xeniidae	Heteroxenia
903	MK396720	Heteroxenia sp. MOTU1	Anthozoa	Octocorallia	Malacalcyonacea	Xeniidae	Heteroxenia
904	MK396740	Heteroxenia sp. MOTU1	Anthozoa	Octocorallia	Malacalcyonacea	Xeniidae	Heteroxenia
905	MK396745	Heteroxenia sp. MOTU1	Anthozoa	Octocorallia	Malacalcyonacea	Xeniidae	Heteroxenia
906	KT590431	Heteroxenia fuscescens	Anthozoa	Octocorallia	Malacalcyonacea	Xeniidae	Heteroxenia
907	KT590432	Heteroxenia fuscescens	Anthozoa	Octocorallia	Malacalcyonacea	Xeniidae	Heteroxenia
908	KT590430	Heteroxenia fuscescens	Anthozoa	Octocorallia	Malacalcyonacea	Xeniidae	Heteroxenia
909	MK039197	Heteroxenia sp. MOTU1	Anthozoa	Octocorallia	Malacalcyonacea	Xeniidae	Heteroxenia
910	MK039199	Heteroxenia sp. MOTU1	Anthozoa	Octocorallia	Malacalcyonacea	Xeniidae	Heteroxenia
911	MK396730	Heteroxenia fuscescens	Anthozoa	Octocorallia	Malacalcyonacea	Xeniidae	Heteroxenia
912	MK396733	Heteroxenia fuscescens	Anthozoa	Octocorallia	Malacalcyonacea	Xeniidae	Heteroxenia
913	KM371349	Heteroxenia fuscescens	Anthozoa	Octocorallia	Malacalcyonacea	Xeniidae	Heteroxenia
914	GQ342462	Heteroxenia fuscescens	Anthozoa	Octocorallia	Malacalcyonacea	Xeniidae	Heteroxenia
915	MK039191	Heteroxenia sp. MOTU1	Anthozoa	Octocorallia	Malacalcyonacea	Xeniidae	Heteroxenia
916	MK039192	Heteroxenia sp. MOTU1	Anthozoa	Octocorallia	Malacalcyonacea	Xeniidae	Heteroxenia
917	MK039195	Heteroxenia sp. MOTU1	Anthozoa	Octocorallia	Malacalcyonacea	Xeniidae	Heteroxenia
918	KJ511384	Sansibia sp. 1 CSM-2014	Anthozoa	Octocorallia	Malacalcyonacea	Xeniidae	Sansibia
919	MK039239	Xenia sp. MOTU25	Anthozoa	Octocorallia	Malacalcyonacea	Xeniidae	Xenia
920	MK039241	Xenia sp. MOTU25	Anthozoa	Octocorallia	Malacalcyonacea	Xeniidae	Xenia
921	MK039243	Xenia sp. MOTU25	Anthozoa	Octocorallia	Malacalcyonacea	Xeniidae	Xenia
922	MK039248	Xenia sp. MOTU33	Anthozoa	Octocorallia	Malacalcyonacea	Xeniidae	Xenia
923	MK039240	Xenia sp. MOTU25	Anthozoa	Octocorallia	Malacalcyonacea	Xeniidae	Xenia
924	MK039242	Xenia sp. MOTU25	Anthozoa	Octocorallia	Malacalcyonacea	Xeniidae	Xenia
925	KJ511378	Heteroxenia elisabethae	Anthozoa	Octocorallia	Malacalcyonacea	Xeniidae	Heteroxenia
926	MH071955	Yamazatum iubatum	Anthozoa	Octocorallia	Malacalcyonacea	Xeniidae	Yamazatum
927	MK039276	Yamazatum sp. MOTU61	Anthozoa	Octocorallia	Malacalcyonacea	Xeniidae	Yamazatum
928	MK396725	Yamazatum sp. MOTU61	Anthozoa	Octocorallia	Malacalcyonacea	Xeniidae	Yamazatum
929	MH071956	Yamazatum iubatum	Anthozoa	Octocorallia	Malacalcyonacea	Xeniidae	Yamazatum
930	MH071957	Yamazatum iubatum	Anthozoa	Octocorallia	Malacalcyonacea	Xeniidae	Yamazatum
931	MH071958	Yamazatum iubatum	Anthozoa	Octocorallia	Malacalcyonacea	Xeniidae	Yamazatum
932	MK039273	Yamazatum sp. MOTU14	Anthozoa	Octocorallia	Malacalcyonacea	Xeniidae	Yamazatum
933	MK039274	Yamazatum sp. MOTU14	Anthozoa	Octocorallia	Malacalcyonacea	Xeniidae	Yamazatum
934	MK039275	Yamazatum sp. MOTU14	Anthozoa	Octocorallia	Malacalcyonacea	Xeniidae	Yamazatum
935	MK039265	Xenia sp. MOTU60	Anthozoa	Octocorallia	Malacalcyonacea	Xeniidae	Xenia
936	KM201462	Sarcothelia sp. CSM-2014	Anthozoa	Octocorallia	Malacalcyonacea	Xeniidae	Sarcothelia
937	KM201463	Sarcothelia edmondsoni	Anthozoa	Octocorallia	Malacalcyonacea	Xeniidae	Sarcothelia
938	KT861616	Sarcothelia sp. CSM-2014	Anthozoa	Octocorallia	Malacalcyonacea	Xeniidae	Sarcothelia
939	MW277729	Sarcothelia edmondsoni	Anthozoa	Octocorallia	Malacalcyonacea	Xeniidae	Sarcothelia
940	MW278279	Sarcothelia edmondsoni	Anthozoa	Octocorallia	Malacalcyonacea	Xeniidae	Sarcothelia
941	JX203868	Sarcothelia edmondsoni	Anthozoa	Octocorallia	Malacalcyonacea	Xeniidae	Sarcothelia
942	MK039204	Sansibia flava	Anthozoa	Octocorallia	Malacalcyonacea	Xeniidae	Sansibia
943	MK039205	Sansibia flava	Anthozoa	Octocorallia	Malacalcyonacea	Xeniidae	Sansibia
944	MK396728	Sansibia flava	Anthozoa	Octocorallia	Malacalcyonacea	Xeniidae	Sansibia
945	OK670727	Sansibia flava	Anthozoa	Octocorallia	Malacalcyonacea	Xeniidae	Sansibia
946	OK670728	Sansibia flava	Anthozoa	Octocorallia	Malacalcyonacea	Xeniidae	Sansibia
947	OK670736	Sansibia flava	Anthozoa	Octocorallia	Malacalcyonacea	Xeniidae	Sansibia
948	OK670737	Sansibia flava	Anthozoa	Octocorallia	Malacalcyonacea	Xeniidae	Sansibia
949	MH516523	Heteroxenia medioensis	Anthozoa	Octocorallia	Malacalcyonacea	Xeniidae	Heteroxenia
950	MH516524	Heteroxenia medioensis	Anthozoa	Octocorallia	Malacalcyonacea	Xeniidae	Heteroxenia
951	KF955078	Heteroxenia sp. A CSM-2013	Anthozoa	Octocorallia	Malacalcyonacea	Xeniidae	Heteroxenia
952	KF955079	Heteroxenia sp. A CSM-2013	Anthozoa	Octocorallia	Malacalcyonacea	Xeniidae	Heteroxenia
953	KF955080	Heteroxenia sp. A CSM-2013	Anthozoa	Octocorallia	Malacalcyonacea	Xeniidae	Heteroxenia
954	KF955081	Heteroxenia sp. A CSM-2013	Anthozoa	Octocorallia	Malacalcyonacea	Xeniidae	Heteroxenia
955	KJ511382	Heteroxenia sp. 1 CSM-2014	Anthozoa	Octocorallia	Malacalcyonacea	Xeniidae	Heteroxenia
956	KJ511383	Heteroxenia sp. 1 CSM-2014	Anthozoa	Octocorallia	Malacalcyonacea	Xeniidae	Heteroxenia
957	KJ511400	Xenia sp. 1 CSM-2014	Anthozoa	Octocorallia	Malacalcyonacea	Xeniidae	Xenia
958	KJ511402	Xenia puertogalerae	Anthozoa	Octocorallia	Malacalcyonacea	Xeniidae	Xenia
959	KJ511403	Xenia puertogalerae	Anthozoa	Octocorallia	Malacalcyonacea	Xeniidae	Xenia
960	KJ511404	Xenia puertogalerae	Anthozoa	Octocorallia	Malacalcyonacea	Xeniidae	Xenia
961	KJ511406	Xenia sp. 6 CSM-2014	Anthozoa	Octocorallia	Malacalcyonacea	Xeniidae	Xenia
962	KJ511399	Xenia sp. 2 CSM-2014	Anthozoa	Octocorallia	Malacalcyonacea	Xeniidae	Xenia
963	OK670739	Quattuoria pallida	Anthozoa	Octocorallia	Malacalcyonacea	Xeniidae	Quattuoria
964	MK039266	Xenia sp. MOTU65	Anthozoa	Octocorallia	Malacalcyonacea	Xeniidae	Xenia
965	KC864935	Rhytisma fulvum fulvum	Anthozoa	Octocorallia	Malacalcyonacea	Alcyoniidae	Rhytisma
966	KC864970	Rhytisma fulvum fulvum	Anthozoa	Octocorallia	Malacalcyonacea	Alcyoniidae	Rhytisma
967	KC864948	Rhytisma fulvum fulvum	Anthozoa	Octocorallia	Malacalcyonacea	Alcyoniidae	Rhytisma
968	KC864957	Rhytisma fulvum fulvum	Anthozoa	Octocorallia	Malacalcyonacea	Alcyoniidae	Rhytisma
969	KC864966	Rhytisma fulvum fulvum	Anthozoa	Octocorallia	Malacalcyonacea	Alcyoniidae	Rhytisma
970	GQ342396	Rhytisma fulvum	Anthozoa	Octocorallia	Malacalcyonacea	Alcyoniidae	Rhytisma
971	JX203859	Lemnalia sp. CSM-2012	Anthozoa	Octocorallia	Malacalcyonacea	Nephtheidae	Lemnalia
972	KC864963	Paralemnalia eburnea	Anthozoa	Octocorallia	Malacalcyonacea	Nephtheidae	Paralemnalia
973	KC864968	Paralemnalia thyrsoides	Anthozoa	Octocorallia	Malacalcyonacea	Nephtheidae	Paralemnalia
974	KC864982	Paralemnalia thyrsoides	Anthozoa	Octocorallia	Malacalcyonacea	Nephtheidae	Paralemnalia
975	GQ342436	Paralemnalia thyrsoides	Anthozoa	Octocorallia	Malacalcyonacea	Nephtheidae	Paralemnalia
976	MH516518	Paralemnalia thyrsoides	Anthozoa	Octocorallia	Malacalcyonacea	Nephtheidae	Paralemnalia
977	MH516517	Lemnalia sp. DON1	Anthozoa	Octocorallia	Malacalcyonacea	Nephtheidae	Lemnalia
978	MK396737	Anthelia sp. MOTU43	Anthozoa	Octocorallia	Malacalcyonacea	Xeniidae	Anthelia
979	MK039169	Anthelia sp. MOTU43	Anthozoa	Octocorallia	Malacalcyonacea	Xeniidae	Anthelia
980	MK039167	Anthelia sp. MOTU35	Anthozoa	Octocorallia	Malacalcyonacea	Xeniidae	Anthelia
981	MK039168	Anthelia sp. MOTU35	Anthozoa	Octocorallia	Malacalcyonacea	Xeniidae	Anthelia
982	KJ511372	Anthelia philippinense	Anthozoa	Octocorallia	Malacalcyonacea	Xeniidae	Anthelia
983	KJ511373	Anthelia philippinense	Anthozoa	Octocorallia	Malacalcyonacea	Xeniidae	Anthelia
984	KJ511374	Anthelia philippinense	Anthozoa	Octocorallia	Malacalcyonacea	Xeniidae	Anthelia
985	KJ511375	Anthelia philippinense	Anthozoa	Octocorallia	Malacalcyonacea	Xeniidae	Anthelia
986	MK039164	Anthelia sp. MOTU13	Anthozoa	Octocorallia	Malacalcyonacea	Xeniidae	Anthelia
987	MK396721	Anthelia sp. MOTU13	Anthozoa	Octocorallia	Malacalcyonacea	Xeniidae	Anthelia
988	MK396723	Anthelia sp. MOTU13	Anthozoa	Octocorallia	Malacalcyonacea	Xeniidae	Anthelia
989	MK039170	Anthelia sp. MOTU55	Anthozoa	Octocorallia	Malacalcyonacea	Xeniidae	Anthelia
990	MK039185	Conglomeratusclera sp. MOTU59	Anthozoa	Octocorallia	Malacalcyonacea	Xeniidae	Conglomeratusclera
991	KJ511376	Caementabunda simplex	Anthozoa	Octocorallia	Malacalcyonacea	Xeniidae	Caementabunda
992	KJ511377	Caementabunda simplex	Anthozoa	Octocorallia	Malacalcyonacea	Xeniidae	Caementabunda
993	MH071926	Conglomeratusclera coerulea	Anthozoa	Octocorallia	Malacalcyonacea	Xeniidae	Conglomeratusclera
994	MH071927	Conglomeratusclera coerulea	Anthozoa	Octocorallia	Malacalcyonacea	Xeniidae	Conglomeratusclera
995	MH071928	Conglomeratusclera coerulea	Anthozoa	Octocorallia	Malacalcyonacea	Xeniidae	Conglomeratusclera
996	MH071929	Conglomeratusclera coerulea	Anthozoa	Octocorallia	Malacalcyonacea	Xeniidae	Conglomeratusclera
997	MH071930	Conglomeratusclera coerulea	Anthozoa	Octocorallia	Malacalcyonacea	Xeniidae	Conglomeratusclera
998	MH071931	Conglomeratusclera coerulea	Anthozoa	Octocorallia	Malacalcyonacea	Xeniidae	Conglomeratusclera
999	MH071932	Conglomeratusclera coerulea	Anthozoa	Octocorallia	Malacalcyonacea	Xeniidae	Conglomeratusclera
1000	MH071933	Conglomeratusclera coerulea	Anthozoa	Octocorallia	Malacalcyonacea	Xeniidae	Conglomeratusclera
1001	MH071934	Conglomeratusclera coerulea	Anthozoa	Octocorallia	Malacalcyonacea	Xeniidae	Conglomeratusclera
1002	MH071935	Conglomeratusclera coerulea	Anthozoa	Octocorallia	Malacalcyonacea	Xeniidae	Conglomeratusclera
1003	MH071936	Conglomeratusclera coerulea	Anthozoa	Octocorallia	Malacalcyonacea	Xeniidae	Conglomeratusclera
1004	MH071937	Conglomeratusclera coerulea	Anthozoa	Octocorallia	Malacalcyonacea	Xeniidae	Conglomeratusclera
1005	MH071938	Conglomeratusclera coerulea	Anthozoa	Octocorallia	Malacalcyonacea	Xeniidae	Conglomeratusclera
1006	MH071939	Conglomeratusclera coerulea	Anthozoa	Octocorallia	Malacalcyonacea	Xeniidae	Conglomeratusclera
1007	MH071940	Conglomeratusclera coerulea	Anthozoa	Octocorallia	Malacalcyonacea	Xeniidae	Conglomeratusclera
1008	MH071941	Conglomeratusclera coerulea	Anthozoa	Octocorallia	Malacalcyonacea	Xeniidae	Conglomeratusclera
1009	MH071942	Conglomeratusclera coerulea	Anthozoa	Octocorallia	Malacalcyonacea	Xeniidae	Conglomeratusclera
1010	MH071943	Conglomeratusclera coerulea	Anthozoa	Octocorallia	Malacalcyonacea	Xeniidae	Conglomeratusclera
1011	MH071944	Conglomeratusclera coerulea	Anthozoa	Octocorallia	Malacalcyonacea	Xeniidae	Conglomeratusclera
1012	MH071946	Conglomeratusclera coerulea	Anthozoa	Octocorallia	Malacalcyonacea	Xeniidae	Conglomeratusclera
1013	MH071947	Conglomeratusclera coerulea	Anthozoa	Octocorallia	Malacalcyonacea	Xeniidae	Conglomeratusclera
1014	MH071948	Conglomeratusclera coerulea	Anthozoa	Octocorallia	Malacalcyonacea	Xeniidae	Conglomeratusclera
1015	MH071949	Conglomeratusclera coerulea	Anthozoa	Octocorallia	Malacalcyonacea	Xeniidae	Conglomeratusclera
1016	MH071950	Conglomeratusclera coerulea	Anthozoa	Octocorallia	Malacalcyonacea	Xeniidae	Conglomeratusclera
1017	MH071951	Conglomeratusclera coerulea	Anthozoa	Octocorallia	Malacalcyonacea	Xeniidae	Conglomeratusclera
1018	MH071952	Conglomeratusclera coerulea	Anthozoa	Octocorallia	Malacalcyonacea	Xeniidae	Conglomeratusclera
1019	MH071953	Conglomeratusclera coerulea	Anthozoa	Octocorallia	Malacalcyonacea	Xeniidae	Conglomeratusclera
1020	MH071954	Conglomeratusclera coerulea	Anthozoa	Octocorallia	Malacalcyonacea	Xeniidae	Conglomeratusclera
1021	MK039180	Conglomeratusclera sp. MOTU2	Anthozoa	Octocorallia	Malacalcyonacea	Xeniidae	Conglomeratusclera
1022	MK039182	Conglomeratusclera sp. MOTU2	Anthozoa	Octocorallia	Malacalcyonacea	Xeniidae	Conglomeratusclera
1023	MH071960	Conglomeratusclera coerulea	Anthozoa	Octocorallia	Malacalcyonacea	Xeniidae	Conglomeratusclera
1024	MH071961	Conglomeratusclera coerulea	Anthozoa	Octocorallia	Malacalcyonacea	Xeniidae	Conglomeratusclera
1025	MH071962	Conglomeratusclera coerulea	Anthozoa	Octocorallia	Malacalcyonacea	Xeniidae	Conglomeratusclera
1026	MH071963	Conglomeratusclera coerulea	Anthozoa	Octocorallia	Malacalcyonacea	Xeniidae	Conglomeratusclera
1027	MH071964	Conglomeratusclera coerulea	Anthozoa	Octocorallia	Malacalcyonacea	Xeniidae	Conglomeratusclera
1028	MK039179	Conglomeratusclera coerulea	Anthozoa	Octocorallia	Malacalcyonacea	Xeniidae	Conglomeratusclera
1029	MH071965	Conglomeratusclera coerulea	Anthozoa	Octocorallia	Malacalcyonacea	Xeniidae	Conglomeratusclera
1030	MK039184	Conglomeratusclera sp. MOTU2	Anthozoa	Octocorallia	Malacalcyonacea	Xeniidae	Conglomeratusclera
1031	JX203869	Cespitularia erecta	Anthozoa	Octocorallia	Malacalcyonacea	Xeniidae	Cespitularia
1032	MH071966	Conglomeratusclera coerulea	Anthozoa	Octocorallia	Malacalcyonacea	Xeniidae	Conglomeratusclera
1033	MK039183	Conglomeratusclera sp. MOTU2	Anthozoa	Octocorallia	Malacalcyonacea	Xeniidae	Conglomeratusclera
1034	MK039178	Conglomeratusclera coerulea	Anthozoa	Octocorallia	Malacalcyonacea	Xeniidae	Conglomeratusclera
1035	MK039173	Caementabunda sp. MOTU57	Anthozoa	Octocorallia	Malacalcyonacea	Xeniidae	Caementabunda
1036	MK039174	Caementabunda sp. MOTU57	Anthozoa	Octocorallia	Malacalcyonacea	Xeniidae	Caementabunda
1037	MH071925	Caementabunda simplex	Anthozoa	Octocorallia	Malacalcyonacea	Xeniidae	Caementabunda
1038	MH071921	Caementabunda simplex	Anthozoa	Octocorallia	Malacalcyonacea	Xeniidae	Caementabunda
1039	MH071922	Caementabunda simplex	Anthozoa	Octocorallia	Malacalcyonacea	Xeniidae	Caementabunda
1040	MH071923	Caementabunda simplex	Anthozoa	Octocorallia	Malacalcyonacea	Xeniidae	Caementabunda
1041	MH071924	Caementabunda simplex	Anthozoa	Octocorallia	Malacalcyonacea	Xeniidae	Caementabunda
1042	MK039177	Caementabunda sp. MOTU6	Anthozoa	Octocorallia	Malacalcyonacea	Xeniidae	Caementabunda
1043	MH071959	Caementabunda simplex	Anthozoa	Octocorallia	Malacalcyonacea	Xeniidae	Caementabunda
1044	MH071967	Caementabunda simplex	Anthozoa	Octocorallia	Malacalcyonacea	Xeniidae	Caementabunda
1045	MK039176	Caementabunda sp. MOTU6	Anthozoa	Octocorallia	Malacalcyonacea	Xeniidae	Caementabunda
1046	MK039172	Caementabunda sp. MOTU6	Anthozoa	Octocorallia	Malacalcyonacea	Xeniidae	Caementabunda
1047	MK039175	Caementabunda sp. MOTU6	Anthozoa	Octocorallia	Malacalcyonacea	Xeniidae	Caementabunda
1048	GQ342388	Parasphaerasclera rotifera	Anthozoa	Octocorallia	Scleralcyonacea	Parasphaerascleridae	Parasphaerasclera
1049	ON716041	Alcyonium palmatum	Anthozoa	Octocorallia	Malacalcyonacea	Alcyoniidae	Alcyonium
1050	GQ342382	Alcyonium palmatum	Anthozoa	Octocorallia	Malacalcyonacea	Alcyoniidae	Alcyonium
1051	GQ342380	Alcyonium coralloides	Anthozoa	Octocorallia	Malacalcyonacea	Alcyoniidae	Alcyonium
1052	KP714035	Anthothela cf. grandiflora USNM1095147	Anthozoa	Octocorallia	Malacalcyonacea	Alcyoniidae	Anthothela
1053	KP714036	Anthothela sp. USNM1139023	Anthozoa	Octocorallia	Malacalcyonacea	Alcyoniidae	Anthothela
1054	KP714037	Anthothela sp. USNM83402	Anthozoa	Octocorallia	Malacalcyonacea	Alcyoniidae	Anthothela
1055	OM798696	Lateothela grandiflora	Anthozoa	Octocorallia	Malacalcyonacea	Alcyoniidae	Lateothela
1056	OM798697	Lateothela grandiflora	Anthozoa	Octocorallia	Malacalcyonacea	Alcyoniidae	Lateothela
1057	OM798698	Lateothela grandiflora	Anthozoa	Octocorallia	Malacalcyonacea	Alcyoniidae	Lateothela
1058	OM798699	Lateothela grandiflora	Anthozoa	Octocorallia	Malacalcyonacea	Alcyoniidae	Lateothela
1059	MG053073	Alcyonium dolium	Anthozoa	Octocorallia	Malacalcyonacea	Alcyoniidae	Alcyonium
1060	GQ342385	Alcyonium variabile	Anthozoa	Octocorallia	Malacalcyonacea	Alcyoniidae	Alcyonium
1061	JX203825	Alertigorgia sp. CSM-2012	Anthozoa	Octocorallia	Malacalcyonacea	Alcyoniidae	Alertigorgia
1062	OR208167	Alcyonium digitatum	Anthozoa	Octocorallia	Malacalcyonacea	Alcyoniidae	Alcyonium
1063	MG935052	Alcyonium cf. norvegicum Anthozoa 1432V	Anthozoa	Octocorallia	Malacalcyonacea	Alcyoniidae	Alcyonium
1064	MG935090	Alcyonium digitatum	Anthozoa	Octocorallia	Malacalcyonacea	Alcyoniidae	Alcyonium
1065	MG935264	Alcyonium digitatum	Anthozoa	Octocorallia	Malacalcyonacea	Alcyoniidae	Alcyonium
1066	GQ342381	Alcyonium digitatum	Anthozoa	Octocorallia	Malacalcyonacea	Alcyoniidae	Alcyonium
1067	MG935069	Alcyonium cf. norvegicum Anthozoa 1068V	Anthozoa	Octocorallia	Malacalcyonacea	Alcyoniidae	Alcyonium
1068	KT725601	Anthothela grandiflora	Anthozoa	Octocorallia	Malacalcyonacea	Alcyoniidae	Anthothela
1069	GQ342383	Alcyonium roseum	Anthozoa	Octocorallia	Malacalcyonacea	Alcyoniidae	Alcyonium
1070	MG053088	Malacacanthus capensis	Anthozoa	Octocorallia	Malacalcyonacea	Malacacanthidae	Malacacanthus
1071	MG053089	Malacacanthus capensis	Anthozoa	Octocorallia	Malacalcyonacea	Malacacanthidae	Malacacanthus
1072	GQ342395	Malacacanthus capensis	Anthozoa	Octocorallia	Malacalcyonacea	Malacacanthidae	Malacacanthus
1073	AB759786	Sarcophyton sp. solor87_11	Anthozoa	Octocorallia	Malacalcyonacea	Alcyoniidae	Sarcophyton
1074	AB759809	Sarcophyton sp. matan125_11	Anthozoa	Octocorallia	Malacalcyonacea	Alcyoniidae	Sarcophyton
1075	AB759827	Sarcophyton sp. karimunjawa25_11	Anthozoa	Octocorallia	Malacalcyonacea	Alcyoniidae	Sarcophyton
1076	AB759828	Sarcophyton sp. karimunjawa27_11	Anthozoa	Octocorallia	Malacalcyonacea	Alcyoniidae	Sarcophyton
1077	AB759829	Sarcophyton sp. karimunjawa29_11	Anthozoa	Octocorallia	Malacalcyonacea	Alcyoniidae	Sarcophyton
1078	AB759830	Sarcophyton sp. karimunjawa30_11	Anthozoa	Octocorallia	Malacalcyonacea	Alcyoniidae	Sarcophyton
1079	AB759831	Sarcophyton sp. karimunjawa31_11	Anthozoa	Octocorallia	Malacalcyonacea	Alcyoniidae	Sarcophyton
1080	KF955156	Sarcophyton ehrenbergi	Anthozoa	Octocorallia	Malacalcyonacea	Alcyoniidae	Sarcophyton
1081	MH516375	Sarcophyton ehrenbergi	Anthozoa	Octocorallia	Malacalcyonacea	Alcyoniidae	Sarcophyton
1082	AB759721	Sarcophyton ehrenbergi	Anthozoa	Octocorallia	Malacalcyonacea	Alcyoniidae	Sarcophyton
1083	AB759723	Sarcophyton sp. sunabe10_07	Anthozoa	Octocorallia	Malacalcyonacea	Alcyoniidae	Sarcophyton
1084	AB759725	Sarcophyton sp. urazoko7_10	Anthozoa	Octocorallia	Malacalcyonacea	Alcyoniidae	Sarcophyton
1085	AB759737	Sarcophyton sp. tsiof13_11	Anthozoa	Octocorallia	Malacalcyonacea	Alcyoniidae	Sarcophyton
1086	AB759749	Sarcophyton sp. andue36_11	Anthozoa	Octocorallia	Malacalcyonacea	Alcyoniidae	Sarcophyton
1087	AB759753	Sarcophyton sp. andue42_11	Anthozoa	Octocorallia	Malacalcyonacea	Alcyoniidae	Sarcophyton
1088	AB759775	Sarcophyton sp. saonek74_11	Anthozoa	Octocorallia	Malacalcyonacea	Alcyoniidae	Sarcophyton
1089	AB759778	Sarcophyton sp. saonek79_11	Anthozoa	Octocorallia	Malacalcyonacea	Alcyoniidae	Sarcophyton
1090	AB759792	Sarcophyton sp. solor97_11	Anthozoa	Octocorallia	Malacalcyonacea	Alcyoniidae	Sarcophyton
1091	AB759795	Sarcophyton sp. solor102_11	Anthozoa	Octocorallia	Malacalcyonacea	Alcyoniidae	Sarcophyton
1092	AB759796	Sarcophyton sp. solor103_11	Anthozoa	Octocorallia	Malacalcyonacea	Alcyoniidae	Sarcophyton
1093	AB759799	Sarcophyton sp. solor110_11	Anthozoa	Octocorallia	Malacalcyonacea	Alcyoniidae	Sarcophyton
1094	AB759800	Sarcophyton sp. matan111_11	Anthozoa	Octocorallia	Malacalcyonacea	Alcyoniidae	Sarcophyton
1095	AB759803	Sarcophyton sp. matan115_11	Anthozoa	Octocorallia	Malacalcyonacea	Alcyoniidae	Sarcophyton
1096	AB759804	Sarcophyton sp. matan116_11	Anthozoa	Octocorallia	Malacalcyonacea	Alcyoniidae	Sarcophyton
1097	AB759808	Sarcophyton sp. matan124_11	Anthozoa	Octocorallia	Malacalcyonacea	Alcyoniidae	Sarcophyton
1098	AB759810	Sarcophyton sp. matan126_11	Anthozoa	Octocorallia	Malacalcyonacea	Alcyoniidae	Sarcophyton
1099	AB759811	Sarcophyton sp. karimunjawa1_11	Anthozoa	Octocorallia	Malacalcyonacea	Alcyoniidae	Sarcophyton
1100	AB759812	Sarcophyton sp. karimunjawa2_11	Anthozoa	Octocorallia	Malacalcyonacea	Alcyoniidae	Sarcophyton
1101	AB759813	Sarcophyton sp. karimunjawa3_11	Anthozoa	Octocorallia	Malacalcyonacea	Alcyoniidae	Sarcophyton
1102	AB759814	Sarcophyton sp. karimunjawa4_11	Anthozoa	Octocorallia	Malacalcyonacea	Alcyoniidae	Sarcophyton
1103	AB759815	Sarcophyton sp. karimunjawa8_11	Anthozoa	Octocorallia	Malacalcyonacea	Alcyoniidae	Sarcophyton
1104	AB759816	Sarcophyton sp. karimunjawa9_11	Anthozoa	Octocorallia	Malacalcyonacea	Alcyoniidae	Sarcophyton
1105	AB759817	Sarcophyton sp. karimunjawa11_11	Anthozoa	Octocorallia	Malacalcyonacea	Alcyoniidae	Sarcophyton
1106	AB759818	Sarcophyton sp. karimunjawa12_11	Anthozoa	Octocorallia	Malacalcyonacea	Alcyoniidae	Sarcophyton
1107	AB759819	Sarcophyton sp. karimunjawa13_11	Anthozoa	Octocorallia	Malacalcyonacea	Alcyoniidae	Sarcophyton
1108	AB759820	Sarcophyton sp. karimunjawa14_11	Anthozoa	Octocorallia	Malacalcyonacea	Alcyoniidae	Sarcophyton
1109	AB759821	Sarcophyton sp. karimunjawa15_11	Anthozoa	Octocorallia	Malacalcyonacea	Alcyoniidae	Sarcophyton
1110	AB759822	Sarcophyton sp. karimunjawa16_11	Anthozoa	Octocorallia	Malacalcyonacea	Alcyoniidae	Sarcophyton
1111	AB759823	Sarcophyton sp. karimunjawa19_11	Anthozoa	Octocorallia	Malacalcyonacea	Alcyoniidae	Sarcophyton
1112	AB759825	Sarcophyton sp. karimunjawa23_11	Anthozoa	Octocorallia	Malacalcyonacea	Alcyoniidae	Sarcophyton
1113	AB759826	Sarcophyton sp. karimunjawa24_11	Anthozoa	Octocorallia	Malacalcyonacea	Alcyoniidae	Sarcophyton
1114	AB759832	Sarcophyton sp. karimunjawa32_11	Anthozoa	Octocorallia	Malacalcyonacea	Alcyoniidae	Sarcophyton
1115	AB759833	Sarcophyton sp. karimunjawa33_11	Anthozoa	Octocorallia	Malacalcyonacea	Alcyoniidae	Sarcophyton
1116	AB759836	Sarcophyton sp. karimunjawa36_11	Anthozoa	Octocorallia	Malacalcyonacea	Alcyoniidae	Sarcophyton
1117	AB759837	Sarcophyton sp. karimunjawa37_11	Anthozoa	Octocorallia	Malacalcyonacea	Alcyoniidae	Sarcophyton
1118	AB759838	Sarcophyton sp. karimunjawa38_11	Anthozoa	Octocorallia	Malacalcyonacea	Alcyoniidae	Sarcophyton
1119	AB759839	Sarcophyton sp. karimunjawa39_11	Anthozoa	Octocorallia	Malacalcyonacea	Alcyoniidae	Sarcophyton
1120	AB759841	Sarcophyton sp. karimunjawa41_11	Anthozoa	Octocorallia	Malacalcyonacea	Alcyoniidae	Sarcophyton
1121	AB759842	Sarcophyton sp. karimunjawa42_11	Anthozoa	Octocorallia	Malacalcyonacea	Alcyoniidae	Sarcophyton
1122	AB759845	Sarcophyton sp. karimunjawa45_11	Anthozoa	Octocorallia	Malacalcyonacea	Alcyoniidae	Sarcophyton
1123	AB759846	Sarcophyton sp. karimunjawa46_11	Anthozoa	Octocorallia	Malacalcyonacea	Alcyoniidae	Sarcophyton
1124	AB759854	Sarcophyton sp. karimunjawa54_11	Anthozoa	Octocorallia	Malacalcyonacea	Alcyoniidae	Sarcophyton
1125	AB759855	Sarcophyton sp. karimunjawa56_11	Anthozoa	Octocorallia	Malacalcyonacea	Alcyoniidae	Sarcophyton
1126	AB759856	Sarcophyton sp. karimunjawa57_11	Anthozoa	Octocorallia	Malacalcyonacea	Alcyoniidae	Sarcophyton
1127	AB759857	Sarcophyton sp. karimunjawa58_11	Anthozoa	Octocorallia	Malacalcyonacea	Alcyoniidae	Sarcophyton
1128	AB759858	Sarcophyton sp. karimunjawa59_11	Anthozoa	Octocorallia	Malacalcyonacea	Alcyoniidae	Sarcophyton
1129	AB759860	Sarcophyton sp. karimunjawa61_11	Anthozoa	Octocorallia	Malacalcyonacea	Alcyoniidae	Sarcophyton
1130	AB759861	Sarcophyton sp. karimunjawa62_11	Anthozoa	Octocorallia	Malacalcyonacea	Alcyoniidae	Sarcophyton
1131	GQ342397	Sarcophyton ehrenbergi	Anthozoa	Octocorallia	Malacalcyonacea	Alcyoniidae	Sarcophyton
1132	JX203821	Sarcophyton ehrenbergi	Anthozoa	Octocorallia	Malacalcyonacea	Alcyoniidae	Sarcophyton
1133	KF955158	Sarcophyton ehrenbergi	Anthozoa	Octocorallia	Malacalcyonacea	Alcyoniidae	Sarcophyton
1134	KF955161	Sarcophyton ehrenbergi	Anthozoa	Octocorallia	Malacalcyonacea	Alcyoniidae	Sarcophyton
1135	KF955166	Sarcophyton ehrenbergi	Anthozoa	Octocorallia	Malacalcyonacea	Alcyoniidae	Sarcophyton
1136	MH516373	Sarcophyton ehrenbergi	Anthozoa	Octocorallia	Malacalcyonacea	Alcyoniidae	Sarcophyton
1137	MH516371	Sarcophyton ehrenbergi	Anthozoa	Octocorallia	Malacalcyonacea	Alcyoniidae	Sarcophyton
1138	MH516372	Sarcophyton ehrenbergi	Anthozoa	Octocorallia	Malacalcyonacea	Alcyoniidae	Sarcophyton
1139	MH516374	Sarcophyton ehrenbergi	Anthozoa	Octocorallia	Malacalcyonacea	Alcyoniidae	Sarcophyton
1140	KC864972	Sarcophyton auritum	Anthozoa	Octocorallia	Malacalcyonacea	Alcyoniidae	Sarcophyton
1141	AB759824	Sarcophyton sp. karimunjawa22_11	Anthozoa	Octocorallia	Malacalcyonacea	Alcyoniidae	Sarcophyton
1142	KC864979	Sarcophyton auritum	Anthozoa	Octocorallia	Malacalcyonacea	Alcyoniidae	Sarcophyton
1143	AB759726	Sarcophyton sp. urazoko12_10	Anthozoa	Octocorallia	Malacalcyonacea	Alcyoniidae	Sarcophyton
1144	AB759727	Lobophytum sp. kuroshima5_10	Anthozoa	Octocorallia	Malacalcyonacea	Alcyoniidae	Lobophytum
1145	AB759728	Lobophytum sp. kuroshima12_10	Anthozoa	Octocorallia	Malacalcyonacea	Alcyoniidae	Lobophytum
1146	AB759730	Lobophytum sp. kuroshima25_10	Anthozoa	Octocorallia	Malacalcyonacea	Alcyoniidae	Lobophytum
1147	AB759758	Sarcophyton sp. andue48_11	Anthozoa	Octocorallia	Malacalcyonacea	Alcyoniidae	Sarcophyton
1148	AB759771	Sarcophyton sp. saonek66_11	Anthozoa	Octocorallia	Malacalcyonacea	Alcyoniidae	Sarcophyton
1149	AB759783	Lobophytum sp. solor84_11	Anthozoa	Octocorallia	Malacalcyonacea	Alcyoniidae	Lobophytum
1150	AB759790	Lobophytum sp. solor95_11	Anthozoa	Octocorallia	Malacalcyonacea	Alcyoniidae	Lobophytum
1151	AB759802	Lobophytum sp. matan114_11	Anthozoa	Octocorallia	Malacalcyonacea	Alcyoniidae	Lobophytum
1152	AB759807	Lobophytum sp. matan123_11	Anthozoa	Octocorallia	Malacalcyonacea	Alcyoniidae	Lobophytum
1153	MN106049	Sinularia heterospiculata	Anthozoa	Octocorallia	Malacalcyonacea	Sinulariidae	Sinularia
1154	JX203864	Nephthyigorgia sp. CSM-2012	Anthozoa	Octocorallia	Malacalcyonacea	Nephthyigorgiidae	Nephthyigorgia
1155	AB759744	Lobophytum sp. tsiof29_11	Anthozoa	Octocorallia	Malacalcyonacea	Alcyoniidae	Lobophytum
1156	MT725933	Clavularia grandiflora	Anthozoa	Octocorallia	Malacalcyonacea	Clavulariidae	Clavularia
1157	MW165061	Incrustatus sp. AP-2020	Anthozoa	Octocorallia	Malacalcyonacea	Incrustatidae	Incrustatus
1158	KP714061	Rosgorgia inexspectata	Anthozoa	Octocorallia	Malacalcyonacea	Rosgorgiidae	Rosgorgia
1159	GQ342391	Incrustatus comauensis	Anthozoa	Octocorallia	Malacalcyonacea	Incrustatidae	Incrustatus
1160	JX203840	Inconstantia pannucea	Anthozoa	Octocorallia	Malacalcyonacea	Incrustatidae	Inconstantia
1161	JX203841	Inconstantia pannucea	Anthozoa	Octocorallia	Malacalcyonacea	Incrustatidae	Inconstantia
1162	JX203839	Inconstantia procera	Anthozoa	Octocorallia	Malacalcyonacea	Incrustatidae	Inconstantia
1163	JX203836	Inconstantia procera	Anthozoa	Octocorallia	Malacalcyonacea	Incrustatidae	Inconstantia
1164	JX203837	Inconstantia procera	Anthozoa	Octocorallia	Malacalcyonacea	Incrustatidae	Inconstantia
1165	JX203838	Inconstantia procera	Anthozoa	Octocorallia	Malacalcyonacea	Incrustatidae	Inconstantia
1166	JX203842	Inconstantia procera	Anthozoa	Octocorallia	Malacalcyonacea	Incrustatidae	Inconstantia
1167	JX203843	Inconstantia procera	Anthozoa	Octocorallia	Malacalcyonacea	Incrustatidae	Inconstantia
1168	JX203844	Inconstantia procera	Anthozoa	Octocorallia	Malacalcyonacea	Incrustatidae	Inconstantia
1169	JX203870	Inconstantia exigua	Anthozoa	Octocorallia	Malacalcyonacea	Incrustatidae	Inconstantia
1170	JX203835	Inconstantia procera	Anthozoa	Octocorallia	Malacalcyonacea	Incrustatidae	Inconstantia
1171	GQ342410	Knopia octocontacanalis	Anthozoa	Octocorallia	Malacalcyonacea	Clavulariidae	Knopia
1172	MW401661	Plexaurella grandiflora	Anthozoa	Octocorallia	Malacalcyonacea	Plexauridae	Plexaurella
1173	MW401660	Plexaurella grandiflora	Anthozoa	Octocorallia	Malacalcyonacea	Plexauridae	Plexaurella
1174	MW401663	Plexaurella obesa	Anthozoa	Octocorallia	Malacalcyonacea	Plexauridae	Plexaurella
1175	MW401662	Plexaurella nutans	Anthozoa	Octocorallia	Malacalcyonacea	Plexauridae	Plexaurella
1176	MK153361	Plexaurella nutans	Anthozoa	Octocorallia	Malacalcyonacea	Plexauridae	Plexaurella
1177	MK153448	Plexaurella sp. ABBAC111	Anthozoa	Octocorallia	Malacalcyonacea	Plexauridae	Plexaurella
1178	MK153470	Plexaurella nutans	Anthozoa	Octocorallia	Malacalcyonacea	Plexauridae	Plexaurella
1179	MK153304	Plexaurella sp. ABBAC108	Anthozoa	Octocorallia	Malacalcyonacea	Plexauridae	Plexaurella
1180	MK153332	Plexaurella dichotoma	Anthozoa	Octocorallia	Malacalcyonacea	Plexauridae	Plexaurella
1181	MK153409	Plexaurella dichotoma	Anthozoa	Octocorallia	Malacalcyonacea	Plexauridae	Plexaurella
1182	MK153413	Plexaurella sp. ABBAC056	Anthozoa	Octocorallia	Malacalcyonacea	Plexauridae	Plexaurella
1183	MK153428	Plexaurella sp. ABBAC106	Anthozoa	Octocorallia	Malacalcyonacea	Plexauridae	Plexaurella
1184	GQ342451	Plexaurella nutans	Anthozoa	Octocorallia	Malacalcyonacea	Plexauridae	Plexaurella
1185	MK153306	Plexaurella dichotoma	Anthozoa	Octocorallia	Malacalcyonacea	Plexauridae	Plexaurella
1186	KF955021	Astrogorgia sp. A CSM-2013	Anthozoa	Octocorallia	Malacalcyonacea	Astrogorgiidae	Astrogorgia
1187	OQ581858	Malacalcyonacea gen. n. sp. d MS-2023	Anthozoa	Octocorallia	Malacalcyonacea
1188	GQ342421	Pacifigorgia media	Anthozoa	Octocorallia	Malacalcyonacea	Gorgoniidae	Pacifigorgia
1189	JX203853	Eunicella tricoronata	Anthozoa	Octocorallia	Malacalcyonacea	Eunicellidae	Eunicella
1190	KJ685923	Alcyonium sp. DA-2014	Anthozoa	Octocorallia	Malacalcyonacea	Alcyoniidae	Alcyonium
1191	KJ685926	Eunicella gracilis	Anthozoa	Octocorallia	Malacalcyonacea	Eunicellidae	Eunicella
1192	KJ685929	Eunicella racemosa	Anthozoa	Octocorallia	Malacalcyonacea	Eunicellidae	Eunicella
1193	KJ685928	Eunicella kochi	Anthozoa	Octocorallia	Malacalcyonacea	Eunicellidae	Eunicella
1194	OM798704	Swiftia sp. RB-19-026	Anthozoa	Octocorallia	Malacalcyonacea	Plexauridae	Swiftia
1195	OM798662	Swiftia sp. RB-19-029	Anthozoa	Octocorallia	Malacalcyonacea	Plexauridae	Swiftia
1196	MK308187	Leptogorgia virgulata	Anthozoa	Octocorallia	Malacalcyonacea	Gorgoniidae	Leptogorgia
1197	OQ323427	Leptogorgia virgulata	Anthozoa	Octocorallia	Malacalcyonacea	Gorgoniidae	Leptogorgia
1198	MH235816	Leptogorgia virgulata	Anthozoa	Octocorallia	Malacalcyonacea	Gorgoniidae	Leptogorgia
1199	MH235899	Leptogorgia virgulata	Anthozoa	Octocorallia	Malacalcyonacea	Gorgoniidae	Leptogorgia
1200	GQ342417	Eugorgia multifida	Anthozoa	Octocorallia	Malacalcyonacea	Gorgoniidae	Eugorgia
1201	GQ342420	Leptogorgia rigida	Anthozoa	Octocorallia	Malacalcyonacea	Gorgoniidae	Leptogorgia
1202	MT281303	Swiftia sp. AVILES021G06	Anthozoa	Octocorallia	Malacalcyonacea	Plexauridae	Swiftia
1203	OM798702	Callistephanus pallida	Anthozoa	Octocorallia	Malacalcyonacea	Gorgoniidae	Callistephanus
1204	OM798701	Callistephanus pallida	Anthozoa	Octocorallia	Malacalcyonacea	Gorgoniidae	Callistephanus
1205	MG934934	Swiftia rosea	Anthozoa	Octocorallia	Malacalcyonacea	Plexauridae	Swiftia
1206	MG935164	Callistephanus pallida	Anthozoa	Octocorallia	Malacalcyonacea	Gorgoniidae	Callistephanus
1207	MG934883	Callistephanus pallida	Anthozoa	Octocorallia	Malacalcyonacea	Gorgoniidae	Callistephanus
1208	KJ685935	Leptogorgia viminalis	Anthozoa	Octocorallia	Malacalcyonacea	Gorgoniidae	Leptogorgia
1209	KJ685933	Leptogorgia pulcherrima	Anthozoa	Octocorallia	Malacalcyonacea	Gorgoniidae	Leptogorgia
1210	KJ685931	Leptogorgia sp. n. DA-2014	Anthozoa	Octocorallia	Malacalcyonacea	Gorgoniidae	Leptogorgia
1211	KJ685934	Leptogorgia sylvanae	Anthozoa	Octocorallia	Malacalcyonacea	Gorgoniidae	Leptogorgia
1212	MK153327	Antillogorgia americana	Anthozoa	Octocorallia	Malacalcyonacea	Gorgoniidae	Antillogorgia
1213	MK153454	Antillogorgia americana	Anthozoa	Octocorallia	Malacalcyonacea	Gorgoniidae	Antillogorgia
1214	MK153458	Antillogorgia americana	Anthozoa	Octocorallia	Malacalcyonacea	Gorgoniidae	Antillogorgia
1215	MK153469	Antillogorgia americana	Anthozoa	Octocorallia	Malacalcyonacea	Gorgoniidae	Antillogorgia
1216	JX203854	Antillogorgia hystrix	Anthozoa	Octocorallia	Malacalcyonacea	Gorgoniidae	Antillogorgia
1217	MK153312	Antillogorgia bipinnata	Anthozoa	Octocorallia	Malacalcyonacea	Gorgoniidae	Antillogorgia
1218	MK153463	Antillogorgia bipinnata	Anthozoa	Octocorallia	Malacalcyonacea	Gorgoniidae	Antillogorgia
1219	GQ342423	Antillogorgia bipinnata	Anthozoa	Octocorallia	Malacalcyonacea	Gorgoniidae	Antillogorgia
1220	MK153324	Antillogorgia sp. ABBAC224	Anthozoa	Octocorallia	Malacalcyonacea	Gorgoniidae	Antillogorgia
1221	MK153392	Antillogorgia acerosa	Anthozoa	Octocorallia	Malacalcyonacea	Gorgoniidae	Antillogorgia
1222	MK153321	Gorgonia mariae	Anthozoa	Octocorallia	Malacalcyonacea	Gorgoniidae	Gorgonia
1223	MK153333	Gorgonia mariae	Anthozoa	Octocorallia	Malacalcyonacea	Gorgoniidae	Gorgonia
1224	MK153450	Gorgonia mariae	Anthozoa	Octocorallia	Malacalcyonacea	Gorgoniidae	Gorgonia
1225	MK153466	Gorgonia mariae	Anthozoa	Octocorallia	Malacalcyonacea	Gorgoniidae	Gorgonia
1226	MK153355	Gorgonia mariae	Anthozoa	Octocorallia	Malacalcyonacea	Gorgoniidae	Gorgonia
1227	MK153386	Gorgonia mariae	Anthozoa	Octocorallia	Malacalcyonacea	Gorgoniidae	Gorgonia
1228	MK153400	Gorgonia mariae	Anthozoa	Octocorallia	Malacalcyonacea	Gorgoniidae	Gorgonia
1229	MK153425	Gorgonia mariae	Anthozoa	Octocorallia	Malacalcyonacea	Gorgoniidae	Gorgonia
1230	MK153358	Antillogorgia acerosa	Anthozoa	Octocorallia	Malacalcyonacea	Gorgoniidae	Antillogorgia
1231	MK153370	Antillogorgia bipinnata	Anthozoa	Octocorallia	Malacalcyonacea	Gorgoniidae	Antillogorgia
1232	MK153372	Antillogorgia bipinnata	Anthozoa	Octocorallia	Malacalcyonacea	Gorgoniidae	Antillogorgia
1233	MK153419	Antillogorgia acerosa	Anthozoa	Octocorallia	Malacalcyonacea	Gorgoniidae	Antillogorgia
1234	MK153447	Antillogorgia bipinnata	Anthozoa	Octocorallia	Malacalcyonacea	Gorgoniidae	Antillogorgia
1235	MK153307	Gorgonia ventalina	Anthozoa	Octocorallia	Malacalcyonacea	Gorgoniidae	Gorgonia
1236	MK153342	Gorgonia ventalina	Anthozoa	Octocorallia	Malacalcyonacea	Gorgoniidae	Gorgonia
1237	MK153347	Gorgonia ventalina	Anthozoa	Octocorallia	Malacalcyonacea	Gorgoniidae	Gorgonia
1238	MK153446	Gorgonia ventalina	Anthozoa	Octocorallia	Malacalcyonacea	Gorgoniidae	Gorgonia
1239	GQ342418	Gorgonia flabellum	Anthozoa	Octocorallia	Malacalcyonacea	Gorgoniidae	Gorgonia
1240	GQ342433	Dendronephthya sinaiensis	Anthozoa	Octocorallia	Malacalcyonacea	Nephtheidae	Dendronephthya
1241	MH516467	Dendronephthya sp. DON1	Anthozoa	Octocorallia	Malacalcyonacea	Nephtheidae	Dendronephthya
1242	OQ067357	Dendronephthya sp. 1 JY-2022	Anthozoa	Octocorallia	Malacalcyonacea	Nephtheidae	Dendronephthya
1243	OQ067358	Dendronephthya sp. 3 JY-2022	Anthozoa	Octocorallia	Malacalcyonacea	Nephtheidae	Dendronephthya
1244	KC864950	Dendronephthya sp. 1201970	Anthozoa	Octocorallia	Malacalcyonacea	Nephtheidae	Dendronephthya
1245	KC864952	Dendronephthya sp. 1201972	Anthozoa	Octocorallia	Malacalcyonacea	Nephtheidae	Dendronephthya
1246	KC864975	Dendronephthya sp. 1201997	Anthozoa	Octocorallia	Malacalcyonacea	Nephtheidae	Dendronephthya
1247	KC864976	Dendronephthya sp. 1201998	Anthozoa	Octocorallia	Malacalcyonacea	Nephtheidae	Dendronephthya
1248	KC864977	Dendronephthya sp. 1201999	Anthozoa	Octocorallia	Malacalcyonacea	Nephtheidae	Dendronephthya
1249	KC864980	Dendronephthya sp. 1202003	Anthozoa	Octocorallia	Malacalcyonacea	Nephtheidae	Dendronephthya
1250	KC864973	Dendronephthya sp. 1201995	Anthozoa	Octocorallia	Malacalcyonacea	Nephtheidae	Dendronephthya
1251	MH516541	Dendronephthya sp. DON1	Anthozoa	Octocorallia	Malacalcyonacea	Nephtheidae	Dendronephthya
1252	OQ581859	Dendronephthya nipponica	Anthozoa	Octocorallia	Malacalcyonacea	Nephtheidae	Dendronephthya
1253	MH516466	Dendronephthya sp. DON1	Anthozoa	Octocorallia	Malacalcyonacea	Nephtheidae	Dendronephthya
1254	MH516468	Dendronephthya sp. DON1	Anthozoa	Octocorallia	Malacalcyonacea	Nephtheidae	Dendronephthya
1255	OQ581862	Scleronephthya sp. msnu135	Anthozoa	Octocorallia	Malacalcyonacea	Nephtheidae	Scleronephthya
1256	GQ342438	Scleronephthya corymbosa	Anthozoa	Octocorallia	Malacalcyonacea	Nephtheidae	Scleronephthya
1257	KC864934	Litophyton sp. 1201948	Anthozoa	Octocorallia	Malacalcyonacea	Nephtheidae	Litophyton
1258	KC864944	Litophyton sp. 1201962	Anthozoa	Octocorallia	Malacalcyonacea	Nephtheidae	Litophyton
1259	KC864971	Litophyton sp. 1201993	Anthozoa	Octocorallia	Malacalcyonacea	Nephtheidae	Litophyton
1260	MH516469	Litophyton sp. DON1	Anthozoa	Octocorallia	Malacalcyonacea	Nephtheidae	Litophyton
1261	MH516470	Litophyton sp. DON1	Anthozoa	Octocorallia	Malacalcyonacea	Nephtheidae	Litophyton
1262	MH516471	Litophyton sp. DON1	Anthozoa	Octocorallia	Malacalcyonacea	Nephtheidae	Litophyton
1263	MH516472	Litophyton sp. DON1	Anthozoa	Octocorallia	Malacalcyonacea	Nephtheidae	Litophyton
1264	MH516473	Litophyton sp. DON1	Anthozoa	Octocorallia	Malacalcyonacea	Nephtheidae	Litophyton
1265	MH516474	Litophyton sp. DON1	Anthozoa	Octocorallia	Malacalcyonacea	Nephtheidae	Litophyton
1266	HQ967788	Dendronephthya sp.	Anthozoa	Octocorallia	Malacalcyonacea	Nephtheidae	Dendronephthya
1267	GQ342435	Litophyton elatensis	Anthozoa	Octocorallia	Malacalcyonacea	Nephtheidae	Litophyton
1268	MH516549	Litophyton sp. DON1	Anthozoa	Octocorallia	Malacalcyonacea	Nephtheidae	Litophyton
1269	MH516553	Litophyton sp. DON1	Anthozoa	Octocorallia	Malacalcyonacea	Nephtheidae	Litophyton
1270	KC864987	Stereonephthya sp. 1202012	Anthozoa	Octocorallia	Malacalcyonacea	Nephtheidae	Stereonephthya
1271	KC864988	Stereonephthya sp. 1202014	Anthozoa	Octocorallia	Malacalcyonacea	Nephtheidae	Stereonephthya
1272	MH516475	Stereonephthya sp. DON1	Anthozoa	Octocorallia	Malacalcyonacea	Nephtheidae	Stereonephthya
1273	MH516476	Stereonephthya sp. DON1	Anthozoa	Octocorallia	Malacalcyonacea	Nephtheidae	Stereonephthya
1274	MH516477	Stereonephthya sp. DON1	Anthozoa	Octocorallia	Malacalcyonacea	Nephtheidae	Stereonephthya
1275	MH516478	Stereonephthya sp. DON1	Anthozoa	Octocorallia	Malacalcyonacea	Nephtheidae	Stereonephthya
1276	MH516479	Stereonephthya sp. DON1	Anthozoa	Octocorallia	Malacalcyonacea	Nephtheidae	Stereonephthya
1277	MH516480	Stereonephthya sp. DON1	Anthozoa	Octocorallia	Malacalcyonacea	Nephtheidae	Stereonephthya
1278	MH516481	Stereonephthya sp. DON1	Anthozoa	Octocorallia	Malacalcyonacea	Nephtheidae	Stereonephthya
1279	MH516482	Stereonephthya sp. DON1	Anthozoa	Octocorallia	Malacalcyonacea	Nephtheidae	Stereonephthya
1280	MH516483	Stereonephthya sp. DON1	Anthozoa	Octocorallia	Malacalcyonacea	Nephtheidae	Stereonephthya
1281	MN690397	Sarcophyton sp. IP0071	Anthozoa	Octocorallia	Malacalcyonacea	Alcyoniidae	Sarcophyton
1282	GQ342439	Stereonephthya cundabiluensis	Anthozoa	Octocorallia	Malacalcyonacea	Nephtheidae	Stereonephthya
1283	KF955264	Stereonephthya sp. B CSM-2013	Anthozoa	Octocorallia	Malacalcyonacea	Nephtheidae	Stereonephthya
1284	OQ504071	Corymbophyton bruuni	Anthozoa	Octocorallia	Malacalcyonacea	Corymbophytidae	Corymbophyton
1285	MG053076	Corymbophyton bruuni	Anthozoa	Octocorallia	Malacalcyonacea	Corymbophytidae	Corymbophyton
1286	GQ342434	Corymbophyton bruuni	Anthozoa	Octocorallia	Malacalcyonacea	Corymbophytidae	Corymbophyton
1287	MG053070	Acrophytum claviger	Anthozoa	Octocorallia	Malacalcyonacea	Acrophytidae	Acrophytum
1288	MG053071	Acrophytum claviger	Anthozoa	Octocorallia	Malacalcyonacea	Acrophytidae	Acrophytum
1289	JX203823	Acrophytum claviger	Anthozoa	Octocorallia	Malacalcyonacea	Acrophytidae	Acrophytum
1290	JX124387	Capnella cf. spicata CSM-2012	Anthozoa	Octocorallia	Malacalcyonacea	Capnellidae	Capnella
1291	JX124388	Capnella cf. spicata CSM-2012	Anthozoa	Octocorallia	Malacalcyonacea	Capnellidae	Capnella
1292	JX124373	Eunephthya celata	Anthozoa	Octocorallia	Malacalcyonacea	Capnellidae	Eunephthya
1293	GQ342443	Studeriotes sp. CSM-2010	Anthozoa	Octocorallia	Malacalcyonacea	Paralcyoniidae	Studeriotes
1294	GQ342442	Ceeceenus quadrus	Anthozoa	Octocorallia	Malacalcyonacea	Paralcyoniidae	Ceeceenus
1295	KM584052	Chironephthya caribaea	Anthozoa	Octocorallia	Malacalcyonacea	Nidaliidae	Chironephthya
1296	KM584054	Chironephthya mediterranea	Anthozoa	Octocorallia	Malacalcyonacea	Nidaliidae	Chironephthya
1297	KM584056	Chironephthya mediterranea	Anthozoa	Octocorallia	Malacalcyonacea	Nidaliidae	Chironephthya
1298	GQ342440	Chironephthya sp. CSM-2010	Anthozoa	Octocorallia	Malacalcyonacea	Nidaliidae	Chironephthya
1299	MT414716	Chironephthya sirindhornae	Anthozoa	Octocorallia	Malacalcyonacea	Nidaliidae	Chironephthya
1300	MT414718	Chironephthya cornigera	Anthozoa	Octocorallia	Malacalcyonacea	Nidaliidae	Chironephthya
1301	MT414717	Chironephthya cornigera	Anthozoa	Octocorallia	Malacalcyonacea	Nidaliidae	Chironephthya
1302	MN690403	Alcyonacea sp. IP0425	Anthozoa	Octocorallia
1303	JX203860	Siphonogorgia godeffroyi	Anthozoa	Octocorallia	Malacalcyonacea	Nidaliidae	Siphonogorgia
1304	KC802208	Chironephthya sp. RMNH Coel 41186	Anthozoa	Octocorallia	Malacalcyonacea	Nidaliidae	Chironephthya
1305	OQ581860	Siphonogorgia dofleini	Anthozoa	Octocorallia	Malacalcyonacea	Nidaliidae	Siphonogorgia
1306	KC802210	Chironephthya sp. RMNH Coel 41188	Anthozoa	Octocorallia	Malacalcyonacea	Nidaliidae	Chironephthya
1307	KC802215	Chironephthya sp. RMNH Coel 41184	Anthozoa	Octocorallia	Malacalcyonacea	Nidaliidae	Chironephthya
1308	KC802209	Siphonogorgia sp. RMNH Coel 41187	Anthozoa	Octocorallia	Malacalcyonacea	Nidaliidae	Siphonogorgia
1309	KC802212	Chironephthya sp. RMNH Coel 41181	Anthozoa	Octocorallia	Malacalcyonacea	Nidaliidae	Chironephthya
1310	KC802213	Siphonogorgia sp. RMNH Coel 41182	Anthozoa	Octocorallia	Malacalcyonacea	Nidaliidae	Siphonogorgia
1311	KP714050	Iciligorgia brunnea	Anthozoa	Octocorallia	Malacalcyonacea	Alcyoniidae	Iciligorgia
1312	MN690399	Alcyonacea sp. IP0426	Anthozoa	Octocorallia
1313	GQ342402	Iciligorgia sp. CSM-2010	Anthozoa	Octocorallia	Malacalcyonacea	Alcyoniidae	Iciligorgia
1314	MN690398	Alcyonacea sp. IP0427	Anthozoa	Octocorallia
1315	GQ342404	Solenocaulon sp. CSM-2010	Anthozoa	Octocorallia	Malacalcyonacea	Alcyoniidae	Solenocaulon
1316	KC802207	Solenocaulon sp. RMNH Coel 41185	Anthozoa	Octocorallia	Malacalcyonacea	Alcyoniidae	Solenocaulon
1317	MN488603	Hadaka nudidomus	Anthozoa	Octocorallia	Malacalcyonacea	Clavulariidae	Hadaka
1318	MN488604	Hadaka nudidomus	Anthozoa	Octocorallia	Malacalcyonacea	Clavulariidae	Hadaka
1319	MT802135	Acrossota amboinensis	Anthozoa	Octocorallia	Malacalcyonacea	Acrossotidae	Acrossota
1320	GQ342379	Acrossota amboinensis	Anthozoa	Octocorallia	Malacalcyonacea	Acrossotidae	Acrossota
1321	MW278605	Octocorallia sp. HAW01	Anthozoa	Octocorallia
1322	GQ342407	Azoriella bayeri	Anthozoa	Octocorallia	Malacalcyonacea	Cerveridae	Azoriella
1323	KJ685922	Acanthoaxiidae sp. DA-2014	Anthozoa	Octocorallia	Malacalcyonacea	Acanthoaxiidae
1324	JX203816	Acanthoaxis wirtzi	Anthozoa	Octocorallia	Malacalcyonacea	Acanthoaxiidae	Acanthoaxis
1325	OR710782	Carijoa riisei	Anthozoa	Octocorallia	Malacalcyonacea	Carijoidae	Carijoa
1326	ON780001	Carijoa riisei	Anthozoa	Octocorallia	Malacalcyonacea	Carijoidae	Carijoa
1327	MW278611	Carijoa sp. HAW01	Anthozoa	Octocorallia	Malacalcyonacea	Carijoidae	Carijoa
1328	KJ685924	Carijoa riisei	Anthozoa	Octocorallia	Malacalcyonacea	Carijoidae	Carijoa
1329	JX203830	Carijoa sp. 2 CSM-2012	Anthozoa	Octocorallia	Malacalcyonacea	Carijoidae	Carijoa
1330	JX203832	Carijoa sp. 1 CSM-2012	Anthozoa	Octocorallia	Malacalcyonacea	Carijoidae	Carijoa
1331	JX203833	Carijoa sp. 3 CSM-2012	Anthozoa	Octocorallia	Malacalcyonacea	Carijoidae	Carijoa
1332	GQ342408	Carijoa riisei	Anthozoa	Octocorallia	Malacalcyonacea	Carijoidae	Carijoa
1333	JX203829	Carijoa riisei	Anthozoa	Octocorallia	Malacalcyonacea	Carijoidae	Carijoa
1334	JX203831	Carijoa sp. 2 CSM-2012	Anthozoa	Octocorallia	Malacalcyonacea	Carijoidae	Carijoa
1335	OM798686	Stolonifera sp. RB-19-217	Anthozoa	Octocorallia	Malacalcyonacea
1336	OM798683	Stolonifera sp. AT41-18-057	Anthozoa	Octocorallia	Malacalcyonacea
1337	OM798684	Stolonifera sp. USNM 1606532	Anthozoa	Octocorallia	Malacalcyonacea
1338	OM798685	Stolonifera sp. AT41-18-060	Anthozoa	Octocorallia	Malacalcyonacea
1339	GQ342409	Cryptophyton goddardi	Anthozoa	Octocorallia	Malacalcyonacea	Carijoidae	Cryptophyton
1340	MT712786	Gorgonia sp. G1 CPK-2020	Anthozoa	Octocorallia	Malacalcyonacea	Gorgoniidae	Gorgonia
1341	KF957867	Litophyton sp. A CSM-2014	Anthozoa	Octocorallia	Malacalcyonacea	Nephtheidae	Litophyton
1342	KC984637	Echinomuricea sp. AMQ-2013	Anthozoa	Octocorallia	Malacalcyonacea	Plexauridae	Echinomuricea
1343	OQ067372	Paraplexaura sp. 20210403-XB-03-11	Anthozoa	Octocorallia	Malacalcyonacea	Plexauridae	Paraplexaura
1344	OQ067369	Menella woodin	Anthozoa	Octocorallia	Malacalcyonacea	Plexauridae	Menella
1345	OQ067360	Echinogorgia sp. 20210403-XB-03-7	Anthozoa	Octocorallia	Malacalcyonacea	Plexauridae	Echinogorgia
1346	OQ067361	Echinogorgia sp. 20170702-DB-01-2	Anthozoa	Octocorallia	Malacalcyonacea	Plexauridae	Echinogorgia
1347	OQ067359	Echinogorgia sp. 20210403-DB-01-6	Anthozoa	Octocorallia	Malacalcyonacea	Plexauridae	Echinogorgia
1348	OQ067370	Menella kanisa	Anthozoa	Octocorallia	Malacalcyonacea	Plexauridae	Menella
1349	OQ067367	Menella flora	Anthozoa	Octocorallia	Malacalcyonacea	Plexauridae	Menella
1350	OQ067365	Menella flora	Anthozoa	Octocorallia	Malacalcyonacea	Plexauridae	Menella
1351	MN690402	Ellisellidae sp. IP0210	Anthozoa	Octocorallia	Scleralcyonacea	Ellisellidae
1352	MN690400	Gorgoniidae sp. IP0198	Anthozoa	Octocorallia	Malacalcyonacea	Gorgoniidae
1353	MN690401	Gorgonacea sp. IP0312	Anthozoa	Octocorallia
1354	GQ342450	Paraplexaura sp. CSM-2010	Anthozoa	Octocorallia	Malacalcyonacea	Plexauridae	Paraplexaura
1355	MW401652	Echinogorgia sp. F553	Anthozoa	Octocorallia	Malacalcyonacea	Plexauridae	Echinogorgia
1356	GQ342447	Menella sp. CSM-2010	Anthozoa	Octocorallia	Malacalcyonacea	Plexauridae	Menella
1357	MW401653	Echinomuricea sp. F637	Anthozoa	Octocorallia	Malacalcyonacea	Plexauridae	Echinomuricea
1358	GQ342390	Gersemia rubiformis	Anthozoa	Octocorallia	Malacalcyonacea	Nephtheidae	Gersemia
1359	MG421735	Gersemia rubiformis	Anthozoa	Octocorallia	Malacalcyonacea	Nephtheidae	Gersemia
1360	MG421911	Gersemia rubiformis	Anthozoa	Octocorallia	Malacalcyonacea	Nephtheidae	Gersemia
1361	MG422152	Gersemia rubiformis	Anthozoa	Octocorallia	Malacalcyonacea	Nephtheidae	Gersemia
1362	MG422273	Gersemia rubiformis	Anthozoa	Octocorallia	Malacalcyonacea	Nephtheidae	Gersemia
1363	MG423314	Gersemia rubiformis	Anthozoa	Octocorallia	Malacalcyonacea	Nephtheidae	Gersemia
1364	MG422204	Gersemia rubiformis	Anthozoa	Octocorallia	Malacalcyonacea	Nephtheidae	Gersemia
1365	MG422394	Gersemia rubiformis	Anthozoa	Octocorallia	Malacalcyonacea	Nephtheidae	Gersemia
1366	MG421147	Gersemia rubiformis	Anthozoa	Octocorallia	Malacalcyonacea	Nephtheidae	Gersemia
1367	MG421336	Gersemia rubiformis	Anthozoa	Octocorallia	Malacalcyonacea	Nephtheidae	Gersemia
1368	MG421362	Gersemia rubiformis	Anthozoa	Octocorallia	Malacalcyonacea	Nephtheidae	Gersemia
1369	MG421651	Gersemia rubiformis	Anthozoa	Octocorallia	Malacalcyonacea	Nephtheidae	Gersemia
1370	MG422122	Gersemia rubiformis	Anthozoa	Octocorallia	Malacalcyonacea	Nephtheidae	Gersemia
1371	MG422241	Gersemia rubiformis	Anthozoa	Octocorallia	Malacalcyonacea	Nephtheidae	Gersemia
1372	MG422297	Gersemia rubiformis	Anthozoa	Octocorallia	Malacalcyonacea	Nephtheidae	Gersemia
1373	MG422564	Gersemia rubiformis	Anthozoa	Octocorallia	Malacalcyonacea	Nephtheidae	Gersemia
1374	MG423162	Gersemia rubiformis	Anthozoa	Octocorallia	Malacalcyonacea	Nephtheidae	Gersemia
1375	MG423299	Gersemia rubiformis	Anthozoa	Octocorallia	Malacalcyonacea	Nephtheidae	Gersemia
1376	MG423424	Gersemia rubiformis	Anthozoa	Octocorallia	Malacalcyonacea	Nephtheidae	Gersemia
1377	MG423434	Gersemia rubiformis	Anthozoa	Octocorallia	Malacalcyonacea	Nephtheidae	Gersemia
1378	GQ342389	Gersemia antarctica	Anthozoa	Octocorallia	Malacalcyonacea	Nephtheidae	Gersemia
1379	JX203820	Gersemia juliepackardae	Anthozoa	Octocorallia	Malacalcyonacea	Nephtheidae	Gersemia
1380	KY979505	Octocorallia sp. CM-2017	Anthozoa	Octocorallia
1381	AB759743	Sarcophyton sp. tsiof28_11	Anthozoa	Octocorallia	Malacalcyonacea	Alcyoniidae	Sarcophyton
1382	MH516354	Lobophytum crassum	Anthozoa	Octocorallia	Malacalcyonacea	Alcyoniidae	Lobophytum
1383	MH516355	Lobophytum crassum	Anthozoa	Octocorallia	Malacalcyonacea	Alcyoniidae	Lobophytum
1384	MH516358	Lobophytum crassum	Anthozoa	Octocorallia	Malacalcyonacea	Alcyoniidae	Lobophytum
1385	MH516359	Lobophytum crassum	Anthozoa	Octocorallia	Malacalcyonacea	Alcyoniidae	Lobophytum
1386	MH516538	Lobophytum hirsutum	Anthozoa	Octocorallia	Malacalcyonacea	Alcyoniidae	Lobophytum
1387	GQ342394	Lobophytum pauciflorum	Anthozoa	Octocorallia	Malacalcyonacea	Alcyoniidae	Lobophytum
1388	MH516360	Lobophytum crassum	Anthozoa	Octocorallia	Malacalcyonacea	Alcyoniidae	Lobophytum
1389	MH516550	Lobophytum crassum	Anthozoa	Octocorallia	Malacalcyonacea	Alcyoniidae	Lobophytum
1390	MH516551	Lobophytum crassum	Anthozoa	Octocorallia	Malacalcyonacea	Alcyoniidae	Lobophytum
1391	MH516349	Lobophytum catalai	Anthozoa	Octocorallia	Malacalcyonacea	Alcyoniidae	Lobophytum
1392	MH516350	Lobophytum catalai	Anthozoa	Octocorallia	Malacalcyonacea	Alcyoniidae	Lobophytum
1393	MH516351	Lobophytum catalai	Anthozoa	Octocorallia	Malacalcyonacea	Alcyoniidae	Lobophytum
1394	MH516353	Lobophytum crassum	Anthozoa	Octocorallia	Malacalcyonacea	Alcyoniidae	Lobophytum
1395	MH516356	Lobophytum crassum	Anthozoa	Octocorallia	Malacalcyonacea	Alcyoniidae	Lobophytum
1396	MH516357	Lobophytum crassum	Anthozoa	Octocorallia	Malacalcyonacea	Alcyoniidae	Lobophytum
1397	MH516361	Lobophytum crassum	Anthozoa	Octocorallia	Malacalcyonacea	Alcyoniidae	Lobophytum
1398	MH516362	Lobophytum legitimum	Anthozoa	Octocorallia	Malacalcyonacea	Alcyoniidae	Lobophytum
1399	MH516535	Lobophytum crassum	Anthozoa	Octocorallia	Malacalcyonacea	Alcyoniidae	Lobophytum
1400	MH516352	Lobophytum crassum	Anthozoa	Octocorallia	Malacalcyonacea	Alcyoniidae	Lobophytum
1401	KC864967	Sarcophyton glaucum	Anthozoa	Octocorallia	Malacalcyonacea	Alcyoniidae	Sarcophyton
1402	AB759849	Sarcophyton glaucum	Anthozoa	Octocorallia	Malacalcyonacea	Alcyoniidae	Sarcophyton
1403	HQ967785	Sarcophyton sp. (in: soft corals)	Anthozoa	Octocorallia	Malacalcyonacea	Alcyoniidae	Sarcophyton
1404	AB759735	Sarcophyton glaucum	Anthozoa	Octocorallia	Malacalcyonacea	Alcyoniidae	Sarcophyton
1405	AB759739	Sarcophyton glaucum	Anthozoa	Octocorallia	Malacalcyonacea	Alcyoniidae	Sarcophyton
1406	AB759748	Sarcophyton glaucum	Anthozoa	Octocorallia	Malacalcyonacea	Alcyoniidae	Sarcophyton
1407	AB759754	Sarcophyton glaucum	Anthozoa	Octocorallia	Malacalcyonacea	Alcyoniidae	Sarcophyton
1408	AB759755	Sarcophyton glaucum	Anthozoa	Octocorallia	Malacalcyonacea	Alcyoniidae	Sarcophyton
1409	AB759760	Sarcophyton glaucum	Anthozoa	Octocorallia	Malacalcyonacea	Alcyoniidae	Sarcophyton
1410	AB759768	Sarcophyton glaucum	Anthozoa	Octocorallia	Malacalcyonacea	Alcyoniidae	Sarcophyton
1411	AB759772	Sarcophyton glaucum	Anthozoa	Octocorallia	Malacalcyonacea	Alcyoniidae	Sarcophyton
1412	AB759774	Sarcophyton glaucum	Anthozoa	Octocorallia	Malacalcyonacea	Alcyoniidae	Sarcophyton
1413	AB759777	Sarcophyton glaucum	Anthozoa	Octocorallia	Malacalcyonacea	Alcyoniidae	Sarcophyton
1414	AB759793	Sarcophyton glaucum	Anthozoa	Octocorallia	Malacalcyonacea	Alcyoniidae	Sarcophyton
1415	AB759798	Sarcophyton glaucum	Anthozoa	Octocorallia	Malacalcyonacea	Alcyoniidae	Sarcophyton
1416	KF955169	Sarcophyton glaucum	Anthozoa	Octocorallia	Malacalcyonacea	Alcyoniidae	Sarcophyton
1417	KF955174	Sarcophyton glaucum	Anthozoa	Octocorallia	Malacalcyonacea	Alcyoniidae	Sarcophyton
1418	MN891939	Sarcophyton glaucum	Anthozoa	Octocorallia	Malacalcyonacea	Alcyoniidae	Sarcophyton
1419	MN891940	Sarcophyton glaucum	Anthozoa	Octocorallia	Malacalcyonacea	Alcyoniidae	Sarcophyton
1420	AB759750	Sarcophyton glaucum	Anthozoa	Octocorallia	Malacalcyonacea	Alcyoniidae	Sarcophyton
1421	MN891932	Sarcophyton cherbonnieri	Anthozoa	Octocorallia	Malacalcyonacea	Alcyoniidae	Sarcophyton
1422	MN891933	Sarcophyton cherbonnieri	Anthozoa	Octocorallia	Malacalcyonacea	Alcyoniidae	Sarcophyton
1423	AB759844	Sarcophyton sp. karimunjawa44_11	Anthozoa	Octocorallia	Malacalcyonacea	Alcyoniidae	Sarcophyton
1424	AB759848	Sarcophyton sp. karimunjawa48_11	Anthozoa	Octocorallia	Malacalcyonacea	Alcyoniidae	Sarcophyton
1425	KF955172	Sarcophyton glaucum	Anthozoa	Octocorallia	Malacalcyonacea	Alcyoniidae	Sarcophyton
1426	KF955173	Sarcophyton glaucum	Anthozoa	Octocorallia	Malacalcyonacea	Alcyoniidae	Sarcophyton
1427	KF955180	Sarcophyton glaucum	Anthozoa	Octocorallia	Malacalcyonacea	Alcyoniidae	Sarcophyton
1428	MH516552	Sarcophyton trocheliophorum	Anthozoa	Octocorallia	Malacalcyonacea	Alcyoniidae	Sarcophyton
1429	AB759722	Sarcophyton trocheliophorum	Anthozoa	Octocorallia	Malacalcyonacea	Alcyoniidae	Sarcophyton
1430	AB759724	Sarcophyton trocheliophorum	Anthozoa	Octocorallia	Malacalcyonacea	Alcyoniidae	Sarcophyton
1431	AB759747	Sarcophyton trocheliophorum	Anthozoa	Octocorallia	Malacalcyonacea	Alcyoniidae	Sarcophyton
1432	AB759759	Sarcophyton trocheliophorum	Anthozoa	Octocorallia	Malacalcyonacea	Alcyoniidae	Sarcophyton
1433	AB759761	Sarcophyton trocheliophorum	Anthozoa	Octocorallia	Malacalcyonacea	Alcyoniidae	Sarcophyton
1434	AB759762	Sarcophyton trocheliophorum	Anthozoa	Octocorallia	Malacalcyonacea	Alcyoniidae	Sarcophyton
1435	AB759763	Sarcophyton trocheliophorum	Anthozoa	Octocorallia	Malacalcyonacea	Alcyoniidae	Sarcophyton
1436	AB759765	Sarcophyton trocheliophorum	Anthozoa	Octocorallia	Malacalcyonacea	Alcyoniidae	Sarcophyton
1437	AB759769	Sarcophyton trocheliophorum	Anthozoa	Octocorallia	Malacalcyonacea	Alcyoniidae	Sarcophyton
1438	AB759776	Sarcophyton trocheliophorum	Anthozoa	Octocorallia	Malacalcyonacea	Alcyoniidae	Sarcophyton
1439	AB759779	Sarcophyton trocheliophorum	Anthozoa	Octocorallia	Malacalcyonacea	Alcyoniidae	Sarcophyton
1440	AB759780	Sarcophyton sp. solor81_11	Anthozoa	Octocorallia	Malacalcyonacea	Alcyoniidae	Sarcophyton
1441	AB759782	Sarcophyton trocheliophorum	Anthozoa	Octocorallia	Malacalcyonacea	Alcyoniidae	Sarcophyton
1442	AB759794	Sarcophyton trocheliophorum	Anthozoa	Octocorallia	Malacalcyonacea	Alcyoniidae	Sarcophyton
1443	AB759801	Sarcophyton trocheliophorum	Anthozoa	Octocorallia	Malacalcyonacea	Alcyoniidae	Sarcophyton
1444	AB759805	Sarcophyton trocheliophorum	Anthozoa	Octocorallia	Malacalcyonacea	Alcyoniidae	Sarcophyton
1445	AB759834	Sarcophyton sp. karimunjawa34_11	Anthozoa	Octocorallia	Malacalcyonacea	Alcyoniidae	Sarcophyton
1446	AB759835	Sarcophyton trocheliophorum	Anthozoa	Octocorallia	Malacalcyonacea	Alcyoniidae	Sarcophyton
1447	AB759852	Sarcophyton trocheliophorum	Anthozoa	Octocorallia	Malacalcyonacea	Alcyoniidae	Sarcophyton
1448	AB759853	Sarcophyton sp. karimunjawa53_11	Anthozoa	Octocorallia	Malacalcyonacea	Alcyoniidae	Sarcophyton
1449	AB759859	Sarcophyton sp. karimunjawa60_11	Anthozoa	Octocorallia	Malacalcyonacea	Alcyoniidae	Sarcophyton
1450	GQ342398	Sarcophyton trocheliophorum	Anthozoa	Octocorallia	Malacalcyonacea	Alcyoniidae	Sarcophyton
1451	MH516378	Sarcophyton trocheliophorum	Anthozoa	Octocorallia	Malacalcyonacea	Alcyoniidae	Sarcophyton
1452	MH516379	Sarcophyton trocheliophorum	Anthozoa	Octocorallia	Malacalcyonacea	Alcyoniidae	Sarcophyton
1453	MH516380	Sarcophyton trocheliophorum	Anthozoa	Octocorallia	Malacalcyonacea	Alcyoniidae	Sarcophyton
1454	MH516381	Sarcophyton trocheliophorum	Anthozoa	Octocorallia	Malacalcyonacea	Alcyoniidae	Sarcophyton
1455	MH516382	Sarcophyton trocheliophorum	Anthozoa	Octocorallia	Malacalcyonacea	Alcyoniidae	Sarcophyton
1456	MH516383	Sarcophyton trocheliophorum	Anthozoa	Octocorallia	Malacalcyonacea	Alcyoniidae	Sarcophyton
1457	MH516384	Sarcophyton trocheliophorum	Anthozoa	Octocorallia	Malacalcyonacea	Alcyoniidae	Sarcophyton
1458	MH516385	Sarcophyton trocheliophorum	Anthozoa	Octocorallia	Malacalcyonacea	Alcyoniidae	Sarcophyton
1459	MN891941	Sarcophyton trocheliophorum	Anthozoa	Octocorallia	Malacalcyonacea	Alcyoniidae	Sarcophyton
1460	MN891942	Sarcophyton trocheliophorum	Anthozoa	Octocorallia	Malacalcyonacea	Alcyoniidae	Sarcophyton
1461	MN891943	Sarcophyton trocheliophorum	Anthozoa	Octocorallia	Malacalcyonacea	Alcyoniidae	Sarcophyton
1462	JX203822	Sarcophyton trocheliophorum	Anthozoa	Octocorallia	Malacalcyonacea	Alcyoniidae	Sarcophyton
1463	KC864978	Sarcophyton glaucum	Anthozoa	Octocorallia	Malacalcyonacea	Alcyoniidae	Sarcophyton
1464	KC864986	Sarcophyton gemmatum	Anthozoa	Octocorallia	Malacalcyonacea	Alcyoniidae	Sarcophyton
1465	AB759745	Sarcophyton sp. tsiof30_11	Anthozoa	Octocorallia	Malacalcyonacea	Alcyoniidae	Sarcophyton
1466	AB759764	Sarcophyton sp. saonek58_11	Anthozoa	Octocorallia	Malacalcyonacea	Alcyoniidae	Sarcophyton
1467	AB759766	Sarcophyton sp. saonek61_11	Anthozoa	Octocorallia	Malacalcyonacea	Alcyoniidae	Sarcophyton
1468	AB759770	Sarcophyton sp. saonek65_11	Anthozoa	Octocorallia	Malacalcyonacea	Alcyoniidae	Sarcophyton
1469	AB759781	Sarcophyton sp. solor82_11	Anthozoa	Octocorallia	Malacalcyonacea	Alcyoniidae	Sarcophyton
1470	AB759785	Sarcophyton sp. solor86_11	Anthozoa	Octocorallia	Malacalcyonacea	Alcyoniidae	Sarcophyton
1471	AB759797	Sarcophyton sp. solor106_11	Anthozoa	Octocorallia	Malacalcyonacea	Alcyoniidae	Sarcophyton
1472	AB759806	Sarcophyton sp. matan122_11	Anthozoa	Octocorallia	Malacalcyonacea	Alcyoniidae	Sarcophyton
1473	MH516376	Sarcophyton elegans	Anthozoa	Octocorallia	Malacalcyonacea	Alcyoniidae	Sarcophyton
1474	MH516377	Sarcophyton elegans	Anthozoa	Octocorallia	Malacalcyonacea	Alcyoniidae	Sarcophyton
1475	KF955167	Sarcophyton elegans	Anthozoa	Octocorallia	Malacalcyonacea	Alcyoniidae	Sarcophyton
1476	AB759784	Sarcophyton sp. solor85_11	Anthozoa	Octocorallia	Malacalcyonacea	Alcyoniidae	Sarcophyton
1477	AB759751	Sarcophyton sp. andue39_11	Anthozoa	Octocorallia	Malacalcyonacea	Alcyoniidae	Sarcophyton
1478	AB759731	Sarcophyton sp. tsiof1_11	Anthozoa	Octocorallia	Malacalcyonacea	Alcyoniidae	Sarcophyton
1479	AB759732	Lobophytum sp. tsiof4_11	Anthozoa	Octocorallia	Malacalcyonacea	Alcyoniidae	Lobophytum
1480	AB759733	Sarcophyton sp. tsiof5_11	Anthozoa	Octocorallia	Malacalcyonacea	Alcyoniidae	Sarcophyton
1481	AB759734	Sarcophyton sp. tsiof6_11	Anthozoa	Octocorallia	Malacalcyonacea	Alcyoniidae	Sarcophyton
1482	AB759736	Sarcophyton sp. tsiof12_11	Anthozoa	Octocorallia	Malacalcyonacea	Alcyoniidae	Sarcophyton
1483	AB759738	Sarcophyton sp. tsiof16_11	Anthozoa	Octocorallia	Malacalcyonacea	Alcyoniidae	Sarcophyton
1484	AB759740	Sarcophyton sp. tsiof20_11	Anthozoa	Octocorallia	Malacalcyonacea	Alcyoniidae	Sarcophyton
1485	AB759741	Sarcophyton sp. tsiof21_11	Anthozoa	Octocorallia	Malacalcyonacea	Alcyoniidae	Sarcophyton
1486	AB759742	Sarcophyton sp. tsiof27_11	Anthozoa	Octocorallia	Malacalcyonacea	Alcyoniidae	Sarcophyton
1487	AB759746	Sarcophyton sp. andue31_11	Anthozoa	Octocorallia	Malacalcyonacea	Alcyoniidae	Sarcophyton
1488	AB759752	Sarcophyton sp. andue40_11	Anthozoa	Octocorallia	Malacalcyonacea	Alcyoniidae	Sarcophyton
1489	AB759756	Sarcophyton sp. andue45_11	Anthozoa	Octocorallia	Malacalcyonacea	Alcyoniidae	Sarcophyton
1490	AB759757	Sarcophyton sp. andue47_11	Anthozoa	Octocorallia	Malacalcyonacea	Alcyoniidae	Sarcophyton
1491	AB759767	Sarcophyton sp. saonek62_11	Anthozoa	Octocorallia	Malacalcyonacea	Alcyoniidae	Sarcophyton
1492	AB759773	Sarcophyton sp. saonek70_11	Anthozoa	Octocorallia	Malacalcyonacea	Alcyoniidae	Sarcophyton
1493	AB759788	Sarcophyton sp. solor93_11	Anthozoa	Octocorallia	Malacalcyonacea	Alcyoniidae	Sarcophyton
1494	AB759789	Sarcophyton sp. solor94_11	Anthozoa	Octocorallia	Malacalcyonacea	Alcyoniidae	Sarcophyton
1495	AB759843	Sarcophyton sp. karimunjawa43_11	Anthozoa	Octocorallia	Malacalcyonacea	Alcyoniidae	Sarcophyton
1496	AB759847	Sarcophyton sp. karimunjawa47_11	Anthozoa	Octocorallia	Malacalcyonacea	Alcyoniidae	Sarcophyton
1497	AB759850	Sarcophyton sp. karimunjawa50_11	Anthozoa	Octocorallia	Malacalcyonacea	Alcyoniidae	Sarcophyton
1498	AB759851	Sarcophyton sp. karimunjawa51_11	Anthozoa	Octocorallia	Malacalcyonacea	Alcyoniidae	Sarcophyton
1499	MH516484	Sarcophyton nanwanensis	Anthozoa	Octocorallia	Malacalcyonacea	Alcyoniidae	Sarcophyton
1500	MH516485	Sarcophyton nanwanensis	Anthozoa	Octocorallia	Malacalcyonacea	Alcyoniidae	Sarcophyton
1501	MH516486	Sarcophyton nanwanensis	Anthozoa	Octocorallia	Malacalcyonacea	Alcyoniidae	Sarcophyton
1502	MH516487	Sarcophyton nanwanensis	Anthozoa	Octocorallia	Malacalcyonacea	Alcyoniidae	Sarcophyton
1503	MH516488	Sarcophyton nanwanensis	Anthozoa	Octocorallia	Malacalcyonacea	Alcyoniidae	Sarcophyton
1504	MH516489	Sarcophyton nanwanensis	Anthozoa	Octocorallia	Malacalcyonacea	Alcyoniidae	Sarcophyton
1505	MH516367	Sarcophyton cinereum	Anthozoa	Octocorallia	Malacalcyonacea	Alcyoniidae	Sarcophyton
1506	MN891934	Sarcophyton cinereum	Anthozoa	Octocorallia	Malacalcyonacea	Alcyoniidae	Sarcophyton
1507	MN891936	Sarcophyton cinereum	Anthozoa	Octocorallia	Malacalcyonacea	Alcyoniidae	Sarcophyton
1508	MN891937	Sarcophyton cinereum	Anthozoa	Octocorallia	Malacalcyonacea	Alcyoniidae	Sarcophyton
1509	MH516368	Sarcophyton cinereum	Anthozoa	Octocorallia	Malacalcyonacea	Alcyoniidae	Sarcophyton
1510	MN891935	Sarcophyton cinereum	Anthozoa	Octocorallia	Malacalcyonacea	Alcyoniidae	Sarcophyton
1511	KF955146	Sarcophyton cinereum	Anthozoa	Octocorallia	Malacalcyonacea	Alcyoniidae	Sarcophyton
1512	KF955168	Sarcophyton glaucum	Anthozoa	Octocorallia	Malacalcyonacea	Alcyoniidae	Sarcophyton
1513	KF955170	Sarcophyton glaucum	Anthozoa	Octocorallia	Malacalcyonacea	Alcyoniidae	Sarcophyton
1514	KF955171	Sarcophyton glaucum	Anthozoa	Octocorallia	Malacalcyonacea	Alcyoniidae	Sarcophyton
1515	KF955177	Sarcophyton glaucum	Anthozoa	Octocorallia	Malacalcyonacea	Alcyoniidae	Sarcophyton
1516	KF955178	Sarcophyton glaucum	Anthozoa	Octocorallia	Malacalcyonacea	Alcyoniidae	Sarcophyton
1517	JX203827	Arula petunia	Anthozoa	Octocorallia	Malacalcyonacea	Arulidae	Arula
1518	JX203828	Arula petunia	Anthozoa	Octocorallia	Malacalcyonacea	Arulidae	Arula
1519	OP476464	Bunga sp. RP-2022	Anthozoa	Octocorallia	Malacalcyonacea	Arulidae	Bunga
1520	MH845552	Hana hanagasa	Anthozoa	Octocorallia	Malacalcyonacea	Arulidae	Hana
1521	MH845553	Hana hanagasa	Anthozoa	Octocorallia	Malacalcyonacea	Arulidae	Hana
1522	MH845554	Hana hanagasa	Anthozoa	Octocorallia	Malacalcyonacea	Arulidae	Hana
1523	MH845555	Hana hanagasa	Anthozoa	Octocorallia	Malacalcyonacea	Arulidae	Hana
1524	MH845556	Hana hanagasa	Anthozoa	Octocorallia	Malacalcyonacea	Arulidae	Hana
1525	MH845557	Hana hanagasa	Anthozoa	Octocorallia	Malacalcyonacea	Arulidae	Hana
1526	MH845558	Hana hanagasa	Anthozoa	Octocorallia	Malacalcyonacea	Arulidae	Hana
1527	MH845559	Hana hanagasa	Anthozoa	Octocorallia	Malacalcyonacea	Arulidae	Hana
1528	MH845548	Hana hanataba	Anthozoa	Octocorallia	Malacalcyonacea	Arulidae	Hana
1529	MH845549	Hana hanataba	Anthozoa	Octocorallia	Malacalcyonacea	Arulidae	Hana
1530	MH845550	Hana hanataba	Anthozoa	Octocorallia	Malacalcyonacea	Arulidae	Hana
1531	MH845551	Hana hanataba	Anthozoa	Octocorallia	Malacalcyonacea	Arulidae	Hana
1532	MH516531	Capnella imbricata	Anthozoa	Octocorallia	Malacalcyonacea	Capnellidae	Capnella
1533	MH516530	Capnella imbricata	Anthozoa	Octocorallia	Malacalcyonacea	Capnellidae	Capnella
1534	MH516529	Capnella imbricata	Anthozoa	Octocorallia	Malacalcyonacea	Capnellidae	Capnella
1535	MH516532	Capnella imbricata	Anthozoa	Octocorallia	Malacalcyonacea	Capnellidae	Capnella
1536	MH516540	Capnella imbricata	Anthozoa	Octocorallia	Malacalcyonacea	Capnellidae	Capnella
1537	JX124382	Eunephthya susanae	Anthozoa	Octocorallia	Malacalcyonacea	Capnellidae	Eunephthya
1538	KP714064	Subergorgia suberosa	Anthozoa	Octocorallia	Malacalcyonacea	Subergorgiidae	Subergorgia
1539	GQ342457	Subergorgia suberosa	Anthozoa	Octocorallia	Malacalcyonacea	Subergorgiidae	Subergorgia
1540	KF955270	Subergorgia suberosa	Anthozoa	Octocorallia	Malacalcyonacea	Subergorgiidae	Subergorgia
1541	MT537629	Subergorgia rubra	Anthozoa	Octocorallia	Malacalcyonacea	Subergorgiidae	Subergorgia
1542	MN862697	Swiftia exserta	Anthozoa	Octocorallia	Malacalcyonacea	Plexauridae	Swiftia
1543	GQ342412	Phenganax parrini	Anthozoa	Octocorallia	Malacalcyonacea	Clavulariidae	Phenganax
1544	OP137266	Stragulum bicolor	Anthozoa	Octocorallia	Malacalcyonacea	Clavulariidae	Stragulum
1545	MW473942	Stragulum bicolor	Anthozoa	Octocorallia	Malacalcyonacea	Clavulariidae	Stragulum
1546	KC864953	Tubipora musica	Anthozoa	Octocorallia	Malacalcyonacea	Tubiporidae	Tubipora
1547	KC864955	Tubipora musica	Anthozoa	Octocorallia	Malacalcyonacea	Tubiporidae	Tubipora
1548	KC864958	Tubipora musica	Anthozoa	Octocorallia	Malacalcyonacea	Tubiporidae	Tubipora
1549	MH516527	Tubipora musica	Anthozoa	Octocorallia	Malacalcyonacea	Tubiporidae	Tubipora
1550	MH516528	Tubipora musica	Anthozoa	Octocorallia	Malacalcyonacea	Tubiporidae	Tubipora
1551	KC864936	Tubipora musica	Anthozoa	Octocorallia	Malacalcyonacea	Tubiporidae	Tubipora
1552	KC864946	Tubipora musica	Anthozoa	Octocorallia	Malacalcyonacea	Tubiporidae	Tubipora
1553	KC864960	Tubipora musica	Anthozoa	Octocorallia	Malacalcyonacea	Tubiporidae	Tubipora
1554	KC864974	Tubipora musica	Anthozoa	Octocorallia	Malacalcyonacea	Tubiporidae	Tubipora
1555	GQ342458	Tubipora sp. CSM-2010	Anthozoa	Octocorallia	Malacalcyonacea	Tubiporidae	Tubipora
1556	KC864945	Tubipora musica	Anthozoa	Octocorallia	Malacalcyonacea	Tubiporidae	Tubipora
1557	JX203845	Rhodelinda sp. CSM-2012	Anthozoa	Octocorallia	Malacalcyonacea	Clavulariidae	Rhodelinda
1558	GQ342411	Paratelesto sp. CSM-2010	Anthozoa	Octocorallia	Malacalcyonacea	Clavulariidae	Paratelesto
1559	KP714063	Sibogagorgia dennisgordoni	Anthozoa	Octocorallia	Scleralcyonacea	Coralliidae	Sibogagorgia
1560	MT669918	Paragorgia sp. HI-070	Anthozoa	Octocorallia	Scleralcyonacea	Coralliidae	Paragorgia
1561	KP714058	Paragorgia sp. USNM 1164628	Anthozoa	Octocorallia	Scleralcyonacea	Coralliidae	Paragorgia
1562	MT669912	Paragorgia regalis	Anthozoa	Octocorallia	Scleralcyonacea	Coralliidae	Paragorgia
1563	MT669913	Paragorgia regalis	Anthozoa	Octocorallia	Scleralcyonacea	Coralliidae	Paragorgia
1564	MT669914	Paragorgia regalis	Anthozoa	Octocorallia	Scleralcyonacea	Coralliidae	Paragorgia
1565	MT669915	Paragorgia regalis	Anthozoa	Octocorallia	Scleralcyonacea	Coralliidae	Paragorgia
1566	FJ264899	Paragorgia cf. dendroides SCF-2009	Anthozoa	Octocorallia	Scleralcyonacea	Coralliidae	Paragorgia
1567	JX203824	Heteropolypus ritteri	Anthozoa	Octocorallia	Malacalcyonacea	Alcyoniidae	Heteropolypus
1568	OM798772	Anthomastus grandiflorus	Anthozoa	Octocorallia	Malacalcyonacea	Alcyoniidae	Anthomastus
1569	OM798770	Anthomastus sp. AT41-18-069	Anthozoa	Octocorallia	Malacalcyonacea	Alcyoniidae	Anthomastus
1570	OM798771	Anthomastus sp. AT41-18-008	Anthozoa	Octocorallia	Malacalcyonacea	Alcyoniidae	Anthomastus
1571	JX472178	Hemicorallium laauense	Anthozoa	Octocorallia	Scleralcyonacea	Coralliidae	Hemicorallium
1572	JX472197	Hemicorallium niobe	Anthozoa	Octocorallia	Scleralcyonacea	Coralliidae	Hemicorallium
1573	JX472198	Hemicorallium niobe	Anthozoa	Octocorallia	Scleralcyonacea	Coralliidae	Hemicorallium
1574	JX472112	Pleurocorallium elatius	Anthozoa	Octocorallia	Scleralcyonacea	Coralliidae	Pleurocorallium
1575	JX472113	Pleurocorallium cf. elatius NEA-2012	Anthozoa	Octocorallia	Scleralcyonacea	Coralliidae	Pleurocorallium
1576	JX472114	Pleurocorallium cf. elatius NEA-2012	Anthozoa	Octocorallia	Scleralcyonacea	Coralliidae	Pleurocorallium
1577	JX472115	Pleurocorallium cf. elatius NEA-2012	Anthozoa	Octocorallia	Scleralcyonacea	Coralliidae	Pleurocorallium
1578	JX472116	Pleurocorallium cf. elatius NEA-2012	Anthozoa	Octocorallia	Scleralcyonacea	Coralliidae	Pleurocorallium
1579	JX472117	Pleurocorallium cf. elatius NEA-2012	Anthozoa	Octocorallia	Scleralcyonacea	Coralliidae	Pleurocorallium
1580	AB700135 extraction	Pleurocorallium elatius	Anthozoa	Octocorallia	Scleralcyonacea	Coralliidae	Pleurocorallium
1581	JX472222	Pleurocorallium thrinax	Anthozoa	Octocorallia	Scleralcyonacea	Coralliidae	Pleurocorallium
1582	JX472167	Pleurocorallium konojoi	Anthozoa	Octocorallia	Scleralcyonacea	Coralliidae	Pleurocorallium
1583	JX472168	Pleurocorallium cf. konojoi NEA-2012	Anthozoa	Octocorallia	Scleralcyonacea	Coralliidae	Pleurocorallium
1584	JX472169	Pleurocorallium cf. konojoi NEA-2012	Anthozoa	Octocorallia	Scleralcyonacea	Coralliidae	Pleurocorallium
1585	JX472170	Pleurocorallium cf. konojoi NEA-2012	Anthozoa	Octocorallia	Scleralcyonacea	Coralliidae	Pleurocorallium
1586	JX472221	Pleurocorallium thrinax	Anthozoa	Octocorallia	Scleralcyonacea	Coralliidae	Pleurocorallium
1587	AB595190 extraction	Pleurocorallium konojoi	Anthozoa	Octocorallia	Scleralcyonacea	Coralliidae	Pleurocorallium
1588	JX472220	Corallium nix	Anthozoa	Octocorallia	Scleralcyonacea	Coralliidae	Corallium
1589	JX472229	Paracorallium sp. NEA-2012	Anthozoa	Octocorallia	Scleralcyonacea	Coralliidae	Pleurocorallium
1590	JX472230	Paracorallium sp. NEA-2012	Anthozoa	Octocorallia	Scleralcyonacea	Coralliidae	Pleurocorallium
1591	JX472218	Corallium sp. 1 NEA-2012	Anthozoa	Octocorallia	Scleralcyonacea	Coralliidae	Corallium
1592	JX472217	Corallium sp. 1 NEA-2012	Anthozoa	Octocorallia	Scleralcyonacea	Coralliidae	Corallium
1593	JX472163	Pleurocorallium porcellanum	Anthozoa	Octocorallia	Scleralcyonacea	Coralliidae	Pleurocorallium
1594	JX472164	Pleurocorallium porcellanum	Anthozoa	Octocorallia	Scleralcyonacea	Coralliidae	Pleurocorallium
1595	JX472165	Pleurocorallium porcellanum	Anthozoa	Octocorallia	Scleralcyonacea	Coralliidae	Pleurocorallium
1596	JX472166	Pleurocorallium porcellanum	Anthozoa	Octocorallia	Scleralcyonacea	Coralliidae	Pleurocorallium
1597	MT669916	Coralliidae sp. USNM 1123842	Anthozoa	Octocorallia	Scleralcyonacea	Coralliidae
1598	MT669917	Coralliidae sp. HI-263	Anthozoa	Octocorallia	Scleralcyonacea	Coralliidae
1599	FJ264896	Pleurocorallium porcellanum	Anthozoa	Octocorallia	Scleralcyonacea	Coralliidae	Pleurocorallium
1600	JX472215	Corallium sp. 1 NEA-2012	Anthozoa	Octocorallia	Scleralcyonacea	Coralliidae	Corallium
1601	JX472216	Corallium sp. 1 NEA-2012	Anthozoa	Octocorallia	Scleralcyonacea	Coralliidae	Corallium
1602	JX472231	Paracorallium sp. 1 NEA-2012	Anthozoa	Octocorallia	Scleralcyonacea	Coralliidae	Pleurocorallium
1603	JX472209	Pleurocorallium secundum	Anthozoa	Octocorallia	Scleralcyonacea	Coralliidae	Pleurocorallium
1604	JX472210	Pleurocorallium secundum	Anthozoa	Octocorallia	Scleralcyonacea	Coralliidae	Pleurocorallium
1605	JX472211	Pleurocorallium secundum	Anthozoa	Octocorallia	Scleralcyonacea	Coralliidae	Pleurocorallium
1606	JX472212	Pleurocorallium secundum	Anthozoa	Octocorallia	Scleralcyonacea	Coralliidae	Pleurocorallium
1607	JX472213	Pleurocorallium secundum	Anthozoa	Octocorallia	Scleralcyonacea	Coralliidae	Pleurocorallium
1608	MT669848	Pleurocorallium secundum	Anthozoa	Octocorallia	Scleralcyonacea	Coralliidae	Pleurocorallium
1609	MT669849	Corallium tortuosum	Anthozoa	Octocorallia	Scleralcyonacea	Coralliidae	Corallium
1610	MT669850	Coralliidae sp. USNM 1010718	Anthozoa	Octocorallia	Scleralcyonacea	Coralliidae
1611	MT669851	Pleurocorallium secundum	Anthozoa	Octocorallia	Scleralcyonacea	Coralliidae	Pleurocorallium
1612	MT669852	Pleurocorallium secundum	Anthozoa	Octocorallia	Scleralcyonacea	Coralliidae	Pleurocorallium
1613	MT669853	Pleurocorallium porcellanum	Anthozoa	Octocorallia	Scleralcyonacea	Coralliidae	Pleurocorallium
1614	MT669862	Coralliidae sp. USNM 54745	Anthozoa	Octocorallia	Scleralcyonacea	Coralliidae
1615	JX472232	Paracorallium sp. 2 NEA-2012	Anthozoa	Octocorallia	Scleralcyonacea	Coralliidae	Pleurocorallium
1616	MT669854	Pleurocorallium niveum	Anthozoa	Octocorallia	Scleralcyonacea	Coralliidae	Pleurocorallium
1617	MT669855	Pleurocorallium niveum	Anthozoa	Octocorallia	Scleralcyonacea	Coralliidae	Pleurocorallium
1618	MT669859	Pleurocorallium secundum	Anthozoa	Octocorallia	Scleralcyonacea	Coralliidae	Pleurocorallium
1619	MT669860	Coralliidae sp. USNM 1072378	Anthozoa	Octocorallia	Scleralcyonacea	Coralliidae
1620	JX472199	Pleurocorallium niveum	Anthozoa	Octocorallia	Scleralcyonacea	Coralliidae	Pleurocorallium
1621	JX472207	Pleurocorallium niveum	Anthozoa	Octocorallia	Scleralcyonacea	Coralliidae	Pleurocorallium
1622	MT669835	Coralliidae sp. USNM 1072410	Anthozoa	Octocorallia	Scleralcyonacea	Coralliidae
1623	MT669836	Pleurocorallium secundum	Anthozoa	Octocorallia	Scleralcyonacea	Coralliidae	Pleurocorallium
1624	MT669837	Pleurocorallium secundum	Anthozoa	Octocorallia	Scleralcyonacea	Coralliidae	Pleurocorallium
1625	MT669838	Pleurocorallium secundum	Anthozoa	Octocorallia	Scleralcyonacea	Coralliidae	Pleurocorallium
1626	MT669839	Pleurocorallium secundum	Anthozoa	Octocorallia	Scleralcyonacea	Coralliidae	Pleurocorallium
1627	MT669840	Pleurocorallium secundum	Anthozoa	Octocorallia	Scleralcyonacea	Coralliidae	Pleurocorallium
1628	MT669841	Pleurocorallium secundum	Anthozoa	Octocorallia	Scleralcyonacea	Coralliidae	Pleurocorallium
1629	MT669842	Pleurocorallium secundum	Anthozoa	Octocorallia	Scleralcyonacea	Coralliidae	Pleurocorallium
1630	MT669843	Pleurocorallium secundum	Anthozoa	Octocorallia	Scleralcyonacea	Coralliidae	Pleurocorallium
1631	MT669844	Pleurocorallium secundum	Anthozoa	Octocorallia	Scleralcyonacea	Coralliidae	Pleurocorallium
1632	MT669845	Pleurocorallium secundum	Anthozoa	Octocorallia	Scleralcyonacea	Coralliidae	Pleurocorallium
1633	MT669846	Coralliidae sp. USNM 1072412	Anthozoa	Octocorallia	Scleralcyonacea	Coralliidae
1634	MT669847	Coralliidae sp. USNM 54750	Anthozoa	Octocorallia	Scleralcyonacea	Coralliidae
1635	JX472203	Pleurocorallium niveum	Anthozoa	Octocorallia	Scleralcyonacea	Coralliidae	Pleurocorallium
1636	JX472200	Pleurocorallium niveum	Anthozoa	Octocorallia	Scleralcyonacea	Coralliidae	Pleurocorallium
1637	JX472201	Pleurocorallium niveum	Anthozoa	Octocorallia	Scleralcyonacea	Coralliidae	Pleurocorallium
1638	JX472202	Pleurocorallium niveum	Anthozoa	Octocorallia	Scleralcyonacea	Coralliidae	Pleurocorallium
1639	JX472204	Pleurocorallium niveum	Anthozoa	Octocorallia	Scleralcyonacea	Coralliidae	Pleurocorallium
1640	JX472205	Pleurocorallium niveum	Anthozoa	Octocorallia	Scleralcyonacea	Coralliidae	Pleurocorallium
1641	JX472208	Pleurocorallium niveum	Anthozoa	Octocorallia	Scleralcyonacea	Coralliidae	Pleurocorallium
1642	MT669861	Pleurocorallium niveum	Anthozoa	Octocorallia	Scleralcyonacea	Coralliidae	Pleurocorallium
1643	JX472206	Pleurocorallium niveum	Anthozoa	Octocorallia	Scleralcyonacea	Coralliidae	Pleurocorallium
1644	MT952706	Cavernularia pusilla	Anthozoa	Octocorallia	Scleralcyonacea	Pennatuloidea	Sessiliflorae	Veretillidae	Cavernularia
1645	MT952707	Veretillum cynomorium	Anthozoa	Octocorallia	Scleralcyonacea	Pennatuloidea	Sessiliflorae	Veretillidae	Veretillum
1646	KF369192	Veretillum cynomorium	Anthozoa	Octocorallia	Scleralcyonacea	Pennatuloidea	Sessiliflorae	Veretillidae	Veretillum
1647	ON586721	Cavernulina sp. NSMT-Co1763	Anthozoa	Octocorallia	Scleralcyonacea	Pennatuloidea	Sessiliflorae	Veretillidae	Cavernulina
1648	ON586726	Veretillum sp. NSMT-Co1762	Anthozoa	Octocorallia	Scleralcyonacea	Pennatuloidea	Sessiliflorae	Veretillidae	Veretillum
1649	ON586699	Veretillum sp. 1 YK-2018	Anthozoa	Octocorallia	Scleralcyonacea	Pennatuloidea	Sessiliflorae	Veretillidae	Veretillum
1650	ON586700	Cavernulina sp. YK100	Anthozoa	Octocorallia	Scleralcyonacea	Pennatuloidea	Sessiliflorae	Veretillidae	Cavernulina
1651	ON586727	Sclerobelemnon sp. YK283	Anthozoa	Octocorallia	Scleralcyonacea	Pennatuloidea	Sessiliflorae	Kophobelemnidae	Sclerobelemnon
1652	MT952710	Halipteris sp. FJG-2020	Anthozoa	Octocorallia	Scleralcyonacea	Pennatuloidea	Subselliflorae	Halipteridae	Halipteris
1653	GQ342425	Balticina finmarchica	Anthozoa	Octocorallia	Scleralcyonacea	Pennatuloidea	Subselliflorae	Balticinidae	Balticina
1654	MG934963	Stylatula elegans	Anthozoa	Octocorallia	Scleralcyonacea	Pennatuloidea	Subselliflorae	Virgulariidae	Stylatula
1655	MG935218	Stylatula elegans	Anthozoa	Octocorallia	Scleralcyonacea	Pennatuloidea	Subselliflorae	Virgulariidae	Stylatula
1656	MT952709	Funiculina sp. 2 FJG-2020	Anthozoa	Octocorallia	Scleralcyonacea	Pennatuloidea	Sessiliflorae	Funiculinidae	Funiculina
1657	ON716037	Funiculina quadrangularis	Anthozoa	Octocorallia	Scleralcyonacea	Pennatuloidea	Sessiliflorae	Funiculinidae	Funiculina
1658	ON716009	Funiculina quadrangularis	Anthozoa	Octocorallia	Scleralcyonacea	Pennatuloidea	Sessiliflorae	Funiculinidae	Funiculina
1659	MT952713	Gyrophyllum hirondellei	Anthozoa	Octocorallia	Scleralcyonacea	Pennatuloidea	Subselliflorae	Pennatulidae	Gyrophyllum
1660	OM617948	Gyrophyllum hirondellei	Anthozoa	Octocorallia	Scleralcyonacea	Pennatuloidea	Subselliflorae	Pennatulidae	Gyrophyllum
1661	OM617949	Gyrophyllum hirondellei	Anthozoa	Octocorallia	Scleralcyonacea	Pennatuloidea	Subselliflorae	Pennatulidae	Gyrophyllum
1662	OM617950	Gyrophyllum hirondellei	Anthozoa	Octocorallia	Scleralcyonacea	Pennatuloidea	Subselliflorae	Pennatulidae	Gyrophyllum
1663	OM617951	Gyrophyllum hirondellei	Anthozoa	Octocorallia	Scleralcyonacea	Pennatuloidea	Subselliflorae	Pennatulidae	Gyrophyllum
1664	OM617952	Gyrophyllum hirondellei	Anthozoa	Octocorallia	Scleralcyonacea	Pennatuloidea	Subselliflorae	Pennatulidae	Gyrophyllum
1665	OM617953	Gyrophyllum hirondellei	Anthozoa	Octocorallia	Scleralcyonacea	Pennatuloidea	Subselliflorae	Pennatulidae	Gyrophyllum
1666	OM617954	Gyrophyllum hirondellei	Anthozoa	Octocorallia	Scleralcyonacea	Pennatuloidea	Subselliflorae	Pennatulidae	Gyrophyllum
1667	OM617955	Gyrophyllum hirondellei	Anthozoa	Octocorallia	Scleralcyonacea	Pennatuloidea	Subselliflorae	Pennatulidae	Gyrophyllum
1668	OM617956	Gyrophyllum hirondellei	Anthozoa	Octocorallia	Scleralcyonacea	Pennatuloidea	Subselliflorae	Pennatulidae	Gyrophyllum
1669	OM617957	Gyrophyllum hirondellei	Anthozoa	Octocorallia	Scleralcyonacea	Pennatuloidea	Subselliflorae	Pennatulidae	Gyrophyllum
1670	OM617958	Gyrophyllum hirondellei	Anthozoa	Octocorallia	Scleralcyonacea	Pennatuloidea	Subselliflorae	Pennatulidae	Gyrophyllum
1671	KX179492	Gyrophyllum hirondellei	Anthozoa	Octocorallia	Scleralcyonacea	Pennatuloidea	Subselliflorae	Pennatulidae	Gyrophyllum
1672	JX203865	Gyrophyllum sibogae	Anthozoa	Octocorallia	Scleralcyonacea	Pennatuloidea	Subselliflorae	Pennatulidae	Gyrophyllum
1673	GQ342429	Kophobelemnon macrospinum	Anthozoa	Octocorallia	Scleralcyonacea	Pennatuloidea	Sessiliflorae	Kophobelemnidae	Kophobelemnon
1674	MT952711	Kophobelemnon sp. 1 FJG-2020	Anthozoa	Octocorallia	Scleralcyonacea	Pennatuloidea	Sessiliflorae	Kophobelemnidae	Kophobelemnon
1675	MT952712	Kophobelemnon sp. 2 FJG-2020	Anthozoa	Octocorallia	Scleralcyonacea	Pennatuloidea	Sessiliflorae	Kophobelemnidae	Kophobelemnon
1676	ON586706	Kophobelemnon sp. YK263	Anthozoa	Octocorallia	Scleralcyonacea	Pennatuloidea	Sessiliflorae	Kophobelemnidae	Kophobelemnon
1677	ON586718	Pennatulacea sp. WAMZ44543	Anthozoa	Octocorallia	Scleralcyonacea	Pennatuloidea
1678	ON586719	Pennatulacea sp. WAMZ43174	Anthozoa	Octocorallia	Scleralcyonacea	Pennatuloidea
1679	ON586710	Kophobelemnon sp. NSMT-Co1766	Anthozoa	Octocorallia	Scleralcyonacea	Pennatuloidea	Sessiliflorae	Kophobelemnidae	Kophobelemnon
1680	ON586713	Kophobelemnon sp. NSMT-Co1767	Anthozoa	Octocorallia	Scleralcyonacea	Pennatuloidea	Sessiliflorae	Kophobelemnidae	Kophobelemnon
1681	ON586714	Kophobelemnon sp. NSMT-Co1768	Anthozoa	Octocorallia	Scleralcyonacea	Pennatuloidea	Sessiliflorae	Kophobelemnidae	Kophobelemnon
1682	ON586716	Distichoptilum sp. NSMT-Co1770	Anthozoa	Octocorallia	Scleralcyonacea	Pennatuloidea	Sessiliflorae	Protoptilidae	Distichoptilum
1683	ON586697	Virgularia sp. YK86	Anthozoa	Octocorallia	Scleralcyonacea	Pennatuloidea	Subselliflorae	Virgulariidae	Virgularia
1684	GQ342459	Virgularia schultzei	Anthozoa	Octocorallia	Scleralcyonacea	Pennatuloidea	Subselliflorae	Virgulariidae	Virgularia
1685	ON586702	Virgularia cf. gustaviana YK-2018	Anthozoa	Octocorallia	Scleralcyonacea	Pennatuloidea	Subselliflorae	Virgulariidae	Virgularia
1686	ON586704	Virgularia gustaviana	Anthozoa	Octocorallia	Scleralcyonacea	Pennatuloidea	Subselliflorae	Virgulariidae	Virgularia
1687	ON586717	Virgulariidae sp. NSMT-Co1780	Anthozoa	Octocorallia	Scleralcyonacea	Pennatuloidea	Subselliflorae	Virgulariidae
1688	ON716085	Virgularia mirabilis	Anthozoa	Octocorallia	Scleralcyonacea	Pennatuloidea	Subselliflorae	Virgulariidae	Virgularia
1689	MT952718	Virgularia mirabilis	Anthozoa	Octocorallia	Scleralcyonacea	Pennatuloidea	Subselliflorae	Virgulariidae	Virgularia
1690	MG935032	Virgularia mirabilis	Anthozoa	Octocorallia	Scleralcyonacea	Pennatuloidea	Subselliflorae	Virgulariidae	Virgularia
1691	MG935273	Virgularia mirabilis	Anthozoa	Octocorallia	Scleralcyonacea	Pennatuloidea	Subselliflorae	Virgulariidae	Virgularia
1692	ON586712	Virgulariidae sp. NSMT-Co1779	Anthozoa	Octocorallia	Scleralcyonacea	Pennatuloidea	Subselliflorae	Virgulariidae
1693	MG935095	Virgularia tuberculata	Anthozoa	Octocorallia	Scleralcyonacea	Pennatuloidea	Subselliflorae	Virgulariidae	Virgularia
1694	ON586705	Scytalium martensii	Anthozoa	Octocorallia	Scleralcyonacea	Pennatuloidea	Subselliflorae	Virgulariidae	Scytalium
1695	MW858345	Scytalium sp. n. PJLG-2021	Anthozoa	Octocorallia	Scleralcyonacea	Pennatuloidea	Subselliflorae	Virgulariidae	Scytalium
1696	ON586707	Scytalium sp. NSMT-Co1778	Anthozoa	Octocorallia	Scleralcyonacea	Pennatuloidea	Subselliflorae	Virgulariidae	Scytalium
1697	MZ198008	Scytalium veneris	Anthozoa	Octocorallia	Scleralcyonacea	Pennatuloidea	Subselliflorae	Virgulariidae	Scytalium
1698	ON586696	Stachyptilum dofleini	Anthozoa	Octocorallia	Scleralcyonacea	Pennatuloidea	Sessiliflorae	Stachyptilidae	Stachyptilum
1699	ON586709	Pennatula cf. fimbriata YK292	Anthozoa	Octocorallia	Scleralcyonacea	Pennatuloidea	Subselliflorae	Pennatulidae	Pennatula
1700	ON586725	Pteroeides sp. 3 YK-2018	Anthozoa	Octocorallia	Scleralcyonacea	Pennatuloidea	Subselliflorae	Pennatulidae	Pteroeides
1701	ON586728	Calibelemnon hinoenma	Anthozoa	Octocorallia	Scleralcyonacea	Pennatuloidea	Sessiliflorae	Scleroptilidae	Calibelemnon
1702	MT612712	Pennatula sp. USNM 1071071	Anthozoa	Octocorallia	Scleralcyonacea	Pennatuloidea	Subselliflorae	Pennatulidae	Pennatula
1703	OL689028	Alloptilella sp. w PJLG-2021	Anthozoa	Octocorallia	Scleralcyonacea	Pennatuloidea	Subselliflorae	Pennatulidae	Alloptilella
1704	MZ198007	Alloptilella splendida	Anthozoa	Octocorallia	Scleralcyonacea	Pennatuloidea	Subselliflorae	Pennatulidae	Alloptilella
1705	ON586724	Pteroeides caledonicum	Anthozoa	Octocorallia	Scleralcyonacea	Pennatuloidea	Subselliflorae	Pennatulidae	Pteroeides
1706	ON586703	Pteroeides caledonicum	Anthozoa	Octocorallia	Scleralcyonacea	Pennatuloidea	Subselliflorae	Pennatulidae	Pteroeides
1707	MT952715	Umbellula huxleyi	Anthozoa	Octocorallia	Scleralcyonacea	Pennatuloidea	Sessiliflorae	Umbellulidae	Umbellula
1708	MT952716	Umbellula sp. A FJG-2020	Anthozoa	Octocorallia	Scleralcyonacea	Pennatuloidea	Sessiliflorae	Umbellulidae	Umbellula
1709	MT952717	Umbellula sp. B FJG-2020	Anthozoa	Octocorallia	Scleralcyonacea	Pennatuloidea	Sessiliflorae	Umbellulidae	Umbellula
1710	OQ569774	Distichoptilum gracile	Anthozoa	Octocorallia	Scleralcyonacea	Pennatuloidea	Sessiliflorae	Protoptilidae	Distichoptilum
1711	OQ569775	Distichoptilum gracile	Anthozoa	Octocorallia	Scleralcyonacea	Pennatuloidea	Sessiliflorae	Protoptilidae	Distichoptilum
1712	OQ569776	Distichoptilum gracile	Anthozoa	Octocorallia	Scleralcyonacea	Pennatuloidea	Sessiliflorae	Protoptilidae	Distichoptilum
1713	OQ569777	Distichoptilum gracile	Anthozoa	Octocorallia	Scleralcyonacea	Pennatuloidea	Sessiliflorae	Protoptilidae	Distichoptilum
1714	OQ569778	Distichoptilum gracile	Anthozoa	Octocorallia	Scleralcyonacea	Pennatuloidea	Sessiliflorae	Protoptilidae	Distichoptilum
1715	OQ569779	Distichoptilum gracile	Anthozoa	Octocorallia	Scleralcyonacea	Pennatuloidea	Sessiliflorae	Protoptilidae	Distichoptilum
1716	GQ342454	Distichoptilum gracile	Anthozoa	Octocorallia	Scleralcyonacea	Pennatuloidea	Sessiliflorae	Protoptilidae	Distichoptilum
1717	OM798680	Distichoptilum gracile	Anthozoa	Octocorallia	Scleralcyonacea	Pennatuloidea	Sessiliflorae	Protoptilidae	Distichoptilum
1718	OM798681	Distichoptilum gracile	Anthozoa	Octocorallia	Scleralcyonacea	Pennatuloidea	Sessiliflorae	Protoptilidae	Distichoptilum
1719	MW858343	Ptilella grandis	Anthozoa	Octocorallia	Scleralcyonacea	Pennatuloidea	Subselliflorae	Pennatulidae	Ptilella
1720	MK603860	Ptilella grandis	Anthozoa	Octocorallia	Scleralcyonacea	Pennatuloidea	Subselliflorae	Pennatulidae	Ptilella
1721	MK882496	Ptilella grandis	Anthozoa	Octocorallia	Scleralcyonacea	Pennatuloidea	Subselliflorae	Pennatulidae	Ptilella
1722	MW858344	Ptilella grayi	Anthozoa	Octocorallia	Scleralcyonacea	Pennatuloidea	Subselliflorae	Pennatulidae	Ptilella
1723	MK603856	Ptilella grayi	Anthozoa	Octocorallia	Scleralcyonacea	Pennatuloidea	Subselliflorae	Pennatulidae	Ptilella
1724	MK882497	Ptilella grayi	Anthozoa	Octocorallia	Scleralcyonacea	Pennatuloidea	Subselliflorae	Pennatulidae	Ptilella
1725	MK603855	Gilibelemnon octodentatum	Anthozoa	Octocorallia	Scleralcyonacea	Pennatuloidea	Sessiliflorae	Stachyptilidae	Gilibelemnon
1726	OQ569780	Protoptilum carpenterii	Anthozoa	Octocorallia	Scleralcyonacea	Pennatuloidea	Sessiliflorae	Protoptilidae	Protoptilum
1727	OQ569784	Protoptilum carpenterii	Anthozoa	Octocorallia	Scleralcyonacea	Pennatuloidea	Sessiliflorae	Protoptilidae	Protoptilum
1728	OM798682	Protoptilum sp. AT41-18-136	Anthozoa	Octocorallia	Scleralcyonacea	Pennatuloidea	Sessiliflorae	Protoptilidae	Protoptilum
1729	ON586711	Protoptilum carpenterii	Anthozoa	Octocorallia	Scleralcyonacea	Pennatuloidea	Sessiliflorae	Protoptilidae	Protoptilum
1730	ON586723	Renilla reniformis	Anthozoa	Octocorallia	Scleralcyonacea	Pennatuloidea	Sessiliflorae	Renillidae	Renilla
1731	ON586701	Renilla sp. YK166	Anthozoa	Octocorallia	Scleralcyonacea	Pennatuloidea	Sessiliflorae	Renillidae	Renilla
1732	GQ342455	Renilla sp. CSM-2010	Anthozoa	Octocorallia	Scleralcyonacea	Pennatuloidea	Sessiliflorae	Renillidae	Renilla
1733	GQ342414	Actinoptilum molle	Anthozoa	Octocorallia	Scleralcyonacea	Pennatuloidea	Sessiliflorae	Echinoptilidae	Actinoptilum
1734	MH242954	Ptilosarcus gurneyi	Anthozoa	Octocorallia	Scleralcyonacea	Pennatuloidea	Subselliflorae	Pennatulidae	Ptilosarcus
1735	MG421624	Ptilosarcus gurneyi	Anthozoa	Octocorallia	Scleralcyonacea	Pennatuloidea	Subselliflorae	Pennatulidae	Ptilosarcus
1736	MG423341	Ptilosarcus gurneyi	Anthozoa	Octocorallia	Scleralcyonacea	Pennatuloidea	Subselliflorae	Pennatulidae	Ptilosarcus
1737	ON586720	Pennatula sp. YK89	Anthozoa	Octocorallia	Scleralcyonacea	Pennatuloidea	Subselliflorae	Pennatulidae	Pennatula
1738	MK603859	Pennatula sp. 1 PJLG-2022	Anthozoa	Octocorallia	Scleralcyonacea	Pennatuloidea	Subselliflorae	Pennatulidae	Pennatula
1739	MK603858	Pennatula phosphorea	Anthozoa	Octocorallia	Scleralcyonacea	Pennatuloidea	Subselliflorae	Pennatulidae	Pennatula
1740	MK603861	Pennatula phosphorea	Anthozoa	Octocorallia	Scleralcyonacea	Pennatuloidea	Subselliflorae	Pennatulidae	Pennatula
1741	OQ569768	Pennatula aculeata	Anthozoa	Octocorallia	Scleralcyonacea	Pennatuloidea	Subselliflorae	Pennatulidae	Pennatula
1742	OQ569769	Pennatula aculeata	Anthozoa	Octocorallia	Scleralcyonacea	Pennatuloidea	Subselliflorae	Pennatulidae	Pennatula
1743	OQ569770	Pennatula aculeata	Anthozoa	Octocorallia	Scleralcyonacea	Pennatuloidea	Subselliflorae	Pennatulidae	Pennatula
1744	OQ569771	Pennatula aculeata	Anthozoa	Octocorallia	Scleralcyonacea	Pennatuloidea	Subselliflorae	Pennatulidae	Pennatula
1745	OQ569772	Pennatula aculeata	Anthozoa	Octocorallia	Scleralcyonacea	Pennatuloidea	Subselliflorae	Pennatulidae	Pennatula
1746	OQ569773	Pennatula aculeata	Anthozoa	Octocorallia	Scleralcyonacea	Pennatuloidea	Subselliflorae	Pennatulidae	Pennatula
1747	MG934955	Pennatula phosphorea	Anthozoa	Octocorallia	Scleralcyonacea	Pennatuloidea	Subselliflorae	Pennatulidae	Pennatula
1748	MG935365	Pennatula phosphorea	Anthozoa	Octocorallia	Scleralcyonacea	Pennatuloidea	Subselliflorae	Pennatulidae	Pennatula
1749	ON586698	Pennatula sp. YK88	Anthozoa	Octocorallia	Scleralcyonacea	Pennatuloidea	Subselliflorae	Pennatulidae	Pennatula
1750	MK603857	Pennatula rubra	Anthozoa	Octocorallia	Scleralcyonacea	Pennatuloidea	Subselliflorae	Pennatulidae	Pennatula
1751	AY827539	Paramuricea clavata	Anthozoa	Octocorallia	Malacalcyonacea	Plexauridae	Paramuricea
1752	KY695449	Paramuricea clavata	Anthozoa	Octocorallia	Malacalcyonacea	Plexauridae	Paramuricea
1753	KY695450	Paramuricea clavata	Anthozoa	Octocorallia	Malacalcyonacea	Plexauridae	Paramuricea
1754	KY695451	Paramuricea clavata	Anthozoa	Octocorallia	Malacalcyonacea	Plexauridae	Paramuricea
1755	KY695452	Paramuricea clavata	Anthozoa	Octocorallia	Malacalcyonacea	Plexauridae	Paramuricea
1756	KY695453	Paramuricea clavata	Anthozoa	Octocorallia	Malacalcyonacea	Plexauridae	Paramuricea
1757	KY695454	Paramuricea clavata	Anthozoa	Octocorallia	Malacalcyonacea	Plexauridae	Paramuricea
1758	KY695455	Paramuricea clavata	Anthozoa	Octocorallia	Malacalcyonacea	Plexauridae	Paramuricea
1759	KY695456	Paramuricea clavata	Anthozoa	Octocorallia	Malacalcyonacea	Plexauridae	Paramuricea
1760	KY695457	Paramuricea clavata	Anthozoa	Octocorallia	Malacalcyonacea	Plexauridae	Paramuricea
1761	KY695458	Paramuricea clavata	Anthozoa	Octocorallia	Malacalcyonacea	Plexauridae	Paramuricea
1762	KY695439	Paramuricea clavata	Anthozoa	Octocorallia	Malacalcyonacea	Plexauridae	Paramuricea
1763	KY695440	Paramuricea clavata	Anthozoa	Octocorallia	Malacalcyonacea	Plexauridae	Paramuricea
1764	KY695441	Paramuricea clavata	Anthozoa	Octocorallia	Malacalcyonacea	Plexauridae	Paramuricea
1765	KY695442	Paramuricea clavata	Anthozoa	Octocorallia	Malacalcyonacea	Plexauridae	Paramuricea
1766	KY695443	Paramuricea clavata	Anthozoa	Octocorallia	Malacalcyonacea	Plexauridae	Paramuricea
1767	KY695444	Paramuricea clavata	Anthozoa	Octocorallia	Malacalcyonacea	Plexauridae	Paramuricea
1768	KY695445	Paramuricea clavata	Anthozoa	Octocorallia	Malacalcyonacea	Plexauridae	Paramuricea
1769	KY695446	Paramuricea clavata	Anthozoa	Octocorallia	Malacalcyonacea	Plexauridae	Paramuricea
1770	KY695447	Paramuricea clavata	Anthozoa	Octocorallia	Malacalcyonacea	Plexauridae	Paramuricea
1771	KY695448	Paramuricea clavata	Anthozoa	Octocorallia	Malacalcyonacea	Plexauridae	Paramuricea
1772	KP714048	Erythropodium caribaeorum	Anthozoa	Octocorallia	Malacalcyonacea	Alcyoniidae	Erythropodium
1773	KP714049	Erythropodium caribaeorum	Anthozoa	Octocorallia	Malacalcyonacea	Alcyoniidae	Erythropodium
1774	GQ342401	Erythropodium caribaeorum	Anthozoa	Octocorallia	Malacalcyonacea	Alcyoniidae	Erythropodium
1775	MK153311	Erythropodium sp. ABBAC167	Anthozoa	Octocorallia	Malacalcyonacea	Alcyoniidae	Erythropodium
1776	MK153331	Erythropodium sp. ABBAC053	Anthozoa	Octocorallia	Malacalcyonacea	Alcyoniidae	Erythropodium
1777	MK153405	Erythropodium caribaeorum	Anthozoa	Octocorallia	Malacalcyonacea	Alcyoniidae	Erythropodium
1778	MK153457	Erythropodium sp. ABBAC166	Anthozoa	Octocorallia	Malacalcyonacea	Alcyoniidae	Erythropodium
1779	MK153467	Erythropodium caribaeorum	Anthozoa	Octocorallia	Malacalcyonacea	Alcyoniidae	Erythropodium
1780	MK153475	Erythropodium caribaeorum	Anthozoa	Octocorallia	Malacalcyonacea	Alcyoniidae	Erythropodium
1781	OK480042	Erythropodium taoyuanensis	Anthozoa	Octocorallia	Malacalcyonacea	Alcyoniidae	Erythropodium
1782	OL631210	Thesea pyrrha	Anthozoa	Octocorallia	Malacalcyonacea	Plexauridae	Thesea
1783	OL631209	Thesea pyrrha	Anthozoa	Octocorallia	Malacalcyonacea	Plexauridae	Thesea
1784	OL631212	Thesea pyrrha	Anthozoa	Octocorallia	Malacalcyonacea	Plexauridae	Thesea
1785	OL631208	Thesea pyrrha	Anthozoa	Octocorallia	Malacalcyonacea	Plexauridae	Thesea
1786	OL631211	Thesea pyrrha	Anthozoa	Octocorallia	Malacalcyonacea	Plexauridae	Thesea
1787	OL631213	Thesea pyrrha	Anthozoa	Octocorallia	Malacalcyonacea	Plexauridae	Thesea
1788	OL631214	Thesea pyrrha	Anthozoa	Octocorallia	Malacalcyonacea	Plexauridae	Thesea
1789	OL631215	Thesea pyrrha	Anthozoa	Octocorallia	Malacalcyonacea	Plexauridae	Thesea
1790	MT894194	Thouarella sp. s MNF-2020	Anthozoa	Octocorallia	Scleralcyonacea	Primnoidae	Thouarella
1791	MT894193	Thouarella sp. s MNF-2020	Anthozoa	Octocorallia	Scleralcyonacea	Primnoidae	Thouarella
1792	MN263856	Ophidiogorgia paradoxa	Anthozoa	Octocorallia	Scleralcyonacea	Primnoidae	Ophidiogorgia
1793	MK153369	Briareum asbestinum	Anthozoa	Octocorallia	Scleralcyonacea	Briareidae	Briareum
1794	MT316533	Ramuligorgia militaris	Anthozoa	Octocorallia	Scleralcyonacea	Chrysogorgiidae	Ramuligorgia
1795	MW841036	Iridogorgia densispiralis	Anthozoa	Octocorallia	Scleralcyonacea	Chrysogorgiidae	Iridogorgia
1796	MW841038	Iridogorgia verrucosa	Anthozoa	Octocorallia	Scleralcyonacea	Chrysogorgiidae	Iridogorgia
1797	MW841035	Iridogorgia flexilis	Anthozoa	Octocorallia	Scleralcyonacea	Chrysogorgiidae	Iridogorgia
1798	MW841039	Iridogorgia magnispiralis	Anthozoa	Octocorallia	Scleralcyonacea	Chrysogorgiidae	Iridogorgia
1799	ON207099	Chrysogorgia cylindrata	Anthozoa	Octocorallia	Scleralcyonacea	Chrysogorgiidae	Chrysogorgia
1800	ON207100	Chrysogorgia arboriformis	Anthozoa	Octocorallia	Scleralcyonacea	Chrysogorgiidae	Chrysogorgia
1801	GQ342384	Parasphaerasclera valdiviae	Anthozoa	Octocorallia	Scleralcyonacea	Parasphaerascleridae	Parasphaerasclera
1802	GQ342453	Callogorgia formosa	Anthozoa	Octocorallia	Scleralcyonacea	Primnoidae	Callogorgia
1803	KX831917	Nanipora aff. kamurai JDR-2017	Anthozoa	Octocorallia	Scleralcyonacea	Helioporidae	Nanipora
1804	MT952708	Funiculina sp. 1 FJG-2020	Anthozoa	Octocorallia	Scleralcyonacea	Pennatuloidea	Sessiliflorae	Funiculinidae	Funiculina
1805	OM798679	Funiculina sp. USNM 1606557	Anthozoa	Octocorallia	Scleralcyonacea	Pennatuloidea	Sessiliflorae	Funiculinidae	Funiculina
1806	MZ190838	Pennatulacea fam. n. gen. p sp. s PJLG-2021	Anthozoa	Octocorallia	Scleralcyonacea	Pennatuloidea
1807	MZ190839	Pennatulacea fam. n. gen. p sp. s PJLG-2021	Anthozoa	Octocorallia	Scleralcyonacea	Pennatuloidea
1808	MZ190840	Pennatulacea fam. n. gen. p sp. s PJLG-2021	Anthozoa	Octocorallia	Scleralcyonacea	Pennatuloidea
1809	MZ190841	Pennatulacea fam. n. gen. p sp. s PJLG-2021	Anthozoa	Octocorallia	Scleralcyonacea	Pennatuloidea
1810	MZ190842	Pennatulacea fam. n. gen. p sp. s PJLG-2021	Anthozoa	Octocorallia	Scleralcyonacea	Pennatuloidea
1811	MZ190843	Pennatulacea fam. n. gen. p sp. s PJLG-2021	Anthozoa	Octocorallia	Scleralcyonacea	Pennatuloidea
1812	ON586715	Pseudumbellula sp. NSMT-Co1772	Anthozoa	Octocorallia	Scleralcyonacea	Pennatuloidea	Sessiliflorae	Pseudumbellulidae	Pseudumbellula
1813	ON400694	Protoptilum sp. CCZ_068	Anthozoa	Octocorallia	Scleralcyonacea	Pennatuloidea	Sessiliflorae	Protoptilidae	Protoptilum
1814	MT952714	Pteroeides griseum	Anthozoa	Octocorallia	Scleralcyonacea	Pennatuloidea	Subselliflorae	Pennatulidae	Pteroeides
1815	OM617959	Pteroeides griseum	Anthozoa	Octocorallia	Scleralcyonacea	Pennatuloidea	Subselliflorae	Pennatulidae	Pteroeides
1816	OM617960	Pteroeides griseum	Anthozoa	Octocorallia	Scleralcyonacea	Pennatuloidea	Subselliflorae	Pennatulidae	Pteroeides
1817	ON716007	Pteroeides griseum	Anthozoa	Octocorallia	Scleralcyonacea	Pennatuloidea	Subselliflorae	Pennatulidae	Pteroeides
1818	JX203819	Paraminabea aldersladei	Anthozoa	Octocorallia	Malacalcyonacea	Alcyoniidae	Paraminabea
1819	KP714062	Sibogagorgia cauliflora	Anthozoa	Octocorallia	Scleralcyonacea	Coralliidae	Sibogagorgia
1820	KC984639	Sibogagorgia cauliflora	Anthozoa	Octocorallia	Scleralcyonacea	Coralliidae	Sibogagorgia
1821	MT795541	Sibogagorgia cauliflora	Anthozoa	Octocorallia	Scleralcyonacea	Coralliidae	Sibogagorgia
1822	MT669858	Corallium tortuosum	Anthozoa	Octocorallia	Scleralcyonacea	Coralliidae	Corallium
1823	JX472195	Corallium medea	Anthozoa	Octocorallia	Scleralcyonacea	Coralliidae	Corallium
1824	JX472223	Corallium tortuosum	Anthozoa	Octocorallia	Scleralcyonacea	Coralliidae	Corallium
1825	JX472137	Hemicorallium imperiale	Anthozoa	Octocorallia	Scleralcyonacea	Coralliidae	Hemicorallium
1826	JX472138	Hemicorallium imperiale	Anthozoa	Octocorallia	Scleralcyonacea	Coralliidae	Hemicorallium
1827	JX472139	Hemicorallium imperiale	Anthozoa	Octocorallia	Scleralcyonacea	Coralliidae	Hemicorallium
1828	JX472152	Hemicorallium imperiale	Anthozoa	Octocorallia	Scleralcyonacea	Coralliidae	Hemicorallium
1829	JX472154	Hemicorallium imperiale	Anthozoa	Octocorallia	Scleralcyonacea	Coralliidae	Hemicorallium
1830	JX472176	Hemicorallium laauense	Anthozoa	Octocorallia	Scleralcyonacea	Coralliidae	Hemicorallium
1831	JX472177	Hemicorallium laauense	Anthozoa	Octocorallia	Scleralcyonacea	Coralliidae	Hemicorallium
1832	JX472189	Hemicorallium laauense	Anthozoa	Octocorallia	Scleralcyonacea	Coralliidae	Hemicorallium
1833	JX472190	Hemicorallium laauense	Anthozoa	Octocorallia	Scleralcyonacea	Coralliidae	Hemicorallium
1834	JX472193	Hemicorallium laauense	Anthozoa	Octocorallia	Scleralcyonacea	Coralliidae	Hemicorallium
1835	MT669898	Coralliidae sp. USNM 98775	Anthozoa	Octocorallia	Scleralcyonacea	Coralliidae
1836	MT669899	Coralliidae sp. USNM 1116812	Anthozoa	Octocorallia	Scleralcyonacea	Coralliidae
1837	MT669900	Coralliidae sp. USNM 98782	Anthozoa	Octocorallia	Scleralcyonacea	Coralliidae
1838	MT669901	Coralliidae sp. USNM 1116813	Anthozoa	Octocorallia	Scleralcyonacea	Coralliidae
1839	MT669902	Coralliidae sp. USNM 98772	Anthozoa	Octocorallia	Scleralcyonacea	Coralliidae
1840	MT669903	Coralliidae sp. USNM 98780	Anthozoa	Octocorallia	Scleralcyonacea	Coralliidae
1841	MT669904	Coralliidae sp. USNM 98812	Anthozoa	Octocorallia	Scleralcyonacea	Coralliidae
1842	MT669905	Hemicorallium laauense	Anthozoa	Octocorallia	Scleralcyonacea	Coralliidae	Hemicorallium
1843	MT669906	Hemicorallium regale	Anthozoa	Octocorallia	Scleralcyonacea	Coralliidae	Hemicorallium
1844	MT669907	Hemicorallium laauense	Anthozoa	Octocorallia	Scleralcyonacea	Coralliidae	Hemicorallium
1845	MT669908	Hemicorallium laauense	Anthozoa	Octocorallia	Scleralcyonacea	Coralliidae	Hemicorallium
1846	KP714040	Corallium medea	Anthozoa	Octocorallia	Scleralcyonacea	Coralliidae	Corallium
1847	JX472135	Hemicorallium imperiale	Anthozoa	Octocorallia	Scleralcyonacea	Coralliidae	Hemicorallium
1848	JX472174	Hemicorallium laauense	Anthozoa	Octocorallia	Scleralcyonacea	Coralliidae	Hemicorallium
1849	JX472133	Hemicorallium imperiale	Anthozoa	Octocorallia	Scleralcyonacea	Coralliidae	Hemicorallium
1850	JX472179	Hemicorallium laauense	Anthozoa	Octocorallia	Scleralcyonacea	Coralliidae	Hemicorallium
1851	JX472180	Hemicorallium laauense	Anthozoa	Octocorallia	Scleralcyonacea	Coralliidae	Hemicorallium
1852	JX472181	Hemicorallium laauense	Anthozoa	Octocorallia	Scleralcyonacea	Coralliidae	Hemicorallium
1853	JX472182	Hemicorallium laauense	Anthozoa	Octocorallia	Scleralcyonacea	Coralliidae	Hemicorallium
1854	JX472183	Hemicorallium laauense	Anthozoa	Octocorallia	Scleralcyonacea	Coralliidae	Hemicorallium
1855	JX472186	Hemicorallium laauense	Anthozoa	Octocorallia	Scleralcyonacea	Coralliidae	Hemicorallium
1856	JX472188	Hemicorallium laauense	Anthozoa	Octocorallia	Scleralcyonacea	Coralliidae	Hemicorallium
1857	JX472196	Hemicorallium niobe	Anthozoa	Octocorallia	Scleralcyonacea	Coralliidae	Hemicorallium
1858	KC788230	Corallium sp. 1 AMQ-2013	Anthozoa	Octocorallia	Scleralcyonacea	Coralliidae	Corallium
1859	MT669856	Coralliidae sp. USNM 98781	Anthozoa	Octocorallia	Scleralcyonacea	Coralliidae
1860	MT669857	Coralliidae sp. USNM 98774	Anthozoa	Octocorallia	Scleralcyonacea	Coralliidae
1861	JX472151	Hemicorallium imperiale	Anthozoa	Octocorallia	Scleralcyonacea	Coralliidae	Hemicorallium
1862	JX472118	Hemicorallium imperiale	Anthozoa	Octocorallia	Scleralcyonacea	Coralliidae	Hemicorallium
1863	JX472107	Hemicorallium abyssale	Anthozoa	Octocorallia	Scleralcyonacea	Coralliidae	Hemicorallium
1864	JX472108	Hemicorallium ducale	Anthozoa	Octocorallia	Scleralcyonacea	Coralliidae	Hemicorallium
1865	JX472109	Hemicorallium ducale	Anthozoa	Octocorallia	Scleralcyonacea	Coralliidae	Hemicorallium
1866	JX472110	Hemicorallium ducale	Anthozoa	Octocorallia	Scleralcyonacea	Coralliidae	Hemicorallium
1867	JX472111	Hemicorallium ducale	Anthozoa	Octocorallia	Scleralcyonacea	Coralliidae	Hemicorallium
1868	JX472119	Hemicorallium imperiale	Anthozoa	Octocorallia	Scleralcyonacea	Coralliidae	Hemicorallium
1869	JX472120	Hemicorallium imperiale	Anthozoa	Octocorallia	Scleralcyonacea	Coralliidae	Hemicorallium
1870	JX472121	Hemicorallium imperiale	Anthozoa	Octocorallia	Scleralcyonacea	Coralliidae	Hemicorallium
1871	JX472122	Hemicorallium imperiale	Anthozoa	Octocorallia	Scleralcyonacea	Coralliidae	Hemicorallium
1872	JX472123	Hemicorallium imperiale	Anthozoa	Octocorallia	Scleralcyonacea	Coralliidae	Hemicorallium
1873	JX472124	Hemicorallium imperiale	Anthozoa	Octocorallia	Scleralcyonacea	Coralliidae	Hemicorallium
1874	JX472125	Hemicorallium imperiale	Anthozoa	Octocorallia	Scleralcyonacea	Coralliidae	Hemicorallium
1875	JX472126	Hemicorallium imperiale	Anthozoa	Octocorallia	Scleralcyonacea	Coralliidae	Hemicorallium
1876	JX472127	Hemicorallium imperiale	Anthozoa	Octocorallia	Scleralcyonacea	Coralliidae	Hemicorallium
1877	JX472128	Hemicorallium imperiale	Anthozoa	Octocorallia	Scleralcyonacea	Coralliidae	Hemicorallium
1878	JX472129	Hemicorallium imperiale	Anthozoa	Octocorallia	Scleralcyonacea	Coralliidae	Hemicorallium
1879	JX472130	Hemicorallium imperiale	Anthozoa	Octocorallia	Scleralcyonacea	Coralliidae	Hemicorallium
1880	JX472131	Hemicorallium imperiale	Anthozoa	Octocorallia	Scleralcyonacea	Coralliidae	Hemicorallium
1881	JX472132	Hemicorallium imperiale	Anthozoa	Octocorallia	Scleralcyonacea	Coralliidae	Hemicorallium
1882	JX472134	Hemicorallium imperiale	Anthozoa	Octocorallia	Scleralcyonacea	Coralliidae	Hemicorallium
1883	JX472136	Hemicorallium imperiale	Anthozoa	Octocorallia	Scleralcyonacea	Coralliidae	Hemicorallium
1884	JX472140	Hemicorallium imperiale	Anthozoa	Octocorallia	Scleralcyonacea	Coralliidae	Hemicorallium
1885	JX472142	Hemicorallium imperiale	Anthozoa	Octocorallia	Scleralcyonacea	Coralliidae	Hemicorallium
1886	JX472143	Hemicorallium imperiale	Anthozoa	Octocorallia	Scleralcyonacea	Coralliidae	Hemicorallium
1887	JX472144	Hemicorallium imperiale	Anthozoa	Octocorallia	Scleralcyonacea	Coralliidae	Hemicorallium
1888	JX472145	Hemicorallium imperiale	Anthozoa	Octocorallia	Scleralcyonacea	Coralliidae	Hemicorallium
1889	JX472146	Hemicorallium imperiale	Anthozoa	Octocorallia	Scleralcyonacea	Coralliidae	Hemicorallium
1890	JX472147	Hemicorallium imperiale	Anthozoa	Octocorallia	Scleralcyonacea	Coralliidae	Hemicorallium
1891	JX472148	Hemicorallium imperiale	Anthozoa	Octocorallia	Scleralcyonacea	Coralliidae	Hemicorallium
1892	JX472149	Hemicorallium imperiale	Anthozoa	Octocorallia	Scleralcyonacea	Coralliidae	Hemicorallium
1893	JX472150	Hemicorallium imperiale	Anthozoa	Octocorallia	Scleralcyonacea	Coralliidae	Hemicorallium
1894	JX472155	Hemicorallium imperiale	Anthozoa	Octocorallia	Scleralcyonacea	Coralliidae	Hemicorallium
1895	JX472156	Hemicorallium imperiale	Anthozoa	Octocorallia	Scleralcyonacea	Coralliidae	Hemicorallium
1896	JX472157	Hemicorallium imperiale	Anthozoa	Octocorallia	Scleralcyonacea	Coralliidae	Hemicorallium
1897	JX472158	Hemicorallium imperiale	Anthozoa	Octocorallia	Scleralcyonacea	Coralliidae	Hemicorallium
1898	JX472159	Hemicorallium imperiale	Anthozoa	Octocorallia	Scleralcyonacea	Coralliidae	Hemicorallium
1899	JX472160	Hemicorallium imperiale	Anthozoa	Octocorallia	Scleralcyonacea	Coralliidae	Hemicorallium
1900	JX472161	Hemicorallium imperiale	Anthozoa	Octocorallia	Scleralcyonacea	Coralliidae	Hemicorallium
1901	JX472162	Hemicorallium imperiale	Anthozoa	Octocorallia	Scleralcyonacea	Coralliidae	Hemicorallium
1902	JX472171	Hemicorallium laauense	Anthozoa	Octocorallia	Scleralcyonacea	Coralliidae	Hemicorallium
1903	JX472172	Hemicorallium laauense	Anthozoa	Octocorallia	Scleralcyonacea	Coralliidae	Hemicorallium
1904	JX472173	Hemicorallium laauense	Anthozoa	Octocorallia	Scleralcyonacea	Coralliidae	Hemicorallium
1905	JX472175	Hemicorallium laauense	Anthozoa	Octocorallia	Scleralcyonacea	Coralliidae	Hemicorallium
1906	JX472184	Hemicorallium laauense	Anthozoa	Octocorallia	Scleralcyonacea	Coralliidae	Hemicorallium
1907	JX472185	Hemicorallium laauense	Anthozoa	Octocorallia	Scleralcyonacea	Coralliidae	Hemicorallium
1908	JX472187	Hemicorallium laauense	Anthozoa	Octocorallia	Scleralcyonacea	Coralliidae	Hemicorallium
1909	JX472191	Hemicorallium laauense	Anthozoa	Octocorallia	Scleralcyonacea	Coralliidae	Hemicorallium
1910	JX472192	Hemicorallium laauense	Anthozoa	Octocorallia	Scleralcyonacea	Coralliidae	Hemicorallium
1911	JX472194	Hemicorallium laauense	Anthozoa	Octocorallia	Scleralcyonacea	Coralliidae	Hemicorallium
1912	JX472214	Hemicorallium sulcatum	Anthozoa	Octocorallia	Scleralcyonacea	Coralliidae	Hemicorallium
1913	JX472141	Hemicorallium imperiale	Anthozoa	Octocorallia	Scleralcyonacea	Coralliidae	Hemicorallium
1914	JX472153	Hemicorallium imperiale	Anthozoa	Octocorallia	Scleralcyonacea	Coralliidae	Hemicorallium
1915	KC788233	Hemicorallium niobe	Anthozoa	Octocorallia	Scleralcyonacea	Coralliidae	Hemicorallium
1916	MT669863	Hemicorallium regale	Anthozoa	Octocorallia	Scleralcyonacea	Coralliidae	Hemicorallium
1917	MT669864	Coralliidae sp. USNM 98773	Anthozoa	Octocorallia	Scleralcyonacea	Coralliidae
1918	MT669865	Coralliidae sp. USNM 98777	Anthozoa	Octocorallia	Scleralcyonacea	Coralliidae
1919	MT669866	Coralliidae sp. USNM 98771	Anthozoa	Octocorallia	Scleralcyonacea	Coralliidae
1920	MT669867	Pleurocorallium secundum	Anthozoa	Octocorallia	Scleralcyonacea	Coralliidae	Pleurocorallium
1921	MT669868	Coralliidae sp. USNM 1072377	Anthozoa	Octocorallia	Scleralcyonacea	Coralliidae
1922	MT669869	Hemicorallium laauense	Anthozoa	Octocorallia	Scleralcyonacea	Coralliidae	Hemicorallium
1923	MT669870	Coralliidae sp. USNM 98784	Anthozoa	Octocorallia	Scleralcyonacea	Coralliidae
1924	MT669871	Coralliidae sp. USNM 98783	Anthozoa	Octocorallia	Scleralcyonacea	Coralliidae
1925	MT669872	Hemicorallium laauense	Anthozoa	Octocorallia	Scleralcyonacea	Coralliidae	Hemicorallium
1926	MT669873	Coralliidae sp. USNM 1116815	Anthozoa	Octocorallia	Scleralcyonacea	Coralliidae
1927	MT669874	Coralliidae sp. USNM 98779	Anthozoa	Octocorallia	Scleralcyonacea	Coralliidae
1928	MT669875	Coralliidae sp. USNM 1116818	Anthozoa	Octocorallia	Scleralcyonacea	Coralliidae
1929	MT669876	Coralliidae sp. USNM 98813	Anthozoa	Octocorallia	Scleralcyonacea	Coralliidae
1930	MT669877	Hemicorallium laauense	Anthozoa	Octocorallia	Scleralcyonacea	Coralliidae	Hemicorallium
1931	MT669878	Coralliidae sp. USNM 1114527	Anthozoa	Octocorallia	Scleralcyonacea	Coralliidae
1932	MT669879	Coralliidae sp. USNM 1114522	Anthozoa	Octocorallia	Scleralcyonacea	Coralliidae
1933	MT669880	Hemicorallium laauense	Anthozoa	Octocorallia	Scleralcyonacea	Coralliidae	Hemicorallium
1934	MT669881	Hemicorallium laauense	Anthozoa	Octocorallia	Scleralcyonacea	Coralliidae	Hemicorallium
1935	MT669882	Hemicorallium laauense	Anthozoa	Octocorallia	Scleralcyonacea	Coralliidae	Hemicorallium
1936	MT669883	Hemicorallium ducale	Anthozoa	Octocorallia	Scleralcyonacea	Coralliidae	Hemicorallium
1937	MT669884	Hemicorallium laauense	Anthozoa	Octocorallia	Scleralcyonacea	Coralliidae	Hemicorallium
1938	MT669885	Hemicorallium laauense	Anthozoa	Octocorallia	Scleralcyonacea	Coralliidae	Hemicorallium
1939	MT669886	Hemicorallium laauense	Anthozoa	Octocorallia	Scleralcyonacea	Coralliidae	Hemicorallium
1940	MT669887	Hemicorallium laauense	Anthozoa	Octocorallia	Scleralcyonacea	Coralliidae	Hemicorallium
1941	MT669888	Hemicorallium imperiale	Anthozoa	Octocorallia	Scleralcyonacea	Coralliidae	Hemicorallium
1942	MT669889	Coralliidae sp. HI-008	Anthozoa	Octocorallia	Scleralcyonacea	Coralliidae
1943	MT669890	Hemicorallium laauense	Anthozoa	Octocorallia	Scleralcyonacea	Coralliidae	Hemicorallium
1944	MT669891	Hemicorallium laauense	Anthozoa	Octocorallia	Scleralcyonacea	Coralliidae	Hemicorallium
1945	MT669892	Hemicorallium laauense	Anthozoa	Octocorallia	Scleralcyonacea	Coralliidae	Hemicorallium
1946	MT669893	Hemicorallium laauense	Anthozoa	Octocorallia	Scleralcyonacea	Coralliidae	Hemicorallium
1947	MT669894	Coralliidae sp. HI-101	Anthozoa	Octocorallia	Scleralcyonacea	Coralliidae
1948	MT669895	Coralliidae sp. HI-248	Anthozoa	Octocorallia	Scleralcyonacea	Coralliidae
1949	MT669896	Coralliidae sp. HI-259	Anthozoa	Octocorallia	Scleralcyonacea	Coralliidae
1950	MT669897	Coralliidae sp. HI-029	Anthozoa	Octocorallia	Scleralcyonacea	Coralliidae
1951	FJ264897	Hemicorallium niobe	Anthozoa	Octocorallia	Scleralcyonacea	Coralliidae	Hemicorallium
1952	FJ264898	Hemicorallium bathyrubrum	Anthozoa	Octocorallia	Scleralcyonacea	Coralliidae	Hemicorallium
1953	KP714041	Corallium rubrum	Anthozoa	Octocorallia	Scleralcyonacea	Coralliidae	Corallium
1954	AY827536	Corallium rubrum	Anthozoa	Octocorallia	Scleralcyonacea	Coralliidae	Corallium
1955	AB700136 extraction	Corallium rubrum	Anthozoa	Octocorallia	Scleralcyonacea	Coralliidae	Corallium
1956	KP714051	Corallium tortuosum	Anthozoa	Octocorallia	Scleralcyonacea	Coralliidae	Corallium
1957	JX472227	Corallium tortuosum	Anthozoa	Octocorallia	Scleralcyonacea	Coralliidae	Corallium
1958	JX472219	Corallium japonicum	Anthozoa	Octocorallia	Scleralcyonacea	Coralliidae	Corallium
1959	JX472224	Corallium tortuosum	Anthozoa	Octocorallia	Scleralcyonacea	Coralliidae	Corallium
1960	JX472225	Corallium tortuosum	Anthozoa	Octocorallia	Scleralcyonacea	Coralliidae	Corallium
1961	JX472226	Corallium tortuosum	Anthozoa	Octocorallia	Scleralcyonacea	Coralliidae	Corallium
1962	JX472228	Paracorallium sp. NEA-2012	Anthozoa	Octocorallia	Scleralcyonacea	Coralliidae	Pleurocorallium
1963	MT669909	Corallium tortuosum	Anthozoa	Octocorallia	Scleralcyonacea	Coralliidae	Corallium
1964	MT669910	Corallium tortuosum	Anthozoa	Octocorallia	Scleralcyonacea	Coralliidae	Corallium
1965	MT669911	Corallium tortuosum	Anthozoa	Octocorallia	Scleralcyonacea	Coralliidae	Corallium
1966	KP714052	Corallium tortuosum	Anthozoa	Octocorallia	Scleralcyonacea	Coralliidae	Corallium
1967	MT726014	Anthomastus sp. USNM 1116820	Anthozoa	Octocorallia	Malacalcyonacea	Alcyoniidae	Anthomastus
1968	MT772316	Anthomastus sp. TX-2020	Anthozoa	Octocorallia	Malacalcyonacea	Alcyoniidae	Anthomastus
1969	OR515233	Coralliidae gen. n. sp. a PLG-2023	Anthozoa	Octocorallia	Scleralcyonacea	Coralliidae
1970	OR515234	Coralliidae gen. n. sp. a PLG-2023	Anthozoa	Octocorallia	Scleralcyonacea	Coralliidae
1971	OR515232	Coralliidae gen. n. sp. a PLG-2023	Anthozoa	Octocorallia	Scleralcyonacea	Coralliidae
1972	KX505988	Paragorgia sp. Y30157	Anthozoa	Octocorallia	Scleralcyonacea	Coralliidae	Paragorgia
1973	ON207101	Chrysogorgia pendula	Anthozoa	Octocorallia	Scleralcyonacea	Chrysogorgiidae	Chrysogorgia
1974	KP714057	Paragorgia regalis	Anthozoa	Octocorallia	Scleralcyonacea	Coralliidae	Paragorgia
1975	KP714059	Paragorgia sp. USNM 1075751	Anthozoa	Octocorallia	Scleralcyonacea	Coralliidae	Paragorgia
1976	MT669919	Paragorgia sp. USNM 1071251	Anthozoa	Octocorallia	Scleralcyonacea	Coralliidae	Paragorgia
1977	MT669920	Paragorgia sp. HI-002	Anthozoa	Octocorallia	Scleralcyonacea	Coralliidae	Paragorgia
1978	MT669921	Paragorgia regalis	Anthozoa	Octocorallia	Scleralcyonacea	Coralliidae	Paragorgia
1979	FJ264901	Paragorgia johnsoni	Anthozoa	Octocorallia	Scleralcyonacea	Coralliidae	Paragorgia
1980	KC984642	Paragorgia regalis	Anthozoa	Octocorallia	Scleralcyonacea	Coralliidae	Paragorgia
1981	FJ264900	Paragorgia arborea	Anthozoa	Octocorallia	Scleralcyonacea	Coralliidae	Paragorgia
1982	KC788238	Paragorgia sp. 1 AMQ-2013	Anthozoa	Octocorallia	Scleralcyonacea	Coralliidae	Paragorgia
1983	OM798656	Paragorgia johnsoni	Anthozoa	Octocorallia	Scleralcyonacea	Coralliidae	Paragorgia
1984	KP714056	Paragorgia johnsoni	Anthozoa	Octocorallia	Scleralcyonacea	Coralliidae	Paragorgia
1985	KC984640	Paragorgia cf. johnsoni AMQ-2013	Anthozoa	Octocorallia	Scleralcyonacea	Coralliidae	Paragorgia
1986	KC984641	Paragorgia cf. johnsoni AMQ-2013	Anthozoa	Octocorallia	Scleralcyonacea	Coralliidae	Paragorgia
1987	KC788232	Paragorgia johnsoni	Anthozoa	Octocorallia	Scleralcyonacea	Coralliidae	Paragorgia
1988	KP714060	Paragorgia sp. USNM 1123838	Anthozoa	Octocorallia	Scleralcyonacea	Coralliidae	Paragorgia
1989	MT669922	Paragorgia alisonae	Anthozoa	Octocorallia	Scleralcyonacea	Coralliidae	Paragorgia
1990	MT669923	Paragorgia sp. USNM 1123838	Anthozoa	Octocorallia	Scleralcyonacea	Coralliidae	Paragorgia
1991	MT669924	Paragorgia sp. HI-068	Anthozoa	Octocorallia	Scleralcyonacea	Coralliidae	Paragorgia
1992	MT669925	Paragorgia sp. HI-069	Anthozoa	Octocorallia	Scleralcyonacea	Coralliidae	Paragorgia
1993	MT669926	Paragorgia sp. HI-071	Anthozoa	Octocorallia	Scleralcyonacea	Coralliidae	Paragorgia
1994	MT669927	Paragorgia sp. HI-072	Anthozoa	Octocorallia	Scleralcyonacea	Coralliidae	Paragorgia
1995	MT669928	Paragorgia sp. HIP-47	Anthozoa	Octocorallia	Scleralcyonacea	Coralliidae	Paragorgia
1996	MT669929	Paragorgia sp. HIP-46	Anthozoa	Octocorallia	Scleralcyonacea	Coralliidae	Paragorgia
1997	KP714053	Paragorgia alisonae	Anthozoa	Octocorallia	Scleralcyonacea	Coralliidae	Paragorgia
1998	KP714054	Paragorgia arborea	Anthozoa	Octocorallia	Scleralcyonacea	Coralliidae	Paragorgia
1999	KP714055	Paragorgia arborea	Anthozoa	Octocorallia	Scleralcyonacea	Coralliidae	Paragorgia
[truncated: 6,450 more rows]

## Sheet: Bivalvia
Number	Accession no.	Sepcies	Taxonomy
1	FJ555457	Cerastoderma glaucum	Bivalvia	Autobranchia	Heteroconchia	Euheterodonta	Imparidentia	Neoheterodontei	Cardiida	Cardioidea	Cardiidae	Lymnocardiinae	Cerastoderma
2	FJ555465	Cerastoderma glaucum	Bivalvia	Autobranchia	Heteroconchia	Euheterodonta	Imparidentia	Neoheterodontei	Cardiida	Cardioidea	Cardiidae	Lymnocardiinae	Cerastoderma
3	FJ555463	Cerastoderma glaucum	Bivalvia	Autobranchia	Heteroconchia	Euheterodonta	Imparidentia	Neoheterodontei	Cardiida	Cardioidea	Cardiidae	Lymnocardiinae	Cerastoderma
4	FJ555464	Cerastoderma glaucum	Bivalvia	Autobranchia	Heteroconchia	Euheterodonta	Imparidentia	Neoheterodontei	Cardiida	Cardioidea	Cardiidae	Lymnocardiinae	Cerastoderma
5	FJ555462	Cerastoderma glaucum	Bivalvia	Autobranchia	Heteroconchia	Euheterodonta	Imparidentia	Neoheterodontei	Cardiida	Cardioidea	Cardiidae	Lymnocardiinae	Cerastoderma
6	FJ555461	Cerastoderma glaucum	Bivalvia	Autobranchia	Heteroconchia	Euheterodonta	Imparidentia	Neoheterodontei	Cardiida	Cardioidea	Cardiidae	Lymnocardiinae	Cerastoderma
7	FJ555453	Cerastoderma glaucum	Bivalvia	Autobranchia	Heteroconchia	Euheterodonta	Imparidentia	Neoheterodontei	Cardiida	Cardioidea	Cardiidae	Lymnocardiinae	Cerastoderma
8	FJ555460	Cerastoderma glaucum	Bivalvia	Autobranchia	Heteroconchia	Euheterodonta	Imparidentia	Neoheterodontei	Cardiida	Cardioidea	Cardiidae	Lymnocardiinae	Cerastoderma
9	FJ555459	Cerastoderma glaucum	Bivalvia	Autobranchia	Heteroconchia	Euheterodonta	Imparidentia	Neoheterodontei	Cardiida	Cardioidea	Cardiidae	Lymnocardiinae	Cerastoderma
10	FJ555458	Cerastoderma glaucum	Bivalvia	Autobranchia	Heteroconchia	Euheterodonta	Imparidentia	Neoheterodontei	Cardiida	Cardioidea	Cardiidae	Lymnocardiinae	Cerastoderma
11	FJ555454	Cerastoderma glaucum	Bivalvia	Autobranchia	Heteroconchia	Euheterodonta	Imparidentia	Neoheterodontei	Cardiida	Cardioidea	Cardiidae	Lymnocardiinae	Cerastoderma
12	FJ555456	Cerastoderma glaucum	Bivalvia	Autobranchia	Heteroconchia	Euheterodonta	Imparidentia	Neoheterodontei	Cardiida	Cardioidea	Cardiidae	Lymnocardiinae	Cerastoderma
13	FJ555455	Cerastoderma glaucum	Bivalvia	Autobranchia	Heteroconchia	Euheterodonta	Imparidentia	Neoheterodontei	Cardiida	Cardioidea	Cardiidae	Lymnocardiinae	Cerastoderma
14	FJ555452	Cerastoderma glaucum	Bivalvia	Autobranchia	Heteroconchia	Euheterodonta	Imparidentia	Neoheterodontei	Cardiida	Cardioidea	Cardiidae	Lymnocardiinae	Cerastoderma
15	FJ555451	Cerastoderma glaucum	Bivalvia	Autobranchia	Heteroconchia	Euheterodonta	Imparidentia	Neoheterodontei	Cardiida	Cardioidea	Cardiidae	Lymnocardiinae	Cerastoderma
16	FJ555450	Cerastoderma glaucum	Bivalvia	Autobranchia	Heteroconchia	Euheterodonta	Imparidentia	Neoheterodontei	Cardiida	Cardioidea	Cardiidae	Lymnocardiinae	Cerastoderma
17	FJ555435	Cerastoderma glaucum	Bivalvia	Autobranchia	Heteroconchia	Euheterodonta	Imparidentia	Neoheterodontei	Cardiida	Cardioidea	Cardiidae	Lymnocardiinae	Cerastoderma
18	FJ555440	Cerastoderma glaucum	Bivalvia	Autobranchia	Heteroconchia	Euheterodonta	Imparidentia	Neoheterodontei	Cardiida	Cardioidea	Cardiidae	Lymnocardiinae	Cerastoderma
19	FJ555439	Cerastoderma glaucum	Bivalvia	Autobranchia	Heteroconchia	Euheterodonta	Imparidentia	Neoheterodontei	Cardiida	Cardioidea	Cardiidae	Lymnocardiinae	Cerastoderma
20	FJ555412	Cerastoderma glaucum	Bivalvia	Autobranchia	Heteroconchia	Euheterodonta	Imparidentia	Neoheterodontei	Cardiida	Cardioidea	Cardiidae	Lymnocardiinae	Cerastoderma
21	FJ555393	Cerastoderma glaucum	Bivalvia	Autobranchia	Heteroconchia	Euheterodonta	Imparidentia	Neoheterodontei	Cardiida	Cardioidea	Cardiidae	Lymnocardiinae	Cerastoderma
22	FJ555431	Cerastoderma glaucum	Bivalvia	Autobranchia	Heteroconchia	Euheterodonta	Imparidentia	Neoheterodontei	Cardiida	Cardioidea	Cardiidae	Lymnocardiinae	Cerastoderma
23	FJ555403	Cerastoderma glaucum	Bivalvia	Autobranchia	Heteroconchia	Euheterodonta	Imparidentia	Neoheterodontei	Cardiida	Cardioidea	Cardiidae	Lymnocardiinae	Cerastoderma
24	FJ555408	Cerastoderma glaucum	Bivalvia	Autobranchia	Heteroconchia	Euheterodonta	Imparidentia	Neoheterodontei	Cardiida	Cardioidea	Cardiidae	Lymnocardiinae	Cerastoderma
25	FJ555407	Cerastoderma glaucum	Bivalvia	Autobranchia	Heteroconchia	Euheterodonta	Imparidentia	Neoheterodontei	Cardiida	Cardioidea	Cardiidae	Lymnocardiinae	Cerastoderma
26	FJ555406	Cerastoderma glaucum	Bivalvia	Autobranchia	Heteroconchia	Euheterodonta	Imparidentia	Neoheterodontei	Cardiida	Cardioidea	Cardiidae	Lymnocardiinae	Cerastoderma
27	FJ555405	Cerastoderma glaucum	Bivalvia	Autobranchia	Heteroconchia	Euheterodonta	Imparidentia	Neoheterodontei	Cardiida	Cardioidea	Cardiidae	Lymnocardiinae	Cerastoderma
28	FJ555391	Cerastoderma glaucum	Bivalvia	Autobranchia	Heteroconchia	Euheterodonta	Imparidentia	Neoheterodontei	Cardiida	Cardioidea	Cardiidae	Lymnocardiinae	Cerastoderma
29	FJ555396	Cerastoderma glaucum	Bivalvia	Autobranchia	Heteroconchia	Euheterodonta	Imparidentia	Neoheterodontei	Cardiida	Cardioidea	Cardiidae	Lymnocardiinae	Cerastoderma
30	FJ555397	Cerastoderma glaucum	Bivalvia	Autobranchia	Heteroconchia	Euheterodonta	Imparidentia	Neoheterodontei	Cardiida	Cardioidea	Cardiidae	Lymnocardiinae	Cerastoderma
31	FJ555395	Cerastoderma glaucum	Bivalvia	Autobranchia	Heteroconchia	Euheterodonta	Imparidentia	Neoheterodontei	Cardiida	Cardioidea	Cardiidae	Lymnocardiinae	Cerastoderma
32	FJ555394	Cerastoderma glaucum	Bivalvia	Autobranchia	Heteroconchia	Euheterodonta	Imparidentia	Neoheterodontei	Cardiida	Cardioidea	Cardiidae	Lymnocardiinae	Cerastoderma
33	FJ555392	Cerastoderma glaucum	Bivalvia	Autobranchia	Heteroconchia	Euheterodonta	Imparidentia	Neoheterodontei	Cardiida	Cardioidea	Cardiidae	Lymnocardiinae	Cerastoderma
34	FJ555413	Cerastoderma glaucum	Bivalvia	Autobranchia	Heteroconchia	Euheterodonta	Imparidentia	Neoheterodontei	Cardiida	Cardioidea	Cardiidae	Lymnocardiinae	Cerastoderma
35	FJ555398	Cerastoderma glaucum	Bivalvia	Autobranchia	Heteroconchia	Euheterodonta	Imparidentia	Neoheterodontei	Cardiida	Cardioidea	Cardiidae	Lymnocardiinae	Cerastoderma
36	FJ555402	Cerastoderma glaucum	Bivalvia	Autobranchia	Heteroconchia	Euheterodonta	Imparidentia	Neoheterodontei	Cardiida	Cardioidea	Cardiidae	Lymnocardiinae	Cerastoderma
37	FJ555411	Cerastoderma glaucum	Bivalvia	Autobranchia	Heteroconchia	Euheterodonta	Imparidentia	Neoheterodontei	Cardiida	Cardioidea	Cardiidae	Lymnocardiinae	Cerastoderma
38	FJ555404	Cerastoderma glaucum	Bivalvia	Autobranchia	Heteroconchia	Euheterodonta	Imparidentia	Neoheterodontei	Cardiida	Cardioidea	Cardiidae	Lymnocardiinae	Cerastoderma
39	FJ555390	Cerastoderma glaucum	Bivalvia	Autobranchia	Heteroconchia	Euheterodonta	Imparidentia	Neoheterodontei	Cardiida	Cardioidea	Cardiidae	Lymnocardiinae	Cerastoderma
40	FJ555389	Cerastoderma glaucum	Bivalvia	Autobranchia	Heteroconchia	Euheterodonta	Imparidentia	Neoheterodontei	Cardiida	Cardioidea	Cardiidae	Lymnocardiinae	Cerastoderma
41	FJ555410	Cerastoderma glaucum	Bivalvia	Autobranchia	Heteroconchia	Euheterodonta	Imparidentia	Neoheterodontei	Cardiida	Cardioidea	Cardiidae	Lymnocardiinae	Cerastoderma
42	FJ555409	Cerastoderma glaucum	Bivalvia	Autobranchia	Heteroconchia	Euheterodonta	Imparidentia	Neoheterodontei	Cardiida	Cardioidea	Cardiidae	Lymnocardiinae	Cerastoderma
43	FJ555388	Cerastoderma glaucum	Bivalvia	Autobranchia	Heteroconchia	Euheterodonta	Imparidentia	Neoheterodontei	Cardiida	Cardioidea	Cardiidae	Lymnocardiinae	Cerastoderma
44	FJ555443	Cerastoderma glaucum	Bivalvia	Autobranchia	Heteroconchia	Euheterodonta	Imparidentia	Neoheterodontei	Cardiida	Cardioidea	Cardiidae	Lymnocardiinae	Cerastoderma
45	FJ555444	Cerastoderma glaucum	Bivalvia	Autobranchia	Heteroconchia	Euheterodonta	Imparidentia	Neoheterodontei	Cardiida	Cardioidea	Cardiidae	Lymnocardiinae	Cerastoderma
46	FJ555400	Cerastoderma glaucum	Bivalvia	Autobranchia	Heteroconchia	Euheterodonta	Imparidentia	Neoheterodontei	Cardiida	Cardioidea	Cardiidae	Lymnocardiinae	Cerastoderma
47	FJ555401	Cerastoderma glaucum	Bivalvia	Autobranchia	Heteroconchia	Euheterodonta	Imparidentia	Neoheterodontei	Cardiida	Cardioidea	Cardiidae	Lymnocardiinae	Cerastoderma
48	FJ555399	Cerastoderma glaucum	Bivalvia	Autobranchia	Heteroconchia	Euheterodonta	Imparidentia	Neoheterodontei	Cardiida	Cardioidea	Cardiidae	Lymnocardiinae	Cerastoderma
49	FJ555445	Cerastoderma glaucum	Bivalvia	Autobranchia	Heteroconchia	Euheterodonta	Imparidentia	Neoheterodontei	Cardiida	Cardioidea	Cardiidae	Lymnocardiinae	Cerastoderma
50	FJ555446	Cerastoderma glaucum	Bivalvia	Autobranchia	Heteroconchia	Euheterodonta	Imparidentia	Neoheterodontei	Cardiida	Cardioidea	Cardiidae	Lymnocardiinae	Cerastoderma
51	FJ555447	Cerastoderma glaucum	Bivalvia	Autobranchia	Heteroconchia	Euheterodonta	Imparidentia	Neoheterodontei	Cardiida	Cardioidea	Cardiidae	Lymnocardiinae	Cerastoderma
52	FJ555449	Cerastoderma glaucum	Bivalvia	Autobranchia	Heteroconchia	Euheterodonta	Imparidentia	Neoheterodontei	Cardiida	Cardioidea	Cardiidae	Lymnocardiinae	Cerastoderma
53	FJ555448	Cerastoderma glaucum	Bivalvia	Autobranchia	Heteroconchia	Euheterodonta	Imparidentia	Neoheterodontei	Cardiida	Cardioidea	Cardiidae	Lymnocardiinae	Cerastoderma
54	FJ555437	Cerastoderma glaucum	Bivalvia	Autobranchia	Heteroconchia	Euheterodonta	Imparidentia	Neoheterodontei	Cardiida	Cardioidea	Cardiidae	Lymnocardiinae	Cerastoderma
55	FJ555438	Cerastoderma glaucum	Bivalvia	Autobranchia	Heteroconchia	Euheterodonta	Imparidentia	Neoheterodontei	Cardiida	Cardioidea	Cardiidae	Lymnocardiinae	Cerastoderma
56	FJ555423	Cerastoderma glaucum	Bivalvia	Autobranchia	Heteroconchia	Euheterodonta	Imparidentia	Neoheterodontei	Cardiida	Cardioidea	Cardiidae	Lymnocardiinae	Cerastoderma
57	FJ555425	Cerastoderma glaucum	Bivalvia	Autobranchia	Heteroconchia	Euheterodonta	Imparidentia	Neoheterodontei	Cardiida	Cardioidea	Cardiidae	Lymnocardiinae	Cerastoderma
58	FJ555422	Cerastoderma glaucum	Bivalvia	Autobranchia	Heteroconchia	Euheterodonta	Imparidentia	Neoheterodontei	Cardiida	Cardioidea	Cardiidae	Lymnocardiinae	Cerastoderma
59	FJ555420	Cerastoderma glaucum	Bivalvia	Autobranchia	Heteroconchia	Euheterodonta	Imparidentia	Neoheterodontei	Cardiida	Cardioidea	Cardiidae	Lymnocardiinae	Cerastoderma
60	FJ555418	Cerastoderma glaucum	Bivalvia	Autobranchia	Heteroconchia	Euheterodonta	Imparidentia	Neoheterodontei	Cardiida	Cardioidea	Cardiidae	Lymnocardiinae	Cerastoderma
61	FJ555416	Cerastoderma glaucum	Bivalvia	Autobranchia	Heteroconchia	Euheterodonta	Imparidentia	Neoheterodontei	Cardiida	Cardioidea	Cardiidae	Lymnocardiinae	Cerastoderma
62	FJ555415	Cerastoderma glaucum	Bivalvia	Autobranchia	Heteroconchia	Euheterodonta	Imparidentia	Neoheterodontei	Cardiida	Cardioidea	Cardiidae	Lymnocardiinae	Cerastoderma
63	FJ555424	Cerastoderma glaucum	Bivalvia	Autobranchia	Heteroconchia	Euheterodonta	Imparidentia	Neoheterodontei	Cardiida	Cardioidea	Cardiidae	Lymnocardiinae	Cerastoderma
64	FJ555417	Cerastoderma glaucum	Bivalvia	Autobranchia	Heteroconchia	Euheterodonta	Imparidentia	Neoheterodontei	Cardiida	Cardioidea	Cardiidae	Lymnocardiinae	Cerastoderma
65	FJ555426	Cerastoderma glaucum	Bivalvia	Autobranchia	Heteroconchia	Euheterodonta	Imparidentia	Neoheterodontei	Cardiida	Cardioidea	Cardiidae	Lymnocardiinae	Cerastoderma
66	FJ555421	Cerastoderma glaucum	Bivalvia	Autobranchia	Heteroconchia	Euheterodonta	Imparidentia	Neoheterodontei	Cardiida	Cardioidea	Cardiidae	Lymnocardiinae	Cerastoderma
67	FJ555419	Cerastoderma glaucum	Bivalvia	Autobranchia	Heteroconchia	Euheterodonta	Imparidentia	Neoheterodontei	Cardiida	Cardioidea	Cardiidae	Lymnocardiinae	Cerastoderma
68	FJ555414	Cerastoderma glaucum	Bivalvia	Autobranchia	Heteroconchia	Euheterodonta	Imparidentia	Neoheterodontei	Cardiida	Cardioidea	Cardiidae	Lymnocardiinae	Cerastoderma
69	FJ555433	Cerastoderma glaucum	Bivalvia	Autobranchia	Heteroconchia	Euheterodonta	Imparidentia	Neoheterodontei	Cardiida	Cardioidea	Cardiidae	Lymnocardiinae	Cerastoderma
70	FJ555432	Cerastoderma glaucum	Bivalvia	Autobranchia	Heteroconchia	Euheterodonta	Imparidentia	Neoheterodontei	Cardiida	Cardioidea	Cardiidae	Lymnocardiinae	Cerastoderma
71	FJ555434	Cerastoderma glaucum	Bivalvia	Autobranchia	Heteroconchia	Euheterodonta	Imparidentia	Neoheterodontei	Cardiida	Cardioidea	Cardiidae	Lymnocardiinae	Cerastoderma
72	FJ555436	Cerastoderma glaucum	Bivalvia	Autobranchia	Heteroconchia	Euheterodonta	Imparidentia	Neoheterodontei	Cardiida	Cardioidea	Cardiidae	Lymnocardiinae	Cerastoderma
73	FJ555427	Cerastoderma glaucum	Bivalvia	Autobranchia	Heteroconchia	Euheterodonta	Imparidentia	Neoheterodontei	Cardiida	Cardioidea	Cardiidae	Lymnocardiinae	Cerastoderma
74	FJ555428	Cerastoderma glaucum	Bivalvia	Autobranchia	Heteroconchia	Euheterodonta	Imparidentia	Neoheterodontei	Cardiida	Cardioidea	Cardiidae	Lymnocardiinae	Cerastoderma
75	FJ555430	Cerastoderma glaucum	Bivalvia	Autobranchia	Heteroconchia	Euheterodonta	Imparidentia	Neoheterodontei	Cardiida	Cardioidea	Cardiidae	Lymnocardiinae	Cerastoderma
76	FJ555429	Cerastoderma glaucum	Bivalvia	Autobranchia	Heteroconchia	Euheterodonta	Imparidentia	Neoheterodontei	Cardiida	Cardioidea	Cardiidae	Lymnocardiinae	Cerastoderma
77	MF459610	Cerastoderma edule	Bivalvia	Autobranchia	Heteroconchia	Euheterodonta	Imparidentia	Neoheterodontei	Cardiida	Cardioidea	Cardiidae	Lymnocardiinae	Cerastoderma
78	MF459609	Cerastoderma edule	Bivalvia	Autobranchia	Heteroconchia	Euheterodonta	Imparidentia	Neoheterodontei	Cardiida	Cardioidea	Cardiidae	Lymnocardiinae	Cerastoderma
79	MF459571	Cerastoderma edule	Bivalvia	Autobranchia	Heteroconchia	Euheterodonta	Imparidentia	Neoheterodontei	Cardiida	Cardioidea	Cardiidae	Lymnocardiinae	Cerastoderma
80	MF459575	Cerastoderma edule	Bivalvia	Autobranchia	Heteroconchia	Euheterodonta	Imparidentia	Neoheterodontei	Cardiida	Cardioidea	Cardiidae	Lymnocardiinae	Cerastoderma
81	MF459580	Cerastoderma edule	Bivalvia	Autobranchia	Heteroconchia	Euheterodonta	Imparidentia	Neoheterodontei	Cardiida	Cardioidea	Cardiidae	Lymnocardiinae	Cerastoderma
82	MF459598	Cerastoderma edule	Bivalvia	Autobranchia	Heteroconchia	Euheterodonta	Imparidentia	Neoheterodontei	Cardiida	Cardioidea	Cardiidae	Lymnocardiinae	Cerastoderma
83	MF459603	Cerastoderma edule	Bivalvia	Autobranchia	Heteroconchia	Euheterodonta	Imparidentia	Neoheterodontei	Cardiida	Cardioidea	Cardiidae	Lymnocardiinae	Cerastoderma
84	MF459600	Cerastoderma edule	Bivalvia	Autobranchia	Heteroconchia	Euheterodonta	Imparidentia	Neoheterodontei	Cardiida	Cardioidea	Cardiidae	Lymnocardiinae	Cerastoderma
85	MF459592	Cerastoderma edule	Bivalvia	Autobranchia	Heteroconchia	Euheterodonta	Imparidentia	Neoheterodontei	Cardiida	Cardioidea	Cardiidae	Lymnocardiinae	Cerastoderma
86	MF459573	Cerastoderma edule	Bivalvia	Autobranchia	Heteroconchia	Euheterodonta	Imparidentia	Neoheterodontei	Cardiida	Cardioidea	Cardiidae	Lymnocardiinae	Cerastoderma
87	MF459591	Cerastoderma edule	Bivalvia	Autobranchia	Heteroconchia	Euheterodonta	Imparidentia	Neoheterodontei	Cardiida	Cardioidea	Cardiidae	Lymnocardiinae	Cerastoderma
88	MF459608	Cerastoderma edule	Bivalvia	Autobranchia	Heteroconchia	Euheterodonta	Imparidentia	Neoheterodontei	Cardiida	Cardioidea	Cardiidae	Lymnocardiinae	Cerastoderma
89	MF459595	Cerastoderma edule	Bivalvia	Autobranchia	Heteroconchia	Euheterodonta	Imparidentia	Neoheterodontei	Cardiida	Cardioidea	Cardiidae	Lymnocardiinae	Cerastoderma
90	MF459593	Cerastoderma edule	Bivalvia	Autobranchia	Heteroconchia	Euheterodonta	Imparidentia	Neoheterodontei	Cardiida	Cardioidea	Cardiidae	Lymnocardiinae	Cerastoderma
91	MF459590	Cerastoderma edule	Bivalvia	Autobranchia	Heteroconchia	Euheterodonta	Imparidentia	Neoheterodontei	Cardiida	Cardioidea	Cardiidae	Lymnocardiinae	Cerastoderma
92	MF459594	Cerastoderma edule	Bivalvia	Autobranchia	Heteroconchia	Euheterodonta	Imparidentia	Neoheterodontei	Cardiida	Cardioidea	Cardiidae	Lymnocardiinae	Cerastoderma
93	MF459585	Cerastoderma edule	Bivalvia	Autobranchia	Heteroconchia	Euheterodonta	Imparidentia	Neoheterodontei	Cardiida	Cardioidea	Cardiidae	Lymnocardiinae	Cerastoderma
94	MF459570	Cerastoderma edule	Bivalvia	Autobranchia	Heteroconchia	Euheterodonta	Imparidentia	Neoheterodontei	Cardiida	Cardioidea	Cardiidae	Lymnocardiinae	Cerastoderma
95	MF459582	Cerastoderma edule	Bivalvia	Autobranchia	Heteroconchia	Euheterodonta	Imparidentia	Neoheterodontei	Cardiida	Cardioidea	Cardiidae	Lymnocardiinae	Cerastoderma
96	MF459607	Cerastoderma edule	Bivalvia	Autobranchia	Heteroconchia	Euheterodonta	Imparidentia	Neoheterodontei	Cardiida	Cardioidea	Cardiidae	Lymnocardiinae	Cerastoderma
97	MF459606	Cerastoderma edule	Bivalvia	Autobranchia	Heteroconchia	Euheterodonta	Imparidentia	Neoheterodontei	Cardiida	Cardioidea	Cardiidae	Lymnocardiinae	Cerastoderma
98	MF459602	Cerastoderma edule	Bivalvia	Autobranchia	Heteroconchia	Euheterodonta	Imparidentia	Neoheterodontei	Cardiida	Cardioidea	Cardiidae	Lymnocardiinae	Cerastoderma
99	MF459588	Cerastoderma edule	Bivalvia	Autobranchia	Heteroconchia	Euheterodonta	Imparidentia	Neoheterodontei	Cardiida	Cardioidea	Cardiidae	Lymnocardiinae	Cerastoderma
100	MF459586	Cerastoderma edule	Bivalvia	Autobranchia	Heteroconchia	Euheterodonta	Imparidentia	Neoheterodontei	Cardiida	Cardioidea	Cardiidae	Lymnocardiinae	Cerastoderma
101	MF459572	Cerastoderma edule	Bivalvia	Autobranchia	Heteroconchia	Euheterodonta	Imparidentia	Neoheterodontei	Cardiida	Cardioidea	Cardiidae	Lymnocardiinae	Cerastoderma
102	MF459612	Cerastoderma edule	Bivalvia	Autobranchia	Heteroconchia	Euheterodonta	Imparidentia	Neoheterodontei	Cardiida	Cardioidea	Cardiidae	Lymnocardiinae	Cerastoderma
103	MF459613	Cerastoderma edule	Bivalvia	Autobranchia	Heteroconchia	Euheterodonta	Imparidentia	Neoheterodontei	Cardiida	Cardioidea	Cardiidae	Lymnocardiinae	Cerastoderma
104	MF459596	Cerastoderma edule	Bivalvia	Autobranchia	Heteroconchia	Euheterodonta	Imparidentia	Neoheterodontei	Cardiida	Cardioidea	Cardiidae	Lymnocardiinae	Cerastoderma
105	MF459576	Cerastoderma edule	Bivalvia	Autobranchia	Heteroconchia	Euheterodonta	Imparidentia	Neoheterodontei	Cardiida	Cardioidea	Cardiidae	Lymnocardiinae	Cerastoderma
106	KX018548	Cerastoderma edule	Bivalvia	Autobranchia	Heteroconchia	Euheterodonta	Imparidentia	Neoheterodontei	Cardiida	Cardioidea	Cardiidae	Lymnocardiinae	Cerastoderma
107	KX018550	Cerastoderma edule	Bivalvia	Autobranchia	Heteroconchia	Euheterodonta	Imparidentia	Neoheterodontei	Cardiida	Cardioidea	Cardiidae	Lymnocardiinae	Cerastoderma
108	MF459611	Cerastoderma edule	Bivalvia	Autobranchia	Heteroconchia	Euheterodonta	Imparidentia	Neoheterodontei	Cardiida	Cardioidea	Cardiidae	Lymnocardiinae	Cerastoderma
109	MF459577	Cerastoderma edule	Bivalvia	Autobranchia	Heteroconchia	Euheterodonta	Imparidentia	Neoheterodontei	Cardiida	Cardioidea	Cardiidae	Lymnocardiinae	Cerastoderma
110	MF459601	Cerastoderma edule	Bivalvia	Autobranchia	Heteroconchia	Euheterodonta	Imparidentia	Neoheterodontei	Cardiida	Cardioidea	Cardiidae	Lymnocardiinae	Cerastoderma
111	MF459567	Cerastoderma edule	Bivalvia	Autobranchia	Heteroconchia	Euheterodonta	Imparidentia	Neoheterodontei	Cardiida	Cardioidea	Cardiidae	Lymnocardiinae	Cerastoderma
112	MF459605	Cerastoderma edule	Bivalvia	Autobranchia	Heteroconchia	Euheterodonta	Imparidentia	Neoheterodontei	Cardiida	Cardioidea	Cardiidae	Lymnocardiinae	Cerastoderma
113	MF459589	Cerastoderma edule	Bivalvia	Autobranchia	Heteroconchia	Euheterodonta	Imparidentia	Neoheterodontei	Cardiida	Cardioidea	Cardiidae	Lymnocardiinae	Cerastoderma
114	MF459578	Cerastoderma edule	Bivalvia	Autobranchia	Heteroconchia	Euheterodonta	Imparidentia	Neoheterodontei	Cardiida	Cardioidea	Cardiidae	Lymnocardiinae	Cerastoderma
115	MF459581	Cerastoderma edule	Bivalvia	Autobranchia	Heteroconchia	Euheterodonta	Imparidentia	Neoheterodontei	Cardiida	Cardioidea	Cardiidae	Lymnocardiinae	Cerastoderma
116	KX018546	Cerastoderma edule	Bivalvia	Autobranchia	Heteroconchia	Euheterodonta	Imparidentia	Neoheterodontei	Cardiida	Cardioidea	Cardiidae	Lymnocardiinae	Cerastoderma
117	KX018547	Cerastoderma edule	Bivalvia	Autobranchia	Heteroconchia	Euheterodonta	Imparidentia	Neoheterodontei	Cardiida	Cardioidea	Cardiidae	Lymnocardiinae	Cerastoderma
118	MF459604	Cerastoderma edule	Bivalvia	Autobranchia	Heteroconchia	Euheterodonta	Imparidentia	Neoheterodontei	Cardiida	Cardioidea	Cardiidae	Lymnocardiinae	Cerastoderma
119	MF459579	Cerastoderma edule	Bivalvia	Autobranchia	Heteroconchia	Euheterodonta	Imparidentia	Neoheterodontei	Cardiida	Cardioidea	Cardiidae	Lymnocardiinae	Cerastoderma
120	MF459574	Cerastoderma edule	Bivalvia	Autobranchia	Heteroconchia	Euheterodonta	Imparidentia	Neoheterodontei	Cardiida	Cardioidea	Cardiidae	Lymnocardiinae	Cerastoderma
121	KX018549	Cerastoderma edule	Bivalvia	Autobranchia	Heteroconchia	Euheterodonta	Imparidentia	Neoheterodontei	Cardiida	Cardioidea	Cardiidae	Lymnocardiinae	Cerastoderma
122	KX018545	Cerastoderma edule	Bivalvia	Autobranchia	Heteroconchia	Euheterodonta	Imparidentia	Neoheterodontei	Cardiida	Cardioidea	Cardiidae	Lymnocardiinae	Cerastoderma
123	MF459599	Cerastoderma edule	Bivalvia	Autobranchia	Heteroconchia	Euheterodonta	Imparidentia	Neoheterodontei	Cardiida	Cardioidea	Cardiidae	Lymnocardiinae	Cerastoderma
124	MF459568	Cerastoderma edule	Bivalvia	Autobranchia	Heteroconchia	Euheterodonta	Imparidentia	Neoheterodontei	Cardiida	Cardioidea	Cardiidae	Lymnocardiinae	Cerastoderma
125	MF459583	Cerastoderma edule	Bivalvia	Autobranchia	Heteroconchia	Euheterodonta	Imparidentia	Neoheterodontei	Cardiida	Cardioidea	Cardiidae	Lymnocardiinae	Cerastoderma
126	MF459584	Cerastoderma edule	Bivalvia	Autobranchia	Heteroconchia	Euheterodonta	Imparidentia	Neoheterodontei	Cardiida	Cardioidea	Cardiidae	Lymnocardiinae	Cerastoderma
127	KX018551	Cerastoderma edule	Bivalvia	Autobranchia	Heteroconchia	Euheterodonta	Imparidentia	Neoheterodontei	Cardiida	Cardioidea	Cardiidae	Lymnocardiinae	Cerastoderma
128	KC429134	Cerastoderma edule	Bivalvia	Autobranchia	Heteroconchia	Euheterodonta	Imparidentia	Neoheterodontei	Cardiida	Cardioidea	Cardiidae	Lymnocardiinae	Cerastoderma
129	KX018544	Cerastoderma edule	Bivalvia	Autobranchia	Heteroconchia	Euheterodonta	Imparidentia	Neoheterodontei	Cardiida	Cardioidea	Cardiidae	Lymnocardiinae	Cerastoderma
130	MF459587	Cerastoderma edule	Bivalvia	Autobranchia	Heteroconchia	Euheterodonta	Imparidentia	Neoheterodontei	Cardiida	Cardioidea	Cardiidae	Lymnocardiinae	Cerastoderma
131	MF459597	Cerastoderma edule	Bivalvia	Autobranchia	Heteroconchia	Euheterodonta	Imparidentia	Neoheterodontei	Cardiida	Cardioidea	Cardiidae	Lymnocardiinae	Cerastoderma
132	MF459569	Cerastoderma edule	Bivalvia	Autobranchia	Heteroconchia	Euheterodonta	Imparidentia	Neoheterodontei	Cardiida	Cardioidea	Cardiidae	Lymnocardiinae	Cerastoderma
133	MN608304	Vasticardium flavum	Bivalvia	Autobranchia	Heteroconchia	Euheterodonta	Imparidentia	Neoheterodontei	Cardiida	Cardioidea	Cardiidae	Trachycardiinae	Vasticardium
134	MN608303	Vasticardium flavum	Bivalvia	Autobranchia	Heteroconchia	Euheterodonta	Imparidentia	Neoheterodontei	Cardiida	Cardioidea	Cardiidae	Trachycardiinae	Vasticardium
135	MN608305	Vasticardium flavum	Bivalvia	Autobranchia	Heteroconchia	Euheterodonta	Imparidentia	Neoheterodontei	Cardiida	Cardioidea	Cardiidae	Trachycardiinae	Vasticardium
136	MN608306	Vasticardium flavum	Bivalvia	Autobranchia	Heteroconchia	Euheterodonta	Imparidentia	Neoheterodontei	Cardiida	Cardioidea	Cardiidae	Trachycardiinae	Vasticardium
137	MN119670	Keenocardium californiense	Bivalvia	Autobranchia	Heteroconchia	Euheterodonta	Imparidentia	Neoheterodontei	Cardiida	Cardioidea	Cardiidae	Clinocardiinae	Keenocardium
138	PQ303425	Clinocardium nuttallii	Bivalvia	Autobranchia	Heteroconchia	Euheterodonta	Imparidentia	Neoheterodontei	Cardiida	Cardioidea	Cardiidae	Clinocardiinae	Clinocardium
139	PQ316313	Clinocardium nuttallii	Bivalvia	Autobranchia	Heteroconchia	Euheterodonta	Imparidentia	Neoheterodontei	Cardiida	Cardioidea	Cardiidae	Clinocardiinae	Clinocardium
140	PQ303431	Clinocardium nuttallii	Bivalvia	Autobranchia	Heteroconchia	Euheterodonta	Imparidentia	Neoheterodontei	Cardiida	Cardioidea	Cardiidae	Clinocardiinae	Clinocardium
141	PQ316312	Clinocardium nuttallii	Bivalvia	Autobranchia	Heteroconchia	Euheterodonta	Imparidentia	Neoheterodontei	Cardiida	Cardioidea	Cardiidae	Clinocardiinae	Clinocardium
142	PQ303433	Clinocardium nuttallii	Bivalvia	Autobranchia	Heteroconchia	Euheterodonta	Imparidentia	Neoheterodontei	Cardiida	Cardioidea	Cardiidae	Clinocardiinae	Clinocardium
143	PQ303429	Clinocardium nuttallii	Bivalvia	Autobranchia	Heteroconchia	Euheterodonta	Imparidentia	Neoheterodontei	Cardiida	Cardioidea	Cardiidae	Clinocardiinae	Clinocardium
144	PQ303430	Clinocardium nuttallii	Bivalvia	Autobranchia	Heteroconchia	Euheterodonta	Imparidentia	Neoheterodontei	Cardiida	Cardioidea	Cardiidae	Clinocardiinae	Clinocardium
145	PQ303434	Clinocardium nuttallii	Bivalvia	Autobranchia	Heteroconchia	Euheterodonta	Imparidentia	Neoheterodontei	Cardiida	Cardioidea	Cardiidae	Clinocardiinae	Clinocardium
146	GQ166591	Tridacna derasa	Bivalvia	Autobranchia	Heteroconchia	Euheterodonta	Imparidentia	Neoheterodontei	Cardiida	Cardioidea	Cardiidae	Tridacninae	Tridacna
147	AF120664	Parvicardium exiguum	Bivalvia	Autobranchia	Heteroconchia	Euheterodonta	Imparidentia	Neoheterodontei	Cardiida	Cardioidea	Cardiidae	Lymnocardiinae	Parvicardium
148	FJ745354	Fragum erugatum	Bivalvia	Autobranchia	Heteroconchia	Euheterodonta	Imparidentia	Neoheterodontei	Cardiida	Cardioidea	Cardiidae	Fraginae	Fragum
149	FJ745355	Fragum erugatum	Bivalvia	Autobranchia	Heteroconchia	Euheterodonta	Imparidentia	Neoheterodontei	Cardiida	Cardioidea	Cardiidae	Fraginae	Fragum
150	FJ745356	Fragum sueziense	Bivalvia	Autobranchia	Heteroconchia	Euheterodonta	Imparidentia	Neoheterodontei	Cardiida	Cardioidea	Cardiidae	Fraginae	Fragum
151	FJ745357	Fragum sueziense	Bivalvia	Autobranchia	Heteroconchia	Euheterodonta	Imparidentia	Neoheterodontei	Cardiida	Cardioidea	Cardiidae	Fraginae	Fragum
152	FJ745301	Fragum sueziense	Bivalvia	Autobranchia	Heteroconchia	Euheterodonta	Imparidentia	Neoheterodontei	Cardiida	Cardioidea	Cardiidae	Fraginae	Fragum
153	FJ745302	Fragum sueziense	Bivalvia	Autobranchia	Heteroconchia	Euheterodonta	Imparidentia	Neoheterodontei	Cardiida	Cardioidea	Cardiidae	Fraginae	Fragum
154	FJ745303	Fragum sueziense	Bivalvia	Autobranchia	Heteroconchia	Euheterodonta	Imparidentia	Neoheterodontei	Cardiida	Cardioidea	Cardiidae	Fraginae	Fragum
155	FJ745358	Fragum sueziense	Bivalvia	Autobranchia	Heteroconchia	Euheterodonta	Imparidentia	Neoheterodontei	Cardiida	Cardioidea	Cardiidae	Fraginae	Fragum
156	FJ745304	Fragum sueziense	Bivalvia	Autobranchia	Heteroconchia	Euheterodonta	Imparidentia	Neoheterodontei	Cardiida	Cardioidea	Cardiidae	Fraginae	Fragum
157	FJ745306	Fragum scruposum	Bivalvia	Autobranchia	Heteroconchia	Euheterodonta	Imparidentia	Neoheterodontei	Cardiida	Cardioidea	Cardiidae	Fraginae	Fragum
158	FJ745309	Fragum scruposum	Bivalvia	Autobranchia	Heteroconchia	Euheterodonta	Imparidentia	Neoheterodontei	Cardiida	Cardioidea	Cardiidae	Fraginae	Fragum
159	FJ745308	Fragum scruposum	Bivalvia	Autobranchia	Heteroconchia	Euheterodonta	Imparidentia	Neoheterodontei	Cardiida	Cardioidea	Cardiidae	Fraginae	Fragum
160	FJ745310	Fragum scruposum	Bivalvia	Autobranchia	Heteroconchia	Euheterodonta	Imparidentia	Neoheterodontei	Cardiida	Cardioidea	Cardiidae	Fraginae	Fragum
161	FJ745322	Fragum loochooanum	Bivalvia	Autobranchia	Heteroconchia	Euheterodonta	Imparidentia	Neoheterodontei	Cardiida	Cardioidea	Cardiidae	Fraginae	Fragum
162	FJ745320	Fragum loochooanum	Bivalvia	Autobranchia	Heteroconchia	Euheterodonta	Imparidentia	Neoheterodontei	Cardiida	Cardioidea	Cardiidae	Fraginae	Fragum
163	FJ745311	Fragum loochooanum	Bivalvia	Autobranchia	Heteroconchia	Euheterodonta	Imparidentia	Neoheterodontei	Cardiida	Cardioidea	Cardiidae	Fraginae	Fragum
164	FJ745315	Fragum loochooanum	Bivalvia	Autobranchia	Heteroconchia	Euheterodonta	Imparidentia	Neoheterodontei	Cardiida	Cardioidea	Cardiidae	Fraginae	Fragum
165	FJ745317	Fragum loochooanum	Bivalvia	Autobranchia	Heteroconchia	Euheterodonta	Imparidentia	Neoheterodontei	Cardiida	Cardioidea	Cardiidae	Fraginae	Fragum
166	FJ745312	Fragum loochooanum	Bivalvia	Autobranchia	Heteroconchia	Euheterodonta	Imparidentia	Neoheterodontei	Cardiida	Cardioidea	Cardiidae	Fraginae	Fragum
167	FJ745314	Fragum loochooanum	Bivalvia	Autobranchia	Heteroconchia	Euheterodonta	Imparidentia	Neoheterodontei	Cardiida	Cardioidea	Cardiidae	Fraginae	Fragum
168	FJ745316	Fragum loochooanum	Bivalvia	Autobranchia	Heteroconchia	Euheterodonta	Imparidentia	Neoheterodontei	Cardiida	Cardioidea	Cardiidae	Fraginae	Fragum
169	FJ745321	Fragum loochooanum	Bivalvia	Autobranchia	Heteroconchia	Euheterodonta	Imparidentia	Neoheterodontei	Cardiida	Cardioidea	Cardiidae	Fraginae	Fragum
170	FJ745318	Fragum loochooanum	Bivalvia	Autobranchia	Heteroconchia	Euheterodonta	Imparidentia	Neoheterodontei	Cardiida	Cardioidea	Cardiidae	Fraginae	Fragum
171	FJ745319	Fragum loochooanum	Bivalvia	Autobranchia	Heteroconchia	Euheterodonta	Imparidentia	Neoheterodontei	Cardiida	Cardioidea	Cardiidae	Fraginae	Fragum
172	FJ745313	Fragum loochooanum	Bivalvia	Autobranchia	Heteroconchia	Euheterodonta	Imparidentia	Neoheterodontei	Cardiida	Cardioidea	Cardiidae	Fraginae	Fragum
173	FJ745305	Fragum carinatum	Bivalvia	Autobranchia	Heteroconchia	Euheterodonta	Imparidentia	Neoheterodontei	Cardiida	Cardioidea	Cardiidae	Fraginae	Fragum
174	FJ745338	Corculum cardissa	Bivalvia	Autobranchia	Heteroconchia	Euheterodonta	Imparidentia	Neoheterodontei	Cardiida	Cardioidea	Cardiidae	Fraginae	Corculum
175	FJ745341	Corculum cardissa	Bivalvia	Autobranchia	Heteroconchia	Euheterodonta	Imparidentia	Neoheterodontei	Cardiida	Cardioidea	Cardiidae	Fraginae	Corculum
176	FJ745335	Corculum cardissa	Bivalvia	Autobranchia	Heteroconchia	Euheterodonta	Imparidentia	Neoheterodontei	Cardiida	Cardioidea	Cardiidae	Fraginae	Corculum
177	FJ745334	Corculum cardissa	Bivalvia	Autobranchia	Heteroconchia	Euheterodonta	Imparidentia	Neoheterodontei	Cardiida	Cardioidea	Cardiidae	Fraginae	Corculum
178	FJ745336	Corculum cardissa	Bivalvia	Autobranchia	Heteroconchia	Euheterodonta	Imparidentia	Neoheterodontei	Cardiida	Cardioidea	Cardiidae	Fraginae	Corculum
179	FJ745337	Corculum cardissa	Bivalvia	Autobranchia	Heteroconchia	Euheterodonta	Imparidentia	Neoheterodontei	Cardiida	Cardioidea	Cardiidae	Fraginae	Corculum
180	FJ745343	Corculum cardissa	Bivalvia	Autobranchia	Heteroconchia	Euheterodonta	Imparidentia	Neoheterodontei	Cardiida	Cardioidea	Cardiidae	Fraginae	Corculum
181	FJ745339	Corculum cardissa	Bivalvia	Autobranchia	Heteroconchia	Euheterodonta	Imparidentia	Neoheterodontei	Cardiida	Cardioidea	Cardiidae	Fraginae	Corculum
182	FJ745342	Corculum cardissa	Bivalvia	Autobranchia	Heteroconchia	Euheterodonta	Imparidentia	Neoheterodontei	Cardiida	Cardioidea	Cardiidae	Fraginae	Corculum
183	FJ745346	Corculum cardissa	Bivalvia	Autobranchia	Heteroconchia	Euheterodonta	Imparidentia	Neoheterodontei	Cardiida	Cardioidea	Cardiidae	Fraginae	Corculum
184	FJ745345	Corculum cardissa	Bivalvia	Autobranchia	Heteroconchia	Euheterodonta	Imparidentia	Neoheterodontei	Cardiida	Cardioidea	Cardiidae	Fraginae	Corculum
185	FJ745340	Corculum cardissa	Bivalvia	Autobranchia	Heteroconchia	Euheterodonta	Imparidentia	Neoheterodontei	Cardiida	Cardioidea	Cardiidae	Fraginae	Corculum
186	FJ745344	Corculum cardissa	Bivalvia	Autobranchia	Heteroconchia	Euheterodonta	Imparidentia	Neoheterodontei	Cardiida	Cardioidea	Cardiidae	Fraginae	Corculum
187	FJ745307	Fragum aff. mundum LK-2008	Bivalvia	Autobranchia	Heteroconchia	Euheterodonta	Imparidentia	Neoheterodontei	Cardiida	Cardioidea	Cardiidae	Fraginae	Fragum
188	MW343492	Fragum sp. n. NGW-2020	Bivalvia	Autobranchia	Heteroconchia	Euheterodonta	Imparidentia	Neoheterodontei	Cardiida	Cardioidea	Cardiidae	Fraginae	Fragum
189	FJ745351	Fragum mundum	Bivalvia	Autobranchia	Heteroconchia	Euheterodonta	Imparidentia	Neoheterodontei	Cardiida	Cardioidea	Cardiidae	Fraginae	Fragum
190	FJ745350	Fragum mundum	Bivalvia	Autobranchia	Heteroconchia	Euheterodonta	Imparidentia	Neoheterodontei	Cardiida	Cardioidea	Cardiidae	Fraginae	Fragum
191	FJ745348	Fragum mundum	Bivalvia	Autobranchia	Heteroconchia	Euheterodonta	Imparidentia	Neoheterodontei	Cardiida	Cardioidea	Cardiidae	Fraginae	Fragum
192	FJ745347	Fragum mundum	Bivalvia	Autobranchia	Heteroconchia	Euheterodonta	Imparidentia	Neoheterodontei	Cardiida	Cardioidea	Cardiidae	Fraginae	Fragum
193	FJ745349	Fragum mundum	Bivalvia	Autobranchia	Heteroconchia	Euheterodonta	Imparidentia	Neoheterodontei	Cardiida	Cardioidea	Cardiidae	Fraginae	Fragum
194	FJ745352	Lunulicardia hemicardium	Bivalvia	Autobranchia	Heteroconchia	Euheterodonta	Imparidentia	Neoheterodontei	Cardiida	Cardioidea	Cardiidae	Fraginae	Lunulicardia
195	FJ745353	Lunulicardia retusa	Bivalvia	Autobranchia	Heteroconchia	Euheterodonta	Imparidentia	Neoheterodontei	Cardiida	Cardioidea	Cardiidae	Fraginae	Lunulicardia
196	FJ745331	Fragum fragum	Bivalvia	Autobranchia	Heteroconchia	Euheterodonta	Imparidentia	Neoheterodontei	Cardiida	Cardioidea	Cardiidae	Fraginae	Fragum
197	FJ745330	Fragum fragum	Bivalvia	Autobranchia	Heteroconchia	Euheterodonta	Imparidentia	Neoheterodontei	Cardiida	Cardioidea	Cardiidae	Fraginae	Fragum
198	FJ745333	Fragum fragum	Bivalvia	Autobranchia	Heteroconchia	Euheterodonta	Imparidentia	Neoheterodontei	Cardiida	Cardioidea	Cardiidae	Fraginae	Fragum
199	FJ745328	Fragum fragum	Bivalvia	Autobranchia	Heteroconchia	Euheterodonta	Imparidentia	Neoheterodontei	Cardiida	Cardioidea	Cardiidae	Fraginae	Fragum
200	FJ745332	Fragum fragum	Bivalvia	Autobranchia	Heteroconchia	Euheterodonta	Imparidentia	Neoheterodontei	Cardiida	Cardioidea	Cardiidae	Fraginae	Fragum
201	FJ745329	Fragum fragum	Bivalvia	Autobranchia	Heteroconchia	Euheterodonta	Imparidentia	Neoheterodontei	Cardiida	Cardioidea	Cardiidae	Fraginae	Fragum
202	KC429135	Fragum unedo	Bivalvia	Autobranchia	Heteroconchia	Euheterodonta	Imparidentia	Neoheterodontei	Cardiida	Cardioidea	Cardiidae	Fraginae	Fragum
203	FJ745325	Fragum unedo	Bivalvia	Autobranchia	Heteroconchia	Euheterodonta	Imparidentia	Neoheterodontei	Cardiida	Cardioidea	Cardiidae	Fraginae	Fragum
204	FJ745326	Fragum unedo	Bivalvia	Autobranchia	Heteroconchia	Euheterodonta	Imparidentia	Neoheterodontei	Cardiida	Cardioidea	Cardiidae	Fraginae	Fragum
205	FJ745327	Fragum unedo	Bivalvia	Autobranchia	Heteroconchia	Euheterodonta	Imparidentia	Neoheterodontei	Cardiida	Cardioidea	Cardiidae	Fraginae	Fragum
206	FJ745323	Fragum unedo	Bivalvia	Autobranchia	Heteroconchia	Euheterodonta	Imparidentia	Neoheterodontei	Cardiida	Cardioidea	Cardiidae	Fraginae	Fragum
207	FJ745324	Fragum unedo	Bivalvia	Autobranchia	Heteroconchia	Euheterodonta	Imparidentia	Neoheterodontei	Cardiida	Cardioidea	Cardiidae	Fraginae	Fragum
208	KC429143	Donax trunculus	Bivalvia	Autobranchia	Heteroconchia	Euheterodonta	Imparidentia	Neoheterodontei	Cardiida	Tellinoidea	Donacidae	Donax
209	MN608312	Semele scabra	Bivalvia	Autobranchia	Heteroconchia	Euheterodonta	Imparidentia	Neoheterodontei	Cardiida	Tellinoidea	Semelidae	Semele
210	MN608313	Semele scabra	Bivalvia	Autobranchia	Heteroconchia	Euheterodonta	Imparidentia	Neoheterodontei	Cardiida	Tellinoidea	Semelidae	Semele
211	AY162263	Macoma balthica	Bivalvia	Autobranchia	Heteroconchia	Euheterodonta	Imparidentia	Neoheterodontei	Cardiida	Tellinoidea	Tellinidae	Macoma
212	AY162261	Macoma balthica	Bivalvia	Autobranchia	Heteroconchia	Euheterodonta	Imparidentia	Neoheterodontei	Cardiida	Tellinoidea	Tellinidae	Macoma
213	OM972714	Macoma balthica	Bivalvia	Autobranchia	Heteroconchia	Euheterodonta	Imparidentia	Neoheterodontei	Cardiida	Tellinoidea	Tellinidae	Macoma
214	AY162262	Macoma balthica	Bivalvia	Autobranchia	Heteroconchia	Euheterodonta	Imparidentia	Neoheterodontei	Cardiida	Tellinoidea	Tellinidae	Macoma
215	AY162260	Macoma balthica	Bivalvia	Autobranchia	Heteroconchia	Euheterodonta	Imparidentia	Neoheterodontei	Cardiida	Tellinoidea	Tellinidae	Macoma
216	OM855770	Macoma balthica	Bivalvia	Autobranchia	Heteroconchia	Euheterodonta	Imparidentia	Neoheterodontei	Cardiida	Tellinoidea	Tellinidae	Macoma
217	OM855634	Macoma balthica	Bivalvia	Autobranchia	Heteroconchia	Euheterodonta	Imparidentia	Neoheterodontei	Cardiida	Tellinoidea	Tellinidae	Macoma
218	AY162256	Macoma balthica	Bivalvia	Autobranchia	Heteroconchia	Euheterodonta	Imparidentia	Neoheterodontei	Cardiida	Tellinoidea	Tellinidae	Macoma
219	OM855886	Macoma balthica	Bivalvia	Autobranchia	Heteroconchia	Euheterodonta	Imparidentia	Neoheterodontei	Cardiida	Tellinoidea	Tellinidae	Macoma
220	OM855619	Macoma balthica	Bivalvia	Autobranchia	Heteroconchia	Euheterodonta	Imparidentia	Neoheterodontei	Cardiida	Tellinoidea	Tellinidae	Macoma
221	OM855639	Macoma balthica	Bivalvia	Autobranchia	Heteroconchia	Euheterodonta	Imparidentia	Neoheterodontei	Cardiida	Tellinoidea	Tellinidae	Macoma
222	OM855687	Macoma balthica	Bivalvia	Autobranchia	Heteroconchia	Euheterodonta	Imparidentia	Neoheterodontei	Cardiida	Tellinoidea	Tellinidae	Macoma
223	OM855760	Macoma balthica	Bivalvia	Autobranchia	Heteroconchia	Euheterodonta	Imparidentia	Neoheterodontei	Cardiida	Tellinoidea	Tellinidae	Macoma
224	OM855834	Macoma balthica	Bivalvia	Autobranchia	Heteroconchia	Euheterodonta	Imparidentia	Neoheterodontei	Cardiida	Tellinoidea	Tellinidae	Macoma
225	OM855880	Macoma balthica	Bivalvia	Autobranchia	Heteroconchia	Euheterodonta	Imparidentia	Neoheterodontei	Cardiida	Tellinoidea	Tellinidae	Macoma
226	OM855885	Macoma balthica	Bivalvia	Autobranchia	Heteroconchia	Euheterodonta	Imparidentia	Neoheterodontei	Cardiida	Tellinoidea	Tellinidae	Macoma
227	OM855830	Macoma balthica	Bivalvia	Autobranchia	Heteroconchia	Euheterodonta	Imparidentia	Neoheterodontei	Cardiida	Tellinoidea	Tellinidae	Macoma
228	OM855664	Macoma balthica	Bivalvia	Autobranchia	Heteroconchia	Euheterodonta	Imparidentia	Neoheterodontei	Cardiida	Tellinoidea	Tellinidae	Macoma
229	OM855665	Macoma balthica	Bivalvia	Autobranchia	Heteroconchia	Euheterodonta	Imparidentia	Neoheterodontei	Cardiida	Tellinoidea	Tellinidae	Macoma
230	OM855838	Macoma balthica	Bivalvia	Autobranchia	Heteroconchia	Euheterodonta	Imparidentia	Neoheterodontei	Cardiida	Tellinoidea	Tellinidae	Macoma
231	OM855767	Macoma balthica	Bivalvia	Autobranchia	Heteroconchia	Euheterodonta	Imparidentia	Neoheterodontei	Cardiida	Tellinoidea	Tellinidae	Macoma
232	OM855756	Macoma balthica	Bivalvia	Autobranchia	Heteroconchia	Euheterodonta	Imparidentia	Neoheterodontei	Cardiida	Tellinoidea	Tellinidae	Macoma
233	OM855667	Macoma balthica	Bivalvia	Autobranchia	Heteroconchia	Euheterodonta	Imparidentia	Neoheterodontei	Cardiida	Tellinoidea	Tellinidae	Macoma
234	OM855638	Macoma balthica	Bivalvia	Autobranchia	Heteroconchia	Euheterodonta	Imparidentia	Neoheterodontei	Cardiida	Tellinoidea	Tellinidae	Macoma
235	OM855816	Macoma balthica	Bivalvia	Autobranchia	Heteroconchia	Euheterodonta	Imparidentia	Neoheterodontei	Cardiida	Tellinoidea	Tellinidae	Macoma
236	OM855617	Macoma balthica	Bivalvia	Autobranchia	Heteroconchia	Euheterodonta	Imparidentia	Neoheterodontei	Cardiida	Tellinoidea	Tellinidae	Macoma
237	OM855620	Macoma balthica	Bivalvia	Autobranchia	Heteroconchia	Euheterodonta	Imparidentia	Neoheterodontei	Cardiida	Tellinoidea	Tellinidae	Macoma
238	OM855621	Macoma balthica	Bivalvia	Autobranchia	Heteroconchia	Euheterodonta	Imparidentia	Neoheterodontei	Cardiida	Tellinoidea	Tellinidae	Macoma
239	OM855622	Macoma balthica	Bivalvia	Autobranchia	Heteroconchia	Euheterodonta	Imparidentia	Neoheterodontei	Cardiida	Tellinoidea	Tellinidae	Macoma
240	OM855623	Macoma balthica	Bivalvia	Autobranchia	Heteroconchia	Euheterodonta	Imparidentia	Neoheterodontei	Cardiida	Tellinoidea	Tellinidae	Macoma
241	OM855624	Macoma balthica	Bivalvia	Autobranchia	Heteroconchia	Euheterodonta	Imparidentia	Neoheterodontei	Cardiida	Tellinoidea	Tellinidae	Macoma
242	OM855625	Macoma balthica	Bivalvia	Autobranchia	Heteroconchia	Euheterodonta	Imparidentia	Neoheterodontei	Cardiida	Tellinoidea	Tellinidae	Macoma
243	OM855626	Macoma balthica	Bivalvia	Autobranchia	Heteroconchia	Euheterodonta	Imparidentia	Neoheterodontei	Cardiida	Tellinoidea	Tellinidae	Macoma
244	OM855627	Macoma balthica	Bivalvia	Autobranchia	Heteroconchia	Euheterodonta	Imparidentia	Neoheterodontei	Cardiida	Tellinoidea	Tellinidae	Macoma
245	OM855628	Macoma balthica	Bivalvia	Autobranchia	Heteroconchia	Euheterodonta	Imparidentia	Neoheterodontei	Cardiida	Tellinoidea	Tellinidae	Macoma
246	OM855629	Macoma balthica	Bivalvia	Autobranchia	Heteroconchia	Euheterodonta	Imparidentia	Neoheterodontei	Cardiida	Tellinoidea	Tellinidae	Macoma
247	OM855630	Macoma balthica	Bivalvia	Autobranchia	Heteroconchia	Euheterodonta	Imparidentia	Neoheterodontei	Cardiida	Tellinoidea	Tellinidae	Macoma
248	OM855632	Macoma balthica	Bivalvia	Autobranchia	Heteroconchia	Euheterodonta	Imparidentia	Neoheterodontei	Cardiida	Tellinoidea	Tellinidae	Macoma
249	OM855633	Macoma balthica	Bivalvia	Autobranchia	Heteroconchia	Euheterodonta	Imparidentia	Neoheterodontei	Cardiida	Tellinoidea	Tellinidae	Macoma
250	OM855636	Macoma balthica	Bivalvia	Autobranchia	Heteroconchia	Euheterodonta	Imparidentia	Neoheterodontei	Cardiida	Tellinoidea	Tellinidae	Macoma
251	OM855637	Macoma balthica	Bivalvia	Autobranchia	Heteroconchia	Euheterodonta	Imparidentia	Neoheterodontei	Cardiida	Tellinoidea	Tellinidae	Macoma
252	OM855640	Macoma balthica	Bivalvia	Autobranchia	Heteroconchia	Euheterodonta	Imparidentia	Neoheterodontei	Cardiida	Tellinoidea	Tellinidae	Macoma
253	OM855641	Macoma balthica	Bivalvia	Autobranchia	Heteroconchia	Euheterodonta	Imparidentia	Neoheterodontei	Cardiida	Tellinoidea	Tellinidae	Macoma
254	OM855642	Macoma balthica	Bivalvia	Autobranchia	Heteroconchia	Euheterodonta	Imparidentia	Neoheterodontei	Cardiida	Tellinoidea	Tellinidae	Macoma
255	OM855644	Macoma balthica	Bivalvia	Autobranchia	Heteroconchia	Euheterodonta	Imparidentia	Neoheterodontei	Cardiida	Tellinoidea	Tellinidae	Macoma
256	OM855646	Macoma balthica	Bivalvia	Autobranchia	Heteroconchia	Euheterodonta	Imparidentia	Neoheterodontei	Cardiida	Tellinoidea	Tellinidae	Macoma
257	OM855649	Macoma balthica	Bivalvia	Autobranchia	Heteroconchia	Euheterodonta	Imparidentia	Neoheterodontei	Cardiida	Tellinoidea	Tellinidae	Macoma
258	OM855651	Macoma balthica	Bivalvia	Autobranchia	Heteroconchia	Euheterodonta	Imparidentia	Neoheterodontei	Cardiida	Tellinoidea	Tellinidae	Macoma
259	OM855652	Macoma balthica	Bivalvia	Autobranchia	Heteroconchia	Euheterodonta	Imparidentia	Neoheterodontei	Cardiida	Tellinoidea	Tellinidae	Macoma
260	OM855653	Macoma balthica	Bivalvia	Autobranchia	Heteroconchia	Euheterodonta	Imparidentia	Neoheterodontei	Cardiida	Tellinoidea	Tellinidae	Macoma
261	OM855654	Macoma balthica	Bivalvia	Autobranchia	Heteroconchia	Euheterodonta	Imparidentia	Neoheterodontei	Cardiida	Tellinoidea	Tellinidae	Macoma
262	OM855655	Macoma balthica	Bivalvia	Autobranchia	Heteroconchia	Euheterodonta	Imparidentia	Neoheterodontei	Cardiida	Tellinoidea	Tellinidae	Macoma
263	OM855657	Macoma balthica	Bivalvia	Autobranchia	Heteroconchia	Euheterodonta	Imparidentia	Neoheterodontei	Cardiida	Tellinoidea	Tellinidae	Macoma
264	OM855659	Macoma balthica	Bivalvia	Autobranchia	Heteroconchia	Euheterodonta	Imparidentia	Neoheterodontei	Cardiida	Tellinoidea	Tellinidae	Macoma
265	OM855662	Macoma balthica	Bivalvia	Autobranchia	Heteroconchia	Euheterodonta	Imparidentia	Neoheterodontei	Cardiida	Tellinoidea	Tellinidae	Macoma
266	OM855663	Macoma balthica	Bivalvia	Autobranchia	Heteroconchia	Euheterodonta	Imparidentia	Neoheterodontei	Cardiida	Tellinoidea	Tellinidae	Macoma
267	OM855666	Macoma balthica	Bivalvia	Autobranchia	Heteroconchia	Euheterodonta	Imparidentia	Neoheterodontei	Cardiida	Tellinoidea	Tellinidae	Macoma
268	OM855670	Macoma balthica	Bivalvia	Autobranchia	Heteroconchia	Euheterodonta	Imparidentia	Neoheterodontei	Cardiida	Tellinoidea	Tellinidae	Macoma
269	OM855672	Macoma balthica	Bivalvia	Autobranchia	Heteroconchia	Euheterodonta	Imparidentia	Neoheterodontei	Cardiida	Tellinoidea	Tellinidae	Macoma
270	OM855673	Macoma balthica	Bivalvia	Autobranchia	Heteroconchia	Euheterodonta	Imparidentia	Neoheterodontei	Cardiida	Tellinoidea	Tellinidae	Macoma
271	OM855674	Macoma balthica	Bivalvia	Autobranchia	Heteroconchia	Euheterodonta	Imparidentia	Neoheterodontei	Cardiida	Tellinoidea	Tellinidae	Macoma
272	OM855675	Macoma balthica	Bivalvia	Autobranchia	Heteroconchia	Euheterodonta	Imparidentia	Neoheterodontei	Cardiida	Tellinoidea	Tellinidae	Macoma
273	OM855678	Macoma balthica	Bivalvia	Autobranchia	Heteroconchia	Euheterodonta	Imparidentia	Neoheterodontei	Cardiida	Tellinoidea	Tellinidae	Macoma
274	OM855679	Macoma balthica	Bivalvia	Autobranchia	Heteroconchia	Euheterodonta	Imparidentia	Neoheterodontei	Cardiida	Tellinoidea	Tellinidae	Macoma
275	OM855680	Macoma balthica	Bivalvia	Autobranchia	Heteroconchia	Euheterodonta	Imparidentia	Neoheterodontei	Cardiida	Tellinoidea	Tellinidae	Macoma
276	OM855683	Macoma balthica	Bivalvia	Autobranchia	Heteroconchia	Euheterodonta	Imparidentia	Neoheterodontei	Cardiida	Tellinoidea	Tellinidae	Macoma
277	OM855684	Macoma balthica	Bivalvia	Autobranchia	Heteroconchia	Euheterodonta	Imparidentia	Neoheterodontei	Cardiida	Tellinoidea	Tellinidae	Macoma
278	OM855685	Macoma balthica	Bivalvia	Autobranchia	Heteroconchia	Euheterodonta	Imparidentia	Neoheterodontei	Cardiida	Tellinoidea	Tellinidae	Macoma
279	OM855688	Macoma balthica	Bivalvia	Autobranchia	Heteroconchia	Euheterodonta	Imparidentia	Neoheterodontei	Cardiida	Tellinoidea	Tellinidae	Macoma
280	OM855708	Macoma balthica	Bivalvia	Autobranchia	Heteroconchia	Euheterodonta	Imparidentia	Neoheterodontei	Cardiida	Tellinoidea	Tellinidae	Macoma
281	OM855729	Macoma balthica	Bivalvia	Autobranchia	Heteroconchia	Euheterodonta	Imparidentia	Neoheterodontei	Cardiida	Tellinoidea	Tellinidae	Macoma
282	OM855745	Macoma balthica	Bivalvia	Autobranchia	Heteroconchia	Euheterodonta	Imparidentia	Neoheterodontei	Cardiida	Tellinoidea	Tellinidae	Macoma
283	OM855747	Macoma balthica	Bivalvia	Autobranchia	Heteroconchia	Euheterodonta	Imparidentia	Neoheterodontei	Cardiida	Tellinoidea	Tellinidae	Macoma
284	OM855748	Macoma balthica	Bivalvia	Autobranchia	Heteroconchia	Euheterodonta	Imparidentia	Neoheterodontei	Cardiida	Tellinoidea	Tellinidae	Macoma
285	OM855749	Macoma balthica	Bivalvia	Autobranchia	Heteroconchia	Euheterodonta	Imparidentia	Neoheterodontei	Cardiida	Tellinoidea	Tellinidae	Macoma
286	OM855750	Macoma balthica	Bivalvia	Autobranchia	Heteroconchia	Euheterodonta	Imparidentia	Neoheterodontei	Cardiida	Tellinoidea	Tellinidae	Macoma
287	OM855752	Macoma balthica	Bivalvia	Autobranchia	Heteroconchia	Euheterodonta	Imparidentia	Neoheterodontei	Cardiida	Tellinoidea	Tellinidae	Macoma
288	OM855753	Macoma balthica	Bivalvia	Autobranchia	Heteroconchia	Euheterodonta	Imparidentia	Neoheterodontei	Cardiida	Tellinoidea	Tellinidae	Macoma
289	OM855754	Macoma balthica	Bivalvia	Autobranchia	Heteroconchia	Euheterodonta	Imparidentia	Neoheterodontei	Cardiida	Tellinoidea	Tellinidae	Macoma
290	OM855755	Macoma balthica	Bivalvia	Autobranchia	Heteroconchia	Euheterodonta	Imparidentia	Neoheterodontei	Cardiida	Tellinoidea	Tellinidae	Macoma
291	OM855757	Macoma balthica	Bivalvia	Autobranchia	Heteroconchia	Euheterodonta	Imparidentia	Neoheterodontei	Cardiida	Tellinoidea	Tellinidae	Macoma
292	OM855758	Macoma balthica	Bivalvia	Autobranchia	Heteroconchia	Euheterodonta	Imparidentia	Neoheterodontei	Cardiida	Tellinoidea	Tellinidae	Macoma
293	OM855759	Macoma balthica	Bivalvia	Autobranchia	Heteroconchia	Euheterodonta	Imparidentia	Neoheterodontei	Cardiida	Tellinoidea	Tellinidae	Macoma
294	OM855761	Macoma balthica	Bivalvia	Autobranchia	Heteroconchia	Euheterodonta	Imparidentia	Neoheterodontei	Cardiida	Tellinoidea	Tellinidae	Macoma
295	OM855764	Macoma balthica	Bivalvia	Autobranchia	Heteroconchia	Euheterodonta	Imparidentia	Neoheterodontei	Cardiida	Tellinoidea	Tellinidae	Macoma
296	OM855765	Macoma balthica	Bivalvia	Autobranchia	Heteroconchia	Euheterodonta	Imparidentia	Neoheterodontei	Cardiida	Tellinoidea	Tellinidae	Macoma
297	OM855768	Macoma balthica	Bivalvia	Autobranchia	Heteroconchia	Euheterodonta	Imparidentia	Neoheterodontei	Cardiida	Tellinoidea	Tellinidae	Macoma
298	OM855771	Macoma balthica	Bivalvia	Autobranchia	Heteroconchia	Euheterodonta	Imparidentia	Neoheterodontei	Cardiida	Tellinoidea	Tellinidae	Macoma
299	OM855772	Macoma balthica	Bivalvia	Autobranchia	Heteroconchia	Euheterodonta	Imparidentia	Neoheterodontei	Cardiida	Tellinoidea	Tellinidae	Macoma
300	OM855773	Macoma balthica	Bivalvia	Autobranchia	Heteroconchia	Euheterodonta	Imparidentia	Neoheterodontei	Cardiida	Tellinoidea	Tellinidae	Macoma
301	OM855774	Macoma balthica	Bivalvia	Autobranchia	Heteroconchia	Euheterodonta	Imparidentia	Neoheterodontei	Cardiida	Tellinoidea	Tellinidae	Macoma
302	OM855775	Macoma balthica	Bivalvia	Autobranchia	Heteroconchia	Euheterodonta	Imparidentia	Neoheterodontei	Cardiida	Tellinoidea	Tellinidae	Macoma
303	OM855776	Macoma balthica	Bivalvia	Autobranchia	Heteroconchia	Euheterodonta	Imparidentia	Neoheterodontei	Cardiida	Tellinoidea	Tellinidae	Macoma
304	OM855815	Macoma balthica	Bivalvia	Autobranchia	Heteroconchia	Euheterodonta	Imparidentia	Neoheterodontei	Cardiida	Tellinoidea	Tellinidae	Macoma
305	OM855817	Macoma balthica	Bivalvia	Autobranchia	Heteroconchia	Euheterodonta	Imparidentia	Neoheterodontei	Cardiida	Tellinoidea	Tellinidae	Macoma
306	OM855818	Macoma balthica	Bivalvia	Autobranchia	Heteroconchia	Euheterodonta	Imparidentia	Neoheterodontei	Cardiida	Tellinoidea	Tellinidae	Macoma
307	OM855819	Macoma balthica	Bivalvia	Autobranchia	Heteroconchia	Euheterodonta	Imparidentia	Neoheterodontei	Cardiida	Tellinoidea	Tellinidae	Macoma
308	OM855820	Macoma balthica	Bivalvia	Autobranchia	Heteroconchia	Euheterodonta	Imparidentia	Neoheterodontei	Cardiida	Tellinoidea	Tellinidae	Macoma
309	OM855821	Macoma balthica	Bivalvia	Autobranchia	Heteroconchia	Euheterodonta	Imparidentia	Neoheterodontei	Cardiida	Tellinoidea	Tellinidae	Macoma
310	OM855822	Macoma balthica	Bivalvia	Autobranchia	Heteroconchia	Euheterodonta	Imparidentia	Neoheterodontei	Cardiida	Tellinoidea	Tellinidae	Macoma
311	OM855823	Macoma balthica	Bivalvia	Autobranchia	Heteroconchia	Euheterodonta	Imparidentia	Neoheterodontei	Cardiida	Tellinoidea	Tellinidae	Macoma
312	OM855824	Macoma balthica	Bivalvia	Autobranchia	Heteroconchia	Euheterodonta	Imparidentia	Neoheterodontei	Cardiida	Tellinoidea	Tellinidae	Macoma
313	OM855825	Macoma balthica	Bivalvia	Autobranchia	Heteroconchia	Euheterodonta	Imparidentia	Neoheterodontei	Cardiida	Tellinoidea	Tellinidae	Macoma
314	OM855826	Macoma balthica	Bivalvia	Autobranchia	Heteroconchia	Euheterodonta	Imparidentia	Neoheterodontei	Cardiida	Tellinoidea	Tellinidae	Macoma
315	OM855827	Macoma balthica	Bivalvia	Autobranchia	Heteroconchia	Euheterodonta	Imparidentia	Neoheterodontei	Cardiida	Tellinoidea	Tellinidae	Macoma
316	OM855828	Macoma balthica	Bivalvia	Autobranchia	Heteroconchia	Euheterodonta	Imparidentia	Neoheterodontei	Cardiida	Tellinoidea	Tellinidae	Macoma
317	OM855829	Macoma balthica	Bivalvia	Autobranchia	Heteroconchia	Euheterodonta	Imparidentia	Neoheterodontei	Cardiida	Tellinoidea	Tellinidae	Macoma
318	OM855832	Macoma balthica	Bivalvia	Autobranchia	Heteroconchia	Euheterodonta	Imparidentia	Neoheterodontei	Cardiida	Tellinoidea	Tellinidae	Macoma
319	OM855833	Macoma balthica	Bivalvia	Autobranchia	Heteroconchia	Euheterodonta	Imparidentia	Neoheterodontei	Cardiida	Tellinoidea	Tellinidae	Macoma
320	OM855836	Macoma balthica	Bivalvia	Autobranchia	Heteroconchia	Euheterodonta	Imparidentia	Neoheterodontei	Cardiida	Tellinoidea	Tellinidae	Macoma
321	OM855837	Macoma balthica	Bivalvia	Autobranchia	Heteroconchia	Euheterodonta	Imparidentia	Neoheterodontei	Cardiida	Tellinoidea	Tellinidae	Macoma
322	OM855839	Macoma balthica	Bivalvia	Autobranchia	Heteroconchia	Euheterodonta	Imparidentia	Neoheterodontei	Cardiida	Tellinoidea	Tellinidae	Macoma
323	OM855840	Macoma balthica	Bivalvia	Autobranchia	Heteroconchia	Euheterodonta	Imparidentia	Neoheterodontei	Cardiida	Tellinoidea	Tellinidae	Macoma
324	OM855841	Macoma balthica	Bivalvia	Autobranchia	Heteroconchia	Euheterodonta	Imparidentia	Neoheterodontei	Cardiida	Tellinoidea	Tellinidae	Macoma
325	OM855842	Macoma balthica	Bivalvia	Autobranchia	Heteroconchia	Euheterodonta	Imparidentia	Neoheterodontei	Cardiida	Tellinoidea	Tellinidae	Macoma
326	OM855843	Macoma balthica	Bivalvia	Autobranchia	Heteroconchia	Euheterodonta	Imparidentia	Neoheterodontei	Cardiida	Tellinoidea	Tellinidae	Macoma
327	OM855844	Macoma balthica	Bivalvia	Autobranchia	Heteroconchia	Euheterodonta	Imparidentia	Neoheterodontei	Cardiida	Tellinoidea	Tellinidae	Macoma
328	OM855879	Macoma balthica	Bivalvia	Autobranchia	Heteroconchia	Euheterodonta	Imparidentia	Neoheterodontei	Cardiida	Tellinoidea	Tellinidae	Macoma
329	OM855881	Macoma balthica	Bivalvia	Autobranchia	Heteroconchia	Euheterodonta	Imparidentia	Neoheterodontei	Cardiida	Tellinoidea	Tellinidae	Macoma
330	OM855883	Macoma balthica	Bivalvia	Autobranchia	Heteroconchia	Euheterodonta	Imparidentia	Neoheterodontei	Cardiida	Tellinoidea	Tellinidae	Macoma
331	OM855884	Macoma balthica	Bivalvia	Autobranchia	Heteroconchia	Euheterodonta	Imparidentia	Neoheterodontei	Cardiida	Tellinoidea	Tellinidae	Macoma
332	OM855896	Macoma balthica	Bivalvia	Autobranchia	Heteroconchia	Euheterodonta	Imparidentia	Neoheterodontei	Cardiida	Tellinoidea	Tellinidae	Macoma
333	AY162257	Macoma balthica	Bivalvia	Autobranchia	Heteroconchia	Euheterodonta	Imparidentia	Neoheterodontei	Cardiida	Tellinoidea	Tellinidae	Macoma
334	AF443219	Macoma balthica	Bivalvia	Autobranchia	Heteroconchia	Euheterodonta	Imparidentia	Neoheterodontei	Cardiida	Tellinoidea	Tellinidae	Macoma
335	AF443218	Macoma balthica	Bivalvia	Autobranchia	Heteroconchia	Euheterodonta	Imparidentia	Neoheterodontei	Cardiida	Tellinoidea	Tellinidae	Macoma
336	KC429141	Macoma balthica	Bivalvia	Autobranchia	Heteroconchia	Euheterodonta	Imparidentia	Neoheterodontei	Cardiida	Tellinoidea	Tellinidae	Macoma
337	AF443217	Macoma balthica	Bivalvia	Autobranchia	Heteroconchia	Euheterodonta	Imparidentia	Neoheterodontei	Cardiida	Tellinoidea	Tellinidae	Macoma
338	AY162259	Macoma balthica	Bivalvia	Autobranchia	Heteroconchia	Euheterodonta	Imparidentia	Neoheterodontei	Cardiida	Tellinoidea	Tellinidae	Macoma
339	OM855739	Macoma balthica	Bivalvia	Autobranchia	Heteroconchia	Euheterodonta	Imparidentia	Neoheterodontei	Cardiida	Tellinoidea	Tellinidae	Macoma
340	OM855751	Macoma balthica	Bivalvia	Autobranchia	Heteroconchia	Euheterodonta	Imparidentia	Neoheterodontei	Cardiida	Tellinoidea	Tellinidae	Macoma
341	OM855618	Macoma balthica	Bivalvia	Autobranchia	Heteroconchia	Euheterodonta	Imparidentia	Neoheterodontei	Cardiida	Tellinoidea	Tellinidae	Macoma
342	OM855631	Macoma balthica	Bivalvia	Autobranchia	Heteroconchia	Euheterodonta	Imparidentia	Neoheterodontei	Cardiida	Tellinoidea	Tellinidae	Macoma
343	OM855635	Macoma balthica	Bivalvia	Autobranchia	Heteroconchia	Euheterodonta	Imparidentia	Neoheterodontei	Cardiida	Tellinoidea	Tellinidae	Macoma
344	OM855643	Macoma balthica	Bivalvia	Autobranchia	Heteroconchia	Euheterodonta	Imparidentia	Neoheterodontei	Cardiida	Tellinoidea	Tellinidae	Macoma
345	OM855645	Macoma balthica	Bivalvia	Autobranchia	Heteroconchia	Euheterodonta	Imparidentia	Neoheterodontei	Cardiida	Tellinoidea	Tellinidae	Macoma
346	OM855647	Macoma balthica	Bivalvia	Autobranchia	Heteroconchia	Euheterodonta	Imparidentia	Neoheterodontei	Cardiida	Tellinoidea	Tellinidae	Macoma
347	OM855648	Macoma balthica	Bivalvia	Autobranchia	Heteroconchia	Euheterodonta	Imparidentia	Neoheterodontei	Cardiida	Tellinoidea	Tellinidae	Macoma
348	OM855650	Macoma balthica	Bivalvia	Autobranchia	Heteroconchia	Euheterodonta	Imparidentia	Neoheterodontei	Cardiida	Tellinoidea	Tellinidae	Macoma
349	OM855656	Macoma balthica	Bivalvia	Autobranchia	Heteroconchia	Euheterodonta	Imparidentia	Neoheterodontei	Cardiida	Tellinoidea	Tellinidae	Macoma
350	OM855660	Macoma balthica	Bivalvia	Autobranchia	Heteroconchia	Euheterodonta	Imparidentia	Neoheterodontei	Cardiida	Tellinoidea	Tellinidae	Macoma
351	OM855661	Macoma balthica	Bivalvia	Autobranchia	Heteroconchia	Euheterodonta	Imparidentia	Neoheterodontei	Cardiida	Tellinoidea	Tellinidae	Macoma
352	OM855671	Macoma balthica	Bivalvia	Autobranchia	Heteroconchia	Euheterodonta	Imparidentia	Neoheterodontei	Cardiida	Tellinoidea	Tellinidae	Macoma
353	OM855677	Macoma balthica	Bivalvia	Autobranchia	Heteroconchia	Euheterodonta	Imparidentia	Neoheterodontei	Cardiida	Tellinoidea	Tellinidae	Macoma
354	OM855682	Macoma balthica	Bivalvia	Autobranchia	Heteroconchia	Euheterodonta	Imparidentia	Neoheterodontei	Cardiida	Tellinoidea	Tellinidae	Macoma
355	OM855762	Macoma balthica	Bivalvia	Autobranchia	Heteroconchia	Euheterodonta	Imparidentia	Neoheterodontei	Cardiida	Tellinoidea	Tellinidae	Macoma
356	OM855763	Macoma balthica	Bivalvia	Autobranchia	Heteroconchia	Euheterodonta	Imparidentia	Neoheterodontei	Cardiida	Tellinoidea	Tellinidae	Macoma
357	OM855766	Macoma balthica	Bivalvia	Autobranchia	Heteroconchia	Euheterodonta	Imparidentia	Neoheterodontei	Cardiida	Tellinoidea	Tellinidae	Macoma
358	OM855769	Macoma balthica	Bivalvia	Autobranchia	Heteroconchia	Euheterodonta	Imparidentia	Neoheterodontei	Cardiida	Tellinoidea	Tellinidae	Macoma
359	OM855831	Macoma balthica	Bivalvia	Autobranchia	Heteroconchia	Euheterodonta	Imparidentia	Neoheterodontei	Cardiida	Tellinoidea	Tellinidae	Macoma
360	OM855835	Macoma balthica	Bivalvia	Autobranchia	Heteroconchia	Euheterodonta	Imparidentia	Neoheterodontei	Cardiida	Tellinoidea	Tellinidae	Macoma
361	AY162258	Macoma balthica	Bivalvia	Autobranchia	Heteroconchia	Euheterodonta	Imparidentia	Neoheterodontei	Cardiida	Tellinoidea	Tellinidae	Macoma
362	AF443222	Macoma balthica	Bivalvia	Autobranchia	Heteroconchia	Euheterodonta	Imparidentia	Neoheterodontei	Cardiida	Tellinoidea	Tellinidae	Macoma
363	AF443221	Macoma balthica	Bivalvia	Autobranchia	Heteroconchia	Euheterodonta	Imparidentia	Neoheterodontei	Cardiida	Tellinoidea	Tellinidae	Macoma
364	AF443220	Macoma balthica	Bivalvia	Autobranchia	Heteroconchia	Euheterodonta	Imparidentia	Neoheterodontei	Cardiida	Tellinoidea	Tellinidae	Macoma
365	AY162255	Macoma balthica	Bivalvia	Autobranchia	Heteroconchia	Euheterodonta	Imparidentia	Neoheterodontei	Cardiida	Tellinoidea	Tellinidae	Macoma
366	OM855798	Macoma balthica	Bivalvia	Autobranchia	Heteroconchia	Euheterodonta	Imparidentia	Neoheterodontei	Cardiida	Tellinoidea	Tellinidae	Macoma
367	OM855789	Macoma balthica	Bivalvia	Autobranchia	Heteroconchia	Euheterodonta	Imparidentia	Neoheterodontei	Cardiida	Tellinoidea	Tellinidae	Macoma
368	OM855801	Macoma balthica	Bivalvia	Autobranchia	Heteroconchia	Euheterodonta	Imparidentia	Neoheterodontei	Cardiida	Tellinoidea	Tellinidae	Macoma
369	OM855718	Macoma balthica	Bivalvia	Autobranchia	Heteroconchia	Euheterodonta	Imparidentia	Neoheterodontei	Cardiida	Tellinoidea	Tellinidae	Macoma
370	OM855676	Macoma balthica	Bivalvia	Autobranchia	Heteroconchia	Euheterodonta	Imparidentia	Neoheterodontei	Cardiida	Tellinoidea	Tellinidae	Macoma
371	OM855721	Macoma balthica	Bivalvia	Autobranchia	Heteroconchia	Euheterodonta	Imparidentia	Neoheterodontei	Cardiida	Tellinoidea	Tellinidae	Macoma
372	OM855669	Macoma balthica	Bivalvia	Autobranchia	Heteroconchia	Euheterodonta	Imparidentia	Neoheterodontei	Cardiida	Tellinoidea	Tellinidae	Macoma
373	OM855894	Macoma balthica	Bivalvia	Autobranchia	Heteroconchia	Euheterodonta	Imparidentia	Neoheterodontei	Cardiida	Tellinoidea	Tellinidae	Macoma
374	OM855658	Macoma balthica	Bivalvia	Autobranchia	Heteroconchia	Euheterodonta	Imparidentia	Neoheterodontei	Cardiida	Tellinoidea	Tellinidae	Macoma
375	OM855668	Macoma balthica	Bivalvia	Autobranchia	Heteroconchia	Euheterodonta	Imparidentia	Neoheterodontei	Cardiida	Tellinoidea	Tellinidae	Macoma
376	OM855681	Macoma balthica	Bivalvia	Autobranchia	Heteroconchia	Euheterodonta	Imparidentia	Neoheterodontei	Cardiida	Tellinoidea	Tellinidae	Macoma
377	OM855686	Macoma balthica	Bivalvia	Autobranchia	Heteroconchia	Euheterodonta	Imparidentia	Neoheterodontei	Cardiida	Tellinoidea	Tellinidae	Macoma
378	OM855689	Macoma balthica	Bivalvia	Autobranchia	Heteroconchia	Euheterodonta	Imparidentia	Neoheterodontei	Cardiida	Tellinoidea	Tellinidae	Macoma
379	OM855691	Macoma balthica	Bivalvia	Autobranchia	Heteroconchia	Euheterodonta	Imparidentia	Neoheterodontei	Cardiida	Tellinoidea	Tellinidae	Macoma
380	OM855694	Macoma balthica	Bivalvia	Autobranchia	Heteroconchia	Euheterodonta	Imparidentia	Neoheterodontei	Cardiida	Tellinoidea	Tellinidae	Macoma
381	OM855697	Macoma balthica	Bivalvia	Autobranchia	Heteroconchia	Euheterodonta	Imparidentia	Neoheterodontei	Cardiida	Tellinoidea	Tellinidae	Macoma
382	OM855698	Macoma balthica	Bivalvia	Autobranchia	Heteroconchia	Euheterodonta	Imparidentia	Neoheterodontei	Cardiida	Tellinoidea	Tellinidae	Macoma
383	OM855701	Macoma balthica	Bivalvia	Autobranchia	Heteroconchia	Euheterodonta	Imparidentia	Neoheterodontei	Cardiida	Tellinoidea	Tellinidae	Macoma
384	OM855704	Macoma balthica	Bivalvia	Autobranchia	Heteroconchia	Euheterodonta	Imparidentia	Neoheterodontei	Cardiida	Tellinoidea	Tellinidae	Macoma
385	OM855706	Macoma balthica	Bivalvia	Autobranchia	Heteroconchia	Euheterodonta	Imparidentia	Neoheterodontei	Cardiida	Tellinoidea	Tellinidae	Macoma
386	OM855707	Macoma balthica	Bivalvia	Autobranchia	Heteroconchia	Euheterodonta	Imparidentia	Neoheterodontei	Cardiida	Tellinoidea	Tellinidae	Macoma
387	OM855711	Macoma balthica	Bivalvia	Autobranchia	Heteroconchia	Euheterodonta	Imparidentia	Neoheterodontei	Cardiida	Tellinoidea	Tellinidae	Macoma
388	OM855715	Macoma balthica	Bivalvia	Autobranchia	Heteroconchia	Euheterodonta	Imparidentia	Neoheterodontei	Cardiida	Tellinoidea	Tellinidae	Macoma
389	OM855719	Macoma balthica	Bivalvia	Autobranchia	Heteroconchia	Euheterodonta	Imparidentia	Neoheterodontei	Cardiida	Tellinoidea	Tellinidae	Macoma
390	OM855720	Macoma balthica	Bivalvia	Autobranchia	Heteroconchia	Euheterodonta	Imparidentia	Neoheterodontei	Cardiida	Tellinoidea	Tellinidae	Macoma
391	OM855722	Macoma balthica	Bivalvia	Autobranchia	Heteroconchia	Euheterodonta	Imparidentia	Neoheterodontei	Cardiida	Tellinoidea	Tellinidae	Macoma
392	OM855724	Macoma balthica	Bivalvia	Autobranchia	Heteroconchia	Euheterodonta	Imparidentia	Neoheterodontei	Cardiida	Tellinoidea	Tellinidae	Macoma
393	OM855725	Macoma balthica	Bivalvia	Autobranchia	Heteroconchia	Euheterodonta	Imparidentia	Neoheterodontei	Cardiida	Tellinoidea	Tellinidae	Macoma
394	OM855727	Macoma balthica	Bivalvia	Autobranchia	Heteroconchia	Euheterodonta	Imparidentia	Neoheterodontei	Cardiida	Tellinoidea	Tellinidae	Macoma
395	OM855728	Macoma balthica	Bivalvia	Autobranchia	Heteroconchia	Euheterodonta	Imparidentia	Neoheterodontei	Cardiida	Tellinoidea	Tellinidae	Macoma
396	OM855732	Macoma balthica	Bivalvia	Autobranchia	Heteroconchia	Euheterodonta	Imparidentia	Neoheterodontei	Cardiida	Tellinoidea	Tellinidae	Macoma
397	OM855733	Macoma balthica	Bivalvia	Autobranchia	Heteroconchia	Euheterodonta	Imparidentia	Neoheterodontei	Cardiida	Tellinoidea	Tellinidae	Macoma
398	OM855734	Macoma balthica	Bivalvia	Autobranchia	Heteroconchia	Euheterodonta	Imparidentia	Neoheterodontei	Cardiida	Tellinoidea	Tellinidae	Macoma
399	OM855735	Macoma balthica	Bivalvia	Autobranchia	Heteroconchia	Euheterodonta	Imparidentia	Neoheterodontei	Cardiida	Tellinoidea	Tellinidae	Macoma
400	OM855737	Macoma balthica	Bivalvia	Autobranchia	Heteroconchia	Euheterodonta	Imparidentia	Neoheterodontei	Cardiida	Tellinoidea	Tellinidae	Macoma
401	OM855738	Macoma balthica	Bivalvia	Autobranchia	Heteroconchia	Euheterodonta	Imparidentia	Neoheterodontei	Cardiida	Tellinoidea	Tellinidae	Macoma
402	OM855740	Macoma balthica	Bivalvia	Autobranchia	Heteroconchia	Euheterodonta	Imparidentia	Neoheterodontei	Cardiida	Tellinoidea	Tellinidae	Macoma
403	OM855741	Macoma balthica	Bivalvia	Autobranchia	Heteroconchia	Euheterodonta	Imparidentia	Neoheterodontei	Cardiida	Tellinoidea	Tellinidae	Macoma
404	OM855742	Macoma balthica	Bivalvia	Autobranchia	Heteroconchia	Euheterodonta	Imparidentia	Neoheterodontei	Cardiida	Tellinoidea	Tellinidae	Macoma
405	OM855743	Macoma balthica	Bivalvia	Autobranchia	Heteroconchia	Euheterodonta	Imparidentia	Neoheterodontei	Cardiida	Tellinoidea	Tellinidae	Macoma
406	OM855746	Macoma balthica	Bivalvia	Autobranchia	Heteroconchia	Euheterodonta	Imparidentia	Neoheterodontei	Cardiida	Tellinoidea	Tellinidae	Macoma
407	OM855779	Macoma balthica	Bivalvia	Autobranchia	Heteroconchia	Euheterodonta	Imparidentia	Neoheterodontei	Cardiida	Tellinoidea	Tellinidae	Macoma
408	OM855783	Macoma balthica	Bivalvia	Autobranchia	Heteroconchia	Euheterodonta	Imparidentia	Neoheterodontei	Cardiida	Tellinoidea	Tellinidae	Macoma
409	OM855785	Macoma balthica	Bivalvia	Autobranchia	Heteroconchia	Euheterodonta	Imparidentia	Neoheterodontei	Cardiida	Tellinoidea	Tellinidae	Macoma
410	OM855786	Macoma balthica	Bivalvia	Autobranchia	Heteroconchia	Euheterodonta	Imparidentia	Neoheterodontei	Cardiida	Tellinoidea	Tellinidae	Macoma
411	OM855788	Macoma balthica	Bivalvia	Autobranchia	Heteroconchia	Euheterodonta	Imparidentia	Neoheterodontei	Cardiida	Tellinoidea	Tellinidae	Macoma
412	OM855792	Macoma balthica	Bivalvia	Autobranchia	Heteroconchia	Euheterodonta	Imparidentia	Neoheterodontei	Cardiida	Tellinoidea	Tellinidae	Macoma
413	OM855793	Macoma balthica	Bivalvia	Autobranchia	Heteroconchia	Euheterodonta	Imparidentia	Neoheterodontei	Cardiida	Tellinoidea	Tellinidae	Macoma
414	OM855794	Macoma balthica	Bivalvia	Autobranchia	Heteroconchia	Euheterodonta	Imparidentia	Neoheterodontei	Cardiida	Tellinoidea	Tellinidae	Macoma
415	OM855795	Macoma balthica	Bivalvia	Autobranchia	Heteroconchia	Euheterodonta	Imparidentia	Neoheterodontei	Cardiida	Tellinoidea	Tellinidae	Macoma
416	OM855796	Macoma balthica	Bivalvia	Autobranchia	Heteroconchia	Euheterodonta	Imparidentia	Neoheterodontei	Cardiida	Tellinoidea	Tellinidae	Macoma
417	OM855797	Macoma balthica	Bivalvia	Autobranchia	Heteroconchia	Euheterodonta	Imparidentia	Neoheterodontei	Cardiida	Tellinoidea	Tellinidae	Macoma
418	OM855800	Macoma balthica	Bivalvia	Autobranchia	Heteroconchia	Euheterodonta	Imparidentia	Neoheterodontei	Cardiida	Tellinoidea	Tellinidae	Macoma
419	OM855802	Macoma balthica	Bivalvia	Autobranchia	Heteroconchia	Euheterodonta	Imparidentia	Neoheterodontei	Cardiida	Tellinoidea	Tellinidae	Macoma
420	OM855805	Macoma balthica	Bivalvia	Autobranchia	Heteroconchia	Euheterodonta	Imparidentia	Neoheterodontei	Cardiida	Tellinoidea	Tellinidae	Macoma
421	MN119628	Nuttallia olivacea	Bivalvia	Autobranchia	Heteroconchia	Euheterodonta	Imparidentia	Neoheterodontei	Cardiida	Tellinoidea	Psammobiidae	Nuttallia
422	JN176811	Scrobicularia plana	Bivalvia	Autobranchia	Heteroconchia	Euheterodonta	Imparidentia	Neoheterodontei	Cardiida	Tellinoidea	Scrobiculariidae	Scrobicularia
423	JN176815	Scrobicularia plana	Bivalvia	Autobranchia	Heteroconchia	Euheterodonta	Imparidentia	Neoheterodontei	Cardiida	Tellinoidea	Scrobiculariidae	Scrobicularia
424	JN176814	Scrobicularia plana	Bivalvia	Autobranchia	Heteroconchia	Euheterodonta	Imparidentia	Neoheterodontei	Cardiida	Tellinoidea	Scrobiculariidae	Scrobicularia
425	JN176831	Scrobicularia plana	Bivalvia	Autobranchia	Heteroconchia	Euheterodonta	Imparidentia	Neoheterodontei	Cardiida	Tellinoidea	Scrobiculariidae	Scrobicularia
426	JN176810	Scrobicularia plana	Bivalvia	Autobranchia	Heteroconchia	Euheterodonta	Imparidentia	Neoheterodontei	Cardiida	Tellinoidea	Scrobiculariidae	Scrobicularia
427	JN176844	Scrobicularia plana	Bivalvia	Autobranchia	Heteroconchia	Euheterodonta	Imparidentia	Neoheterodontei	Cardiida	Tellinoidea	Scrobiculariidae	Scrobicularia
428	JN176854	Scrobicularia plana	Bivalvia	Autobranchia	Heteroconchia	Euheterodonta	Imparidentia	Neoheterodontei	Cardiida	Tellinoidea	Scrobiculariidae	Scrobicularia
429	JN176868	Scrobicularia plana	Bivalvia	Autobranchia	Heteroconchia	Euheterodonta	Imparidentia	Neoheterodontei	Cardiida	Tellinoidea	Scrobiculariidae	Scrobicularia
430	JN176852	Scrobicularia plana	Bivalvia	Autobranchia	Heteroconchia	Euheterodonta	Imparidentia	Neoheterodontei	Cardiida	Tellinoidea	Scrobiculariidae	Scrobicularia
431	JN176860	Scrobicularia plana	Bivalvia	Autobranchia	Heteroconchia	Euheterodonta	Imparidentia	Neoheterodontei	Cardiida	Tellinoidea	Scrobiculariidae	Scrobicularia
432	JN176858	Scrobicularia plana	Bivalvia	Autobranchia	Heteroconchia	Euheterodonta	Imparidentia	Neoheterodontei	Cardiida	Tellinoidea	Scrobiculariidae	Scrobicularia
433	JN176853	Scrobicularia plana	Bivalvia	Autobranchia	Heteroconchia	Euheterodonta	Imparidentia	Neoheterodontei	Cardiida	Tellinoidea	Scrobiculariidae	Scrobicularia
434	JN176864	Scrobicularia plana	Bivalvia	Autobranchia	Heteroconchia	Euheterodonta	Imparidentia	Neoheterodontei	Cardiida	Tellinoidea	Scrobiculariidae	Scrobicularia
435	JN176848	Scrobicularia plana	Bivalvia	Autobranchia	Heteroconchia	Euheterodonta	Imparidentia	Neoheterodontei	Cardiida	Tellinoidea	Scrobiculariidae	Scrobicularia
436	JN176817	Scrobicularia plana	Bivalvia	Autobranchia	Heteroconchia	Euheterodonta	Imparidentia	Neoheterodontei	Cardiida	Tellinoidea	Scrobiculariidae	Scrobicularia
437	JN176869	Scrobicularia plana	Bivalvia	Autobranchia	Heteroconchia	Euheterodonta	Imparidentia	Neoheterodontei	Cardiida	Tellinoidea	Scrobiculariidae	Scrobicularia
438	JN176849	Scrobicularia plana	Bivalvia	Autobranchia	Heteroconchia	Euheterodonta	Imparidentia	Neoheterodontei	Cardiida	Tellinoidea	Scrobiculariidae	Scrobicularia
439	JN176847	Scrobicularia plana	Bivalvia	Autobranchia	Heteroconchia	Euheterodonta	Imparidentia	Neoheterodontei	Cardiida	Tellinoidea	Scrobiculariidae	Scrobicularia
440	JN176842	Scrobicularia plana	Bivalvia	Autobranchia	Heteroconchia	Euheterodonta	Imparidentia	Neoheterodontei	Cardiida	Tellinoidea	Scrobiculariidae	Scrobicularia
441	JN176840	Scrobicularia plana	Bivalvia	Autobranchia	Heteroconchia	Euheterodonta	Imparidentia	Neoheterodontei	Cardiida	Tellinoidea	Scrobiculariidae	Scrobicularia
442	JN176834	Scrobicularia plana	Bivalvia	Autobranchia	Heteroconchia	Euheterodonta	Imparidentia	Neoheterodontei	Cardiida	Tellinoidea	Scrobiculariidae	Scrobicularia
443	JN176833	Scrobicularia plana	Bivalvia	Autobranchia	Heteroconchia	Euheterodonta	Imparidentia	Neoheterodontei	Cardiida	Tellinoidea	Scrobiculariidae	Scrobicularia
444	JN176828	Scrobicularia plana	Bivalvia	Autobranchia	Heteroconchia	Euheterodonta	Imparidentia	Neoheterodontei	Cardiida	Tellinoidea	Scrobiculariidae	Scrobicularia
445	JN176827	Scrobicularia plana	Bivalvia	Autobranchia	Heteroconchia	Euheterodonta	Imparidentia	Neoheterodontei	Cardiida	Tellinoidea	Scrobiculariidae	Scrobicularia
446	JN176826	Scrobicularia plana	Bivalvia	Autobranchia	Heteroconchia	Euheterodonta	Imparidentia	Neoheterodontei	Cardiida	Tellinoidea	Scrobiculariidae	Scrobicularia
447	JN176832	Scrobicularia plana	Bivalvia	Autobranchia	Heteroconchia	Euheterodonta	Imparidentia	Neoheterodontei	Cardiida	Tellinoidea	Scrobiculariidae	Scrobicularia
448	JN176819	Scrobicularia plana	Bivalvia	Autobranchia	Heteroconchia	Euheterodonta	Imparidentia	Neoheterodontei	Cardiida	Tellinoidea	Scrobiculariidae	Scrobicularia
449	JN176816	Scrobicularia plana	Bivalvia	Autobranchia	Heteroconchia	Euheterodonta	Imparidentia	Neoheterodontei	Cardiida	Tellinoidea	Scrobiculariidae	Scrobicularia
450	JN176865	Scrobicularia plana	Bivalvia	Autobranchia	Heteroconchia	Euheterodonta	Imparidentia	Neoheterodontei	Cardiida	Tellinoidea	Scrobiculariidae	Scrobicularia
451	JN176807	Scrobicularia plana	Bivalvia	Autobranchia	Heteroconchia	Euheterodonta	Imparidentia	Neoheterodontei	Cardiida	Tellinoidea	Scrobiculariidae	Scrobicularia
452	JN176808	Scrobicularia plana	Bivalvia	Autobranchia	Heteroconchia	Euheterodonta	Imparidentia	Neoheterodontei	Cardiida	Tellinoidea	Scrobiculariidae	Scrobicularia
453	JN176824	Scrobicularia plana	Bivalvia	Autobranchia	Heteroconchia	Euheterodonta	Imparidentia	Neoheterodontei	Cardiida	Tellinoidea	Scrobiculariidae	Scrobicularia
454	JN176818	Scrobicularia plana	Bivalvia	Autobranchia	Heteroconchia	Euheterodonta	Imparidentia	Neoheterodontei	Cardiida	Tellinoidea	Scrobiculariidae	Scrobicularia
455	JN176823	Scrobicularia plana	Bivalvia	Autobranchia	Heteroconchia	Euheterodonta	Imparidentia	Neoheterodontei	Cardiida	Tellinoidea	Scrobiculariidae	Scrobicularia
456	JN176851	Scrobicularia plana	Bivalvia	Autobranchia	Heteroconchia	Euheterodonta	Imparidentia	Neoheterodontei	Cardiida	Tellinoidea	Scrobiculariidae	Scrobicularia
457	JN176843	Scrobicularia plana	Bivalvia	Autobranchia	Heteroconchia	Euheterodonta	Imparidentia	Neoheterodontei	Cardiida	Tellinoidea	Scrobiculariidae	Scrobicularia
458	JN176845	Scrobicularia plana	Bivalvia	Autobranchia	Heteroconchia	Euheterodonta	Imparidentia	Neoheterodontei	Cardiida	Tellinoidea	Scrobiculariidae	Scrobicularia
459	JN176857	Scrobicularia plana	Bivalvia	Autobranchia	Heteroconchia	Euheterodonta	Imparidentia	Neoheterodontei	Cardiida	Tellinoidea	Scrobiculariidae	Scrobicularia
460	JN176825	Scrobicularia plana	Bivalvia	Autobranchia	Heteroconchia	Euheterodonta	Imparidentia	Neoheterodontei	Cardiida	Tellinoidea	Scrobiculariidae	Scrobicularia
461	JN176867	Scrobicularia plana	Bivalvia	Autobranchia	Heteroconchia	Euheterodonta	Imparidentia	Neoheterodontei	Cardiida	Tellinoidea	Scrobiculariidae	Scrobicularia
462	JN176863	Scrobicularia plana	Bivalvia	Autobranchia	Heteroconchia	Euheterodonta	Imparidentia	Neoheterodontei	Cardiida	Tellinoidea	Scrobiculariidae	Scrobicularia
463	JN176862	Scrobicularia plana	Bivalvia	Autobranchia	Heteroconchia	Euheterodonta	Imparidentia	Neoheterodontei	Cardiida	Tellinoidea	Scrobiculariidae	Scrobicularia
464	JN176861	Scrobicularia plana	Bivalvia	Autobranchia	Heteroconchia	Euheterodonta	Imparidentia	Neoheterodontei	Cardiida	Tellinoidea	Scrobiculariidae	Scrobicularia
465	JN176859	Scrobicularia plana	Bivalvia	Autobranchia	Heteroconchia	Euheterodonta	Imparidentia	Neoheterodontei	Cardiida	Tellinoidea	Scrobiculariidae	Scrobicularia
466	JN176838	Scrobicularia plana	Bivalvia	Autobranchia	Heteroconchia	Euheterodonta	Imparidentia	Neoheterodontei	Cardiida	Tellinoidea	Scrobiculariidae	Scrobicularia
467	JN176837	Scrobicularia plana	Bivalvia	Autobranchia	Heteroconchia	Euheterodonta	Imparidentia	Neoheterodontei	Cardiida	Tellinoidea	Scrobiculariidae	Scrobicularia
468	JN176809	Scrobicularia plana	Bivalvia	Autobranchia	Heteroconchia	Euheterodonta	Imparidentia	Neoheterodontei	Cardiida	Tellinoidea	Scrobiculariidae	Scrobicularia
469	JN176841	Scrobicularia plana	Bivalvia	Autobranchia	Heteroconchia	Euheterodonta	Imparidentia	Neoheterodontei	Cardiida	Tellinoidea	Scrobiculariidae	Scrobicularia
470	JN176839	Scrobicularia plana	Bivalvia	Autobranchia	Heteroconchia	Euheterodonta	Imparidentia	Neoheterodontei	Cardiida	Tellinoidea	Scrobiculariidae	Scrobicularia
471	JN176829	Scrobicularia plana	Bivalvia	Autobranchia	Heteroconchia	Euheterodonta	Imparidentia	Neoheterodontei	Cardiida	Tellinoidea	Scrobiculariidae	Scrobicularia
472	JN176846	Scrobicularia plana	Bivalvia	Autobranchia	Heteroconchia	Euheterodonta	Imparidentia	Neoheterodontei	Cardiida	Tellinoidea	Scrobiculariidae	Scrobicularia
473	JN176855	Scrobicularia plana	Bivalvia	Autobranchia	Heteroconchia	Euheterodonta	Imparidentia	Neoheterodontei	Cardiida	Tellinoidea	Scrobiculariidae	Scrobicularia
474	JN176806	Scrobicularia plana	Bivalvia	Autobranchia	Heteroconchia	Euheterodonta	Imparidentia	Neoheterodontei	Cardiida	Tellinoidea	Scrobiculariidae	Scrobicularia
475	JN176850	Scrobicularia plana	Bivalvia	Autobranchia	Heteroconchia	Euheterodonta	Imparidentia	Neoheterodontei	Cardiida	Tellinoidea	Scrobiculariidae	Scrobicularia
476	JN176835	Scrobicularia plana	Bivalvia	Autobranchia	Heteroconchia	Euheterodonta	Imparidentia	Neoheterodontei	Cardiida	Tellinoidea	Scrobiculariidae	Scrobicularia
477	JN176821	Scrobicularia plana	Bivalvia	Autobranchia	Heteroconchia	Euheterodonta	Imparidentia	Neoheterodontei	Cardiida	Tellinoidea	Scrobiculariidae	Scrobicularia
478	JN176820	Scrobicularia plana	Bivalvia	Autobranchia	Heteroconchia	Euheterodonta	Imparidentia	Neoheterodontei	Cardiida	Tellinoidea	Scrobiculariidae	Scrobicularia
479	JN176866	Scrobicularia plana	Bivalvia	Autobranchia	Heteroconchia	Euheterodonta	Imparidentia	Neoheterodontei	Cardiida	Tellinoidea	Scrobiculariidae	Scrobicularia
480	JN176856	Scrobicularia plana	Bivalvia	Autobranchia	Heteroconchia	Euheterodonta	Imparidentia	Neoheterodontei	Cardiida	Tellinoidea	Scrobiculariidae	Scrobicularia
481	JN176836	Scrobicularia plana	Bivalvia	Autobranchia	Heteroconchia	Euheterodonta	Imparidentia	Neoheterodontei	Cardiida	Tellinoidea	Scrobiculariidae	Scrobicularia
482	JN176830	Scrobicularia plana	Bivalvia	Autobranchia	Heteroconchia	Euheterodonta	Imparidentia	Neoheterodontei	Cardiida	Tellinoidea	Scrobiculariidae	Scrobicularia
483	JN176822	Scrobicularia plana	Bivalvia	Autobranchia	Heteroconchia	Euheterodonta	Imparidentia	Neoheterodontei	Cardiida	Tellinoidea	Scrobiculariidae	Scrobicularia
484	JN176813	Scrobicularia plana	Bivalvia	Autobranchia	Heteroconchia	Euheterodonta	Imparidentia	Neoheterodontei	Cardiida	Tellinoidea	Scrobiculariidae	Scrobicularia
485	JN176812	Scrobicularia plana	Bivalvia	Autobranchia	Heteroconchia	Euheterodonta	Imparidentia	Neoheterodontei	Cardiida	Tellinoidea	Scrobiculariidae	Scrobicularia
486	JN176805	Scrobicularia plana	Bivalvia	Autobranchia	Heteroconchia	Euheterodonta	Imparidentia	Neoheterodontei	Cardiida	Tellinoidea	Scrobiculariidae	Scrobicularia
487	MW628297	Donax variabilis	Bivalvia	Autobranchia	Heteroconchia	Euheterodonta	Imparidentia	Neoheterodontei	Cardiida	Tellinoidea	Donacidae	Donax
488	MW628288	Donax variabilis	Bivalvia	Autobranchia	Heteroconchia	Euheterodonta	Imparidentia	Neoheterodontei	Cardiida	Tellinoidea	Donacidae	Donax
489	MW628289	Donax variabilis	Bivalvia	Autobranchia	Heteroconchia	Euheterodonta	Imparidentia	Neoheterodontei	Cardiida	Tellinoidea	Donacidae	Donax
490	MW628294	Donax variabilis	Bivalvia	Autobranchia	Heteroconchia	Euheterodonta	Imparidentia	Neoheterodontei	Cardiida	Tellinoidea	Donacidae	Donax
491	MW628304	Donax variabilis	Bivalvia	Autobranchia	Heteroconchia	Euheterodonta	Imparidentia	Neoheterodontei	Cardiida	Tellinoidea	Donacidae	Donax
492	MW628293	Donax variabilis	Bivalvia	Autobranchia	Heteroconchia	Euheterodonta	Imparidentia	Neoheterodontei	Cardiida	Tellinoidea	Donacidae	Donax
493	MW628305	Donax variabilis	Bivalvia	Autobranchia	Heteroconchia	Euheterodonta	Imparidentia	Neoheterodontei	Cardiida	Tellinoidea	Donacidae	Donax
494	MW628296	Donax variabilis	Bivalvia	Autobranchia	Heteroconchia	Euheterodonta	Imparidentia	Neoheterodontei	Cardiida	Tellinoidea	Donacidae	Donax
495	MW628257	Donax fossor	Bivalvia	Autobranchia	Heteroconchia	Euheterodonta	Imparidentia	Neoheterodontei	Cardiida	Tellinoidea	Donacidae	Donax
496	MW628249	Donax fossor	Bivalvia	Autobranchia	Heteroconchia	Euheterodonta	Imparidentia	Neoheterodontei	Cardiida	Tellinoidea	Donacidae	Donax
497	MW628248	Donax fossor	Bivalvia	Autobranchia	Heteroconchia	Euheterodonta	Imparidentia	Neoheterodontei	Cardiida	Tellinoidea	Donacidae	Donax
498	MW628275	Donax fossor	Bivalvia	Autobranchia	Heteroconchia	Euheterodonta	Imparidentia	Neoheterodontei	Cardiida	Tellinoidea	Donacidae	Donax
499	MW628250	Donax fossor	Bivalvia	Autobranchia	Heteroconchia	Euheterodonta	Imparidentia	Neoheterodontei	Cardiida	Tellinoidea	Donacidae	Donax
500	MW628254	Donax fossor	Bivalvia	Autobranchia	Heteroconchia	Euheterodonta	Imparidentia	Neoheterodontei	Cardiida	Tellinoidea	Donacidae	Donax
501	MW628244	Donax fossor	Bivalvia	Autobranchia	Heteroconchia	Euheterodonta	Imparidentia	Neoheterodontei	Cardiida	Tellinoidea	Donacidae	Donax
502	MW628280	Donax fossor	Bivalvia	Autobranchia	Heteroconchia	Euheterodonta	Imparidentia	Neoheterodontei	Cardiida	Tellinoidea	Donacidae	Donax
503	MW628283	Donax fossor	Bivalvia	Autobranchia	Heteroconchia	Euheterodonta	Imparidentia	Neoheterodontei	Cardiida	Tellinoidea	Donacidae	Donax
504	MW628256	Donax fossor	Bivalvia	Autobranchia	Heteroconchia	Euheterodonta	Imparidentia	Neoheterodontei	Cardiida	Tellinoidea	Donacidae	Donax
505	MW628258	Donax fossor	Bivalvia	Autobranchia	Heteroconchia	Euheterodonta	Imparidentia	Neoheterodontei	Cardiida	Tellinoidea	Donacidae	Donax
506	MW628251	Donax fossor	Bivalvia	Autobranchia	Heteroconchia	Euheterodonta	Imparidentia	Neoheterodontei	Cardiida	Tellinoidea	Donacidae	Donax
507	MW628274	Donax fossor	Bivalvia	Autobranchia	Heteroconchia	Euheterodonta	Imparidentia	Neoheterodontei	Cardiida	Tellinoidea	Donacidae	Donax
508	MW628279	Donax fossor	Bivalvia	Autobranchia	Heteroconchia	Euheterodonta	Imparidentia	Neoheterodontei	Cardiida	Tellinoidea	Donacidae	Donax
509	MW628246	Donax fossor	Bivalvia	Autobranchia	Heteroconchia	Euheterodonta	Imparidentia	Neoheterodontei	Cardiida	Tellinoidea	Donacidae	Donax
510	MW628247	Donax fossor	Bivalvia	Autobranchia	Heteroconchia	Euheterodonta	Imparidentia	Neoheterodontei	Cardiida	Tellinoidea	Donacidae	Donax
511	MW628241	Donax fossor	Bivalvia	Autobranchia	Heteroconchia	Euheterodonta	Imparidentia	Neoheterodontei	Cardiida	Tellinoidea	Donacidae	Donax
512	MW628278	Donax fossor	Bivalvia	Autobranchia	Heteroconchia	Euheterodonta	Imparidentia	Neoheterodontei	Cardiida	Tellinoidea	Donacidae	Donax
513	MW628276	Donax fossor	Bivalvia	Autobranchia	Heteroconchia	Euheterodonta	Imparidentia	Neoheterodontei	Cardiida	Tellinoidea	Donacidae	Donax
514	MW628286	Donax fossor	Bivalvia	Autobranchia	Heteroconchia	Euheterodonta	Imparidentia	Neoheterodontei	Cardiida	Tellinoidea	Donacidae	Donax
515	MW628242	Donax fossor	Bivalvia	Autobranchia	Heteroconchia	Euheterodonta	Imparidentia	Neoheterodontei	Cardiida	Tellinoidea	Donacidae	Donax
516	MW628255	Donax fossor	Bivalvia	Autobranchia	Heteroconchia	Euheterodonta	Imparidentia	Neoheterodontei	Cardiida	Tellinoidea	Donacidae	Donax
517	MW628259	Donax fossor	Bivalvia	Autobranchia	Heteroconchia	Euheterodonta	Imparidentia	Neoheterodontei	Cardiida	Tellinoidea	Donacidae	Donax
518	MW628273	Donax fossor	Bivalvia	Autobranchia	Heteroconchia	Euheterodonta	Imparidentia	Neoheterodontei	Cardiida	Tellinoidea	Donacidae	Donax
519	MW628277	Donax fossor	Bivalvia	Autobranchia	Heteroconchia	Euheterodonta	Imparidentia	Neoheterodontei	Cardiida	Tellinoidea	Donacidae	Donax
520	MW628281	Donax fossor	Bivalvia	Autobranchia	Heteroconchia	Euheterodonta	Imparidentia	Neoheterodontei	Cardiida	Tellinoidea	Donacidae	Donax
521	MW628287	Donax fossor	Bivalvia	Autobranchia	Heteroconchia	Euheterodonta	Imparidentia	Neoheterodontei	Cardiida	Tellinoidea	Donacidae	Donax
522	MW628285	Donax fossor	Bivalvia	Autobranchia	Heteroconchia	Euheterodonta	Imparidentia	Neoheterodontei	Cardiida	Tellinoidea	Donacidae	Donax
523	MW628260	Donax fossor	Bivalvia	Autobranchia	Heteroconchia	Euheterodonta	Imparidentia	Neoheterodontei	Cardiida	Tellinoidea	Donacidae	Donax
524	MW628253	Donax fossor	Bivalvia	Autobranchia	Heteroconchia	Euheterodonta	Imparidentia	Neoheterodontei	Cardiida	Tellinoidea	Donacidae	Donax
525	MW628243	Donax fossor	Bivalvia	Autobranchia	Heteroconchia	Euheterodonta	Imparidentia	Neoheterodontei	Cardiida	Tellinoidea	Donacidae	Donax
526	MW628284	Donax fossor	Bivalvia	Autobranchia	Heteroconchia	Euheterodonta	Imparidentia	Neoheterodontei	Cardiida	Tellinoidea	Donacidae	Donax
527	MW628245	Donax fossor	Bivalvia	Autobranchia	Heteroconchia	Euheterodonta	Imparidentia	Neoheterodontei	Cardiida	Tellinoidea	Donacidae	Donax
528	MW000252	Galatea schwabi	Bivalvia	Autobranchia	Heteroconchia	Euheterodonta	Imparidentia	Neoheterodontei	Cardiida	Tellinoidea	Donacidae	Galatea
529	MW000253	Galatea schwabi	Bivalvia	Autobranchia	Heteroconchia	Euheterodonta	Imparidentia	Neoheterodontei	Cardiida	Tellinoidea	Donacidae	Galatea
530	MW000251	Galatea schwabi	Bivalvia	Autobranchia	Heteroconchia	Euheterodonta	Imparidentia	Neoheterodontei	Cardiida	Tellinoidea	Donacidae	Galatea
531	MW000254	Galatea schwabi	Bivalvia	Autobranchia	Heteroconchia	Euheterodonta	Imparidentia	Neoheterodontei	Cardiida	Tellinoidea	Donacidae	Galatea
532	AB714905	Azorinus minutus	Bivalvia	Autobranchia	Heteroconchia	Euheterodonta	Imparidentia	Neoheterodontei	Cardiida	Tellinoidea	Solecurtidae	Azorinus
533	MN608307	Serratina capsoides	Bivalvia	Autobranchia	Heteroconchia	Euheterodonta	Imparidentia	Neoheterodontei	Cardiida	Tellinoidea	Tellinidae	Serratina
534	MN608308	Serratina capsoides	Bivalvia	Autobranchia	Heteroconchia	Euheterodonta	Imparidentia	Neoheterodontei	Cardiida	Tellinoidea	Tellinidae	Serratina
535	KC429142	Scissula similis	Bivalvia	Autobranchia	Heteroconchia	Euheterodonta	Imparidentia	Neoheterodontei	Cardiida	Tellinoidea	Tellinidae	Scissula
536	MN608327	Gari maculosa	Bivalvia	Autobranchia	Heteroconchia	Euheterodonta	Imparidentia	Neoheterodontei	Cardiida	Tellinoidea	Psammobiidae	Gari
537	MN608326	Gari maculosa	Bivalvia	Autobranchia	Heteroconchia	Euheterodonta	Imparidentia	Neoheterodontei	Cardiida	Tellinoidea	Psammobiidae	Gari
538	MN608325	Gari maculosa	Bivalvia	Autobranchia	Heteroconchia	Euheterodonta	Imparidentia	Neoheterodontei	Cardiida	Tellinoidea	Psammobiidae	Gari
539	MN608315	Semele crenulata	Bivalvia	Autobranchia	Heteroconchia	Euheterodonta	Imparidentia	Neoheterodontei	Cardiida	Tellinoidea	Semelidae	Semele
540	MN608314	Semele crenulata	Bivalvia	Autobranchia	Heteroconchia	Euheterodonta	Imparidentia	Neoheterodontei	Cardiida	Tellinoidea	Semelidae	Semele
541	MN608317	Semele crenulata	Bivalvia	Autobranchia	Heteroconchia	Euheterodonta	Imparidentia	Neoheterodontei	Cardiida	Tellinoidea	Semelidae	Semele
542	MN608316	Semele crenulata	Bivalvia	Autobranchia	Heteroconchia	Euheterodonta	Imparidentia	Neoheterodontei	Cardiida	Tellinoidea	Semelidae	Semele
543	MN608318	Semele crenulata	Bivalvia	Autobranchia	Heteroconchia	Euheterodonta	Imparidentia	Neoheterodontei	Cardiida	Tellinoidea	Semelidae	Semele
544	MN119646	Megangulus venulosus	Bivalvia	Autobranchia	Heteroconchia	Euheterodonta	Imparidentia	Neoheterodontei	Cardiida	Tellinoidea	Tellinidae	Megangulus
545	MN608321	Gari elongata	Bivalvia	Autobranchia	Heteroconchia	Euheterodonta	Imparidentia	Neoheterodontei	Cardiida	Tellinoidea	Psammobiidae	Gari
546	MN608323	Gari elongata	Bivalvia	Autobranchia	Heteroconchia	Euheterodonta	Imparidentia	Neoheterodontei	Cardiida	Tellinoidea	Psammobiidae	Gari
547	MN608322	Gari elongata	Bivalvia	Autobranchia	Heteroconchia	Euheterodonta	Imparidentia	Neoheterodontei	Cardiida	Tellinoidea	Psammobiidae	Gari
548	MN608324	Gari elongata	Bivalvia	Autobranchia	Heteroconchia	Euheterodonta	Imparidentia	Neoheterodontei	Cardiida	Tellinoidea	Psammobiidae	Gari
549	MN608309	Quidnipagus palatam	Bivalvia	Autobranchia	Heteroconchia	Euheterodonta	Imparidentia	Neoheterodontei	Cardiida	Tellinoidea	Tellinidae	Quidnipagus
550	MN608310	Quidnipagus palatam	Bivalvia	Autobranchia	Heteroconchia	Euheterodonta	Imparidentia	Neoheterodontei	Cardiida	Tellinoidea	Tellinidae	Quidnipagus
551	MN608311	Quidnipagus palatam	Bivalvia	Autobranchia	Heteroconchia	Euheterodonta	Imparidentia	Neoheterodontei	Cardiida	Tellinoidea	Tellinidae	Quidnipagus
552	MN608319	Hiatula acuta	Bivalvia	Autobranchia	Heteroconchia	Euheterodonta	Imparidentia	Neoheterodontei	Cardiida	Tellinoidea	Psammobiidae	Hiatula
553	MN608320	Hiatula acuta	Bivalvia	Autobranchia	Heteroconchia	Euheterodonta	Imparidentia	Neoheterodontei	Cardiida	Tellinoidea	Psammobiidae	Hiatula
554	KC429144	Asaphis deflorata	Bivalvia	Autobranchia	Heteroconchia	Euheterodonta	Imparidentia	Neoheterodontei	Cardiida	Tellinoidea	Psammobiidae	Asaphis
555	MN608328	Asaphis violascens	Bivalvia	Autobranchia	Heteroconchia	Euheterodonta	Imparidentia	Neoheterodontei	Cardiida	Tellinoidea	Psammobiidae	Asaphis
556	MN608329	Asaphis violascens	Bivalvia	Autobranchia	Heteroconchia	Euheterodonta	Imparidentia	Neoheterodontei	Cardiida	Tellinoidea	Psammobiidae	Asaphis
557	OM856223	Macoma balthica	Bivalvia	Autobranchia	Heteroconchia	Euheterodonta	Imparidentia	Neoheterodontei	Cardiida	Tellinoidea	Tellinidae	Macoma
558	OM856219	Macoma balthica	Bivalvia	Autobranchia	Heteroconchia	Euheterodonta	Imparidentia	Neoheterodontei	Cardiida	Tellinoidea	Tellinidae	Macoma
559	OM856220	Macoma balthica	Bivalvia	Autobranchia	Heteroconchia	Euheterodonta	Imparidentia	Neoheterodontei	Cardiida	Tellinoidea	Tellinidae	Macoma
560	OM856222	Macoma balthica	Bivalvia	Autobranchia	Heteroconchia	Euheterodonta	Imparidentia	Neoheterodontei	Cardiida	Tellinoidea	Tellinidae	Macoma
561	OM856224	Macoma balthica	Bivalvia	Autobranchia	Heteroconchia	Euheterodonta	Imparidentia	Neoheterodontei	Cardiida	Tellinoidea	Tellinidae	Macoma
562	OM856256	Macoma balthica	Bivalvia	Autobranchia	Heteroconchia	Euheterodonta	Imparidentia	Neoheterodontei	Cardiida	Tellinoidea	Tellinidae	Macoma
563	OM856305	Macoma balthica	Bivalvia	Autobranchia	Heteroconchia	Euheterodonta	Imparidentia	Neoheterodontei	Cardiida	Tellinoidea	Tellinidae	Macoma
564	OM856190	Macoma balthica	Bivalvia	Autobranchia	Heteroconchia	Euheterodonta	Imparidentia	Neoheterodontei	Cardiida	Tellinoidea	Tellinidae	Macoma
565	OM856221	Macoma balthica	Bivalvia	Autobranchia	Heteroconchia	Euheterodonta	Imparidentia	Neoheterodontei	Cardiida	Tellinoidea	Tellinidae	Macoma
566	OM856255	Macoma balthica	Bivalvia	Autobranchia	Heteroconchia	Euheterodonta	Imparidentia	Neoheterodontei	Cardiida	Tellinoidea	Tellinidae	Macoma
567	OM856078	Macoma balthica	Bivalvia	Autobranchia	Heteroconchia	Euheterodonta	Imparidentia	Neoheterodontei	Cardiida	Tellinoidea	Tellinidae	Macoma
568	OM856304	Macoma balthica	Bivalvia	Autobranchia	Heteroconchia	Euheterodonta	Imparidentia	Neoheterodontei	Cardiida	Tellinoidea	Tellinidae	Macoma
569	OM856193	Macoma balthica	Bivalvia	Autobranchia	Heteroconchia	Euheterodonta	Imparidentia	Neoheterodontei	Cardiida	Tellinoidea	Tellinidae	Macoma
570	OM856155	Macoma balthica	Bivalvia	Autobranchia	Heteroconchia	Euheterodonta	Imparidentia	Neoheterodontei	Cardiida	Tellinoidea	Tellinidae	Macoma
571	OM856332	Macoma balthica	Bivalvia	Autobranchia	Heteroconchia	Euheterodonta	Imparidentia	Neoheterodontei	Cardiida	Tellinoidea	Tellinidae	Macoma
572	OM856149	Macoma balthica	Bivalvia	Autobranchia	Heteroconchia	Euheterodonta	Imparidentia	Neoheterodontei	Cardiida	Tellinoidea	Tellinidae	Macoma
573	OM856206	Macoma balthica	Bivalvia	Autobranchia	Heteroconchia	Euheterodonta	Imparidentia	Neoheterodontei	Cardiida	Tellinoidea	Tellinidae	Macoma
574	OM856338	Macoma balthica	Bivalvia	Autobranchia	Heteroconchia	Euheterodonta	Imparidentia	Neoheterodontei	Cardiida	Tellinoidea	Tellinidae	Macoma
575	OM856307	Macoma balthica	Bivalvia	Autobranchia	Heteroconchia	Euheterodonta	Imparidentia	Neoheterodontei	Cardiida	Tellinoidea	Tellinidae	Macoma
576	OM856139	Macoma balthica	Bivalvia	Autobranchia	Heteroconchia	Euheterodonta	Imparidentia	Neoheterodontei	Cardiida	Tellinoidea	Tellinidae	Macoma
577	OM856136	Macoma balthica	Bivalvia	Autobranchia	Heteroconchia	Euheterodonta	Imparidentia	Neoheterodontei	Cardiida	Tellinoidea	Tellinidae	Macoma
578	OM856300	Macoma balthica	Bivalvia	Autobranchia	Heteroconchia	Euheterodonta	Imparidentia	Neoheterodontei	Cardiida	Tellinoidea	Tellinidae	Macoma
579	OM856331	Macoma balthica	Bivalvia	Autobranchia	Heteroconchia	Euheterodonta	Imparidentia	Neoheterodontei	Cardiida	Tellinoidea	Tellinidae	Macoma
580	OM856129	Macoma balthica	Bivalvia	Autobranchia	Heteroconchia	Euheterodonta	Imparidentia	Neoheterodontei	Cardiida	Tellinoidea	Tellinidae	Macoma
581	OM856130	Macoma balthica	Bivalvia	Autobranchia	Heteroconchia	Euheterodonta	Imparidentia	Neoheterodontei	Cardiida	Tellinoidea	Tellinidae	Macoma
582	OM856131	Macoma balthica	Bivalvia	Autobranchia	Heteroconchia	Euheterodonta	Imparidentia	Neoheterodontei	Cardiida	Tellinoidea	Tellinidae	Macoma
583	OM856134	Macoma balthica	Bivalvia	Autobranchia	Heteroconchia	Euheterodonta	Imparidentia	Neoheterodontei	Cardiida	Tellinoidea	Tellinidae	Macoma
584	OM856137	Macoma balthica	Bivalvia	Autobranchia	Heteroconchia	Euheterodonta	Imparidentia	Neoheterodontei	Cardiida	Tellinoidea	Tellinidae	Macoma
585	OM856144	Macoma balthica	Bivalvia	Autobranchia	Heteroconchia	Euheterodonta	Imparidentia	Neoheterodontei	Cardiida	Tellinoidea	Tellinidae	Macoma
586	OM856148	Macoma balthica	Bivalvia	Autobranchia	Heteroconchia	Euheterodonta	Imparidentia	Neoheterodontei	Cardiida	Tellinoidea	Tellinidae	Macoma
587	OM856153	Macoma balthica	Bivalvia	Autobranchia	Heteroconchia	Euheterodonta	Imparidentia	Neoheterodontei	Cardiida	Tellinoidea	Tellinidae	Macoma
588	OM856191	Macoma balthica	Bivalvia	Autobranchia	Heteroconchia	Euheterodonta	Imparidentia	Neoheterodontei	Cardiida	Tellinoidea	Tellinidae	Macoma
589	OM856196	Macoma balthica	Bivalvia	Autobranchia	Heteroconchia	Euheterodonta	Imparidentia	Neoheterodontei	Cardiida	Tellinoidea	Tellinidae	Macoma
590	OM856198	Macoma balthica	Bivalvia	Autobranchia	Heteroconchia	Euheterodonta	Imparidentia	Neoheterodontei	Cardiida	Tellinoidea	Tellinidae	Macoma
591	OM856199	Macoma balthica	Bivalvia	Autobranchia	Heteroconchia	Euheterodonta	Imparidentia	Neoheterodontei	Cardiida	Tellinoidea	Tellinidae	Macoma
592	OM856212	Macoma balthica	Bivalvia	Autobranchia	Heteroconchia	Euheterodonta	Imparidentia	Neoheterodontei	Cardiida	Tellinoidea	Tellinidae	Macoma
593	OM856302	Macoma balthica	Bivalvia	Autobranchia	Heteroconchia	Euheterodonta	Imparidentia	Neoheterodontei	Cardiida	Tellinoidea	Tellinidae	Macoma
594	OM856308	Macoma balthica	Bivalvia	Autobranchia	Heteroconchia	Euheterodonta	Imparidentia	Neoheterodontei	Cardiida	Tellinoidea	Tellinidae	Macoma
595	OM856320	Macoma balthica	Bivalvia	Autobranchia	Heteroconchia	Euheterodonta	Imparidentia	Neoheterodontei	Cardiida	Tellinoidea	Tellinidae	Macoma
596	OM856322	Macoma balthica	Bivalvia	Autobranchia	Heteroconchia	Euheterodonta	Imparidentia	Neoheterodontei	Cardiida	Tellinoidea	Tellinidae	Macoma
597	OM856326	Macoma balthica	Bivalvia	Autobranchia	Heteroconchia	Euheterodonta	Imparidentia	Neoheterodontei	Cardiida	Tellinoidea	Tellinidae	Macoma
598	OM856327	Macoma balthica	Bivalvia	Autobranchia	Heteroconchia	Euheterodonta	Imparidentia	Neoheterodontei	Cardiida	Tellinoidea	Tellinidae	Macoma
599	OM856333	Macoma balthica	Bivalvia	Autobranchia	Heteroconchia	Euheterodonta	Imparidentia	Neoheterodontei	Cardiida	Tellinoidea	Tellinidae	Macoma
600	OM856334	Macoma balthica	Bivalvia	Autobranchia	Heteroconchia	Euheterodonta	Imparidentia	Neoheterodontei	Cardiida	Tellinoidea	Tellinidae	Macoma
601	OM856336	Macoma balthica	Bivalvia	Autobranchia	Heteroconchia	Euheterodonta	Imparidentia	Neoheterodontei	Cardiida	Tellinoidea	Tellinidae	Macoma
602	OM856168	Macoma balthica	Bivalvia	Autobranchia	Heteroconchia	Euheterodonta	Imparidentia	Neoheterodontei	Cardiida	Tellinoidea	Tellinidae	Macoma
603	OM856209	Macoma balthica	Bivalvia	Autobranchia	Heteroconchia	Euheterodonta	Imparidentia	Neoheterodontei	Cardiida	Tellinoidea	Tellinidae	Macoma
604	OM856289	Macoma balthica	Bivalvia	Autobranchia	Heteroconchia	Euheterodonta	Imparidentia	Neoheterodontei	Cardiida	Tellinoidea	Tellinidae	Macoma
605	OM856187	Macoma balthica	Bivalvia	Autobranchia	Heteroconchia	Euheterodonta	Imparidentia	Neoheterodontei	Cardiida	Tellinoidea	Tellinidae	Macoma
606	OM856323	Macoma balthica	Bivalvia	Autobranchia	Heteroconchia	Euheterodonta	Imparidentia	Neoheterodontei	Cardiida	Tellinoidea	Tellinidae	Macoma
607	OM856038	Macoma balthica	Bivalvia	Autobranchia	Heteroconchia	Euheterodonta	Imparidentia	Neoheterodontei	Cardiida	Tellinoidea	Tellinidae	Macoma
608	OM856116	Macoma balthica	Bivalvia	Autobranchia	Heteroconchia	Euheterodonta	Imparidentia	Neoheterodontei	Cardiida	Tellinoidea	Tellinidae	Macoma
609	OM856154	Macoma balthica	Bivalvia	Autobranchia	Heteroconchia	Euheterodonta	Imparidentia	Neoheterodontei	Cardiida	Tellinoidea	Tellinidae	Macoma
610	OM856218	Macoma balthica	Bivalvia	Autobranchia	Heteroconchia	Euheterodonta	Imparidentia	Neoheterodontei	Cardiida	Tellinoidea	Tellinidae	Macoma
611	OM856150	Macoma balthica	Bivalvia	Autobranchia	Heteroconchia	Euheterodonta	Imparidentia	Neoheterodontei	Cardiida	Tellinoidea	Tellinidae	Macoma
612	OM856276	Macoma balthica	Bivalvia	Autobranchia	Heteroconchia	Euheterodonta	Imparidentia	Neoheterodontei	Cardiida	Tellinoidea	Tellinidae	Macoma
613	OM856281	Macoma balthica	Bivalvia	Autobranchia	Heteroconchia	Euheterodonta	Imparidentia	Neoheterodontei	Cardiida	Tellinoidea	Tellinidae	Macoma
614	OM856250	Macoma balthica	Bivalvia	Autobranchia	Heteroconchia	Euheterodonta	Imparidentia	Neoheterodontei	Cardiida	Tellinoidea	Tellinidae	Macoma
615	OM856175	Macoma balthica	Bivalvia	Autobranchia	Heteroconchia	Euheterodonta	Imparidentia	Neoheterodontei	Cardiida	Tellinoidea	Tellinidae	Macoma
616	OM856108	Macoma balthica	Bivalvia	Autobranchia	Heteroconchia	Euheterodonta	Imparidentia	Neoheterodontei	Cardiida	Tellinoidea	Tellinidae	Macoma
617	OM856091	Macoma balthica	Bivalvia	Autobranchia	Heteroconchia	Euheterodonta	Imparidentia	Neoheterodontei	Cardiida	Tellinoidea	Tellinidae	Macoma
618	OM856073	Macoma balthica	Bivalvia	Autobranchia	Heteroconchia	Euheterodonta	Imparidentia	Neoheterodontei	Cardiida	Tellinoidea	Tellinidae	Macoma
619	OM856077	Macoma balthica	Bivalvia	Autobranchia	Heteroconchia	Euheterodonta	Imparidentia	Neoheterodontei	Cardiida	Tellinoidea	Tellinidae	Macoma
620	OM856226	Macoma balthica	Bivalvia	Autobranchia	Heteroconchia	Euheterodonta	Imparidentia	Neoheterodontei	Cardiida	Tellinoidea	Tellinidae	Macoma
621	OM856068	Macoma balthica	Bivalvia	Autobranchia	Heteroconchia	Euheterodonta	Imparidentia	Neoheterodontei	Cardiida	Tellinoidea	Tellinidae	Macoma
622	OM856074	Macoma balthica	Bivalvia	Autobranchia	Heteroconchia	Euheterodonta	Imparidentia	Neoheterodontei	Cardiida	Tellinoidea	Tellinidae	Macoma
623	OM856195	Macoma balthica	Bivalvia	Autobranchia	Heteroconchia	Euheterodonta	Imparidentia	Neoheterodontei	Cardiida	Tellinoidea	Tellinidae	Macoma
624	OM856215	Macoma balthica	Bivalvia	Autobranchia	Heteroconchia	Euheterodonta	Imparidentia	Neoheterodontei	Cardiida	Tellinoidea	Tellinidae	Macoma
625	OM856299	Macoma balthica	Bivalvia	Autobranchia	Heteroconchia	Euheterodonta	Imparidentia	Neoheterodontei	Cardiida	Tellinoidea	Tellinidae	Macoma
626	OM856301	Macoma balthica	Bivalvia	Autobranchia	Heteroconchia	Euheterodonta	Imparidentia	Neoheterodontei	Cardiida	Tellinoidea	Tellinidae	Macoma
627	OM856310	Macoma balthica	Bivalvia	Autobranchia	Heteroconchia	Euheterodonta	Imparidentia	Neoheterodontei	Cardiida	Tellinoidea	Tellinidae	Macoma
628	OM856318	Macoma balthica	Bivalvia	Autobranchia	Heteroconchia	Euheterodonta	Imparidentia	Neoheterodontei	Cardiida	Tellinoidea	Tellinidae	Macoma
629	OM856257	Macoma balthica	Bivalvia	Autobranchia	Heteroconchia	Euheterodonta	Imparidentia	Neoheterodontei	Cardiida	Tellinoidea	Tellinidae	Macoma
630	OM856207	Macoma balthica	Bivalvia	Autobranchia	Heteroconchia	Euheterodonta	Imparidentia	Neoheterodontei	Cardiida	Tellinoidea	Tellinidae	Macoma
631	OM856306	Macoma balthica	Bivalvia	Autobranchia	Heteroconchia	Euheterodonta	Imparidentia	Neoheterodontei	Cardiida	Tellinoidea	Tellinidae	Macoma
632	OM856330	Macoma balthica	Bivalvia	Autobranchia	Heteroconchia	Euheterodonta	Imparidentia	Neoheterodontei	Cardiida	Tellinoidea	Tellinidae	Macoma
633	OM856325	Macoma balthica	Bivalvia	Autobranchia	Heteroconchia	Euheterodonta	Imparidentia	Neoheterodontei	Cardiida	Tellinoidea	Tellinidae	Macoma
634	OM856201	Macoma balthica	Bivalvia	Autobranchia	Heteroconchia	Euheterodonta	Imparidentia	Neoheterodontei	Cardiida	Tellinoidea	Tellinidae	Macoma
635	OM856337	Macoma balthica	Bivalvia	Autobranchia	Heteroconchia	Euheterodonta	Imparidentia	Neoheterodontei	Cardiida	Tellinoidea	Tellinidae	Macoma
636	OM856189	Macoma balthica	Bivalvia	Autobranchia	Heteroconchia	Euheterodonta	Imparidentia	Neoheterodontei	Cardiida	Tellinoidea	Tellinidae	Macoma
637	OM856188	Macoma balthica	Bivalvia	Autobranchia	Heteroconchia	Euheterodonta	Imparidentia	Neoheterodontei	Cardiida	Tellinoidea	Tellinidae	Macoma
638	OM856143	Macoma balthica	Bivalvia	Autobranchia	Heteroconchia	Euheterodonta	Imparidentia	Neoheterodontei	Cardiida	Tellinoidea	Tellinidae	Macoma
639	OM856138	Macoma balthica	Bivalvia	Autobranchia	Heteroconchia	Euheterodonta	Imparidentia	Neoheterodontei	Cardiida	Tellinoidea	Tellinidae	Macoma
640	OM856156	Macoma balthica	Bivalvia	Autobranchia	Heteroconchia	Euheterodonta	Imparidentia	Neoheterodontei	Cardiida	Tellinoidea	Tellinidae	Macoma
641	OM856192	Macoma balthica	Bivalvia	Autobranchia	Heteroconchia	Euheterodonta	Imparidentia	Neoheterodontei	Cardiida	Tellinoidea	Tellinidae	Macoma
642	OM856133	Macoma balthica	Bivalvia	Autobranchia	Heteroconchia	Euheterodonta	Imparidentia	Neoheterodontei	Cardiida	Tellinoidea	Tellinidae	Macoma
643	OM856211	Macoma balthica	Bivalvia	Autobranchia	Heteroconchia	Euheterodonta	Imparidentia	Neoheterodontei	Cardiida	Tellinoidea	Tellinidae	Macoma
644	OM856132	Macoma balthica	Bivalvia	Autobranchia	Heteroconchia	Euheterodonta	Imparidentia	Neoheterodontei	Cardiida	Tellinoidea	Tellinidae	Macoma
645	OM856140	Macoma balthica	Bivalvia	Autobranchia	Heteroconchia	Euheterodonta	Imparidentia	Neoheterodontei	Cardiida	Tellinoidea	Tellinidae	Macoma
646	OM856142	Macoma balthica	Bivalvia	Autobranchia	Heteroconchia	Euheterodonta	Imparidentia	Neoheterodontei	Cardiida	Tellinoidea	Tellinidae	Macoma
647	OM856145	Macoma balthica	Bivalvia	Autobranchia	Heteroconchia	Euheterodonta	Imparidentia	Neoheterodontei	Cardiida	Tellinoidea	Tellinidae	Macoma
648	OM856146	Macoma balthica	Bivalvia	Autobranchia	Heteroconchia	Euheterodonta	Imparidentia	Neoheterodontei	Cardiida	Tellinoidea	Tellinidae	Macoma
649	OM856152	Macoma balthica	Bivalvia	Autobranchia	Heteroconchia	Euheterodonta	Imparidentia	Neoheterodontei	Cardiida	Tellinoidea	Tellinidae	Macoma
650	OM856194	Macoma balthica	Bivalvia	Autobranchia	Heteroconchia	Euheterodonta	Imparidentia	Neoheterodontei	Cardiida	Tellinoidea	Tellinidae	Macoma
651	OM856197	Macoma balthica	Bivalvia	Autobranchia	Heteroconchia	Euheterodonta	Imparidentia	Neoheterodontei	Cardiida	Tellinoidea	Tellinidae	Macoma
652	OM856200	Macoma balthica	Bivalvia	Autobranchia	Heteroconchia	Euheterodonta	Imparidentia	Neoheterodontei	Cardiida	Tellinoidea	Tellinidae	Macoma
653	OM856202	Macoma balthica	Bivalvia	Autobranchia	Heteroconchia	Euheterodonta	Imparidentia	Neoheterodontei	Cardiida	Tellinoidea	Tellinidae	Macoma
654	OM856203	Macoma balthica	Bivalvia	Autobranchia	Heteroconchia	Euheterodonta	Imparidentia	Neoheterodontei	Cardiida	Tellinoidea	Tellinidae	Macoma
655	OM856204	Macoma balthica	Bivalvia	Autobranchia	Heteroconchia	Euheterodonta	Imparidentia	Neoheterodontei	Cardiida	Tellinoidea	Tellinidae	Macoma
656	OM856205	Macoma balthica	Bivalvia	Autobranchia	Heteroconchia	Euheterodonta	Imparidentia	Neoheterodontei	Cardiida	Tellinoidea	Tellinidae	Macoma
657	OM856208	Macoma balthica	Bivalvia	Autobranchia	Heteroconchia	Euheterodonta	Imparidentia	Neoheterodontei	Cardiida	Tellinoidea	Tellinidae	Macoma
658	OM856210	Macoma balthica	Bivalvia	Autobranchia	Heteroconchia	Euheterodonta	Imparidentia	Neoheterodontei	Cardiida	Tellinoidea	Tellinidae	Macoma
659	OM856214	Macoma balthica	Bivalvia	Autobranchia	Heteroconchia	Euheterodonta	Imparidentia	Neoheterodontei	Cardiida	Tellinoidea	Tellinidae	Macoma
660	OM856216	Macoma balthica	Bivalvia	Autobranchia	Heteroconchia	Euheterodonta	Imparidentia	Neoheterodontei	Cardiida	Tellinoidea	Tellinidae	Macoma
661	OM856217	Macoma balthica	Bivalvia	Autobranchia	Heteroconchia	Euheterodonta	Imparidentia	Neoheterodontei	Cardiida	Tellinoidea	Tellinidae	Macoma
662	OM856297	Macoma balthica	Bivalvia	Autobranchia	Heteroconchia	Euheterodonta	Imparidentia	Neoheterodontei	Cardiida	Tellinoidea	Tellinidae	Macoma
663	OM856298	Macoma balthica	Bivalvia	Autobranchia	Heteroconchia	Euheterodonta	Imparidentia	Neoheterodontei	Cardiida	Tellinoidea	Tellinidae	Macoma
664	OM856309	Macoma balthica	Bivalvia	Autobranchia	Heteroconchia	Euheterodonta	Imparidentia	Neoheterodontei	Cardiida	Tellinoidea	Tellinidae	Macoma
665	OM856311	Macoma balthica	Bivalvia	Autobranchia	Heteroconchia	Euheterodonta	Imparidentia	Neoheterodontei	Cardiida	Tellinoidea	Tellinidae	Macoma
666	OM856312	Macoma balthica	Bivalvia	Autobranchia	Heteroconchia	Euheterodonta	Imparidentia	Neoheterodontei	Cardiida	Tellinoidea	Tellinidae	Macoma
667	OM856313	Macoma balthica	Bivalvia	Autobranchia	Heteroconchia	Euheterodonta	Imparidentia	Neoheterodontei	Cardiida	Tellinoidea	Tellinidae	Macoma
668	OM856314	Macoma balthica	Bivalvia	Autobranchia	Heteroconchia	Euheterodonta	Imparidentia	Neoheterodontei	Cardiida	Tellinoidea	Tellinidae	Macoma
669	OM856316	Macoma balthica	Bivalvia	Autobranchia	Heteroconchia	Euheterodonta	Imparidentia	Neoheterodontei	Cardiida	Tellinoidea	Tellinidae	Macoma
670	OM856317	Macoma balthica	Bivalvia	Autobranchia	Heteroconchia	Euheterodonta	Imparidentia	Neoheterodontei	Cardiida	Tellinoidea	Tellinidae	Macoma
671	OM856319	Macoma balthica	Bivalvia	Autobranchia	Heteroconchia	Euheterodonta	Imparidentia	Neoheterodontei	Cardiida	Tellinoidea	Tellinidae	Macoma
672	OM856321	Macoma balthica	Bivalvia	Autobranchia	Heteroconchia	Euheterodonta	Imparidentia	Neoheterodontei	Cardiida	Tellinoidea	Tellinidae	Macoma
673	OM856324	Macoma balthica	Bivalvia	Autobranchia	Heteroconchia	Euheterodonta	Imparidentia	Neoheterodontei	Cardiida	Tellinoidea	Tellinidae	Macoma
674	OM856328	Macoma balthica	Bivalvia	Autobranchia	Heteroconchia	Euheterodonta	Imparidentia	Neoheterodontei	Cardiida	Tellinoidea	Tellinidae	Macoma
675	OM856329	Macoma balthica	Bivalvia	Autobranchia	Heteroconchia	Euheterodonta	Imparidentia	Neoheterodontei	Cardiida	Tellinoidea	Tellinidae	Macoma
676	OM856339	Macoma balthica	Bivalvia	Autobranchia	Heteroconchia	Euheterodonta	Imparidentia	Neoheterodontei	Cardiida	Tellinoidea	Tellinidae	Macoma
677	OM856135	Macoma balthica	Bivalvia	Autobranchia	Heteroconchia	Euheterodonta	Imparidentia	Neoheterodontei	Cardiida	Tellinoidea	Tellinidae	Macoma
678	OM856335	Macoma balthica	Bivalvia	Autobranchia	Heteroconchia	Euheterodonta	Imparidentia	Neoheterodontei	Cardiida	Tellinoidea	Tellinidae	Macoma
679	OM856315	Macoma balthica	Bivalvia	Autobranchia	Heteroconchia	Euheterodonta	Imparidentia	Neoheterodontei	Cardiida	Tellinoidea	Tellinidae	Macoma
680	OM856151	Macoma balthica	Bivalvia	Autobranchia	Heteroconchia	Euheterodonta	Imparidentia	Neoheterodontei	Cardiida	Tellinoidea	Tellinidae	Macoma
681	OM856141	Macoma balthica	Bivalvia	Autobranchia	Heteroconchia	Euheterodonta	Imparidentia	Neoheterodontei	Cardiida	Tellinoidea	Tellinidae	Macoma
682	OM856303	Macoma balthica	Bivalvia	Autobranchia	Heteroconchia	Euheterodonta	Imparidentia	Neoheterodontei	Cardiida	Tellinoidea	Tellinidae	Macoma
683	OM856213	Macoma balthica	Bivalvia	Autobranchia	Heteroconchia	Euheterodonta	Imparidentia	Neoheterodontei	Cardiida	Tellinoidea	Tellinidae	Macoma
684	OM856117	Macoma balthica	Bivalvia	Autobranchia	Heteroconchia	Euheterodonta	Imparidentia	Neoheterodontei	Cardiida	Tellinoidea	Tellinidae	Macoma
685	OM856110	Macoma balthica	Bivalvia	Autobranchia	Heteroconchia	Euheterodonta	Imparidentia	Neoheterodontei	Cardiida	Tellinoidea	Tellinidae	Macoma
686	OM856274	Macoma balthica	Bivalvia	Autobranchia	Heteroconchia	Euheterodonta	Imparidentia	Neoheterodontei	Cardiida	Tellinoidea	Tellinidae	Macoma
687	OM856177	Macoma balthica	Bivalvia	Autobranchia	Heteroconchia	Euheterodonta	Imparidentia	Neoheterodontei	Cardiida	Tellinoidea	Tellinidae	Macoma
688	OM856119	Macoma balthica	Bivalvia	Autobranchia	Heteroconchia	Euheterodonta	Imparidentia	Neoheterodontei	Cardiida	Tellinoidea	Tellinidae	Macoma
689	OM856121	Macoma balthica	Bivalvia	Autobranchia	Heteroconchia	Euheterodonta	Imparidentia	Neoheterodontei	Cardiida	Tellinoidea	Tellinidae	Macoma
690	OM856260	Macoma balthica	Bivalvia	Autobranchia	Heteroconchia	Euheterodonta	Imparidentia	Neoheterodontei	Cardiida	Tellinoidea	Tellinidae	Macoma
691	OM856259	Macoma balthica	Bivalvia	Autobranchia	Heteroconchia	Euheterodonta	Imparidentia	Neoheterodontei	Cardiida	Tellinoidea	Tellinidae	Macoma
692	OM856096	Macoma balthica	Bivalvia	Autobranchia	Heteroconchia	Euheterodonta	Imparidentia	Neoheterodontei	Cardiida	Tellinoidea	Tellinidae	Macoma
693	OM856063	Macoma balthica	Bivalvia	Autobranchia	Heteroconchia	Euheterodonta	Imparidentia	Neoheterodontei	Cardiida	Tellinoidea	Tellinidae	Macoma
694	OM856036	Macoma balthica	Bivalvia	Autobranchia	Heteroconchia	Euheterodonta	Imparidentia	Neoheterodontei	Cardiida	Tellinoidea	Tellinidae	Macoma
695	OM856039	Macoma balthica	Bivalvia	Autobranchia	Heteroconchia	Euheterodonta	Imparidentia	Neoheterodontei	Cardiida	Tellinoidea	Tellinidae	Macoma
696	OM856071	Macoma balthica	Bivalvia	Autobranchia	Heteroconchia	Euheterodonta	Imparidentia	Neoheterodontei	Cardiida	Tellinoidea	Tellinidae	Macoma
697	OM856178	Macoma balthica	Bivalvia	Autobranchia	Heteroconchia	Euheterodonta	Imparidentia	Neoheterodontei	Cardiida	Tellinoidea	Tellinidae	Macoma
698	OM856261	Macoma balthica	Bivalvia	Autobranchia	Heteroconchia	Euheterodonta	Imparidentia	Neoheterodontei	Cardiida	Tellinoidea	Tellinidae	Macoma
699	OM856249	Macoma balthica	Bivalvia	Autobranchia	Heteroconchia	Euheterodonta	Imparidentia	Neoheterodontei	Cardiida	Tellinoidea	Tellinidae	Macoma
700	OM856103	Macoma balthica	Bivalvia	Autobranchia	Heteroconchia	Euheterodonta	Imparidentia	Neoheterodontei	Cardiida	Tellinoidea	Tellinidae	Macoma
701	OM856090	Macoma balthica	Bivalvia	Autobranchia	Heteroconchia	Euheterodonta	Imparidentia	Neoheterodontei	Cardiida	Tellinoidea	Tellinidae	Macoma
702	OM856075	Macoma balthica	Bivalvia	Autobranchia	Heteroconchia	Euheterodonta	Imparidentia	Neoheterodontei	Cardiida	Tellinoidea	Tellinidae	Macoma
703	OM856065	Macoma balthica	Bivalvia	Autobranchia	Heteroconchia	Euheterodonta	Imparidentia	Neoheterodontei	Cardiida	Tellinoidea	Tellinidae	Macoma
704	OM856160	Macoma balthica	Bivalvia	Autobranchia	Heteroconchia	Euheterodonta	Imparidentia	Neoheterodontei	Cardiida	Tellinoidea	Tellinidae	Macoma
705	OM856244	Macoma balthica	Bivalvia	Autobranchia	Heteroconchia	Euheterodonta	Imparidentia	Neoheterodontei	Cardiida	Tellinoidea	Tellinidae	Macoma
706	OM856273	Macoma balthica	Bivalvia	Autobranchia	Heteroconchia	Euheterodonta	Imparidentia	Neoheterodontei	Cardiida	Tellinoidea	Tellinidae	Macoma
707	OM856283	Macoma balthica	Bivalvia	Autobranchia	Heteroconchia	Euheterodonta	Imparidentia	Neoheterodontei	Cardiida	Tellinoidea	Tellinidae	Macoma
708	OM856234	Macoma balthica	Bivalvia	Autobranchia	Heteroconchia	Euheterodonta	Imparidentia	Neoheterodontei	Cardiida	Tellinoidea	Tellinidae	Macoma
709	OM856027	Macoma balthica	Bivalvia	Autobranchia	Heteroconchia	Euheterodonta	Imparidentia	Neoheterodontei	Cardiida	Tellinoidea	Tellinidae	Macoma
710	OM856028	Macoma balthica	Bivalvia	Autobranchia	Heteroconchia	Euheterodonta	Imparidentia	Neoheterodontei	Cardiida	Tellinoidea	Tellinidae	Macoma
711	OM856032	Macoma balthica	Bivalvia	Autobranchia	Heteroconchia	Euheterodonta	Imparidentia	Neoheterodontei	Cardiida	Tellinoidea	Tellinidae	Macoma
712	OM856040	Macoma balthica	Bivalvia	Autobranchia	Heteroconchia	Euheterodonta	Imparidentia	Neoheterodontei	Cardiida	Tellinoidea	Tellinidae	Macoma
713	OM856057	Macoma balthica	Bivalvia	Autobranchia	Heteroconchia	Euheterodonta	Imparidentia	Neoheterodontei	Cardiida	Tellinoidea	Tellinidae	Macoma
714	OM856069	Macoma balthica	Bivalvia	Autobranchia	Heteroconchia	Euheterodonta	Imparidentia	Neoheterodontei	Cardiida	Tellinoidea	Tellinidae	Macoma
715	OM856179	Macoma balthica	Bivalvia	Autobranchia	Heteroconchia	Euheterodonta	Imparidentia	Neoheterodontei	Cardiida	Tellinoidea	Tellinidae	Macoma
716	OM856111	Macoma balthica	Bivalvia	Autobranchia	Heteroconchia	Euheterodonta	Imparidentia	Neoheterodontei	Cardiida	Tellinoidea	Tellinidae	Macoma
717	OM856184	Macoma balthica	Bivalvia	Autobranchia	Heteroconchia	Euheterodonta	Imparidentia	Neoheterodontei	Cardiida	Tellinoidea	Tellinidae	Macoma
718	OM856254	Macoma balthica	Bivalvia	Autobranchia	Heteroconchia	Euheterodonta	Imparidentia	Neoheterodontei	Cardiida	Tellinoidea	Tellinidae	Macoma
719	OM856029	Macoma balthica	Bivalvia	Autobranchia	Heteroconchia	Euheterodonta	Imparidentia	Neoheterodontei	Cardiida	Tellinoidea	Tellinidae	Macoma
720	OM856030	Macoma balthica	Bivalvia	Autobranchia	Heteroconchia	Euheterodonta	Imparidentia	Neoheterodontei	Cardiida	Tellinoidea	Tellinidae	Macoma
721	OM856031	Macoma balthica	Bivalvia	Autobranchia	Heteroconchia	Euheterodonta	Imparidentia	Neoheterodontei	Cardiida	Tellinoidea	Tellinidae	Macoma
722	OM856033	Macoma balthica	Bivalvia	Autobranchia	Heteroconchia	Euheterodonta	Imparidentia	Neoheterodontei	Cardiida	Tellinoidea	Tellinidae	Macoma
723	OM856034	Macoma balthica	Bivalvia	Autobranchia	Heteroconchia	Euheterodonta	Imparidentia	Neoheterodontei	Cardiida	Tellinoidea	Tellinidae	Macoma
724	OM856035	Macoma balthica	Bivalvia	Autobranchia	Heteroconchia	Euheterodonta	Imparidentia	Neoheterodontei	Cardiida	Tellinoidea	Tellinidae	Macoma
725	OM856037	Macoma balthica	Bivalvia	Autobranchia	Heteroconchia	Euheterodonta	Imparidentia	Neoheterodontei	Cardiida	Tellinoidea	Tellinidae	Macoma
726	OM856041	Macoma balthica	Bivalvia	Autobranchia	Heteroconchia	Euheterodonta	Imparidentia	Neoheterodontei	Cardiida	Tellinoidea	Tellinidae	Macoma
727	OM856042	Macoma balthica	Bivalvia	Autobranchia	Heteroconchia	Euheterodonta	Imparidentia	Neoheterodontei	Cardiida	Tellinoidea	Tellinidae	Macoma
728	OM856043	Macoma balthica	Bivalvia	Autobranchia	Heteroconchia	Euheterodonta	Imparidentia	Neoheterodontei	Cardiida	Tellinoidea	Tellinidae	Macoma
729	OM856044	Macoma balthica	Bivalvia	Autobranchia	Heteroconchia	Euheterodonta	Imparidentia	Neoheterodontei	Cardiida	Tellinoidea	Tellinidae	Macoma
730	OM856045	Macoma balthica	Bivalvia	Autobranchia	Heteroconchia	Euheterodonta	Imparidentia	Neoheterodontei	Cardiida	Tellinoidea	Tellinidae	Macoma
731	OM856046	Macoma balthica	Bivalvia	Autobranchia	Heteroconchia	Euheterodonta	Imparidentia	Neoheterodontei	Cardiida	Tellinoidea	Tellinidae	Macoma
732	OM856047	Macoma balthica	Bivalvia	Autobranchia	Heteroconchia	Euheterodonta	Imparidentia	Neoheterodontei	Cardiida	Tellinoidea	Tellinidae	Macoma
733	OM856048	Macoma balthica	Bivalvia	Autobranchia	Heteroconchia	Euheterodonta	Imparidentia	Neoheterodontei	Cardiida	Tellinoidea	Tellinidae	Macoma
734	OM856049	Macoma balthica	Bivalvia	Autobranchia	Heteroconchia	Euheterodonta	Imparidentia	Neoheterodontei	Cardiida	Tellinoidea	Tellinidae	Macoma
735	OM856050	Macoma balthica	Bivalvia	Autobranchia	Heteroconchia	Euheterodonta	Imparidentia	Neoheterodontei	Cardiida	Tellinoidea	Tellinidae	Macoma
736	OM856051	Macoma balthica	Bivalvia	Autobranchia	Heteroconchia	Euheterodonta	Imparidentia	Neoheterodontei	Cardiida	Tellinoidea	Tellinidae	Macoma
737	OM856052	Macoma balthica	Bivalvia	Autobranchia	Heteroconchia	Euheterodonta	Imparidentia	Neoheterodontei	Cardiida	Tellinoidea	Tellinidae	Macoma
738	OM856053	Macoma balthica	Bivalvia	Autobranchia	Heteroconchia	Euheterodonta	Imparidentia	Neoheterodontei	Cardiida	Tellinoidea	Tellinidae	Macoma
739	OM856054	Macoma balthica	Bivalvia	Autobranchia	Heteroconchia	Euheterodonta	Imparidentia	Neoheterodontei	Cardiida	Tellinoidea	Tellinidae	Macoma
740	OM856055	Macoma balthica	Bivalvia	Autobranchia	Heteroconchia	Euheterodonta	Imparidentia	Neoheterodontei	Cardiida	Tellinoidea	Tellinidae	Macoma
741	OM856056	Macoma balthica	Bivalvia	Autobranchia	Heteroconchia	Euheterodonta	Imparidentia	Neoheterodontei	Cardiida	Tellinoidea	Tellinidae	Macoma
742	OM856058	Macoma balthica	Bivalvia	Autobranchia	Heteroconchia	Euheterodonta	Imparidentia	Neoheterodontei	Cardiida	Tellinoidea	Tellinidae	Macoma
743	OM856059	Macoma balthica	Bivalvia	Autobranchia	Heteroconchia	Euheterodonta	Imparidentia	Neoheterodontei	Cardiida	Tellinoidea	Tellinidae	Macoma
744	OM856060	Macoma balthica	Bivalvia	Autobranchia	Heteroconchia	Euheterodonta	Imparidentia	Neoheterodontei	Cardiida	Tellinoidea	Tellinidae	Macoma
745	OM856061	Macoma balthica	Bivalvia	Autobranchia	Heteroconchia	Euheterodonta	Imparidentia	Neoheterodontei	Cardiida	Tellinoidea	Tellinidae	Macoma
746	OM856062	Macoma balthica	Bivalvia	Autobranchia	Heteroconchia	Euheterodonta	Imparidentia	Neoheterodontei	Cardiida	Tellinoidea	Tellinidae	Macoma
747	OM856064	Macoma balthica	Bivalvia	Autobranchia	Heteroconchia	Euheterodonta	Imparidentia	Neoheterodontei	Cardiida	Tellinoidea	Tellinidae	Macoma
748	OM856066	Macoma balthica	Bivalvia	Autobranchia	Heteroconchia	Euheterodonta	Imparidentia	Neoheterodontei	Cardiida	Tellinoidea	Tellinidae	Macoma
749	OM856067	Macoma balthica	Bivalvia	Autobranchia	Heteroconchia	Euheterodonta	Imparidentia	Neoheterodontei	Cardiida	Tellinoidea	Tellinidae	Macoma
750	OM856070	Macoma balthica	Bivalvia	Autobranchia	Heteroconchia	Euheterodonta	Imparidentia	Neoheterodontei	Cardiida	Tellinoidea	Tellinidae	Macoma
751	OM856072	Macoma balthica	Bivalvia	Autobranchia	Heteroconchia	Euheterodonta	Imparidentia	Neoheterodontei	Cardiida	Tellinoidea	Tellinidae	Macoma
752	OM856076	Macoma balthica	Bivalvia	Autobranchia	Heteroconchia	Euheterodonta	Imparidentia	Neoheterodontei	Cardiida	Tellinoidea	Tellinidae	Macoma
753	OM856079	Macoma balthica	Bivalvia	Autobranchia	Heteroconchia	Euheterodonta	Imparidentia	Neoheterodontei	Cardiida	Tellinoidea	Tellinidae	Macoma
754	OM856080	Macoma balthica	Bivalvia	Autobranchia	Heteroconchia	Euheterodonta	Imparidentia	Neoheterodontei	Cardiida	Tellinoidea	Tellinidae	Macoma
755	OM856081	Macoma balthica	Bivalvia	Autobranchia	Heteroconchia	Euheterodonta	Imparidentia	Neoheterodontei	Cardiida	Tellinoidea	Tellinidae	Macoma
756	OM856082	Macoma balthica	Bivalvia	Autobranchia	Heteroconchia	Euheterodonta	Imparidentia	Neoheterodontei	Cardiida	Tellinoidea	Tellinidae	Macoma
757	OM856083	Macoma balthica	Bivalvia	Autobranchia	Heteroconchia	Euheterodonta	Imparidentia	Neoheterodontei	Cardiida	Tellinoidea	Tellinidae	Macoma
758	OM856084	Macoma balthica	Bivalvia	Autobranchia	Heteroconchia	Euheterodonta	Imparidentia	Neoheterodontei	Cardiida	Tellinoidea	Tellinidae	Macoma
759	OM856085	Macoma balthica	Bivalvia	Autobranchia	Heteroconchia	Euheterodonta	Imparidentia	Neoheterodontei	Cardiida	Tellinoidea	Tellinidae	Macoma
760	OM856086	Macoma balthica	Bivalvia	Autobranchia	Heteroconchia	Euheterodonta	Imparidentia	Neoheterodontei	Cardiida	Tellinoidea	Tellinidae	Macoma
761	OM856087	Macoma balthica	Bivalvia	Autobranchia	Heteroconchia	Euheterodonta	Imparidentia	Neoheterodontei	Cardiida	Tellinoidea	Tellinidae	Macoma
762	OM856088	Macoma balthica	Bivalvia	Autobranchia	Heteroconchia	Euheterodonta	Imparidentia	Neoheterodontei	Cardiida	Tellinoidea	Tellinidae	Macoma
763	OM856089	Macoma balthica	Bivalvia	Autobranchia	Heteroconchia	Euheterodonta	Imparidentia	Neoheterodontei	Cardiida	Tellinoidea	Tellinidae	Macoma
764	OM856092	Macoma balthica	Bivalvia	Autobranchia	Heteroconchia	Euheterodonta	Imparidentia	Neoheterodontei	Cardiida	Tellinoidea	Tellinidae	Macoma
765	OM856093	Macoma balthica	Bivalvia	Autobranchia	Heteroconchia	Euheterodonta	Imparidentia	Neoheterodontei	Cardiida	Tellinoidea	Tellinidae	Macoma
766	OM856094	Macoma balthica	Bivalvia	Autobranchia	Heteroconchia	Euheterodonta	Imparidentia	Neoheterodontei	Cardiida	Tellinoidea	Tellinidae	Macoma
767	OM856095	Macoma balthica	Bivalvia	Autobranchia	Heteroconchia	Euheterodonta	Imparidentia	Neoheterodontei	Cardiida	Tellinoidea	Tellinidae	Macoma
768	OM856097	Macoma balthica	Bivalvia	Autobranchia	Heteroconchia	Euheterodonta	Imparidentia	Neoheterodontei	Cardiida	Tellinoidea	Tellinidae	Macoma
769	OM856098	Macoma balthica	Bivalvia	Autobranchia	Heteroconchia	Euheterodonta	Imparidentia	Neoheterodontei	Cardiida	Tellinoidea	Tellinidae	Macoma
770	OM856099	Macoma balthica	Bivalvia	Autobranchia	Heteroconchia	Euheterodonta	Imparidentia	Neoheterodontei	Cardiida	Tellinoidea	Tellinidae	Macoma
771	OM856100	Macoma balthica	Bivalvia	Autobranchia	Heteroconchia	Euheterodonta	Imparidentia	Neoheterodontei	Cardiida	Tellinoidea	Tellinidae	Macoma
772	OM856101	Macoma balthica	Bivalvia	Autobranchia	Heteroconchia	Euheterodonta	Imparidentia	Neoheterodontei	Cardiida	Tellinoidea	Tellinidae	Macoma
773	OM856102	Macoma balthica	Bivalvia	Autobranchia	Heteroconchia	Euheterodonta	Imparidentia	Neoheterodontei	Cardiida	Tellinoidea	Tellinidae	Macoma
774	OM856104	Macoma balthica	Bivalvia	Autobranchia	Heteroconchia	Euheterodonta	Imparidentia	Neoheterodontei	Cardiida	Tellinoidea	Tellinidae	Macoma
775	OM856105	Macoma balthica	Bivalvia	Autobranchia	Heteroconchia	Euheterodonta	Imparidentia	Neoheterodontei	Cardiida	Tellinoidea	Tellinidae	Macoma
776	OM856106	Macoma balthica	Bivalvia	Autobranchia	Heteroconchia	Euheterodonta	Imparidentia	Neoheterodontei	Cardiida	Tellinoidea	Tellinidae	Macoma
777	OM856107	Macoma balthica	Bivalvia	Autobranchia	Heteroconchia	Euheterodonta	Imparidentia	Neoheterodontei	Cardiida	Tellinoidea	Tellinidae	Macoma
778	OM856109	Macoma balthica	Bivalvia	Autobranchia	Heteroconchia	Euheterodonta	Imparidentia	Neoheterodontei	Cardiida	Tellinoidea	Tellinidae	Macoma
779	OM856112	Macoma balthica	Bivalvia	Autobranchia	Heteroconchia	Euheterodonta	Imparidentia	Neoheterodontei	Cardiida	Tellinoidea	Tellinidae	Macoma
780	OM856113	Macoma balthica	Bivalvia	Autobranchia	Heteroconchia	Euheterodonta	Imparidentia	Neoheterodontei	Cardiida	Tellinoidea	Tellinidae	Macoma
781	OM856114	Macoma balthica	Bivalvia	Autobranchia	Heteroconchia	Euheterodonta	Imparidentia	Neoheterodontei	Cardiida	Tellinoidea	Tellinidae	Macoma
782	OM856115	Macoma balthica	Bivalvia	Autobranchia	Heteroconchia	Euheterodonta	Imparidentia	Neoheterodontei	Cardiida	Tellinoidea	Tellinidae	Macoma
783	OM856118	Macoma balthica	Bivalvia	Autobranchia	Heteroconchia	Euheterodonta	Imparidentia	Neoheterodontei	Cardiida	Tellinoidea	Tellinidae	Macoma
784	OM856120	Macoma balthica	Bivalvia	Autobranchia	Heteroconchia	Euheterodonta	Imparidentia	Neoheterodontei	Cardiida	Tellinoidea	Tellinidae	Macoma
785	OM856122	Macoma balthica	Bivalvia	Autobranchia	Heteroconchia	Euheterodonta	Imparidentia	Neoheterodontei	Cardiida	Tellinoidea	Tellinidae	Macoma
786	OM856123	Macoma balthica	Bivalvia	Autobranchia	Heteroconchia	Euheterodonta	Imparidentia	Neoheterodontei	Cardiida	Tellinoidea	Tellinidae	Macoma
787	OM856124	Macoma balthica	Bivalvia	Autobranchia	Heteroconchia	Euheterodonta	Imparidentia	Neoheterodontei	Cardiida	Tellinoidea	Tellinidae	Macoma
788	OM856125	Macoma balthica	Bivalvia	Autobranchia	Heteroconchia	Euheterodonta	Imparidentia	Neoheterodontei	Cardiida	Tellinoidea	Tellinidae	Macoma
789	OM856126	Macoma balthica	Bivalvia	Autobranchia	Heteroconchia	Euheterodonta	Imparidentia	Neoheterodontei	Cardiida	Tellinoidea	Tellinidae	Macoma
790	OM856127	Macoma balthica	Bivalvia	Autobranchia	Heteroconchia	Euheterodonta	Imparidentia	Neoheterodontei	Cardiida	Tellinoidea	Tellinidae	Macoma
791	OM856128	Macoma balthica	Bivalvia	Autobranchia	Heteroconchia	Euheterodonta	Imparidentia	Neoheterodontei	Cardiida	Tellinoidea	Tellinidae	Macoma
792	OM856147	Macoma balthica	Bivalvia	Autobranchia	Heteroconchia	Euheterodonta	Imparidentia	Neoheterodontei	Cardiida	Tellinoidea	Tellinidae	Macoma
793	OM856157	Macoma balthica	Bivalvia	Autobranchia	Heteroconchia	Euheterodonta	Imparidentia	Neoheterodontei	Cardiida	Tellinoidea	Tellinidae	Macoma
794	OM856158	Macoma balthica	Bivalvia	Autobranchia	Heteroconchia	Euheterodonta	Imparidentia	Neoheterodontei	Cardiida	Tellinoidea	Tellinidae	Macoma
795	OM856159	Macoma balthica	Bivalvia	Autobranchia	Heteroconchia	Euheterodonta	Imparidentia	Neoheterodontei	Cardiida	Tellinoidea	Tellinidae	Macoma
796	OM856161	Macoma balthica	Bivalvia	Autobranchia	Heteroconchia	Euheterodonta	Imparidentia	Neoheterodontei	Cardiida	Tellinoidea	Tellinidae	Macoma
797	OM856162	Macoma balthica	Bivalvia	Autobranchia	Heteroconchia	Euheterodonta	Imparidentia	Neoheterodontei	Cardiida	Tellinoidea	Tellinidae	Macoma
798	OM856163	Macoma balthica	Bivalvia	Autobranchia	Heteroconchia	Euheterodonta	Imparidentia	Neoheterodontei	Cardiida	Tellinoidea	Tellinidae	Macoma
799	OM856164	Macoma balthica	Bivalvia	Autobranchia	Heteroconchia	Euheterodonta	Imparidentia	Neoheterodontei	Cardiida	Tellinoidea	Tellinidae	Macoma
800	OM856165	Macoma balthica	Bivalvia	Autobranchia	Heteroconchia	Euheterodonta	Imparidentia	Neoheterodontei	Cardiida	Tellinoidea	Tellinidae	Macoma
801	OM856166	Macoma balthica	Bivalvia	Autobranchia	Heteroconchia	Euheterodonta	Imparidentia	Neoheterodontei	Cardiida	Tellinoidea	Tellinidae	Macoma
802	OM856167	Macoma balthica	Bivalvia	Autobranchia	Heteroconchia	Euheterodonta	Imparidentia	Neoheterodontei	Cardiida	Tellinoidea	Tellinidae	Macoma
803	OM856169	Macoma balthica	Bivalvia	Autobranchia	Heteroconchia	Euheterodonta	Imparidentia	Neoheterodontei	Cardiida	Tellinoidea	Tellinidae	Macoma
804	OM856170	Macoma balthica	Bivalvia	Autobranchia	Heteroconchia	Euheterodonta	Imparidentia	Neoheterodontei	Cardiida	Tellinoidea	Tellinidae	Macoma
805	OM856171	Macoma balthica	Bivalvia	Autobranchia	Heteroconchia	Euheterodonta	Imparidentia	Neoheterodontei	Cardiida	Tellinoidea	Tellinidae	Macoma
806	OM856172	Macoma balthica	Bivalvia	Autobranchia	Heteroconchia	Euheterodonta	Imparidentia	Neoheterodontei	Cardiida	Tellinoidea	Tellinidae	Macoma
807	OM856173	Macoma balthica	Bivalvia	Autobranchia	Heteroconchia	Euheterodonta	Imparidentia	Neoheterodontei	Cardiida	Tellinoidea	Tellinidae	Macoma
808	OM856174	Macoma balthica	Bivalvia	Autobranchia	Heteroconchia	Euheterodonta	Imparidentia	Neoheterodontei	Cardiida	Tellinoidea	Tellinidae	Macoma
809	OM856176	Macoma balthica	Bivalvia	Autobranchia	Heteroconchia	Euheterodonta	Imparidentia	Neoheterodontei	Cardiida	Tellinoidea	Tellinidae	Macoma
810	OM856180	Macoma balthica	Bivalvia	Autobranchia	Heteroconchia	Euheterodonta	Imparidentia	Neoheterodontei	Cardiida	Tellinoidea	Tellinidae	Macoma
811	OM856181	Macoma balthica	Bivalvia	Autobranchia	Heteroconchia	Euheterodonta	Imparidentia	Neoheterodontei	Cardiida	Tellinoidea	Tellinidae	Macoma
812	OM856182	Macoma balthica	Bivalvia	Autobranchia	Heteroconchia	Euheterodonta	Imparidentia	Neoheterodontei	Cardiida	Tellinoidea	Tellinidae	Macoma
813	OM856183	Macoma balthica	Bivalvia	Autobranchia	Heteroconchia	Euheterodonta	Imparidentia	Neoheterodontei	Cardiida	Tellinoidea	Tellinidae	Macoma
814	OM856185	Macoma balthica	Bivalvia	Autobranchia	Heteroconchia	Euheterodonta	Imparidentia	Neoheterodontei	Cardiida	Tellinoidea	Tellinidae	Macoma
815	OM856186	Macoma balthica	Bivalvia	Autobranchia	Heteroconchia	Euheterodonta	Imparidentia	Neoheterodontei	Cardiida	Tellinoidea	Tellinidae	Macoma
816	OM856225	Macoma balthica	Bivalvia	Autobranchia	Heteroconchia	Euheterodonta	Imparidentia	Neoheterodontei	Cardiida	Tellinoidea	Tellinidae	Macoma
817	OM856227	Macoma balthica	Bivalvia	Autobranchia	Heteroconchia	Euheterodonta	Imparidentia	Neoheterodontei	Cardiida	Tellinoidea	Tellinidae	Macoma
818	OM856228	Macoma balthica	Bivalvia	Autobranchia	Heteroconchia	Euheterodonta	Imparidentia	Neoheterodontei	Cardiida	Tellinoidea	Tellinidae	Macoma
819	OM856229	Macoma balthica	Bivalvia	Autobranchia	Heteroconchia	Euheterodonta	Imparidentia	Neoheterodontei	Cardiida	Tellinoidea	Tellinidae	Macoma
820	OM856230	Macoma balthica	Bivalvia	Autobranchia	Heteroconchia	Euheterodonta	Imparidentia	Neoheterodontei	Cardiida	Tellinoidea	Tellinidae	Macoma
821	OM856231	Macoma balthica	Bivalvia	Autobranchia	Heteroconchia	Euheterodonta	Imparidentia	Neoheterodontei	Cardiida	Tellinoidea	Tellinidae	Macoma
822	OM856232	Macoma balthica	Bivalvia	Autobranchia	Heteroconchia	Euheterodonta	Imparidentia	Neoheterodontei	Cardiida	Tellinoidea	Tellinidae	Macoma
823	OM856233	Macoma balthica	Bivalvia	Autobranchia	Heteroconchia	Euheterodonta	Imparidentia	Neoheterodontei	Cardiida	Tellinoidea	Tellinidae	Macoma
824	OM856235	Macoma balthica	Bivalvia	Autobranchia	Heteroconchia	Euheterodonta	Imparidentia	Neoheterodontei	Cardiida	Tellinoidea	Tellinidae	Macoma
825	OM856236	Macoma balthica	Bivalvia	Autobranchia	Heteroconchia	Euheterodonta	Imparidentia	Neoheterodontei	Cardiida	Tellinoidea	Tellinidae	Macoma
826	OM856237	Macoma balthica	Bivalvia	Autobranchia	Heteroconchia	Euheterodonta	Imparidentia	Neoheterodontei	Cardiida	Tellinoidea	Tellinidae	Macoma
827	OM856238	Macoma balthica	Bivalvia	Autobranchia	Heteroconchia	Euheterodonta	Imparidentia	Neoheterodontei	Cardiida	Tellinoidea	Tellinidae	Macoma
828	OM856239	Macoma balthica	Bivalvia	Autobranchia	Heteroconchia	Euheterodonta	Imparidentia	Neoheterodontei	Cardiida	Tellinoidea	Tellinidae	Macoma
829	OM856240	Macoma balthica	Bivalvia	Autobranchia	Heteroconchia	Euheterodonta	Imparidentia	Neoheterodontei	Cardiida	Tellinoidea	Tellinidae	Macoma
830	OM856241	Macoma balthica	Bivalvia	Autobranchia	Heteroconchia	Euheterodonta	Imparidentia	Neoheterodontei	Cardiida	Tellinoidea	Tellinidae	Macoma
831	OM856242	Macoma balthica	Bivalvia	Autobranchia	Heteroconchia	Euheterodonta	Imparidentia	Neoheterodontei	Cardiida	Tellinoidea	Tellinidae	Macoma
832	OM856243	Macoma balthica	Bivalvia	Autobranchia	Heteroconchia	Euheterodonta	Imparidentia	Neoheterodontei	Cardiida	Tellinoidea	Tellinidae	Macoma
833	OM856245	Macoma balthica	Bivalvia	Autobranchia	Heteroconchia	Euheterodonta	Imparidentia	Neoheterodontei	Cardiida	Tellinoidea	Tellinidae	Macoma
834	OM856246	Macoma balthica	Bivalvia	Autobranchia	Heteroconchia	Euheterodonta	Imparidentia	Neoheterodontei	Cardiida	Tellinoidea	Tellinidae	Macoma
835	OM856247	Macoma balthica	Bivalvia	Autobranchia	Heteroconchia	Euheterodonta	Imparidentia	Neoheterodontei	Cardiida	Tellinoidea	Tellinidae	Macoma
836	OM856248	Macoma balthica	Bivalvia	Autobranchia	Heteroconchia	Euheterodonta	Imparidentia	Neoheterodontei	Cardiida	Tellinoidea	Tellinidae	Macoma
837	OM856251	Macoma balthica	Bivalvia	Autobranchia	Heteroconchia	Euheterodonta	Imparidentia	Neoheterodontei	Cardiida	Tellinoidea	Tellinidae	Macoma
838	OM856252	Macoma balthica	Bivalvia	Autobranchia	Heteroconchia	Euheterodonta	Imparidentia	Neoheterodontei	Cardiida	Tellinoidea	Tellinidae	Macoma
839	OM856253	Macoma balthica	Bivalvia	Autobranchia	Heteroconchia	Euheterodonta	Imparidentia	Neoheterodontei	Cardiida	Tellinoidea	Tellinidae	Macoma
840	OM856258	Macoma balthica	Bivalvia	Autobranchia	Heteroconchia	Euheterodonta	Imparidentia	Neoheterodontei	Cardiida	Tellinoidea	Tellinidae	Macoma
841	OM856262	Macoma balthica	Bivalvia	Autobranchia	Heteroconchia	Euheterodonta	Imparidentia	Neoheterodontei	Cardiida	Tellinoidea	Tellinidae	Macoma
842	OM856263	Macoma balthica	Bivalvia	Autobranchia	Heteroconchia	Euheterodonta	Imparidentia	Neoheterodontei	Cardiida	Tellinoidea	Tellinidae	Macoma
843	OM856264	Macoma balthica	Bivalvia	Autobranchia	Heteroconchia	Euheterodonta	Imparidentia	Neoheterodontei	Cardiida	Tellinoidea	Tellinidae	Macoma
844	OM856265	Macoma balthica	Bivalvia	Autobranchia	Heteroconchia	Euheterodonta	Imparidentia	Neoheterodontei	Cardiida	Tellinoidea	Tellinidae	Macoma
845	OM856266	Macoma balthica	Bivalvia	Autobranchia	Heteroconchia	Euheterodonta	Imparidentia	Neoheterodontei	Cardiida	Tellinoidea	Tellinidae	Macoma
846	OM856267	Macoma balthica	Bivalvia	Autobranchia	Heteroconchia	Euheterodonta	Imparidentia	Neoheterodontei	Cardiida	Tellinoidea	Tellinidae	Macoma
847	OM856268	Macoma balthica	Bivalvia	Autobranchia	Heteroconchia	Euheterodonta	Imparidentia	Neoheterodontei	Cardiida	Tellinoidea	Tellinidae	Macoma
848	OM856269	Macoma balthica	Bivalvia	Autobranchia	Heteroconchia	Euheterodonta	Imparidentia	Neoheterodontei	Cardiida	Tellinoidea	Tellinidae	Macoma
849	OM856270	Macoma balthica	Bivalvia	Autobranchia	Heteroconchia	Euheterodonta	Imparidentia	Neoheterodontei	Cardiida	Tellinoidea	Tellinidae	Macoma
850	OM856271	Macoma balthica	Bivalvia	Autobranchia	Heteroconchia	Euheterodonta	Imparidentia	Neoheterodontei	Cardiida	Tellinoidea	Tellinidae	Macoma
851	OM856272	Macoma balthica	Bivalvia	Autobranchia	Heteroconchia	Euheterodonta	Imparidentia	Neoheterodontei	Cardiida	Tellinoidea	Tellinidae	Macoma
852	OM856275	Macoma balthica	Bivalvia	Autobranchia	Heteroconchia	Euheterodonta	Imparidentia	Neoheterodontei	Cardiida	Tellinoidea	Tellinidae	Macoma
853	OM856277	Macoma balthica	Bivalvia	Autobranchia	Heteroconchia	Euheterodonta	Imparidentia	Neoheterodontei	Cardiida	Tellinoidea	Tellinidae	Macoma
854	OM856278	Macoma balthica	Bivalvia	Autobranchia	Heteroconchia	Euheterodonta	Imparidentia	Neoheterodontei	Cardiida	Tellinoidea	Tellinidae	Macoma
855	OM856279	Macoma balthica	Bivalvia	Autobranchia	Heteroconchia	Euheterodonta	Imparidentia	Neoheterodontei	Cardiida	Tellinoidea	Tellinidae	Macoma
856	OM856280	Macoma balthica	Bivalvia	Autobranchia	Heteroconchia	Euheterodonta	Imparidentia	Neoheterodontei	Cardiida	Tellinoidea	Tellinidae	Macoma
857	OM856282	Macoma balthica	Bivalvia	Autobranchia	Heteroconchia	Euheterodonta	Imparidentia	Neoheterodontei	Cardiida	Tellinoidea	Tellinidae	Macoma
858	OM856284	Macoma balthica	Bivalvia	Autobranchia	Heteroconchia	Euheterodonta	Imparidentia	Neoheterodontei	Cardiida	Tellinoidea	Tellinidae	Macoma
859	OM856285	Macoma balthica	Bivalvia	Autobranchia	Heteroconchia	Euheterodonta	Imparidentia	Neoheterodontei	Cardiida	Tellinoidea	Tellinidae	Macoma
860	OM856286	Macoma balthica	Bivalvia	Autobranchia	Heteroconchia	Euheterodonta	Imparidentia	Neoheterodontei	Cardiida	Tellinoidea	Tellinidae	Macoma
861	OM856287	Macoma balthica	Bivalvia	Autobranchia	Heteroconchia	Euheterodonta	Imparidentia	Neoheterodontei	Cardiida	Tellinoidea	Tellinidae	Macoma
862	OM856288	Macoma balthica	Bivalvia	Autobranchia	Heteroconchia	Euheterodonta	Imparidentia	Neoheterodontei	Cardiida	Tellinoidea	Tellinidae	Macoma
863	OM856290	Macoma balthica	Bivalvia	Autobranchia	Heteroconchia	Euheterodonta	Imparidentia	Neoheterodontei	Cardiida	Tellinoidea	Tellinidae	Macoma
864	OM856291	Macoma balthica	Bivalvia	Autobranchia	Heteroconchia	Euheterodonta	Imparidentia	Neoheterodontei	Cardiida	Tellinoidea	Tellinidae	Macoma
865	OM856292	Macoma balthica	Bivalvia	Autobranchia	Heteroconchia	Euheterodonta	Imparidentia	Neoheterodontei	Cardiida	Tellinoidea	Tellinidae	Macoma
866	OM856293	Macoma balthica	Bivalvia	Autobranchia	Heteroconchia	Euheterodonta	Imparidentia	Neoheterodontei	Cardiida	Tellinoidea	Tellinidae	Macoma
867	OM856294	Macoma balthica	Bivalvia	Autobranchia	Heteroconchia	Euheterodonta	Imparidentia	Neoheterodontei	Cardiida	Tellinoidea	Tellinidae	Macoma
868	OM856295	Macoma balthica	Bivalvia	Autobranchia	Heteroconchia	Euheterodonta	Imparidentia	Neoheterodontei	Cardiida	Tellinoidea	Tellinidae	Macoma
869	OM856296	Macoma balthica	Bivalvia	Autobranchia	Heteroconchia	Euheterodonta	Imparidentia	Neoheterodontei	Cardiida	Tellinoidea	Tellinidae	Macoma
870	MN119655	Crenomytilus grayanus	Bivalvia	Autobranchia	Pteriomorphia	Mytilida	Mytiloidea	Mytilidae	Mytilinae	Crenomytilus
871	MN119672	Crenomytilus grayanus	Bivalvia	Autobranchia	Pteriomorphia	Mytilida	Mytiloidea	Mytilidae	Mytilinae	Crenomytilus
872	MN119636	Mytilus unguiculatus	Bivalvia	Autobranchia	Pteriomorphia	Mytilida	Mytiloidea	Mytilidae	Mytilinae	Mytilus
873	MN546842	Mytilus trossulus	Bivalvia	Autobranchia	Pteriomorphia	Mytilida	Mytiloidea	Mytilidae	Mytilinae	Mytilus
874	MN546835	Mytilus trossulus	Bivalvia	Autobranchia	Pteriomorphia	Mytilida	Mytiloidea	Mytilidae	Mytilinae	Mytilus
875	MN546833	Mytilus trossulus	Bivalvia	Autobranchia	Pteriomorphia	Mytilida	Mytiloidea	Mytilidae	Mytilinae	Mytilus
876	MN546832	Mytilus trossulus	Bivalvia	Autobranchia	Pteriomorphia	Mytilida	Mytiloidea	Mytilidae	Mytilinae	Mytilus
877	MN546834	Mytilus trossulus	Bivalvia	Autobranchia	Pteriomorphia	Mytilida	Mytiloidea	Mytilidae	Mytilinae	Mytilus
878	MT857958	Mytilus trossulus	Bivalvia	Autobranchia	Pteriomorphia	Mytilida	Mytiloidea	Mytilidae	Mytilinae	Mytilus
879	MZ724669	Mytilus trossulus	Bivalvia	Autobranchia	Pteriomorphia	Mytilida	Mytiloidea	Mytilidae	Mytilinae	Mytilus
880	MT857959	Mytilus trossulus	Bivalvia	Autobranchia	Pteriomorphia	Mytilida	Mytiloidea	Mytilidae	Mytilinae	Mytilus
881	MZ724670	Mytilus trossulus	Bivalvia	Autobranchia	Pteriomorphia	Mytilida	Mytiloidea	Mytilidae	Mytilinae	Mytilus
882	MZ724676	Mytilus trossulus	Bivalvia	Autobranchia	Pteriomorphia	Mytilida	Mytiloidea	Mytilidae	Mytilinae	Mytilus
883	MZ724668	Mytilus trossulus	Bivalvia	Autobranchia	Pteriomorphia	Mytilida	Mytiloidea	Mytilidae	Mytilinae	Mytilus
884	KX018528	Mytilus trossulus	Bivalvia	Autobranchia	Pteriomorphia	Mytilida	Mytiloidea	Mytilidae	Mytilinae	Mytilus
885	MN546852	Mytilus trossulus	Bivalvia	Autobranchia	Pteriomorphia	Mytilida	Mytiloidea	Mytilidae	Mytilinae	Mytilus
886	MT857963	Mytilus trossulus	Bivalvia	Autobranchia	Pteriomorphia	Mytilida	Mytiloidea	Mytilidae	Mytilinae	Mytilus
887	MZ724672	Mytilus trossulus	Bivalvia	Autobranchia	Pteriomorphia	Mytilida	Mytiloidea	Mytilidae	Mytilinae	Mytilus
888	KX018527	Mytilus trossulus	Bivalvia	Autobranchia	Pteriomorphia	Mytilida	Mytiloidea	Mytilidae	Mytilinae	Mytilus
889	MW191713	Mytilus trossulus	Bivalvia	Autobranchia	Pteriomorphia	Mytilida	Mytiloidea	Mytilidae	Mytilinae	Mytilus
890	MW191716	Mytilus trossulus	Bivalvia	Autobranchia	Pteriomorphia	Mytilida	Mytiloidea	Mytilidae	Mytilinae	Mytilus
891	KX018522	Mytilus trossulus	Bivalvia	Autobranchia	Pteriomorphia	Mytilida	Mytiloidea	Mytilidae	Mytilinae	Mytilus
892	KX018523	Mytilus trossulus	Bivalvia	Autobranchia	Pteriomorphia	Mytilida	Mytiloidea	Mytilidae	Mytilinae	Mytilus
893	MW191705	Mytilus trossulus	Bivalvia	Autobranchia	Pteriomorphia	Mytilida	Mytiloidea	Mytilidae	Mytilinae	Mytilus
894	MW191718	Mytilus trossulus	Bivalvia	Autobranchia	Pteriomorphia	Mytilida	Mytiloidea	Mytilidae	Mytilinae	Mytilus
895	KX018524	Mytilus trossulus	Bivalvia	Autobranchia	Pteriomorphia	Mytilida	Mytiloidea	Mytilidae	Mytilinae	Mytilus
896	MT857962	Mytilus trossulus	Bivalvia	Autobranchia	Pteriomorphia	Mytilida	Mytiloidea	Mytilidae	Mytilinae	Mytilus
897	MW191704	Mytilus trossulus	Bivalvia	Autobranchia	Pteriomorphia	Mytilida	Mytiloidea	Mytilidae	Mytilinae	Mytilus
898	MW191706	Mytilus trossulus	Bivalvia	Autobranchia	Pteriomorphia	Mytilida	Mytiloidea	Mytilidae	Mytilinae	Mytilus
899	MW191710	Mytilus trossulus	Bivalvia	Autobranchia	Pteriomorphia	Mytilida	Mytiloidea	Mytilidae	Mytilinae	Mytilus
900	MW191712	Mytilus trossulus	Bivalvia	Autobranchia	Pteriomorphia	Mytilida	Mytiloidea	Mytilidae	Mytilinae	Mytilus
901	MZ724677	Mytilus trossulus	Bivalvia	Autobranchia	Pteriomorphia	Mytilida	Mytiloidea	Mytilidae	Mytilinae	Mytilus
902	KX018526	Mytilus trossulus	Bivalvia	Autobranchia	Pteriomorphia	Mytilida	Mytiloidea	Mytilidae	Mytilinae	Mytilus
903	MZ724679	Mytilus trossulus	Bivalvia	Autobranchia	Pteriomorphia	Mytilida	Mytiloidea	Mytilidae	Mytilinae	Mytilus
904	MW150800	Mytilus trossulus	Bivalvia	Autobranchia	Pteriomorphia	Mytilida	Mytiloidea	Mytilidae	Mytilinae	Mytilus
905	MW191708	Mytilus trossulus	Bivalvia	Autobranchia	Pteriomorphia	Mytilida	Mytiloidea	Mytilidae	Mytilinae	Mytilus
906	MZ724673	Mytilus trossulus	Bivalvia	Autobranchia	Pteriomorphia	Mytilida	Mytiloidea	Mytilidae	Mytilinae	Mytilus
907	MW191714	Mytilus trossulus	Bivalvia	Autobranchia	Pteriomorphia	Mytilida	Mytiloidea	Mytilidae	Mytilinae	Mytilus
908	MW150801	Mytilus trossulus	Bivalvia	Autobranchia	Pteriomorphia	Mytilida	Mytiloidea	Mytilidae	Mytilinae	Mytilus
909	MT857960	Mytilus trossulus	Bivalvia	Autobranchia	Pteriomorphia	Mytilida	Mytiloidea	Mytilidae	Mytilinae	Mytilus
910	KX018521	Mytilus trossulus	Bivalvia	Autobranchia	Pteriomorphia	Mytilida	Mytiloidea	Mytilidae	Mytilinae	Mytilus
911	MW191707	Mytilus trossulus	Bivalvia	Autobranchia	Pteriomorphia	Mytilida	Mytiloidea	Mytilidae	Mytilinae	Mytilus
912	MW191711	Mytilus trossulus	Bivalvia	Autobranchia	Pteriomorphia	Mytilida	Mytiloidea	Mytilidae	Mytilinae	Mytilus
913	MW191715	Mytilus trossulus	Bivalvia	Autobranchia	Pteriomorphia	Mytilida	Mytiloidea	Mytilidae	Mytilinae	Mytilus
914	MN119673	Mytilus trossulus	Bivalvia	Autobranchia	Pteriomorphia	Mytilida	Mytiloidea	Mytilidae	Mytilinae	Mytilus
915	KX018525	Mytilus trossulus	Bivalvia	Autobranchia	Pteriomorphia	Mytilida	Mytiloidea	Mytilidae	Mytilinae	Mytilus
916	MT857961	Mytilus trossulus	Bivalvia	Autobranchia	Pteriomorphia	Mytilida	Mytiloidea	Mytilidae	Mytilinae	Mytilus
917	MZ724671	Mytilus trossulus	Bivalvia	Autobranchia	Pteriomorphia	Mytilida	Mytiloidea	Mytilidae	Mytilinae	Mytilus
918	MW191703	Mytilus trossulus	Bivalvia	Autobranchia	Pteriomorphia	Mytilida	Mytiloidea	Mytilidae	Mytilinae	Mytilus
919	MW191717	Mytilus trossulus	Bivalvia	Autobranchia	Pteriomorphia	Mytilida	Mytiloidea	Mytilidae	Mytilinae	Mytilus
920	MW191719	Mytilus trossulus	Bivalvia	Autobranchia	Pteriomorphia	Mytilida	Mytiloidea	Mytilidae	Mytilinae	Mytilus
921	MZ724674	Mytilus trossulus	Bivalvia	Autobranchia	Pteriomorphia	Mytilida	Mytiloidea	Mytilidae	Mytilinae	Mytilus
922	MW191709	Mytilus trossulus	Bivalvia	Autobranchia	Pteriomorphia	Mytilida	Mytiloidea	Mytilidae	Mytilinae	Mytilus
923	MW191702	Mytilus trossulus	Bivalvia	Autobranchia	Pteriomorphia	Mytilida	Mytiloidea	Mytilidae	Mytilinae	Mytilus
924	MZ724678	Mytilus trossulus	Bivalvia	Autobranchia	Pteriomorphia	Mytilida	Mytiloidea	Mytilidae	Mytilinae	Mytilus
925	MZ724675	Mytilus trossulus	Bivalvia	Autobranchia	Pteriomorphia	Mytilida	Mytiloidea	Mytilidae	Mytilinae	Mytilus
926	AF527535	Mytilus trossulus	Bivalvia	Autobranchia	Pteriomorphia	Mytilida	Mytiloidea	Mytilidae	Mytilinae	Mytilus
927	MN546848	Mytilus trossulus	Bivalvia	Autobranchia	Pteriomorphia	Mytilida	Mytiloidea	Mytilidae	Mytilinae	Mytilus
928	KC429095	Mytilus edulis	Bivalvia	Autobranchia	Pteriomorphia	Mytilida	Mytiloidea	Mytilidae	Mytilinae	Mytilus
929	GQ166571	Lunarca ovalis	Bivalvia	Autobranchia	Pteriomorphia	Arcoida	Arcoidea	Arcidae	Lunarca
930	MN119638	Tegillarca granosa	Bivalvia	Autobranchia	Pteriomorphia	Arcoida	Arcoidea	Arcidae	Tegillarca
931	MN608203	Tegillarca granosa	Bivalvia	Autobranchia	Pteriomorphia	Arcoida	Arcoidea	Arcidae	Tegillarca
932	MN119654	Tegillarca granosa	Bivalvia	Autobranchia	Pteriomorphia	Arcoida	Arcoidea	Arcidae	Tegillarca
933	MN608193	Anadara jousseaumei	Bivalvia	Autobranchia	Pteriomorphia	Arcoida	Arcoidea	Arcidae	Anadara
934	MN119653	Anadara globosa	Bivalvia	Autobranchia	Pteriomorphia	Arcoida	Arcoidea	Arcidae	Anadara
935	MN608195	Anadara globosa	Bivalvia	Autobranchia	Pteriomorphia	Arcoida	Arcoidea	Arcidae	Anadara
936	MN608196	Anadara globosa	Bivalvia	Autobranchia	Pteriomorphia	Arcoida	Arcoidea	Arcidae	Anadara
937	MN608188	Anadara cornea	Bivalvia	Autobranchia	Pteriomorphia	Arcoida	Arcoidea	Arcidae	Anadara
938	MN608185	Anadara cornea	Bivalvia	Autobranchia	Pteriomorphia	Arcoida	Arcoidea	Arcidae	Anadara
939	MN608186	Anadara cornea	Bivalvia	Autobranchia	Pteriomorphia	Arcoida	Arcoidea	Arcidae	Anadara
940	MN608187	Anadara cornea	Bivalvia	Autobranchia	Pteriomorphia	Arcoida	Arcoidea	Arcidae	Anadara
941	MN608190	Anadara cornea	Bivalvia	Autobranchia	Pteriomorphia	Arcoida	Arcoidea	Arcidae	Anadara
942	MN608194	Anadara inaequivalvis	Bivalvia	Autobranchia	Pteriomorphia	Arcoida	Arcoidea	Arcidae	Anadara
943	MN119665	Anadara broughtonii	Bivalvia	Autobranchia	Pteriomorphia	Arcoida	Arcoidea	Arcidae	Anadara
944	MN608191	Anadara kagoshimensis	Bivalvia	Autobranchia	Pteriomorphia	Arcoida	Arcoidea	Arcidae	Anadara
945	MN608192	Anadara kagoshimensis	Bivalvia	Autobranchia	Pteriomorphia	Arcoida	Arcoidea	Arcidae	Anadara
946	FJ480455	Acar plicata	Bivalvia	Autobranchia	Pteriomorphia	Arcoida	Arcoidea	Arcidae	Acar
947	FJ480462	Acar plicata	Bivalvia	Autobranchia	Pteriomorphia	Arcoida	Arcoidea	Arcidae	Acar
948	FJ480463	Acar plicata	Bivalvia	Autobranchia	Pteriomorphia	Arcoida	Arcoidea	Arcidae	Acar
949	MN608198	Arca ventricosa	Bivalvia	Autobranchia	Pteriomorphia	Arcoida	Arcoidea	Arcidae	Arca
950	KC429090	Arca noae	Bivalvia	Autobranchia	Pteriomorphia	Arcoida	Arcoidea	Arcidae	Arca
951	FJ480683	Arca imbricata	Bivalvia	Autobranchia	Pteriomorphia	Arcoida	Arcoidea	Arcidae	Arca
952	FJ480541	Acar gradata	Bivalvia	Autobranchia	Pteriomorphia	Arcoida	Arcoidea	Arcidae	Acar
953	FJ480451	Acar bailyi	Bivalvia	Autobranchia	Pteriomorphia	Arcoida	Arcoidea	Arcidae	Acar
954	FJ480452	Acar bailyi	Bivalvia	Autobranchia	Pteriomorphia	Arcoida	Arcoidea	Arcidae	Acar
955	FJ480453	Acar plicata	Bivalvia	Autobranchia	Pteriomorphia	Arcoida	Arcoidea	Arcidae	Acar
956	FJ480617	Barbatia domingensis	Bivalvia	Autobranchia	Pteriomorphia	Arcoida	Arcoidea	Arcidae	Barbatia
957	FJ480618	Barbatia domingensis	Bivalvia	Autobranchia	Pteriomorphia	Arcoida	Arcoidea	Arcidae	Barbatia
958	FJ480610	Barbatia domingensis	Bivalvia	Autobranchia	Pteriomorphia	Arcoida	Arcoidea	Arcidae	Barbatia
959	FJ480611	Barbatia domingensis	Bivalvia	Autobranchia	Pteriomorphia	Arcoida	Arcoidea	Arcidae	Barbatia
960	FJ480612	Barbatia domingensis	Bivalvia	Autobranchia	Pteriomorphia	Arcoida	Arcoidea	Arcidae	Barbatia
961	FJ480613	Barbatia domingensis	Bivalvia	Autobranchia	Pteriomorphia	Arcoida	Arcoidea	Arcidae	Barbatia
962	FJ480614	Barbatia domingensis	Bivalvia	Autobranchia	Pteriomorphia	Arcoida	Arcoidea	Arcidae	Barbatia
963	FJ480615	Barbatia domingensis	Bivalvia	Autobranchia	Pteriomorphia	Arcoida	Arcoidea	Arcidae	Barbatia
964	FJ480616	Barbatia domingensis	Bivalvia	Autobranchia	Pteriomorphia	Arcoida	Arcoidea	Arcidae	Barbatia
965	FJ480677	Barbatia domingensis	Bivalvia	Autobranchia	Pteriomorphia	Arcoida	Arcoidea	Arcidae	Barbatia
966	FJ480679	Barbatia domingensis	Bivalvia	Autobranchia	Pteriomorphia	Arcoida	Arcoidea	Arcidae	Barbatia
967	FJ480678	Barbatia domingensis	Bivalvia	Autobranchia	Pteriomorphia	Arcoida	Arcoidea	Arcidae	Barbatia
968	FJ480673	Barbatia domingensis	Bivalvia	Autobranchia	Pteriomorphia	Arcoida	Arcoidea	Arcidae	Barbatia
969	FJ480676	Barbatia domingensis	Bivalvia	Autobranchia	Pteriomorphia	Arcoida	Arcoidea	Arcidae	Barbatia
970	FJ480674	Barbatia domingensis	Bivalvia	Autobranchia	Pteriomorphia	Arcoida	Arcoidea	Arcidae	Barbatia
971	FJ480681	Barbatia domingensis	Bivalvia	Autobranchia	Pteriomorphia	Arcoida	Arcoidea	Arcidae	Barbatia
972	FJ480661	Barbatia domingensis	Bivalvia	Autobranchia	Pteriomorphia	Arcoida	Arcoidea	Arcidae	Barbatia
973	FJ480660	Barbatia domingensis	Bivalvia	Autobranchia	Pteriomorphia	Arcoida	Arcoidea	Arcidae	Barbatia
974	FJ480667	Barbatia domingensis	Bivalvia	Autobranchia	Pteriomorphia	Arcoida	Arcoidea	Arcidae	Barbatia
975	FJ480668	Barbatia domingensis	Bivalvia	Autobranchia	Pteriomorphia	Arcoida	Arcoidea	Arcidae	Barbatia
976	FJ480669	Barbatia domingensis	Bivalvia	Autobranchia	Pteriomorphia	Arcoida	Arcoidea	Arcidae	Barbatia
977	FJ480670	Barbatia domingensis	Bivalvia	Autobranchia	Pteriomorphia	Arcoida	Arcoidea	Arcidae	Barbatia
978	FJ480671	Barbatia domingensis	Bivalvia	Autobranchia	Pteriomorphia	Arcoida	Arcoidea	Arcidae	Barbatia
979	FJ480672	Barbatia domingensis	Bivalvia	Autobranchia	Pteriomorphia	Arcoida	Arcoidea	Arcidae	Barbatia
980	FJ480682	Barbatia domingensis	Bivalvia	Autobranchia	Pteriomorphia	Arcoida	Arcoidea	Arcidae	Barbatia
981	FJ480630	Barbatia domingensis	Bivalvia	Autobranchia	Pteriomorphia	Arcoida	Arcoidea	Arcidae	Barbatia
982	FJ480579	Acar gradata	Bivalvia	Autobranchia	Pteriomorphia	Arcoida	Arcoidea	Arcidae	Acar
983	FJ480577	Acar gradata	Bivalvia	Autobranchia	Pteriomorphia	Arcoida	Arcoidea	Arcidae	Acar
984	FJ480585	Acar gradata	Bivalvia	Autobranchia	Pteriomorphia	Arcoida	Arcoidea	Arcidae	Acar
985	FJ480587	Acar gradata	Bivalvia	Autobranchia	Pteriomorphia	Arcoida	Arcoidea	Arcidae	Acar
986	FJ480589	Acar gradata	Bivalvia	Autobranchia	Pteriomorphia	Arcoida	Arcoidea	Arcidae	Acar
987	FJ480680	Barbatia domingensis	Bivalvia	Autobranchia	Pteriomorphia	Arcoida	Arcoidea	Arcidae	Barbatia
988	FJ480580	Acar gradata	Bivalvia	Autobranchia	Pteriomorphia	Arcoida	Arcoidea	Arcidae	Acar
989	FJ480582	Acar gradata	Bivalvia	Autobranchia	Pteriomorphia	Arcoida	Arcoidea	Arcidae	Acar
990	FJ480581	Acar gradata	Bivalvia	Autobranchia	Pteriomorphia	Arcoida	Arcoidea	Arcidae	Acar
991	FJ480576	Acar gradata	Bivalvia	Autobranchia	Pteriomorphia	Arcoida	Arcoidea	Arcidae	Acar
992	FJ480590	Acar gradata	Bivalvia	Autobranchia	Pteriomorphia	Arcoida	Arcoidea	Arcidae	Acar
993	FJ480578	Acar gradata	Bivalvia	Autobranchia	Pteriomorphia	Arcoida	Arcoidea	Arcidae	Acar
994	FJ480575	Acar gradata	Bivalvia	Autobranchia	Pteriomorphia	Arcoida	Arcoidea	Arcidae	Acar
995	FJ480513	Acar gradata	Bivalvia	Autobranchia	Pteriomorphia	Arcoida	Arcoidea	Arcidae	Acar
996	FJ480583	Acar gradata	Bivalvia	Autobranchia	Pteriomorphia	Arcoida	Arcoidea	Arcidae	Acar
997	FJ480584	Acar gradata	Bivalvia	Autobranchia	Pteriomorphia	Arcoida	Arcoidea	Arcidae	Acar
998	FJ480586	Acar gradata	Bivalvia	Autobranchia	Pteriomorphia	Arcoida	Arcoidea	Arcidae	Acar
999	FJ480588	Acar gradata	Bivalvia	Autobranchia	Pteriomorphia	Arcoida	Arcoidea	Arcidae	Acar
1000	FJ480512	Acar gradata	Bivalvia	Autobranchia	Pteriomorphia	Arcoida	Arcoidea	Arcidae	Acar
1001	MN608210	Barbatia amygdalumtostum	Bivalvia	Autobranchia	Pteriomorphia	Arcoida	Arcoidea	Arcidae	Barbatia
1002	MN608211	Barbatia amygdalumtostum	Bivalvia	Autobranchia	Pteriomorphia	Arcoida	Arcoidea	Arcidae	Barbatia
1003	MN608209	Barbatia amygdalumtostum	Bivalvia	Autobranchia	Pteriomorphia	Arcoida	Arcoidea	Arcidae	Barbatia
1004	FJ480510	Arcopsis solida	Bivalvia	Autobranchia	Pteriomorphia	Arcoida	Arcoidea	Noetiidae	Arcopsis
1005	FJ480629	Arcopsis adamsi	Bivalvia	Autobranchia	Pteriomorphia	Arcoida	Arcoidea	Noetiidae	Arcopsis
1006	FJ480657	Arcopsis adamsi	Bivalvia	Autobranchia	Pteriomorphia	Arcoida	Arcoidea	Noetiidae	Arcopsis
1007	MN608216	Barbatia foliata	Bivalvia	Autobranchia	Pteriomorphia	Arcoida	Arcoidea	Arcidae	Barbatia
1008	MN608213	Barbatia foliata	Bivalvia	Autobranchia	Pteriomorphia	Arcoida	Arcoidea	Arcidae	Barbatia
1009	MN608212	Barbatia foliata	Bivalvia	Autobranchia	Pteriomorphia	Arcoida	Arcoidea	Arcidae	Barbatia
1010	MN608214	Barbatia foliata	Bivalvia	Autobranchia	Pteriomorphia	Arcoida	Arcoidea	Arcidae	Barbatia
1011	MN608215	Barbatia foliata	Bivalvia	Autobranchia	Pteriomorphia	Arcoida	Arcoidea	Arcidae	Barbatia
1012	KC429091	Barbatia barbata	Bivalvia	Autobranchia	Pteriomorphia	Arcoida	Arcoidea	Arcidae	Barbatia
1013	AF120645	Barbatia barbata	Bivalvia	Autobranchia	Pteriomorphia	Arcoida	Arcoidea	Arcidae	Barbatia
1014	KP976038	Bathyarca glacialis	Bivalvia	Autobranchia	Pteriomorphia	Arcoida	Arcoidea	Arcidae	Bathyarca
1015	KP976041	Bathyarca glacialis	Bivalvia	Autobranchia	Pteriomorphia	Arcoida	Arcoidea	Arcidae	Bathyarca
1016	KP976044	Bathyarca glacialis	Bivalvia	Autobranchia	Pteriomorphia	Arcoida	Arcoidea	Arcidae	Bathyarca
1017	KP976043	Bathyarca glacialis	Bivalvia	Autobranchia	Pteriomorphia	Arcoida	Arcoidea	Arcidae	Bathyarca
1018	KP976042	Bathyarca glacialis	Bivalvia	Autobranchia	Pteriomorphia	Arcoida	Arcoidea	Arcidae	Bathyarca
1019	KP976039	Bathyarca glacialis	Bivalvia	Autobranchia	Pteriomorphia	Arcoida	Arcoidea	Arcidae	Bathyarca
1020	KP976040	Bathyarca glacialis	Bivalvia	Autobranchia	Pteriomorphia	Arcoida	Arcoidea	Arcidae	Bathyarca
1021	KF612432	Lissarca notorcadensis	Bivalvia	Autobranchia	Pteriomorphia	Arcoida	Limopsoidea	Philobryidae	Lissarca
1022	KF612433	Lissarca notorcadensis	Bivalvia	Autobranchia	Pteriomorphia	Arcoida	Limopsoidea	Philobryidae	Lissarca
1023	KF612438	Lissarca notorcadensis	Bivalvia	Autobranchia	Pteriomorphia	Arcoida	Limopsoidea	Philobryidae	Lissarca
1024	KF612439	Lissarca notorcadensis	Bivalvia	Autobranchia	Pteriomorphia	Arcoida	Limopsoidea	Philobryidae	Lissarca
1025	KF612458	Lissarca notorcadensis	Bivalvia	Autobranchia	Pteriomorphia	Arcoida	Limopsoidea	Philobryidae	Lissarca
1026	KF612456	Lissarca notorcadensis	Bivalvia	Autobranchia	Pteriomorphia	Arcoida	Limopsoidea	Philobryidae	Lissarca
1027	KF612450	Lissarca notorcadensis	Bivalvia	Autobranchia	Pteriomorphia	Arcoida	Limopsoidea	Philobryidae	Lissarca
1028	KF612446	Lissarca notorcadensis	Bivalvia	Autobranchia	Pteriomorphia	Arcoida	Limopsoidea	Philobryidae	Lissarca
1029	KF612442	Lissarca notorcadensis	Bivalvia	Autobranchia	Pteriomorphia	Arcoida	Limopsoidea	Philobryidae	Lissarca
1030	KF612441	Lissarca notorcadensis	Bivalvia	Autobranchia	Pteriomorphia	Arcoida	Limopsoidea	Philobryidae	Lissarca
1031	KF612443	Lissarca notorcadensis	Bivalvia	Autobranchia	Pteriomorphia	Arcoida	Limopsoidea	Philobryidae	Lissarca
1032	KF612444	Lissarca notorcadensis	Bivalvia	Autobranchia	Pteriomorphia	Arcoida	Limopsoidea	Philobryidae	Lissarca
1033	KF612445	Lissarca notorcadensis	Bivalvia	Autobranchia	Pteriomorphia	Arcoida	Limopsoidea	Philobryidae	Lissarca
1034	KF612447	Lissarca notorcadensis	Bivalvia	Autobranchia	Pteriomorphia	Arcoida	Limopsoidea	Philobryidae	Lissarca
1035	KF612448	Lissarca notorcadensis	Bivalvia	Autobranchia	Pteriomorphia	Arcoida	Limopsoidea	Philobryidae	Lissarca
1036	KF612449	Lissarca notorcadensis	Bivalvia	Autobranchia	Pteriomorphia	Arcoida	Limopsoidea	Philobryidae	Lissarca
1037	KF612451	Lissarca notorcadensis	Bivalvia	Autobranchia	Pteriomorphia	Arcoida	Limopsoidea	Philobryidae	Lissarca
1038	KF612452	Lissarca notorcadensis	Bivalvia	Autobranchia	Pteriomorphia	Arcoida	Limopsoidea	Philobryidae	Lissarca
1039	KF612453	Lissarca notorcadensis	Bivalvia	Autobranchia	Pteriomorphia	Arcoida	Limopsoidea	Philobryidae	Lissarca
1040	KF612454	Lissarca notorcadensis	Bivalvia	Autobranchia	Pteriomorphia	Arcoida	Limopsoidea	Philobryidae	Lissarca
1041	KF612455	Lissarca notorcadensis	Bivalvia	Autobranchia	Pteriomorphia	Arcoida	Limopsoidea	Philobryidae	Lissarca
1042	KF612457	Lissarca notorcadensis	Bivalvia	Autobranchia	Pteriomorphia	Arcoida	Limopsoidea	Philobryidae	Lissarca
1043	KF612425	Lissarca notorcadensis	Bivalvia	Autobranchia	Pteriomorphia	Arcoida	Limopsoidea	Philobryidae	Lissarca
1044	KF612422	Lissarca notorcadensis	Bivalvia	Autobranchia	Pteriomorphia	Arcoida	Limopsoidea	Philobryidae	Lissarca
1045	KF612424	Lissarca notorcadensis	Bivalvia	Autobranchia	Pteriomorphia	Arcoida	Limopsoidea	Philobryidae	Lissarca
1046	KF612405	Lissarca notorcadensis	Bivalvia	Autobranchia	Pteriomorphia	Arcoida	Limopsoidea	Philobryidae	Lissarca
1047	KF612402	Lissarca notorcadensis	Bivalvia	Autobranchia	Pteriomorphia	Arcoida	Limopsoidea	Philobryidae	Lissarca
1048	KF612403	Lissarca notorcadensis	Bivalvia	Autobranchia	Pteriomorphia	Arcoida	Limopsoidea	Philobryidae	Lissarca
1049	KF612404	Lissarca notorcadensis	Bivalvia	Autobranchia	Pteriomorphia	Arcoida	Limopsoidea	Philobryidae	Lissarca
1050	KF612416	Lissarca notorcadensis	Bivalvia	Autobranchia	Pteriomorphia	Arcoida	Limopsoidea	Philobryidae	Lissarca
1051	KF612417	Lissarca notorcadensis	Bivalvia	Autobranchia	Pteriomorphia	Arcoida	Limopsoidea	Philobryidae	Lissarca
1052	KF612418	Lissarca notorcadensis	Bivalvia	Autobranchia	Pteriomorphia	Arcoida	Limopsoidea	Philobryidae	Lissarca
1053	KF612419	Lissarca notorcadensis	Bivalvia	Autobranchia	Pteriomorphia	Arcoida	Limopsoidea	Philobryidae	Lissarca
1054	KF612420	Lissarca notorcadensis	Bivalvia	Autobranchia	Pteriomorphia	Arcoida	Limopsoidea	Philobryidae	Lissarca
1055	KF612421	Lissarca notorcadensis	Bivalvia	Autobranchia	Pteriomorphia	Arcoida	Limopsoidea	Philobryidae	Lissarca
1056	KF612423	Lissarca notorcadensis	Bivalvia	Autobranchia	Pteriomorphia	Arcoida	Limopsoidea	Philobryidae	Lissarca
1057	KF612426	Lissarca notorcadensis	Bivalvia	Autobranchia	Pteriomorphia	Arcoida	Limopsoidea	Philobryidae	Lissarca
1058	KF612427	Lissarca notorcadensis	Bivalvia	Autobranchia	Pteriomorphia	Arcoida	Limopsoidea	Philobryidae	Lissarca
1059	KF612428	Lissarca notorcadensis	Bivalvia	Autobranchia	Pteriomorphia	Arcoida	Limopsoidea	Philobryidae	Lissarca
1060	KF612429	Lissarca notorcadensis	Bivalvia	Autobranchia	Pteriomorphia	Arcoida	Limopsoidea	Philobryidae	Lissarca
1061	KF612434	Lissarca notorcadensis	Bivalvia	Autobranchia	Pteriomorphia	Arcoida	Limopsoidea	Philobryidae	Lissarca
1062	KF612435	Lissarca notorcadensis	Bivalvia	Autobranchia	Pteriomorphia	Arcoida	Limopsoidea	Philobryidae	Lissarca
1063	KF612437	Lissarca notorcadensis	Bivalvia	Autobranchia	Pteriomorphia	Arcoida	Limopsoidea	Philobryidae	Lissarca
1064	KF612459	Lissarca notorcadensis	Bivalvia	Autobranchia	Pteriomorphia	Arcoida	Limopsoidea	Philobryidae	Lissarca
1065	KF612460	Lissarca notorcadensis	Bivalvia	Autobranchia	Pteriomorphia	Arcoida	Limopsoidea	Philobryidae	Lissarca
1066	KF612461	Lissarca notorcadensis	Bivalvia	Autobranchia	Pteriomorphia	Arcoida	Limopsoidea	Philobryidae	Lissarca
1067	KF612431	Lissarca notorcadensis	Bivalvia	Autobranchia	Pteriomorphia	Arcoida	Limopsoidea	Philobryidae	Lissarca
1068	KF612415	Lissarca notorcadensis	Bivalvia	Autobranchia	Pteriomorphia	Arcoida	Limopsoidea	Philobryidae	Lissarca
1069	KF612406	Lissarca notorcadensis	Bivalvia	Autobranchia	Pteriomorphia	Arcoida	Limopsoidea	Philobryidae	Lissarca
1070	KF612407	Lissarca notorcadensis	Bivalvia	Autobranchia	Pteriomorphia	Arcoida	Limopsoidea	Philobryidae	Lissarca
1071	KF612408	Lissarca notorcadensis	Bivalvia	Autobranchia	Pteriomorphia	Arcoida	Limopsoidea	Philobryidae	Lissarca
1072	KF612409	Lissarca notorcadensis	Bivalvia	Autobranchia	Pteriomorphia	Arcoida	Limopsoidea	Philobryidae	Lissarca
1073	KF612410	Lissarca notorcadensis	Bivalvia	Autobranchia	Pteriomorphia	Arcoida	Limopsoidea	Philobryidae	Lissarca
1074	KF612411	Lissarca notorcadensis	Bivalvia	Autobranchia	Pteriomorphia	Arcoida	Limopsoidea	Philobryidae	Lissarca
1075	KF612412	Lissarca notorcadensis	Bivalvia	Autobranchia	Pteriomorphia	Arcoida	Limopsoidea	Philobryidae	Lissarca
1076	KF612413	Lissarca notorcadensis	Bivalvia	Autobranchia	Pteriomorphia	Arcoida	Limopsoidea	Philobryidae	Lissarca
1077	KF612414	Lissarca notorcadensis	Bivalvia	Autobranchia	Pteriomorphia	Arcoida	Limopsoidea	Philobryidae	Lissarca
1078	KF612430	Lissarca notorcadensis	Bivalvia	Autobranchia	Pteriomorphia	Arcoida	Limopsoidea	Philobryidae	Lissarca
1079	KF612436	Lissarca notorcadensis	Bivalvia	Autobranchia	Pteriomorphia	Arcoida	Limopsoidea	Philobryidae	Lissarca
1080	KF612440	Lissarca notorcadensis	Bivalvia	Autobranchia	Pteriomorphia	Arcoida	Limopsoidea	Philobryidae	Lissarca
1081	GQ166575	Barbatia parva	Bivalvia	Autobranchia	Pteriomorphia	Arcoida	Arcoidea	Arcidae	Barbatia
1082	MN608217	Barbatia obliquata	Bivalvia	Autobranchia	Pteriomorphia	Arcoida	Arcoidea	Arcidae	Barbatia
1083	MN119669	Arca boucardi	Bivalvia	Autobranchia	Pteriomorphia	Arcoida	Arcoidea	Arcidae	Arca
1084	JF496765	Asperarca secreta	Bivalvia	Autobranchia	Pteriomorphia	Arcoida	Arcoidea	Arcidae	Asperarca
1085	MN608221	Cucullaea labiata	Bivalvia	Autobranchia	Pteriomorphia	Arcoida	Arcoidea	Cucullaeidae	Cucullaea
1086	AF120646	Striarca lactea	Bivalvia	Autobranchia	Pteriomorphia	Arcoida	Arcoidea	Noetiidae	Striarca
1087	MN119667	Glycymeris yessoensis	Bivalvia	Autobranchia	Pteriomorphia	Arcoida	Arcoidea	Glycymerididae	Glycymeris
1088	MN608197	Trisidos semitorta	Bivalvia	Autobranchia	Pteriomorphia	Arcoida	Arcoidea	Arcidae	Trisidos
1089	KC429093	Glycymeris glycymeris	Bivalvia	Autobranchia	Pteriomorphia	Arcoida	Arcoidea	Glycymerididae	Glycymeris
1090	MN608218	Striarca symmetrica	Bivalvia	Autobranchia	Pteriomorphia	Arcoida	Arcoidea	Noetiidae	Striarca
1091	MN608220	Striarca symmetrica	Bivalvia	Autobranchia	Pteriomorphia	Arcoida	Arcoidea	Noetiidae	Striarca
1092	MN608219	Striarca symmetrica	Bivalvia	Autobranchia	Pteriomorphia	Arcoida	Arcoidea	Noetiidae	Striarca
1093	KC429092	Arcopsis adamsi	Bivalvia	Autobranchia	Pteriomorphia	Arcoida	Arcoidea	Noetiidae	Arcopsis
1094	FJ480466	Acar plicata	Bivalvia	Autobranchia	Pteriomorphia	Arcoida	Arcoidea	Arcidae	Acar
1095	FJ480467	Acar plicata	Bivalvia	Autobranchia	Pteriomorphia	Arcoida	Arcoidea	Arcidae	Acar
1096	FJ480461	Acar plicata	Bivalvia	Autobranchia	Pteriomorphia	Arcoida	Arcoidea	Arcidae	Acar
1097	FJ480459	Acar plicata	Bivalvia	Autobranchia	Pteriomorphia	Arcoida	Arcoidea	Arcidae	Acar
1098	FJ480460	Acar plicata	Bivalvia	Autobranchia	Pteriomorphia	Arcoida	Arcoidea	Arcidae	Acar
1099	FJ480458	Acar plicata	Bivalvia	Autobranchia	Pteriomorphia	Arcoida	Arcoidea	Arcidae	Acar
1100	FJ480464	Acar plicata	Bivalvia	Autobranchia	Pteriomorphia	Arcoida	Arcoidea	Arcidae	Acar
1101	FJ480465	Acar plicata	Bivalvia	Autobranchia	Pteriomorphia	Arcoida	Arcoidea	Arcidae	Acar
1102	FJ480473	Acar plicata	Bivalvia	Autobranchia	Pteriomorphia	Arcoida	Arcoidea	Arcidae	Acar
1103	MN608199	Acar plicata	Bivalvia	Autobranchia	Pteriomorphia	Arcoida	Arcoidea	Arcidae	Acar
1104	FJ480456	Acar plicata	Bivalvia	Autobranchia	Pteriomorphia	Arcoida	Arcoidea	Arcidae	Acar
1105	FJ480457	Acar plicata	Bivalvia	Autobranchia	Pteriomorphia	Arcoida	Arcoidea	Arcidae	Acar
1106	FJ480454	Acar plicata	Bivalvia	Autobranchia	Pteriomorphia	Arcoida	Arcoidea	Arcidae	Acar
1107	FJ480675	Barbatia domingensis	Bivalvia	Autobranchia	Pteriomorphia	Arcoida	Arcoidea	Arcidae	Barbatia
1108	FJ480635	Barbatia domingensis	Bivalvia	Autobranchia	Pteriomorphia	Arcoida	Arcoidea	Arcidae	Barbatia
1109	FJ480633	Barbatia domingensis	Bivalvia	Autobranchia	Pteriomorphia	Arcoida	Arcoidea	Arcidae	Barbatia
1110	FJ480634	Barbatia domingensis	Bivalvia	Autobranchia	Pteriomorphia	Arcoida	Arcoidea	Arcidae	Barbatia
1111	FJ480548	Acar gradata	Bivalvia	Autobranchia	Pteriomorphia	Arcoida	Arcoidea	Arcidae	Acar
1112	FJ480474	Acar gradata	Bivalvia	Autobranchia	Pteriomorphia	Arcoida	Arcoidea	Arcidae	Acar
1113	FJ480547	Acar gradata	Bivalvia	Autobranchia	Pteriomorphia	Arcoida	Arcoidea	Arcidae	Acar
1114	FJ480487	Acar gradata	Bivalvia	Autobranchia	Pteriomorphia	Arcoida	Arcoidea	Arcidae	Acar
1115	FJ480493	Acar gradata	Bivalvia	Autobranchia	Pteriomorphia	Arcoida	Arcoidea	Arcidae	Acar
1116	FJ480477	Acar gradata	Bivalvia	Autobranchia	Pteriomorphia	Arcoida	Arcoidea	Arcidae	Acar
1117	FJ480491	Acar gradata	Bivalvia	Autobranchia	Pteriomorphia	Arcoida	Arcoidea	Arcidae	Acar
1118	FJ480496	Acar gradata	Bivalvia	Autobranchia	Pteriomorphia	Arcoida	Arcoidea	Arcidae	Acar
1119	FJ480516	Acar gradata	Bivalvia	Autobranchia	Pteriomorphia	Arcoida	Arcoidea	Arcidae	Acar
1120	FJ480518	Acar gradata	Bivalvia	Autobranchia	Pteriomorphia	Arcoida	Arcoidea	Arcidae	Acar
1121	FJ480591	Acar gradata	Bivalvia	Autobranchia	Pteriomorphia	Arcoida	Arcoidea	Arcidae	Acar
1122	FJ480483	Acar gradata	Bivalvia	Autobranchia	Pteriomorphia	Arcoida	Arcoidea	Arcidae	Acar
1123	FJ480475	Acar gradata	Bivalvia	Autobranchia	Pteriomorphia	Arcoida	Arcoidea	Arcidae	Acar
1124	FJ480508	Acar gradata	Bivalvia	Autobranchia	Pteriomorphia	Arcoida	Arcoidea	Arcidae	Acar
1125	FJ480515	Acar gradata	Bivalvia	Autobranchia	Pteriomorphia	Arcoida	Arcoidea	Arcidae	Acar
1126	FJ480501	Acar gradata	Bivalvia	Autobranchia	Pteriomorphia	Arcoida	Arcoidea	Arcidae	Acar
1127	FJ480479	Acar gradata	Bivalvia	Autobranchia	Pteriomorphia	Arcoida	Arcoidea	Arcidae	Acar
1128	FJ480488	Acar gradata	Bivalvia	Autobranchia	Pteriomorphia	Arcoida	Arcoidea	Arcidae	Acar
1129	FJ480503	Acar gradata	Bivalvia	Autobranchia	Pteriomorphia	Arcoida	Arcoidea	Arcidae	Acar
1130	FJ480539	Acar gradata	Bivalvia	Autobranchia	Pteriomorphia	Arcoida	Arcoidea	Arcidae	Acar
1131	FJ480526	Acar gradata	Bivalvia	Autobranchia	Pteriomorphia	Arcoida	Arcoidea	Arcidae	Acar
1132	FJ480476	Acar gradata	Bivalvia	Autobranchia	Pteriomorphia	Arcoida	Arcoidea	Arcidae	Acar
1133	FJ480478	Acar gradata	Bivalvia	Autobranchia	Pteriomorphia	Arcoida	Arcoidea	Arcidae	Acar
1134	FJ480480	Acar gradata	Bivalvia	Autobranchia	Pteriomorphia	Arcoida	Arcoidea	Arcidae	Acar
1135	FJ480484	Acar gradata	Bivalvia	Autobranchia	Pteriomorphia	Arcoida	Arcoidea	Arcidae	Acar
1136	FJ480485	Acar gradata	Bivalvia	Autobranchia	Pteriomorphia	Arcoida	Arcoidea	Arcidae	Acar
1137	FJ480486	Acar gradata	Bivalvia	Autobranchia	Pteriomorphia	Arcoida	Arcoidea	Arcidae	Acar
1138	FJ480489	Acar gradata	Bivalvia	Autobranchia	Pteriomorphia	Arcoida	Arcoidea	Arcidae	Acar
1139	FJ480490	Acar gradata	Bivalvia	Autobranchia	Pteriomorphia	Arcoida	Arcoidea	Arcidae	Acar
1140	FJ480492	Acar gradata	Bivalvia	Autobranchia	Pteriomorphia	Arcoida	Arcoidea	Arcidae	Acar
1141	FJ480494	Acar gradata	Bivalvia	Autobranchia	Pteriomorphia	Arcoida	Arcoidea	Arcidae	Acar
1142	FJ480495	Acar gradata	Bivalvia	Autobranchia	Pteriomorphia	Arcoida	Arcoidea	Arcidae	Acar
1143	FJ480500	Acar gradata	Bivalvia	Autobranchia	Pteriomorphia	Arcoida	Arcoidea	Arcidae	Acar
1144	FJ480502	Acar gradata	Bivalvia	Autobranchia	Pteriomorphia	Arcoida	Arcoidea	Arcidae	Acar
1145	FJ480511	Acar gradata	Bivalvia	Autobranchia	Pteriomorphia	Arcoida	Arcoidea	Arcidae	Acar
1146	FJ480514	Acar gradata	Bivalvia	Autobranchia	Pteriomorphia	Arcoida	Arcoidea	Arcidae	Acar
1147	FJ480517	Acar gradata	Bivalvia	Autobranchia	Pteriomorphia	Arcoida	Arcoidea	Arcidae	Acar
1148	FJ480521	Acar gradata	Bivalvia	Autobranchia	Pteriomorphia	Arcoida	Arcoidea	Arcidae	Acar
1149	FJ480542	Acar gradata	Bivalvia	Autobranchia	Pteriomorphia	Arcoida	Arcoidea	Arcidae	Acar
1150	FJ480543	Acar gradata	Bivalvia	Autobranchia	Pteriomorphia	Arcoida	Arcoidea	Arcidae	Acar
1151	FJ480544	Acar gradata	Bivalvia	Autobranchia	Pteriomorphia	Arcoida	Arcoidea	Arcidae	Acar
1152	FJ480545	Acar gradata	Bivalvia	Autobranchia	Pteriomorphia	Arcoida	Arcoidea	Arcidae	Acar
1153	FJ480546	Acar gradata	Bivalvia	Autobranchia	Pteriomorphia	Arcoida	Arcoidea	Arcidae	Acar
1154	FJ480627	Barbatia domingensis	Bivalvia	Autobranchia	Pteriomorphia	Arcoida	Arcoidea	Arcidae	Barbatia
1155	FJ480628	Barbatia domingensis	Bivalvia	Autobranchia	Pteriomorphia	Arcoida	Arcoidea	Arcidae	Barbatia
1156	FJ480631	Barbatia domingensis	Bivalvia	Autobranchia	Pteriomorphia	Arcoida	Arcoidea	Arcidae	Barbatia
1157	FJ480632	Barbatia domingensis	Bivalvia	Autobranchia	Pteriomorphia	Arcoida	Arcoidea	Arcidae	Barbatia
1158	FJ480621	Barbatia domingensis	Bivalvia	Autobranchia	Pteriomorphia	Arcoida	Arcoidea	Arcidae	Barbatia
1159	FJ480600	Barbatia domingensis	Bivalvia	Autobranchia	Pteriomorphia	Arcoida	Arcoidea	Arcidae	Barbatia
1160	FJ480595	Barbatia domingensis	Bivalvia	Autobranchia	Pteriomorphia	Arcoida	Arcoidea	Arcidae	Barbatia
1161	FJ480596	Barbatia domingensis	Bivalvia	Autobranchia	Pteriomorphia	Arcoida	Arcoidea	Arcidae	Barbatia
1162	FJ480597	Barbatia domingensis	Bivalvia	Autobranchia	Pteriomorphia	Arcoida	Arcoidea	Arcidae	Barbatia
1163	FJ480598	Barbatia domingensis	Bivalvia	Autobranchia	Pteriomorphia	Arcoida	Arcoidea	Arcidae	Barbatia
1164	FJ480599	Barbatia domingensis	Bivalvia	Autobranchia	Pteriomorphia	Arcoida	Arcoidea	Arcidae	Barbatia
1165	FJ480601	Barbatia domingensis	Bivalvia	Autobranchia	Pteriomorphia	Arcoida	Arcoidea	Arcidae	Barbatia
1166	FJ480602	Barbatia domingensis	Bivalvia	Autobranchia	Pteriomorphia	Arcoida	Arcoidea	Arcidae	Barbatia
1167	FJ480594	Barbatia domingensis	Bivalvia	Autobranchia	Pteriomorphia	Arcoida	Arcoidea	Arcidae	Barbatia
1168	FJ480593	Barbatia domingensis	Bivalvia	Autobranchia	Pteriomorphia	Arcoida	Arcoidea	Arcidae	Barbatia
1169	FJ480603	Barbatia domingensis	Bivalvia	Autobranchia	Pteriomorphia	Arcoida	Arcoidea	Arcidae	Barbatia
1170	FJ480604	Barbatia domingensis	Bivalvia	Autobranchia	Pteriomorphia	Arcoida	Arcoidea	Arcidae	Barbatia
1171	FJ480605	Barbatia domingensis	Bivalvia	Autobranchia	Pteriomorphia	Arcoida	Arcoidea	Arcidae	Barbatia
1172	FJ480606	Barbatia domingensis	Bivalvia	Autobranchia	Pteriomorphia	Arcoida	Arcoidea	Arcidae	Barbatia
1173	FJ480607	Barbatia domingensis	Bivalvia	Autobranchia	Pteriomorphia	Arcoida	Arcoidea	Arcidae	Barbatia
1174	FJ480608	Barbatia domingensis	Bivalvia	Autobranchia	Pteriomorphia	Arcoida	Arcoidea	Arcidae	Barbatia
1175	FJ480609	Barbatia domingensis	Bivalvia	Autobranchia	Pteriomorphia	Arcoida	Arcoidea	Arcidae	Barbatia
1176	FJ480619	Barbatia domingensis	Bivalvia	Autobranchia	Pteriomorphia	Arcoida	Arcoidea	Arcidae	Barbatia
1177	FJ480620	Barbatia domingensis	Bivalvia	Autobranchia	Pteriomorphia	Arcoida	Arcoidea	Arcidae	Barbatia
1178	FJ480622	Barbatia domingensis	Bivalvia	Autobranchia	Pteriomorphia	Arcoida	Arcoidea	Arcidae	Barbatia
1179	FJ480623	Barbatia domingensis	Bivalvia	Autobranchia	Pteriomorphia	Arcoida	Arcoidea	Arcidae	Barbatia
1180	FJ480624	Barbatia domingensis	Bivalvia	Autobranchia	Pteriomorphia	Arcoida	Arcoidea	Arcidae	Barbatia
1181	FJ480625	Barbatia domingensis	Bivalvia	Autobranchia	Pteriomorphia	Arcoida	Arcoidea	Arcidae	Barbatia
1182	FJ480626	Barbatia domingensis	Bivalvia	Autobranchia	Pteriomorphia	Arcoida	Arcoidea	Arcidae	Barbatia
1183	FJ480663	Barbatia domingensis	Bivalvia	Autobranchia	Pteriomorphia	Arcoida	Arcoidea	Arcidae	Barbatia
1184	FJ480664	Barbatia domingensis	Bivalvia	Autobranchia	Pteriomorphia	Arcoida	Arcoidea	Arcidae	Barbatia
1185	FJ480666	Barbatia domingensis	Bivalvia	Autobranchia	Pteriomorphia	Arcoida	Arcoidea	Arcidae	Barbatia
1186	FJ480665	Barbatia domingensis	Bivalvia	Autobranchia	Pteriomorphia	Arcoida	Arcoidea	Arcidae	Barbatia
1187	FJ480662	Barbatia domingensis	Bivalvia	Autobranchia	Pteriomorphia	Arcoida	Arcoidea	Arcidae	Barbatia
1188	FJ480549	Acar gradata	Bivalvia	Autobranchia	Pteriomorphia	Arcoida	Arcoidea	Arcidae	Acar
1189	FJ480555	Acar gradata	Bivalvia	Autobranchia	Pteriomorphia	Arcoida	Arcoidea	Arcidae	Acar
1190	FJ480552	Acar gradata	Bivalvia	Autobranchia	Pteriomorphia	Arcoida	Arcoidea	Arcidae	Acar
1191	FJ480556	Acar gradata	Bivalvia	Autobranchia	Pteriomorphia	Arcoida	Arcoidea	Arcidae	Acar
1192	FJ480553	Acar gradata	Bivalvia	Autobranchia	Pteriomorphia	Arcoida	Arcoidea	Arcidae	Acar
1193	FJ480592	Acar gradata	Bivalvia	Autobranchia	Pteriomorphia	Arcoida	Arcoidea	Arcidae	Acar
1194	FJ480540	Acar gradata	Bivalvia	Autobranchia	Pteriomorphia	Arcoida	Arcoidea	Arcidae	Acar
1195	FJ480550	Acar gradata	Bivalvia	Autobranchia	Pteriomorphia	Arcoida	Arcoidea	Arcidae	Acar
1196	FJ480551	Acar gradata	Bivalvia	Autobranchia	Pteriomorphia	Arcoida	Arcoidea	Arcidae	Acar
1197	FJ480554	Acar gradata	Bivalvia	Autobranchia	Pteriomorphia	Arcoida	Arcoidea	Arcidae	Acar
1198	FJ480557	Acar gradata	Bivalvia	Autobranchia	Pteriomorphia	Arcoida	Arcoidea	Arcidae	Acar
1199	FJ480558	Acar gradata	Bivalvia	Autobranchia	Pteriomorphia	Arcoida	Arcoidea	Arcidae	Acar
1200	FJ480636	Barbatia domingensis	Bivalvia	Autobranchia	Pteriomorphia	Arcoida	Arcoidea	Arcidae	Barbatia
1201	FJ480646	Barbatia domingensis	Bivalvia	Autobranchia	Pteriomorphia	Arcoida	Arcoidea	Arcidae	Barbatia
1202	FJ480640	Barbatia domingensis	Bivalvia	Autobranchia	Pteriomorphia	Arcoida	Arcoidea	Arcidae	Barbatia
1203	FJ480638	Barbatia domingensis	Bivalvia	Autobranchia	Pteriomorphia	Arcoida	Arcoidea	Arcidae	Barbatia
1204	FJ480653	Barbatia domingensis	Bivalvia	Autobranchia	Pteriomorphia	Arcoida	Arcoidea	Arcidae	Barbatia
1205	FJ480654	Barbatia domingensis	Bivalvia	Autobranchia	Pteriomorphia	Arcoida	Arcoidea	Arcidae	Barbatia
1206	FJ480655	Barbatia domingensis	Bivalvia	Autobranchia	Pteriomorphia	Arcoida	Arcoidea	Arcidae	Barbatia
1207	FJ480656	Barbatia domingensis	Bivalvia	Autobranchia	Pteriomorphia	Arcoida	Arcoidea	Arcidae	Barbatia
1208	FJ480644	Barbatia domingensis	Bivalvia	Autobranchia	Pteriomorphia	Arcoida	Arcoidea	Arcidae	Barbatia
1209	FJ480639	Barbatia domingensis	Bivalvia	Autobranchia	Pteriomorphia	Arcoida	Arcoidea	Arcidae	Barbatia
1210	FJ480641	Barbatia domingensis	Bivalvia	Autobranchia	Pteriomorphia	Arcoida	Arcoidea	Arcidae	Barbatia
1211	FJ480642	Barbatia domingensis	Bivalvia	Autobranchia	Pteriomorphia	Arcoida	Arcoidea	Arcidae	Barbatia
1212	FJ480643	Barbatia domingensis	Bivalvia	Autobranchia	Pteriomorphia	Arcoida	Arcoidea	Arcidae	Barbatia
1213	FJ480648	Barbatia domingensis	Bivalvia	Autobranchia	Pteriomorphia	Arcoida	Arcoidea	Arcidae	Barbatia
1214	FJ480637	Barbatia domingensis	Bivalvia	Autobranchia	Pteriomorphia	Arcoida	Arcoidea	Arcidae	Barbatia
1215	FJ480647	Barbatia domingensis	Bivalvia	Autobranchia	Pteriomorphia	Arcoida	Arcoidea	Arcidae	Barbatia
1216	FJ480649	Barbatia domingensis	Bivalvia	Autobranchia	Pteriomorphia	Arcoida	Arcoidea	Arcidae	Barbatia
1217	FJ480650	Barbatia domingensis	Bivalvia	Autobranchia	Pteriomorphia	Arcoida	Arcoidea	Arcidae	Barbatia
1218	FJ480651	Barbatia domingensis	Bivalvia	Autobranchia	Pteriomorphia	Arcoida	Arcoidea	Arcidae	Barbatia
1219	FJ480652	Barbatia domingensis	Bivalvia	Autobranchia	Pteriomorphia	Arcoida	Arcoidea	Arcidae	Barbatia
1220	FJ480645	Barbatia domingensis	Bivalvia	Autobranchia	Pteriomorphia	Arcoida	Arcoidea	Arcidae	Barbatia
1221	FJ480658	Barbatia domingensis	Bivalvia	Autobranchia	Pteriomorphia	Arcoida	Arcoidea	Arcidae	Barbatia
1222	FJ480659	Barbatia domingensis	Bivalvia	Autobranchia	Pteriomorphia	Arcoida	Arcoidea	Arcidae	Barbatia
1223	FJ480481	Acar gradata	Bivalvia	Autobranchia	Pteriomorphia	Arcoida	Arcoidea	Arcidae	Acar
1224	FJ480564	Acar gradata	Bivalvia	Autobranchia	Pteriomorphia	Arcoida	Arcoidea	Arcidae	Acar
1225	FJ480482	Acar gradata	Bivalvia	Autobranchia	Pteriomorphia	Arcoida	Arcoidea	Arcidae	Acar
1226	FJ480559	Acar gradata	Bivalvia	Autobranchia	Pteriomorphia	Arcoida	Arcoidea	Arcidae	Acar
1227	FJ480560	Acar gradata	Bivalvia	Autobranchia	Pteriomorphia	Arcoida	Arcoidea	Arcidae	Acar
1228	FJ480561	Acar gradata	Bivalvia	Autobranchia	Pteriomorphia	Arcoida	Arcoidea	Arcidae	Acar
1229	FJ480562	Acar gradata	Bivalvia	Autobranchia	Pteriomorphia	Arcoida	Arcoidea	Arcidae	Acar
1230	FJ480563	Acar gradata	Bivalvia	Autobranchia	Pteriomorphia	Arcoida	Arcoidea	Arcidae	Acar
1231	FJ480565	Acar gradata	Bivalvia	Autobranchia	Pteriomorphia	Arcoida	Arcoidea	Arcidae	Acar
1232	FJ480566	Acar gradata	Bivalvia	Autobranchia	Pteriomorphia	Arcoida	Arcoidea	Arcidae	Acar
1233	FJ480567	Acar gradata	Bivalvia	Autobranchia	Pteriomorphia	Arcoida	Arcoidea	Arcidae	Acar
1234	FJ480568	Acar gradata	Bivalvia	Autobranchia	Pteriomorphia	Arcoida	Arcoidea	Arcidae	Acar
1235	FJ480569	Acar gradata	Bivalvia	Autobranchia	Pteriomorphia	Arcoida	Arcoidea	Arcidae	Acar
1236	FJ480570	Acar gradata	Bivalvia	Autobranchia	Pteriomorphia	Arcoida	Arcoidea	Arcidae	Acar
1237	FJ480571	Acar gradata	Bivalvia	Autobranchia	Pteriomorphia	Arcoida	Arcoidea	Arcidae	Acar
1238	FJ480572	Acar gradata	Bivalvia	Autobranchia	Pteriomorphia	Arcoida	Arcoidea	Arcidae	Acar
1239	FJ480573	Acar gradata	Bivalvia	Autobranchia	Pteriomorphia	Arcoida	Arcoidea	Arcidae	Acar
1240	FJ480574	Acar gradata	Bivalvia	Autobranchia	Pteriomorphia	Arcoida	Arcoidea	Arcidae	Acar
1241	FJ480527	Acar gradata	Bivalvia	Autobranchia	Pteriomorphia	Arcoida	Arcoidea	Arcidae	Acar
1242	FJ480507	Acar gradata	Bivalvia	Autobranchia	Pteriomorphia	Arcoida	Arcoidea	Arcidae	Acar
1243	FJ480509	Acar gradata	Bivalvia	Autobranchia	Pteriomorphia	Arcoida	Arcoidea	Arcidae	Acar
1244	FJ480505	Acar gradata	Bivalvia	Autobranchia	Pteriomorphia	Arcoida	Arcoidea	Arcidae	Acar
1245	FJ480506	Acar gradata	Bivalvia	Autobranchia	Pteriomorphia	Arcoida	Arcoidea	Arcidae	Acar
1246	FJ480498	Acar gradata	Bivalvia	Autobranchia	Pteriomorphia	Arcoida	Arcoidea	Arcidae	Acar
1247	FJ480499	Acar gradata	Bivalvia	Autobranchia	Pteriomorphia	Arcoida	Arcoidea	Arcidae	Acar
1248	FJ480504	Acar gradata	Bivalvia	Autobranchia	Pteriomorphia	Arcoida	Arcoidea	Arcidae	Acar
1249	FJ480519	Acar gradata	Bivalvia	Autobranchia	Pteriomorphia	Arcoida	Arcoidea	Arcidae	Acar
1250	FJ480520	Acar gradata	Bivalvia	Autobranchia	Pteriomorphia	Arcoida	Arcoidea	Arcidae	Acar
1251	FJ480522	Acar gradata	Bivalvia	Autobranchia	Pteriomorphia	Arcoida	Arcoidea	Arcidae	Acar
1252	FJ480523	Acar gradata	Bivalvia	Autobranchia	Pteriomorphia	Arcoida	Arcoidea	Arcidae	Acar
1253	FJ480524	Acar gradata	Bivalvia	Autobranchia	Pteriomorphia	Arcoida	Arcoidea	Arcidae	Acar
1254	FJ480525	Acar gradata	Bivalvia	Autobranchia	Pteriomorphia	Arcoida	Arcoidea	Arcidae	Acar
1255	FJ480528	Acar gradata	Bivalvia	Autobranchia	Pteriomorphia	Arcoida	Arcoidea	Arcidae	Acar
1256	FJ480529	Acar gradata	Bivalvia	Autobranchia	Pteriomorphia	Arcoida	Arcoidea	Arcidae	Acar
1257	FJ480530	Acar gradata	Bivalvia	Autobranchia	Pteriomorphia	Arcoida	Arcoidea	Arcidae	Acar
1258	FJ480531	Acar gradata	Bivalvia	Autobranchia	Pteriomorphia	Arcoida	Arcoidea	Arcidae	Acar
1259	FJ480532	Acar gradata	Bivalvia	Autobranchia	Pteriomorphia	Arcoida	Arcoidea	Arcidae	Acar
1260	FJ480533	Acar gradata	Bivalvia	Autobranchia	Pteriomorphia	Arcoida	Arcoidea	Arcidae	Acar
1261	FJ480534	Acar gradata	Bivalvia	Autobranchia	Pteriomorphia	Arcoida	Arcoidea	Arcidae	Acar
1262	FJ480535	Acar gradata	Bivalvia	Autobranchia	Pteriomorphia	Arcoida	Arcoidea	Arcidae	Acar
1263	FJ480536	Acar gradata	Bivalvia	Autobranchia	Pteriomorphia	Arcoida	Arcoidea	Arcidae	Acar
1264	FJ480537	Acar gradata	Bivalvia	Autobranchia	Pteriomorphia	Arcoida	Arcoidea	Arcidae	Acar
1265	FJ480497	Acar gradata	Bivalvia	Autobranchia	Pteriomorphia	Arcoida	Arcoidea	Arcidae	Acar
1266	FJ480538	Acar gradata	Bivalvia	Autobranchia	Pteriomorphia	Arcoida	Arcoidea	Arcidae	Acar
1267	FJ480468	Acar plicata	Bivalvia	Autobranchia	Pteriomorphia	Arcoida	Arcoidea	Arcidae	Acar
1268	FJ480469	Acar plicata	Bivalvia	Autobranchia	Pteriomorphia	Arcoida	Arcoidea	Arcidae	Acar
1269	FJ480470	Acar plicata	Bivalvia	Autobranchia	Pteriomorphia	Arcoida	Arcoidea	Arcidae	Acar
1270	FJ480471	Acar plicata	Bivalvia	Autobranchia	Pteriomorphia	Arcoida	Arcoidea	Arcidae	Acar
1271	FJ480472	Acar plicata	Bivalvia	Autobranchia	Pteriomorphia	Arcoida	Arcoidea	Arcidae	Acar
1272	MN608200	Arca avellana	Bivalvia	Autobranchia	Pteriomorphia	Arcoida	Arcoidea	Arcidae	Arca
1273	MN608201	Arca avellana	Bivalvia	Autobranchia	Pteriomorphia	Arcoida	Arcoidea	Arcidae	Arca
1274	MN608202	Arca avellana	Bivalvia	Autobranchia	Pteriomorphia	Arcoida	Arcoidea	Arcidae	Arca
1275	MN608189	Anadara cornea	Bivalvia	Autobranchia	Pteriomorphia	Arcoida	Arcoidea	Arcidae	Anadara
1276	MN608184	Anadara antiquata	Bivalvia	Autobranchia	Pteriomorphia	Arcoida	Arcoidea	Arcidae	Anadara
1277	MN608181	Anadara antiquata	Bivalvia	Autobranchia	Pteriomorphia	Arcoida	Arcoidea	Arcidae	Anadara
1278	MN608182	Anadara antiquata	Bivalvia	Autobranchia	Pteriomorphia	Arcoida	Arcoidea	Arcidae	Anadara
1279	MN608183	Anadara antiquata	Bivalvia	Autobranchia	Pteriomorphia	Arcoida	Arcoidea	Arcidae	Anadara
1280	MN608180	Anadara antiquata	Bivalvia	Autobranchia	Pteriomorphia	Arcoida	Arcoidea	Arcidae	Anadara
1281	MN608179	Anadara antiquata	Bivalvia	Autobranchia	Pteriomorphia	Arcoida	Arcoidea	Arcidae	Anadara
1282	MN608338	Geloina expansa	Bivalvia	Autobranchia	Heteroconchia	Euheterodonta	Imparidentia	Neoheterodontei	Venerida	Cyrenoidea	Cyrenidae	Geloina
1283	KC429123	Cyrenoida floridana	Bivalvia	Autobranchia	Heteroconchia	Euheterodonta	Imparidentia	Lucinida	Lucinoidea	Cyrenoididae	Cyrenoida
1284	KC429127	Hiatella arctica	Bivalvia	Autobranchia	Heteroconchia	Euheterodonta	Imparidentia	Adapedonta	Hiatelloidea	Hiatellidae	Hiatella
1285	KC429140	Glauconome rugosa	Bivalvia	Autobranchia	Heteroconchia	Euheterodonta	Imparidentia	Neoheterodontei	Venerida	Veneroidea	Glauconomidae	Glauconome
1286	MN608341	Glauconome straminea	Bivalvia	Autobranchia	Heteroconchia	Euheterodonta	Imparidentia	Neoheterodontei	Venerida	Veneroidea	Glauconomidae	Glauconome
1287	KU376214	Pisidium ellisi	Bivalvia	Autobranchia	Heteroconchia	Euheterodonta	Imparidentia	Neoheterodontei	Venerida	Cyrenoidea	Sphaeriidae	Pisidium
1288	KU376213	Pisidium cf. ellisi NP12/3	Bivalvia	Autobranchia	Heteroconchia	Euheterodonta	Imparidentia	Neoheterodontei	Venerida	Cyrenoidea	Sphaeriidae	Pisidium
1289	KU376211	Pisidium ellisi	Bivalvia	Autobranchia	Heteroconchia	Euheterodonta	Imparidentia	Neoheterodontei	Venerida	Cyrenoidea	Sphaeriidae	Pisidium
1290	KU376212	Pisidium ellisi	Bivalvia	Autobranchia	Heteroconchia	Euheterodonta	Imparidentia	Neoheterodontei	Venerida	Cyrenoidea	Sphaeriidae	Pisidium
1291	KU376209	Pisidium ellisi	Bivalvia	Autobranchia	Heteroconchia	Euheterodonta	Imparidentia	Neoheterodontei	Venerida	Cyrenoidea	Sphaeriidae	Pisidium
1292	KU376210	Pisidium ellisi	Bivalvia	Autobranchia	Heteroconchia	Euheterodonta	Imparidentia	Neoheterodontei	Venerida	Cyrenoidea	Sphaeriidae	Pisidium
1293	KU376216	Pisidium cf. ellisi NP15/1	Bivalvia	Autobranchia	Heteroconchia	Euheterodonta	Imparidentia	Neoheterodontei	Venerida	Cyrenoidea	Sphaeriidae	Pisidium
1294	KU376217	Pisidium cf. ellisi NP16/1	Bivalvia	Autobranchia	Heteroconchia	Euheterodonta	Imparidentia	Neoheterodontei	Venerida	Cyrenoidea	Sphaeriidae	Pisidium
1295	KU376215	Pisidium cf. ellisi NP14/1	Bivalvia	Autobranchia	Heteroconchia	Euheterodonta	Imparidentia	Neoheterodontei	Venerida	Cyrenoidea	Sphaeriidae	Pisidium
1296	KU376208	Pisidium ellisi	Bivalvia	Autobranchia	Heteroconchia	Euheterodonta	Imparidentia	Neoheterodontei	Venerida	Cyrenoidea	Sphaeriidae	Pisidium
1297	KU376219	Pisidium ellisi	Bivalvia	Autobranchia	Heteroconchia	Euheterodonta	Imparidentia	Neoheterodontei	Venerida	Cyrenoidea	Sphaeriidae	Pisidium
1298	KF483406	Euglesa lilljeborgii	Bivalvia	Autobranchia	Heteroconchia	Euheterodonta	Imparidentia	Neoheterodontei	Venerida	Cyrenoidea	Sphaeriidae	Euglesa
1299	KF483398	Euglesa henslowana	Bivalvia	Autobranchia	Heteroconchia	Euheterodonta	Imparidentia	Neoheterodontei	Venerida	Cyrenoidea	Sphaeriidae	Euglesa
1300	KF483388	Euglesa supina	Bivalvia	Autobranchia	Heteroconchia	Euheterodonta	Imparidentia	Neoheterodontei	Venerida	Cyrenoidea	Sphaeriidae	Euglesa
1301	KF483417	Euglesa personata	Bivalvia	Autobranchia	Heteroconchia	Euheterodonta	Imparidentia	Neoheterodontei	Venerida	Cyrenoidea	Sphaeriidae	Euglesa
1302	KF483389	Euglesa personata	Bivalvia	Autobranchia	Heteroconchia	Euheterodonta	Imparidentia	Neoheterodontei	Venerida	Cyrenoidea	Sphaeriidae	Euglesa
1303	KF483401	Euglesa personata	Bivalvia	Autobranchia	Heteroconchia	Euheterodonta	Imparidentia	Neoheterodontei	Venerida	Cyrenoidea	Sphaeriidae	Euglesa
1304	KF483377	Pisidium zugmayeri	Bivalvia	Autobranchia	Heteroconchia	Euheterodonta	Imparidentia	Neoheterodontei	Venerida	Cyrenoidea	Sphaeriidae	Pisidium
1305	KF483382	Pisidium zugmayeri	Bivalvia	Autobranchia	Heteroconchia	Euheterodonta	Imparidentia	Neoheterodontei	Venerida	Cyrenoidea	Sphaeriidae	Pisidium
1306	KF483383	Pisidium zugmayeri	Bivalvia	Autobranchia	Heteroconchia	Euheterodonta	Imparidentia	Neoheterodontei	Venerida	Cyrenoidea	Sphaeriidae	Pisidium
1307	KF483394	Euglesa casertana	Bivalvia	Autobranchia	Heteroconchia	Euheterodonta	Imparidentia	Neoheterodontei	Venerida	Cyrenoidea	Sphaeriidae	Euglesa
1308	KF483396	Pisidium cf. casertanum UGSB 10568	Bivalvia	Autobranchia	Heteroconchia	Euheterodonta	Imparidentia	Neoheterodontei	Venerida	Cyrenoidea	Sphaeriidae	Pisidium
1309	KF483416	Pisidium cf. nitidum UGSB 9064	Bivalvia	Autobranchia	Heteroconchia	Euheterodonta	Imparidentia	Neoheterodontei	Venerida	Cyrenoidea	Sphaeriidae	Pisidium
1310	KF483403	Euglesa edlaueri	Bivalvia	Autobranchia	Heteroconchia	Euheterodonta	Imparidentia	Neoheterodontei	Venerida	Cyrenoidea	Sphaeriidae	Euglesa
1311	KF483385	Euglesa nitida	Bivalvia	Autobranchia	Heteroconchia	Euheterodonta	Imparidentia	Neoheterodontei	Venerida	Cyrenoidea	Sphaeriidae	Euglesa
1312	KF483384	Euglesa nitida	Bivalvia	Autobranchia	Heteroconchia	Euheterodonta	Imparidentia	Neoheterodontei	Venerida	Cyrenoidea	Sphaeriidae	Euglesa
1313	KF483364	Euglesa nitida	Bivalvia	Autobranchia	Heteroconchia	Euheterodonta	Imparidentia	Neoheterodontei	Venerida	Cyrenoidea	Sphaeriidae	Euglesa
1314	KF483404	Euglesa edlaueri	Bivalvia	Autobranchia	Heteroconchia	Euheterodonta	Imparidentia	Neoheterodontei	Venerida	Cyrenoidea	Sphaeriidae	Euglesa
1315	KF483395	Pisidium subtruncatum	Bivalvia	Autobranchia	Heteroconchia	Euheterodonta	Imparidentia	Neoheterodontei	Venerida	Cyrenoidea	Sphaeriidae	Pisidium
1316	KF483402	Pisidium subtruncatum	Bivalvia	Autobranchia	Heteroconchia	Euheterodonta	Imparidentia	Neoheterodontei	Venerida	Cyrenoidea	Sphaeriidae	Pisidium
1317	KF483390	Pisidium subtruncatum	Bivalvia	Autobranchia	Heteroconchia	Euheterodonta	Imparidentia	Neoheterodontei	Venerida	Cyrenoidea	Sphaeriidae	Pisidium
1318	KF483372	Pisidium subtruncatum	Bivalvia	Autobranchia	Heteroconchia	Euheterodonta	Imparidentia	Neoheterodontei	Venerida	Cyrenoidea	Sphaeriidae	Pisidium
1319	KF483380	Pisidium subtruncatum	Bivalvia	Autobranchia	Heteroconchia	Euheterodonta	Imparidentia	Neoheterodontei	Venerida	Cyrenoidea	Sphaeriidae	Pisidium
1320	KF483381	Pisidium subtruncatum	Bivalvia	Autobranchia	Heteroconchia	Euheterodonta	Imparidentia	Neoheterodontei	Venerida	Cyrenoidea	Sphaeriidae	Pisidium
1321	KF483399	Pisidium cf. casertanum UGSB 10556	Bivalvia	Autobranchia	Heteroconchia	Euheterodonta	Imparidentia	Neoheterodontei	Venerida	Cyrenoidea	Sphaeriidae	Pisidium
1322	KF483418	Euglesa casertana	Bivalvia	Autobranchia	Heteroconchia	Euheterodonta	Imparidentia	Neoheterodontei	Venerida	Cyrenoidea	Sphaeriidae	Euglesa
1323	KF483422	Pisidium costulosum	Bivalvia	Autobranchia	Heteroconchia	Euheterodonta	Imparidentia	Neoheterodontei	Venerida	Cyrenoidea	Sphaeriidae	Pisidium
1324	KF483397	Pisidium viridarium	Bivalvia	Autobranchia	Heteroconchia	Euheterodonta	Imparidentia	Neoheterodontei	Venerida	Cyrenoidea	Sphaeriidae	Pisidium
1325	KF483423	Euglesa globularis	Bivalvia	Autobranchia	Heteroconchia	Euheterodonta	Imparidentia	Neoheterodontei	Venerida	Cyrenoidea	Sphaeriidae	Euglesa
1326	KF483413	Pisidium atkinsonianum	Bivalvia	Autobranchia	Heteroconchia	Euheterodonta	Imparidentia	Neoheterodontei	Venerida	Cyrenoidea	Sphaeriidae	Pisidium
1327	KU376204	Pisidium atkinsonianum	Bivalvia	Autobranchia	Heteroconchia	Euheterodonta	Imparidentia	Neoheterodontei	Venerida	Cyrenoidea	Sphaeriidae	Pisidium
1328	KF483387	Euglesa obtusalis	Bivalvia	Autobranchia	Heteroconchia	Euheterodonta	Imparidentia	Neoheterodontei	Venerida	Cyrenoidea	Sphaeriidae	Euglesa
1329	KF483386	Euglesa casertana	Bivalvia	Autobranchia	Heteroconchia	Euheterodonta	Imparidentia	Neoheterodontei	Venerida	Cyrenoidea	Sphaeriidae	Euglesa
1330	KF483365	Pisidium sp. I CN14/1	Bivalvia	Autobranchia	Heteroconchia	Euheterodonta	Imparidentia	Neoheterodontei	Venerida	Cyrenoidea	Sphaeriidae	Pisidium
1331	KF483371	Pisidium sp. I CN14/1	Bivalvia	Autobranchia	Heteroconchia	Euheterodonta	Imparidentia	Neoheterodontei	Venerida	Cyrenoidea	Sphaeriidae	Pisidium
1332	KF483356	Euglesa casertana	Bivalvia	Autobranchia	Heteroconchia	Euheterodonta	Imparidentia	Neoheterodontei	Venerida	Cyrenoidea	Sphaeriidae	Euglesa
1333	KF483392	Euglesa casertana	Bivalvia	Autobranchia	Heteroconchia	Euheterodonta	Imparidentia	Neoheterodontei	Venerida	Cyrenoidea	Sphaeriidae	Euglesa
1334	KF483400	Euglesa casertana	Bivalvia	Autobranchia	Heteroconchia	Euheterodonta	Imparidentia	Neoheterodontei	Venerida	Cyrenoidea	Sphaeriidae	Euglesa
1335	KF483408	Pisidium atkinsonianum	Bivalvia	Autobranchia	Heteroconchia	Euheterodonta	Imparidentia	Neoheterodontei	Venerida	Cyrenoidea	Sphaeriidae	Pisidium
1336	AF120667	Sphaerium striatinum	Bivalvia	Autobranchia	Heteroconchia	Euheterodonta	Imparidentia	Neoheterodontei	Venerida	Cyrenoidea	Sphaeriidae	Sphaerium
1337	KC429133	Sphaerium nucleus	Bivalvia	Autobranchia	Heteroconchia	Euheterodonta	Imparidentia	Neoheterodontei	Venerida	Cyrenoidea	Sphaeriidae	Sphaerium
1338	KF483419	Sphaerium sp. UGSB 4856	Bivalvia	Autobranchia	Heteroconchia	Euheterodonta	Imparidentia	Neoheterodontei	Venerida	Cyrenoidea	Sphaeriidae	Sphaerium
1339	KF483411	Musculium indicum	Bivalvia	Autobranchia	Heteroconchia	Euheterodonta	Imparidentia	Neoheterodontei	Venerida	Cyrenoidea	Sphaeriidae	Musculium
1340	KU376201	Musculium indicum	Bivalvia	Autobranchia	Heteroconchia	Euheterodonta	Imparidentia	Neoheterodontei	Venerida	Cyrenoidea	Sphaeriidae	Musculium
1341	KU376202	Musculium indicum	Bivalvia	Autobranchia	Heteroconchia	Euheterodonta	Imparidentia	Neoheterodontei	Venerida	Cyrenoidea	Sphaeriidae	Musculium
1342	KF483391	Musculium lacustre	Bivalvia	Autobranchia	Heteroconchia	Euheterodonta	Imparidentia	Neoheterodontei	Venerida	Cyrenoidea	Sphaeriidae	Musculium
1343	KF483378	Musculium kashmirense	Bivalvia	Autobranchia	Heteroconchia	Euheterodonta	Imparidentia	Neoheterodontei	Venerida	Cyrenoidea	Sphaeriidae	Musculium
1344	KF483368	Musculium kashmirense	Bivalvia	Autobranchia	Heteroconchia	Euheterodonta	Imparidentia	Neoheterodontei	Venerida	Cyrenoidea	Sphaeriidae	Musculium
1345	KF483359	Musculium kashmirense	Bivalvia	Autobranchia	Heteroconchia	Euheterodonta	Imparidentia	Neoheterodontei	Venerida	Cyrenoidea	Sphaeriidae	Musculium
1346	KF483370	Musculium kashmirense	Bivalvia	Autobranchia	Heteroconchia	Euheterodonta	Imparidentia	Neoheterodontei	Venerida	Cyrenoidea	Sphaeriidae	Musculium
1347	KF483421	Eupera ferruginea	Bivalvia	Autobranchia	Heteroconchia	Euheterodonta	Imparidentia	Neoheterodontei	Venerida	Cyrenoidea	Sphaeriidae	Eupera
1348	KF483405	Eupera sp. UGSB 1224	Bivalvia	Autobranchia	Heteroconchia	Euheterodonta	Imparidentia	Neoheterodontei	Venerida	Cyrenoidea	Sphaeriidae	Eupera
1349	KF483420	Eupera ferruginea	Bivalvia	Autobranchia	Heteroconchia	Euheterodonta	Imparidentia	Neoheterodontei	Venerida	Cyrenoidea	Sphaeriidae	Eupera
1350	KU376205	Pisidium clarkeanum	Bivalvia	Autobranchia	Heteroconchia	Euheterodonta	Imparidentia	Neoheterodontei	Venerida	Cyrenoidea	Sphaeriidae	Pisidium
1351	KU376206	Hindupisidium nevillianum	Bivalvia	Autobranchia	Heteroconchia	Euheterodonta	Imparidentia	Neoheterodontei	Venerida	Cyrenoidea	Sphaeriidae	Hindupisidium
1352	KU376207	Hindupisidium nevillianum	Bivalvia	Autobranchia	Heteroconchia	Euheterodonta	Imparidentia	Neoheterodontei	Venerida	Cyrenoidea	Sphaeriidae	Hindupisidium
1353	KF483360	Odhneripisidium stewarti	Bivalvia	Autobranchia	Heteroconchia	Euheterodonta	Imparidentia	Neoheterodontei	Venerida	Cyrenoidea	Sphaeriidae	Odhneripisidium
1354	KF483373	Odhneripisidium stewarti	Bivalvia	Autobranchia	Heteroconchia	Euheterodonta	Imparidentia	Neoheterodontei	Venerida	Cyrenoidea	Sphaeriidae	Odhneripisidium
1355	KF483362	Odhneripisidium stewarti	Bivalvia	Autobranchia	Heteroconchia	Euheterodonta	Imparidentia	Neoheterodontei	Venerida	Cyrenoidea	Sphaeriidae	Odhneripisidium
1356	KF483361	Odhneripisidium stewarti	Bivalvia	Autobranchia	Heteroconchia	Euheterodonta	Imparidentia	Neoheterodontei	Venerida	Cyrenoidea	Sphaeriidae	Odhneripisidium
1357	KF483357	Odhneripisidium stewarti	Bivalvia	Autobranchia	Heteroconchia	Euheterodonta	Imparidentia	Neoheterodontei	Venerida	Cyrenoidea	Sphaeriidae	Odhneripisidium
1358	KF483358	Odhneripisidium stewarti	Bivalvia	Autobranchia	Heteroconchia	Euheterodonta	Imparidentia	Neoheterodontei	Venerida	Cyrenoidea	Sphaeriidae	Odhneripisidium
1359	KF483363	Odhneripisidium stewarti	Bivalvia	Autobranchia	Heteroconchia	Euheterodonta	Imparidentia	Neoheterodontei	Venerida	Cyrenoidea	Sphaeriidae	Odhneripisidium
1360	KF483369	Odhneripisidium stewarti	Bivalvia	Autobranchia	Heteroconchia	Euheterodonta	Imparidentia	Neoheterodontei	Venerida	Cyrenoidea	Sphaeriidae	Odhneripisidium
1361	KF483374	Odhneripisidium stewarti	Bivalvia	Autobranchia	Heteroconchia	Euheterodonta	Imparidentia	Neoheterodontei	Venerida	Cyrenoidea	Sphaeriidae	Odhneripisidium
1362	KF483366	Odhneripisidium stewarti	Bivalvia	Autobranchia	Heteroconchia	Euheterodonta	Imparidentia	Neoheterodontei	Venerida	Cyrenoidea	Sphaeriidae	Odhneripisidium
1363	KF483367	Odhneripisidium stewarti	Bivalvia	Autobranchia	Heteroconchia	Euheterodonta	Imparidentia	Neoheterodontei	Venerida	Cyrenoidea	Sphaeriidae	Odhneripisidium
1364	KF483379	Odhneripisidium stewarti	Bivalvia	Autobranchia	Heteroconchia	Euheterodonta	Imparidentia	Neoheterodontei	Venerida	Cyrenoidea	Sphaeriidae	Odhneripisidium
1365	KF483375	Odhneripisidium stewarti	Bivalvia	Autobranchia	Heteroconchia	Euheterodonta	Imparidentia	Neoheterodontei	Venerida	Cyrenoidea	Sphaeriidae	Odhneripisidium
1366	KF483376	Odhneripisidium stewarti	Bivalvia	Autobranchia	Heteroconchia	Euheterodonta	Imparidentia	Neoheterodontei	Venerida	Cyrenoidea	Sphaeriidae	Odhneripisidium
1367	KF483407	Pisidium kuiperi	Bivalvia	Autobranchia	Heteroconchia	Euheterodonta	Imparidentia	Neoheterodontei	Venerida	Cyrenoidea	Sphaeriidae	Pisidium
1368	KF483410	Pisidium kuiperi	Bivalvia	Autobranchia	Heteroconchia	Euheterodonta	Imparidentia	Neoheterodontei	Venerida	Cyrenoidea	Sphaeriidae	Pisidium
1369	KU376218	Pisidium kuiperi	Bivalvia	Autobranchia	Heteroconchia	Euheterodonta	Imparidentia	Neoheterodontei	Venerida	Cyrenoidea	Sphaeriidae	Pisidium
1370	KF483409	Pisidium annandalei	Bivalvia	Autobranchia	Heteroconchia	Euheterodonta	Imparidentia	Neoheterodontei	Venerida	Cyrenoidea	Sphaeriidae	Pisidium
1371	KU376203	Pisidium annandalei	Bivalvia	Autobranchia	Heteroconchia	Euheterodonta	Imparidentia	Neoheterodontei	Venerida	Cyrenoidea	Sphaeriidae	Pisidium
1372	KF483415	Pisidium annandalei	Bivalvia	Autobranchia	Heteroconchia	Euheterodonta	Imparidentia	Neoheterodontei	Venerida	Cyrenoidea	Sphaeriidae	Pisidium
1373	KF483412	Pisidium sp. UGSB 10577	Bivalvia	Autobranchia	Heteroconchia	Euheterodonta	Imparidentia	Neoheterodontei	Venerida	Cyrenoidea	Sphaeriidae	Pisidium
1374	KF483414	Pisidium sp. UGSB 10583	Bivalvia	Autobranchia	Heteroconchia	Euheterodonta	Imparidentia	Neoheterodontei	Venerida	Cyrenoidea	Sphaeriidae	Pisidium
1375	KF483393	Pisidium cf. dammermani UGSB 10984	Bivalvia	Autobranchia	Heteroconchia	Euheterodonta	Imparidentia	Neoheterodontei	Venerida	Cyrenoidea	Sphaeriidae	Pisidium
1376	KC984746	Nucula sulcata	Bivalvia	Protobranchia	Nuculida	Nuculidae	Nucula
1377	KC984747	Ennucula tenuis	Bivalvia	Protobranchia	Nuculida	Nuculidae	Ennucula
1378	KC984748	Ennucula cardara	Bivalvia	Protobranchia	Nuculida	Nuculidae	Ennucula
1379	KC429104	Placuna placenta	Bivalvia	Autobranchia	Pteriomorphia	Pectinida	Anomioidea	Placunidae	Placuna
1380	MN608245	Anomia chinensis	Bivalvia	Autobranchia	Pteriomorphia	Pectinida	Anomioidea	Anomiidae	Anomia
1381	KC429113	Lyonsia floridana	Bivalvia	Autobranchia	Heteroconchia	Euheterodonta	Anomalodesmata	Pandoroidea	Lyonsiidae	Lyonsia
1382	AF120654	Lyonsia floridana	Bivalvia	Autobranchia	Heteroconchia	Euheterodonta	Anomalodesmata	Pandoroidea	Lyonsiidae	Lyonsia
1383	GQ166588	Pandora pinna	Bivalvia	Autobranchia	Heteroconchia	Euheterodonta	Anomalodesmata	Pandoroidea	Pandoridae	Pandora
1384	KC429111	Astarte sulcata	Bivalvia	Autobranchia	Heteroconchia	Archiheterodonta	Carditida	Crassatelloidea	Astartidae	Astarte
1385	AF120662	Astarte castanea	Bivalvia	Autobranchia	Heteroconchia	Archiheterodonta	Carditida	Crassatelloidea	Astartidae	Astarte
1386	KX954354	Astarte moerchi	Bivalvia	Autobranchia	Heteroconchia	Archiheterodonta	Carditida	Crassatelloidea	Astartidae	Astarte
1387	KX954355	Astarte moerchi	Bivalvia	Autobranchia	Heteroconchia	Archiheterodonta	Carditida	Crassatelloidea	Astartidae	Astarte
1388	KX954356	Astarte moerchi	Bivalvia	Autobranchia	Heteroconchia	Archiheterodonta	Carditida	Crassatelloidea	Astartidae	Astarte
1389	KX954357	Astarte moerchi	Bivalvia	Autobranchia	Heteroconchia	Archiheterodonta	Carditida	Crassatelloidea	Astartidae	Astarte
1390	KX954358	Astarte moerchi	Bivalvia	Autobranchia	Heteroconchia	Archiheterodonta	Carditida	Crassatelloidea	Astartidae	Astarte
1391	KX954359	Astarte moerchi	Bivalvia	Autobranchia	Heteroconchia	Archiheterodonta	Carditida	Crassatelloidea	Astartidae	Astarte
1392	KX954360	Astarte moerchi	Bivalvia	Autobranchia	Heteroconchia	Archiheterodonta	Carditida	Crassatelloidea	Astartidae	Astarte
1393	KX954361	Astarte moerchi	Bivalvia	Autobranchia	Heteroconchia	Archiheterodonta	Carditida	Crassatelloidea	Astartidae	Astarte
1394	KX954366	Astarte moerchi	Bivalvia	Autobranchia	Heteroconchia	Archiheterodonta	Carditida	Crassatelloidea	Astartidae	Astarte
1395	KX954364	Astarte moerchi	Bivalvia	Autobranchia	Heteroconchia	Archiheterodonta	Carditida	Crassatelloidea	Astartidae	Astarte
1396	KX954365	Astarte moerchi	Bivalvia	Autobranchia	Heteroconchia	Archiheterodonta	Carditida	Crassatelloidea	Astartidae	Astarte
1397	KX954362	Astarte moerchi	Bivalvia	Autobranchia	Heteroconchia	Archiheterodonta	Carditida	Crassatelloidea	Astartidae	Astarte
1398	KX954363	Astarte moerchi	Bivalvia	Autobranchia	Heteroconchia	Archiheterodonta	Carditida	Crassatelloidea	Astartidae	Astarte
1399	KX954367	Astarte moerchi	Bivalvia	Autobranchia	Heteroconchia	Archiheterodonta	Carditida	Crassatelloidea	Astartidae	Astarte
1400	KX954368	Astarte moerchi	Bivalvia	Autobranchia	Heteroconchia	Archiheterodonta	Carditida	Crassatelloidea	Astartidae	Astarte
1401	KC429120	Cavatidens omissa	Bivalvia	Autobranchia	Heteroconchia	Euheterodonta	Imparidentia	Lucinida	Lucinoidea	Lucinidae	Cavatidens
1402	KX452400	Modiolus modiolus	Bivalvia	Autobranchia	Pteriomorphia	Mytilida	Mytiloidea	Mytilidae	Modiolinae	Modiolus
1403	KC429088	Yoldia limatula	Bivalvia	Protobranchia	Nuculanida	Yoldiidae	Yoldia
1404	AF120642	Yoldia limatula	Bivalvia	Protobranchia	Nuculanida	Yoldiidae	Yoldia
1405	KC984728	Yoldiella orcia	Bivalvia	Protobranchia	Nuculanida	Yoldiidae	Yoldiella
1406	MT510944	Nuculana inaequisculpta	Bivalvia	Protobranchia	Nuculanida	Nuculanidae	Nuculana
1407	MT510936	Nuculana inaequisculpta	Bivalvia	Protobranchia	Nuculanida	Nuculanidae	Nuculana
1408	MT510960	Nuculana inaequisculpta	Bivalvia	Protobranchia	Nuculanida	Nuculanidae	Nuculana
1409	MT510940	Nuculana inaequisculpta	Bivalvia	Protobranchia	Nuculanida	Nuculanidae	Nuculana
1410	MT510934	Nuculana inaequisculpta	Bivalvia	Protobranchia	Nuculanida	Nuculanidae	Nuculana
1411	MT510953	Nuculana inaequisculpta	Bivalvia	Protobranchia	Nuculanida	Nuculanidae	Nuculana
1412	MT510956	Nuculana inaequisculpta	Bivalvia	Protobranchia	Nuculanida	Nuculanidae	Nuculana
1413	MT510939	Nuculana inaequisculpta	Bivalvia	Protobranchia	Nuculanida	Nuculanidae	Nuculana
1414	MT510929	Nuculana inaequisculpta	Bivalvia	Protobranchia	Nuculanida	Nuculanidae	Nuculana
1415	MT510941	Nuculana inaequisculpta	Bivalvia	Protobranchia	Nuculanida	Nuculanidae	Nuculana
1416	MT510943	Nuculana inaequisculpta	Bivalvia	Protobranchia	Nuculanida	Nuculanidae	Nuculana
1417	MT510950	Nuculana inaequisculpta	Bivalvia	Protobranchia	Nuculanida	Nuculanidae	Nuculana
1418	MT510930	Nuculana inaequisculpta	Bivalvia	Protobranchia	Nuculanida	Nuculanidae	Nuculana
1419	MT510935	Nuculana inaequisculpta	Bivalvia	Protobranchia	Nuculanida	Nuculanidae	Nuculana
1420	MT510942	Nuculana inaequisculpta	Bivalvia	Protobranchia	Nuculanida	Nuculanidae	Nuculana
1421	MT510925	Nuculana inaequisculpta	Bivalvia	Protobranchia	Nuculanida	Nuculanidae	Nuculana
1422	MT510931	Nuculana inaequisculpta	Bivalvia	Protobranchia	Nuculanida	Nuculanidae	Nuculana
1423	MT510962	Nuculana inaequisculpta	Bivalvia	Protobranchia	Nuculanida	Nuculanidae	Nuculana
1424	MT510958	Nuculana inaequisculpta	Bivalvia	Protobranchia	Nuculanida	Nuculanidae	Nuculana
1425	MT510954	Nuculana inaequisculpta	Bivalvia	Protobranchia	Nuculanida	Nuculanidae	Nuculana
1426	MT510928	Nuculana inaequisculpta	Bivalvia	Protobranchia	Nuculanida	Nuculanidae	Nuculana
1427	MT510927	Nuculana inaequisculpta	Bivalvia	Protobranchia	Nuculanida	Nuculanidae	Nuculana
1428	MT510955	Nuculana inaequisculpta	Bivalvia	Protobranchia	Nuculanida	Nuculanidae	Nuculana
1429	MT510924	Nuculana inaequisculpta	Bivalvia	Protobranchia	Nuculanida	Nuculanidae	Nuculana
1430	MT510933	Nuculana inaequisculpta	Bivalvia	Protobranchia	Nuculanida	Nuculanidae	Nuculana
1431	MT510937	Nuculana inaequisculpta	Bivalvia	Protobranchia	Nuculanida	Nuculanidae	Nuculana
1432	MT510945	Nuculana inaequisculpta	Bivalvia	Protobranchia	Nuculanida	Nuculanidae	Nuculana
1433	MT510946	Nuculana inaequisculpta	Bivalvia	Protobranchia	Nuculanida	Nuculanidae	Nuculana
1434	MT510947	Nuculana inaequisculpta	Bivalvia	Protobranchia	Nuculanida	Nuculanidae	Nuculana
1435	MT510948	Nuculana inaequisculpta	Bivalvia	Protobranchia	Nuculanida	Nuculanidae	Nuculana
1436	MT510949	Nuculana inaequisculpta	Bivalvia	Protobranchia	Nuculanida	Nuculanidae	Nuculana
1437	MT510951	Nuculana inaequisculpta	Bivalvia	Protobranchia	Nuculanida	Nuculanidae	Nuculana
1438	MT510952	Nuculana inaequisculpta	Bivalvia	Protobranchia	Nuculanida	Nuculanidae	Nuculana
1439	MT510957	Nuculana inaequisculpta	Bivalvia	Protobranchia	Nuculanida	Nuculanidae	Nuculana
1440	MT510959	Nuculana inaequisculpta	Bivalvia	Protobranchia	Nuculanida	Nuculanidae	Nuculana
1441	MT510961	Nuculana inaequisculpta	Bivalvia	Protobranchia	Nuculanida	Nuculanidae	Nuculana
1442	MT510926	Nuculana inaequisculpta	Bivalvia	Protobranchia	Nuculanida	Nuculanidae	Nuculana
1443	MT510932	Nuculana inaequisculpta	Bivalvia	Protobranchia	Nuculanida	Nuculanidae	Nuculana
1444	MT510938	Nuculana inaequisculpta	Bivalvia	Protobranchia	Nuculanida	Nuculanidae	Nuculana
1445	MT755018	Lioberus ligneus	Bivalvia	Autobranchia	Pteriomorphia	Mytilida	Mytiloidea	Mytilidae	Modiolinae	Lioberus
1446	AF120650	Limaria hians	Bivalvia	Autobranchia	Pteriomorphia	Limoida	Limidae	Limaria
1447	KC429100	Ctenoides scaber	Bivalvia	Autobranchia	Pteriomorphia	Limoida	Limidae	Ctenoides
1448	KC429103	Propeamussium sp. VLG-2013	Bivalvia	Autobranchia	Pteriomorphia	Pectinida	Pectinoidea	Propeamussiidae	Propeamussium
1449	MN608286	Saccostrea cucullata	Bivalvia	Autobranchia	Pteriomorphia	Ostreida	Ostreoidea	Ostreidae	Saccostrea
1450	MN608285	Saccostrea cucullata	Bivalvia	Autobranchia	Pteriomorphia	Ostreida	Ostreoidea	Ostreidae	Saccostrea
1451	MN608287	Saccostrea cucullata	Bivalvia	Autobranchia	Pteriomorphia	Ostreida	Ostreoidea	Ostreidae	Saccostrea
1452	KC429097	Malleus albus	Bivalvia	Autobranchia	Pteriomorphia	Pterioida	Pterioidea	Malleidae
1453	MN608288	Saccostrea scyphophilla	Bivalvia	Autobranchia	Pteriomorphia	Ostreida	Ostreoidea	Ostreidae	Saccostrea
1454	MN608289	Saccostrea scyphophilla	Bivalvia	Autobranchia	Pteriomorphia	Ostreida	Ostreoidea	Ostreidae	Saccostrea
1455	KC429098	Crassostrea virginica	Bivalvia	Autobranchia	Pteriomorphia	Ostreida	Ostreoidea	Ostreidae	Crassostrea
1456	MN119652	Magallana nippona	Bivalvia	Autobranchia	Pteriomorphia	Ostreida	Ostreoidea	Ostreidae	Magallana
1457	MN608279	Magallana bilineata	Bivalvia	Autobranchia	Pteriomorphia	Ostreida	Ostreoidea	Ostreidae	Magallana
1458	MN608280	Magallana bilineata	Bivalvia	Autobranchia	Pteriomorphia	Ostreida	Ostreoidea	Ostreidae	Magallana
1459	MN608281	Magallana bilineata	Bivalvia	Autobranchia	Pteriomorphia	Ostreida	Ostreoidea	Ostreidae	Magallana
1460	MN608276	Magallana sikamea	Bivalvia	Autobranchia	Pteriomorphia	Ostreida	Ostreoidea	Ostreidae	Magallana
1461	MN608277	Magallana sikamea	Bivalvia	Autobranchia	Pteriomorphia	Ostreida	Ostreoidea	Ostreidae	Magallana
1462	MN608278	Magallana sikamea	Bivalvia	Autobranchia	Pteriomorphia	Ostreida	Ostreoidea	Ostreidae	Magallana
1463	GU806120	Magallana gigas	Bivalvia	Autobranchia	Pteriomorphia	Ostreida	Ostreoidea	Ostreidae	Magallana
1464	GU806117	Magallana gigas	Bivalvia	Autobranchia	Pteriomorphia	Ostreida	Ostreoidea	Ostreidae	Magallana
1465	GU806119	Magallana gigas	Bivalvia	Autobranchia	Pteriomorphia	Ostreida	Ostreoidea	Ostreidae	Magallana
1466	GU806121	Magallana gigas	Bivalvia	Autobranchia	Pteriomorphia	Ostreida	Ostreoidea	Ostreidae	Magallana
1467	GU806122	Magallana gigas	Bivalvia	Autobranchia	Pteriomorphia	Ostreida	Ostreoidea	Ostreidae	Magallana
1468	GU806123	Magallana gigas	Bivalvia	Autobranchia	Pteriomorphia	Ostreida	Ostreoidea	Ostreidae	Magallana
1469	GU806124	Magallana gigas	Bivalvia	Autobranchia	Pteriomorphia	Ostreida	Ostreoidea	Ostreidae	Magallana
1470	AJ553910	Magallana gigas	Bivalvia	Autobranchia	Pteriomorphia	Ostreida	Ostreoidea	Ostreidae	Magallana
1471	KP099050	Magallana gigas	Bivalvia	Autobranchia	Pteriomorphia	Ostreida	Ostreoidea	Ostreidae	Magallana
1472	KP099047	Magallana gigas	Bivalvia	Autobranchia	Pteriomorphia	Ostreida	Ostreoidea	Ostreidae	Magallana
1473	KP099034	Magallana gigas	Bivalvia	Autobranchia	Pteriomorphia	Ostreida	Ostreoidea	Ostreidae	Magallana
1474	KP099033	Magallana gigas	Bivalvia	Autobranchia	Pteriomorphia	Ostreida	Ostreoidea	Ostreidae	Magallana
1475	KP099029	Magallana gigas	Bivalvia	Autobranchia	Pteriomorphia	Ostreida	Ostreoidea	Ostreidae	Magallana
1476	KP099018	Magallana gigas	Bivalvia	Autobranchia	Pteriomorphia	Ostreida	Ostreoidea	Ostreidae	Magallana
[truncated: 1,441 more rows]

## Sheet: Gymnolaemata
Number	Accession no.	Sepcies	Taxonomy
[truncated: 1,810 more rows]

[truncated: 5 more sheets: Hydrozoa, Porifera, Thecostraca,  Echinodermata,  Chondrichthyes]
