# Supplementary material for: Validation of improved cytochrome c oxidase I (COI) primers for comprehensive biodiversity assessment of ascidians
Source: PeerJ. 2025 Jul 14;13:e19671. doi: 10.7717/peerj.19671 (PMC12269779; doi:10.7717/peerj.19671)
Supplement: Supplemental Information 8 [file peerj-13-19671-s008.zip › Porifera.fasta]

>Spongia_sp._KU060703
CCANATATGGCGTTCCCNAGGTTAAATAANTNANNTTTNTGGTTATTGCCNCCNGCNTTNATTNTGTTANTTGGNTCTGTTTTTGTGNAANAGGGGNCCGGGACCGGNNGNACTTTNNACCCCCCGCTANCNGGNGGCATGGGGCATTCCGGGCCATCTGTGGATATGGCTATTTTTANTTTGCATTTGGCGGGTATATCTTCTATCTNGGG
>Demospongiae_sp._KU060756
CCNGATATGGCGTTCCCAAGGNTAAATAATTTAANTTTTTGGTTATTGCCNCCGGCATTTATTATGTTANTTGGGTCTGTTTTTGTGNAANAGGGGGCCGGGACCGGNNGGNCTTTGNACCCCCCNCNANCTGGCNGCATGGGGCATTCNGGGCCNNCTGTGNATATGGCTATTTTTANTTTGCNTTTGNCGGGTATATCTTCNATCTTGGG
>Hyrtios_sp._KU060636
CCNGATATGGCATTCCCAAGGCTANNTAATTTAAGTTTTTGGTTATTACCNCCTGCATTTATTATGCTAGTTGGGTCTGTTTTNGTAGAAGAGGGGGCCGGGNCNGGNNGGNCTTTGTATCCTCCNNTATCNGGCGGCNTGGGNCANTCAGGGCCATCTGTGGATATGGCTATTTTTAGTTTGCATTTGGCGGGTATNTNTTCTNTCTNGGG
>Demospongiae_sp._JQ082816
CCGGATATGGCTTTTCCAAGGTTAAATAATTTAAGTTTTTGATTATTACCGCCGGCATTTGTTATGTTAGTCGGGTCTGTTTTTGTGGAAAAGGGGGCCGGGACTGGCTGGACTTTGTACCCCCCKCTATCTGGTGGTATGGGGCACTCCGGGCCGTCTGTCGATATGGCTATTTTTAGTTTGCATTTGGCTGGTATATCTTCTATTCTGGG
>Dictyoceratida_sp._LC436886
CCGGATATGGCGTTTCCAAGGTTAAATAATTTAAGTTTTTGATTATTACCACCGGCATTTGTTATGTTAGTCGGGTCTGTTTTTGTGGAAAAGGGGGCCGGGACTGGCTGGACTTTGTACCCCCCGCTATCTGGCGGCATGGGGCACTCCGGGCCGTCTGTTGATATGGCTATTTTTAGTTTGCATTTGGCTGGTATATCTTCTATTCTAGG
>Dictyoceratida_sp._KX866765
CCGGATATGGCGTTTCCAAGGTTAAATAATTTAAGTTTTTGATTATTACCACCGGCATTTGTTATGTTAGTCGGGTCTGTTTTTGTGGAAAAGGGGGCCGGGACTGGCTGGACTTTGTACCCCCCGCTATCTGGCGGCATGGGGCACTCCGGGCCGTCTGTTGATATGGCTATTTTTAGTTTGCATTTGGCTGGTATATCTTCTATTCTAGG
>Ircinia_sp._KU060633
CCANATATGGCCTTCCCGANGTTAAATAATTTAANTTTTTGGTTANTGCCNCCGGCNTTTATTNNGTTAGTTGGGTCTGTCTTTGTGGAAGAGGGGGCCGGGACNGGCTGGACTTTGTACCCCCCGTTATCCGGCGGCATGGGGCACTCCGGGCCATCTGTGGATATGGCAATTTTTAGTTTGCATTTGGCGGGCATATCTTCTATCTTGGG
>Ircinia_sp._FN552873
CCAGATATGGCCTTCCCGAGGTTAAATAATTTAAGTTTTTGGTTATTGCCACCGGCATTTATTATGTTAGTTGGGTCTGTTTTTGTGGAAGAGGGGGCCGGGACTGGCTGGACTTTGTACCCCCCGTTATCCGGCGGCATGGGGCACTCCGGGCCATCTGTGGATATGGCAATTTTTAGTTTGCATTTGGCGGGCATATCTTCTATCTTGGG
>Ircinia_sp._FN552872
CCAGATATGGCCTTCCCGAGGTTAAATAATTTAAGTTTTTGGTTATTGCCACCGGCATTTATTATGTTAGTTGGGTCTGTTTTTGTGGAAGAGGGGGCCGGGACTGGCTGGACTTTGTACCCCCCGTTATCCGGCGGCATGGGGCACTCCGGGCCATCTGTGGATATGGCAATTTTTAGTTTGCATTTGGCGGGCATATCTTCTATCTTGGG
>Ircinia_sp._FN552871
CCAGATATGGCCTTCCCGAGGTTAAATAATTTAAGTTTTTGGTTATTGCCACCGGCATTTATTATGTTAGTTGGGTCTGTTTTTGTGGAAGAGGGGGCCGGGACTGGCTGGACTTTGTACCCCCCGTTATCCGGCGGCATGGGGCACTCCGGGCCATCTGTGGATATGGCAATTTTTAGTTTGCATTTGGCGGGCATATCTTCTATCTTGGG
>Demospongiae_sp._JQ082814
CCAGATATGGCCTTCCCGAGGTTAAATAATTTAAGTTTTTGGTTATTGCCACCGGCATTTATTATGTTAGTTGGGTCTGTCTTTGTGGAAGAGGGGGCCGGGACTGGCTGGACTTTGTACCCCCCGCTATCCGGCGGCATGGGGCACTCCGGGCCATCTGTGGATATGGCAATTTTTAGTTTGCATTTGGCGGGCATATCTTCTATCTTGGG
>Ircinia_irregularis_FN552858
CCAGATATGGCCTTCCCGAGGTTAAATAATTTAAGTTTTTGGTTATTGCCACCGGCATTTATTATGTTAGTTGGGTCTGTCTTTGTGGAAGAGGGGGCCGGGACTGGCTGGACTTTGTACCCCCCGCTATCCGGCGGCATGGGGCACTCCGGGCCATCTGTGGATATGGCAATTTTTAGTTTGCATTTGGCGGGCATATCTTCTATCTTGGG
>Ircinia_irregularis_FN552857
CCAGATATGGCCTTCCCGAGGTTAAATAATTTAAGTTTTTGGTTATTGCCACCGGCATTTATTATGTTAGTTGGGTCTGTCTTTGTGGAAGAGGGGGCCGGGACTGGCTGGACTTTGTACCCCCCGCTATCCGGCGGCATGGGGCACTCCGGGCCATCTGTGGATATGGCAATTTTTAGTTTGCATTTGGCGGGCATATCTTCTATCTTGGG
>Ircinia_irregularis_FN552856
CCAGATATGGCCTTCCCGAGGTTAAATAATTTAAGTTTTTGGTTATTGCCACCGGCATTTATTATGTTAGTTGGGTCTGTCTTTGTGGAAGAGGGGGCCGGGACTGGCTGGACTTTGTACCCCCCGCTATCCGGCGGCATGGGGCACTCCGGGCCATCTGTGGATATGGCAATTTTTAGTTTGCATTTGGCGGGCATATCTTCTATCTTGGG
>Cf._Sarcotragus_JQ082795
CCAGATATGGCCTTCCCGAGGTTAAATAATTTAAGTTTTTGGTTATTGCCACCGGCATTTATTATGTTAGTTGGGTCTGTCTTTGTGGAAGAGGGGGCCGGGACTGGCTGGACTTTGTACCCCCCGTTATCCGGCGGCATGGGGCACTCCGGGCCATCTGTGGATATGGCAATTTTTAGTTTGCATTTGGCGGGCATATCTTCTATCTTGGG
>Ircinia_cf._JQ082826
CCAGATATGGCCTTCCCGAGGTTAAATAATTTAAGTTTTTGGTTATTGCCACCGGCATTTATTATGTTAGTTGGGTCTGTCTTTGTGGAAGAGGGGGCCGGGACTGGCTGGACTTTGTACCCCCCGTTATCCGGCGGCATGGGGCACTCCGGGCCATCTGTGGATATGGCAATTTTTAGTTTGCATTTGGCGGGCATATCTTCTATCTTGGG
>Ircinia_sp._FN552863
CCAGATATGGCCTTCCCGAGGTTAAATAATTTAAGTTTTTGGTTATTGCCACCGGCATTTATTATGTTAGTTGGGTCTGTCTTTGTGGAAGAGGGGGCCGGGACTGGCTGGACTTTGTACCCCCCGTTATCCGGCGGCATGGGGCACTCCGGGCCATCTGTGGATATGGCAATTTTTAGTTTGCATTTGGCGGGCATATCTTCTATCTTGGG
>Ircinia_ramosa_JQ082828
CCAGATATGGCCTTCCCGAGGTTAAATAATTTAAGTTTTTGGTTATTGCCACCGGCATTTATTATGTTAGTTGGGTCTGTCTTTGTGGAAGAGGGGGCCGGGACTGGCTGGACTTTGTACCCCCCGTTATCCGGCGGCATGGGGCACTCCGGGCCATCTGTGGATATGGCAATTTTTAGTTTGCATTTGGCGGGCATATCTTCTATCTTGGG
>Ircinia_sp._FN552864
CCAGATATGGCCTTCCCGAGGTTAAATAATTTAAGTTTTTGGTTATTGCCACCGGCATTTATTATGTTAGTTGGGTCTGTCTTTGTGGAAGAGGGGGCCGGGACTGGCTGGACTTTGTACCCCCCGTTATCCGGCGGCATGGGGCACTCCGGGCCATCTGTGGATATGGCAATTTTTAGTTTGCATTTGGCGGGCATATCTTCTATCTTGGG
>Ircinia_sp._FN552862
CCAGATATGGCCTTCCCGAGGTTAAATAATTTAAGTTTTTGGTTATTGCCACCGGCATTTATTATGTTAGTTGGGTCTGTCTTTGTGGAAGAGGGGGCCGGGACTGGCTGGACTTTGTACCCCCCGTTATCCGGCGGCATGGGGCACTCCGGGCCATCTGTGGATATGGCAATTTTTAGTTTGCATTTGGCGGGCATATCTTCTATCTTGGG
>Ircinia_ramodigitata_FN552861
CCAGATATGGCCTTCCCGAGGTTAAATAATTTAAGTTTTTGGTTATTGCCACCGGCATTTATTATGTTAGTTGGGTCTGTCTTTGTGGAAGAGGGGGCCGGGACTGGCTGGACTTTGTACCCCCCGTTATCCGGCGGCATGGGGCACTCCGGGCCATCTGTGGATATGGCAATTTTTAGTTTGCATTTGGCGGGCATATCTTCTATCTTGGG
>Ircinia_ramodigitata_FN552860
CCAGATATGGCCTTCCCGAGGTTAAATAATTTAAGTTTTTGGTTATTGCCACCGGCATTTATTATGTTAGTTGGGTCTGTCTTTGTGGAAGAGGGGGCCGGGACTGGCTGGACTTTGTACCCCCCGTTATCCGGCGGCATGGGGCACTCCGGGCCATCTGTGGATATGGCAATTTTTAGTTTGCATTTGGCGGGCATATCTTCTATCTTGGG
>Ircinia_ramodigitata_FN552859
CCAGATATGGCCTTCCCGAGGTTAAATAATTTAAGTTTTTGGTTATTGCCACCGGCATTTATTATGTTAGTTGGGTCTGTCTTTGTGGAAGAGGGGGCCGGGACTGGCTGGACTTTGTACCCCCCGTTATCCGGCGGCATGGGGCACTCCGGGCCATCTGTGGATATGGCAATTTTTAGTTTGCATTTGGCGGGCATATCTTCTATCTTGGG
>Spongia_sp._KU060702
CCAGATATGGCGTTCCCGAGGTTAAATAATTTAAGTTTTTGGTTATTGCCGCCGGCATTTATTATGTTAGTTGGGTCTGTTTTTGTGGAAGAGGGGGCCGGGACCGGCTGGACTTTATACCCCCCGCTATCTGGCGGCATGGGGCATTCCGGGCCATCTGTGGATATGGCTATTTTTAGTTTGCATTTGGCGGGTATATCTTCTATCTTGGG
>Spongia_sp._KU060632
CCAGATATGGCGTTCCCGAGGTTAAATAATTTAAGTTTTTGGTTATTGCCGCCGGCATTTATTATGTTAGTTGGGTCTGTTTTTGTGGAAGAGGGGGCCGGGACCGGCTGGACTTTATACCCCCCGCTATCTGGCGGCATGGGGCATTCCGGGCCATCTGTGGATATGGCTATTTTTAGTTTGCATTTGGCGGGTATATCTTCTATCTTGGG
>Spongia_sp._KU060616
CCAGATATGGCGTTCCCGAGGTTAAATAATTTAAGTTTTTGGTTATTGCCGCCGGCATTTATTATGTTAGTTGGGTCTGTTTTTGTGGAAGAGGGGGCCGGGACCGGCTGGACTTTATACCCCCCGCTATCTGGCGGCATGGGGCATTCCGGGCCATCTGTGGATATGGCTATTTTTAGTTTGCATTTGGCGGGTATATCTTCTATCTTGGG
>Ircinia_ramodigitata_JQ082827
CCAGATATGGCGTTCCCGAGGTTAAATAATTTAAGTTTTTGGTTATTGCCGCCGGCATTTATTATGTTAGTTGGGTCTGTTTTTGTGGAAGAGGGGGCCGGGACCGGCTGGACTTTATACCCCCCGCTATCTGGCGGCATGGGGCATTCCGGGCCATCTGTGGATATGGCTATTTTTAGTTTGCATTTGGCGGGTATATCTTCTATCTTGGG
>Demospongiae_sp._LR655608
CCAGATATGGCGTTCCCGAGGTTAAATAATTTAAGTTTTTGGTTATTGCCGCCGGCATTTATTATGTTAGTTGGGTCTGTTTTTGTGGAAGAGGGGGCCGGGACCGGCTGGACTTTATACCCCCCGCTATCTGGCGGCATGGGGCATTCCGGGCCATCTGTGGATATGGCTATTTTTAGTTTGCATTTGGCGGGTATATCTTCTATCTTGGG
>Spongia_sp._OX422370
CCAGATATGGCGTTCCCGAGGTTAAATAATTTAAGTTTTTGGTTATTGCCGCCGGCATTTATTATGTTAGTTGGGTCTGTTTTTGTGGAAGAGGGGGCCGGGACCGGCTGGACTTTATACCCCCCGCTATCTGGCGGCATGGGGCATTCCGGGCCATCTGTGGATATGGCTATTTTTAGTTTGCATTTGGCGGGTATATCTTCTATCTTGGG
>Spongia_sp._OP267268
CCAGATATGGCGTTCCCGAGGTTAAATAATTTAAGTTTTTGGTTATTGCCGCCGGCATTTATTATGTTAGTTGGGTCTGTTTTTGTGGAAGAGGGGGCCGGGACCGGCTGGACTTTATACCCCCCGCTATCTGGCGGCATGGGGCATTCCGGGCCATCTGTGGATATGGCTATTTTTAGTTTGCATTTGGCGGGTATATCTTCTATCTTGGG
>Spongia_sp._OX422369
CCAGATATGGCGTTCCCGAGGTTAAATAATTTAAGTTTTTGGTTATTGCCGCCGGCATTTATTATGTTAGTTGGGTCTGTTTTTGTGGAAGAGGGGGCCGGGACCGGCTGGACTTTATACCCCCCGCTATCTGGCGGCATGGGGCATTCCGGGCCATCTGTGGATATGGCTATTTTTAGTTTGCATTTGGCGGGTATATCTTCTATCTTGGG
>Spongia_sp._OP267267
CCAGATATGGCGTTCCCGAGGTTAAATAATTTAAGTTTTTGGTTATTGCCGCCGGCATTTATTATGTTAGTTGGGTCTGTTTTTGTGGAAGAGGGGGCCGGGACCGGCTGGACTTTATACCCCCCGCTATCTGGCGGCATGGGGCATTCCGGGCCATCTGTGGATATGGCTATTTTTAGTTTGCATTTGGCGGGTATATCTTCTATCTTGGG
>Ircinia_spiculosa_JQ082829
CCAGATATGGCATTCCCGAGGCTAAATAATTTAAGTTTTTGGTTATTGCCGCCGGCATTTATTATGTTAGTTGGGTCTGTTTTTGTGGAAGAGGGGGCCGGGACCGGCTGGACTTTGTACCCCCCGTTATCTGGCGGCATGGGGCATTCCGGGCCATCTGTGGATATGGCTATTTTTAGTTTGCATTTGGCGGGCATATCTTCTATCTTGGG
>Ircinia_spiculosa_FN552874
CCAGATATGGCATTCCCGAGGCTAAATAATTTAAGTTTTTGGTTATTGCCGCCGGCATTTATTATGTTAGTTGGGTCTGTTTTTGTGGAAGAGGGGGCCGGGACCGGCTGGACTTTGTACCCCCCGTTATCTGGCGGCATGGGGCATTCCGGGCCATCTGTGGATATGGCTATTTTTAGTTTGCATTTGGCGGGCATATCTTCTATCTTGGG
>Sarcotragus_cf._KX866743
CCAGATATGGCATTCCCGAGGCTAAATAATTTAAGTTTTTGGTTATTGCCGCCGGCATTTATTATGTTAGTTGGGTCTGTTTTTGTGGAAGAGGGGGCCGGGACCGGCTGGACTTTGTACCCCCCGCTATCTGGCGGTATGGGGCACTCCGGGCCATCTGTGGATATGGCGATTTTTAGTTTGCATTTGGCGGGCATATCTTCTATCTTGGG
>Sarcotragus_spinosulus_HE591460
CCAGATATGGCATTCCCGAGGCTAAATAATTTAAGTTTTTGGTTATTGCCGCCGGCATTTATTATGTTAGTTGGGTCTGTTTTTGTGGAAGAGGGGGCCGGGACCGGCTGGACTTTGTACCCCCCGCTATCTGGCGGTATGGGGCACTCCGGGCCATCTGTGGATATGGCGATTTTTAGTTTGCATTTGGCGGGCATATCTTCTATCTTGGG
>Sarcotragus_spinosulus_MK350316
CCAGATATGGCATTCCCGAGGCTAAATAATTTAAGTTTTTGGTTATTGCCGCCGGCATTTATTATGTTAGTTGGGTCTGTTTTTGTGGAAGAGGGGGCCGGGACCGGCTGGACTTTGTACCCCCCGCTATCTGGCGGTATGGGGCACTCCGGGCCATCTGTGGATATGGCGATTTTTAGTTTGCATTTGGCGGGCATATCTTCTATCTTGGG
>Sarcotragus_spinosulus_MK350314
CCAGATATGGCATTCCCGAGGCTAAATAATTTAAGTTTTTGGTTATTGCCGCCGGCATTTATTATGTTAGTTGGGTCTGTTTTTGTGGAAGAGGGGGCCGGGACCGGCTGGACTTTGTACCCCCCGCTATCTGGCGGTATGGGGCACTCCGGGCCATCTGTGGATATGGCGATTTTTAGTTTGCATTTGGCGGGCATATCTTCTATCTTGGG
>Sarcotragus_spinosulus_MK350313
CCAGATATGGCATTCCCGAGGCTAAATAATTTAAGTTTTTGGTTATTGCCGCCGGCATTTATTATGTTAGTTGGGTCTGTTTTTGTGGAAGAGGGGGCCGGGACCGGCTGGACTTTGTACCCCCCGCTATCTGGCGGTATGGGGCACTCCGGGCCATCTGTGGATATGGCGATTTTTAGTTTGCATTTGGCGGGCATATCTTCTATCTTGGG
>Sarcotragus_spinosulus_MK350317
CCAGATATGGCATTCCCGAGGCTAAATAATTTAAGTTTTTGGTTATTGCCGCCGGCATTTATTATGTTAGTTGGGTCTGTTTTTGTGGAAGAGGGGGCCGGGACCGGCTGGACTTTGTACCCCCCGCTATCTGGCGGTATGGGGCACTCCGGGCCATCTGTGGATATGGCGATTTTTAGTTTGCATTTGGCGGGCATATCTTCTATCTTGGG
>Sarcotragus_spinosulus_MK350315
CCAGATATGGCATTCCCGAGGCTAAATAATTTAAGTTTTTGGTTATTGCCGCCGGCATTTATTATGTTAGTTGGGTCTGTTTTTGTGGAAGAGGGGGCCGGGACCGGCTGGACTTTGTACCCCCCGCTATCTGGCGGTATGGGGCACTCCGGGCCATCTGTGGATATGGCGATTTTTAGTTTGCATTTGGCGGGCATATCTTCTATCTTGGG
>Sarcotragus_spinosulus_JQ082841
CCAGATATGGCATTCCCGAGGCTAAATAATTTAAGTTTTTGGTTATTGCCGCCGGCATTTATTATGTTAGTTGGGTCTGTTTTTGTGGAAGAGGGGGCCGGGACCGGCTGGACTTTGTACCCCCCGCTATCTGGCGGTATGGGGCACTCCGGGCCATCTGTGGATATGGCGATTTTTAGTTTGCATTTGGCGGGCATATCTTCTATCTTGGG
>Sarcotragus_spinosulus_HG816027
CCAGATATGGCATTCCCGAGGCTAAATAATTTAAGTTTTTGGTTATTGCCGCCGGCATTTATTATGTTAGTTGGGTCTGTTTTTGTGGAAGAGGGGGCCGGGACCGGCTGGACTTTGTACCCCCCGCTATCTGGCGGTATGGGGCACTCCGGGCCATCTGTGGATATGGCGATTTTTAGTTTGCATTTGGCGGGCATATCTTCTATCTTGGG
>Sarcotragus_spinosulus_HG816026
CCAGATATGGCATTCCCGAGGCTAAATAATTTAAGTTTTTGGTTATTGCCGCCGGCATTTATTATGTTAGTTGGGTCTGTTTTTGTGGAAGAGGGGGCCGGGACCGGCTGGACTTTGTACCCCCCGCTATCTGGCGGTATGGGGCACTCCGGGCCATCTGTGGATATGGCGATTTTTAGTTTGCATTTGGCGGGCATATCTTCTATCTTGGG
>Sarcotragus_spinosulus_HG816025
CCAGATATGGCATTCCCGAGGCTAAATAATTTAAGTTTTTGGTTATTGCCGCCGGCATTTATTATGTTAGTTGGGTCTGTTTTTGTGGAAGAGGGGGCCGGGACCGGCTGGACTTTGTACCCCCCGCTATCTGGCGGTATGGGGCACTCCGGGCCATCTGTGGATATGGCGATTTTTAGTTTGCATTTGGCGGGCATATCTTCTATCTTGGG
>Sarcotragus_spinosulus_HG816024
CCAGATATGGCATTCCCGAGGCTAAATAATTTAAGTTTTTGGTTATTGCCGCCGGCATTTATTATGTTAGTTGGGTCTGTTTTTGTGGAAGAGGGGGCCGGGACCGGCTGGACTTTGTACCCCCCGCTATCTGGCGGTATGGGGCACTCCGGGCCATCTGTGGATATGGCGATTTTTAGTTTGCATTTGGCGGGCATATCTTCTATCTTGGG
>Sarcotragus_spinosulus_HG816023
CCAGATATGGCATTCCCGAGGCTAAATAATTTAAGTTTTTGGTTATTGCCGCCGGCATTTATTATGTTAGTTGGGTCTGTTTTTGTGGAAGAGGGGGCCGGGACCGGCTGGACTTTGTACCCCCCGCTATCTGGCGGTATGGGGCACTCCGGGCCATCTGTGGATATGGCGATTTTTAGTTTGCATTTGGCGGGCATATCTTCTATCTTGGG
>Sarcotragus_spinosulus_HG816007
CCAGATATGGCATTCCCGAGGCTAAATAATTTAAGTTTTTGGTTATTGCCGCCGGCATTTATTATGTTAGTTGGGTCTGTTTTTGTGGAAGAGGGGGCCGGGACCGGCTGGACTTTGTACCCCCCGCTATCTGGCGGTATGGGGCACTCCGGGCCATCTGTGGATATGGCGATTTTTAGTTTGCATTTGGCGGGCATATCTTCTATCTTGGG
>Sarcotragus_spinosulus_HG816006
CCAGATATGGCATTCCCGAGGCTAAATAATTTAAGTTTTTGGTTATTGCCGCCGGCATTTATTATGTTAGTTGGGTCTGTTTTTGTGGAAGAGGGGGCCGGGACCGGCTGGACTTTGTACCCCCCGCTATCTGGCGGTATGGGGCACTCCGGGCCATCTGTGGATATGGCGATTTTTAGTTTGCATTTGGCGGGCATATCTTCTATCTTGGG
>Sarcotragus_spinosulus_HG816005
CCAGATATGGCATTCCCGAGGCTAAATAATTTAAGTTTTTGGTTATTGCCGCCGGCATTTATTATGTTAGTTGGGTCTGTTTTTGTGGAAGAGGGGGCCGGGACCGGCTGGACTTTGTACCCCCCGCTATCTGGCGGTATGGGGCACTCCGGGCCATCTGTGGATATGGCGATTTTTAGTTTGCATTTGGCGGGCATATCTTCTATCTTGGG
>Sarcotragus_spinsosulus_HG816010
CCAGATATGGCATTCCCGAGGCTAAATAATTTAAGTTTTTGGTTATTGCCGCCGGCATTTATTATGTTAGTTGGGTCTGTTTTTGTGGAAGAGGGGGCCGGGACCGGCTGGACTTTGTACCCCCCGCTATCTGGCGGTATGGGGCACTCCGGGCCATCTGTGGATATGGCGATTTTTAGTTTGCATTTGGCGGGCATATCTTCTATCTTGGG
>Sarcotragus_spinsosulus_HG816009
CCAGATATGGCATTCCCGAGGCTAAATAATTTAAGTTTTTGGTTATTGCCGCCGGCATTTATTATGTTAGTTGGGTCTGTTTTTGTGGAAGAGGGGGCCGGGACCGGCTGGACTTTGTACCCCCCGCTATCTGGCGGTATGGGGCACTCCGGGCCATCTGTGGATATGGCGATTTTTAGTTTGCATTTGGCGGGCATATCTTCTATCTTGGG
>Sarcotragus_spinsosulus_HG816008
CCAGATATGGCATTCCCGAGGCTAAATAATTTAAGTTTTTGGTTATTGCCGCCGGCATTTATTATGTTAGTTGGGTCTGTTTTTGTGGAAGAGGGGGCCGGGACCGGCTGGACTTTGTACCCCCCGCTATCTGGCGGTATGGGGCACTCCGGGCCATCTGTGGATATGGCGATTTTTAGTTTGCATTTGGCGGGCATATCTTCTATCTTGGG
>Sarcotragus_spinosulus_HE797933
CCAGATATGGCATTCCCGAGGCTAAATAATTTAAGTTTTTGGTTATTGCCGCCGGCATTTATTATGTTAGTTGGGTCTGTTTTTGTGGAAGAGGGGGCCGGGACCGGCTGGACTTTGTACCCCCCGCTATCTGGCGGTATGGGGCACTCCGGGCCATCTGTGGATATGGCGATTTTTAGTTTGCATTTGGCGGGCATATCTTCTATCTTGGG
>Sarcotragus_spinosulus_HE797932
CCAGATATGGCATTCCCGAGGCTAAATAATTTAAGTTTTTGGTTATTGCCGCCGGCATTTATTATGTTAGTTGGGTCTGTTTTTGTGGAAGAGGGGGCCGGGACCGGCTGGACTTTGTACCCCCCGCTATCTGGCGGTATGGGGCACTCCGGGCCATCTGTGGATATGGCGATTTTTAGTTTGCATTTGGCGGGCATATCTTCTATCTTGGG
>Sarcotragus_spinosulus_HE797931
CCAGATATGGCATTCCCGAGGCTAAATAATTTAAGTTTTTGGTTATTGCCGCCGGCATTTATTATGTTAGTTGGGTCTGTTTTTGTGGAAGAGGGGGCCGGGACCGGCTGGACTTTGTACCCCCCGCTATCTGGCGGTATGGGGCACTCCGGGCCATCTGTGGATATGGCGATTTTTAGTTTGCATTTGGCGGGCATATCTTCTATCTTGGG
>Sarcotragus_spinosulus_HE797930
CCAGATATGGCATTCCCGAGGCTAAATAATTTAAGTTTTTGGTTATTGCCGCCGGCATTTATTATGTTAGTTGGGTCTGTTTTTGTGGAAGAGGGGGCCGGGACCGGCTGGACTTTGTACCCCCCGCTATCTGGCGGTATGGGGCACTCCGGGCCATCTGTGGATATGGCGATTTTTAGTTTGCATTTGGCGGGCATATCTTCTATCTTGGG
>Sarcotragus_foetidus_KX866772
CCAGATATGGCATTCCCGAGGCTAAATAATTTAAGTTTTTGGTTATTGCCGCCGGCATTTATTATGTTAGTTGGGTCTGTTTTTGTGGAAGAGGGGGCCGGGACCGGCTGGACTTTGTACCCCCCGCTATCTGGCGGTATGGGGCACTCCGGGCCATCTGTGGATATGGCGATTTTTAGTTTGCATTTGGCGGGCATATCTTCTATCTTGGG
>Sarcotragus_muscarum_LR699420
CCAGATATGGCATTCCCGAGGCTAAATAATTTAAGTTTTTGGTTATTGCCGCCGGCATTTATTATGTTAGTTGGGTCTGTTTTTGTGGAAGAGGGGGCCGGGACCGGCTGGACTTTGTACCCCCCGCTATCTGGCGGTATGGGGCACTCCGGGCCATCTGTGGATATGGCGATTTTTAGTTTGCATTTGGCGGGCATATCTTCTATCTTGGG
>Ircinia_strobilina_JX306089
CCAGATATGGCATTCCCGAGGTTAAATAATTTAAGTTTTTGGTTATTGCCGCCGGCATTTATTATGTTAGTTGGGTCTGTTTTTGTGGAAGAGGGGGCCGGGACCGGCTGGACTTTGTACCCCCCGTTATCCGGCGGTATGGGGCACTCCGGGCCATCTGTGGATATGGCGATTTTTAGTTTGCATTTGGCGGGCATATCTTCTATTTTGGG
>Ircinia_sp._FN552868
CCAGATATGGCATTCCCGAGGTTAAATAATTTAAGTTTTTGGTTATTGCCGCCGGCATTTATTATGTTAGTTGGGTCTGTTTTTGTGGAAGAGGGGGCCGGGACCGGCTGGACTTTGTACCCCCCGTTATCCGGCGGTATGGGGCACTCCGGGCCATCTGTGGATATGGCGATTTTTAGTTTGCATTTGGCGGGCATATCTTCTATCTTGGG
>Ircinia_sp._FN552867
CCAGATATGGCATTCCCGAGGTTAAATAATTTAAGTTTTTGGTTATTGCCGCCGGCATTTATTATGTTAGTTGGGTCTGTTTTTGTGGAAGAGGGGGCCGGGACCGGCTGGACTTTGTACCCCCCGTTATCCGGCGGTATGGGGCACTCCGGGCCATCTGTGGATATGGCGATTTTTAGTTTGCATTTGGCGGGCATATCTTCTATCTTGGG
>Ircinia_sp._FN552870
CCAGATATGGCATTCCCGAGGTTAAATAATTTAAGTTTTTGGTTATTGCCGCCGTCATTTATTATGTTAGTTGGGTCTGNTTTTGTGGAAGAGGGGGCCGGGACCGGCTGGACTTTGTACCCCCCGTTATCCGGCGGTATGGGGCACTCCGGGCCATCTGTGGATATGGCGATTTTTAGTTTGCATTTGGCGGGCATATCTTCTATCTTGGG
>Ircinia_sp._FN552869
CCAGATATGGCATTCCCGAGGTTAAATAATTTAAGTTTTTGGTTATTGCCGCCGTCATTTATTATGTTAGTTGGGTCTGTTTTTGTGGAAGAGGGGGCCGGGACCGGCTGGACTTTGTACCCCCCGTTATCCGGCGGTATGGGGCACTCCGGGCCATCTGTGGATATGGCGATTTTTAGTTTGCATTTGGCGGGCATATCTTCTATCTTGGG
>Ircinia_sp._FN552866
CCAGATATGGCATTCCCGAGGTTAAATAATTTAAGTTTTTGGTTATTGCCGCCGTCATTTATTATGTTAGTTGGGTCTGTTTTTGTGGAAGAGGGGGCCGGGACCGGCTGGACTTTGTACCCCCCGTTATCCGGCGGTATGGGGCACTCCGGGCCATCTGTGGATATGGCGATTTTTAGTTTGCATTTGGCGGGCATATCTTCTATCTTGGG
>Ircinia_sp._FN552865
CCAGATATGGCATTCCCGAGGTTAAATAATTTAAGTTTTTGGTTATTGCCGCCGTCATTTATTATGTTAGTTGGGTCTGTTTTTGTGGAAGAGGGGGCCGGGACCGGCTGGACTTTGTACCCCCCGTTATCCGGCGGTATGGGGCACTCCGGGCCATCTGTGGATATGGCGATTTTTAGTTTGCATTTGGCGGGCATATCTTCTATCTTGGG
>Demospongiae_sp._KU060701
CCNGATATGGCCTTCCCAAGGNTAAATAATTTAAGTTTTTGGTTATTGCCNCCGGCATTTATTATGTTAGTTGGGTCTGTTTTTGTGGAANANGGGGCNGGGNCCGGCTGGACTTNGTACCCCCCGCTATCTGGCGGCATGGGGCATTCCGGCCCATCTGTGGATATGGCTATTTTTAGTTTGCATTTGGCGGGTATCTCTTCTATCTTGGG
>Dactylospongia_metachromia_OM949600
CCAGATATGGCCTTCCCAAGGSTAAATAATTTAARTTTTTGGTTATTGCCGCCGGCATTTATTATGTTAGTTGGGTCTGTTTTTGTGGAAGATGGGGCCGGGACMGGMTGGACTTTGTACCCCCCGCTATCTGGCGGCATGGGGCATTCCGGCCCATCTGTGGATATGGYTATTTTTAGTTTGCATTTGGCGGGTATCTCTTCTATCTTGGG
>Smenospongia_conulosa_MZ487027
CCGGATATGGCATTCCCAAGGCTAAATAATTTAAGTTTTTGGTTATTACCGCCGGCATTTATTATGTTAGTTGGGTCTGTTTTTGTGGAAGATGGGGCCGGGACCGGCTGGACTTTGTACCCCCCGCTATCTGGCGGCATGGGGCATTCCGGCCCATCTGTGGATATGGCTATTTTTAGTTTGCATTTGGCGGGTATATCTTCTATCTTGGG
>Smenospongia_conulosa_MZ487028
CCGGATATGGCATTCCCAAGGCTAAATAATTTAAGTTTTTGGTTATTACCGCCGGCATTTATTATGTTAGTTGGGTCTGTTTTTGTGGAAGATGGGGCCGGGACCGGCTGGACTTTGTACCCCCCGCTATCTGGCGGCATGGGGCATTCCGGCCCATCTGTGGATATGGCTATTTTTAGTTTGCATTTGGCGGGTATATCTTCTATCTTGGG
>Smenospongia_conulosa_MZ487633
CCGGATATGGCATTCCCAAGGCTAAATAATTTAAGTTTTTGGTTATTACCGCCGGCATTTATTATGTTAGTTGGGTCTGTTTTTGTGGAAGATGGGGCCGGGACCGGCTGGACTTTGTACCCCCCGCTATCTGGCGGCATGGGGCATTCCGGCCCATCTGTGGATATGGCTATTTTTAGTTTGCATTTGGCGGGTATATCTTCTATCTTGGG
>Smenospongia_conulosa_MZ487039
CCGGATATGGCATTCCCAAGGCTAAATAATTTAAGTTTTTGGTTATTACCGCCGGCATTTATTATGTTAGTTGGGTCTGTTTTTGTGGAAGATGGGGCCGGGACCGGCTGGACTTTGTACCCCCCGCTATCTGGCGGCATGGGGCATTCCGGCCCATCTGTGGATATGGCTATTTTTAGTTTGCATTTGGCGGGTATATCTTCTATCTTGGG
>Fascaplysinopsis_sp._OX422353
CCAGATATGGCATTCCCAAGGCTAAATAATTTAAGTTTTTGGTTATTGCCGCCGGCATTTATTATGTTAGTTGGGTCTGTTTTTGTGGAAGATGGGGCAGGGACCGGCTGGACTTTGTACCCCCCGCTATCTGGCGGCATGGGGCATTCCGGCCCATCTGTGGATATGGCTATTTTTAGTTTGCATTTGGCGGGTATATCTTCTATCTTGGG
>Fascaplysinopsis_sp._OX422351
CCAGATATGGCATTCCCAAGGCTAAATAATTTAAGTTTTTGGTTATTGCCGCCGGCATTTATTATGTTAGTTGGGTCTGTTTTTGTGGAAGATGGGGCAGGGACCGGCTGGACTTTGTACCCCCCGCTATCTGGCGGCATGGGGCATTCCGGCCCATCTGTGGATATGGCTATTTTTAGTTTGCATTTGGCGGGTATATCTTCTATCTTGGG
>Fascaplysinopsis_sp._OX422350
CCAGATATGGCATTCCCAAGGCTAAATAATTTAAGTTTTTGGTTATTGCCGCCGGCATTTATTATGTTAGTTGGGTCTGTTTTTGTGGAAGATGGGGCAGGGACCGGCTGGACTTTGTACCCCCCGCTATCTGGCGGCATGGGGCATTCCGGCCCATCTGTGGATATGGCTATTTTTAGTTTGCATTTGGCGGGTATATCTTCTATCTTGGG
>Fascaplysinopsis_sp._OP267251
CCAGATATGGCATTCCCAAGGCTAAATAATTTAAGTTTTTGGTTATTGCCGCCGGCATTTATTATGTTAGTTGGGTCTGTTTTTGTGGAAGATGGGGCAGGGACCGGCTGGACTTTGTACCCCCCGCTATCTGGCGGCATGGGGCATTCCGGCCCATCTGTGGATATGGCTATTTTTAGTTTGCATTTGGCGGGTATATCTTCTATCTTGGG
>Fascaplysinopsis_sp._OP267249
CCAGATATGGCATTCCCAAGGCTAAATAATTTAAGTTTTTGGTTATTGCCGCCGGCATTTATTATGTTAGTTGGGTCTGTTTTTGTGGAAGATGGGGCAGGGACCGGCTGGACTTTGTACCCCCCGCTATCTGGCGGCATGGGGCATTCCGGCCCATCTGTGGATATGGCTATTTTTAGTTTGCATTTGGCGGGTATATCTTCTATCTTGGG
>Fascaplysinopsis_sp._OP267248
CCAGATATGGCATTCCCAAGGCTAAATAATTTAAGTTTTTGGTTATTGCCGCCGGCATTTATTATGTTAGTTGGGTCTGTTTTTGTGGAAGATGGGGCAGGGACCGGCTGGACTTTGTACCCCCCGCTATCTGGCGGCATGGGGCATTCCGGCCCATCTGTGGATATGGCTATTTTTAGTTTGCATTTGGCGGGTATATCTTCTATCTTGGG
>Fascaplysinopsis_sp._OX422402
CCAGATATGGCATTCCCAAGGCTAAATAATTTAAGTTTTTGGTTATTGCCGCCGGCATTTATTATGTTAGTTGGGTCTGTTTTTGTGGAAGATGGGGCAGGGACCGGCTGGACTTTGTACCCCCCGCTATCTGGCGGCATGGGGCATTCCGGCCCATCTGTGGATATGGCTATTTTTAGTTTGCATTTGGCGGGTATATCTTCTATCTTGGG
>Fascaplysinopsis_sp._OP267300
CCAGATATGGCATTCCCAAGGCTAAATAATTTAAGTTTTTGGTTATTGCCGCCGGCATTTATTATGTTAGTTGGGTCTGTTTTTGTGGAAGATGGGGCAGGGACCGGCTGGACTTTGTACCCCCCGCTATCTGGCGGCATGGGGCATTCCGGCCCATCTGTGGATATGGCTATTTTTAGTTTGCATTTGGCGGGTATATCTTCTATCTTGGG
>Fascaplysinopsis_sp._OX422352
CCAGATATGGCATTCCCAAGGCTAAATAATTTAAGTTTTTGGTTATTGCCGCCGGCATTTATTATGTTAGTTGGGTCTGTTTTTGTGGAAGATGGGGCAGGGACCGGCTGGACTTTGTACCCCCCGCTATCTGGCGGCATGGGGCATTCCGGCCCATCTGTGGATATGGCTATTTTTAGTTTGCATTTGGCGGGTATATCTTCTATCTTGGG
>Fascaplysinopsis_sp._OP267250
CCAGATATGGCATTCCCAAGGCTAAATAATTTAAGTTTTTGGTTATTGCCGCCGGCATTTATTATGTTAGTTGGGTCTGTTTTTGTGGAAGATGGGGCAGGGACCGGCTGGACTTTGTACCCCCCGCTATCTGGCGGCATGGGGCATTCCGGCCCATCTGTGGATATGGCTATTTTTAGTTTGCATTTGGCGGGTATATCTTCTATCTTGGG
>Thorectaxia_sp._JQ082846
CCAGATATGGCATTCCCAAGGCTAAATAATTTAAGTTTTTGGTTATTACCGCCGGCATTTATTATGTTAGTTGGGTCTGTTTTTGTGGAAGATGGGGCAGGGACCGGCTGGACTTTGTACCCCCCGCTATCTGGCGGCATGGGGCATTCCGGCCCATCTGTGGATATGGCTATTTTTAGTTTGCATTTGGCGGGTATATCTTCTATCTTGGG
>Smenospongia_aurea_LR699422
CCAGATATGGCATTCCCAAGGCTAAATAATTTAAGTTTTTGGTTATTACCGCCGGCATTTATTATGTTAGTTGGGTCTGTTTTTGTGGAAGATGGGGCAGGGACCGGCTGGACTTTGTACCCCCCGCTATCTGGCGGTATGGGGCATTCCGGCCCATCTGTGGATATGGCTATTTTTAGTTTGCATTTGGCGGGTATATCTTCTATCTTGGG
>Smenospongia_aurea_MZ487033
CCAGATATGGCATTCCCAAGGCTAAATAATTTAAGTTTTTGGTTATTACCGCCGGCATTTATTATGTTAGTTGGGTCTGTTTTTGTGGAAGATGGGGCAGGGACCGGCTGGACTTTGTACCCCCCGCTATCTGGCGGTATGGGGCATTCCGGCCCATCTGTGGATATGGCTATTTTTAGTTTGCATTTGGCGGGTATATCTTCTATCTTGGG
>Smenospongia_aurea_MZ487316
CCAGATATGGCATTCCCAAGGCTAAATAATTTAAGTTTTTGGTTATTACCGCCGGCATTTATTATGTTAGTTGGGTCTGTTTTTGTGGAAGATGGGGCAGGGACCGGCTGGACTTTGTACCCCCCGCTATCTGGCGGTATGGGGCATTCCGGCCCATCTGTGGATATGGCTATTTTTAGTTTGCATTTGGCGGGTATATCTTCTATCTTGGG
>Smenospongia_aurea_MZ487315
CCAGATATGGCATTCCCAAGGCTAAATAATTTAAGTTTTTGGTTATTACCGCCGGCATTTATTATGTTAGTTGGGTCTGTTTTTGTGGAAGATGGGGCAGGGACCGGCTGGACTTTGTACCCCCCGCTATCTGGCGGTATGGGGCATTCCGGCCCATCTGTGGATATGGCTATTTTTAGTTTGCATTTGGCGGGTATATCTTCTATCTTGGG
>Smenospongia_aurea_MZ486652
CCAGATATGGCATTCCCAAGGCTAAATAATTTAAGTTTTTGGTTATTACCGCCGGCATTTATTATGTTAGTTGGGTCTGTTTTTGTGGAAGATGGGGCAGGGACCGGCTGGACTTTGTACCCCCCGCTATCTGGCGGTATGGGGCATTCCGGCCCATCTGTGGATATGGCTATTTTTAGTTTGCATTTGGCGGGTATATCTTCTATCTTGGG
>Smenospongia_aurea_MZ486651
CCAGATATGGCATTCCCAAGGCTAAATAATTTAAGTTTTTGGTTATTACCGCCGGCATTTATTATGTTAGTTGGGTCTGTTTTTGTGGAAGATGGGGCAGGGACCGGCTGGACTTTGTACCCCCCGCTATCTGGCGGTATGGGGCATTCCGGCCCATCTGTGGATATGGCTATTTTTAGTTTGCATTTGGCGGGTATATCTTCTATCTTGGG
>Demospongiae_sp._KU060695
CCAGATATGGCCTTCCCAAGGCTAAATAATTTAAGTTTTTGGTTATTGCCNCCGGCATTTATTATGTTANTTGGGTCTGTTTTTGTGGAAGATGGGGCCGGGACCGGCTGGACTTTGTACCCCCCGCTATCTGGCGGCATGGGGCATTCCGGCCCATCTGTGGATATGGCTATTTTTAGTTTGCATTTGGCGGGTATCTCTTCTATCTTGGG
>Dactylospongia_metachromia_OM949617
CCAGATATGGCCTTCCCAAGGCTAAATAATTTAAGTTTTTGGTTATTGCCGCCGGCATTTATTATGTTADTTGGGTCTGTTTTTGTGGAAGATGGGGCCGGGACCGGCTGGACTTTGTACCCCCCGCTATCTGGCGGCATGGGGCATTCCGGCCCATCTGTGGATATGGCTATTTTTAGTTTGCATTTGGCGGGTATCTCTTCTATCTTGGG
>Smenospongia_sp._MZ487308
CCAGATATGGCCTTCCCAAGGCTAAATAATTTAAGTTTTTGGTTATTACCGCCGGCATTTATTATGTTAGTTGGGTCTGTTTTTGTGGAAGATGGGGCCGGGACCGGCTGGACTTTGTACCCCCCGCTATCTGGCGGCATGGGGCATTCCGGCCCATCTGTGGATATGGCTATTTTTAGTTTGCATTTGGCGGGTATCTCTTCTATCTTGGG
>Dactylospongia_sp._OM949613
CCAGATATGGCCTTCCCAAGGCTAAATAATTTAAGTTTTTGGTTATTACCGCCGGCATTTATTATGTTAGTTGGGTCTGTTTTTGTGGAAGATGGGGCCGGGACCGGCTGGACTTTGTACCCCCCGCTATCTGGCGGCATGGGGCATTCCGGCCCATCTGTGGATATGGCTATTTTTAGTTTGCATTTGGCGGGTATCTCTTCTATCTTGGG
>Dactylospongia_metachromia_OM949608
CCAGATATGGCCTTCCCAAGGCTAAATAATTTAAGTTTTTGGTTATTGCCGCCGGCATTTATTATGTTAGTTGGGTCTGTTTTTGTGGAAGATGGGGCCGGGACCGGCTGGACTTTGTACCCCCCGCTATCTGGCGGCATGGGGCATTCCGGCCCATCTGTGGATATGGCTATTTTTAGTTTGCATTTGGCGGGTATCTCTTCTATCTTGGG
>Cf._Hippospongia_JQ082792
CCAGATATGGCCTTCCCAAGGCTAAATAATTTAAGTTTTTGGTTATTGCCGCCGGCATTTATTATGTTAGTTGGGTCTGTTTTTGTGGAAGATGGGGCCGGGACCGGCTGGACTTTGTACCCCCCGCTATCTGGCGGCATGGGGCATTCCGGCCCATCTGTGGATATGGCTATTTTTAGTTTGCATTTGGCGGGTATCTCTTCTATCTTGGG
>Thorectinae_sp._LR699430
CCAGATATGGCCTTCCCAAGGCTAAATAATTTAAGTTTTTGGTTATTGCCGCCGGCATTTATTATGTTAGTTGGGTCTGTTTTTGTGGAAGATGGGGCCGGGACCGGCTGGACTTTGTACCCCCCGCTATCTGGCGGCATGGGGCATTCCGGCCCATCTGTGGATATGGCTATTTTTAGTTTGCATTTGGCGGGTATCTCTTCTATCTTGGG
>Demospongiae_sp._KU060741
CCAGATATGGCCTTCCCAAGGCTAAATAATTTAAGTTTTTGGTTATTGCCGCCGGCATTTATTATGTTAGTTGGGTCTGTTTTTGTGGAAGATGGGGCCGGGACCGGCTGGACTTTGTACCCCCCGCTATCTGGCGGCATGGGGCATTCCGGCCCATCTGTGGATATGGCTATTTTTAGTTTGCATTTGGCGGGTATCTCTTCTATCTTGGG
>Demospongiae_sp._KU060735
CCAGATATGGCCTTCCCAAGGCTAAATAATTTAAGTTTTTGGTTATTGCCGCCGGCATTTATTATGTTAGTTGGGTCTGTTTTTGTGGAAGATGGGGCCGGGACCGGCTGGACTTTGTACCCCCCGCTATCTGGCGGCATGGGGCATTCCGGCCCATCTGTGGATATGGCTATTTTTAGTTTGCATTTGGCGGGTATCTCTTCTATCTTGGG
>Demospongiae_sp._KU060716
CCAGATATGGCCTTCCCAAGGCTAAATAATTTAAGTTTTTGGTTATTGCCGCCGGCATTTATTATGTTAGTTGGGTCTGTTTTTGTGGAAGATGGGGCCGGGACCGGCTGGACTTTGTACCCCCCGCTATCTGGCGGCATGGGGCATTCCGGCCCATCTGTGGATATGGCTATTTTTAGTTTGCATTTGGCGGGTATCTCTTCTATCTTGGG
>Demospongiae_sp._KU060605
CCAGATATGGCCTTCCCAAGGCTAAATAATTTAAGTTTTTGGTTATTGCCGCCGGCATTTATTATGTTAGTTGGGTCTGTTTTTGTGGAAGATGGGGCCGGGACCGGCTGGACTTTGTACCCCCCGCTATCTGGCGGCATGGGGCATTCCGGCCCATCTGTGGATATGGCTATTTTTAGTTTGCATTTGGCGGGTATCTCTTCTATCTTGGG
>Demospongiae_sp._KU060603
CCAGATATGGCCTTCCCAAGGCTAAATAATTTAAGTTTTTGGTTATTGCCGCCGGCATTTATTATGTTAGTTGGGTCTGTTTTTGTGGAAGATGGGGCCGGGACCGGCTGGACTTTGTACCCCCCGCTATCTGGCGGCATGGGGCATTCCGGCCCATCTGTGGATATGGCTATTTTTAGTTTGCATTTGGCGGGTATCTCTTCTATCTTGGG
>Demospongiae_sp._KU060717
CCAGATATGGCCTTCCCAAGGCTAAATAATTTAAGTTTTTGGTTATTGCCGCCGGCATTTATTATGTTAGTTGGGTCTGTTTTTGTGGAAGATGGGGCCGGGACCGGCTGGACTTTGTACCCCCCGCTATCTGGCGGCATGGGGCATTCCGGCCCATCTGTGGATATGGCTATTTTTAGTTTGCATTTGGCGGGTATCTCTTCTATCTTGGG
>Dactylospongia_metachromia_OM949599
CCAGATATGGCCTTCCCAAGGCTAAATAATTTAAGTTTTTGGTTATTGCCGCCGGCATTTATTATGTTAGTTGGGTCTGTTTTTGTGGAAGATGGGGCCGGGACCGGCTGGACTTTGTACCCCCCGCTATCTGGCGGCATGGGGCATTCCGGCCCATCTGTGGATATGGCTATTTTTAGTTTGCATTTGGCGGGTATCTCTTCTATCTTGGG
>Dactylospongia_metachromia_OM949601
CCAGATATGGCCTTCCCAAGGCTAAATAATTTAAGTTTTTGGTTATTGCCGCCGGCATTTATTATGTTAGTTGGGTCTGTTTTTGTGGAAGATGGGGCCGGGACCGGCTGGACTTTGTACCCCCCGCTATCTGGCGGCATGGGGCATTCCGGCCCATCTGTGGATATGGCTATTTTTAGTTTGCATTTGGCGGGTATCTCTTCTATCTTGGG
>Dactylospongia_metachromia_OM949602
CCAGATATGGCCTTCCCAAGGCTAAATAATTTAAGTTTTTGGTTATTGCCGCCGGCATTTATTATGTTAGTTGGGTCTGTTTTTGTGGAAGATGGGGCCGGGACCGGCTGGACTTTGTACCCCCCGCTATCTGGCGGCATGGGGCATTCCGGCCCATCTGTGGATATGGCTATTTTTAGTTTGCATTTGGCGGGTATCTCTTCTATCTTGGG
>Dactylospongia_cf._OM949612
CCAGATATGGCCTTCCCAAGGCTAAATAATTTAAGTTTTTGGTTATTGCCGCCGGCATTTATTATGTTAGTTGGGTCTGTTTTTGTGGAAGATGGGGCCGGGACCGGCTGGACTTTGTACCCCCCGCTATCTGGCGGCATGGGGCATTCCGGCCCATCTGTGGATATGGCTATTTTTAGTTTGCATTTGGCGGGTATCTCTTCTATCTTGGG
>Dactylospongia_sp._KX894492
CCAGATATGGCCTTCCCAAGGCTAAATAATTTAAGTTTTTGGTTATTGCCGCCGGCATTTATTATGTTAGTTGGGTCTGTTTTTGTGGAAGATGGGGCCGGGACCGGCTGGACTTTGTACCCCCCGCTATCTGGCGGCATGGGGCATTCCGGCCCATCTGTGGATATGGCTATTTTTAGTTTGCATTTGGCGGGTATCTCTTCTATCTTGGG
>Cacospongia_sp._OX422396
CCAGATATGGCCTTCCCAAGGCTAAATAATTTAAGTTTTTGGTTATTGCCGCCGGCATTTATTATGTTAGTTGGGTCTGTTTTTGTGGAAGATGGGGCCGGGACCGGCTGGACTTTGTACCCCCCGCTATCTGGCGGCATGGGGCATTCCGGCCCATCTGTGGATATGGCTATTTTTAGTTTGCATTTGGCGGGTATCTCTTCTATCTTGGG
>Cacospongia_sp._OX422395
CCAGATATGGCCTTCCCAAGGCTAAATAATTTAAGTTTTTGGTTATTGCCGCCGGCATTTATTATGTTAGTTGGGTCTGTTTTTGTGGAAGATGGGGCCGGGACCGGCTGGACTTTGTACCCCCCGCTATCTGGCGGCATGGGGCATTCCGGCCCATCTGTGGATATGGCTATTTTTAGTTTGCATTTGGCGGGTATCTCTTCTATCTTGGG
>Cacospongia_sp._OX422394
CCAGATATGGCCTTCCCAAGGCTAAATAATTTAAGTTTTTGGTTATTGCCGCCGGCATTTATTATGTTAGTTGGGTCTGTTTTTGTGGAAGATGGGGCCGGGACCGGCTGGACTTTGTACCCCCCGCTATCTGGCGGCATGGGGCATTCCGGCCCATCTGTGGATATGGCTATTTTTAGTTTGCATTTGGCGGGTATCTCTTCTATCTTGGG
>Cacospongia_sp._OX422393
CCAGATATGGCCTTCCCAAGGCTAAATAATTTAAGTTTTTGGTTATTGCCGCCGGCATTTATTATGTTAGTTGGGTCTGTTTTTGTGGAAGATGGGGCCGGGACCGGCTGGACTTTGTACCCCCCGCTATCTGGCGGCATGGGGCATTCCGGCCCATCTGTGGATATGGCTATTTTTAGTTTGCATTTGGCGGGTATCTCTTCTATCTTGGG
>Cacospongia_sp._OX422391
CCAGATATGGCCTTCCCAAGGCTAAATAATTTAAGTTTTTGGTTATTGCCGCCGGCATTTATTATGTTAGTTGGGTCTGTTTTTGTGGAAGATGGGGCCGGGACCGGCTGGACTTTGTACCCCCCGCTATCTGGCGGCATGGGGCATTCCGGCCCATCTGTGGATATGGCTATTTTTAGTTTGCATTTGGCGGGTATCTCTTCTATCTTGGG
>Cacospongia_sp._OX422373
CCAGATATGGCCTTCCCAAGGCTAAATAATTTAAGTTTTTGGTTATTGCCGCCGGCATTTATTATGTTAGTTGGGTCTGTTTTTGTGGAAGATGGGGCCGGGACCGGCTGGACTTTGTACCCCCCGCTATCTGGCGGCATGGGGCATTCCGGCCCATCTGTGGATATGGCTATTTTTAGTTTGCATTTGGCGGGTATCTCTTCTATCTTGGG
>Cacospongia_sp._OX422372
CCAGATATGGCCTTCCCAAGGCTAAATAATTTAAGTTTTTGGTTATTGCCGCCGGCATTTATTATGTTAGTTGGGTCTGTTTTTGTGGAAGATGGGGCCGGGACCGGCTGGACTTTGTACCCCCCGCTATCTGGCGGCATGGGGCATTCCGGCCCATCTGTGGATATGGCTATTTTTAGTTTGCATTTGGCGGGTATCTCTTCTATCTTGGG
>Cacospongia_sp._OP267294
CCAGATATGGCCTTCCCAAGGCTAAATAATTTAAGTTTTTGGTTATTGCCGCCGGCATTTATTATGTTAGTTGGGTCTGTTTTTGTGGAAGATGGGGCCGGGACCGGCTGGACTTTGTACCCCCCGCTATCTGGCGGCATGGGGCATTCCGGCCCATCTGTGGATATGGCTATTTTTAGTTTGCATTTGGCGGGTATCTCTTCTATCTTGGG
>Cacospongia_sp._OP267293
CCAGATATGGCCTTCCCAAGGCTAAATAATTTAAGTTTTTGGTTATTGCCGCCGGCATTTATTATGTTAGTTGGGTCTGTTTTTGTGGAAGATGGGGCCGGGACCGGCTGGACTTTGTACCCCCCGCTATCTGGCGGCATGGGGCATTCCGGCCCATCTGTGGATATGGCTATTTTTAGTTTGCATTTGGCGGGTATCTCTTCTATCTTGGG
>Cacospongia_sp._OP267292
CCAGATATGGCCTTCCCAAGGCTAAATAATTTAAGTTTTTGGTTATTGCCGCCGGCATTTATTATGTTAGTTGGGTCTGTTTTTGTGGAAGATGGGGCCGGGACCGGCTGGACTTTGTACCCCCCGCTATCTGGCGGCATGGGGCATTCCGGCCCATCTGTGGATATGGCTATTTTTAGTTTGCATTTGGCGGGTATCTCTTCTATCTTGGG
>Cacospongia_sp._OP267291
CCAGATATGGCCTTCCCAAGGCTAAATAATTTAAGTTTTTGGTTATTGCCGCCGGCATTTATTATGTTAGTTGGGTCTGTTTTTGTGGAAGATGGGGCCGGGACCGGCTGGACTTTGTACCCCCCGCTATCTGGCGGCATGGGGCATTCCGGCCCATCTGTGGATATGGCTATTTTTAGTTTGCATTTGGCGGGTATCTCTTCTATCTTGGG
>Cacospongia_sp._OP267289
CCAGATATGGCCTTCCCAAGGCTAAATAATTTAAGTTTTTGGTTATTGCCGCCGGCATTTATTATGTTAGTTGGGTCTGTTTTTGTGGAAGATGGGGCCGGGACCGGCTGGACTTTGTACCCCCCGCTATCTGGCGGCATGGGGCATTCCGGCCCATCTGTGGATATGGCTATTTTTAGTTTGCATTTGGCGGGTATCTCTTCTATCTTGGG
>Cacospongia_sp._OP267271
CCAGATATGGCCTTCCCAAGGCTAAATAATTTAAGTTTTTGGTTATTGCCGCCGGCATTTATTATGTTAGTTGGGTCTGTTTTTGTGGAAGATGGGGCCGGGACCGGCTGGACTTTGTACCCCCCGCTATCTGGCGGCATGGGGCATTCCGGCCCATCTGTGGATATGGCTATTTTTAGTTTGCATTTGGCGGGTATCTCTTCTATCTTGGG
>Cacospongia_sp._OP267270
CCAGATATGGCCTTCCCAAGGCTAAATAATTTAAGTTTTTGGTTATTGCCGCCGGCATTTATTATGTTAGTTGGGTCTGTTTTTGTGGAAGATGGGGCCGGGACCGGCTGGACTTTGTACCCCCCGCTATCTGGCGGCATGGGGCATTCCGGCCCATCTGTGGATATGGCTATTTTTAGTTTGCATTTGGCGGGTATCTCTTCTATCTTGGG
>Cacospongia_sp._OX422392
CCAGATATGGCCTTCCCAAGGCTAAATAATTTAAGTTTTTGGTTATTGCCGCCGGCATTTATTATGTTAGTTGGGTCTGTTTTTGTGGAAGATGGGGCCGGGACCGGCTGGACTTTGTACCCCCCGCTATCTGGCGGCATGGGGCATTCCGGCCCATCTGTGGATATGGCTATTTTTAGTTTGCATTTGGCGGGTATCTCTTCTATCTTGGG
>Cacospongia_sp._OP267290
CCAGATATGGCCTTCCCAAGGCTAAATAATTTAAGTTTTTGGTTATTGCCGCCGGCATTTATTATGTTAGTTGGGTCTGTTTTTGTGGAAGATGGGGCCGGGACCGGCTGGACTTTGTACCCCCCGCTATCTGGCGGCATGGGGCATTCCGGCCCATCTGTGGATATGGCTATTTTTAGTTTGCATTTGGCGGGTATCTCTTCTATCTTGGG
>Dactylospongia_metachromia_OM949618
CCAGATATGGCCTTCCCAAGGCTAAATAATTTAAGTTTTTGGTTATTGCCGCCGGCATTTATTATGTTAGTTGGGTCTGTTTTTGTGGAAGATGGGGCCGGGACCGGCTGGACTTTGTACCCCCCGCTATCTGGCGGCATGGGGCATTCCGGCCCATCTGTGGATATGGCTATTTTTAGTTTGCATTTGGCGGGTATCTCTTCTATCTTGGG
>Dactylospongia_metachromia_OM949616
CCAGATATGGCCTTCCCAAGGCTAAATAATTTAAGTTTTTGGTTATTGCCGCCGGCATTTATTATGTTAGTTGGGTCTGTTTTTGTGGAAGATGGGGCCGGGACCGGCTGGACTTTGTACCCCCCGCTATCTGGCGGCATGGGGCATTCCGGCCCATCTGTGGATATGGCTATTTTTAGTTTGCATTTGGCGGGTATCTCTTCTATCTTGGG
>Dactylospongia_metachromia_OM949615
CCAGATATGGCCTTCCCAAGGCTAAATAATTTAAGTTTTTGGTTATTGCCGCCGGCATTTATTATGTTAGTTGGGTCTGTTTTTGTGGAAGATGGGGCCGGGACCGGCTGGACTTTGTACCCCCCGCTATCTGGCGGCATGGGGCATTCCGGCCCATCTGTGGATATGGCTATTTTTAGTTTGCATTTGGCGGGTATCTCTTCTATCTTGGG
>Dactylospongia_metachromia_OM949614
CCAGATATGGCCTTCCCAAGGCTAAATAATTTAAGTTTTTGGTTATTGCCGCCGGCATTTATTATGTTAGTTGGGTCTGTTTTTGTGGAAGATGGGGCCGGGACCGGCTGGACTTTGTACCCCCCGCTATCTGGCGGCATGGGGCATTCCGGCCCATCTGTGGATATGGCTATTTTTAGTTTGCATTTGGCGGGTATCTCTTCTATCTTGGG
>Dactylospongia_metachromia_OM949611
CCAGATATGGCCTTCCCAAGGCTAAATAATTTAAGTTTTTGGTTATTGCCGCCGGCATTTATTATGTTAGTTGGGTCTGTTTTTGTGGAAGATGGGGCCGGGACCGGCTGGACTTTGTACCCCCCGCTATCTGGCGGCATGGGGCATTCCGGCCCATCTGTGGATATGGCTATTTTTAGTTTGCATTTGGCGGGTATCTCTTCTATCTTGGG
>Dactylospongia_metachromia_OM949610
CCAGATATGGCCTTCCCAAGGCTAAATAATTTAAGTTTTTGGTTATTGCCGCCGGCATTTATTATGTTAGTTGGGTCTGTTTTTGTGGAAGATGGGGCCGGGACCGGCTGGACTTTGTACCCCCCGCTATCTGGCGGCATGGGGCATTCCGGCCCATCTGTGGATATGGCTATTTTTAGTTTGCATTTGGCGGGTATCTCTTCTATCTTGGG
>Dactylospongia_metachromia_OM949606
CCAGATATGGCCTTCCCAAGGCTAAATAATTTAAGTTTTTGGTTATTGCCGCCGGCATTTATTATGTTAGTTGGGTCTGTTTTTGTGGAAGATGGGGCCGGGACCGGCTGGACTTTGTACCCCCCGCTATCTGGCGGCATGGGGCATTCCGGCCCATCTGTGGATATGGCTATTTTTAGTTTGCATTTGGCGGGTATCTCTTCTATCTTGGG
>Dactylospongia_metachromia_OM949605
CCAGATATGGCCTTCCCAAGGCTAAATAATTTAAGTTTTTGGTTATTGCCGCCGGCATTTATTATGTTAGTTGGGTCTGTTTTTGTGGAAGATGGGGCCGGGACCGGCTGGACTTTGTACCCCCCGCTATCTGGCGGCATGGGGCATTCCGGCCCATCTGTGGATATGGCTATTTTTAGTTTGCATTTGGCGGGTATCTCTTCTATCTTGGG
>Dactylospongia_metachromia_OM949603
CCAGATATGGCCTTCCCAAGGCTAAATAATTTAAGTTTTTGGTTATTGCCGCCGGCATTTATTATGTTAGTTGGGTCTGTTTTTGTGGAAGATGGGGCCGGGACCGGCTGGACTTTGTACCCCCCGCTATCTGGCGGCATGGGGCATTCCGGCCCATCTGTGGATATGGCTATTTTTAGTTTGCATTTGGCGGGTATCTCTTCTATCTTGGG
>Dactylospongia_sp._KX894493
CCAGATATGGCCTTCCCAAGGCTAAATAATTTAAGTTTTTGGTTATTGCCGCCGGCATTTATTATGTTAGTTGGGTCTGTTTTTGTGGAAGATGGGGCCGGGACCGGCTGGACTTTGTACCCCCCGCTATCTGGCGGCATGGGGCATTCCGGCCCATCTGTGGATATGGCTATTTTTAGTTTGCATTTGGCGGGTATCTCTTCTATCTTGGG
>Dactylospongia_metachromia_OM949607
CCAGATATGGCCTTCCCAAGGCTAAATAATTTAAGTTTTTGGTTATTGCCGCCGGCATTTATTATGTTAGTTGGGTCTGTTTTTGTGGAAGATGGGGCCGGGACCGGCTGGACTTTGTACCCCCCGCTATCTGGCGGCATGGGGCATTCCGGCCCATCTGTGGATATGGCTATTTTTAGTTTGCATTTGGCGGGTATCTCTTCTATCTTGGG
>Dactylospongia_sp._LR699408
CCAGATATGGACTTCCCAAGGCTAAATAATTTAAGTTTTTGGTTATTACCGCCGGCATTTATTATGTTAGTTGGGTCTGTTTTTGTGGAAGATGGGGCCGGGACCGGCTGGACTTTGTATCCCCCCCTATCTGGCGGCATGGGGCATTCCGGCCCATCTGTGGATATGGCTATTTTTAGTTTGCATTTGGCGGGTATCTCTTCTATCTTGGG
>Dactylospongia_elegans_KY979509
CCAGATATGGCCTTCCCAAGGCTAAATAATTTAAGTTTTTGGTTATTACCGCCGGCATTTATTATGTTAGTTGGGTCTGTTTTTGTGGAAGATGGGGCCGGGACCGGCTGGACTTTGTACCCTCCCCTATCTGGCGGCATGGGGCATTCCGGCCCATCTGTGGATATGGCTATTTTTAGTTTGCATTTGGCGGGTATCTCTTCTATCTTGGG
>Dactylospongia_elegans_JQ082802
CCAGATATGGCCTTCCCAAGGCTAAATAATTTAAGTTTTTGGTTATTACCGCCGGCATTTATTATGTTAGTTGGGTCTGTTTTTGTGGAAGATGGGGCCGGGACCGGCTGGACTTTGTACCCTCCCCTATCTGGCGGCATGGGGCATTCCGGCCCATCTGTGGATATGGCTATTTTTAGTTTGCATTTGGCGGGTATCTCTTCTATCTTGGG
>Fascaplysinopsis_sp._OX422270
CCAGATATGGCCTTCCCAAGGCTAAATAATTTAAGTTTTTGGTTATTACCGCCGGCATTTATTATGTTAGTTGGGTCTGTTTTTGTGGAAGATGGGGCCGGGACCGGCTGGACTTTGTACCCTCCCCTATCTGGCGGCATGGGGCATTCCGGCCCATCTGTGGATATGGCTATTTTTAGTTTGCATTTGGCGGGTATCTCTTCTATCTTGGG
>Fascaplysinopsis_sp._OP267168
CCAGATATGGCCTTCCCAAGGCTAAATAATTTAAGTTTTTGGTTATTACCGCCGGCATTTATTATGTTAGTTGGGTCTGTTTTTGTGGAAGATGGGGCCGGGACCGGCTGGACTTTGTACCCTCCCCTATCTGGCGGCATGGGGCATTCCGGCCCATCTGTGGATATGGCTATTTTTAGTTTGCATTTGGCGGGTATCTCTTCTATCTTGGG
>Fascaplysinopsis_sp._OX422311
CCAGATATGGCCTTCCCAAGGCTAAATAATTTAAGTTTTTGGTTATTACCGCCGGCATTTATTATGTTAGTTGGGTCTGTTTTTGTGGAAGATGGGGCCGGGACCGGCTGGACTTTGTACCCTCCCCTATCTGGCGGCATGGGGCATTCCGGCCCATCTGTGGATATGGCTATTTTTAGTTTGCATTTGGCGGGTATCTCTTCTATCTTGGG
>Fascaplysinopsis_sp._OP267209
CCAGATATGGCCTTCCCAAGGCTAAATAATTTAAGTTTTTGGTTATTACCGCCGGCATTTATTATGTTAGTTGGGTCTGTTTTTGTGGAAGATGGGGCCGGGACCGGCTGGACTTTGTACCCTCCCCTATCTGGCGGCATGGGGCATTCCGGCCCATCTGTGGATATGGCTATTTTTAGTTTGCATTTGGCGGGTATCTCTTCTATCTTGGG
>Fascaplysinopsis_sp._OX422309
CCAGATATGGCCTTCCCAAGGCTAAATAATTTAAGTTTTTGGTTATTACCGCCGGCATTTATTATGTTAGTTGGGTCTGTTTTTGTGGAAGATGGGGCCGGGACCGGCTGGACTTTGTACCCTCCCCTATCTGGCGGCATGGGGCATTCCGGCCCATCTGTGGATATGGCTATTTTTAGTTTGCATTTGGCGGGTATCTCTTCTATCTTGGG
>Fascaplysinopsis_sp._OP267207
CCAGATATGGCCTTCCCAAGGCTAAATAATTTAAGTTTTTGGTTATTACCGCCGGCATTTATTATGTTAGTTGGGTCTGTTTTTGTGGAAGATGGGGCCGGGACCGGCTGGACTTTGTACCCTCCCCTATCTGGCGGCATGGGGCATTCCGGCCCATCTGTGGATATGGCTATTTTTAGTTTGCATTTGGCGGGTATCTCTTCTATCTTGGG
>Fascaplysinopsis_sp._OX422310
CCAGATATGGCCTTCCCAAGGCTAAATAATTTAAGTTTTTGGTTATTACCGCCGGCATTTATTATGTTAGTTGGGTCTGTTTTTGTGGAAGATGGGGCCGGGACCGGCTGGACTTTGTACCCTCCCCTATCTGGCGGCATGGGGCATTCCGGCCCATCTGTGGATATGGCTATTTTTAGTTTGCATTTGGCGGGTATCTCTTCTATCTTGGG
>Fascaplysinopsis_sp._OP267208
CCAGATATGGCCTTCCCAAGGCTAAATAATTTAAGTTTTTGGTTATTACCGCCGGCATTTATTATGTTAGTTGGGTCTGTTTTTGTGGAAGATGGGGCCGGGACCGGCTGGACTTTGTACCCTCCCCTATCTGGCGGCATGGGGCATTCCGGCCCATCTGTGGATATGGCTATTTTTAGTTTGCATTTGGCGGGTATCTCTTCTATCTTGGG
>Fascaplysinopsis_sp._OX422308
CCAGATATGGCCTTCCCAAGGCTAAATAATTTAAGTTTTTGGTTATTACCGCCGGCATTTATTATGTTAGTTGGGTCTGTTTTTGTGGAAGATGGGGCCGGGACCGGCTGGACTTTGTACCCTCCCCTATCTGGCGGCATGGGGCATTCCGGCCCATCTGTGGATATGGCTATTTTTAGTTTGCATTTGGCGGGTATCTCTTCTATCTTGGG
>Fascaplysinopsis_sp._OP267206
CCAGATATGGCCTTCCCAAGGCTAAATAATTTAAGTTTTTGGTTATTACCGCCGGCATTTATTATGTTAGTTGGGTCTGTTTTTGTGGAAGATGGGGCCGGGACCGGCTGGACTTTGTACCCTCCCCTATCTGGCGGCATGGGGCATTCCGGCCCATCTGTGGATATGGCTATTTTTAGTTTGCATTTGGCGGGTATCTCTTCTATCTTGGG
>Fascaplysinopsis_sp._OX422269
CCAGATATGGCCTTCCCAAGGCTAAATAATTTAAGTTTTTGGTTATTACCGCCGGCATTTATTATGTTAGTTGGGTCTGTTTTTGTGGAAGATGGGGCCGGGACCGGCTGGACTTTGTACCCTCCCCTATCTGGCGGCATGGGGCATTCCGGCCCATCTGTGGATATGGCTATTTTTAGTTTGCATTTGGCGGGTATCTCTTCTATCTTGGG
>Fascaplysinopsis_sp._OP267167
CCAGATATGGCCTTCCCAAGGCTAAATAATTTAAGTTTTTGGTTATTACCGCCGGCATTTATTATGTTAGTTGGGTCTGTTTTTGTGGAAGATGGGGCCGGGACCGGCTGGACTTTGTACCCTCCCCTATCTGGCGGCATGGGGCATTCCGGCCCATCTGTGGATATGGCTATTTTTAGTTTGCATTTGGCGGGTATCTCTTCTATCTTGGG
>Dactylospongia_elegans_OM949609
CCAGATATGGCCTTCCCAAGGMTAAATAATTTAAGTTTTTGGTTATTACCGCCGGCATTTATTATGTTAGTTGGGTCTGTTTTTGTGGAAGATGGGGCCGGGACCGGCTGGACTTTGTACCCTCCCCTATCTGGCGGCATGGGGCATTCCGGCCCATCTGTGGATATGGCTATTTTTAKTTTGCATTTGGCGGGTATCTCTTCTATCTTGGG
>Citronia_vasiformis_JQ082801
CCAGATATGGCTTTCCCAAGGCTAAATAATTTAAGTTTTTGATTATTGCCGCCGGCATTTATTATGTTAGTTGGGTCTGTTTTTGTGGAGGAGGGTGCCGGGACTGGCTGGACTTTGTATCCCCCGCTATCCGGGGGGATGGGGCATTCTGGGCCATCTGTTGATATGGCTATTTTTAGTTTGCATTTGGCCGGGATATCTTCTATTTTGGG
>Ircinia_felix_JX306086
CCAGATATGGCATTCCCAAGGCTAAATAATTTAAGTTTTTGGTTATTACCGCCGGCATTNATTATGTTAGTTGGGTCTGTTTTTGTGGAAGAGGGGGCCGGAACCGGTTGGACTTTGTACCCGCCGCTATCTGGCGGCATGGGGCATTCCGGGCCATGTGTGGATATGGCTATTTTTAGTTTGCATTTGGCGGGCATATCNNCTATCTTGNN
>Ircinia_sp._OX422416
CCAGATATGGCATTCCCRAGGCTAAATAATTTAAGTTTTTGGTTATTACCGCCTGCATTTATTATGTTAGTTGGGTCTGTTTTTGTGGAAGAGGGGGCCGGGACCGGCTGGACTTTGTACCCTCCGCTATCTGGCGGCATGGGGCATTCCGGGCCNTGTGTGGATATGGCYATTTTTAGTTTGCATTTGGCGGGCATATCTTCTATCTTGGG
>Ircinia_sp._OP267314
CCAGATATGGCATTCCCRAGGCTAAATAATTTAAGTTTTTGGTTATTACCGCCTGCATTTATTATGTTAGTTGGGTCTGTTTTTGTGGAAGAGGGGGCCGGGACCGGCTGGACTTTGTACCCTCCGCTATCTGGCGGCATGGGGCATTCCGGGCCNTGTGTGGATATGGCYATTTTTAGTTTGCATTTGGCGGGCATATCTTCTATCTTGGG
>Ircinia_felix_MZ487395
CCAGATATGGCATTCCCAAGGCTAAATAATTTAAGTTTTTGGTTATTACCGCCGGCATTTATTATGTTAGTTGGGTCTGTTTTTGTGGAAGAGGGGGCCGGAACCGGTTGGACTTTGTACCCGCCGCTATCTGGCGGCATGGGGCATTCCGGGCCATGTGTGGATATGGCTATTTTTAGTTTGCATTTGGCGGGCATATCTTCTATTTTGGG
>Ircinia_felix_MZ486959
CCAGATATGGCATTCCCAAGGCTAAATAATTTAAGTTTTTGGTTATTACCGCCGGCATTTATTATGTTAGTTGGGTCTGTTTTTGTGGAAGAGGGGGCCGGAACCGGTTGGACTTTGTACCCGCCGCTATCTGGCGGCATGGGGCATTCCGGGCCATGTGTGGATATGGCTATTTTTAGTTTGCATTTGGCGGGCATATCTTCTATCTTGGG
>Ircinia_felix_MZ487294
CCAGATATGGCATTCCCAAGGCTAAATAATTTAAGTTTTTGGTTATTACCGCCGGCATTTATTATGTTAGTTGGGTCTGTTTTTGTGGAAGAGGGGGCCGGAACCGGTTGGACTTTGTACCCGCCGCTATCTGGCGGCATGGGGCATTCCGGGCCATGTGTGGATATGGCTATTTTTAGTTTGCATTTGGCGGGCATATCTTCTATCTTGGG
>Ircinia_felix_JX306085
CCAGATATGGCATTCCCAAGGCTAAATAATTTAAGTTTTTGGTTATTACCGCCGGCATTTATTATGTTAGTTGGGTCTGTTTTTGTGGAAGAGGGGGCCGGAACCGGTTGGACTTTGTACCCGCCGCTATCTGGCGGCATGGGGCATTCCGGGCCATGTGTGGATATGGCTATTTTTAGTTTGCATTTGGCGGGCATATCTTCTATCTTGGG
>Ircinia_felix_MZ486808
CCAGATATGGCATTCCCAAGGCTAAATAATTTAAGTTTTTGGTTATTACCGCCGGCATTTATTATGTTAGTTGGGTCTGTTTTTGTGGAAGAGGGGGCCGGAACCGGTTGGACTTTGTACCCGCCGCTATCTGGCGGCATGGGGCATTCCGGGCCATGTGTGGATATGGCTATTTTTAGTTTGCATTTGGCGGGCATATCTTCTATCTTGGG
>Ircinia_felix_MZ487554
CCAGATATGGCATTCCCAAGGCTAAATAATTTAAGTTTTTGGTTATTACCGCCGGCATTTATTATGTTAGTTGGGTCTGTTTTTGTGGAAGAGGGGGCCGGAACCGGTTGGACTTTGTACCCGCCGCTATCTGGCGGCATGGGGCATTCCGGGCCATGTGTGGATATGGCTATTTTTAGTTTGCATTTGGCGGGCATATCTTCTATCTTGGG
>Ircinia_felix_MZ486807
CCAGATATGGCATTCCCAAGGCTAAATAATTTAAGTTTTTGGTTATTACCGCCGGCATTTATTATGTTAGTTGGGTCTGTTTTTGTGGAAGAGGGGGCCGGAACCGGTTGGACTTTGTACCCGCCGCTATCTGGCGGCATGGGGCATTCCGGGCCATGTGTGGATATGGCTATTTTTAGTTTGCATTTGGCGGGCATATCTTCTATCTTGGG
>Ircinia_felix_MZ486810
CCAGATATGGCATTCCCAAGGCTAAATAATTTAAGTTTTTGGTTATTACCGCCGGCATTTATTATGTTAGTTGGGTCTGTTTTTGTGGAAGAGGGGGCCGGAACCGGTTGGACTTTGTACCCGCCGCTATCTGGCGGCATGGGGCATTCCGGGCCATGTGTGGATATGGCTATTTTTAGTTTGCATTTGGCGGGCATATCTTCTATCTTGGG
>Ircinia_felix_MZ486806
CCAGATATGGCATTCCCAAGGCTAAATAATTTAAGTTTTTGGTTATTACCGCCGGCATTTATTATGTTAGTTGGGTCTGTTTTTGTGGAAGAGGGGGCCGGAACCGGTTGGACTTTGTACCCGCCGCTATCTGGCGGCATGGGGCATTCCGGGCCATGTGTGGATATGGCTATTTTTAGTTTGCATTTGGCGGGCATATCTTCTATCTTGGG
>Ircinia_felix_MZ486809
CCAGATATGGCATTCCCAAGGCTAAATAATTTAAGTTTTTGGTTATTACCGCCGGCATTTATTATGTTAGTTGGGTCTGTTTTTGTGGAAGAGGGGGCCGGAACCGGTTGGACTTTGTACCCGCCGCTATCTGGCGGCATGGGGCATTCCGGGCCATGTGTGGATATGGCTATTTTTAGTTTGCATTTGGCGGGCATATCTTCTATCTTGGG
>Ircinia_felix_MZ486805
CCAGATATGGCATTCCCAAGGCTAAATAATTTAAGTTTTTGGTTATTACCGCCGGCATTTATTATGTTAGTTGGGTCTGTTTTTGTGGAAGAGGGGGCCGGAACCGGTTGGACTTTGTACCCGCCGCTATCTGGCGGCATGGGGCATTCCGGGCCATGTGTGGATATGGCTATTTTTAGTTTGCATTTGGCGGGCATATCTTCTATCTTGGG
>Ircinia_felix_MZ486818
CCAGATATGGCATTCCCAAGGCTAAATAATTTAAGTTTTTGGTTATTACCGCCGGCATTTATTATGTTAGTTGGGTCTGTTTTTGTGGAAGAGGGGGCCGGAACCGGTTGGACTTTGTACCCGCCGCTATCTGGCGGCATGGGGCATTCCGGGCCATGTGTGGATATGGCTATTTTTAGTTTGCATTTGGCGGGCATATCTTCTATCTTGGG
>Ircinia_felix_MZ486592
CCAGATATGGCATTCCCAAGGCTAAATAATTTAAGTTTTTGGTTATTACCGCCGGCATTTATTATGTTAGTTGGGTCTGTTTTTGTGGAAGAGGGGGCCGGAACCGGTTGGACTTTGTACCCGCCGCTATCTGGCGGCATGGGGCATTCCGGGCCATGTGTGGATATGGCTATTTTTAGTTTGCATTTGGCGGGCATATCTTCTATCTTGGG
>Ircinia_felix_MZ486510
CCAGATATGGCATTCCCAAGGCTAAATAATTTAAGTTTTTGGTTATTACCGCCGGCATTTATTATGTTAGTTGGGTCTGTTTTTGTGGAAGAGGGGGCCGGAACCGGTTGGACTTTGTACCCGCCGCTATCTGGCGGCATGGGGCATTCCGGGCCATGTGTGGATATGGCTATTTTTAGTTTGCATTTGGCGGGCATATCTTCTATCTTGGG
>Ircinia_felix_MZ486798
CCAGATATGGCATTCCCAAGGCTAAATAATTTAAGTTTTTGGTTATTACCGCCGGCATTTATTATGTTAGTTGGGTCTGTTTTTGTGGAAGAGGGGGCCGGAACCGGTTGGACTTTGTACCCGCCGCTATCTGGCGGCATGGGGCATTCCGGGCCATGTGTGGATATGGCTATTTTTAGTTTGCATTTGGCGGGCATATCTTCTATCTTGGG
>Ircinia_felix_MZ486512
CCAGATATGGCATTCCCAAGGCTAAATAATTTAAGTTTTTGGTTATTACCGCCGGCATTTATTATGTTAGTTGGGTCTGTTTTTGTGGAAGAGGGGGCCGGAACCGGTTGGACTTTGTACCCGCCGCTATCTGGCGGCATGGGGCATTCCGGGCCATGTGTGGATATGGCTATTTTTAGTTTGCATTTGGCGGGCATATCTTCTATCTTGGG
>Ircinia_felix_MZ486801
CCAGATATGGCATTCCCAAGGCTAAATAATTTAAGTTTTTGGTTATTACCGCCGGCATTTATTATGTTAGTTGGGTCTGTTTTTGTGGAAGAGGGGGCCGGAACCGGTTGGACTTTGTACCCGCCGCTATCTGGCGGCATGGGGCATTCCGGGCCATGTGTGGATATGGCTATTTTTAGTTTGCATTTGGCGGGCATATCTTCTATCTTGGG
>Ircinia_felix_MZ487555
CCAGATATGGCATTCCCAAGGCTAAATAATTTAAGTTTTTGGTTATTACCGCCGGCATTTATTATGTTAGTTGGGTCTGTTTTTGTGGAAGAGGGGGCCGGAACCGGTTGGACTTTGTACCCGCCGCTATCTGGCGGCATGGGGCATTCCGGGCCATGTGTGGATATGGCTATTTTTAGTTTGCATTTGGCGGGCATATCTTCTATCTTGGG
>Ircinia_felix_MZ486803
CCAGATATGGCATTCCCAAGGCTAAATAATTTAAGTTTTTGGTTATTACCGCCGGCATTTATTATGTTAGTTGGGTCTGTTTTTGTGGAAGAGGGGGCCGGAACCGGTTGGACTTTGTACCCGCCGCTATCTGGCGGCATGGGGCATTCCGGGCCATGTGTGGATATGGCTATTTTTAGTTTGCATTTGGCGGGCATATCTTCTATCTTGGG
>Ircinia_felix_MZ486800
CCAGATATGGCATTCCCAAGGCTAAATAATTTAAGTTTTTGGTTATTACCGCCGGCATTTATTATGTTAGTTGGGTCTGTTTTTGTGGAAGAGGGGGCCGGAACCGGTTGGACTTTGTACCCGCCGCTATCTGGCGGCATGGGGCATTCCGGGCCATGTGTGGATATGGCTATTTTTAGTTTGCATTTGGCGGGCATATCTTCTATCTTGGG
>Ircinia_felix_MZ486797
CCAGATATGGCATTCCCAAGGCTAAATAATTTAAGTTTTTGGTTATTACCGCCGGCATTTATTATGTTAGTTGGGTCTGTTTTTGTGGAAGAGGGGGCCGGAACCGGTTGGACTTTGTACCCGCCGCTATCTGGCGGCATGGGGCATTCCGGGCCATGTGTGGATATGGCTATTTTTAGTTTGCATTTGGCGGGCATATCTTCTATCTTGGG
>Ircinia_felix_MZ486794
CCAGATATGGCATTCCCAAGGCTAAATAATTTAAGTTTTTGGTTATTACCGCCGGCATTTATTATGTTAGTTGGGTCTGTTTTTGTGGAAGAGGGGGCCGGAACCGGTTGGACTTTGTACCCGCCGCTATCTGGCGGCATGGGGCATTCCGGGCCATGTGTGGATATGGCTATTTTTAGTTTGCATTTGGCGGGCATATCTTCTATCTTGGG
>Ircinia_felix_MZ486630
CCAGATATGGCATTCCCAAGGCTAAATAATTTAAGTTTTTGGTTATTACCGCCGGCATTTATTATGTTAGTTGGGTCTGTTTTTGTGGAAGAGGGGGCCGGAACCGGTTGGACTTTGTACCCGCCGCTATCTGGCGGCATGGGGCATTCCGGGCCATGTGTGGATATGGCTATTTTTAGTTTGCATTTGGCGGGCATATCTTCTATCTTGGG
>Ircinia_felix_MZ486511
CCAGATATGGCATTCCCAAGGCTAAATAATTTAAGTTTTTGGTTATTACCGCCGGCATTTATTATGTTAGTTGGGTCTGTTTTTGTGGAAGAGGGGGCCGGAACCGGTTGGACTTTGTACCCGCCGCTATCTGGCGGCATGGGGCATTCCGGGCCATGTGTGGATATGGCTATTTTTAGTTTGCATTTGGCGGGCATATCTTCTATCTTGGG
>Ircinia_felix_MZ486802
CCAGATATGGCATTCCCAAGGCTAAATAATTTAAGTTTTTGGTTATTACCGCCGGCATTTATTATGTTAGTTGGGTCTGTTTTTGTGGAAGAGGGGGCCGGAACCGGTTGGACTTTGTACCCGCCGCTATCTGGCGGCATGGGGCATTCCGGGCCATGTGTGGATATGGCTATTTTTAGTTTGCATTTGGCGGGCATATCTTCTATCTTGGG
>Ircinia_felix_MZ486796
CCAGATATGGCATTCCCAAGGCTAAATAATTTAAGTTTTTGGTTATTACCGCCGGCATTTATTATGTTAGTTGGGTCTGTTTTTGTGGAAGAGGGGGCCGGAACCGGTTGGACTTTGTACCCGCCGCTATCTGGCGGCATGGGGCATTCCGGGCCATGTGTGGATATGGCTATTTTTAGTTTGCATTTGGCGGGCATATCTTCTATCTTGGG
>Ircinia_felix_MZ486654
CCAGATATGGCATTCCCAAGGCTAAATAATTTAAGTTTTTGGTTATTACCGCCGGCATTTATTATGTTAGTTGGGTCTGTTTTTGTGGAAGAGGGGGCCGGAACCGGTTGGACTTTGTACCCGCCGCTATCTGGCGGCATGGGGCATTCCGGGCCATGTGTGGATATGGCTATTTTTAGTTTGCATTTGGCGGGCATATCTTCTATCTTGGG
>Ircinia_felix_MZ486799
CCAGATATGGCATTCCCAAGGCTAAATAATTTAAGTTTTTGGTTATTACCGCCGGCATTTATTATGTTAGTTGGGTCTGTTTTTGTGGAAGAGGGGGCCGGAACCGGTTGGACTTTGTACCCGCCGCTATCTGGCGGCATGGGGCATTCCGGGCCATGTGTGGATATGGCTATTTTTAGTTTGCATTTGGCGGGCATATCTTCTATCTTGGG
>Ircinia_felix_MZ486795
CCAGATATGGCATTCCCAAGGCTAAATAATTTAAGTTTTTGGTTATTACCGCCGGCATTTATTATGTTAGTTGGGTCTGTTTTTGTGGAAGAGGGGGCCGGAACCGGTTGGACTTTGTACCCGCCGCTATCTGGCGGCATGGGGCATTCCGGGCCATGTGTGGATATGGCTATTTTTAGTTTGCATTTGGCGGGCATATCTTCTATCTTGGG
>Ircinia_felix_MZ486965
CCAGATATGGCATTCCCAAGGCTAAATAATTTAAGTTTTTGGTTATTACCGCCGGCATTTATTATGTTAGTTGGGTCTGTTTTTGTGGAAGAGGGGGCCGGAACCGGTTGGACTTTGTACCCGCCGCTATCTGGCGGCATGGGGCATTCCGGGCCATGTGTGGATATGGCTATTTTTAGTTTGCATTTGGCGGGCATATCTTCTATCTTGGG
>Ircinia_felix_MZ486964
CCAGATATGGCATTCCCAAGGCTAAATAATTTAAGTTTTTGGTTATTACCGCCGGCATTTATTATGTTAGTTGGGTCTGTTTTTGTGGAAGAGGGGGCCGGAACCGGTTGGACTTTGTACCCGCCGCTATCTGGCGGCATGGGGCATTCCGGGCCATGTGTGGATATGGCTATTTTTAGTTTGCATTTGGCGGGCATATCTTCTATCTTGGG
>Ircinia_felix_MZ486963
CCAGATATGGCATTCCCAAGGCTAAATAATTTAAGTTTTTGGTTATTACCGCCGGCATTTATTATGTTAGTTGGGTCTGTTTTTGTGGAAGAGGGGGCCGGAACCGGTTGGACTTTGTACCCGCCGCTATCTGGCGGCATGGGGCATTCCGGGCCATGTGTGGATATGGCTATTTTTAGTTTGCATTTGGCGGGCATATCTTCTATCTTGGG
>Ircinia_felix_MZ486961
CCAGATATGGCATTCCCAAGGCTAAATAATTTAAGTTTTTGGTTATTACCGCCGGCATTTATTATGTTAGTTGGGTCTGTTTTTGTGGAAGAGGGGGCCGGAACCGGTTGGACTTTGTACCCGCCGCTATCTGGCGGCATGGGGCATTCCGGGCCATGTGTGGATATGGCTATTTTTAGTTTGCATTTGGCGGGCATATCTTCTATCTTGGG
>Ircinia_felix_MZ486960
CCAGATATGGCATTCCCAAGGCTAAATAATTTAAGTTTTTGGTTATTACCGCCGGCATTTATTATGTTAGTTGGGTCTGTTTTTGTGGAAGAGGGGGCCGGAACCGGTTGGACTTTGTACCCGCCGCTATCTGGCGGCATGGGGCATTCCGGGCCATGTGTGGATATGGCTATTTTTAGTTTGCATTTGGCGGGCATATCTTCTATCTTGGG
>Ircinia_felix_MZ487295
CCAGATATGGCATTCCCAAGGCTAAATAATTTAAGTTTTTGGTTATTACCGCCGGCATTTATTATGTTAGTTGGGTCTGTTTTTGTGGAAGAGGGGGCCGGAACCGGTTGGACTTTGTACCCGCCGCTATCTGGCGGCATGGGGCATTCCGGGCCATGTGTGGATATGGCTATTTTTAGTTTGCATTTGGCGGGCATATCTTCTATCTTGGG
>Ircinia_campana_KR819155
CCAGATATGGCATTCCCAAGGCTAAATAATTTAAGTTTTTGGTTATTACCGCCGGCATTTATTATGTTAGTTGGGTCTGTTTTTGTGGAAGAGGGGGCCGGAACCGGTTGGACTTTGTACCCGCCGCTATCTGGCGGCATGGGGCATTCCGGGCCATGTGTGGATATGGCTATTTTTAGTTTGCATTTGGCGGGCATATCTTCTATCTTGGG
>Ircinia_campana_KR819157
CCAGATATGGCATTCCCAAGGCTAAATAATTTAAGTTTTTGGTTATTACCGCCGGCATTTATTATGTTAGTTGGGTCTGTTTTTGTGGAAGAGGGGGCCGGAACCGGTTGGACTTTGTACCCGCCGCTATCTGGCGGCATGGGGCATTCCGGGCCATGTGTGGATATGGCTATTTTTAGTTTGCATTTGGCGGGCATATCTTCTATCTTGGG
>Ircinia_campana_KR819156
CCAGATATGGCATTCCCAAGGCTAAATAATTTAAGTTTTTGGTTATTACCGCCGGCATTTATTATGTTAGTTGGGTCTGTTTTTGTGGAAGAGGGGGCCGGAACCGGTTGGACTTTGTACCCGCCGCTATCTGGCGGCATGGGGCATTCCGGGCCATGTGTGGATATGGCTATTTTTAGTTTGCATTTGGCGGGCATATCTTCTATCTTGGG
>Ircinia_campana_KR819154
CCAGATATGGCATTCCCAAGGCTAAATAATTTAAGTTTTTGGTTATTACCGCCGGCATTTATTATGTTAGTTGGGTCTGTTTTTGTGGAAGAGGGGGCCGGAACCGGTTGGACTTTGTACCCGCCGCTATCTGGCGGCATGGGGCATTCCGGGCCATGTGTGGATATGGCTATTTTTAGTTTGCATTTGGCGGGCATATCTTCTATCTTGGG
>Ircinia_campana_KR819152
CCAGATATGGCATTCCCAAGGCTAAATAATTTAAGTTTTTGGTTATTACCGCCGGCATTTATTATGTTAGTTGGGTCTGTTTTTGTGGAAGAGGGGGCCGGAACCGGTTGGACTTTGTACCCGCCGCTATCTGGCGGCATGGGGCATTCCGGGCCATGTGTGGATATGGCTATTTTTAGTTTGCATTTGGCGGGCATATCTTCTATCTTGGG
>Ircinia_campana_KR819148
CCAGATATGGCATTCCCAAGGCTAAATAATTTAAGTTTTTGGTTATTACCGCCGGCATTTATTATGTTAGTTGGGTCTGTTTTTGTGGAAGAGGGGGCCGGAACCGGTTGGACTTTGTACCCGCCGCTATCTGGCGGCATGGGGCATTCCGGGCCATGTGTGGATATGGCTATTTTTAGTTTGCATTTGGCGGGCATATCTTCTATCTTGGG
>Ircinia_campana_KR819146
CCAGATATGGCATTCCCAAGGCTAAATAATTTAAGTTTTTGGTTATTACCGCCGGCATTTATTATGTTAGTTGGGTCTGTTTTTGTGGAAGAGGGGGCCGGAACCGGTTGGACTTTGTACCCGCCGCTATCTGGCGGCATGGGGCATTCCGGGCCATGTGTGGATATGGCTATTTTTAGTTTGCATTTGGCGGGCATATCTTCTATCTTGGG
>Ircinia_campana_KR819153
CCAGATATGGCATTCCCAAGGCTAAATAATTTAAGTTTTTGGTTATTACCGCCGGCATTTATTATGTTAGTTGGGTCTGTTTTTGTGGAAGAGGGGGCCGGAACCGGTTGGACTTTGTACCCGCCGCTATCTGGCGGCATGGGGCATTCCGGGCCATGTGTGGATATGGCTATTTTTAGTTTGCATTTGGCGGGCATATCTTCTATCTTGGG
>Ircinia_campana_KR819151
CCAGATATGGCATTCCCAAGGCTAAATAATTTAAGTTTTTGGTTATTACCGCCGGCATTTATTATGTTAGTTGGGTCTGTTTTTGTGGAAGAGGGGGCCGGAACCGGTTGGACTTTGTACCCGCCGCTATCTGGCGGCATGGGGCATTCCGGGCCATGTGTGGATATGGCTATTTTTAGTTTGCATTTGGCGGGCATATCTTCTATCTTGGG
>Ircinia_campana_KR819150
CCAGATATGGCATTCCCAAGGCTAAATAATTTAAGTTTTTGGTTATTACCGCCGGCATTTATTATGTTAGTTGGGTCTGTTTTTGTGGAAGAGGGGGCCGGAACCGGTTGGACTTTGTACCCGCCGCTATCTGGCGGCATGGGGCATTCCGGGCCATGTGTGGATATGGCTATTTTTAGTTTGCATTTGGCGGGCATATCTTCTATCTTGGG
>Ircinia_campana_KR819149
CCAGATATGGCATTCCCAAGGCTAAATAATTTAAGTTTTTGGTTATTACCGCCGGCATTTATTATGTTAGTTGGGTCTGTTTTTGTGGAAGAGGGGGCCGGAACCGGTTGGACTTTGTACCCGCCGCTATCTGGCGGCATGGGGCATTCCGGGCCATGTGTGGATATGGCTATTTTTAGTTTGCATTTGGCGGGCATATCTTCTATCTTGGG
>Ircinia_campana_KR819147
CCAGATATGGCATTCCCAAGGCTAAATAATTTAAGTTTTTGGTTATTACCGCCGGCATTTATTATGTTAGTTGGGTCTGTTTTTGTGGAAGAGGGGGCCGGAACCGGTTGGACTTTGTACCCGCCGCTATCTGGCGGCATGGGGCATTCCGGGCCATGTGTGGATATGGCTATTTTTAGTTTGCATTTGGCGGGCATATCTTCTATCTTGGG
>Ircinia_campana_KR819144
CCAGATATGGCATTCCCAAGGCTAAATAATTTAAGTTTTTGGTTATTACCGCCGGCATTTATTATGTTAGTTGGGTCTGTTTTTGTGGAAGAGGGGGCCGGAACCGGTTGGACTTTGTACCCGCCGCTATCTGGCGGCATGGGGCATTCCGGGCCATGTGTGGATATGGCTATTTTTAGTTTGCATTTGGCGGGCATATCTTCTATCTTGGG
>Demospongiae_sp._OX422346
CCAGATATGGCATTCCCAAGGCTAAATAATTTAAGTTTTTGGTTATTACCGCCTGCATTTATTATGTTAGTTGGGTCTGTTTTTGTGGAAGAGGGGGCCGGAACCGGTTGGACTTTGTACCCTCCGCTATCTGGCGGCATGGGGCATTCCGGGCCATGTGTGGATATGGCTATTTTTAGTTTGCATTTGGCGGGCATATCTTCTATCTTGGG
>Demospongiae_sp._OP267244
CCAGATATGGCATTCCCAAGGCTAAATAATTTAAGTTTTTGGTTATTACCGCCTGCATTTATTATGTTAGTTGGGTCTGTTTTTGTGGAAGAGGGGGCCGGAACCGGTTGGACTTTGTACCCTCCGCTATCTGGCGGCATGGGGCATTCCGGGCCATGTGTGGATATGGCTATTTTTAGTTTGCATTTGGCGGGCATATCTTCTATCTTGGG
>Ircinia_sp._MZ486804
CCAGATATGGCATTCCCAAGGCTAAATAATTTAAGTTTTTGGTTATTACCGCCGGCATTTATTATGTTAGTTGGGTCTGTTTTTGTGGAAGAGGGGGCCGGAACCGGTTGGACTTTGTACCCTCCGCTATCTGGCGGCATGGGGCATTCCGGGCCATGTGTGGATATGGCTATTTTTAGTTTGCATTTGGCGGGGATATCTTCTATCTTGGG
>Psammocinia_sp._FN552854
CCAGATATGGCATTCCCAAGGCTAAATAATTTAAGTTTTTGGTTATTACCGCCGGCATTTATTATGTTAGTTGGGTCTGTTTTTGTGGAAGAGGGGGCCGGAACCGGTTGGACTTTGTACCCTCCGCTATCTGGCGGCATGGGGCATTCCGGGCCATGTGTGGATATGGCTATTTTTAGTTTGCATTTGGCGGGCATATCTTCTATCTTGGG
>Psammocinia_sp._FN552843
CCAGATATGGCATTCCCAAGGCTAAATAATTTAAGTTTTTGGTTATTACCGCCGGCATTTATTATGTTAGTTGGGTCTGTTTTTGTGGAAGAGGGGGCCGGAACCGGTTGGACTTTGTACCCTCCGCTATCTGGCGGCATGGGGCATTCCGGGCCATGTGTGGATATGGCTATTTTTAGTTTGCATTTGGCGGGCATATCTTCTATCTTGGG
>Psammocinia_sp._FN552842
CCAGATATGGCATTCCCAAGGCTAAATAATTTAAGTTTTTGGTTATTACCGCCGGCATTTATTATGTTAGTTGGGTCTGTTTTTGTGGAAGAGGGGGCCGGAACCGGTTGGACTTTGTACCCTCCGCTATCTGGCGGCATGGGGCATTCCGGGCCATGTGTGGATATGGCTATTTTTAGTTTGCATTTGGCGGGCATATCTTCTATCTTGGG
>Demospongiae_sp._OX422405
CCAGATATGGCATTCCCAAGGCTAAATAATTTAAGTTTTTGGTTATTACCGCCGGCATTTATTATGTTAGTTGGGTCTGTTTTTGTGGAAGAGGGGGCCGGAACCGGTTGGACTTTGTACCCTCCGCTATCTGGCGGCATGGGGCATTCCGGGCCATGTGTGGATATGGCTATTTTTAGTTTGCATTTGGCGGGCATATCTTCTATCTTGGG
>Demospongiae_sp._OP267303
CCAGATATGGCATTCCCAAGGCTAAATAATTTAAGTTTTTGGTTATTACCGCCGGCATTTATTATGTTAGTTGGGTCTGTTTTTGTGGAAGAGGGGGCCGGAACCGGTTGGACTTTGTACCCTCCGCTATCTGGCGGCATGGGGCATTCCGGGCCATGTGTGGATATGGCTATTTTTAGTTTGCATTTGGCGGGCATATCTTCTATCTTGGG
>Psammocinia_sp._MT226345
CCAGATATGGCATTCCCAAGGCTAAATAATTTAAGTTTTTGGTTATTACCGCCGGCATTTATTATGTTAGTTGGGTCTGTTTTTGTGGAAGAGGGGGCCGGAACCGGTTGGACTTTGTACCCTCCGCTATCTGGCGGCATGGGGCATTCCGGGCCATGTGTGGATATGGCTATTTTTAGTTTGCATTTGGCGGGCATATCTTCTATCTTGGG
>Psammocinia_sp._FN552844
CCAGATATGGCATTCCCAAGGCTAAATAATTTAAGTTTTTGGTTATTACCGCCGGCATTTATTATGTTAGTTGGGTCTGTTTTTGTGGAAGAGGGGGCCGGAACCGGTTGGACTTTGTACCCTCCGCTATCTGGCGGCATGGGGCATTCCGGGCCATGTGTGGATATGGCTATTTTTAGTTTGCATTTGGCGGGCATATCTTCTATCTTGGG
>Ircinia_oros_JN655189
CCAGATATGGCATTCCCAAGGCTAAATAATTTAAGTTTTTGGTTATTACCGCCGGCATTTATTATGTTAGTTGGGTCTGTTTTTGTGGAAGAGGGGGCCGGAACCGGTTGGACTTTGTACCCTCCGCTATCTGGCGGCATGGGGCATTCCGGGCCATGTGTGGATATGGCTATTTTTAGTTTGCATTTGGCGGGCATATCTTCTATCTTGGG
>Ircinia_oros_JN655186
CCAGATATGGCATTCCCAAGGCTAAATAATTTAAGTTTTTGGTTATTACCGCCGGCATTTATTATGTTAGTTGGGTCTGTTTTTGTGGAAGAGGGGGCCGGAACCGGTTGGACTTTGTACCCTCCGCTATCTGGCGGCATGGGGCATTCCGGGCCATGTGTGGATATGGCTATTTTTAGTTTGCATTTGGCGGGCATATCTTCTATCTTGGG
>Ircinia_sp._LN828727
CCAGATATGGCATTCCCAAGGCTAAATAATTTAAGTTTTTGGTTATTACCGCCGGCATTTATTATGTTAGTTGGGTCTGTTTTTGTGGAAGAGGGGGCCGGAACCGGTTGGACTTTGTACCCTCCGCTATCTGGCGGCATGGGGCATTCCGGGCCATGTGTGGATATGGCTATTTTTAGTTTGCATTTGGCGGGCATATCTTCTATCTTGGG
>Ircinia_sp._MW059080
CCAGATATGGCATTCCCGAGGCTAAATAATTTAAGTTTTTGGTTATTACCGCCGGCATTTATTATGTTAGTTGGGTCTGTTTTTGTGGAAGAGGGGGCCGGGACCGGCTGGACTTTGTACCCTCCGCTATCTGGCGGCATGGGGCATTCCGGGCCTTGTGTGGATATGGCCATTTTTAGTTTGCATTTGGCGGGCATATCTTCTATCTTGGG
>Ircinia_sp._MW144974
CCAGATATGGCATTCCCGAGGCTAAATAATTTAAGTTTTTGGTTATTACCGCCGGCATTTATTATGTTAGTTGGGTCTGTTTTTGTGGAAGAGGGGGCCGGGACCGGCTGGACTTTGTACCCTCCGCTATCTGGCGGCATGGGGCATTCCGGGCCTTGTGTGGATATGGCCATTTTTAGTTTGCATTTGGCGGGCATATCTTCTATCTTGGG
>Ircinia_strobilina_JX306087
CCAGATATGGCATTCCCGAGGCTAAATAATTTAAGTTTTTGGTTATTGCCGCCGGCATTTATTATGTTAGTTGGGTCTGTTTTTGTGGAAGAGGGGGCCGGAACCGGCTGGACTTTGTACCCTCCGCTATCTGGCGGCATGGGGCATTCTGGGCCATGTGTGGATATGGCCATTTTTAGTTTGCATTTGGCGGGCATATCTTCTATCTTGGG
>Ircinia_strobilina_MZ487300
CCAGATATGGCATTCCCGAGGCTAAATAATTTAAGTTTTTGGTTATTGCCGCCGGCATTTATTATGTTAGTTGGGTCTGTTTTTGTGGAAGAGGGGGCCGGAACCGGCTGGACTTTGTACCCTCCGCTATCTGGCGGCATGGGGCATTCTGGGCCATGTGTGGATATGGCCATTTTTAGTTTGCATTTGGCGGGCATATCTTCTATCTTGGG
>Ircinia_strobilina_MZ486962
CCAGATATGGCATTCCCGAGGCTAAATAATTTAAGTTTTTGGTTATTGCCGCCGGCATTTATTATGTTAGTTGGGTCTGTTTTTGTGGAAGAGGGGGCCGGAACCGGCTGGACTTTGTACCCTCCGCTATCTGGCGGCATGGGGCATTCTGGGCCATGTGTGGATATGGCCATTTTTAGTTTGCATTTGGCGGGCATATCTTCTATCTTGGG
>Ircinia_strobilina_MZ487374
CCAGATATGGCATTCCCGAGGCTAAATAATTTAAGTTTTTGGTTATTGCCGCCGGCATTTATTATGTTAGTTGGGTCTGTTTTTGTGGAAGAGGGGGCCGGAACCGGCTGGACTTTGTACCCTCCGCTATCTGGCGGCATGGGGCATTCTGGGCCATGTGTGGATATGGCCATTTTTAGTTTGCATTTGGCGGGCATATCTTCTATCTTGGG
>Psammocinia_sp._FN552830
CCAGATATGGCATTTCCGAGGCTAAATAATTTAAGTTTTTGGTTATTGCCGCCGGCATTTATTATGTTAGTTGGGTCTGTTTTTGTGGAAGAGGGGGCCGGAACCGGCTGGACTTTGTACCCTCCGCTATCTGGCGGCATGGGGCATTCCGGGCCATGTGTGGATATGGCCATTTTTAGTTTGCATTTGGCGGGCATATCTTCTATCTTGGG
>Psammocinia_sp._FN552829
CCAGATATGGCATTTCCGAGGCTAAATAATTTAAGTTTTTGGTTATTGCCGCCGGCATTTATTATGTTAGTTGGGTCTGTTTTTGTGGAAGAGGGGGCCGGAACCGGCTGGACTTTGTACCCTCCGCTATCTGGCGGCATGGGGCATTCCGGGCCATGTGTGGATATGGCCATTTTTAGTTTGCATTTGGCGGGCATATCTTCTATCTTGGG
>Psammocinia_sp._FN552849
CCAGATATGGCATTCCCGAGGCTAAATAATTTAAGTTTTTGGTTATTGCCGCCGGCATTTATTATGTTAGTTGGGTCTGTTTTTGTGGAAGAGGGGGCCGGAACCGGCTGGACTTTGTACCCTCCGCTATCTGGCGGTATGGGGCATTCCGGGCCATGTGTGGATATGGCCATTTTTAGTTTGCATTTGGCGGGCATATCTTCTATCTTGGG
>Psammocinia_sp._FN552848
CCAGATATGGCATTCCCGAGGCTAAATAATTTAAGTTTTTGGTTATTGCCGCCGGCATTTATTATGTTAGTTGGGTCTGTTTTTGTGGAAGAGGGGGCCGGAACCGGCTGGACTTTGTACCCTCCGCTATCTGGCGGTATGGGGCATTCCGGGCCATGTGTGGATATGGCCATTTTTAGTTTGCATTTGGCGGGCATATCTTCTATCTTGGG
>Psammocinia_sp._FN552810
CCAGATATGGCATTCCCGAGGCTAAATAATTTAAGTTTTTGGTTATTGCCGCCGGCATTTATTATGTTAGTTGGGTCTGTTTTTGTGGAAGAGGGGGCCGGAACCGGCTGGACTTTGTACCCTCCGCTATCTGGCGGTATGGGGCATTCCGGGCCATGTGTGGATATGGCCATTTTTAGTTTGCATTTGGCGGGCATATCTTCTATCTTGGG
>Ircinia_strobilina_MZ487393
CCAGATATGGCATTCCCGAGGCTAAATAATTTAAGTTTTTGGTTATTGCCGCCGGCATTTATTATGTTAGTTGGGTCTGTTTTTGTGGAAGAGGGGGCCGGAACCGGCTGGACTTTGTACCCTCCGCTATCTGGCGGCATGGGGCATTCCGGGCCATGTGTGGATATGGCCATTTTTAGTTTGCATTTGGCGGGCATATCTTCTATCTTGGG
>Ircinia_strobilina_MZ486817
CCAGATATGGCATTCCCGAGGCTAAATAATTTAAGTTTTTGGTTATTGCCGCCGGCATTTATTATGTTAGTTGGGTCTGTTTTTGTGGAAGAGGGGGCCGGAACCGGCTGGACTTTGTACCCTCCGCTATCTGGCGGCATGGGGCATTCCGGGCCATGTGTGGATATGGCCATTTTTAGTTTGCATTTGGCGGGCATATCTTCTATCTTGGG
>Ircinia_strobilina_MZ486816
CCAGATATGGCATTCCCGAGGCTAAATAATTTAAGTTTTTGGTTATTGCCGCCGGCATTTATTATGTTAGTTGGGTCTGTTTTTGTGGAAGAGGGGGCCGGAACCGGCTGGACTTTGTACCCTCCGCTATCTGGCGGCATGGGGCATTCCGGGCCATGTGTGGATATGGCCATTTTTAGTTTGCATTTGGCGGGCATATCTTCTATCTTGGG
>Ircinia_strobilina_MZ486815
CCAGATATGGCATTCCCGAGGCTAAATAATTTAAGTTTTTGGTTATTGCCGCCGGCATTTATTATGTTAGTTGGGTCTGTTTTTGTGGAAGAGGGGGCCGGAACCGGCTGGACTTTGTACCCTCCGCTATCTGGCGGCATGGGGCATTCCGGGCCATGTGTGGATATGGCCATTTTTAGTTTGCATTTGGCGGGCATATCTTCTATCTTGGG
>Ircinia_strobilina_MZ486814
CCAGATATGGCATTCCCGAGGCTAAATAATTTAAGTTTTTGGTTATTGCCGCCGGCATTTATTATGTTAGTTGGGTCTGTTTTTGTGGAAGAGGGGGCCGGAACCGGCTGGACTTTGTACCCTCCGCTATCTGGCGGCATGGGGCATTCCGGGCCATGTGTGGATATGGCCATTTTTAGTTTGCATTTGGCGGGCATATCTTCTATCTTGGG
>Ircinia_strobilina_MZ486813
CCAGATATGGCATTCCCGAGGCTAAATAATTTAAGTTTTTGGTTATTGCCGCCGGCATTTATTATGTTAGTTGGGTCTGTTTTTGTGGAAGAGGGGGCCGGAACCGGCTGGACTTTGTACCCTCCGCTATCTGGCGGCATGGGGCATTCCGGGCCATGTGTGGATATGGCCATTTTTAGTTTGCATTTGGCGGGCATATCTTCTATCTTGGG
>Ircinia_sp._MK833933
CCAGATATGGCATTCCCGAGGCTAAATAATTTAAGTTTTTGGTTATTGCCGCCGGCATTTATTATGTTAGTTGGGTCTGTTTTTGTGGAAGAGGGGGCCGGAACCGGCTGGACTTTGTACCCTCCGCTATCTGGCGGCATGGGGCATTCCGGGCCATGTGTGGATATGGCCATTTTTAGTTTGCATTTGGCGGGCATATCTTCTATCTTGGG
>Ircinia_strobilina_JX306088
CCAGATATGGCATTCCCGAGGCTAAATAATTTAAGTTTTTGGTTATTGCCGCCGGCATTTATTATGTTAGTTGGGTCTGTTTTTGTGGAAGAGGGGGCCGGAACCGGCTGGACTTTGTACCCTCCGCTATCTGGCGGCATGGGGCATTCCGGGCCATGTGTGGATATGGCCATTTTTAGTTTGCATTTGGCGGGCATATCTTCTATCTTGGG
>Psammocinia_sp._FN552827
CCAGATATGGCATTCCCGAGGCTAAATAATTTAAGTTTTTGGTTATTGCCGCCGGCATTTATTATGTTAGTTGGGTCTGTTTTTGTGGAAGAGGGGGCCGGAACCGGCTGGACTTTGTACCCTCCGCTATCTGGCGGCATGGGGCATTCCGGGCCATGTGTGGATATGGCCATTTTTAGTTTGCATTTGGCGGGCATATCTTCTATCTTGGG
>Psammocinia_sp._FN552823
CCAGATATGGCATTCCCGAGGCTAAATAATTTAAGTTTTTGGTTATTGCCGCCGGCATTTATTATGTTAGTTGGGTCTGTTTTTGTGGAAGAGGGGGCCGGAACCGGCTGGACTTTGTACCCTCCGCTATCTGGCGGCATGGGGCATTCCGGGCCATGTGTGGATATGGCCATTTTTAGTTTGCATTTGGCGGGCATATCTTCTATCTTGGG
>Psammocinia_sp._FN552822
CCAGATATGGCATTCCCGAGGCTAAATAATTTAAGTTTTTGGTTATTGCCGCCGGCATTTATTATGTTAGTTGGGTCTGTTTTTGTGGAAGAGGGGGCCGGAACCGGCTGGACTTTGTACCCTCCGCTATCTGGCGGCATGGGGCATTCCGGGCCATGTGTGGATATGGCCATTTTTAGTTTGCATTTGGCGGGCATATCTTCTATCTTGGG
>Psammocinia_sp._FN552821
CCAGATATGGCATTCCCGAGGCTAAATAATTTAAGTTTTTGGTTATTGCCGCCGGCATTTATTATGTTAGTTGGGTCTGTTTTTGTGGAAGAGGGGGCCGGAACCGGCTGGACTTTGTACCCTCCGCTATCTGGCGGCATGGGGCATTCCGGGCCATGTGTGGATATGGCCATTTTTAGTTTGCATTTGGCGGGCATATCTTCTATCTTGGG
>Psammocinia_sp._FN552820
CCAGATATGGCATTCCCGAGGCTAAATAATTTAAGTTTTTGGTTATTGCCGCCGGCATTTATTATGTTAGTTGGGTCTGTTTTTGTGGAAGAGGGGGCCGGAACCGGCTGGACTTTGTACCCTCCGCTATCTGGCGGCATGGGGCATTCCGGGCCATGTGTGGATATGGCCATTTTTAGTTTGCATTTGGCGGGCATATCTTCTATCTTGGG
>Psammocinia_sp._FN552819
CCAGATATGGCATTCCCGAGGCTAAATAATTTAAGTTTTTGGTTATTGCCGCCGGCATTTATTATGTTAGTTGGGTCTGTTTTTGTGGAAGAGGGGGCCGGAACCGGCTGGACTTTGTACCCTCCGCTATCTGGCGGCATGGGGCATTCCGGGCCATGTGTGGATATGGCCATTTTTAGTTTGCATTTGGCGGGCATATCTTCTATCTTGGG
>Psammocinia_sp._FN552818
CCAGATATGGCATTCCCGAGGCTAAATAATTTAAGTTTTTGGTTATTGCCGCCGGCATTTATTATGTTAGTTGGGTCTGTTTTTGTGGAAGAGGGGGCCGGAACCGGCTGGACTTTGTACCCTCCGCTATCTGGCGGCATGGGGCATTCCGGGCCATGTGTGGATATGGCCATTTTTAGTTTGCATTTGGCGGGCATATCTTCTATCTTGGG
>Psammocinia_sp._FN552817
CCAGATATGGCATTCCCGAGGCTAAATAATTTAAGTTTTTGGTTATTGCCGCCGGCATTTATTATGTTAGTTGGGTCTGTTTTTGTGGAAGAGGGGGCCGGAACCGGCTGGACTTTGTACCCTCCGCTATCTGGCGGCATGGGGCATTCCGGGCCATGTGTGGATATGGCCATTTTTAGTTTGCATTTGGCGGGCATATCTTCTATCTTGGG
>Psammocinia_sp._FN552853
CCAGATATGGCATTCCCGAGGCTAAATAATTTAAGTTTTTGGTTATTGCCGCCGGCATTTATTATGTTAGTTGGGTCTGTTTTTGTGGAAGAGGGGGCCGGAACCGGCTGGACTTTGTACCCTCCGCTATCTGGCGGCATGGGGCATTCCGGGCCATGTGTGGATATGGCCATTTTTAGTTTGCATTTGGCGGGCATATCTTCTATCTTGGG
>Psammocinia_sp._FN552852
CCAGATATGGCATTCCCGAGGCTAAATAATTTAAGTTTTTGGTTATTGCCGCCGGCATTTATTATGTTAGTTGGGTCTGTTTTTGTGGAAGAGGGGGCCGGAACCGGCTGGACTTTGTACCCTCCGCTATCTGGCGGCATGGGGCATTCCGGGCCATGTGTGGATATGGCCATTTTTAGTTTGCATTTGGCGGGCATATCTTCTATCTTGGG
>Psammocinia_sp._FN552841
CCAGATATGGCATTCCCGAGGCTAAATAATTTAAGTTTTTGGTTATTGCCGCCGGCATTTATTATGTTAGTTGGGTCTGTTTTTGTGGAAGAGGGGGCCGGAACCGGCTGGACTTTGTACCCTCCGCTATCTGGCGGCATGGGGCATTCCGGGCCATGTGTGGATATGGCCATTTTTAGTTTGCATTTGGCGGGCATATCTTCTATCTTGGG
>Psammocinia_sp._FN552840
CCAGATATGGCATTCCCGAGGCTAAATAATTTAAGTTTTTGGTTATTGCCGCCGGCATTTATTATGTTAGTTGGGTCTGTTTTTGTGGAAGAGGGGGCCGGAACCGGCTGGACTTTGTACCCTCCGCTATCTGGCGGCATGGGGCATTCCGGGCCATGTGTGGATATGGCCATTTTTAGTTTGCATTTGGCGGGCATATCTTCTATCTTGGG
>Psammocinia_sp._FN552839
CCAGATATGGCATTCCCGAGGCTAAATAATTTAAGTTTTTGGTTATTGCCGCCGGCATTTATTATGTTAGTTGGGTCTGTTTTTGTGGAAGAGGGGGCCGGAACCGGCTGGACTTTGTACCCTCCGCTATCTGGCGGCATGGGGCATTCCGGGCCATGTGTGGATATGGCCATTTTTAGTTTGCATTTGGCGGGCATATCTTCTATCTTGGG
>Psammocinia_sp._FN552838
CCAGATATGGCATTCCCGAGGCTAAATAATTTAAGTTTTTGGTTATTGCCGCCGGCATTTATTATGTTAGTTGGGTCTGTTTTTGTGGAAGAGGGGGCCGGAACCGGCTGGACTTTGTACCCTCCGCTATCTGGCGGCATGGGGCATTCCGGGCCATGTGTGGATATGGCCATTTTTAGTTTGCATTTGGCGGGCATATCTTCTATCTTGGG
>Psammocinia_sp._FN552836
CCAGATATGGCATTCCCGAGGCTAAATAATTTAAGTTTTTGGTTATTGCCGCCGGCATTTATTATGTTAGTTGGGTCTGTTTTTGTGGAAGAGGGGGCCGGAACCGGCTGGACTTTGTACCCTCCGCTATCTGGCGGCATGGGGCATTCCGGGCCATGTGTGGATATGGCCATTTTTAGTTTGCATTTGGCGGGCATATCTTCTATCTTGGG
>Psammocinia_sp._FN552835
CCAGATATGGCATTCCCGAGGCTAAATAATTTAAGTTTTTGGTTATTGCCGCCGGCATTTATTATGTTAGTTGGGTCTGTTTTTGTGGAAGAGGGGGCCGGAACCGGCTGGACTTTGTACCCTCCGCTATCTGGCGGCATGGGGCATTCCGGGCCATGTGTGGATATGGCCATTTTTAGTTTGCATTTGGCGGGCATATCTTCTATCTTGGG
>Psammocinia_sp._FN552834
CCAGATATGGCATTCCCGAGGCTAAATAATTTAAGTTTTTGGTTATTGCCGCCGGCATTTATTATGTTAGTTGGGTCTGTTTTTGTGGAAGAGGGGGCCGGAACCGGCTGGACTTTGTACCCTCCGCTATCTGGCGGCATGGGGCATTCCGGGCCATGTGTGGATATGGCCATTTTTAGTTTGCATTTGGCGGGCATATCTTCTATCTTGGG
>Psammocinia_sp._FN552833
CCAGATATGGCATTCCCGAGGCTAAATAATTTAAGTTTTTGGTTATTGCCGCCGGCATTTATTATGTTAGTTGGGTCTGTTTTTGTGGAAGAGGGGGCCGGAACCGGCTGGACTTTGTACCCTCCGCTATCTGGCGGCATGGGGCATTCCGGGCCATGTGTGGATATGGCCATTTTTAGTTTGCATTTGGCGGGCATATCTTCTATCTTGGG
>Psammocinia_sp._FN552832
CCAGATATGGCATTCCCGAGGCTAAATAATTTAAGTTTTTGGTTATTGCCGCCGGCATTTATTATGTTAGTTGGGTCTGTTTTTGTGGAAGAGGGGGCCGGAACCGGCTGGACTTTGTACCCTCCGCTATCTGGCGGCATGGGGCATTCCGGGCCATGTGTGGATATGGCCATTTTTAGTTTGCATTTGGCGGGCATATCTTCTATCTTGGG
>Psammocinia_sp._FN552837
CCAGATATGGCATTCCCGAGGCTAAATAATTTAAGTTTTTGGTTATTGCCGCCGGCATTTATTATGTTAGTTGGGTCTGTTTTTGTGGAAGAGGGGGCCGGAACCGGCTGGACTTTGTACCCTCCGCTATCTGGCGGCATGGGGCATTCCGGGCCATGTGTGGATATGGCCATTTTTAGTTTGCATTTGGCGGGCATATCTTCTATCTTGGG
>Ircinia_strobilina_MZ486812
CCAGATATGGCATTCCCGAGGCTAAATAATTTAAGTTTTTGGTTATTGCCGCCGGCATTTATTATGTTAGTTGGGTCTGTTTTTGTGGAAGAGGGGGCCGGAACCGGCTGGACTTTGTACCCTCCGCTATCTGGCGGCATGGGGCATTCCGGGCCATGTGTGGATATGGCCATTTTTAGTTTGCATTTGGCGGGCATATCTTCTATCTTGGG
>Ircinia_strobilina_MZ486576
CCAGATATGGCATTCCCGAGGCTAAATAATTTAAGTTTTTGGTTATTGCCGCCGGCATTTATTATGTTAGTTGGGTCTGTTTTTGTGGAAGAGGGGGCCGGAACCGGCTGGACTTTGTACCCTCCGCTATCTGGCGGCATGGGGCATTCCGGGCCATGTGTGGATATGGCCATTTTTAGTTTGCATTTGGCGGGCATATCTTCTATCTTGGG
>Ircinia_strobilina_MZ486575
CCAGATATGGCATTCCCGAGGCTAAATAATTTAAGTTTTTGGTTATTGCCGCCGGCATTTATTATGTTAGTTGGGTCTGTTTTTGTGGAAGAGGGGGCCGGAACCGGCTGGACTTTGTACCCTCCGCTATCTGGCGGCATGGGGCATTCCGGGCCATGTGTGGATATGGCCATTTTTAGTTTGCATTTGGCGGGCATATCTTCTATCTTGGG
>Ircinia_strobilina_MZ486574
CCAGATATGGCATTCCCGAGGCTAAATAATTTAAGTTTTTGGTTATTGCCGCCGGCATTTATTATGTTAGTTGGGTCTGTTTTTGTGGAAGAGGGGGCCGGAACCGGCTGGACTTTGTACCCTCCGCTATCTGGCGGCATGGGGCATTCCGGGCCATGTGTGGATATGGCCATTTTTAGTTTGCATTTGGCGGGCATATCTTCTATCTTGGG
>Ircinia_strobilina_MZ486628
CCAGATATGGCATTCCCGAGGCTAAATAATTTAAGTTTTTGGTTATTGCCGCCGGCATTTATTATGTTAGTTGGGTCTGTTTTTGTGGAAGAGGGGGCCGGAACCGGCTGGACTTTGTACCCTCCGCTATCTGGCGGCATGGGGCATTCCGGGCCATGTGTGGATATGGCCATTTTTAGTTTGCATTTGGCGGGCATATCTTCTATCTTGGG
>Ircinia_strobilina_MZ486889
CCAGATATGGCATTCCCGAGGCTAAATAATTTAAGTTTTTGGTTATTGCCGCCGGCATTTATTATGTTAGTTGGGTCTGTTTTTGTGGAAGAGGGGGCCGGAACCGGCTGGACTTTGTACCCTCCGCTATCTGGCGGCATGGGGCATTCCGGGCCATGTGTGGATATGGCCATTTTTAGTTTGCATTTGGCGGGCATATCTTCTATCTTGGG
>Ircinia_strobilina_MZ486570
CCAGATATGGCATTCCCGAGGCTAAATAATTTAAGTTTTTGGTTATTGCCGCCGGCATTTATTATGTTAGTTGGGTCTGTTTTTGTGGAAGAGGGGGCCGGAACCGGCTGGACTTTGTACCCTCCGCTATCTGGCGGCATGGGGCATTCCGGGCCATGTGTGGATATGGCCATTTTTAGTTTGCATTTGGCGGGCATATCTTCTATCTTGGG
>Ircinia_strobilina_MZ487341
CCAGATATGGCATTCCCGAGGCTAAATAATTTAAGTTTTTGGTTATTGCCGCCGGCATTTATTATGTTAGTTGGGTCTGTTTTTGTGGAAGAGGGGGCCGGAACCGGCTGGACTTTGTACCCTCCGCTATCTGGCGGCATGGGGCATTCCGGGCCATGTGTGGATATGGCCATTTTTAGTTTGCATTTGGCGGGCATATCTTCTATCTTGGG
>Ircinia_strobilina_MZ487296
CCAGATATGGCATTCCCGAGGCTAAATAATTTAAGTTTTTGGTTATTGCCGCCGGCATTTATTATGTTAGTTGGGTCTGTTTTTGTGGAAGAGGGGGCCGGAACCGGCTGGACTTTGTACCCTCCGCTATCTGGCGGCATGGGGCATTCCGGGCCATGTGTGGATATGGCCATTTTTAGTTTGCATTTGGCGGGCATATCTTCTATCTTGGG
>Ircinia_variabilis_HG816019
CCAGATATGGCATTTCCAAGGCTAAATAATTTAAGTTTTTGGTTATTACCGCCGGCATTTATTATGTTAGTTGGGTCTGTTTTTGTGGAAGAGGGAGCCGGAACCGGCTGGACTTTGTACCCTCCGCTATCTGGCGGCATGGGGCATTCCGGGCCATGTGTGGATATGGCCATTTTTAGTTTGCATTTGGCGGGCATATCTTCTATCTTGGG
>Ircinia_sp._LC436888
CCAGATATGGCATTTCCAAGGCTAAATAATTTAAGTTTTTGGTTATTACCGCCGGCATTTATTATGTTAGTTGGGTCTGTTTTTGTGGAAGAGGGAGCCGGAACCGGCTGGACTTTGTACCCTCCGCTATCTGGCGGCATGGGGCATTCCGGGCCATGTGTGGATATGGCCATTTTTAGTTTGCATTTGGCGGGCATATCTTCTATCTTGGG
>Ircinia_variabilis_JN655199
CCAGATATGGCATTTCCAAGGCTAAATAATTTAAGTTTTTGGTTATTACCGCCGGCATTTATTATGTTAGTTGGGTCTGTTTTTGTGGAAGAGGGAGCCGGAACCGGCTGGACTTTGTACCCTCCGCTATCTGGCGGCATGGGGCATTCCGGGCCATGTGTGGATATGGCCATTTTTAGTTTGCATTTGGCGGGCATATCTTCTATCTTGGG
>Ircinia_variabilis_JN655196
CCAGATATGGCATTTCCAAGGCTAAATAATTTAAGTTTTTGGTTATTACCGCCGGCATTTATTATGTTAGTTGGGTCTGTTTTTGTGGAAGAGGGAGCCGGAACCGGCTGGACTTTGTACCCTCCGCTATCTGGCGGCATGGGGCATTCCGGGCCATGTGTGGATATGGCCATTTTTAGTTTGCATTTGGCGGGCATATCTTCTATCTTGGG
>Ircinia_variabilis_JN655193
CCAGATATGGCATTTCCAAGGCTAAATAATTTAAGTTTTTGGTTATTACCGCCGGCATTTATTATGTTAGTTGGGTCTGTTTTTGTGGAAGAGGGAGCCGGAACCGGCTGGACTTTGTACCCTCCGCTATCTGGCGGCATGGGGCATTCCGGGCCATGTGTGGATATGGCCATTTTTAGTTTGCATTTGGCGGGCATATCTTCTATCTTGGG
>Ircinia_fasciculata_JN655179
CCAGATATGGCATTTCCAAGGCTAAATAATTTAAGTTTTTGGTTATTACCGCCGGCATTTATTATGTTAGTTGGGTCTGTTTTTGTGGAAGAGGGAGCCGGAACCGGCTGGACTTTGTACCCTCCGCTATCTGGCGGCATGGGGCATTCCGGGCCATGTGTGGATATGGCCATTTTTAGTTTGCATTTGGCGGGCATATCTTCTATCTTGGG
>Ircinia_fasciculata_JN655178
CCAGATATGGCATTTCCAAGGCTAAATAATTTAAGTTTTTGGTTATTACCGCCGGCATTTATTATGTTAGTTGGGTCTGTTTTTGTGGAAGAGGGAGCCGGAACCGGCTGGACTTTGTACCCTCCGCTATCTGGCGGCATGGGGCATTCCGGGCCATGTGTGGATATGGCCATTTTTAGTTTGCATTTGGCGGGCATATCTTCTATCTTGGG
>Ircinia_fasciculata_JN655174
CCAGATATGGCATTTCCAAGGCTAAATAATTTAAGTTTTTGGTTATTACCGCCGGCATTTATTATGTTAGTTGGGTCTGTTTTTGTGGAAGAGGGAGCCGGAACCGGCTGGACTTTGTACCCTCCGCTATCTGGCGGCATGGGGCATTCCGGGCCATGTGTGGATATGGCCATTTTTAGTTTGCATTTGGCGGGCATATCTTCTATCTTGGG
>Ircinia_sp._HE591459
CCAGATATGGCATTTCCAAGGCTAAATAATTTAAGTTTTTGGTTATTACCGCCGGCATTTATTATGTTAGTTGGGTCTGTTTTTGTGGAAGAGGGAGCCGGAACCGGCTGGACTTTGTACCCTCCGCTATCTGGCGGCATGGGGCATTCCGGGCCATGTGTGGATATGGCCATTTTTAGTTTGCATTTGGCGGGCATATCTTCTATCTTGGG
>Ircinia_variabilis_HG816017
CCAGATATGGCATTTCCAAGGCTAAATAATTTAAGTTTTTGGTTATTACCGCCGGCATTTATTATGTTAGTTGGGTCTGTTTTTGTGGAAGAGGGAGCCGGAACCGGCTGGACTTTGTACCCTCCGCTATCTGGCGGCATGGGGCATTCCGGGCCATGTGTGGATATGGCCATTTTTAGTTTGCATTTGGCGGGCATATCTTCTATCTTGGG
>Ircinia_dendroides_HG816016
CCAGATATGGCATTTCCAAGGCTAAATAATTTAAGTTTTTGGTTATTACCGCCGGCATTTATTATGTTAGTTGGGTCTGTTTTTGTGGAAGAGGGAGCCGGAACCGGCTGGACTTTGTACCCTCCGCTATCTGGCGGCATGGGGCATTCCGGGCCATGTGTGGATATGGCCATTTTTAGTTTGCATTTGGCGGGCATATCTTCTATCTTGGG
>Ircinia_dendroides_HG816015
CCAGATATGGCATTTCCAAGGCTAAATAATTTAAGTTTTTGGTTATTACCGCCGGCATTTATTATGTTAGTTGGGTCTGTTTTTGTGGAAGAGGGAGCCGGAACCGGCTGGACTTTGTACCCTCCGCTATCTGGCGGCATGGGGCATTCCGGGCCATGTGTGGATATGGCCATTTTTAGTTTGCATTTGGCGGGCATATCTTCTATCTTGGG
>Ircinia_dendroides_HG816014
CCAGATATGGCATTTCCAAGGCTAAATAATTTAAGTTTTTGGTTATTACCGCCGGCATTTATTATGTTAGTTGGGTCTGTTTTTGTGGAAGAGGGAGCCGGAACCGGCTGGACTTTGTACCCTCCGCTATCTGGCGGCATGGGGCATTCCGGGCCATGTGTGGATATGGCCATTTTTAGTTTGCATTTGGCGGGCATATCTTCTATCTTGGG
>Ircinia_variabilis_HG816013
CCAGATATGGCATTTCCAAGGCTAAATAATTTAAGTTTTTGGTTATTACCGCCGGCATTTATTATGTTAGTTGGGTCTGTTTTTGTGGAAGAGGGAGCCGGAACCGGCTGGACTTTGTACCCTCCGCTATCTGGCGGCATGGGGCATTCCGGGCCATGTGTGGATATGGCCATTTTTAGTTTGCATTTGGCGGGCATATCTTCTATCTTGGG
>Ircinia_variabilis_HG816012
CCAGATATGGCATTTCCAAGGCTAAATAATTTAAGTTTTTGGTTATTACCGCCGGCATTTATTATGTTAGTTGGGTCTGTTTTTGTGGAAGAGGGAGCCGGAACCGGCTGGACTTTGTACCCTCCGCTATCTGGCGGCATGGGGCATTCCGGGCCATGTGTGGATATGGCCATTTTTAGTTTGCATTTGGCGGGCATATCTTCTATCTTGGG
>Ircinia_variabilis_HG816011
CCAGATATGGCATTTCCAAGGCTAAATAATTTAAGTTTTTGGTTATTACCGCCGGCATTTATTATGTTAGTTGGGTCTGTTTTTGTGGAAGAGGGAGCCGGAACCGGCTGGACTTTGTACCCTCCGCTATCTGGCGGCATGGGGCATTCCGGGCCATGTGTGGATATGGCCATTTTTAGTTTGCATTTGGCGGGCATATCTTCTATCTTGGG
>Ircinia_variabilis_HE797937
CCAGATATGGCATTTCCAAGGCTAAATAATTTAAGTTTTTGGTTATTACCGCCGGCATTTATTATGTTAGTTGGGTCTGTTTTTGTGGAAGAGGGAGCCGGAACCGGCTGGACTTTGTACCCTCCGCTATCTGGCGGCATGGGGCATTCCGGGCCATGTGTGGATATGGCCATTTTTAGTTTGCATTTGGCGGGCATATCTTCTATCTTGGG
>Ircinia_variabilis_HE797936
CCAGATATGGCATTTCCAAGGCTAAATAATTTAAGTTTTTGGTTATTACCGCCGGCATTTATTATGTTAGTTGGGTCTGTTTTTGTGGAAGAGGGAGCCGGAACCGGCTGGACTTTGTACCCTCCGCTATCTGGCGGCATGGGGCATTCCGGGCCATGTGTGGATATGGCCATTTTTAGTTTGCATTTGGCGGGCATATCTTCTATCTTGGG
>Ircinia_variabilis_HE797935
CCAGATATGGCATTTCCAAGGCTAAATAATTTAAGTTTTTGGTTATTACCGCCGGCATTTATTATGTTAGTTGGGTCTGTTTTTGTGGAAGAGGGAGCCGGAACCGGCTGGACTTTGTACCCTCCGCTATCTGGCGGCATGGGGCATTCCGGGCCATGTGTGGATATGGCCATTTTTAGTTTGCATTTGGCGGGCATATCTTCTATCTTGGG
>Ircinia_variabilis_HE797934
CCAGATATGGCATTTCCAAGGCTAAATAATTTAAGTTTTTGGTTATTACCGCCGGCATTTATTATGTTAGTTGGGTCTGTTTTTGTGGAAGAGGGAGCCGGAACCGGCTGGACTTTGTACCCTCCGCTATCTGGCGGCATGGGGCATTCCGGGCCATGTGTGGATATGGCCATTTTTAGTTTGCATTTGGCGGGCATATCTTCTATCTTGGG
>Ircinia_dendroides_KX866759
CCAGATATGGCATTTCCAAGGCTAAATAATTTAAGTTTTTGGTTATTACCGCCGGCATTTATTATGTTAGTTGGGTCTGTTTTTGTGGAAGAGGGAGCCGGAACCGGCTGGACTTTGTACCCTCCGCTATCTGGCGGCATGGGGCATTCCGGGCCATGTGTGGATATGGCCATTTTTAGTTTGCATTTGGCGGGCATATCTTCTATCTTGGG
>Ircinia_dendroides_KX866768
CCAGATATGGCATTTCCAAGGCTAAATAATTTAAGTTTTTGGTTATTACCGCCGGCATTTATTATGTTAGTTGGGTCTGTTTTTGTGGAAGAGGGAGCCGGAACCGGCTGGACTTTGTACCCTCCGCTATCTGGCGGCATGGGGCATTCCGGGCCATGTGTGGATATGGCCATTTTTAGTTTGCATTTGGCGGGCATATCTTCTATCTTGGG
>Ircinia_variabilis_HG816018
CCAGATATGGCATTTCCAAGGCTAAATAATTTAAGTTTTTGGTTATTACCGCCGGCATTTATTATGTTAGTTGGGTCTGTTTTTGTGGAAGAGGGAGCCGGAACCGGCTGGACTTTGTACCCTCAGCTATCTGGCGGCATGGGGCATTCCGGGCCATGTGTGGATATGGCCATTTTTAGTTTGCATTTGGCGGGCATATCTTCTATCTTGGG
>Demospongiae_sp._LR655670
CCAGATATGGCATTCCCGAGGCTAAATAATTTAAGTTTTTGGTTATTACCGCCGGCATTTATTATGTTAGTTGGGTCTGTTTTTGTGGAAGAGGGGGCCGGAACCGGCTGGACTGTGTACCCTCCGCTATCTGGCGGCATGGGGCATTCCGGGCCCTGTGTGGATATGGCCATTTTTAGTTTGCATTTGGCGGGCATATCTTCTATCTTGGG
>Demospongiae_sp._LR655645
CCAGATATGGCATTCCCGAGGCTAAATAATTTAAGTTTTTGGTTATTACCGCCGGCATTTATTATGTTAGTTGGGTCTGTTTTTGTGGAAGAGGGGGCCGGAACCGGCTGGACTGTGTACCCTCCGCTATCTGGCGGCATGGGGCATTCCGGGCCCTGTGTGGATATGGCCATTTTTAGTTTGCATTTGGCGGGCATATCTTCTATCTTGGG
>Demospongiae_sp._LR655679
CCAGATATGGCATTCCCGAGGCTAAATAATTTAAGTTTTTGGTTATTACCGCCGGCATTTATTATGTTAGTTGGGTCTGTTTTTGTGGAAGAGGGGGCCGGAACCGGCTGGACTGTGTACCCTCCGCTATCTGGCGGCATGGGGCATTCCGGGCCCTGTGTGGATATGGCCATTTTTAGTTTGCATTTGGCGGGCATATCTTCTATCTTGGG
>Demospongiae_sp._LR655658
CCAGATATGGCATTCCCGAGGCTAAATAATTTAAGTTTTTGGTTATTACCGCCGGCATTTATTATGTTAGTTGGGTCTGTTTTTGTGGAAGAGGGGGCCGGAACCGGCTGGACTGTGTACCCTCCGCTATCTGGCGGCATGGGGCATTCCGGGCCCTGTGTGGATATGGCCATTTTTAGTTTGCATTTGGCGGGCATATCTTCTATCTTGGG
>Demospongiae_sp._LR655656
CCAGATATGGCATTCCCGAGGCTAAATAATTTAAGTTTTTGGTTATTACCGCCGGCATTTATTATGTTAGTTGGGTCTGTTTTTGTGGAAGAGGGGGCCGGAACCGGCTGGACTGTGTACCCTCCGCTATCTGGCGGCATGGGGCATTCCGGGCCCTGTGTGGATATGGCCATTTTTAGTTTGCATTTGGCGGGCATATCTTCTATCTTGGG
>Demospongiae_sp._LR655614
CCAGATATGGCATTCCCGAGGCTAAATAATTTAAGTTTTTGGTTATTACCGCCGGCATTTATTATGTTAGTTGGGTCTGTTTTTGTGGAAGAGGGGGCCGGAACCGGCTGGACTGTGTACCCTCCGCTATCTGGCGGCATGGGGCATTCCGGGCCCTGTGTGGATATGGCCATTTTTAGTTTGCATTTGGCGGGCATATCTTCTATCTTGGG
>Demospongiae_sp._LR655666
CCAGATATGGCATTCCCGAGGCTAAATAATTTAAGTTTTTGGTTATTACCGCCGGCATTTATTATGTTAGTTGGGTCTGTTTTTGTGGAAGAGGGGGCCGGAACCGGCTGGACTGTGTACCCTCCGCTATCTGGCGGCATGGGGCATTCCGGGCCCTGTGTGGATATGGCCATTTTTAGTTTGCATTTGGCGGGCATATCTTCTATCTTGGG
>Psammocinia_sp._FN552847
CCAGATATGGCATTCCCAAGGCTAAATAATTTAAGTTTTTGGTTATTACCGCCGGCATTTATTATGTTAGTTGGGTCTGTTTTTGTGGAAGAGGGGGCCGGAACCGGCTGGACTTTGTACCCTCCGCTATCTGGCGGCATGGGGCATTCCGGGCCATGTGTGNATATGGCTATTTTTAGTTTGCATTTGGCGGGCATATCTTCTATCTTGGG
>Psammocinia_halmiformis_JQ082837
CCAGATATGGCATTCCCAAGGCTAAATAATTTAAGTTTTTGGTTATTACCGCCGGCATTTATTATGTTAGTTGGGTCTGTTTTTGTGGAAGAGGGGGCCGGAACCGGCTGGACTTTGTACCCTCCGCTATCTGGCGGCATGGGGCATTCCGGGCCATGTGTGGATATGGCTATTTTTAGTTTGCATTTGGCGGGCATATCTTCTATCTTGGG
>Demospongiae_sp._JQ082817
CCAGATATGGCATTCCCAAGGCTAAATAATTTAAGTTTTTGGTTATTACCGCCGGCATTTATTATGTTAGTTGGGTCTGTTTTTGTGGAAGAGGGGGCCGGAACCGGCTGGACTTTGTACCCTCCGCTATCTGGCGGCATGGGGCATTCCGGGCCATGTGTGGATATGGCTATTTTTAGTTTGCATTTGGCGGGCATATCTTCTATCTTGGG
>Psammocinia_halmiformis_FN552814
CCAGATATGGCATTCCCAAGGCTAAATAATTTAAGTTTTTGGTTATTACCGCCGGCATTTATTATGTTAGTTGGGTCTGTTTTTGTGGAAGAGGGGGCCGGAACCGGCTGGACTTTGTACCCTCCGCTATCTGGCGGCATGGGGCATTCCGGGCCATGTGTGGATATGGCTATTTTTAGTTTGCATTTGGCGGGCATATCTTCTATCTTGGG
>Psammocinia_sp._FN552828
CCAGATATGGCATTCCCAAGGCTAAATAATTTAAGTTTTTGGTTATTACCGCCGGCATTTATTATGTTAGTTGGGTCTGTTTTTGTGGAAGAGGGGGCCGGAACCGGCTGGACTTTGTACCCTCCGCTATCTGGCGGCATGGGGCATTCCGGGCCATGTGTGGATATGGCTATTTTTAGTTTGCATTTGGCGGGCATATCTTCTATCTTGGG
>Psammocinia_sp._FN552826
CCAGATATGGCATTCCCAAGGCTAAATAATTTAAGTTTTTGGTTATTACCGCCGGCATTTATTATGTTAGTTGGGTCTGTTTTTGTGGAAGAGGGGGCCGGAACCGGCTGGACTTTGTACCCTCCGCTATCTGGCGGCATGGGGCATTCCGGGCCCTGTGTGGATATGGCCATTTTTAGTTTGCATTTGGCGGGCATATCTTCTATCTTGGG
>Psammocinia_sp._FN552825
CCAGATATGGCATTCCCAAGGCTAAATAATTTAAGTTTTTGGTTATTACCGCCGGCATTTATTATGTTAGTTGGGTCTGTTTTTGTGGAAGAGGGGGCCGGAACCGGCTGGACTTTGTACCCTCCGCTATCTGGCGGCATGGGGCATTCCGGGCCCTGTGTGGATATGGCCATTTTTAGTTTGCATTTGGCGGGCATATCTTCTATCTTGGG
>Psammocinia_sp._FN552851
CCAGATATGGCATTCCCAAGGCTAAATAATTTAAGTTTTTGGTTATTACCGCCGGCATTTATTATGTTAGTTGGGTCTGTTTTTGTGGAAGAGGGGGCCGGAACCGGCTGGACTTTGTACCCTCCGCTATCTGGCGGCATGGGGCATTCCGGGCCGTGTGTGGATATGGCCATTTTTAGTTTGCATTTGGCGGGCATATCTTCTATCTTGGG
>Psammocinia_sp._FN552850
CCAGATATGGCATTCCCAAGGCTAAATAATTTAAGTTTTTGGTTATTACCGCCGGCATTTATTATGTTAGTTGGGTCTGTTTTTGTGGAAGAGGGGGCCGGAACCGGCTGGACTTTGTACCCTCCGCTATCTGGCGGCATGGGGCATTCCGGGCCGTGTGTGGATATGGCCATTTTTAGTTTGCATTTGGCGGGCATATCTTCTATCTTGGG
>Psammocinia_sp._FN552846
CCAGATATGGCATTCCCAAGGCTAAATAATTTAAGTTTTTGGTTATTACCGCCGGCATTTATTATGTTAGTTGGGTCTGTTTTTGTGGAAGAGGGGGCCGGAACCGGCTGGACTTTGTACCCCCCGCTATCTGGCGGCATGGGGCATTCCGGGCCATGTGTGGATATGGCCATTTTTAGTTTGCATTTGGCGGGCATATCTTCTATCTTGGG
>Psammocinia_sp._FN552845
CCAGATATGGCATTCCCAAGGCTAAATAATTTAAGTTTTTGGTTATTACCGCCGGCATTTATTATGTTAGTTGGGTCTGTTTTTGTGGAAGAGGGGGCCGGAACCGGCTGGACTTTGTACCCCCCGCTATCTGGCGGCATGGGGCATTCCGGGCCATGTGTGGATATGGCCATTTTTAGTTTGCATTTGGCGGGCATATCTTCTATCTTGGG
>Psammocinia_bulbosa_JQ082836
CCAGATATGGCATTCCCAAGGCTAAATAATTTAAGTTTTTGGTTATTACCGCCGGCATTTATTATGTTAGTTGGGTCTGTTTTTGTGGAAGAGGGGGCCGGAACCGGCTGGACTTTGTACCCTCCGCTATCTGGCGGCATGGGGCATTCCGGGCCATGTGTGGATATGGCCATTTTTAGTTTGCATTTGGCGGGCATATCTTCTATCTTGGG
>Psammocinia_sp._FN552831
CCAGATATGGCATTCCCAAGGCTAAATAATTTAAGTTTTTGGTTATTACCGCCGGCATTTATTATGTTAGTTGGGTCTGTTTTTGTGGAAGAGGGGGCCGGAACCGGCTGGACTTTGTACCCTCCGCTATCTGGCGGCATGGGGCATTCCGGGCCATGTGTGGATATGGCCATTTTTAGTTTGCATTTGGCGGGCATATCTTCTATCTTGGG
>Psammocinia_sp._FN552855
CCAGATATGGCATTCCCAAGGCTAAATAATTTAAGTTTTTGGTTATTACCGCCGGCATTTATTATGTTAGTTGGGTCTGTTTTTGTGGAAGAGGGGGCCGGAACCGGCTGGACTTTGTACCCTCCGCTATCTGGCGGCATGGGGCATTCCGGGCCATGTGTGGATATGGCCATTTTTAGTTTGCATTTGGCGGGCATATCTTCTATCTTGGG
>Psammocinia_sp._FN552824
CCAGATATGGCATTCCCAAGGCTAAATAATTTAAGTTTTTGGTTATTACCGCCGGCATTTATTATGTTAGTTGGGTCTGTTTTTGTGGAAGAGGGGGCCGGAACCGGCTGGACTTTGTACCCTCCGCTATCTGGCGGCATGGGGCATTCCGGGCCATGTGTGGATATGGCCATTTTTAGTTTGCATTTGGCGGGCATATCTTCTATCTTGGG
>Psammocinia_sp._FN552816
CCAGATATGGCATTCCCAAGGCTAAATAATTTAAGTTTTTGGTTATTACCGCCGGCATTTATTATGTTAGTTGGGTCTGTTTTTGTGGAAGAGGGGGCCGGAACCGGCTGGACTTTGTACCCTCCGCTATCTGGCGGCATGGGGCATTCCGGGCCATGTGTGGATATGGCCATTTTTAGTTTGCATTTGGCGGGCATATCTTCTATCTTGGG
>Psammocinia_sp._FN552815
CCAGATATGGCATTCCCAAGGCTAAATAATTTAAGTTTTTGGTTATTACCGCCGGCATTTATTATGTTAGTTGGGTCTGTTTTTGTGGAAGAGGGGGCCGGAACCGGCTGGACTTTGTACCCTCCGCTATCTGGCGGCATGGGGCATTCCGGGCCATGTGTGGATATGGCCATTTTTAGTTTGCATTTGGCGGGCATATCTTCTATCTTGGG
>Psammocinia_bulbosa_FN552813
CCAGATATGGCATTCCCAAGGCTAAATAATTTAAGTTTTTGGTTATTACCGCCGGCATTTATTATGTTAGTTGGGTCTGTTTTTGTGGAAGAGGGGGCCGGAACCGGCTGGACTTTGTACCCTCCGCTATCTGGCGGCATGGGGCATTCCGGGCCATGTGTGGATATGGCCATTTTTAGTTTGCATTTGGCGGGCATATCTTCTATCTTGGG
>Psammocinia_bulbosa_FN552812
CCAGATATGGCATTCCCAAGGCTAAATAATTTAAGTTTTTGGTTATTACCGCCGGCATTTATTATGTTAGTTGGGTCTGTTTTTGTGGAAGAGGGGGCCGGAACCGGCTGGACTTTGTACCCTCCGCTATCTGGCGGCATGGGGCATTCCGGGCCATGTGTGGATATGGCCATTTTTAGTTTGCATTTGGCGGGCATATCTTCTATCTTGGG
>Psammocinia_bulbosa_FN552811
CCAGATATGGCATTCCCAAGGCTAAATAATTTAAGTTTTTGGTTATTACCGCCGGCATTTATTATGTTAGTTGGGTCTGTTTTTGTGGAAGAGGGGGCCGGAACCGGCTGGACTTTGTACCCTCCGCTATCTGGCGGCATGGGGCATTCCGGGCCATGTGTGGATATGGCCATTTTTAGTTTGCATTTGGCGGGCATATCTTCTATCTTGGG
>Thorectinae_sp._MZ486547
CCAGATATGGCATTCCCAAGGCTAAATAATTTAAGTTTTTGGTTATTACCGCCKGCATTTATTATGYTAGTTGGGTCTGTTTTTGTRGAAGAGGGGGCCGGRACYGGYTGGACTTTGTAYCCYCCGCTATCTGGCGGCATGGGGCAYTCMGGGCCATSTGTGGATATGGCTATTTTTAGTTTGCATTTGGCGGGTATATCTTCTATCTTGGG
>Demospongiae_sp._KU060658
CCAGATATGNCGTTTCCAAGRNTAAATAATNTAAGTTTTTGNTTATTGCCNCCNGCATTTATTATNTTANCTGGGTCTGTCTTTGTGGAANAGGGGGCCGGGACCGGNTGGACTTTGTACCCCCCGCTATCTGGCGGCATGGGGCATTCCGGGCCATCTGTGGATATGGCTATTTTTAGTTTGCATTTGGCGGGTATATCTTCTATCTTGGG
>Dictyoceratida_sp._LR700201
CCAGATATGGCCTTCCCAAGGCTAAATAATTTAAGTTTTTGGTTATTACCGCCGGCATTTATTATGCTAGTTGGGTCTGTTTTTGTGGAAGAGGGGGCTGGGACCGGCTGGACTGTGTACCCACCGCTATCTGGCGGTATGGGGCATTCAGGGCCATCTGTGGATATGGCGATTTTTAGTTTGCATTTGGCGGGTATCTCTTCTATCTTGGG
>Petrosaspongia_nigra_LR699414
CCAGATATGGCCTTCCCCAGGCTAAATAATTTAAGTTTTTGGTTATTGCCGCCGGCATTTATTATGCTAGTTGGGTCTGTTTTTGTGGAAGAGGGGGCTGGGACCGGCTGGACTGTGTACCCACCGCTATCTGGCGGTATAGGGCATTCAGGGCCATCTGTGGATATGGCGATTTTTAGTTTGCATTTGGCGGGTATATCTTCTATCTTGGG
>Petrosaspongia_nigra_LR699413
CCAGATATGGCCTTCCCCAGGCTAAATAATTTAAGTTTTTGGTTATTGCCGCCGGCATTTATTATGCTAGTTGGGTCTGTTTTTGTGGAAGAGGGGGCTGGGACCGGCTGGACTGTGTACCCACCGCTATCTGGCGGTATAGGGCATTCAGGGCCATCTGTGGATATGGCGATTTTTAGTTTGCATTTGGCGGGTATATCTTCTATCTTGGG
>Spongia_officinalis_JQ082842
CCCGATATGGCGTTCCCACGGCTAAATAATTTAAGTTTTTGGTTATTGCCGCCGGCATTTATTATGTTAGTTGGGTCTGTTTTTGTGGAAGAGGGGGCCGGAACCGGCTGGACTTTGTACCCCCCGCTATCTGGCGGCATGGGGCATTCCGGGCCATCTGTGGATATGGCTATTTTTAGTTTGCATTTGGCGGGTATATCTTCTATCTTGGG
>Cf._Scalarispongia_JQ082796
CCCGATATGGCGTTCCCACGGCTAAATAATTTAAGTTTTTGGTTATTGCCGCCGGCATTTATTATGTTAGTTGGGTCTGTTTTTGTGGAAGAGGGGGCCGGAACCGGCTGGACTTTGTACCCCCCGCTATCTGGCGGCATGGGGCATTCCGGGCCATCTGTGGATATGGCTATTTTTAGTTTGCATTTGGCGGGTATATCTTCTATCTTGGG
>Spongia_sp._OL673063
CCCGATATGGCGTTCCCACGGCTAAATAATTTAAGTTTTTGGTTATTGCCGCCGGCATTTATTATGTTAGTTGGGTCTGTTTTTGTGGAAGAGGGGGCCGGAACCGGCTGGACTTTGTACCCCCCGCTATCTGGCGGCATGGGGCATTCCGGGCCATCTGTGGATATGGCTATTTTTAGTTTGCATTTGGCGGGTATATCTTCTATCTTGGG
>Spongia_officinalis_HQ830362
CCCGATATGGCGTTCCCACGGCTAAATAATTTAAGTTTTTGGTTATTGCCGCCGGCATTTATTATGTTAGTTGGGTCTGTTTTTGTGGAAGAGGGGGCCGGAACCGGCTGGACTTTGTACCCCCCGCTATCTGGCGGCATGGGGCATTCCGGGCCATCTGTGGATATGGCTATTTTTAGTTTGCATTTGGCGGGTATATCTTCTATCTTGGG
>Hippospongia_communis_OR297980
CCCGATATGGCGTTCCCACGGCTAAATAATTTAAGTTTTTGGTTATTGCCGCCGGCATTTATTATGTTAGTTGGGTCTGTTTTTGTGGAAGAGGGGGCCGGAACCGGCTGGACTTTGTACCCCCCGCTATCTGGCGGCATGGGGCATTCCGGGCCATCTGTGGATATGGCTATTTTTAGTTTGCATTTGGCGGGTATATCTTCTATCTTGGG
>Hippospongia_communis_OR297979
CCCGATATGGCGTTCCCACGGCTAAATAATTTAAGTTTTTGGTTATTGCCGCCGGCATTTATTATGTTAGTTGGGTCTGTTTTTGTGGAAGAGGGGGCCGGAACCGGCTGGACTTTGTACCCCCCGCTATCTGGCGGCATGGGGCATTCCGGGCCATCTGTGGATATGGCTATTTTTAGTTTGCATTTGGCGGGTATATCTTCTATCTTGGG
>Hippospongia_communis_OR297978
CCCGATATGGCGTTCCCACGGCTAAATAATTTAAGTTTTTGGTTATTGCCGCCGGCATTTATTATGTTAGTTGGGTCTGTTTTTGTGGAAGAGGGGGCCGGAACCGGCTGGACTTTGTACCCCCCGCTATCTGGCGGCATGGGGCATTCCGGGCCATCTGTGGATATGGCTATTTTTAGTTTGCATTTGGCGGGTATATCTTCTATCTTGGG
>Spongia_mollissima_OR297976
CCCGATATGGCGTTCCCACGGCTAAATAATTTAAGTTTTTGGTTATTGCCGCCGGCATTTATTATGTTAGTTGGGTCTGTTTTTGTGGAAGAGGGGGCCGGAACCGGCTGGACTTTGTACCCCCCGCTATCTGGCGGCATGGGGCATTCCGGGCCATCTGTGGATATGGCTATTTTTAGTTTGCATTTGGCGGGTATATCTTCTATCTTGGG
>Spongia_mollissima_OR297975
CCCGATATGGCGTTCCCACGGCTAAATAATTTAAGTTTTTGGTTATTGCCGCCGGCATTTATTATGTTAGTTGGGTCTGTTTTTGTGGAAGAGGGGGCCGGAACCGGCTGGACTTTGTACCCCCCGCTATCTGGCGGCATGGGGCATTCCGGGCCATCTGTGGATATGGCTATTTTTAGTTTGCATTTGGCGGGTATATCTTCTATCTTGGG
>Spongia_officinalis_OR297973
CCCGATATGGCGTTCCCACGGCTAAATAATTTAAGTTTTTGGTTATTGCCGCCGGCATTTATTATGTTAGTTGGGTCTGTTTTTGTGGAAGAGGGGGCCGGAACCGGCTGGACTTTGTACCCCCCGCTATCTGGCGGCATGGGGCATTCCGGGCCATCTGTGGATATGGCTATTTTTAGTTTGCATTTGGCGGGTATATCTTCTATCTTGGG
>Spongia_officinalis_OR297972
CCCGATATGGCGTTCCCACGGCTAAATAATTTAAGTTTTTGGTTATTGCCGCCGGCATTTATTATGTTAGTTGGGTCTGTTTTTGTGGAAGAGGGGGCCGGAACCGGCTGGACTTTGTACCCCCCGCTATCTGGCGGCATGGGGCATTCCGGGCCATCTGTGGATATGGCTATTTTTAGTTTGCATTTGGCGGGTATATCTTCTATCTTGGG
>Spongia_officinalis_OR297971
CCCGATATGGCGTTCCCACGGCTAAATAATTTAAGTTTTTGGTTATTGCCGCCGGCATTTATTATGTTAGTTGGGTCTGTTTTTGTGGAAGAGGGGGCCGGAACCGGCTGGACTTTGTACCCCCCGCTATCTGGCGGCATGGGGCATTCCGGGCCATCTGTGGATATGGCTATTTTTAGTTTGCATTTGGCGGGTATATCTTCTATCTTGGG
>Spongia_officinalis_OR297970
CCCGATATGGCGTTCCCACGGCTAAATAATTTAAGTTTTTGGTTATTGCCGCCGGCATTTATTATGTTAGTTGGGTCTGTTTTTGTGGAAGAGGGGGCCGGAACCGGCTGGACTTTGTACCCCCCGCTATCTGGCGGCATGGGGCATTCCGGGCCATCTGTGGATATGGCTATTTTTAGTTTGCATTTGGCGGGTATATCTTCTATCTTGGG
>Spongia_sp._KX574849
CCCGATATGGCGTTCCCACGGCTAAATAATTTAAGTTTTTGGTTATTGCCGCCGGCATTTATTATGTTAGTTGGGTCTGTTTTTGTGGAAGAGGGGGCCGGAACCGGCTGGACTTTGTACCCCCCGCTATCTGGCGGCATGGGGCATTCCGGGCCATCTGTGGATATGGCTATTTTTAGTTTGCATTTGGCGGGTATATCTTCTATCTTGGG
>Spongia_sp._KX574853
CCCGATATGGCGTTCCCACGGCTAAATAATTTAAGTTTTTGGTTATTGCCGCCGGCATTTATTATGTTAGTTGGGTCTGTTTTTGTGGAAGAGGGGGCCGGAACCGGCTGGACTTTGTACCCCCCGCTATCTGGCGGCATGGGGCATTCCGGGCCATCTGTGGATATGGCTATTTTTAGTTTGCATTTGGCGGGTATATCTTCTATCTTGGG
>Spongia_sp._KX574850
CCCGATATGGCGTTCCCACGGCTAAATAATTTAAGTTTTTGGTTATTGCCGCCGGCATTTATTATGTTAGTTGGGTCTGTTTTTGTGGAAGAGGGGGCCGGAACCGGCTGGACTTTGTACCCCCCGCTATCTGGCGGCATGGGGCATTCCGGGCCATCTGTGGATATGGCTATTTTTAGTTTGCATTTGGCGGGTATATCTTCTATCTTGGG
>Spongia_sp._KX574847
CCCGATATGGCGTTCCCACGGCTAAATAATTTAAGTTTTTGGTTATTGCCGCCGGCATTTATTATGTTAGTTGGGTCTGTTTTTGTGGAAGAGGGGGCCGGAACCGGCTGGACTTTGTACCCCCCGCTATCTGGCGGCATGGGGCATTCCGGGCCATCTGTGGATATGGCTATTTTTAGTTTGCATTTGGCGGGTATATCTTCTATCTTGGG
>Spongia_sp._KX574848
CCCGATATGGCGTTCCCACGGCTAAATAATTTAAGTTTTTGGTTATTGCCGCCGGCATTTATTATGTTAGTTGGGTCTGTTTTTGTGGAAGAGGGGGCCGGAACCGGCTGGACTTTGTACCCCCCGCTATCTGGCGGCATGGGGCATTCCGGGCCATCTGTGGATATGGCTATTTTTAGTTTGCATTTGGCGGGTATATCTTCTATCTTGGG
>Rhopaloeides_odorabile_LR699419
CCAGATATGGCGTTCCCAAGGCTAAATAATTTAAGTTTTTGGTTATTGCCGCCGGCATTTATTATGTTAGTTGGGTCTGTTTTTGTGGAGGAGGGGGCCGGGACCGGCTGGACTTTGTACCCCCCGCTATCTGGCGGCATGGGGCATTCCGGNCCATCTGTGGATATGGCTATTTTTANTTTGCATTTGGCGGGTATATCTTCTATCTTGGG
>Spongia_officinalis_KX454499
CCAGATATGGCGTTCCCAAGGCTAAATAATTTAAGTTTTTGGTTATTGCCGCCGGCATTTATTATGTTAGTTGGGTCTGTTTTTGTGGAGGAGGGGGCCGGGACCGGCTGGACTTTGTACCCCCCGCTATCCGGCGGCATGGGGCATTCCGGGCCCTCTGTGGATATGGCTATTTTTAGTTTGCATTTGGCGGGTATATCTTCTATCTTGGG
>Rhopaloeides_odorabile_LR699418
CCAGATATGGCGTTCCCAAGGCTAAATAATTTAAGTTTTTGGTTATTGCCGCCGGCATTTATTATGTTAGTTGGGTCTGTTTTTGTGGAGGAGGGGGCCGGAACCGGCTGGACTTTGTACCCCCCGCTATCTGGCGGCATGGGGCATTCCGGGCCCTCTGTGGATATGGCTATTTTTAGTTTGCATTTGGCGGGTATATCTTCTATCTTGGG
>Rhopaloeides_odorabile_LR699417
CCAGATATGGCGTTCCCAAGGCTAAATAATTTAAGTTTTTGGTTATTGCCGCCGGCATTTATTATGTTAGTTGGGTCTGTTTTTGTGGAGGAGGGGGCCGGAACCGGCTGGACATTGTACCCCCCGCTATCTGGCGGCATGGGGCATTCCGGGCCCTCTGTGGATATGGCTATTTTTAGTTTGCATTTGGCGGGTATATCTTCTATCTTGGG
>Strepsichordaia_caliciformis_JQ082843
CCAGATATGGCGTTTCCAANNCTAAATAATNTAAGTTTTTGGTTATTACCGCCGGCATTTAYTATGTTAGTCGGGTCTGTTTTTGTGGAAGAGGGGGCCGGGACCGGCTGGACTTTGTACCCCCCGCTATCCGGCGGCATGGGGCATTCCGGGCCATCTGTGGATATGGCTATTTTTAGTTTGCATTTGGCGGGTATATCTTCTATCTTGGG
>Fasciospongia_sp._OX422377
CCAGATATGGCGTTCCCAAGGCTAAATAATTTAAGTTTTTGGTTATTGCCGCCGGCATTTATTATGTTAGTTGGGTCTGTTTTTGTGGAAGAGGGGGCCGGGACCGGCTGGACTTTGTACCCCCCGCTATCTGGTGGWATGGGGCACTCCGGGCCATCTGTGGATATGGCTATTTTTAGTTTGCATTTGGCGGGTATATCTTCTATCTTGGG
>Fasciospongia_sp._OP267275
CCAGATATGGCGTTCCCAAGGCTAAATAATTTAAGTTTTTGGTTATTGCCGCCGGCATTTATTATGTTAGTTGGGTCTGTTTTTGTGGAAGAGGGGGCCGGGACCGGCTGGACTTTGTACCCCCCGCTATCTGGTGGWATGGGGCACTCCGGGCCATCTGTGGATATGGCTATTTTTAGTTTGCATTTGGCGGGTATATCTTCTATCTTGGG
>Carteriospongia_contorta_JQ082789
CCAGATATGGCGTTTCCAAGGCTAAATAATTTAAGTTTTTGGTTATTACCGCCGGCATTTATTATGTTAGTCGGGTCTGTTTTTGTGGAAGAGGGGGCCGGGACCGGCTGGACTTTGTACCCCCCGCTATCNGGCGGCATGGGGCATTCCGGGCCATCTGTGGATATGGCTATTTTTAGTTTGCATTTGGCGGGTATATCTTCTATCTTGGG
>Phyllospongia_papyracea_JQ082833
CCAGATATGGCGTTTCCAAGGCTAAATAATTTAAGTTTTTGGTTATTACCGCCGGCATTTATTATGTTAGTCGGGTCTGTTTTTGTGGAAGAGGGGGCCGGGACCGGCTGGACTTTGTACCCCCCGCTATCNGGCGGCATGGGGCATTCCGGGCCATCTGTGGATATGGCTATTTTTAGTTTGCATTTGGCGGGTATATCTTCTATCTTGGG
>Strepsichordaia_lendenfeldi_FN552875
CCAGATATGGCGTTTCCAAGGCTAAATAATTTAAGTTTTTGGTTATTACCGCCGGCATTTATTATGTTAGTCGGGTCTGTTTTTGTGGAAGAGGGGGCCGGGACCGGCTGGACTTTGTACCCGCCGCTATCTGGCGGCATGGGGCATTCCGGGCCATCTGTGGATATGGCTATTTTTAGTTTGCATTTGGCGGGTATATCTTCTATCTTGGG
>Thorectidae_sp._LR699429
CCAGATATGGCGTTTCCAAGGCTAAATAATTTAAGTTTTTGGTTATTACCGCCGGCATTTATTATGTTAGTCGGGTCTGTTTTTGTGGAAGAGGGGGCCGGGACCGGCTGGACTTTGTACCCGCCGCTATCTGGCGGCATGGGGCATTCCGGGCCATCTGTGGATATGGCTATTTTTAGTTTGCATTTGGCGGGTATATCTTCTATCTTGGG
>Strepsichordaia_lendenfeldi_LR699427
CCAGATATGGCGTTTCCAAGGCTAAATAATTTAAGTTTTTGGTTATTACCGCCGGCATTTATTATGTTAGTCGGGTCTGTTTTTGTGGAAGAGGGGGCCGGGACCGGCTGGACTTTGTACCCGCCGCTATCTGGCGGCATGGGGCATTCCGGGCCATCTGTGGATATGGCTATTTTTAGTTTGCATTTGGCGGGTATATCTTCTATCTTGGG
>Strepsichordaia_aliena_LR699426
CCAGATATGGCGTTTCCAAGGCTAAATAATTTAAGTTTTTGGTTATTACCGCCGGCATTTATTATGTTAGTCGGGTCTGTTTTTGTGGAAGAGGGGGCCGGGACCGGCTGGACTTTGTACCCGCCGCTATCTGGCGGCATGGGGCATTCCGGGCCATCTGTGGATATGGCTATTTTTAGTTTGCATTTGGCGGGTATATCTTCTATCTTGGG
>Lendenfeldia_plicata_LR699412
CCAGATATGGCGTTTCCAAGGCTAAATAATTTAAGTTTTTGGTTATTACCGCCGGCATTTATTATGTTAGTCGGGTCTGTTTTTGTGGAAGAGGGGGCCGGGACCGGCTGGACTTTGTACCCGCCGCTATCTGGCGGCATGGGGCATTCCGGGCCATCTGTGGATATGGCTATTTTTAGTTTGCATTTGGCGGGTATATCTTCTATCTTGGG
>Lendenfeldia_plicata_LR699411
CCAGATATGGCGTTTCCAAGGCTAAATAATTTAAGTTTTTGGTTATTACCGCCGGCATTTATTATGTTAGTCGGGTCTGTTTTTGTGGAAGAGGGGGCCGGGACCGGCTGGACTTTGTACCCGCCGCTATCTGGCGGCATGGGGCATTCCGGGCCATCTGTGGATATGGCTATTTTTAGTTTGCATTTGGCGGGTATATCTTCTATCTTGGG
>Carteriospongia_mantelli_LR699404
CCAGATATGGCGTTTCCAAGGCTAAATAATTTAAGTTTTTGGTTATTACCGCCGGCATTTATTATGTTAGTCGGGTCTGTTTTTGTGGAAGAGGGGGCCGGGACCGGCTGGACTTTGTACCCGCCGCTATCTGGCGGCATGGGGCATTCCGGGCCATCTGTGGATATGGCTATTTTTAGTTTGCATTTGGCGGGTATATCTTCTATCTTGGG
>Carteriospongia_mantelli_LR699403
CCAGATATGGCGTTTCCAAGGCTAAATAATTTAAGTTTTTGGTTATTACCGCCGGCATTTATTATGTTAGTCGGGTCTGTTTTTGTGGAAGAGGGGGCCGGGACCGGCTGGACTTTGTACCCGCCGCTATCTGGCGGCATGGGGCATTCCGGGCCATCTGTGGATATGGCTATTTTTAGTTTGCATTTGGCGGGTATATCTTCTATCTTGGG
>Phyllospongia_papyracea_LR699416
CCAGATATGGCGTTTCCAAGGCTAAATAATTTAAGTTTTTGGTTATTACCGCCGGCATTTATTATGTTAGTCGGGTCTGTTTTTGTGGAAGAGGGGGCCGGGACCGGCTGGACTTTGTACCCCCCGCTATCTGGCGGCATGGGGCATTCCGGGCCATCTGTGGATATGGCTATTTTTAGTTTGCATTTGGCGGGTATATCTTCTATCTTGGG
>Phyllospongia_lamellosa_LR699415
CCAGATATGGCGTTTCCAAGGCTAAATAATTTAAGTTTTTGGTTATTACCGCCGGCATTTATTATGTTAGTCGGGTCTGTTTTTGTGGAAGAGGGGGCCGGGACCGGCTGGACTTTGTACCCCCCGCTATCTGGCGGCATGGGGCATTCCGGGCCATCTGTGGATATGGCTATTTTTAGTTTGCATTTGGCGGGTATATCTTCTATCTTGGG
>Carteriospongia_foliascens_LR699402
CCAGATATGGCGTTTCCAAGGCTAAATAATTTAAGTTTTTGGTTATTACCGCCGGCATTTATTATGTTAGTCGGGTCTGTTTTTGTGGAAGAGGGGGCCGGGACCGGCTGGACTTTGTACCCCCCGCTATCTGGCGGCATGGGGCATTCCGGGCCATCTGTGGATATGGCTATTTTTAGTTTGCATTTGGCGGGTATATCTTCTATCTTGGG
>Carteriospongia_flabellifera_LR699401
CCAGATATGGCGTTTCCAAGGCTAAATAATTTAAGTTTTTGGTTATTACCGCCGGCATTTATTATGTTAGTCGGGTCTGTTTTTGTGGAAGAGGGGGCCGGGACCGGCTGGACTTTGTACCCCCCGCTATCTGGCGGCATGGGGCATTCCGGGCCATCTGTGGATATGGCTATTTTTAGTTTGCATTTGGCGGGTATATCTTCTATCTTGGG
>Demospongiae_sp._KU060626
CCAGATATGGCGTTTCCAAGGCTAAATAATTTAAGTTTTTGGTTATTGCCGCCGGCATTTATTATGTTAGCTGGGTCTGTCTTTGTGGAAGAGGGGGCCGGGACCGGCTGGACTTTGTACCCCCCGCTATCTGGCGGCATGGGGCATTCCGGGCCATCTGTGGATATGGCTATTTTTAGTTTGCATTTGGCGGGTATATCTTCTATCTTGGG
>Spongiidae_sp._LR699424
CCAGATATGGCGTTCCCAAGGCTAAATAATTTAAGTTTTTGGTTATTGCCGCCGGCATTTATTATGTTAGTTGGGTCTGTTTTTGTGGAAGAGGGGGCTGGGACCGGCTGGACTTTGTACCCACCGCTATCTGGCGGTATGGGGCATTCCGGGCCATCTGTGGATATGGCTATTTTTAGTTTGCATTTGGCGGGTATATCTTCTATCTTGGG
>Spongiidae_sp._LR699425
CCAGATATGGCGTTCCCAAGGCTAAATAATTTAAGTTTTTGGTTATTGCCGCCGGCATTTATTATGTTAGTTGGGTCTGTTTTTGTGGAAGAGGGGGCTGGGACCGGCTGGACTTTGTACCCACCGCTATCTGGCGGTATGGGGCATTCCGGGCCATCTGTGGATATGGCTATTTTTAGTTTGCATTTGGCGGGTATATCTTCTATCTTGGG
>Spongiidae_sp._LR699423
CCAGATATGGCGTTCCCAAGGCTAAATAATTTAAGTTTTTGGTTATTGCCGCCGGCATTTATTATGTTAGTTGGGTCTGTTTTTGTGGAAGAGGGGGCTGGGACCGGCTGGACTTTGTACCCACCGCTATCTGGCGGTATGGGGCATTCCGGGCCATCTGTGGATATGGCTATTTTTAGTTTGCATTTGGCGGGTATATCTTCTATCTTGGG
>Demospongiae_sp._LR655627
CCAGATATGGCGTTCCCAAGGCTAAATAATTTAAGTTTTTGGTTATTGCCGCCGGCATTTATTATGTTAGTTGGGTCTGTCTTTGTGGAAGAGGGGGCCGGGGCCGGCTGGACTTTGTACCCTCCGTTATCTGGCGGCATGGGGCATTCCGGGCCATCTGTGGATATGGCTATTTTTAGTTTGCATTTGGCGGGTATATCTTCTATCTTGGG
>Spongiidae_sp._MZ487402
CCAGATATGGCGTTTCCAAGGCTAAATAATTTAAGTTTTTGGTTATTGCCGCCGGCATTTATTATGTTAGTTGGGTCTGTTTTTGTGGAAGAGGGGGCCGGGACCGGCTGGACTTTGTACCCTCCGCTATCTGGCGGCATGGGGCATTCCGGGCCATCTGTGGATATGGCTATTTTTAGTTTGCATTTGGCGGGTATATCTTCTATTTTGGG
>Spongiidae_sp._MZ487387
CCAGATATGGCGTTTCCAAGGCTAAATAATTTAAGTTTTTGGTTATTGCCGCCGGCATTTATTATGTTAGTTGGGTCTGTTTTTGTGGAAGAGGGGGCCGGGACCGGCTGGACTTTGTACCCTCCGCTATCTGGCGGCATGGGGCATTCCGGGCCATCTGTGGATATGGCTATTTTTAGTTTGCATTTGGCGGGTATATCTTCTATTTTGGG
>Spongia_sp._KX574851
CCAAATATGGCGTTCCCAAGGCTAAATAATTTAAGTTTTTGGTTATTGCCGCCGGCATTTATTATGTTAGTTGGGTCTGTTTTTGTGGAAAAGGGGGCCGGTACCGGCTGGACTTTGTACCCTCCGCTATCTGGCGGCATGGGGCATTCCGGGCCATCTGTGGATATGGCTATTTTTAGTTTGCATTTGGCGGGTATATCTTCTATCTTGGG
>Spongia_sp._KX574854
CCAAATATGGCGTTCCCAAGGCTAAATAATTTAAGTTTTTGGTTATTGCCGCCGGCATTTATTATGTTAGTTGGGTCTGTTTTTGTGGAAAAGGGGGCCGGTACCGGCTGGACTTTGTACCCTCCGCTATCTGGCGGCATGGGGCATTCCGGGCCATCTGTGGATATGGCTATTTTTAGTTTGCATTTGGCGGGTATATCTTCTATCTTGGG
>Spongia_sp._KX574852
CCAAATATGGCGTTCCCAAGGCTAAATAATTTAAGTTTTTGGTTATTGCCGCCGGCATTTATTATGTTAGTTGGGTCTGTTTTTGTGGAAAAGGGGGCCGGTACCGGCTGGACTTTGTACCCTCCGCTATCTGGCGGCATGGGGCATTCCGGGCCATCTGTGGATATGGCTATTTTTAGTTTGCATTTGGCGGGTATATCTTCTATCTTGGG
>Spongia_officinalis_OR297974
CCAGATATGGCGTTCCCAAGGCTAAATAATTTAAGTTTTTGGTTGTTGCCGCCGGCATTTATTATGTTAGTTGGGTCTGTTTTTGTGGAAGAGGGGGCCGGTACCGGCTGGACTTTGTACCCTCCGCTATCTGGCGGCATGGGGCATTCCGGGCCATCTGTGGATATGGCTATTTTTAGTTTGCATTTGGCGGGTATATCTTCTATCTTGGG
>Spongia_nitens_KX866744
CCAGATATGGCGTTCCCAAGGCTAAATAATTTAAGTTTTTGGTTATTGCCGCCGGCATTTATTATGTTAGTTGGGTCTGTTTTTGTGGAAGAGGGGGCCGGTACCGGCTGGACTTTGTACCCTCCGCTATCTGGCGGCATGGGGCATTCCGGGCCATCTGTGGATATGGCTATTTTTAGTTTGCATTTGGCGGGTATATCTTCTATCTTGGG
>Spongia_sp._HG816022
CCAGATATGGCGTTCCCAAGGCTAAATAATTTAAGTTTTTGGTTATTGCCGCCGGCATTTATTATGTTAGTTGGGTCTGTTTTTGTGGAAGAGGGGGCCGGTACCGGCTGGACTTTGTACCCTCCGCTATCTGGCGGCATGGGGCATTCCGGGCCATCTGTGGATATGGCTATTTTTAGTTTGCATTTGGCGGGTATATCTTCTATCTTGGG
>Spongia_sp._HG816021
CCAGATATGGCGTTCCCAAGGCTAAATAATTTAAGTTTTTGGTTATTGCCGCCGGCATTTATTATGTTAGTTGGGTCTGTTTTTGTGGAAGAGGGGGCCGGTACCGGCTGGACTTTGTACCCTCCGCTATCTGGCGGCATGGGGCATTCCGGGCCATCTGTGGATATGGCTATTTTTAGTTTGCATTTGGCGGGTATATCTTCTATCTTGGG
>Spongia_sp._HG816020
CCAGATATGGCGTTCCCAAGGCTAAATAATTTAAGTTTTTGGTTATTGCCGCCGGCATTTATTATGTTAGTTGGGTCTGTTTTTGTGGAAGAGGGGGCCGGTACCGGCTGGACTTTGTACCCTCCGCTATCTGGCGGCATGGGGCATTCCGGGCCATCTGTGGATATGGCTATTTTTAGTTTGCATTTGGCGGGTATATCTTCTATCTTGGG
>Spongia_officinalis_HQ830364
CCAGATATGGCGTTCCCAAGGCTAAATAATTTAAGTTTTTGGTTATTGCCGCCGGCATTTATTATGTTAGTTGGGTCTGTTTTTGTGGAAGAGGGGGCCGGTACCGGCTGGACTTTGTACCCTCCGCTATCTGGCGGCATGGGGCATTCCGGGCCATCTGTGGATATGGCTATTTTTAGTTTGCATTTGGCGGGTATATCTTCTATCTTGGG
>Spongia_maitasuna_OR297955
CCAGATATGGCGTTCCCAAGGCTAAATAATTTAAGTTTTTGGTTATTGCCGCCGGCATTTATTATGTTAGTTGGGTCTGTTTTTGTGGAAGAGGGGGCCGGTACCGGCTGGACTTTGTACCCTCCGCTATCTGGCGGCATGGGGCATTCCGGGCCATCTGTGGATATGGCTATTTTTAGTTTGCATTTGGCGGGTATATCTTCTATCTTGGG
>Spongia_maitasuna_OR297954
CCAGATATGGCGTTCCCAAGGCTAAATAATTTAAGTTTTTGGTTATTGCCGCCGGCATTTATTATGTTAGTTGGGTCTGTTTTTGTGGAAGAGGGGGCCGGTACCGGCTGGACTTTGTACCCTCCGCTATCTGGCGGCATGGGGCATTCCGGGCCATCTGTGGATATGGCTATTTTTAGTTTGCATTTGGCGGGTATATCTTCTATCTTGGG
>Spongia_maitasuna_OR297953
CCAGATATGGCGTTCCCAAGGCTAAATAATTTAAGTTTTTGGTTATTGCCGCCGGCATTTATTATGTTAGTTGGGTCTGTTTTTGTGGAAGAGGGGGCCGGTACCGGCTGGACTTTGTACCCTCCGCTATCTGGCGGCATGGGGCATTCCGGGCCATCTGTGGATATGGCTATTTTTAGTTTGCATTTGGCGGGTATATCTTCTATCTTGGG
>Spongia_officinalis_HQ830363
CCAGATATGGCGTTCCCAAGGCTAAATAATTTAAGTTTTTGGTTATTGCCGCCGGCATTTATTATGTTAGTTGGGTCTGTTTTTGTGGAAGAGGGGGCCGGTACCGGCTGGACTTTGTACCCTCCGCTATCTGGCGGCATGGGGCATTCCGGGCCATCTGTGGATATGGCTATTTTTAGTTTGCATTTGGCGGGTATATCTTCTATCTTGGG
>Cacospongia_mycofijiensis_LR699400
CCAGATATGGCCTTTCCAAGGCTAAATAATTTAAGTTTTTGGTTATTACCGCCCGCCTTTATTATGCTAGTTGGGTCTGTTTTTGTGGAAGGGGGAGCCGGGACCGGCTGGACTTTGTACCCACCGCTATCTGGCGGGATGGGGCATTCTGGGCCATCTGTGGATATGGCTATTTTTAGTTTGCATTTGGCGGGTATATCTTCTATCTTGGG
>Cacospongia_mycofijiensis_LR699398
CCAGATATGGCCTTTCCAAGGCTAAATAATTTAAGTTTTTGGTTATTACCGCCCGCCTTTATTATGCTAGTTGGGTCTGTTTTTGTGGAAGGGGGAGCCGGGACCGGCTGGACTTTGTACCCACCGCTATCTGGCGGGATGGGGCATTCTGGGCCATCTGTGGATATGGCTATTTTTAGTTTGCATTTGGCGGGTATATCTTCTATCTTGGG
>Cacospongia_mycofijiensis_LR699396
CCAGATATGGCCTTTCCAAGGCTAAATAATTTAAGTTTTTGGTTATTACCGCCCGCCTTTATTATGCTAGTTGGGTCTGTTTTTGTGGAAGGGGGAGCCGGGACCGGCTGGACTTTGTACCCACCGCTATCTGGCGGGATGGGGCATTCTGGGCCATCTGTGGATATGGCTATTTTTAGTTTGCATTTGGCGGGTATATCTTCTATCTTGGG
>Cacospongia_mycofijiensis_LR699399
CCAGATATGGCCTTTCCAAGGCTAAATAATTTAAGTTTTTGGTTATTACCGCCTGCCTTTATTATGCTAGTTGGGTCTGTTTTTGTGGAAGGGGGAGCCGGGACCGGCTGGACTTTGTACCCACCGCTATCTGGCGGGATGGGGCATTCTGGGCCATCTGTGGATATGGCTATTTTTAGTTTGCATTTGGCGGGTATATCTTCTATCTTGGG
>Hyrtios_sp._KU060577
CCAGATATGGCATTTCCAAGGCTAAATAATTTAAGTTTTTGGTTATTACCGCCTGCATTTATTATGTTAGTCGGGTCTGTTTTTGTGGAAGAGGGTGCCGGAACTGGTTGGACTTTGTACCCTCCGCTATCTGGTGGTATGGGGCACTCTGGGCCATCTGTGGATATGGCTATTTTTAGTTTGCATTTGGCGGGTATATCTTCTATCTTGGG
>Hyrtios_sp._KU060579
CCAGATATGGCATTTCCAAGGCTAAATAATTTAAGTTTTTGGTTATTACCGCCTGCATTTATTATGTTAGTCGGGTCTGTTTTTGTGGAAGAGGGTGCCGGAACTGGTTGGACTTTGTACCCTCCGCTATCTGGTGGTATGGGGCACTCTGGGCCATCTGTGGATATGGCTATTTTTAGTTTGCATTTGGCGGGTATATCTTCTATCTTGGG
>Hyrtios_sp._KU060732
CCAGATATGGCATTTCCAAGGCTAAATAACTTAAGTTTTTGGTTATTACCGCCTGCATTTATTATGTTAGTCGGGTCTGTTTTTGTGGAAGAGGGGGCCGGAACAGGTTGGACTTTGTACCCTCCGCTATCTGGTGGTATGGGGCACTCTGGGCCATCTGTGGATATGGCTATTTTTAGTTTGCATTTGGCGGGTATATCTTCTATCTTGGG
>Hyrtios_sp._KU060715
CCAGATATGGCATTTCCAAGGCTAAATAACTTAAGTTTTTGGTTATTACCGCCTGCATTTATTATGTTAGTCGGGTCTGTTTTTGTGGAAGAGGGGGCCGGAACAGGTTGGACTTTGTACCCTCCGCTATCTGGTGGTATGGGGCACTCTGGGCCATCTGTGGATATGGCTATTTTTAGTTTGCATTTGGCGGGTATATCTTCTATCTTGGG
>Cacospongia_mycofijiensis_LR699397
CCAGATATGGCATTCCCAAGGCTAAATAATTTAAGTTTTTGGTTATTACCGCCTGCATTTATTATGCTAGTTGGGTCTGTTTTTGTAGAAGAGGGGGCCGGGACTGGCTGGACTTTGTATCCTCCGCTATCTGGCGGCATGGGGCACTCAGGGCCATCTGTGGATATGGCTATTTTTAGTTTGCATTTGGCGGGTATATCTTCTATCTTGGG
>Thorectinae_sp._MZ486811
CCAGATATGGCATTCCCAAGGCTAAATAATTTAAGTTTTTGGTTATTACCGCCTGCATTTATTATGCTAGTTGGGTCTGTTTTTGTAGAAGAGGGGGCCGGGACTGGCTGGACTTTGTATCCTCCGCTATCTGGCGGCATGGGGCACTCAGGGCCATCTGTGGATATGGCTATTTTTAGTTTGCATTTGGCGGGTATATCTTCTATCTTGGG
>Hyrtios_sp._KU060600
CCAGATATGGCATTCCCAAGGCTAAATAATTTAAGTTTTTGGTTATTACCGCCTGCATTTATTATGCTAGTTGGGTCTGTTTTTGTAGAAGAGGGGGCCGGGACTGGCTGGACTTTGTATCCTCCGCTATCTGGCGGCATGGGGCACTCAGGGCCATCTGTGGATATGGCTATTTTTAGTTTGCATTTGGCGGGTATATCTTCTATCTTGGG
>Hyrtios_sp._KU060599
CCAGATATGGCATTCCCAAGGCTAAATAATTTAAGTTTTTGGTTATTACCGCCTGCATTTATTATGCTAGTTGGGTCTGTTTTTGTAGAAGAGGGGGCCGGGACTGGCTGGACTTTGTATCCTCCGCTATCTGGCGGCATGGGGCACTCAGGGCCATCTGTGGATATGGCTATTTTTAGTTTGCATTTGGCGGGTATATCTTCTATCTTGGG
>Dictyoceratida_sp._MW059050
CCAGATATGGCCTTCCCAAGGCTAAATAATTTAAGTTTTTGGTTATTACCGCCTGCATTTATTATGCTAGTTGGGTCTGTTTTTGTAGAAGAGGGGGCCGGGACTGGCTGGACTTTGTATCCTCCGCTATCTGGCGGCATGGGGCACTCCGGGCCATCTGTGGATATGGCTATTTTTAGTTTGCATTTGGCGGGTATATCTTCTATCTTGGG
>Aplysinopsis_sp._JQ082788
CCAGATATGGCATTCCCAAKGCTAAATAATTTAAGTTTTTGGTTATTACCGCCTGCATTTATTATGCTAGTNGGGTCTGTTTTTGTAGAAGAGGGGGCCGGGACTGGTTGGACTTTGTATCCTCCGCTATCTGGCGGCATGGGGCACTCCGGGCCATCTGTGGATATGGCTATTTTTAGTTTGCATTTGGCGGGTATATCTTCTATCTTGGG
>Thorectinae_sp._LR699433
CCAGATATGGCCTTCCCAAGGCTAAATAATTTAAGTTTTTGGTTATTGCCGCCTGCATTTATTATGCTAGTTGGGTCTGTTTTTGTGGAAGAGGGGGCCGGGACCGGNTGGACTTTGTATCCTCCTCTATCTGGAGGCATGGGGCACTCCGGGCCATCTGTGGATATGGCCATTTTTAGTTTGCATTTGGCGGGTATATCTTCTATCTTGGG
>Semitaspongia_sp._LR699421
CCAGATATGGCCTTCCCAAGGCTAAATAATTTAAGTTTTTGGTTATTGCCGCCTGCATTTATTATGCTAGTTGGGTCTGTTTTTGTGGAAGAGGGGGCCGGGACCGGCTGGACTTTGTACCCTCCGCTATCTGGCGGCATGGGGCACTCCGGGCCATCTGTGGATATGGCCATTTTTAGTTTGCATTTGGCGGGTATATCTTCTATCTTGGG
>Hyrtios_altus_LR699410
CCAGATATGGCCTTCCCGAGGTTAAATAATTTAAGTTTTTGGTTATTACCGCCTGCATTTATTATGCTAGTTGGGTCTGTTTTTGTGGAAGAGGGGGCCGGGACCGGCTGGACTTTGTACCCTCCGCTATCTGGCGGCATGGGGCACTCAGGGCCATCTGTGGATATGGCTATTTTTAGTTTGCATTTGGCGGGTATATCTTCTATCTTGGG
>Hyrtios_erectus_OX422266
CCAGATATGGCCTTCCCGAGGTTAAATAATTTAAGTTTTTGGTTATTACCGCCTGCATTTATTATGCTAGTTGGGTCTGTTTTTGTGGAAGAGGGGGCCGGGACCGGCTGGACTTTGTACCCTCCGCTATCTGGCGGCATGGGGCACTCAGGGCCATCTGTGGATATGGCTATTTTTAGTTTGCATTTGGCGGGTATATCTTCTATCTTGGG
>Hyrtios_erectus_OP267164
CCAGATATGGCCTTCCCGAGGTTAAATAATTTAAGTTTTTGGTTATTACCGCCTGCATTTATTATGCTAGTTGGGTCTGTTTTTGTGGAAGAGGGGGCCGGGACCGGCTGGACTTTGTACCCTCCGCTATCTGGCGGCATGGGGCACTCAGGGCCATCTGTGGATATGGCTATTTTTAGTTTGCATTTGGCGGGTATATCTTCTATCTTGGG
>Hyrtios_sp._MK833932
CCAGATATGGCCTTCCCGAGGTTAAATAATTTAAGTTTTTGGTTATTACCGCCTGCATTTATTATGCTAGTTGGGTCTGTTTTTGTGGAAGAGGGGGCCGGGACCGGCTGGACTTTGTACCCTCCGCTATCTGGCGGCATGGGGCACTCAGGGCCATCTGTGGATATGGCTATTTTTAGTTTGCATTTGGCGGGTATATCTTCTATCTTGGG
>Hyrtios_erectus_OX422268
CCAGATATGGCCTTCCCGAGGTTAAATAATTTAAGTTTTTGGTTATTACCGCCTGCATTTATTATGCTAGTTGGGTCTGTTTTTGTGGAAGAGGGGGCCGGGACCGGCTGGACTTTGTACCCTCCGCTATCTGGCGGCATGGGGCACTCAGGGCCATCTGTGGATATGGCTATTTTTAGTTTGCATTTGGCGGGTATATCTTCTATCTTGGG
>Hyrtios_erectus_OP267166
CCAGATATGGCCTTCCCGAGGTTAAATAATTTAAGTTTTTGGTTATTACCGCCTGCATTTATTATGCTAGTTGGGTCTGTTTTTGTGGAAGAGGGGGCCGGGACCGGCTGGACTTTGTACCCTCCGCTATCTGGCGGCATGGGGCACTCAGGGCCATCTGTGGATATGGCTATTTTTAGTTTGCATTTGGCGGGTATATCTTCTATCTTGGG
>Hyrtios_erectus_JQ082819
CCAGATATGGCCTTCCCGAGGTTAAATAATTTAAGTTTTTGGTTATTACCGCCTGCATTTATTATGCTAGTTGGGTCTGTTTTTGTGGAAGAGGGGGCCGGGACCGGCTGGACTTTGTACCCTCCGCTATCTGGCGGCATGGGGCACTCAGGGCCATCTGTGGATATGGCTATTTTTAGTTTGCATTTGGCGGGTATATCTTCTATCTTGGG
>Hyrtios_cf._KU060762
CCAGATATGGCCTTCCCGAGGTTAAATAATTTAAGTTTTTGGTTATTACCGCCTGCATTTATTATGCTAGTTGGGTCTGTTTTTGTGGAAGAGGGGGCCGGGACCGGCTGGACTTTGTACCCTCCGCTATCTGGCGGCATGGGGCACTCAGGGCCATCTGTGGATATGGCTATTTTTAGTTTGCATTTGGCGGGTATATCTTCTATCTTGGG
>Hyrtios_cf._KU060629
CCAGATATGGCCTTCCCGAGGTTAAATAATTTAAGTTTTTGGTTATTACCGCCTGCATTTATTATGCTAGTTGGGTCTGTTTTTGTGGAAGAGGGGGCCGGGACCGGCTGGACTTTGTACCCTCCGCTATCTGGCGGCATGGGGCACTCAGGGCCATCTGTGGATATGGCTATTTTTAGTTTGCATTTGGCGGGTATATCTTCTATCTTGGG
>Hyrtios_cf._OX422431
CCAGATATGGCCTTCCCGAGGTTAAATAATTTAAGTTTTTGGTTATTACCGCCTGCATTTATTATGCTAGTTGGGTCTGTTTTTGTGGAAGAGGGGGCCGGGACCGGCTGGACTTTGTACCCTCCGCTATCTGGCGGCATGGGGCACTCAGGGCCATCTGTGGATATGGCTATTTTTAGTTTGCATTTGGCGGGTATATCTTCTATCTTGGG
>Hyrtios_cf._OP267329
CCAGATATGGCCTTCCCGAGGTTAAATAATTTAAGTTTTTGGTTATTACCGCCTGCATTTATTATGCTAGTTGGGTCTGTTTTTGTGGAAGAGGGGGCCGGGACCGGCTGGACTTTGTACCCTCCGCTATCTGGCGGCATGGGGCACTCAGGGCCATCTGTGGATATGGCTATTTTTAGTTTGCATTTGGCGGGTATATCTTCTATCTTGGG
>Hyrtios_erectus_OX422298
CCAGATATGGCCTTCCCGAGGTTAAATAATTTAAGTTTTTGGTTATTACCGCCTGCATTTATTATGCTAGTTGGGTCTGTTTTTGTGGAAGAGGGGGCCGGGACCGGCTGGACTTTGTACCCTCCGCTATCTGGCGGCATGGGGCACTCAGGGCCATCTGTGGATATGGCTATTTTTAGTTTGCATTTGGCGGGTATATCTTCTATCTTGGG
>Hyrtios_erectus_OP267196
CCAGATATGGCCTTCCCGAGGTTAAATAATTTAAGTTTTTGGTTATTACCGCCTGCATTTATTATGCTAGTTGGGTCTGTTTTTGTGGAAGAGGGGGCCGGGACCGGCTGGACTTTGTACCCTCCGCTATCTGGCGGCATGGGGCACTCAGGGCCATCTGTGGATATGGCTATTTTTAGTTTGCATTTGGCGGGTATATCTTCTATCTTGGG
>Hyrtios_erectus_OX422267
CCAGATATGGCCTTCCCGAGGTTAAATAATTTAAGTTTTTGGTTATTACCGCCTGCATTTATTATGCTAGTTGGGTCTGTTTTTGTGGAAGAGGGGGCCGGGACCGGCTGGACTTTGTACCCTCCGCTATCTGGCGGCATGGGGCACTCAGGGCCATCTGTGGATATGGCTATTTTTAGTTTGCATTTGGCGGGTATATCTTCTATCTTGGG
>Hyrtios_erectus_OP267165
CCAGATATGGCCTTCCCGAGGTTAAATAATTTAAGTTTTTGGTTATTACCGCCTGCATTTATTATGCTAGTTGGGTCTGTTTTTGTGGAAGAGGGGGCCGGGACCGGCTGGACTTTGTACCCTCCGCTATCTGGCGGCATGGGGCACTCAGGGCCATCTGTGGATATGGCTATTTTTAGTTTGCATTTGGCGGGTATATCTTCTATCTTGGG
>Hyrtios_cf._OX422260
CCAGATATGGCCTTCCCGAGGTTAAATAATTTAAGTTTTTGGTTATTACCGCCTGCATTTATTATGCTAGTTGGGTCTGTTTTTGTGGAAGAGGGGGCCGGGACCGGCTGGACTTTGTACCCTCCGCTATCTGGCGGCATGGGGCACTCAGGGCCATCTGTGGATATGGCTATTTTTAGTTTGCATTTGGCGGGTATATCTTCTATCTTGGG
>Hyrtios_cf._OP267158
CCAGATATGGCCTTCCCGAGGTTAAATAATTTAAGTTTTTGGTTATTACCGCCTGCATTTATTATGCTAGTTGGGTCTGTTTTTGTGGAAGAGGGGGCCGGGACCGGCTGGACTTTGTACCCTCCGCTATCTGGCGGCATGGGGCACTCAGGGCCATCTGTGGATATGGCTATTTTTAGTTTGCATTTGGCGGGTATATCTTCTATCTTGGG
>Hyrtios_cf._KU060731
CCAGATATGGCCTTCCCGAGGTTAAATAATTTAAGTTTTTGGTTATTACCGCCTGCATTTATTATGCTAGTTGGGTCTGTTTTTGTGGAAGAGGGGGCCGGGACCGGCTGGACTTTGTACCCTCCGCTATCTGGCGGCATGGGGCACTCAGGGCCATCTGTGGATATGGCTATTTTTAGTTTGCATTTGSCGGGTATATCTTCTATCTTGGG
>Spongia_lamella_OR297969
CCAGATATGGCGTTCCCAAGGCTAAATAATTTAAGTTTTTGGTTATTACCGCCTGCATTTATTATGTTAGTTGGGTCTGTTTTTGTGGAAGAGGGGGCCGGGACCGGCTGGACTTTATACCCTCCGCTATCTGGCGGCATGGGGCATTCCGGGCCATCTGTGGATATGGCTATTTTTAGTTTGCATTTGGCGGGTATATCTTCTATCTTGGG
>Spongia_lamella_OR297968
CCAGATATGGCGTTCCCAAGGCTAAATAATTTAAGTTTTTGGTTATTACCGCCTGCATTTATTATGTTAGTTGGGTCTGTTTTTGTGGAAGAGGGGGCCGGGACCGGCTGGACTTTATACCCTCCGCTATCTGGCGGCATGGGGCATTCCGGGCCATCTGTGGATATGGCTATTTTTAGTTTGCATTTGGCGGGTATATCTTCTATCTTGGG
>Spongia_lamella_OR297967
CCAGATATGGCGTTCCCAAGGCTAAATAATTTAAGTTTTTGGTTATTACCGCCTGCATTTATTATGTTAGTTGGGTCTGTTTTTGTGGAAGAGGGGGCCGGGACCGGCTGGACTTTATACCCTCCGCTATCTGGCGGCATGGGGCATTCCGGGCCATCTGTGGATATGGCTATTTTTAGTTTGCATTTGGCGGGTATATCTTCTATCTTGGG
>Spongia_lamella_OR297966
CCAGATATGGCGTTCCCAAGGCTAAATAATTTAAGTTTTTGGTTATTACCGCCTGCATTTATTATGTTAGTTGGGTCTGTTTTTGTGGAAGAGGGGGCCGGGACCGGCTGGACTTTATACCCTCCGCTATCTGGCGGCATGGGGCATTCCGGGCCATCTGTGGATATGGCTATTTTTAGTTTGCATTTGGCGGGTATATCTTCTATCTTGGG
>Spongia_lamella_OR297965
CCAGATATGGCGTTCCCAAGGCTAAATAATTTAAGTTTTTGGTTATTACCGCCTGCATTTATTATGTTAGTTGGGTCTGTTTTTGTGGAAGAGGGGGCCGGGACCGGCTGGACTTTATACCCTCCGCTATCTGGCGGCATGGGGCATTCCGGGCCATCTGTGGATATGGCTATTTTTAGTTTGCATTTGGCGGGTATATCTTCTATCTTGGG
>Spongia_lamella_OR297964
CCAGATATGGCGTTCCCAAGGCTAAATAATTTAAGTTTTTGGTTATTACCGCCTGCATTTATTATGTTAGTTGGGTCTGTTTTTGTGGAAGAGGGGGCCGGGACCGGCTGGACTTTATACCCTCCGCTATCTGGCGGCATGGGGCATTCCGGGCCATCTGTGGATATGGCTATTTTTAGTTTGCATTTGGCGGGTATATCTTCTATCTTGGG
>Spongia_lamella_OR297963
CCAGATATGGCGTTCCCAAGGCTAAATAATTTAAGTTTTTGGTTATTACCGCCTGCATTTATTATGTTAGTTGGGTCTGTTTTTGTGGAAGAGGGGGCCGGGACCGGCTGGACTTTATACCCTCCGCTATCTGGCGGCATGGGGCATTCCGGGCCATCTGTGGATATGGCTATTTTTAGTTTGCATTTGGCGGGTATATCTTCTATCTTGGG
>Spongia_lamella_OR297962
CCAGATATGGCGTTCCCAAGGCTAAATAATTTAAGTTTTTGGTTATTACCGCCTGCATTTATTATGTTAGTTGGGTCTGTTTTTGTGGAAGAGGGGGCCGGGACCGGCTGGACTTTATACCCTCCGCTATCTGGCGGCATGGGGCATTCCGGGCCATCTGTGGATATGGCTATTTTTAGTTTGCATTTGGCGGGTATATCTTCTATCTTGGG
>Spongia_lamella_OR297961
CCAGATATGGCGTTCCCAAGGCTAAATAATTTAAGTTTTTGGTTATTACCGCCTGCATTTATTATGTTAGTTGGGTCTGTTTTTGTGGAAGAGGGGGCCGGGACCGGCTGGACTTTATACCCTCCGCTATCTGGCGGCATGGGGCATTCCGGGCCATCTGTGGATATGGCTATTTTTAGTTTGCATTTGGCGGGTATATCTTCTATCTTGGG
>Spongia_lamella_OR297960
CCAGATATGGCGTTCCCAAGGCTAAATAATTTAAGTTTTTGGTTATTACCGCCTGCATTTATTATGTTAGTTGGGTCTGTTTTTGTGGAAGAGGGGGCCGGGACCGGCTGGACTTTATACCCTCCGCTATCTGGCGGCATGGGGCATTCCGGGCCATCTGTGGATATGGCTATTTTTAGTTTGCATTTGGCGGGTATATCTTCTATCTTGGG
>Spongia_lamella_OR297959
CCAGATATGGCGTTCCCAAGGCTAAATAATTTAAGTTTTTGGTTATTACCGCCTGCATTTATTATGTTAGTTGGGTCTGTTTTTGTGGAAGAGGGGGCCGGGACCGGCTGGACTTTATACCCTCCGCTATCTGGCGGCATGGGGCATTCCGGGCCATCTGTGGATATGGCTATTTTTAGTTTGCATTTGGCGGGTATATCTTCTATCTTGGG
>Spongia_lamella_OR297958
CCAGATATGGCGTTCCCAAGGCTAAATAATTTAAGTTTTTGGTTATTACCGCCTGCATTTATTATGTTAGTTGGGTCTGTTTTTGTGGAAGAGGGGGCCGGGACCGGCTGGACTTTATACCCTCCGCTATCTGGCGGCATGGGGCATTCCGGGCCATCTGTGGATATGGCTATTTTTAGTTTGCATTTGGCGGGTATATCTTCTATCTTGGG
>Spongia_lamella_OR297956
CCAGATATGGCGTTCCCAAGGCTAAATAATTTAAGTTTTTGGTTATTACCGCCTGCATTTATTATGTTAGTTGGGTCTGTTTTTGTGGAAGAGGGGGCCGGGACCGGCTGGACTTTATACCCTCCGCTATCTGGCGGCATGGGGCATTCCGGGCCATCTGTGGATATGGCTATTTTTAGTTTGCATTTGGCGGGTATATCTTCTATCTTGGG
>Spongia_lamella_OR297957
CCAGATATGGCGTTCCCAAGGCTAAATAATTTAAGTTTTTGGTTATTACCGCCTGCATTTATTATGTTAGTTGGGTCTGTTTTTGTGGAAGAGGGGGCCGGGACCGGCTGGACTTTATACCCTCCGCTATCTGGCGGCATGGGGCATTCCGGGCCATCTGTGGATATGGCTATTTTTAGTTTGCATTTGGCGGGTATATCTTCTATCTTGGG
>Demospongiae_sp._KU060669
CCGGATATGGCGTTCCCAAGGCTAAATAATTTAAGTTTTTGGTTATTACCGCCTGCATTTATTATGTTAGTTGGGTCTGTTTTTGTGGAAGAGGGGGCCGGGACCGGCTGGACTTTGTACCCTCCGCTATCTGGCGGCATTGGGCATTCCGGGCCATCTGTGGATATGGCTATTTTTAGTTTGCATTTGGCGGGTATATCTTCTATCTTGGG
>Dictyoceratida_sp._MW059052
CCGGATATGGCGTTCCCAAGGCTAAATAATTTAAGTTTTTGGTTATTACCGCCTGCATTTATTATGTTAGTTGGGTCTGTTTTTGTGGAAGAGGGGGCCGGGACCGGCTGGACTTTGTACCCTCCGCTATCTGGCGGCATTGGGCATTCCGGGCCATCTGTGGATATGGCTATTTTTAGTTTGCATTTGGCGGGTATATCTTCTATCTTGGG
>Spongia_virgultosa_OR297977
CCGGATATGGCGTTCCCAAGGCTAAATAATTTAAGTTTTTGGTTATTACCGCCTGCATTTATTATGTTAGTTGGGTCTGTTTTTGTGGAAGAGGGGGCCGGGACCGGCTGGACTTTGTACCCTCCGCTATCTGGCGGCATGGGGCATTCCGGGCCATCTGTGGATATGGCTATTTTTAGTTTGCATTTGGCGGGTATATCTTCTATCTTGGG
>Hyrtios_proteus_JQ082820
CCAGATATGGCATTCCCAAGGCTAAATAATTTAAGTTTTTGGTTATTACCGCCTGCATTTATTATGCTAGTTGGGTCTGTTTTTGTGGAAGAGGGGGCCGGGACCGGCTGGACTTTGTACCCTCCGCTATCTGGCGGTATGGGGCACTCAGGGCCATCTGTGGATATGGCTATTTTTAGTTTGCATTTGGCGGGTATATCTTCTATCTTGGG
>Hyrtios_proteus_MZ486565
CCAGATATGGCATTCCCAAGGCTAAATAATTTAAGTTTTTGGTTATTACCGCCTGCATTTATTATGCTAGTTGGGTCTGTTTTTGTGGAAGAGGGGGCCGGGACCGGCTGGACTTTGTACCCTCCGCTATCTGGCGGTATGGGGCACTCAGGGCCATCTGTGGATATGGCTATTTTTAGTTTGCATTTGGCGGGTATATCTTCTATCTTGGG
>Hyrtios_proteus_MZ486563
CCAGATATGGCATTCCCAAGGCTAAATAATTTAAGTTTTTGGTTATTACCGCCTGCATTTATTATGCTAGTTGGGTCTGTTTTTGTGGAAGAGGGGGCCGGGACCGGCTGGACTTTGTACCCTCCGCTATCTGGCGGTATGGGGCACTCAGGGCCATCTGTGGATATGGCTATTTTTAGTTTGCATTTGGCGGGTATATCTTCTATCTTGGG
>Hyrtios_proteus_MZ486564
CCAGATATGGCATTCCCAAGGCTAAATAATTTAAGTTTTTGGTTATTACCGCCTGCATTTATTATGCTAGTTGGGTCTGTTTTTGTGGAAGAGGGGGCCGGGACCGGCTGGACTTTGTACCCTCCGCTATCTGGCGGTATGGGGCACTCAGGGCCATCTGTGGATATGGCTATTTTTAGTTTGCATTTGGCGGGTATATCTTCTATCTTGGG
>Hyrtios_proteus_MZ486562
CCAGATATGGCATTCCCAAGGCTAAATAATTTAAGTTTTTGGTTATTACCGCCTGCATTTATTATGCTAGTTGGGTCTGTTTTTGTGGAAGAGGGGGCCGGGACCGGCTGGACTTTGTACCCTCCGCTATCTGGCGGTATGGGGCACTCAGGGCCATCTGTGGATATGGCTATTTTTAGTTTGCATTTGGCGGGTATATCTTCTATCTTGGG
>Hyrtios_proteus_MZ486561
CCAGATATGGCATTCCCAAGGCTAAATAATTTAAGTTTTTGGTTATTACCGCCTGCATTTATTATGCTAGTTGGGTCTGTTTTTGTGGAAGAGGGGGCCGGGACCGGCTGGACTTTGTACCCTCCGCTATCTGGCGGTATGGGGCACTCAGGGCCATCTGTGGATATGGCTATTTTTAGTTTGCATTTGGCGGGTATATCTTCTATCTTGGG
>Leiosella_sp._OX422296
CCAGATATGGCATTCCCAAGGCTAAATAATTTAAGTTTTTGGTTATTACCGCCTGCATTTATTATGTTAGTTGGGTCTGTTTTTGTGGAAGAGGGGGCCGGGACCGGCTGGACTTTGTACCCTCCGCTATCTGGCGGCATGGGGCATTCAGGGCCATCTGTGGATATGGCTATTTTTAGTTTGCATTTGGCGGGTATATCTTCTATCTTGGG
>Leiosella_sp._OP267194
CCAGATATGGCATTCCCAAGGCTAAATAATTTAAGTTTTTGGTTATTACCGCCTGCATTTATTATGTTAGTTGGGTCTGTTTTTGTGGAAGAGGGGGCCGGGACCGGCTGGACTTTGTACCCTCCGCTATCTGGCGGCATGGGGCATTCAGGGCCATCTGTGGATATGGCTATTTTTAGTTTGCATTTGGCGGGTATATCTTCTATCTTGGG
>Leiosella_sp._OX422407
CCAGATATGGCATTCCCAAGGCTAAATAATTTAAGTTTTTGGTTATTACCGCCTGCATTTATTATGTTAGTTGGGTCTGTTTTTGTGGAAGAGGGGGCCGGGACCGGCTGGACTTTGTACCCTCCGCTATCTGGCGGCATGGGGCATTCAGGGCCATCTGTGGATATGGCTATTTTTAGTTTGCATTTGGCGGGTATATCTTCTATCTTGGG
>Leiosella_sp._OP267305
CCAGATATGGCATTCCCAAGGCTAAATAATTTAAGTTTTTGGTTATTACCGCCTGCATTTATTATGTTAGTTGGGTCTGTTTTTGTGGAAGAGGGGGCCGGGACCGGCTGGACTTTGTACCCTCCGCTATCTGGCGGCATGGGGCATTCAGGGCCATCTGTGGATATGGCTATTTTTAGTTTGCATTTGGCGGGTATATCTTCTATCTTGGG
>Leiosella_sp._OX422404
CCAGATATGGCATTCCCAAGGCTAAATAATTTAAGTTTTTGGTTATTACCGCCTGCATTTATTATGTTAGTTGGGTCTGTTTTTGTGGAAGAGGGGGCCGGGACCGGCTGGACTTTGTACCCTCCGCTATCTGGCGGCATGGGGCATTCAGGGCCATCTGTGGATATGGCTATTTTTAGTTTGCATTTGGCGGGTATATCTTCTATCTTGGG
>Leiosella_sp._OP267302
CCAGATATGGCATTCCCAAGGCTAAATAATTTAAGTTTTTGGTTATTACCGCCTGCATTTATTATGTTAGTTGGGTCTGTTTTTGTGGAAGAGGGGGCCGGGACCGGCTGGACTTTGTACCCTCCGCTATCTGGCGGCATGGGGCATTCAGGGCCATCTGTGGATATGGCTATTTTTAGTTTGCATTTGGCGGGTATATCTTCTATCTTGGG
>Leiosella_sp._OX422406
CCAGATATGGCATTCCCAAGGCTAAATAATTTAAGTTTTTGGTTATTACCGCCTGCATTTATTATGTTAGTTGGGTCTGTTTTTGTGGAAGAGGGGGCCGGGACCGGCTGGACTTTGTACCCTCCGCTATCTGGCGGCATGGGGCATTCAGGGCCATCTGTGGATATGGCTATTTTTAGTTTGCATTTGGCGGGTATATCTTCTATCTTGGG
>Leiosella_sp._OP267304
CCAGATATGGCATTCCCAAGGCTAAATAATTTAAGTTTTTGGTTATTACCGCCTGCATTTATTATGTTAGTTGGGTCTGTTTTTGTGGAAGAGGGGGCCGGGACCGGCTGGACTTTGTACCCTCCGCTATCTGGCGGCATGGGGCATTCAGGGCCATCTGTGGATATGGCTATTTTTAGTTTGCATTTGGCGGGTATATCTTCTATCTTGGG
>Leiosella_sp._OX422297
CCAGATATGGCATTCCCAAGGCTAAATAATTTAAGTTTTTGGTTATTACCGCCTGCATTTATTATGTTAGTTGGGTCTGTTTTTGTGGAAGAGGGGGCCGGGACCGGCTGGACTTTGTACCCTCCGCTATCTGGCGGCATGGGGCATTCAGGGCCATCTGTGGATATGGCTATTTTTAGTTTGCATTTGGCGGGTATATCTTCTATCTTGGG
>Leiosella_sp._OP267195
CCAGATATGGCATTCCCAAGGCTAAATAATTTAAGTTTTTGGTTATTACCGCCTGCATTTATTATGTTAGTTGGGTCTGTTTTTGTGGAAGAGGGGGCCGGGACCGGCTGGACTTTGTACCCTCCGCTATCTGGCGGCATGGGGCATTCAGGGCCATCTGTGGATATGGCTATTTTTAGTTTGCATTTGGCGGGTATATCTTCTATCTTGGG
>Coscinoderma_sporadense_KX866774
CCAGATATGGCATTCCCAAGGCTAAATAATTTAAGTTTTTGGTTATTACCGCCTGCATTTATTATGTTAGTTGGGTCTGTTTTTGTGGAAGAGGGGGCCGGGACCGGCTGGACTTTGTACCCTCCGCTATCTGGCGGCATGGGGCATTCAGGGCCATCTGTGGATATGGCTATTTTTAGTTTGCATTTGGCGGGTATATCTTCTATCTTGGG
>Demospongiae_sp._KU060656
CCAGATATGGCCTTCCCAAGGCTAAATAATTTAAGTTTTTGGTTATTACCGCCTGCATTTATTATGCTAGTTGGGTCTGTTTTTGTTGAAGAGGGGGCCGGGACCGGCTGGACTGTGTACCCACCGCTATCTGGCGGCATGGGGCATTCAGGGCCATCTGTGGATATGGCTATTTTTAGTTTGCATTTGGCGGGTATATCTTCTATTTTGGG
>Ircinia_sp._OX422387
CCAGATATGGCCTTCCCAAGGCTAAATAATTTAAGTTTTTGGTTATTACCGCCTGCATTTATTATGCTAGTTGGGTCTGTYTTTGTGGAAGAGGGGGCCGGGACCGGCTGGACTGTGTACCCACCGCTATCTGGCGGCATGGGGCATTCAGGGCCATCTGTGGATATGGCTATTTTTAGTTTGCATTTGGCGGGTATATCTTCTATYTTGGG
>Ircinia_sp._OP267285
CCAGATATGGCCTTCCCAAGGCTAAATAATTTAAGTTTTTGGTTATTACCGCCTGCATTTATTATGCTAGTTGGGTCTGTYTTTGTGGAAGAGGGGGCCGGGACCGGCTGGACTGTGTACCCACCGCTATCTGGCGGCATGGGGCATTCAGGGCCATCTGTGGATATGGCTATTTTTAGTTTGCATTTGGCGGGTATATCTTCTATYTTGGG
>Demospongiae_sp._OX422386
CCAGATATGGCCTTCCCAAGGCTAAATAATTTAAGTTTTTGGTTATTACCGCCTGCATTTATTATGCTAGTTGGGTCTGTYTTTGTGGAAGAGGGGGCCGGGACCGGCTGGACTGTGTACCCACCGCTATCTGGCGGCATGGGGCATTCAGGGCCATCTGTGGATATGGCTATTTTTAGTTTGCATTTGGCGGGTATATCTTCTATYTTGGG
>Demospongiae_sp._OP267284
CCAGATATGGCCTTCCCAAGGCTAAATAATTTAAGTTTTTGGTTATTACCGCCTGCATTTATTATGCTAGTTGGGTCTGTYTTTGTGGAAGAGGGGGCCGGGACCGGCTGGACTGTGTACCCACCGCTATCTGGCGGCATGGGGCATTCAGGGCCATCTGTGGATATGGCTATTTTTAGTTTGCATTTGGCGGGTATATCTTCTATYTTGGG
>Ircinia_sp._OX422388
CCAGATATGGCCTTCCCAAGGCTAAATAATTTAAGTTTTTGGTTATTACCGCCTGCATTTATTATGCTAGTTGGGTCTGTYTTTGTGGAAGAGGGGGCCGGGACCGGCTGGACTGTGTACCCACCGCTATCTGGCGGCATGGGGCATTCAGGGCCATCTGTGGATATGGCTATTTTTAGTTTGCATTTGGCGGGTATATCTTCTATTTTGGG
>Ircinia_sp._OP267286
CCAGATATGGCCTTCCCAAGGCTAAATAATTTAAGTTTTTGGTTATTACCGCCTGCATTTATTATGCTAGTTGGGTCTGTYTTTGTGGAAGAGGGGGCCGGGACCGGCTGGACTGTGTACCCACCGCTATCTGGCGGCATGGGGCATTCAGGGCCATCTGTGGATATGGCTATTTTTAGTTTGCATTTGGCGGGTATATCTTCTATTTTGGG
>Demospongiae_sp._OX422385
CCAGATATGGCCTTCCCAAGACTAAATAATTTAAGTTTTTGGTTATTACCGCCGGCATTTATTATGCTAGTTGGGTCTGTTTTTGTGGAAGAGGGGGCCGGGACCGGGTGAACTGTGTACCCGCCGCTATCTGGCGGTATGGGGCATTCAGGGCCATCTGTGGATATGGCTATTTTTAGTTTGCATTTGGCGGGTATATCTTCTATCTTGGG
>Demospongiae_sp._OP267283
CCAGATATGGCCTTCCCAAGACTAAATAATTTAAGTTTTTGGTTATTACCGCCGGCATTTATTATGCTAGTTGGGTCTGTTTTTGTGGAAGAGGGGGCCGGGACCGGGTGAACTGTGTACCCGCCGCTATCTGGCGGTATGGGGCATTCAGGGCCATCTGTGGATATGGCTATTTTTAGTTTGCATTTGGCGGGTATATCTTCTATCTTGGG
>Luffariella_variabilis_JQ082831
CCAGATATGGCATTCCCAAGGCTAAATAATTTAAGTTTTTGGTTATTACCGCCTGCATTTATTATGCTAGTTGGGTCTGTTTTTGTGGAAGAGGGGGCCGGTACCGGCTGGACTGTGTACCCGCCGCTATCTGNCGGTATGGGGCATTCAGGGCCATCTGTGGATATGGCTATTTTTAGTTTGCATTTGGCGGGAATATCTTCTATCTTGGG
>Fenestraspongia_sp._JQ082813
CCAGATATGGCATTCCCAAGGCTAAATAATTTAAGTTTTTGGTTATTACCGCCTGCATTTATTATGCTAGTTGGGTCTGTTTTTGTGGAAGAGGGGGCCGGTACCGGCTGGACTGTGTACCCGCCGCTATCTGGCGGTATGGGGCATTCAGGGCCATCTGTGGATATGGCTATTTTTAGTTTGCATTTGGCGGGAATATCTTCTATCTTGGG
>Thorectinae_sp._LR699434
CCAGATATGGCATTCCCAAGGCTAAATAATTTAAGTTTTTGGTTATTACCGCCTGCATTTATTATGCTAGTTGGGTCTGTTTTTGTGGAAGAGGGGGCCGGTACCGGCTGGACTGTGTACCCGCCGCTATCTGGCGGTATGGGGCATTCAGGGCCATCTGTGGATATGGCTATTTTTAGTTTGCATTTGGCGGGAATATCTTCTATCTTGGG
>Thorectinae_sp._LR699431
CCAGATATGGCATTCCCAAGGCTAAATAATTTAAGTTTTTGGTTATTACCGCCTGCATTTATTATGCTAGTTGGGTCTGTTTTTGTGGAAGAGGGGGCCGGTACCGGCTGGACTGTGTACCCGCCGCTATCTGGCGGTATGGGGCATTCAGGGCCATCTGTGGATATGGCTATTTTTAGTTTGCATTTGGCGGGAATATCTTCTATCTTGGG
>Psammocinia_sp._OX422300
CCAGATATGGCATTCCCAAGGCTAAATAATTTAAGTTTTTGGTTATTACCGCCTGCATTTATTATGCTAGTTGGGTCTGTTTTTGTGGAAGAGGGGGCCGGTACCGGCTGGACTGTGTACCCGCCGCTATCTGGCGGTATGGGGCATTCAGGGCCATCTGTGGATATGGCTATTTTTAGTTTGCATTTGGCGGGAATATCTTCTATCTTGGG
>Psammocinia_sp._OP267198
CCAGATATGGCATTCCCAAGGCTAAATAATTTAAGTTTTTGGTTATTACCGCCTGCATTTATTATGCTAGTTGGGTCTGTTTTTGTGGAAGAGGGGGCCGGTACCGGCTGGACTGTGTACCCGCCGCTATCTGGCGGTATGGGGCATTCAGGGCCATCTGTGGATATGGCTATTTTTAGTTTGCATTTGGCGGGAATATCTTCTATCTTGGG
>Psammocinia_sp._OX422299
CCAGATATGGCATTCCCAAGGCTAAATAATTTAAGTTTTTGGTTATTACCGCCTGCATTTATTATGCTAGTTGGGTCTGTTTTTGTGGAAGAGGGGGCCGGTACCGGCTGGACTGTGTACCCGCCGCTATCTGGCGGTATGGGGCATTCAGGGCCATCTGTGGATATGGCTATTTTTAGTTTGCATTTGGCGGGAATATCTTCTATCTTGGG
>Psammocinia_sp._OP267197
CCAGATATGGCATTCCCAAGGCTAAATAATTTAAGTTTTTGGTTATTACCGCCTGCATTTATTATGCTAGTTGGGTCTGTTTTTGTGGAAGAGGGGGCCGGTACCGGCTGGACTGTGTACCCGCCGCTATCTGGCGGTATGGGGCATTCAGGGCCATCTGTGGATATGGCTATTTTTAGTTTGCATTTGGCGGGAATATCTTCTATCTTGGG
>Psammocinia_sp._OX422301
CCAGATATGGCATTCCCAAGGCTAAATAATTTAAGTTTTTGGTTATTACCGCCTGCATTTATTATGCTAGTTGGGTCTGTTTTTGTGGAAGAGGGGGCCGGTACCGGCTGGACTGTGTACCCGCCGCTATCTGGCGGTATGGGGCATTCAGGGCCATCTGTGGATATGGCTATTTTTAGTTTGCATTTGGCGGGAATATCTTCTATCTTGGG
>Psammocinia_sp._OP267199
CCAGATATGGCATTCCCAAGGCTAAATAATTTAAGTTTTTGGTTATTACCGCCTGCATTTATTATGCTAGTTGGGTCTGTTTTTGTGGAAGAGGGGGCCGGTACCGGCTGGACTGTGTACCCGCCGCTATCTGGCGGTATGGGGCATTCAGGGCCATCTGTGGATATGGCTATTTTTAGTTTGCATTTGGCGGGAATATCTTCTATCTTGGG
>Psammocinia_sp._OX422303
CCAGATATGGCATTCCCAAGGCTAAATAATTTAAGTTTTTGGTTATTACCGCCTGCATTTATTATGCTAGTTGGGTCTGTTTTTGTGGAAGAGGGGGCCGGTACCGGCTGGACTGTGTACCCGCCGCTATCTGGCGGTATGGGGCATTCAGGGCCATCTGTGGATATGGCTATTTTTAGTTTGCATTTGGCGGGAATATCTTCTATCTTGGG
>Psammocinia_sp._OP267201
CCAGATATGGCATTCCCAAGGCTAAATAATTTAAGTTTTTGGTTATTACCGCCTGCATTTATTATGCTAGTTGGGTCTGTTTTTGTGGAAGAGGGGGCCGGTACCGGCTGGACTGTGTACCCGCCGCTATCTGGCGGTATGGGGCATTCAGGGCCATCTGTGGATATGGCTATTTTTAGTTTGCATTTGGCGGGAATATCTTCTATCTTGGG
>Psammocinia_sp._OX422304
CCAGATATGGCATTCCCAAGGCTAAATAATTTAAGTTTTTGGTTATTACCGCCTGCATTTATTATGCTAGTTGGGTCTGTTTTTGTGGAAGAGGGGGCCGGTACCGGCTGGACTGTGTACCCGCCGCTATCTGGCGGTATGGGGCATTCAGGGCCATCTGTGGATATGGCTATTTTTAGTTTGCATTTGGCGGGAATATCTTCTATCTTGGG
>Psammocinia_sp._OP267202
CCAGATATGGCATTCCCAAGGCTAAATAATTTAAGTTTTTGGTTATTACCGCCTGCATTTATTATGCTAGTTGGGTCTGTTTTTGTGGAAGAGGGGGCCGGTACCGGCTGGACTGTGTACCCGCCGCTATCTGGCGGTATGGGGCATTCAGGGCCATCTGTGGATATGGCTATTTTTAGTTTGCATTTGGCGGGAATATCTTCTATCTTGGG
>Demospongiae_sp._KU060753
CCAGATATGGCCTTCCCAAGGCTAAATAATTTAAGTTTTTGGTTATTACCGCCTGCATTTATTATGCTAGTTGGGTCTGTTTTTGTGGAAGAGGGGGCCGGTACTGGCTGGACTGTGTACCCGCCGCTATCTGGCGGTATGGGGCATTCAGGGCCATCTGTGGATATGGCTATTTTTAGTTTGCATTTGGCGGGAATATCTTCTATCTTGGG
>Thorectinae_sp._LR699432
CCAGATATGGCCTTCCCAAGGCTAAATAATTTAAGTTTTTGGTTATTACCGCCTGCATTTATTATGCTAGTTGGGTCTGTTTTTGTGGAAGAGGGGGCCGGTACCGGCTGGACTGTGTACCCGCCGCTATCTGGCGGTATGGGGCATTCAGGGCCATCTGTGGATATGGCTATTTTTAGTTTGCATTTGGCGGGAATATCTTCTATCTTGGG
>Ircinia_sp._OX422235
CCAGATATGGCCTTCCCAAGGCTAAATAATTTAAGTTTTTGGTTATTACCGCCTGCATTTATTATGCTAGTTGGGTCTGTTTTTGTGGAAGAGGGGGCCGGTACCGGCTGGACTGTGTACCCGCCGCTATCTGGCGGTATGGGGCATTCAGGGCCATCTGTGGATATGGCTATTTTTAGTTTGCATTTGGCGGGAATATCTTCTATCTTGGG
>Ircinia_sp._OP267133
CCAGATATGGCCTTCCCAAGGCTAAATAATTTAAGTTTTTGGTTATTACCGCCTGCATTTATTATGCTAGTTGGGTCTGTTTTTGTGGAAGAGGGGGCCGGTACCGGCTGGACTGTGTACCCGCCGCTATCTGGCGGTATGGGGCATTCAGGGCCATCTGTGGATATGGCTATTTTTAGTTTGCATTTGGCGGGAATATCTTCTATCTTGGG
>Psammocinia_sp._OX422302
CCAGATATGGCCTTCCCAAGGCTAAATAATTTAAGTTTTTGGTTATTACCGCCTGCATTTATTATGCTAGTTGGGTCTGTTTTTGTGGAAGAGGGGGCCGGTACCGGCTGGACTGTGTACCCGCCGCTATCTGGCGGTATGGGGCATTCAGGGCCATCTGTGGATATGGCTATTTTTAGTTTGCATTTGGCGGGAATATCTTCTATCTTGGG
>Psammocinia_sp._OP267200
CCAGATATGGCCTTCCCAAGGCTAAATAATTTAAGTTTTTGGTTATTACCGCCTGCATTTATTATGCTAGTTGGGTCTGTTTTTGTGGAAGAGGGGGCCGGTACCGGCTGGACTGTGTACCCGCCGCTATCTGGCGGTATGGGGCATTCAGGGCCATCTGTGGATATGGCTATTTTTAGTTTGCATTTGGCGGGAATATCTTCTATCTTGGG
>Ircinia_sp._OX422234
CCAGATATGGCCTTCCCAAGGCTAAATAATTTAAGTTTTTGGTTATTACCGCCTGCATTTATTATGCTAGTTGGGTCTGTTTTTGTGGAAGAGGGGGCCGGTACCGGCTGGACTGTGTACCCGCCGCTATCTGGCGGTATGGGGCATTCAGGGCCATCTGTGGATATGGCTATTTTTAGTTTGCATTTGGCGGGAATATCTTCTATCTTGGG
>Ircinia_sp._OP267132
CCAGATATGGCCTTCCCAAGGCTAAATAATTTAAGTTTTTGGTTATTACCGCCTGCATTTATTATGCTAGTTGGGTCTGTTTTTGTGGAAGAGGGGGCCGGTACCGGCTGGACTGTGTACCCGCCGCTATCTGGCGGTATGGGGCATTCAGGGCCATCTGTGGATATGGCTATTTTTAGTTTGCATTTGGCGGGAATATCTTCTATCTTGGG
>Fascaplysinopsis_reticulata_JQ082812
CCAGATATGGCATTCCCAAGGCTAAATAATTTAAGTTTTTGGTTATTACCGCCTGCATTTATTATGCTAGTTGGGTCTGTTTTTGTGGAAGAAGGGGCCGGGACTGGCTGGACTGTGTACCCGCCGCTATCTGGCGGCATGGGGCATTCCGGGCCATCTGTGGATATGGCTATTTTTAGTTTGCATTTGGCGGGCATATCTTCTATCTTGGG
>Thorectandra_excavatus_JQ082845
CCAGATATGGCATTCCCAAGGCTAAATAATTTAAGTTTTTGGTTATTACCGCCTGCATTTATTATGCTAGTTGGGTCTGTTTTTGTGGAAGAAGGGGCCGGAACTGGCTGGACTGTGTACCCGCCGCTATCTGGCGGCATGGGGCATTCCGGGCCATCTGTGGATATGGCTATTTTTAGTTTGCATTTGGCGGGCATATCTTCTATCTTGGG
>Thorectandra_excavatus_LR699428
CCAGATATGGCATTCCCAAGGCTAAATAATTTAAGTTTTTGGTTATTACCGCCTGCATTTATTATGCTAGTTGGGTCTGTTTTTGTGGAAGAAGGGGCCGGAACTGGCTGGACTGTGTACCCGCCGCTATCTGGCGGCATGGGGCATTCCGGGCCATCTGTGGATATGGCTATTTTTAGTTTGCATTTGGCGGGCATATCTTCTATCTTGGG
>Fascaplysinopsis_reticulata_LR699409
CCAGATATGGCATTCCCAAGGCTAAATAATTTAAGTTTTTGGTTATTACCGCCTGCATTTATTATGCTAGTTGGGTCTGTTTTTGTGGAAGAGGGGGCCGGGACCGGCTGGACTGTGTACCCGCCGCTATCTGGCGGCATGGGGCATTCCGGGCCATCTGTGGATATGGCTATTTTTAGTTTGCATTTGGCGGGCATATCTTCTATCTTGGG
>cf._Fascaplysinopsis_LR699407
CCAGATATGGCATTCCCAAGGCTAAATAATTTAAGTTTTTGGTTATTACCGCCTGCATTTATTATGCTAGTTGGGTCTGTTTTTGTGGAAGAGGGGGCCGGGACCGGCTGGACTGTGTACCCGCCGCTATCTGGCGGCATGGGGCATTCCGGGCCATCTGTGGATATGGCTATTTTTAGTTTGCATTTGGCGGGCATATCTTCTATCTTGGG
>cf._Fascaplysinopsis_LR699406
CCAGATATGGCATTCCCAAGGCTAAATAATTTAAGTTTTTGGTTATTACCGCCTGCATTTATTATGCTAGTTGGGTCTGTTTTTGTGGAAGAGGGGGCCGGGACCGGCTGGACTGTGTACCCGCCGCTATCTGGCGGCATGGGGCATTCCGGGCCATCTGTGGATATGGCTATTTTTAGTTTGCATTTGGCGGGCATATCTTCTATCTTGGG
>cf._Fascaplysinopsis_LR699405
CCAGATATGGCATTCCCAAGGCTAAATAATTTAAGTTTTTGGTTATTACCGCCTGCATTTATTATGCTAGTTGGGTCTGTTTTTGTGGAAGAGGGGGCCGGGACCGGCTGGACTGTGTACCCGCCGCTATCTGGCGGCATGGGGCATTCCGGGCCATCTGTGGATATGGCTATTTTTAGTTTGCATTTGGCGGGCATATCTTCTATCTTGGG
>Demospongiae_sp._LR655610
CCAGATATGGCATTCCCAAGGCTAAATAATTTAAGTTTTTGGTTATTACCGCCTGCATTTATTATGCTAGTTGGGTCTGTTTTTGTGGAAGAGGGGGCCGGAACCGGCTGGACTGTGTACCCGCCGCTATCTGGCGGAATGGGGCATTCCGGGCCATCTGTGGATATGGCTATTTTTAGTTTGCATTTGGCGGGCATATCTTCTATCTTGGG
>Demospongiae_sp._LR655629
CCAGATATGGCATTCCCAAGGCTAAATAATTTAAGTTTTTGGTTATTACCGCCTGCATTTATTATGCTAGTTGGGTCTGTTTTTGTGGAAGAGGGGGCCGGAACCGGCTGGACTGTGTACCCGCCGCTATCTGGCGGAATGGGGCATTCCGGGCCATCTGTGGATATGGCTATTTTTAGTTTGCATTTGGCGGGCATATCTTCTATCTTGGG
>Demospongiae_sp._KU060623
CCAGATATGGCATTCCCAAGGCTAAATAATTTAAGTTTTTGGTTATTACCGCCTGCATTTATTATGCTAGTTGGGTCTGTTTTTGTGGAAGAGGGGGCCGGAACCGGCTGGACTGTGTACCCGCCGCTATCTGGCGGAATGGGGCATTCCGGGCCATCTGTGGATATGGCTATTTTTAGTTTGCATTTGGCGGGCATATCTTCTATCTTGGG
>Demospongiae_sp._KU060601
CCAGATATGGCATTCCCAAGGCTAAATAATTTAAGTTTTTGGTTATTACCGCCTGCATTTATTATGCTAGTTGGGTCTGTTTTTGTGGAAGAGGGGGCCGGAACCGGCTGGACTGTGTACCCGCCGCTATCTGGCGGAATGGGGCATTCCGGGCCATCTGTGGATATGGCTATTTTTAGTTTGCATTTGGCGGGCATATCTTCTATCTTGGG
>Demospongiae_sp._LR655609
CCAGATATGGCATTCCCAAGGCTAAATAATTTAAGTTTTTGGTTATTACCGCCTGCATTTATTATGCTAGTTGGGTCTGTTTTTGTGGAAGAGGGGGCCGGAACCGGCTGGACTGTGTACCCGCCGCTATCTGGCGGAATGGGGCATTCCGGGCCATCTGTGGATATGGCTATTTTTAGTTTGCATTTGGCGGGCATATCTTCTATCTTGGG
>Stylissa_carteri_KU060654
CCNGATATGGNGTTTCCNANGNTAAATAANATCANTTTTTGACTATTACCCCCATCANTAACTTTATTACTANGTTCNGCTTTTGTAGANCANGGNGCCGNTACAGGGTGGACNGTCTACCCGCCGTTANCAAGTATACNAGCACATTCANGGGGATCAGTANACATGGNTATTTTNANTCTTCATTTAGCTGGTATTTCTTCAATATTANG
>Stylissa_carteri_KU060671
CCNNATATGGCGTTTCCAANGCTAAATAATATCANTTTTTGACTATTACCCCCATCATTANCTTTATTACTANGNTCNGCTTTTGTAGANCANGGGGCCGGNACNGGGTGGACANTCTACCCNCCGTTANCAAGTATACAANCACATTCNNGGGGATCAGTANACATGGTTATTTTTANTCTTCATTTANCTGGTATTTCTTCANTATTANG
>Spongillidae_sp._MF043879
CCTGATATATCATTTCCTCGAATAAATAAAATATGTTTTTGATTATTACCTCCGGCTTTAACTTTTTTATGAGGATCTGCTTTTGTAGATGGAGCCGGTGGTACCGGATGGACTGCCTATCCCCCTTTAGCAGGCATACAATCAGATTCTGGGGGATCTGATGATTTGGCAATATTTAGTCTTCACATGGCGGGTATTTCTTCGAGATTAGG
>Mopalia_porifera_EF159681
CCTGATATGGCATTTCCTCGCTTAAATAATATGAGTTTTTGGCTGTTACCCCCTGCTTTATGCCTTTTATTAGGCTCTGCCGCAGTTGAAAGAGGGGTAGGAACTGGATGAACAGTTTACCCTCCTTTGGCAGGAAATATTGCTCATGCTGGAGGGTCTGTTGACTTGGCTATTTTTTCTTTACATTTAGCAGGGGTTTCTTCTATTTTAGG
>Mopalia_porifera_MG680095
CCTGATATGGCTTTCCCTCGCTTAAATAATATAAGTTTTTGATTGTTACCTCCTGCTTTATGTCTTTTATTAGGTTCTGCCGCGGTAGAAAGTGGAGCAGGAACTGGGTGGACAGTGTATCCCCCTTTAGCTGGTAATATTGCACATGCTGGAGGATCTGTTGATCTAGCTATTTTTTCTTTACATTTAGCTGGTGTTTCTTCAATTTTAGG
>Mopalia_porifera_EF159675
CCTGATATGGCTTTTCCCCGCTTAAATAATATAAGTTTTTGATTGTTACCTCCTGCTTTATGTCTTTTATTAGGTTCTGCTGCGGTAGAAAGAGGAGCAGGAACTGGGTGGACAGTGTATCCCCCTTTAGCTGGTAATATTGCACATGCTGGAGGGTCTGTTGATCTAGCTATTTTTTCTTTACATCTAGCTGGTGTTTCTTCAATTTTAGG
>Mopalia_porifera_EF159677
CCTGATATGGCTTTTCCCCGGTTAAATAATATAAGTTTTTGATTGTTACCTCCTGCTTTATGTCTTTTATTAGGTTCTGCTGCGGTAGAAAGAGGAGCAGGAACTGGGTGGACAGTGTATCCCCCTTTAGCTGGTAATATTGCACATGCTGGAGGGTCTGTTGATCTAGCTATTTTTTCTTTACATTTAGCTGGTGTTTCTTCAATTTTAGG
>Mopalia_porifera_EF159678
CCTGATATGGCTTTTCCCCGCTTAAATAATATAAGTTTTTGATTGTTACCTCCTGCTTTATGTCTTTTATTAGGTTCTGCTGCGGTAGAAAGAGGAGCAGGAACTGGGTGGACAGTGTATCCCCCTTTAGCTGGTAATATTGCACATGCTGGAGGGTCTGTTGATCTAGCTATTTTTTCTTTACATTTAGCTGGTGTTTCTTCAATTTTAGG
>Negombata_magnifica_JX999092
CCAGACATGGCTTTCCCACGATTGAATAAAATAAATTTTTGACTATTGCCGCCTGCTTTAAGTTTATTATTGGCTTCCGGTTTTGTGGGAAAAGGAGCGGGAACTGGGAGGACAGTTTATCCGCCCTTATCTAGAATTCAGGCCCTTCGGGGGGGTTCAGTAGATTTGGGAAAATTTAGTTTACTTTTGGCGGGGGTTTCTTCCTTTTTAGG
>Crella_elegans_JF440338
CCGGATATGGCCTTTCCTNGATWAAAWAWAATAAGCTTTWGATTATTGCCCCCNCYTTTMMRTTTATTATTGGSTTCTGCTYTTGTGGAGCAAGGGGCGGGAACMGGATGGACAGTTTATCCCCCCTTATCTGGTATTCAGGCCCACTCGGGTGGTTCAGKGGATTTASTAATATTTAGTTKMCATTTWSCAGGAATTTCTTCTATTTTAGG
>Cf._Clathria_KU060765
CCGGNTATGGCTTTTCCTCGATTAAATAATATAAGTTTTTGATTATTGCCTCCGGCTTTAAGTTTANTNTTGGNTTCANCTTTTGTNGAGCAAGGAGCAGGANCTGGATGAACAGTNTATCNTCCTTTATCGGGGNTTCNGGCACATTNGGGGGGTNCAGTAGNTTTGGTAATTTTTAGTTTACATTTAGCNGGAATTTNGTCAATNNTNGG
>Tedania_ignis_DQ133897
CCGSATRDGGHBTBTCHTCSWTKAAATAATAWAAGKWDTTGGTTDTTKCCTCCAGCTTTAAGTTTATTATTGSCTTCTGCTTTTGTGGAGCAAGGGGCAGGTACTGGGTGGACAGTATATCCCCCATTATCTGGGATTCAGGCTCATTCCGGGGGTTCGGTAGATTTGGTTATTTTTAGWTTACATTTAGCGGGTATTTCTTCTATATTGGC
>Rossellidae_sp._OX394263
CCCGACATGGCATTTCCGCGATTAAATAACATAAGATTCTGACTACTCCCTCCATCTCTCTTTTTACTACTGTCATCTAGCTTTGTAGAAAACGGTGTAGGCACTGGATGAACACTATATCCCCCTTTATCTAACATACAAGCTCACTCCGGCAGGGGTGTAGATTTAGTAATATTTAGACTACATCTTGCAGGAATTTCATCAATTTTAAG
>Rossella_antarctica_HE580219
CCAGATATGGCATTTCCTCGACTAAATAATATAAGATTTTGATTATTACCCCCCGCCTTATTTTTATTATTATCTTCTAGATTTGTAGAAAATGGAGTAGGAACAGGATGAACACTATATCCCCCACTTTCCAATATACAAGCACATTCAGGAAGAGGTGTAGATCTAGTAATATTTAGACTACATCTTGCCGGAATCTCTTCAATTTTAAG
>Rossella_antarctica_HE580218
CCAGATATGGCATTTCCTCGACTAAATAATATAAGATTTTGATTATTACCCCCCGCCTTATTTTTATTATTATCTTCTAGATTTGTAGAAAATGGAGTAGGAACAGGATGAACACTATATCCCCCACTTTCCAATATACAAGCACATTCAGGAAGAGGAGTAGATCTAGTAATATTTAGACTACATCTTGCCGGAATCTCTTCAATTTTAAG
>Rossella_nuda_HE580217
CCAGATATGGCATTCCCTCGACTAAATAATATAAGATTCTGATTACTACCGCCCGCCTTATTTTTATTATTATCTTCTAGATTTGTAGAAAATGGGGTAGGAACAGGATGAACCCTGTATCCCCCACTATCTAATATACAAGCACATTCAGGAAGAGGAGTAGATCTAGTAATATTTAGACTACATCTTGCCGGAATCTCTTCAATTCTAAG
>Rossella_cf._HE580222
CCAGATATGGCATTCCCTCGACTAAATAATGTAAGATTCTGATTACTACCGCCCGCCTTATTTTTATTATTATCTTCTAGATTTGTAGAAAATGGAGTAGGAACAGGATGAACCCTGTATCCCCCACTATCTAATATACAAGCACATTCAGGAAGAGGAGTAGATCTAGTAATATTTAGACTACATCTTGCCGGAATCTCTTCAATTCTAAG
>Rossella_racovitzae_HE580214
CCAGATATGGCATTTCCTCGACTAAATAATGTAAGATTCTGATTACTACCGCCCGCCTTATTTTTATTATTATCTTCTAGATTTGTAGAAAATGGAGTAGGAACAGGATGAACCCTGTATCCCCCACTATCCAATATACAAGCACATTCAGGAAGAGGGGTAGATCTAGTAATATTTAGACTACATCTTGCCGGAATCTCTTCAATTCTAAG
>Rossella_sp._HE580213
CCAGATATGGCATTTCCTCGACTAAATAATGTAAGATTCTGATTACTACCGCCCGCCTTATTTTTATTATTATCTTCTAGATTTGTAGAAAATGGAGTAGGAACAGGATGAACCCTGTATCCCCCACTATCCAATATACAAGCACATTCAGGAAGAGGGGTAGATCTAGTAATATTTAGACTACATCTTGCCGGAATCTCTTCAATTCTAAG
>Rossella_cf._HE580220
CCAGATATGGCATTTCCTCGACTAAATAATGTAAGATTCTGATTACTACCGCCCGCCTTATTTTTATTATTATCTTCTAGATTTGTAGAAAATGGAGTAGGAACAGGATGAACCCTGTATCCCCCACTATCCAATATACAAGCACATTCAGGAAGAGGGGTAGATCTAGTAATATTTAGACTACATCTTGCCGGAATCTCTTCAATTCTAAG
>Rossella_racovitzae_HE580215
CCAGATATGGCATTTCCTCGACTAAATAATGTAAGATTCTGATTACTACCGCCCGCCTTATTTTTATTATTATCTTCTAGATTTGTAGAAAATGGAGTAGGAACAGGATGAACCCTGTATCCCCCACTATCCAATATACAAGCACATTCAGGAAGAGGAGTAGATCTAGTAATATTTAGACTACATCTTGCCGGAATCTCTTCAATTCTAAG
>Rossella_fibulata_HE580221
CCAGATATGGCATTTCCTCGACTAAATAATATAAGATTTTGATTACTACCACCCGCTTTATTTTTATTATTATCTTCTAGATTTGTAGAAAATGGGGTAGGAACAGGATGAACCCTGTATCCCCCACTATCCAATATACAATCACATTCAGGAAGAGGGGTAGATCTAGTAATATTTAGACTACATCTTGCCGGAATCTCTTCAATTCTAAG
>Rossella_nuda_HE580216
CCAGATATGGCATTTCCTCGACTAAATAATATAAGATTTTGATTACTACCACCCGCCTTATTTTTATTATTATCTTCTAGATTTGTAGAAAATGGAGTAGGAACAGGATGAACCTTGTATCCCCCACTATCCAATATACAAGCACATTCAGGAAGAGGTGTAGATCTAGTAATATTTAGACTACATCTTGCCGGAATCTCTTCAATTCTAAG
>Rossella_levis_HE580223
CCAGATATGGCATTTCCTCGACTAAATAATATAAGATTTTGATTACTACCACCCGCCTTATTTTTATTATTATCTTCTAGATTTGTAGAAAATGGAGTAGGAACAGGATGAACCCTGTATCCCCCACTATCCAATATACAAGCACATTCAGGAAGAGGAGTAGATCTAGTAATATTTAGACTACATCTTGCCGGAATCTCTTCAATTCTAAG
>Eurete_sp._OX394277
CCAGACATGGCTTTTCCTCGTCTTAATAATATAAGATTTTGACTACTACCACCCTCTCTATTCCTCCTCCTATGCTCTACTCTCGTAGAAGAGGGAGTTGGCACAGGATGAACCTTATACCCTCCTCTNTCTAGAATACAAGCACACTCTGGAGGAGGTGTAGATCTAGTAATATTTAGCCTACATCTTGCCGGTATCTCTTCCATACTAAG
>Trychella_sp._OX394273
CCTGACATGGCTTTTCCCCGATTAAATAACATAAGATTTTGATTATTACCTCCTTCTCTATTCCTATTACTTTCCTCCACTTTCATAGAAAATGGAGTAGGTACAGGATGAACCTTATACCCTCCCCTATCAAACATACAATCACATTCTGGAGGAGGCGTAGATCTAGTAATATTTAGGTTACACTTAGCAGGAATATCTTCAATACTAAG
>Haliclona_scotti_OQ605962
CCAAACATGGCACTTCCAAGAATAAATAATATTAGTTTTTGATCACTGCCGCCGGCTGTAACTTTATTTATAGGGCCATCGTTTGAAGACCGGGCACCCGGAACCGGGTGAACGGTTTACCCGCCCCTGGCCAGTATACATGCTCACTCGGGGGGGTCGGTGGACATGGCGATATTTAGTCTTCATTTAGCGGCGTTCTCTTCGATATTAAG
>Demospongiae_sp._KU060575
CCGGACATGGCTTTCCCTCGCCTTAACAATATCAGTTTTTGATTGTTGCCGCCTGCATTAAGCTTGCTGCTTGGCTCAGCATTTGTCGAGCAGGGTGCGGGAACCGGTTGGACTGTTTACCCTCCTTTGGCTGGCATAGAGGCGCACTCCGGCGGTTCGGTAGACATGGCCATATTTAGCTTACACTTAGCGGGTCTCTCTTCCATTTTAGG
>Lissodendoryx_isodictyalis_OQ323228
CCGGATATGGCATTCCCTCGTTTGAACAATATTAGTTTCTGGTTACTTCCTCCGGCTCTTAGTTTATTATTAGGGTCTGCTTTCATTGAGCAAGGGGCTGGGACCGGTTGGACAGTTTATCCGCCACTGTCAAGCTTGCAGGCCCACTCCGGAGGTTCAGTTGATATGGCCATCTTTAGTTTACATCTCGCTGGTATCTCTTCCATTCTAGG
>Lissodendoryx_isodictyalis_OQ322749
CCGGATATGGCATTCCCTCGTTTGAACAATATTAGTTTCTGGTTACTTCCTCCGGCTCTTAGTTTATTATTAGGGTCTGCTTTCATTGAGCAAGGGGCTGGGACCGGTTGGACAGTTTATCCGCCACTGTCAAGCTTGCAGGCCCACTCCGGAGGTTCAGTTGATATGGCCATCTTTAGTTTACATCTCGCTGGTATCTCTTCCATTCTAGG
>Lissodendoryx_isodictyalis_OQ322722
CCGGATATGGCATTCCCTCGTTTGAACAATATTAGTTTCTGGTTACTTCCTCCGGCTCTTAGTTTATTATTAGGGTCTGCTTTCATTGAGCAAGGGGCTGGGACCGGTTGGACAGTTTATCCGCCACTGTCAAGCTTGCAGGCCCACTCCGGAGGTTCAGTTGATATGGCCATCTTTAGTTTACATCTCGCTGGTATCTCTTCCATTCTAGG
>Lissodendoryx_carolinensis_MK308028
CCGGATATGGCATTCCCTCGTTTGAACAATATTAGTTTCTGGTTACTTCCTCCGGCTCTTAGTTTATTATTAGGGTCTGCTTTCATTGAGCAAGGGGCTGGGACCGGTTGGACAGTTTATCCGCCACTGTCAAGCTTGCAGGCCCACTCCGGAGGTTCAGTTGATATGGCCATCTTTAGTTTACATCTCGCTGGTATCTCTTCCATTCTAGG
>Demospongiae_sp._KU060641
CCGGACANGGCGTTTCCANGACTAAATAACANAANNTTNNNGTTATTGCCNCCCGCCTTAGCCTTNCTATTAGGTTCGGCCTTTGTAGAACAAGGGGCGGGGACGGGGTGAACAGTATATCCACCANNNNCAAGCATACANGCNCATTNGGGGGGGTCAGTAGANATGGTGATATTTAGNTTACANTTAGCGGGGATATCGTCGATNNTGGG
>Demospongiae_sp._KU060619
CCGGACATGGCGTTTCCACGACTNAATAACANAANTTTNTGGTTATTGCCGCCCGCCTTAGCCTTACTATTAGGTTCNNCCNNTGTAGAACANNNGGCGGGGANGGGGTGAACNGTATATCCACCACTGGCAAGCATACAAGCACATTCGGGGGGGTCAGTAGATATGGTGATATTTAGCTTACATTTAGCGGGGATNTNGTCGATATTGGG
>Oceanapia_sp._AY561967
CCAGACATGGCCTTTCCTAGATTAAATAATCTAAGCTTCTGATTACTACCCCCAGCCTTATTATTGTTATTAGGATCTTCACTTATTGAACAAGGAGCAGGAACAGGATGAACTGTATATCCACCACTAGCCGGACCACAAACACACTCAGGAGGATCAGTAGATATGGCCATATTCAGTTTACACTGTGCTGGTGCCTCTTCAATAATGGG
>Dictyonella_incisa_JX999084
CCTGATATGGCTTTTCCAAGATTAAATAATCTTAGTTTTTGATTACTTCCTCCTGCCTTATTTTTACTATTAGGTTCGTCATTAATAGAACAAGGAGCAGGTACAGGATGAACAGTTTACCCTCCTCTATCAGGCCCTCAAACCCACTCAGGTGGTTCTGTAGATCTAGCTATTTTTAGTTTACACTGTGCAGGTGCCTCTTCTATAATGGG
>Mycale_cecilia_MT808331
CCTGACATGGCGTTCCCCCGGCTGAATAACATTAGCTTTTGATTATTGCCCCCTGCCTTCACGCTGCTGCTCGCCTCAGCCTTTGTGGAGGCGGGGGCTGGTACAGGGTGGACAGTATACCCCCCCCTTTCCGGGCTACAGTCCCATGGCGGGGGGTCGGTCGACCTGGTCATTTTTAGCCTGCATTTGGCGGGTATCTCCTCTATACTTGG
>Mycale_cecilia_MT808330
CCTGACATGGCGTTCCCCCGGCTGAATAACATTAGCTTTTGATTATTGCCCCCAGCCTTCACGCTGCTGCTCGCCTCAGCCTTTGTGGAGGCGGGGGCTGGTACGGGGTGGACTGTATACCCCCCCCTTTCCGGGCTACAGTCCCATGGCGGGGGGTCGGTCGACCTGGTCATTTTTAGCCTGCATTTGGCGGGTATCTCCTCTATACTTGG
>Mycale_sp._MH784609
CCCGATATGGCCTTCCCGCGACTAAATAACATCAGTTTTTGGCTATTGCCACCGGCTTTTACGTTACTATTGGCCTCAGCCTTTGTGGAAGGTGGTGCGGGAACCGGTTGGACGGTATATCCCCCTCTTTCAGGTATTCAAACACATGGTGGTGGGTCAGTAGACTTGGTGATCTTCAGTCTCCATTTGGCGGGTATTTCTTCTATTCTGGG
>Cf._Spongionella_JQ082798
CCAGACATGGCCTTCCCCAGGCTAAACAATATAAGTTTCTGGTTACTACCCCCCGCCCTTATTTTATTGGTTGGCTCGGCCTTTGTGGAACAGGGGGCAGGAACAGGATGAACCCTATACCCCCCGCTCTCTGGCATTCAAACACACTCGGGCGGTTCAGTGGACATGGTGATATTTAGCCTCCATTTGGCAGGGATATCCTCAATCTTGGG
>Cf._Pleraplysilla_JQ082794
CCAGACATGGCCTTCCCCAGGCTAAACAATATAAGTTTCTGGTTACTACCCCCCGCCCTTATTTTATTGGTTGGCTCGGCCTTTGTGGAACAGGGGGCAGGAACAGGATGAACCCTATACCCCCCGCTCTCTGGCATTCAAACACACTCGGGCGGTTCAGTGGACATGGTGATATTTAGCCTCCATTTGGCAGGGATATCCTCAATCTTGGG
>Cf._Pleraplysilla_JQ082793
CCAGACATGGCCTTCCCCAGGCTAAACAATATAAGTTTCTGGTTACTACCCCCCGCCCTTATTTTATTGGTTGGCTCGGCCTTTGTGGAACAGGGGGCAGGAACAGGATGAACCCTATACCCCCCGCTCTCTGGCATTCAAACACACTCGGGCGGTTCAGTAGACATGGTGATATTTAGCCTCCATTTGGCAGGGATCTCATCAATCTTGGG
>Demospongiae_sp._OM436226
CCAGACATGGCCTTCCCCAGGCTAAACAATATAAGTTTCTGGTTACTTCCGCCCGCCCTTATTTTATTGGTTGGCTCGGCCTTTGTGGAACAGGGGGCAGGAACAGGATGGACCSTATACCCCCCSCTCTCCGGCATTCAAACACAMTCGGGGGGTTCAGTYGACATGGTGATATTTAGCCTCCATTTGGCAGGCATATCATCAATATTGGG
>Pleraplysilla_spinifera_OM436221
CCAGACATGGCCTTCCCCAGGCTAAACAATATAAGTTTCTGGTTACTTCCGCCCGCCCTTATTTTATTGGTTGGCTCGGCCTTTGTGGAACAGGGGGCAGGAACAGGATGGACCCTATACCCCCCGCTCTCCGGCATTCAAACACACTCGGGGGGTTCAGTCGACATGGTGATATTTAGCCTCCATTTGGCAGGCATATCATCAATATTGGG
>Demospongiae_sp._KU060738
CCGGATATGGCATTCCCACGATTGAATAATATAAGTTTCTGATTATTACCTCCAGCATTTGTAATATTACTAGGATCCTCATTAGTCGAACAAGGAGTTGGTACTGGATGAACAGTATATCCGCCATTATCGGGTATTATGGGTCATTCAGGTGCAGCTGTTGATATGGGTATAGTTAGCTTACATATGGCGGGATTGTCTTCAATATTGGG
>Dysidea_frondosa_JQ082811
CCAGATATGGCATTTCCAAGGTTGAATAATATAAGTTTTTGGCTATTGCCGCCGGCGATAATGATGTTAGTGGGGTCGGCATTTGTGGAGCAAGGAGCAGGAACAGGATGGACATTATATCCGCCACTTTCGAGCATTCAAGCGCATTCGGGGCCATCAGTGGATATGGCGATATTTAGTTTACATCTTGCGGGGATATCTTCGATATTGGG
>Dysidea_sp._KX866763
CCAGATATGGCATTTCCAAGATTAAATAATTTAAGTTTTTGGTTATTGCCGCCAGCAATAATGATGTTAGTAGGGTCAACATTTGTGGAACAAGGAGCAGGGACAGGATGGACATTGTATCCGCCACTTTCAAGTATTCAAGGACATTCAGGGCCTTCGGTAGATATGGCGATATTTAGTTTACATCTTGCGGGAATATCTTCGATATTGGG
>Dysidea_sp._KX866750
CCAGATATGGCATTTCCAAGATTAAATAATTTAAGTTTTTGGTTATTGCCGCCAGCAATAATGATGTTAGTAGGGTCAACATTTGTGGAACAAGGAGCAGGGACAGGATGGACATTGTATCCGCCACTTTCAAGTATTCAAGGACATTCAGGGCCTTCGGTAGATATGGCGATATTTAGTTTACATCTTGCGGGAATATCTTCGATATTGGG
>Dysidea_sp._KX866764
CCAGATATGGCATTTCCAAGATTAAATAATTTAAGTTTTTGGTTATTGCCGCCAGCAATAATGATGTTAGTAGGGTCAACATTTGTGGAACAAGGAGCAGGGACAGGATGGACATTGTATCCGCCACTTTCAAGTATTCAAGGACATTCAGGGCCTTCGGTAGATATGGCGATATTTAGTTTACATCTTGCGGGAATATCTTCGATATTGGG
>Dysidea_sp._OX422348
CCAGATATGGCATTTCCAAGATTAAATAATTTAAGCTTTTGGTTATTGCCGCCAGCAATAGTCATGTTGGTAGGGTCAGCATTTGTGGAACAAGGAGCGGGGACAGGATGAACATTGTATCCGCCACTTTCAAGTATTGAAGCACATTCAGGGCCTTCAGTAGATATGGCGATATTTAGTTTGCATCTTGCGGGAATATCTTCGATATTGGG
>Dysidea_sp._OP267246
CCAGATATGGCATTTCCAAGATTAAATAATTTAAGCTTTTGGTTATTGCCGCCAGCAATAGTCATGTTGGTAGGGTCAGCATTTGTGGAACAAGGAGCGGGGACAGGATGAACATTGTATCCGCCACTTTCAAGTATTGAAGCACATTCAGGGCCTTCAGTAGATATGGCGATATTTAGTTTGCATCTTGCGGGAATATCTTCGATATTGGG
>Cinachyrella_sp._KU060645
CCGGATATGGCTTTCCCAAGATTAAACAATATTAGTTTTTGAGTTTTACCTCCTTCAGCAATANTACTGTTAGGTTNNGCTTNTNTTGAACAAGGGGNTGGGACAGGANGAACCGTTTATCCNCCATTATCANGTATNCAAGCTNATTCAGGGGGCTCAGTTGATGCGGCAATTTTTAGTCTTCATTTGGCCGGTATCTCTTCAATTTTAGG
>Cinachyrella_australiensis_JX177875
CCGGATATGGCTTTCCCAAGATTAAACAATATTAGTTTTTGAGTTTTACCCCCTTCAGCAATACTACTGTTAGGTTCTGTTTTTGTTGAACAAGGGGTTGGGACAGGATGAACCCTTTATCCGCCATTATCAAGTATACAAGCTCATTCAGGGGGCGCAGTTGATGCGGCAATTTTTAGTATTCATTTGGCCGGGATCTCTTCAATTTTAGG
>Cinachyrella_australiensis_JX177874
CCGGATATGGCTTTCCCAAGATTAAACAATATTAGTTTTTGAGTTTTACCCCCTTCAGCAATACTACTGTTAGGTTCTGTTTTTGTTGAACAAGGGGTTGGGACAGGATGAACCCTTTATCCGCCATTATCAAGTATACAAGCTCATTCAGGGGGCGCAGTTGATGCGGCAATTTTTAGTATTCATTTGGCCGGGATCTCTTCAATTTTAGG
>Cinachyrella_australiensis_JX177877
CCGGATATGGCTTTCCCAAGATTAAACAATATTAGTTTTTGAGTTTTACCCCCTTCAGCAATACTACTGTTAGGTTCTGTTTTTGTTGAACAAGGGGTTGGGACAGGATGAACCCTTTATCCGCCATTATCAAGTATACAAGCTCATTCAGGGGGCGCAGTTGATGCGGCAATTTTTAGTATTCATTTGGCCGGGATCTCTTCAATTTTAGG
>Cinachyrella_australiensis_JX177879
CCGGATATGGCTTTCCCAAGATTAAACAATATTAGTTTTTGAGTTTTACCCCCTTCAGCAATACTACTGTTAGGTTCTGTTTTTGTTGAACAAGGGGTTGGGACAGGATGAACCCTTTATCCGCCATTATCAAGTATACAAGCTCATTCAGGGGGCGCAGTTGATGCGGCAATTTTTAGTATTCATTTGGCCGGGATCTCTTCAATTTTAGG
>Cinachyrella_australiensis_LT628342
CCGGATATGGCTTTCCCAAGATTAAACAATATTAGTTTTTGAGTTTTACCCCCTTCAGCAATACTACTGTTAGGTTCTGTTTTTGTTGAACAAGGGGTTGGGACAGGATGAACCCTTTATCCGCCATTATCAAGTATACAAGCTCATTCAGGGGGCGCAGTTGATGCGGCAATTTTTAGTATTCATTTGGCCGGGATCTCTTCAATTTTAGG
>Cinachyrella_australiensis_JX177882
CCGGATATGGCTTTCCCAAGATTAAACAATATTAGTTTTTGAGTTTTACCCCCTTCAGCAATACTACTGTTAGGTTCTGTTTTTGTTGAACAAGGGGTTGGGACAGGATGAACCCTTTATCCGCCATTATCAAGTATACAAGCTCATTCAGGGGGCGCAGTTGATGCGGCAATTTTTAGTATTCATTTGGCCGGGATCTCTTCAATTTTAGG
>Demospongiae_sp._KU060755
CCAGATATGGCTTTCCCAAGATTAAACAATATCAGTTTTTGAGTTCTACCCCCTTCAGCAATACTGCTGTTAGGTTCTGCCTTTGTTGAACAAGGGGTTGGGACAGGATGAACCCTTTATCCACCATTATCAAGTATACAAGCTCATTCCGGGGGCTCAGTTGATGCGGCAATTTTCAGTATTCATTTGGCCGGTATCTCTTCAATTTTAGG
>Cinachyrella_australiensis_JX177871
CCAGATATGGCTTTCCCAAGATTAAACAATATCAGTTTTTGAGTTCTACCCCCTTCAGCAATACTGCTGTTAGGTTCTGCCTTTGTTGAACAAGGGGTTGGGACAGGATGAACCCTTTATCCACCATTATCAAGTATACAAGCTCATTCCGGGGGCTCAGTTGATGCGGCAATTTTCAGTATTCATTTGGCCGGTATCTCTTCAATTTTAGG
>Craniella_abracadabra_OX422254
CCAGATATGGCTTTCCCAAGATTAAACAATATCAGTTTTTGAGTTCTACCCCCTTCAGCAATACTGCTGTTAGGTTCTGCCTTTGTTGAACAAGGGGTTGGGACAGGATGAACCCTTTATCCACCATTATCAAGTATACAAGCTCATTCCGGGGGCTCAGTTGATGCGGCAATTTTCAGTATTCATTTGGCCGGTATCTCTTCAATTTTAGG
>Craniella_abracadabra_OP267152
CCAGATATGGCTTTCCCAAGATTAAACAATATCAGTTTTTGAGTTCTACCCCCTTCAGCAATACTGCTGTTAGGTTCTGCCTTTGTTGAACAAGGGGTTGGGACAGGATGAACCCTTTATCCACCATTATCAAGTATACAAGCTCATTCCGGGGGCTCAGTTGATGCGGCAATTTTCAGTATTCATTTGGCCGGTATCTCTTCAATTTTAGG
>Cinachyrella_sp._KU060754
CCAGATATGGCTTTCCCAAGATTAAACAATATCAGTTTTTGAGTTCTACCCCCTTCAGCAATACTGCTGTTAGGTTCTGCCTTTGTTGAACAAGGGGTTGGGACAGGATGAACCCTTTATCCACCATTATCAAGTATACAAGCTCATTCCGGGGGCTCAGTTGATGCGGCAATTTTCAGTATTCATTTGGCCGGTATCTCTTCAATTTTAGG
>Craniella_abracadabra_OX422253
CCAGATATGGCTTTCCCAAGATTAAACAATATCAGTTTTTGAGTTCTACCCCCTTCAGCAATACTGCTGTTAGGTTCTGCCTTTGTTGAACAAGGGGTTGGGACAGGATGAACCCTTTATCCACCATTATCAAGTATACAAGCTCATTCCGGGGGCTCAGTTGATGCGGCAATTTTCAGTATTCATTTGGCCGGTATCTCTTCAATTTTAGG
>Craniella_abracadabra_OP267151
CCAGATATGGCTTTCCCAAGATTAAACAATATCAGTTTTTGAGTTCTACCCCCTTCAGCAATACTGCTGTTAGGTTCTGCCTTTGTTGAACAAGGGGTTGGGACAGGATGAACCCTTTATCCACCATTATCAAGTATACAAGCTCATTCCGGGGGCTCAGTTGATGCGGCAATTTTCAGTATTCATTTGGCCGGTATCTCTTCAATTTTAGG
>Cinachyrella_australiensis_JX177872
CCAGATATGGCTTTCCCAAGATTAAACAATATTAGTTTTTGAGTTCTACCGCCTTCAGCCATACTACTGTTAGGTTCTGCTTTTGTTGAACAAGGGGTTGGGACAGGATGAACCCTTTATCCTCCATTATCAAGTATACAAGCCCATTCCGGGGGCTCAGTTGATGCGGCAATTTTTAGTATTCATTTGGCCGGTATCTCTTCAATTTTAGG
>Cinachyrella_kuekenthali_LR698853
CCAGATATGGCTTTCCCAAGATTAAACAATATTAGTTTTTGAGTTCTACCGCCTTCAGCCATACTACTGTTAGGTTCTGCTTTTGTTGAACAAGGGGTTGGGACAGGATGAACCCTTTATCCACCATTATCAAGTATACAAGCTCATTCCGGGGGYTCAGTTGATGKGGCAATTTTTAGTATTCATTTGGCCGGTATCTCTTCAATTTTAGG
>Cinachyrella_cf._LT628345
CCGGATATGGCTTTCCCAAGATTAAACAATATTAGTTTTTGAGTTCTACCGCCTTCAGCCATACTACTGTTAGGTTCTGCTTTTGTTGAACAAGGGGTTGGGACAGGATGAACCCTTTATCCACCATTATCAAGTATACAAGCTCATTCCGGGGGCTCAGTTGATGCGGCAATTTTTAGTATTCATTTGGCCGGTATCTCTTCAATTTTAGG
>Cinachyrella_kuekenthali_FJ711646
CCAGATATGGCTTTCCCAAGATTAAACAATATTAGTTTTTGAGTTCTACCGCCTTCAGCCATACTACTGTTAGGTTCTGCTTTTGTTGAACAAGGGGTTGGGACAGGATGAACCCTTTATCCACCATTATCAAGTATACAAGCTCATTCCGGGGGCTCAGTTGATGCGGCAATTTTTAGTATTCATTTGGCCGGTATCTCTTCAATTTTAGG
>Cinachyrella_kuekenthali_LR698856
CCAGATATGGCTTTCCCAAGATTAAACAATATTAGTTTTTGAGTTCTACCGCCTTCAGCCATACTACTGTTAGGTTCTGCTTTTGTTGAACAAGGGGTTGGGACAGGATGAACCCTTTATCCACCATTATCAAGTATACAAGCTCATTCCGGGGGCTCAGTTGATGCGGCAATTTTTAGTATTCATTTGGCCGGTATCTCTTCAATTTTAGG
>Cinachyrella_kuekenthali_LR698854
CCAGATATGGCTTTCCCAAGATTAAACAATATTAGTTTTTGAGTTCTACCGCCTTCAGCCATACTACTGTTAGGTTCTGCTTTTGTTGAACAAGGGGTTGGGACAGGATGAACCCTTTATCCACCATTATCAAGTATACAAGCTCATTCCGGGGGCTCAGTTGATGCGGCAATTTTTAGTATTCATTTGGCCGGTATCTCTTCAATTTTAGG
>Cinachyrella_kuekenthali_LR698851
CCAGATATGGCTTTCCCAAGATTAAACAATATTAGTTTTTGAGTTCTACCGCCTTCAGCCATACTACTGTTAGGTTCTGCTTTTGTTGAACAAGGGGTTGGGACAGGATGAACCCTTTATCCACCATTATCAAGTATACAAGCTCATTCCGGGGGCTCAGTTGATGCGGCAATTTTTAGTATTCATTTGGCCGGTATCTCTTCAATTTTAGG
>Cinachyrella_kuekenthali_LR698852
CCAGATATGGCTTTCCCAAGATTAAACAATATTAGTTTTTGAGTTCTACCGCCTTCAGCCATACTACTGTTAGGTTCTGCTTTTGTTGAACAAGGGGTTGGGACAGGATGAACCCTTTATCCACCATTATCAAGTATACAAGCTCATTCCGGGGGCTCAGTTGATGCGGCAATTTTTAGTATTCATTTGGCCGGTATCTCTTCAATTTTAGG
>Cinachyrella_kuekenthali_LR698858
CCAGATATGGCTTTCCCAAGATTAAACAATATTAGTTTTTGAGTTCTACCGCCTTCAGCCATACTACTGTTAGGTTCTGCTTTTGTTGAACAAGGGGTTGGGACAGGATGAACCCTTTATCCACCATTATCAAGTATACAAGCTCATTCCGGGGGCTCAGTTGATGCGGCAATTTTTAGTATTCATTTGGCCGGTATCTCTTCAATTTTAGG
>Cinachyrella_kuekenthali_LR698857
CCAGATATGGCTTTCCCAAGATTAAACAATATTAGTTTTTGAGTTCTACCGCCTTCAGCCATACTACTGTTAGGTTCTGCTTTTGTTGAACAAGGGGTTGGGACAGGATGAACCCTTTATCCACCATTATCAAGTATACAAGCTCATTCCGGGGGCTCAGTTGATGCGGCAATTTTTAGTATTCATTTGGCCGGTATCTCTTCAATTTTAGG
>Cinachyrella_kuekenthali_LR698855
CCAGATATGGCTTTCCCAAGATTAAACAATATTAGTTTTTGAGTTCTACCGCCTTCAGCCATACTACTGTTAGGTTCTGCTTTTGTTGAACAAGGGGTTGGGACAGGATGAACCCTTTATCCACCATTATCAAGTATACAAGCTCATTCCGGGGGCTCAGTTGATGCGGCAATTTTTAGTATTCATTTGGCCGGTATCTCTTCAATTTTAGG
>Cinachyrella_kuekenthali_LR698859
CCAGATATGGCTTTCCCAAGATTAAACAATATTAGTTTTTGAGTTCTACCGCCTTCAGCCATACTACTGTTAGGTTCTGCTTTTGTTGAACAAGGGGTTGGGACAGGATGAACCCTTTATCCACCATTATCAAGTATACAAGCTCATTCCGGGGGCTCAGTTGATGCGGCAATTTTTAGTATTCATTTGGCCGGTATCTCTTCAATTTTAGG
>Cinachyrella_kuekenthali_EF519602
CCAGATATGGCTTTCCCAAGATTAAACAATATTAGTTTTTGAGTTCTACCGCCTTCAGCCATACTACTGTTAGGTTCTGCTTTTGTTGAACAAGGGGTTGGGACAGGATGAACCCTTTATCCACCATTATCAAGTATACAAGCTCATTCCGGGGGCTCAGTTGATGCGGCAATTTTTAGTATTCATTTGGCCGGTATCTCTTCAATTTTAGG
>Cinachyrella_sp._LR698861
CCAGATATGGCTTTCCCAAGATTAAACAATATTAGTTTTTGAGTTCTACCGCCTTCAGCCATACTACTGTTAGGTTCTGCTTTTGTTGAACAAGGGGTTGGGACAGGATGAACCCTTTATCCACCATTATCAAGTATACAAGCTCATTCCGGGGGCTCAGTTGATGCGGCAATTTTTAGTATTCATTTGGCCGGTATCTCTTCAATTTTAGG
>Cinachyrella_kuekenthali_LR698860
CCAGATATGGCTTTCCCAAGATTAAACAATATTAGTTTTTGAGTTCTACCGCCTTCAGCCATACTACTGTTAGGTTCTGCTTTTGTTGAACAAGGGGTTGGGACAGGATGAACCCTTTATCCACCATTATCAAGTATACAAGCTCATTCCGGGGGCTCAGTTGATGCGGCAATTTTTAGTATTCATTTGGCCGGTATCTCTTCAATTTTAGG
>Cinachyrella_kuekenthali_MZ487048
CCAGATATGGCTTTCCCAAGATTAAACAATATTAGTTTTTGAGTTCTACCGCCTTCAGCCATACTACTGTTAGGTTCTGCTTTTGTTGAACAAGGGGTTGGGACAGGATGAACCCTTTATCCACCATTATCAAGTATACAAGCTCATTCCGGGGGCTCAGTTGATGCGGCAATTTTTAGTATTCATTTGGCCGGTATCTCTTCAATTTTAGG
>Cinachyrella_kuekenthali_MZ486634
CCAGATATGGCTTTCCCAAGATTAAACAATATTAGTTTTTGAGTTCTACCGCCTTCAGCCATACTACTGTTAGGTTCTGCTTTTGTTGAACAAGGGGTTGGGACAGGATGAACCCTTTATCCACCATTATCAAGTATACAAGCTCATTCCGGGGGCTCAGTTGATGCGGCAATTTTTAGTATTCATTTGGCCGGTATCTCTTCAATTTTAGG
>Cinachyrella_kuekenthali_MZ487047
CCAGATATGGCTTTCCCAAGATTAAACAATATTAGTTTTTGAGTTCTACCGCCTTCAGCCATACTACTGTTAGGTTCTGCTTTTGTTGAACAAGGGGTTGGGACAGGATGAACCCTTTATCCACCATTATCAAGTATACAAGCTCATTCCGGGGGCTCAGTTGATGCGGCAATTTTTAGTATTCATTTGGCCGGTATCTCTTCAATTTTAGG
>Cinachyrella_kuekenthali_MZ487321
CCAGATATGGCTTTCCCAAGATTAAACAATATTAGTTTTTGAGTTCTACCGCCTTCAGCCATACTACTGTTAGGTTCTGCTTTTGTTGAACAAGGGGTTGGGACAGGATGAACCCTTTATCCACCATTATCAAGTATACAAGCTCATTCCGGGGGCTCAGTTGATGCGGCAATTTTTAGTATTCATTTGGCCGGTATCTCTTCAATTTTAGG
>Cinachyrella_kuekenthali_MZ487320
CCAGATATGGCTTTCCCAAGATTAAACAATATTAGTTTTTGAGTTCTACCGCCTTCAGCCATACTACTGTTAGGTTCTGCTTTTGTTGAACAAGGGGTTGGGACAGGATGAACCCTTTATCCACCATTATCAAGTATACAAGCTCATTCCGGGGGCTCAGTTGATGCGGCAATTTTTAGTATTCATTTGGCCGGTATCTCTTCAATTTTAGG
>Cinachyrella_kuekenthali_MZ487046
CCAGATATGGCTTTCCCAAGATTAAACAATATTAGTTTTTGAGTTCTACCGCCTTCAGCCATACTACTGTTAGGTTCTGCTTTTGTTGAACAAGGGGTTGGGACAGGATGAACCCTTTATCCACCATTATCAAGTATACAAGCTCATTCCGGGGGCTCAGTTGATGCGGCAATTTTTAGTATTCATTTGGCCGGTATCTCTTCAATTTTAGG
>Cinachyrella_kuekenthali_MZ487045
CCAGATATGGCTTTCCCAAGATTAAACAATATTAGTTTTTGAGTTCTACCGCCTTCAGCCATACTACTGTTAGGTTCTGCTTTTGTTGAACAAGGGGTTGGGACAGGATGAACCCTTTATCCACCATTATCAAGTATACAAGCTCATTCCGGGGGCTCAGTTGATGCGGCAATTTTTAGTATTCATTTGGCCGGTATCTCTTCAATTTTAGG
>Cinachyrella_kuekenthali_MZ486629
CCAGATATGGCTTTCCCAAGATTAAACAATATTAGTTTTTGAGTTCTACCGCCTTCAGCCATACTACTGTTAGGTTCTGCTTTTGTTGAACAAGGGGTTGGGACAGGATGAACCCTTTATCCACCATTATCAAGTATACAAGCTCATTCCGGGGGCTCAGTTGATGCGGCAATTTTTAGTATTCATTTGGCCGGTATCTCTTCAATTTTAGG
>Cinachyrella_kuekenthali_MZ487319
CCAGATATGGCTTTCCCAAGATTAAACAATATTAGTTTTTGAGTTCTACCGCCTTCAGCCATACTACTGTTAGGTTCTGCTTTTGTTGAACAAGGGGTTGGGACAGGATGAACCCTTTATCCACCATTATCAAGTATACAAGCTCATTCCGGGGGCTCAGTTGATGCGGCAATTTTTAGTATTCATTTGGCCGGTATCTCTTCAATTTTAGG
>Cinachyrella_kuekenthali_EF519603
CCAGATATGGCTTTCCCAAGATTAAACAATATTAGTTTTTGAGTTCTACCGCCTTCAGCCATACTACTGTTAGGTTCTGCTTTTGTTGAACAAGGGGTTGGGACAGGATGAACCCTTTATCCACCATTATCAAGTATACAAGCTCATTCCGGGGGCTCAGTTGATGCGGCAATTTTTAGTATTCATTTGGCCGGTATCTCTTCAATTTTAGG
>Cinachyrella_sp._LT628347
CCAGATATGGCTTTCCCAAGATTAAACAATATTAGTTTTTGAGTTCTACCGCCTTCAGCCATACTACTGTTAGGTTCTGCTTTTGTTGAACAAGGGGTTGGGACAGGATGAACCCTTTATCCACCATTATCAAGTATACAAGCTCATTCCGGGGGCTCAGTTGATGCGGCAATTTTTAGTATTCATTTGGCCGGTATCTCTTCAATTTTAGG
>Cinachyrella_australiensis_MT913441
CCAGATATGGCTTTCCCAAGATTAAACAATATTAGTTTTTGAGTTCTACCGCCTTCAGCCATACTACTGTTAGGTTCTGCTTTTGTTGAACAAGGGGTTGGGACAGGATGAACCCTTTATCCACCATTATCAAGTATACAAGCTCATTCCGGGGGCTCAGTTGATGCGGCAATTTTTAGTATTCATTTGGCCGGTATCTCTTCAATTTTAGG
>Cinachyrella_australiensis_JX177883
CCAGATATGGCTTTCCCAAGATTAAACAATATTAGTTTTTGAGTTCTACCGCCTTCAGCCATACTACTGTTAGGTTCTGCTTTTGTTGAACAAGGGGTTGGGACAGGATGAACCCTTTATCCACCATTATCAAGTATACAAGCTCATTCCGGGGGCTCAGTTGATGCGGCAATTTTTAGTATTCATTTGGCCGGTATCTCTTCAATTTTAGG
>Cinachyrella_australiensis_JX177878
CCAGATATGGCTTTCCCAAGATTAAACAATATTAGTTTTTGAGTTCTACCGCCTTCAGCCATACTACTGTTAGGTTCTGCTTTTGTTGAACAAGGGGTTGGGACAGGATGAACCCTTTATCCACCATTATCAAGTATACAAGCTCATTCCGGGGGCTCAGTTGATGCGGCAATTTTTAGTATTCATTTGGCCGGTATCTCTTCAATTTTAGG
>Cinachyrella_australiensis_JX177902
CCAGATATGGCTTTCCCAAGATTAAACAATATTAGTTTTTGAGTTCTACCGCCTTCAGCCATACTACTGTTAGGTTCTGCTTTTGTTGAACAAGGGGTTGGGACAGGATGAACCCTTTATCCACCATTATCAAGTATACAAGCTCATTCCGGGGGCTCAGTTGATGCGGCAATTTTTAGTATTCATTTGGCCGGTATCTCTTCAATTTTAGG
>Cinachyrella_australiensis_HM032743
CCAGATATGGCTTTCCCAAGATTAAACAATATTAGTTTTTGAGTTCTACCGCCTTCAGCCATACTACTGTTAGGTTCTGCTTTTGTTGAACAAGGGGTTGGGACAGGATGAACCCTTTATCCACCATTATCAAGTATACAAGCTCATTCCGGGGGCTCAGTTGATGCGGCAATTTTTAGTATTCATTTGGCCGGTATCTCTTCAATTTTAGG
>Cinachyrella_australiensis_JX177869
CCAGATATGGCTTTCCCAAGATTAAACAATATTAGTTTTTGAGTTCTACCGCCTTCAGCCATACTACTGTTAGGTTCTGCTTTTGTTGAACAAGGGGTTGGGACAGGATGAACCCTTTATCCACCATTATCAAGTATACAAGCTCATTCCGGGGGCTCAGTTGATGCGGCAATTTTTAGTATTCATTTGGCCGGTATCTCTTCAATTTTAGG
>Cinachyrella_australiensis_JX177873
CCAGATATGGCTTTCCCAAGATTAAACAATATTAGTTTTTGAGTTCTACCGCCTTCAGCCATATTACTGTTAGGTTCTGCTTTTGTTGAACAAGGGGTTGGGACAGGATGAACCCTTTATCCACCATTATCAAGTATACAAGCTCATTCCGGGGGCTCAGTTGATGCGGCAATTTTTAGTATTCATTTGGCCGGTATCTCTTCAATTTTAGG
>Craniella_sp._HM032752
CCGGATATGGCTTTTCCAAGATTAMATAATATTAGTTTTTGAGTTTTACCCCCTTCATTAATACTACTACTAGGTTCTGCTTTTGTTGAACAAGGGGTGGGGGCGGGATGAACCCTTTATCCGCCACTATCTAGCATACAAGCTCATTTTGGGGGCTCAGTCGATGCGGCGATCTTTAGTCTTCATTTGGCTGGGATTTCTTCAATTTTAGR
>Tetilla_sp._MT491702
CCAGATATGGCTTTTCCAAGATTAAACAATATTAGTTTTTGAGTTTTACCCCCTTCCTTAATACTACTGTTAGGCTCTGCTTTTGTTGAACAAGGAGTCGGGGCAGGATGAACTCTTTATCCCCCTTTATCTGGCATACAAGCTCATTTTGGGGGCTCAGTTGACGCGGCAATCTTTAGTCTTCATTTGGCCGGTATTTCTTCAATTTTAGG
>Pachastrella_nodulosa_HM592698
CCGGATATGGCTTTCCCAAGATTAAATAATATTAGTTTVTGAGTTTTACCGCCATCTTTAATATTACTCCTAGGTTCGGCTTTTGTAGAACAGGGTGTTGGTGCGGGGTGAACCATCTATCCTCCTCTATCCGGGATTCAGGCACATTCCGGGGGCTCTGTGGACGCAGCAATATTTAGTYTTCATTTAGCGGGTATTTCTTCAATTTTAGG
>Pachastrella_ovisternata_HM592748
CCGGATATGGCTTTCCCAAGATTAAATAATATTAGTTTCTGAGTTTTACCGCCATCTTTAATATTACTCCTAGGTTCGGCTTTTGTAGAACAGGGTGTAGGTGCGGGGTGAACCATCTATCCACCTCTATCCGGGATTCAGGCACATTCAGGTGGCTCTGTGGACGCAGCAATATTTAGTCTTCATTTAGCGGGTATTTCTTCAATTTTAGG
>Pachastrella_caliculata_MT491724
CCGGATATGGCTTTCCCAAGATTAAATAATATTAGTTTCTGAGTTTTACCGCCATCTTTAATATTACTCCTAGGTTCGGCTTTTGTAGAACAGGGTGTTGGTGCGGGGTGAACCATCTATCCGCCTCTATCCGGCATTCAGGCACATTCAGGTGGCTCTGTGGACGCAGCAATATTTAGTCTTCATTTAGCGGGTATTTCTTCAATTTTAGG
>Pachastrella_caliculata_MT491689
CCGGATATGGCTTTCCCAAGATTAAATAATATTAGTTTCTGAGTTTTACCGCCATCTTTAATATTACTCCTAGGTTCGGCTTTTGTAGAACAGGGTGTTGGTGCGGGGTGAACCATCTATCCGCCTCTATCCGGCATTCAGGCACATTCAGGTGGCTCTGTGGACGCAGCAATATTTAGTCTTCATTTAGCGGGTATTTCTTCAATTTTAGG
>Pachastrella_monilifera_ON130560
CCGGATATGGCTTTCCCAAGATTAAATAATATTAGTTTCTGAGTTTTACCGCCATCTTTAATATTACTCCTAGGTTCGGCTTTTGTAGAACAGGGTGTTGGTGCGGGGTGAACCATCTATCCACCTCTATCCGGTATTCAGGCACATTCAGGTGGCTCTGTGGACGCAGCAATATTTAGTCTTCATTTAGCGGGTATTTCTTCAATTTTAGG
>Pachastrella_monilifera_ON130559
CCGGATATGGCTTTCCCAAGATTAAATAATATTAGTTTCTGAGTTTTACCGCCATCTTTAATATTACTCCTAGGTTCGGCTTTTGTAGAACAGGGTGTTGGTGCGGGGTGAACCATCTATCCACCTCTATCCGGTATTCAGGCACATTCAGGTGGCTCTGTGGACGCAGCAATATTTAGTCTTCATTTAGCGGGTATTTCTTCAATTTTAGG
>Pachastrella_ovisternata_ON130558
CCGGATATGGCTTTCCCAAGATTAAATAATATTAGTTTCTGAGTTTTACCGCCATCTTTAATATTACTCCTAGGTTCGGCTTTTGTAGAACAGGGTGTTGGTGCGGGGTGAACCATCTATCCACCTCTATCCGGTATTCAGGCACATTCAGGTGGCTCTGTGGACGCAGCAATATTTAGTCTTCATTTAGCGGGTATTTCTTCAATTTTAGG
>Thoosa_purpurea_MH233578
CCCGATATGGCTTTTCCAAGATTAAACAACATTAGTTTTTGAGTTTTACCTCCCTCATTAATACTACTGTTAGGGTCAGCTTTTATCGAACAAGGGGCTGGAAGTGGATGAACACTATATCCCCCATTATCGAATATACAAGCTCATTCGGGGGGGTCTATAGATGCAGCAATATTTAGTCTTCATTTGGCCGGTGTTTCTTCAATTTTAGG
>Thoosa_mismalolli_OK598112
CCGGATATGGCATTTCCAAGATTAAACAACATTAGTTTTTGAGTTTTACCTCCATCATTAATACTACTGTTAAGCTCAGCTTTTATCGAACAGGGAGCTGGAGCGGGATGGACACTCTATCCACCACTATCGAACGTACAAGCTCATTCGGGGGGCTCTATAGATGCAGCAATATTTAGTCTTCATTTGGCCGGTATTTCTTCAATTTTAGG
>Thoosa_mismalolli_OK598113
CCGGATATGGCATTTCCAAGATTAAACAACATTAGTTTTTGAGTTTTACCTCCATCATTAATACTACTGTTAAGCTCAGCTTTTATCGAACAGGGAGCTGGAGCGGGATGGACACTCTATCCACCACTATCGAACGTACAAGCTCATTCGGGGGGCTCTATAGATGCAGCAATATTTAGTCTTCATTTGGCCGGTATTTCTTCAATTTTAGG
>Thoosa_mismalolli_OK598119
CCGGATATGGCATTTCCAAGATTAAACAACATTAGTTTTTGAGTTTTACCTCCATCATTAATACTACTGTTAAGCTCAGCTTTTATCGAACAGGGAGCTGGAGCGGGATGGACACTCTATCCACCACTATCGAACGTACAAGCTCATTCGGGGGGCTCTATAGATGCAGCAATATTTAGTCTTCATTTGGCCGGTATTTCTTCAATTTTAGG
>Thoosa_mismalolli_OK598118
CCGGATATGGCATTTCCAAGATTAAACAACATTAGTTTTTGAGTTTTACCTCCATCATTAATACTACTGTTAAGCTCAGCTTTTATCGAACAGGGAGCTGGAGCGGGATGGACACTCTATCCACCACTATCGAACGTACAAGCTCATTCGGGGGGCTCTATAGATGCAGCAATATTTAGTCTTCATTTGGCCGGTATTTCTTCAATTTTAGG
>Thoosa_mismalolli_OK598117
CCGGATATGGCATTTCCAAGATTAAACAACATTAGTTTTTGAGTTTTACCTCCATCATTAATACTACTGTTAAGCTCAGCTTTTATCGAACAGGGAGCTGGAGCGGGATGGACACTCTATCCACCACTATCGAACGTACAAGCTCATTCGGGGGGCTCTATAGATGCAGCAATATTTAGTCTTCATTTGGCCGGTATTTCTTCAATTTTAGG
>Thoosa_mismalolli_OK598116
CCGGATATGGCATTTCCAAGATTAAACAACATTAGTTTTTGAGTTTTACCTCCATCATTAATACTACTGTTAAGCTCAGCTTTTATCGAACAGGGAGCTGGAGCGGGATGGACACTCTATCCACCACTATCGAACGTACAAGCTCATTCGGGGGGCTCTATAGATGCAGCAATATTTAGTCTTCATTTGGCCGGTATTTCTTCAATTTTAGG
>Thoosa_mismalolli_OK598115
CCGGATATGGCATTTCCAAGATTAAACAACATTAGTTTTTGAGTTTTACCTCCATCATTAATACTACTGTTAAGCTCAGCTTTTATCGAACAGGGAGCTGGAGCGGGATGGACACTCTATCCACCACTATCGAACGTACAAGCTCATTCGGGGGGCTCTATAGATGCAGCAATATTTAGTCTTCATTTGGCCGGTATTTCTTCAATTTTAGG
>Thoosa_mismalolli_OK598114
CCGGATATGGCATTTCCAAGATTAAACAACATTAGTTTTTGAGTTTTACCTCCATCATTAATACTACTGTTAAGCTCAGCTTTTATCGAACAGGGAGCTGGAGCGGGATGGACACTCTATCCACCACTATCGAACGTACAAGCTCATTCGGGGGGCTCTATAGATGCAGCAATATTTAGTCTTCATTTGGCCGGTATTTCTTCAATTTTAGG
>Thoosa_mismalolli_OK598111
CCGGATATGGCATTTCCAAGATTAAACAACATTAGTTTTTGAGTTTTACCTCCATCATTAATACTACTGTTAAGCTCAGCTTTTATCGAACAGGGAGCTGGAGCGGGATGGACACTCTATCCACCACTATCGAACGTACAAGCTCATTCGGGGGGCTCTATAGATGCAGCAATATTTAGTCTTCATTTGGCCGGTATTTCTTCAATTTTAGG
>Thoosa_mismalolli_OK598110
CCGGATATGGCATTTCCAAGATTAAACAACATTAGTTTTTGAGTTTTACCTCCATCATTAATACTACTGTTAAGCTCAGCTTTTATCGAACAGGGAGCTGGAGCGGGATGGACACTCTATCCACCACTATCGAACGTACAAGCTCATTCGGGGGGCTCTATAGATGCAGCAATATTTAGTCTTCATTTGGCCGGTATTTCTTCAATTTTAGG
>Thoosa_mismalolli_OK598109
CCGGATATGGCATTTCCAAGATTAAACAACATTAGTTTTTGAGTTTTACCTCCATCATTAATACTACTGTTAAGCTCAGCTTTTATCGAACAGGGAGCTGGAGCGGGATGGACACTCTATCCACCACTATCGAACGTACAAGCTCATTCGGGGGGCTCTATAGATGCAGCAATATTTAGTCTTCATTTGGCCGGTATTTCTTCAATTTTAGG
>Thoosa_mismalolli_OK598108
CCGGATATGGCATTTCCAAGATTAAACAACATTAGTTTTTGAGTTTTACCTCCATCATTAATACTACTGTTAAGCTCAGCTTTTATCGAACAGGGAGCTGGAGCGGGATGGACACTCTATCCACCACTATCGAACGTACAAGCTCATTCGGGGGGCTCTATAGATGCAGCAATATTTAGTCTTCATTTGGCCGGTATTTCTTCAATTTTAGG
>Thoosa_mismalolli_OK598107
CCGGATATGGCATTTCCAAGATTAAACAACATTAGTTTTTGAGTTTTACCTCCATCATTAATACTACTGTTAAGCTCAGCTTTTATCGAACAGGGAGCTGGAGCGGGATGGACACTCTATCCACCACTATCGAACGTACAAGCTCATTCGGGGGGCTCTATAGATGCAGCAATATTTAGTCTTCATTTGGCCGGTATTTCTTCAATTTTAGG
>Thoosa_mismalolli_OK598106
CCGGATATGGCATTTCCAAGATTAAACAACATTAGTTTTTGAGTTTTACCTCCATCATTAATACTACTGTTAAGCTCAGCTTTTATCGAACAGGGAGCTGGAGCGGGATGGACACTCTATCCACCACTATCGAACGTACAAGCTCATTCGGGGGGCTCTATAGATGCAGCAATATTTAGTCTTCATTTGGCCGGTATTTCTTCAATTTTAGG
>Thoosa_mismalolli_OK598105
CCGGATATGGCATTTCCAAGATTAAACAACATTAGTTTTTGAGTTTTACCTCCATCATTAATACTACTGTTAAGCTCAGCTTTTATCGAACAGGGAGCTGGAGCGGGATGGACACTCTATCCACCACTATCGAACGTACAAGCTCATTCGGGGGGCTCTATAGATGCAGCAATATTTAGTCTTCATTTGGCCGGTATTTCTTCAATTTTAGG
>Neoschrammeniella_castrum_LN624191
CCGGATATGGCTTTTCCAAGATTAAATAATATTAGTTTTTGAGTTTTACCGCCGTCATTAATATTACTGTTAGGTTCGGCCTTTCTTGAACAAGGGGNGGGGGCGGGATGAACTCTTTATCCCCCTTTATCTAGTGTTCAAGCCCATTCGGGAGGTTCTGTAGACGCGGCTATATTTAGTCTTCATTTAGCGGGGATATCCTCCATTTTAGG
>Neoschrammeniella_fulvodesmus_KR270685
CCGGATATGGCTTTTCCAAGATTAAATAATATTAGTTTTTGAGTTTTACCGCCGTCATTAATATTACTGTTAGGTTCGGCCTTTCTTGAACAAGGGGTGGGTGCGGGATGAACTCTTTATCCCCCTTTATCTANTGTTCAAGCCCATTCGGGAGGTTCTGTAGACGCGGCTATATTTAGTCTTCATTTAGCGGGGATATCCTCCATTTTAGG
>Neoschrammeniella_fulvodesmus_KR270691
CCGGATATGGCTTTTCCAAGATTAAATAATATTAGTTTTTGAGTTTTACCGCCGTCATTAATATTACTGTTAGGTTCGGCCTTTCTTGAACAAGGGGTGGGTGCGGGATGAACTCTTTATCCCCCTTTATCTAGTGTTCAAGCCCATTCGGGAGGTTCTGTAGACGCGGCTATATTTAGTCTTCATTTAGCGGGGATATCCTCCATTTTAGG
>Neoschrammeniella_fulvodesmus_KR270688
CCGGATATGGCTTTTCCAAGATTAAATAATATTAGTTTTTGAGTTTTACCGCCGTCATTAATATTACTGTTAGGTTCGGCCTTTCTTGAACAAGGGGTGGGTGCGGGATGAACTCTTTATCCCCCTTTATCTAGTGTTCAAGCCCATTCGGGAGGTTCTGTAGACGCGGCTATATTTAGTCTTCATTTAGCGGGGATATCCTCCATTTTAGG
>Neoschrammeniella_fulvodesmus_KR270692
CCGGATATGGCTTTTCCAAGATTAAATAATATTAGTTTTTGAGTTTTACCGCCGTCATTAATATTACTGTTAGGTTCGGCCTTTCTTGAACAAGGGGTGGGTGCGGGATGAACTCTTTATCCCCCTTTATCTAGTGTTCAAGCCCATTCGGGAGGTTCTGTAGACGCGGCTATATTTAGTCTTCATTTAGCGGGGATATCCTCCATTTTAGG
>Neoschrammeniella_fulvodesmus_KR270686
CCGGATATGGCTTTTCCAAGATTAAATAATATTAGTTTTTGAGTTTTACCGCCGTCATTAATATTACTGTTAGGTTCGGCCTTTCTTGAACAAGGGGTGGGTGCGGGATGAACTCTTTATCCCCCTTTATCTAGTGTTCAAGCCCATTCGGGAGGTTCTGTAGACGCGGCTATATTTAGTCTTCATTTAGCGGGGATATCCTCCATTTTAGG
>Neoschrammeniella_fulvodesmus_KR270687
CCGGATATGGCTTTTCCAAGATTAAATAATATTAGTTTTTGAGTTTTACCGCCGTCATTAATATTACTGTTAGGTTCGGCCTTTCTTGAACAAGGGGTGGGTGCGGGATGAACTCTTTATCCCCCTTTATCTAGTGTTCAAGCCCATTCGGGAGGTTCTGTAGACGCGGCTATATTTAGTCTTCATTTAGCGGGGATATCCTCCATTTTAGG
>Neoschrammeniella_fulvodesmus_KR270689
CCGGATATGGCTTTTCCAAGATTAAATAATATTAGTTTTTGAGTTTTACCGCCGTCATTAATATTACTGTTAGGTTCGGCCTTTCTTGAACAAGGGGTGGGTGCGGGATGAACTCTTTATCCCCCTTTATCTAGTGTTCAAGCCCATTCGGGAGGTTCTGTAGACGCGGCTATATTTAGTCTTCATTTAGCGGGGATATCCTCCATTTTAGG
>Herengeria_sp._LN624190
CCGGATATGGCTTTTCCAAGATTAAATAATATTAGTTTTTGAGTTTTGCCGCCGTCATTAATATTANTGCTAGGTTCGGCCTTTCTCGAACAAGGGGTTGGTGCGGGATGAACTCTTTATCCTCCTTTATCTAGTGTACAAGCTCATTCGGGAGGTTCTGTAGATGCGGCTATATTTAGTCTCCATTTAGCTGGTATATCCTCTATTTTGGG
>Herengeria_sp._LN624189
CCGGATATGGCTTTTCCAAGATTAAATAATATTAGTTTTTGAGTTTTGCCGCCGTCATTAATATTACTGCTAGGTTCGGCCTTTCTCGAACAAGGGGTTGGTGCGGGATGAACTCTTTATCCTCCTTTATCTAGTGTACAAGCTCATTCTGGAGGTTCTGTAGATGCGGCTATATTTAGTCTCCATTTAGCTGGTATATCCTCTATTTTGGG
>Herengeria_sp._LN624187
CCGGATATGGCTTTTCCAAGATTAAATAATATTAGTTTTTGAGTTTTGCCGCCGTCATTAATATTACTGCTAGGTTCGGCCTTTCTCGAACAAGGGGTTGGTGCGGGATGAACTCTTTATCCTCCTTTATCTAGTGTACAAGCTCATTCGGGAGGTTCTGTAGATGCGGCTATATTTAGTCTCCATTTAGCTGGTATATCCTCTATTTTGGG
>Herengeria_sp._LN624188
CCGGATATGGCTTTTCCAAGATTAAATAATATTAGTTTTTGAGTTTTGCCGCCGTCATTAATATTACTGCTAGGTTCGGCCTTTCTCGAACAAGGGGTTGGTGCGGGATGAACTCTTTATCCTCCTTTATCTAGTGTACAAGCTCATTCGGGAGGTTCTGTAGATGCGGCTATATTTAGTCTCCATTTAGCTGGTATATCCTCTATTTTGGG
>Isabella_mirabilis_KR270682
CCGGATATGGCTTTTCCAAGATTAAATAATATTAGTTTTTGAGTTTTACCGCCGTCATTAATATTACTGCTAGGTTCGGCCTTTCTCGAACAAGGGGTTGGCGCGGGATGAACTCTTTATCCTCCTTTATCTAGTGTACAAGCTCATTCGGGAGGTTCTGTARATGCGGCTATATTTAGTCTCCATTTAGCTGGTATATCCTCTATTTTGGG
>Isabella_mirabilis_KR270683
CCGGATATGGCTTTTCCAAGATTAAATAATATTAGTTTTTGAGTTTTACCGCCGTCATTAATATTACTGCTAGGTTCGGCCTTTCTCGAACAAGGGGTTGGCGCGGGATGAACTCTTTATCCTCCTTTATCTAGTGTACAAGCTCATTCGGGAGGTTCTGTAGATGCGGCTATATTTAGTCTCCATTTAGCTGGTATATCCTCTATTTTGGG
>Isabella_mirabilis_KR270681
CCGGATATGGCTTTTCCAAGATTAAATAATATTAGTTTTTGAGTTTTACCGCCGTCATTAATATTACTGCTAGGTTCGGCCTTTCTCGAACAAGGGGTTGGCGCGGGATGAACTCTTTATCCTCCTTTATCTAGTGTACAAGCTCATTCGGGAGGTTCTGTAGATGCGGCTATATTTAGTCTCCATTTAGCTGGTATATCCTCTATTTTGGG
>Isabella_mirabilis_KR270680
CCGGATATGGCTTTTCCAAGATTAAATAATATTAGTTTTTGAGTTTTACCGCCGTCATTAATATTACTGCTAGGTTCGGCCTTTCTCGAACAAGGGGTTGGCGCGGGATGAACTCTTTATCCTCCTTTATCTAGTGTACAAGCTCATTCGGGAGGTTCTGTAGATGCGGCTATATTTAGTCTCCATTTAGCTGGTATATCCTCTATTTTGGG
>Isabella_mirabilis_KR270679
CCGGATATGGCTTTTCCAAGATTAAATAATATTAGTTTTTGAGTTTTACCGCCGTCATTAATATTACTGCTAGGTTCGGCCTTTCTCGAACAAGGGGTTGGCGCGGGATGAACTCTTTATCCTCCTTTATCTAGTGTACAAGCTCATTCGGGAGGTTCTGTAGATGCGGCTATATTTAGTCTCCATTTAGCTGGTATATCCTCTATTTTGGG
>Isabella_mirabilis_KR270678
CCGGATATGGCTTTTCCAAGATTAAATAATATTAGTTTTTGAGTTTTACCGCCGTCATTAATATTACTGCTAGGTTCGGCCTTTCTCGAACAAGGGGTTGGCGCGGGATGAACTCTTTATCCTCCTTTATCTAGTGTACAAGCTCATTCGGGAGGTTCTGTAGATGCGGCTATATTTAGTCTCCATTTAGCTGGTATATCCTCTATTTTGGG
>Isabella_mirabilis_KR270677
CCGGATATGGCTTTTCCAAGATTAAATAATATTAGTTTTTGAGTTTTACCGCCGTCATTAATATTACTGCTAGGTTCGGCCTTTCTCGAACAAGGGGTTGGCGCGGGATGAACTCTTTATCCTCCTTTATCTAGTGTACAAGCTCATTCGGGAGGTTCTGTAGATGCGGCTATATTTAGTCTCCATTTAGCTGGTATATCCTCTATTTTGGG
>Isabella_mirabilis_KR270676
CCGGATATGGCTTTTCCAAGATTAAATAATATTAGTTTTTGAGTTTTACCGCCGTCATTAATATTACTGCTAGGTTCGGCCTTTCTCGAACAAGGGGTTGGCGCGGGATGAACTCTTTATCCTCCTTTATCTAGTGTACAAGCTCATTCGGGAGGTTCTGTAGATGCGGCTATATTTAGTCTCCATTTAGCTGGTATATCCTCTATTTTGGG
>Isabella_mirabilis_KR270684
CCGGATATGGCTTTTCCAAGATTAAATAATATTAGTTTTTGAGTTTTACCGCCGTCATTAATATTACTGCTAGGTTCGGCCTTTCTCGAACAAGGGGTTGGCGCGGGATGAACTCTTTATCCTCCTTTATCTAGTGTACAAGCTCATTCTGGAGGTTCTGTAGATGCGGCTATATTTAGTCTCCATTTAGCTGGTATATCCTCTATTTTGGG
>Isabella_mirabilis_KR270675
CCGGATATGGCTTTTCCAAGATTAAATAATATTAGTTTTTGAGTTTTACCGCCGTCATTAATATTACTGCTAGGTTCGGCCTTTCTCGAACAAGGGGTTGGCGCGGGATGAACTCTTTATCCTCCTTTATCTAGTGTACAAGCTCATTCTGGAGGTTCTGTAGATGCGGCTATATTTAGTCTCCATTTAGCTGGTATATCCTCTATTTTGGG
>Isabella_mirabilis_KR270674
CCGGATATGGCTTTTCCAAGATTAAATAATATTAGTTTTTGAGTTTTACCGCCGTCATTAATATTACTGCTAGGTTCGGCCTTTCTCGAACAAGGGGTTGGCGCGGGATGAACTCTTTATCCTCCTTTATCTAGTGTACAAGCTCATTCTGGAGGTTCTGTAGATGCGGCTATATTTAGTCTCCATTTAGCTGGTATATCCTCTATTTTGGG
>Isabella_mirabilis_KR270673
CCGGATATGGCTTTTCCAAGATTAAATAATATTAGTTTTTGAGTTTTACCGCCGTCATTAATATTACTGCTAGGTTCGGCCTTTCTCGAACAAGGGGTTGGCGCGGGATGAACTCTTTATCCTCCTTTATCTAGTGTACAAGCTCATTCTGGAGGTTCTGTAGATGCGGCTATATTTAGTCTCCATTTAGCTGGTATATCCTCTATTTTGGG
>Isabella_mirabilis_KR270672
CCGGATATGGCTTTTCCAAGATTAAATAATATTAGTTTTTGAGTTTTACCGCCGTCATTAATATTACTGCTAGGTTCGGCCTTTCTCGAACAAGGGGTTGGCGCGGGATGAACTCTTTATCCTCCTTTATCTAGTGTACAAGCTCATTCTGGAGGTTCTGTAGATGCGGCTATATTTAGTCTCCATTTAGCTGGTATATCCTCTATTTTGGG
>Isabella_mirabilis_KR270671
CCGGATATGGCTTTTCCAAGATTAAATAATATTAGTTTTTGAGTTTTACCGCCGTCATTAATATTACTGCTAGGTTCGGCCTTTCTCGAACAAGGGGTTGGCGCGGGATGAACTCTTTATCCTCCTTTATCTAGTGTACAAGCTCATTCTGGAGGTTCTGTAGATGCGGCTATATTTAGTCTCCATTTAGCTGGTATATCCTCTATTTTGGG
>Isabella_mirabilis_KX267959
CCGGATATGGCTTTTCCAAGATTAAATAATATTAGTTTTTGAGTTTTACCGCCNTCATTAATATTACTGCTAGGTTCGGCCTTTCTCGAACAAGGGGTTGGCGCGGGATGAACTCTTTATCCTCCTTTATCTAGTGTACAAGCTCATTCTGGAGGATCTGTAGATGCGGCTATATTTAGTCTCCATTTAGCTGGTATATCCTCTATTTTGGG
>Isabella_mirabilis_LN624213
CCGGATATGGCTTTTCCAAGATTAAATAATATTAGTTTTTGAGTTTTACCGCCNTCATTAATATTACTGCTAGGTTCGGCCTTTCTCGAACAAGGGGTTGGCGCGGGATGAACTCTTTATCCTCCTTTATCTAGTGTACAAGCTCATTCTGGAGGATCTGTAGATGCGGCTATATTTAGTCTCCATTTAGCTGGTATATCCTCTATTTTGGG
>Isabella_mirabilis_KR270647
CCGGATATGGCTTTTCCAAGATTAAATAATATTAGTTTTTGAGTTTTACCGCCGTCATTAATATTACTGCTAGGTTCGGCCTTTCTCGAACAAGGGGTTGGCGCGGGATGAACTCTTTATCCTCCTTTATCTAGTGTACAAGCTCATTCTGGAGGATCTGTAGATGCGGCTATATTTAGTCTCCATTTAGCTGGTATATCCTCTATTTTGGG
>Isabella_mirabilis_KR270646
CCGGATATGGCTTTTCCAAGATTAAATAATATTAGTTTTTGAGTTTTACCGCCGTCATTAATATTACTGCTAGGTTCGGCCTTTCTCGAACAAGGGGTTGGCGCGGGATGAACTCTTTATCCTCCTTTATCTAGTGTACAAGCTCATTCTGGAGGATCTGTAGATGCGGCTATATTTAGTCTCCATTTAGCTGGTATATCCTCTATTTTGGG
>Isabella_mirabilis_KX267960
CCGGATATGGCTTTTCCAAGATTAAATAATATTAGTTTTTGAGTTTTACCGCCGTCATTAATATTACTGCTAGGTTCGGCCTTTCTCGAACAAGGGGTTGGCGCGGGATGAACTCTTTATCCTCCTTTATCTAGTGTACAAGCTCATTCTGGAGGATCTGTAGATGCGGCTATATTTAGTCTCCATTTAGCTGGTATATCCTCTATTTTGGG
>Isabella_mirabilis_KR270670
CCGGATATGGCTTTTCCAAGATTAAATAATATTAGTTTTTGAGTTTTACCGCCGTCATTAATATTACTGCTAGGTTCGGCCTTTCTCGAACAAGGGGTTGGCGCGGGATGAACTCTTTATCCTCCTTTATCTAGTGTACAAGCTCATTCTGGAGGATCTGTAGATGCGGCTATATTTAGTCTCCATTTAGCTGGTATATCCTCTATTTTGGG
>Isabella_mirabilis_KR270669
CCGGATATGGCTTTTCCAAGATTAAATAATATTAGTTTTTGAGTTTTACCGCCGTCATTAATATTACTGCTAGGTTCGGCCTTTCTCGAACAAGGGGTTGGCGCGGGATGAACTCTTTATCCTCCTTTATCTAGTGTACAAGCTCATTCTGGAGGATCTGTAGATGCGGCTATATTTAGTCTCCATTTAGCTGGTATATCCTCTATTTTGGG
>Isabella_mirabilis_KR270668
CCGGATATGGCTTTTCCAAGATTAAATAATATTAGTTTTTGAGTTTTACCGCCGTCATTAATATTACTGCTAGGTTCGGCCTTTCTCGAACAAGGGGTTGGCGCGGGATGAACTCTTTATCCTCCTTTATCTAGTGTACAAGCTCATTCTGGAGGATCTGTAGATGCGGCTATATTTAGTCTCCATTTAGCTGGTATATCCTCTATTTTGGG
>Isabella_mirabilis_KR270667
CCGGATATGGCTTTTCCAAGATTAAATAATATTAGTTTTTGAGTTTTACCGCCGTCATTAATATTACTGCTAGGTTCGGCCTTTCTCGAACAAGGGGTTGGCGCGGGATGAACTCTTTATCCTCCTTTATCTAGTGTACAAGCTCATTCTGGAGGATCTGTAGATGCGGCTATATTTAGTCTCCATTTAGCTGGTATATCCTCTATTTTGGG
>Isabella_mirabilis_KR270666
CCGGATATGGCTTTTCCAAGATTAAATAATATTAGTTTTTGAGTTTTACCGCCGTCATTAATATTACTGCTAGGTTCGGCCTTTCTCGAACAAGGGGTTGGCGCGGGATGAACTCTTTATCCTCCTTTATCTAGTGTACAAGCTCATTCTGGAGGATCTGTAGATGCGGCTATATTTAGTCTCCATTTAGCTGGTATATCCTCTATTTTGGG
>Isabella_mirabilis_KR270665
CCGGATATGGCTTTTCCAAGATTAAATAATATTAGTTTTTGAGTTTTACCGCCGTCATTAATATTACTGCTAGGTTCGGCCTTTCTCGAACAAGGGGTTGGCGCGGGATGAACTCTTTATCCTCCTTTATCTAGTGTACAAGCTCATTCTGGAGGATCTGTAGATGCGGCTATATTTAGTCTCCATTTAGCTGGTATATCCTCTATTTTGGG
>Isabella_mirabilis_KR270664
CCGGATATGGCTTTTCCAAGATTAAATAATATTAGTTTTTGAGTTTTACCGCCGTCATTAATATTACTGCTAGGTTCGGCCTTTCTCGAACAAGGGGTTGGCGCGGGATGAACTCTTTATCCTCCTTTATCTAGTGTACAAGCTCATTCTGGAGGATCTGTAGATGCGGCTATATTTAGTCTCCATTTAGCTGGTATATCCTCTATTTTGGG
>Isabella_mirabilis_KR270663
CCGGATATGGCTTTTCCAAGATTAAATAATATTAGTTTTTGAGTTTTACCGCCGTCATTAATATTACTGCTAGGTTCGGCCTTTCTCGAACAAGGGGTTGGCGCGGGATGAACTCTTTATCCTCCTTTATCTAGTGTACAAGCTCATTCTGGAGGATCTGTAGATGCGGCTATATTTAGTCTCCATTTAGCTGGTATATCCTCTATTTTGGG
>Isabella_mirabilis_KR270662
CCGGATATGGCTTTTCCAAGATTAAATAATATTAGTTTTTGAGTTTTACCGCCGTCATTAATATTACTGCTAGGTTCGGCCTTTCTCGAACAAGGGGTTGGCGCGGGATGAACTCTTTATCCTCCTTTATCTAGTGTACAAGCTCATTCTGGAGGATCTGTAGATGCGGCTATATTTAGTCTCCATTTAGCTGGTATATCCTCTATTTTGGG
>Isabella_mirabilis_KR270661
CCGGATATGGCTTTTCCAAGATTAAATAATATTAGTTTTTGAGTTTTACCGCCGTCATTAATATTACTGCTAGGTTCGGCCTTTCTCGAACAAGGGGTTGGCGCGGGATGAACTCTTTATCCTCCTTTATCTAGTGTACAAGCTCATTCTGGAGGATCTGTAGATGCGGCTATATTTAGTCTCCATTTAGCTGGTATATCCTCTATTTTGGG
>Isabella_mirabilis_KR270660
CCGGATATGGCTTTTCCAAGATTAAATAATATTAGTTTTTGAGTTTTACCGCCGTCATTAATATTACTGCTAGGTTCGGCCTTTCTCGAACAAGGGGTTGGCGCGGGATGAACTCTTTATCCTCCTTTATCTAGTGTACAAGCTCATTCTGGAGGATCTGTAGATGCGGCTATATTTAGTCTCCATTTAGCTGGTATATCCTCTATTTTGGG
>Isabella_mirabilis_KR270659
CCGGATATGGCTTTTCCAAGATTAAATAATATTAGTTTTTGAGTTTTACCGCCGTCATTAATATTACTGCTAGGTTCGGCCTTTCTCGAACAAGGGGTTGGCGCGGGATGAACTCTTTATCCTCCTTTATCTAGTGTACAAGCTCATTCTGGAGGATCTGTAGATGCGGCTATATTTAGTCTCCATTTAGCTGGTATATCCTCTATTTTGGG
>Isabella_mirabilis_KR270658
CCGGATATGGCTTTTCCAAGATTAAATAATATTAGTTTTTGAGTTTTACCGCCGTCATTAATATTACTGCTAGGTTCGGCCTTTCTCGAACAAGGGGTTGGCGCGGGATGAACTCTTTATCCTCCTTTATCTAGTGTACAAGCTCATTCTGGAGGATCTGTAGATGCGGCTATATTTAGTCTCCATTTAGCTGGTATATCCTCTATTTTGGG
>Isabella_mirabilis_KR270657
CCGGATATGGCTTTTCCAAGATTAAATAATATTAGTTTTTGAGTTTTACCGCCGTCATTAATATTACTGCTAGGTTCGGCCTTTCTCGAACAAGGGGTTGGCGCGGGATGAACTCTTTATCCTCCTTTATCTAGTGTACAAGCTCATTCTGGAGGATCTGTAGATGCGGCTATATTTAGTCTCCATTTAGCTGGTATATCCTCTATTTTGGG
>Isabella_mirabilis_KR270656
CCGGATATGGCTTTTCCAAGATTAAATAATATTAGTTTTTGAGTTTTACCGCCGTCATTAATATTACTGCTAGGTTCGGCCTTTCTCGAACAAGGGGTTGGCGCGGGATGAACTCTTTATCCTCCTTTATCTAGTGTACAAGCTCATTCTGGAGGATCTGTAGATGCGGCTATATTTAGTCTCCATTTAGCTGGTATATCCTCTATTTTGGG
>Isabella_mirabilis_KR270655
CCGGATATGGCTTTTCCAAGATTAAATAATATTAGTTTTTGAGTTTTACCGCCGTCATTAATATTACTGCTAGGTTCGGCCTTTCTCGAACAAGGGGTTGGCGCGGGATGAACTCTTTATCCTCCTTTATCTAGTGTACAAGCTCATTCTGGAGGATCTGTAGATGCGGCTATATTTAGTCTCCATTTAGCTGGTATATCCTCTATTTTGGG
>Isabella_mirabilis_KR270654
CCGGATATGGCTTTTCCAAGATTAAATAATATTAGTTTTTGAGTTTTACCGCCGTCATTAATATTACTGCTAGGTTCGGCCTTTCTCGAACAAGGGGTTGGCGCGGGATGAACTCTTTATCCTCCTTTATCTAGTGTACAAGCTCATTCTGGAGGATCTGTAGATGCGGCTATATTTAGTCTCCATTTAGCTGGTATATCCTCTATTTTGGG
>Isabella_mirabilis_KR270653
CCGGATATGGCTTTTCCAAGATTAAATAATATTAGTTTTTGAGTTTTACCGCCGTCATTAATATTACTGCTAGGTTCGGCCTTTCTCGAACAAGGGGTTGGCGCGGGATGAACTCTTTATCCTCCTTTATCTAGTGTACAAGCTCATTCTGGAGGATCTGTAGATGCGGCTATATTTAGTCTCCATTTAGCTGGTATATCCTCTATTTTGGG
>Isabella_mirabilis_KR270652
CCGGATATGGCTTTTCCAAGATTAAATAATATTAGTTTTTGAGTTTTACCGCCGTCATTAATATTACTGCTAGGTTCGGCCTTTCTCGAACAAGGGGTTGGCGCGGGATGAACTCTTTATCCTCCTTTATCTAGTGTACAAGCTCATTCTGGAGGATCTGTAGATGCGGCTATATTTAGTCTCCATTTAGCTGGTATATCCTCTATTTTGGG
>Isabella_mirabilis_KR270651
CCGGATATGGCTTTTCCAAGATTAAATAATATTAGTTTTTGAGTTTTACCGCCGTCATTAATATTACTGCTAGGTTCGGCCTTTCTCGAACAAGGGGTTGGCGCGGGATGAACTCTTTATCCTCCTTTATCTAGTGTACAAGCTCATTCTGGAGGATCTGTAGATGCGGCTATATTTAGTCTCCATTTAGCTGGTATATCCTCTATTTTGGG
>Isabella_mirabilis_KR270650
CCGGATATGGCTTTTCCAAGATTAAATAATATTAGTTTTTGAGTTTTACCGCCGTCATTAATATTACTGCTAGGTTCGGCCTTTCTCGAACAAGGGGTTGGCGCGGGATGAACTCTTTATCCTCCTTTATCTAGTGTACAAGCTCATTCTGGAGGATCTGTAGATGCGGCTATATTTAGTCTCCATTTAGCTGGTATATCCTCTATTTTGGG
>Isabella_mirabilis_KR270649
CCGGATATGGCTTTTCCAAGATTAAATAATATTAGTTTTTGAGTTTTACCGCCGTCATTAATATTACTGCTAGGTTCGGCCTTTCTCGAACAAGGGGTTGGCGCGGGATGAACTCTTTATCCTCCTTTATCTAGTGTACAAGCTCATTCTGGAGGATCTGTAGATGCGGCTATATTTAGTCTCCATTTAGCTGGTATATCCTCTATTTTGGG
>Isabella_mirabilis_KR270648
CCGGATATGGCTTTTCCAAGATTAAATAATATTAGTTTTTGAGTTTTACCGCCGTCATTAATATTACTGCTAGGTTCGGCCTTTCTCGAACAAGGGGTTGGCGCGGGATGAACTCTTTATCCTCCTTTATCTAGTGTACAAGCTCATTCTGGAGGATCTGTAGATGCGGCTATATTTAGTCTCCATTTAGCTGGTATATCCTCTATTTTGGG
>Isabella_mirabilis_LN624214
CCGGATATGGCTTTTCCAAGATTAAATAATATTAGTTTTTGAGTTTTACCGCCGTCATTAATATTACTGCTAGGTTCGGCCTTTCTCGAACAAGGGGTTGGCGCGGGATGAACTCTTTATCCTCCTTTATCTAGTCTTCCCGCTCATTCGGGAGGTTCTGTAGATGCGGCTATATTTAGTCTCCATTTAGCTGGTATATCCTCTATTTTGGG
>Isabella_mirabilis_LN624215
CCGGATATGGCTTTTCCAAGATTAAATAATATTAGTTTTTGAGTTTTACCGCCGTCATTAATATTACTGCTAGGTTCGGCCTTTCTCGAACAAGGGGTTGGCGCGGGATGAACTCTTTATCCTCCTTTATCTAGTCTTCCCGCTCATTCGGGAGGTTCTGTAGATGCGGCTATATTTAGTCTCCATTTAGCTGGTATATCCTCTATTTTGGG
>Isabella_tanoa_KX267963
CCGGATATGGCTTTTCCAAGATTAAATAATATTAGTTTTTGAGTTTTACCGCCGTCATTAATATTACTGCTAGGTTCGGCCTTTCTCGAACAAGGGGTTGGCGCGGGATGAACTCTTTATCCTCCTTTATCTAGTCTTCCCGCTCATTCGGGAGGTTCTGTAGATGCGGCTATATTTAGTCTCCATTTAGCTGGTATATCCTCTATTTTGGG
>Isabella_tanoa_KX267962
CCGGATATGGCTTTTCCAAGATTAAATAATATTAGTTTTTGAGTTTTACCGCCGTCATTAATATTACTGCTAGGTTCGGCCTTTCTCGAACAAGGGGTTGGCGCGGGATGAACTCTTTATCCTCCTTTATCTAGTCTTCCCGCTCATTCGGGAGGTTCTGTAGATGCGGCTATATTTAGTCTCCATTTAGCTGGTATATCCTCTATTTTGGG
>Isabella_tanoa_KX267961
CCGGATATGGCTTTTCCAAGATTAAATAATATTAGTTTTTGAGTTTTACCGCCGTCATTAATATTACTGCTAGGTTCGGCCTTTCTCGAACAAGGGGTTGGCGCGGGATGAACTCTTTATCCTCCTTTATCTAGTCTTCCCGCTCATTCGGGAGGTTCTGTAGATGCGGCTATATTTAGTCTCCATTTAGCTGGTATATCCTCTATTTTGGG
>Isabella_harborbranchi_KM185727
CCGGATATGGCTTTTCCAAGATTAAATAATATTAGTTTTTGAGTTTTGCCGCCGTCATTAATATTACTGCTAGGTTCGGCCTTTCTCGAACAAGGGGTTGGCGCGGGATGAACTCTTTATCCTCCTTTATCTAGTATTCCAGCTCATTCGGGAGGTTCTGTAGATGCAGCTATATTTAGTCTCCACTTAGCTGGTATATCCTCTATTTTGGG
>Isabella_harborbranchi_KM185728
CCGGATATGGCTTTTCCAAGATTAAATAATATTAGTTTTTGAGTTTTGCCGCCGTCATTAATATTACTGCTAGGTTCGGCCTTTCTCGAACAAGGGGTTGGCGCGGGATGAACTCTTTATCCTCCTTTATCTAGTATTCCAGCTCATTCGGGAGGTTCTGTAGATGCAGCTATATTTAGTCTCCACTTAGCTGGTATATCCTCTATTTTGGG
>Isabella_harborbranchi_KM185725
CCGGATATGGCTTTTCCAAGATTAAATAATATTAGTTTTTGAGTTTTGCCGCCGTCATTAATATTACTGCTAGGTTCGGCCTTTCTCGAACAAGGGGTTGGCGCGGGATGAACTCTTTATCCTCCTTTATCTAGTATTCCAGCTCATTCGGGAGGTTCTGTAGATGCAGCTATATTTAGTCTCCACTTAGCTGGTATATCCTCTATTTTGGG
>Isabella_harborbranchi_KM185726
CCGGATATGGCTTTTCCAAGATTAAATAATATTAGTTTTTGAGTTTTGCCGCCGTCATTAATATTACTGCTAGGTTCGGCCTTTCTCGAACAAGGGGTTGGCGCGGGATGAACTCTTTATCCTCCTTTATCTAGTATTCCAGCTCATTCGGGAGGTTCTGTAGATGCAGCTATATTTAGTCTCCACTTAGCTGGTATATCCTCTATTTTGGG
>Stelletta_sp._PQ305255
CCGGATATGGCTTTTCCAAGATTAAATAATATTAGTTTTTGAGTACTGCCTCCTTCATTGATGTTACTGTTAGGGTCAGCCTTTGTTGAACAGGGGGTTGGGGCCGGATGAACTATCTATCCGCCTCTATCGGGCATTCAAGCTCATTCGGGGGGCTCGATAGATGCCGCGATATTTAGTCTCCATTTAGCCGGTATCTCCTCAATTTTAGG
>Stelletta_sp._PQ305256
CCGGATATGGCTTTTCCAAGATTAAATAATATTAGTTTTTGAGTACTGCCTCCTTCATTGATGTTACTGTTAGGGTCAGCCTTTGTTGAACAGGGGGTTGGGGCCGGATGAACTATCTATCCGCCTCTATCGGGCATTCAAGCTCATTCGGGGGGCTCGATAGATGCCGCGATATTTAGTCTCCATTTAGCCGGTATCTCCTCAATTTTAGG
>Stelletta_sp._PQ305257
CCGGATATGGCTTTTCCAAGATTAAATAATATTAGTTTTTGAGTACTGCCTCCTTCATTGATGTTACTGTTAGGGTCAGCCTTTGTTGAACAGGGGGTTGGGGCCGGATGAACTATCTATCCGCCTCTATCGGGCATTCAAGCTCATTCGGGGGGCTCGATAGATGCCGCGATATTTAGTCTCCATTTAGCCGGTATCTCCTCAATTTTAGG
>Stelletta_sp._MW144971
CCGGATATGGCCTTTCCAAGATTAAATAATATTAGTTTTTGAGTACTGCCTCCTTCATTAATGTTACTGTTAGGGTCAGCCTTTGTTGAACAGGGGGTTGGGGCCGGATGAACTATCTATCCGCCTCTATCGAGCGTTCAAGCTCATTCGGGGGGTTCGATAGATGCTGCGATATTTAGTCTCCACTTAGCTGGTATCTCCTCAATTTTAGG
>Ancorinidae_sp._MW144978
CCGGATATGGCCTTTCCAAGATTAAATAATATTAGTTTTTGAGTACTGCCTCCTTCATTAATGTTACTGTTAGGGTCAGCCTTTGTTGAACAGGGGGTTGGGGCCGGATGAACTATCTATCCGCCTCTATCGAGCGTTCAAGCTCATTCGGGGGGTTCGATAGATGCTGCGATATTTAGTCTCCACTTAGCTGGTATCTCCTCAATTTTAGG
>Stelletta_fibrosa_FJ711643
CCGGATATGGCCTTTCCAAGATTAAATAATATTAGTTTTTGAGTACTACCTCCTTCATTAATGTTACTGTTAGGGTCAGCCTTTGTTGAACAGGGGGTTGGGGCCGGATGAACTATCTATCCGCCTCTATCGGGCATTCAAGCTCATTCGGGAGGTTCGATAGATGCCGCGATATTTAGTCTCCATTTAGCTGGTATCTCCTCAATTTTAGG
>Stelletta_sp._MT577592
CCGGATATGGCCTTTCCAAGATTAAATAATATCAGTTTTTGAGTACTGCCTCCTTCATTGATGTTACTGTTAGGGTCAGCCTTTGTTGAACAGGGGGTTGGGGCTGGATGAACTATCTATCCGCCTCTATCGGGCGCTCAAGCTCATTCGGGGGGTTCGATAGATGCCGCGATATTTAGTCTCCATTTAGCTGGTATCTCCTCGATTTTAGG
>Stelletta_sp._MW059040
CCGGATATGGCCTTTCCAAGATTAAATAATATTAGTTTTTGAGTACTGCCTCCTTCATTGATGTTACTGTTAGGGTCAGCCTTTGTTGAACAGGGGGTTGGGGCTGGATGAACTATCTATCCGCCTCTATCGGGCGTTCAAGCTCATTCGGGGGGTTCGATAGATGCCGCGATATTTAGTCTCCATTTAGCTGGTATCTCCTCGATTTTAGG
>Stelletta_sp._PQ305253
CCGGATATGGCCTTTCCAAGATTAAATAATATTAGTTTTTGAGTACTGCCTCCTTCATTGATGTTACTGTTAGGGTCAGCCTTTGTTGAACAGGGGGTTGGGGCTGGATGAACTATCTATCCGCCTCTATCGGGCGTTCAAGCTCATTCGGGGGGTTCGATAGATGCCGCGATATTTAGTCTCCATTTAGCTGGTATCTCCTCGATTTTAGG
>Ecionemia_robusta_KJ620401
CCGGATATGGCCTTTCCAAGATTAAATAATATTAGTTTTTGAGTACTGCCTCCTTCATTGATGTTACTGTTAGGGTCAGCCTTTGTTGAACAGGGGGTTGGGGCCGGATGAACTCTCTATCCGCCTCTATCGGGCATTCAAGCTCATTCGGGGGGTTCGATAGATGCCGCGATATTTAGTCTCCATTTAGCTGGTATCTCCTCAATTTTAGG
>Ecionemia_robusta_HM592724
CCGGATATGGCCTTTCCAAGATTAAATAATATTAGTTTTTGAGTACTGCCTCCTTCATTGATGTTACTGTTAGGGTCAGCCTTTGTTGAACAGGGGGTTGGGGCCGGATGAACTCTCTATCCGCCTCTATCGGGCATTCAAGCTCATTCGGGGGGTTCGATAGATGCCGCGATATTTAGTCTCCATTTAGCTGGTATCTCCTCAATTTTAGG
>Ecionemia_sp._KJ620402
CCGGATATGGCCTTTCCAAGATTAAATAATATTAGTTTTTGAGTACTGCCTCCTTCATTGATGTTACTGTTAGGGTCAGCCTTTGTTGAACAGGGGGTTGGGGCCGGATGAACTCTCTATCCGCCTCTATCGGGCATTCAAGCTCATTCGGGGGGTTCGATAGATGCCGCGATATTTAGTCTCCATTTAGCTGGTATCTCCTCAATTTTAGG
>Ecionemia_sp._HM592725
CCGGATATGGCCTTTCCAAGATTAAATAATATTAGTTTTTGAGTACTGCCTCCTTCATTGATGTTACTGTTAGGGTCAGCCTTTGTTGAACAGGGGGTTGGGGCCGGATGAACTCTCTATCCGCCTCTATCGGGCATTCAAGCTCATTCGGGGGGTTCGATAGATGCCGCGATATTTAGTCTCCATTTAGCTGGTATCTCCTCAATTTTAGG
>Stelletta_clavosa_MK833940
CCGGATATGGCCTTTCCAAGATTAAATAATATTAGTTTTTGAGTACTGCCTCCTTCATTAATGTTACTGTTAGGGTCAGCCTTTGTTGAACAGGGGGTTGGGGCCGGATGAACTGTCTATCCGCCTCTATCGGGCGTTCAAGCTCATTCGGGGGGTTCGATAGATGCCGCGATATTTAGTCTCCATTTAGCTGGTATCTCCTCAATTTTAGG
>Stelletta_clavosa_KJ494350
CCGGATATGGCCTTTCCAAGATTAAATAATATTAGTTTTTGAGTACTGCCTCCTTCATTAATGTTACTGTTAGGGTCAGCCTTTGTTGAACAGGGGGTTGGGGCCGGATGAACTGTCTATCCGCCTCTATCGGGCGTTCAAGCTCATTCGGGGGGTTCGATAGATGCCGCGATATTTAGTCTCCATTTAGCTGGTATCTCCTCAATTTTAGG
>Stelletta_sp._FJ711644
CCGGATATGGCCTTTCCAAGATTAAATAATATTAGTTTTTGAGTACTGCCTCCTTCATTGATGTTACTGTTAGGGTCAGCCTTTGTTGAACAGGGGGTTGGGGCCGGATGAACTATCTATCCGCCTCTATCGGGCGTTCAAGCTCATTCGGGGGGTTCGATAGATGCCGCGATATTTAGTCTCCATTTAGCTGGTATCTCCTCAATTTTAGG
>Stelletta_tuberculata_HM592728
CCGGATATGGCCTTTCCAAGATTAAATAATATTAGTTTTTGAGTACTACCTCCTTCATTAATGTTATTATTAGGGTCAGCCTTTGTTGAACAGGGGGTTGGGGCCGGATGAACTCTCTATCCGCCTCTATCGAGCGTTCAAGCTCATTCGGGGGGTTCGGTAGATGCCGCGATATTTAGTCTCCATTTAGCCGGCATCTCCTCAATTTTAGG
>Stelletta_capensis_MT491693
CCGGATATGGCTTTTCCAAGATTAAATAATATTAGTTTTTGAGTACTACCTCCTTCATTAACGTTACTATTAGGGTCAGCCTTTGTTGAACAGGGGGTTGGGGCCGGATGAACTATCTATCCGCCTCTATCGAGCGTTCAGGCTCATTCGGGGGGTTCGGTAGATGCCGCGATATTTAGTCTCCATTTAGCTGGTATCTCCTCAATTTTAGG
>Stelletta_capensis_MT491695
CCGGATATGGCTTTTCCAAGATTAAATAATATTAGTTTTTGAGTACTACCTCCTTCATTAACGTTACTATTAGGGTCAGCCTTTGTTGAACAGGGGGTTGGGGCCGGATGAACTATCTATCCGCCTCTATCGAGCGTTCAGGCTCATTCGGGGGGTTCGGTAGATGCCGCGATATTTAGTCTCCATTTAGCTGGTATCTCCTCAATTTTAGG
>Stelletta_capensis_MT491694
CCGGATATGGCTTTTCCAAGATTAAATAATATTAGTTTTTGAGTACTACCTCCTTCATTAACGTTACTATTAGGGTCAGCCTTTGTTGAACAGGGGGTTGGGGCCGGATGAACTATCTATCCGCCTCTATCGAGCGTTCAGGCTCATTCGGGGGGTTCGGTAGATGCCGCGATATTTAGTCTCCATTTAGCTGGTATCTCCTCAATTTTAGG
>Awhiowhio_osheai_LR698850
CCAGATATGGCTTTTCCAAGATTAAATAATATCAGTTTTTGAGTTTTACCGCCATCATTAATATTACTGTTAGGGTCGGCTTTTGTTGAACAAGGGGTAGGCGCCGGATGAACGCTTTATCCGCCTTTATCTAGTGTACAAGCTCATTCAGGGGGCTCAGTAGATGCAGCGATATTTAGTCTTCATCTAGCCGGTATATCATCCATTTTAGG
>Awhiowhio_osheai_LR698849
CCAGATATGGCTTTTCCAAGATTAAATAATATCAGTTTTTGAGTTTTACCGCCATCATTAATATTACTGTTAGGGTCGGCTTTTGTTGAACAAGGGGTAGGCGCCGGATGAACGCTTTATCCGCCTTTATCTAGTGTACAAGCTCATTCAGGGGGCTCAGTAGATGCAGCGATATTTAGTCTTCATCTAGCCGGTATATCATCCATTTTAGG
>Awhiowhio_osheai_LR698848
CCAGATATGGCTTTTCCAAGATTAAATAATATCAGTTTTTGAGTTTTACCGCCATCATTAATATTACTGTTAGGGTCGGCTTTTGTTGAACAAGGGGTAGGCGCCGGATGAACGCTTTATCCGCCTTTATCTAGTGTACAAGCTCATTCAGGGGGCTCAGTAGATGCAGCGATATTTAGTCTTCATCTAGCCGGTATATCATCCATTTTAGG
>Awhiowhio_osheai_LR698847
CCAGATATGGCTTTTCCAAGATTAAATAATATCAGTTTTTGAGTTTTACCGCCATCATTAATATTACTGTTAGGGTCGGCTTTTGTTGAACAAGGGGTAGGCGCCGGATGAACGCTTTATCCGCCTTTATCTAGTGTACAAGCTCATTCAGGGGGCTCAGTAGATGCAGCGATATTTAGTCTTCATCTAGCCGGTATATCATCCATTTTAGG
>Awhiowhio_osheai_LR698846
CCAGATATGGCTTTTCCAAGATTAAATAATATCAGTTTTTGAGTTTTACCGCCATCATTAATATTACTGTTAGGGTCGGCTTTTGTTGAACAAGGGGTAGGCGCCGGATGAACGCTTTATCCGCCTTTATCTAGTGTACAAGCTCATTCAGGGGGCTCAGTAGATGCAGCGATATTTAGTCTTCATCTAGCCGGTATATCATCCATTTTAGG
>Vulcanella_gracilis_ON130555
CCGGACATGGCTTTTCCAAGATTAAATAATATTAGTTTTTGAGTATTACCGCCATCAGCAATAATGCTGTTAGGCTCAGCCTTTGTTGAACAAGGGGTTGGGGCAGGATGGACTCTTTATCCGCCTCTATCGAGTATTCAAGCTCATTCTGGGGGTTCAGTTGATGCGGCGATATTTAGTCTTCATTTGGCCGGGATTTCATCAATTTTGGG
>Vulcanella_gracilis_HM592704
CCGGACATGGCTTTTCCAAGATTAAATAATATTAGTTTTTGAGTATTACCGCCATCAGCAATAATGCTGTTAGGCTCAGCCTTTGTTGAACAAGGGGTTGGGGCAGGATGGACTCTTTATCCGCCTCTATCGAGTATTCAAGCTCATTCTGGGGGTTCAGTTGATGCGGCGATATTTAGTCTTCATTTGGCCGGGATTTCATCAATTTTGGG
>Vulcanella_gracilis_HM592702
CCGGACATGGCTTTTCCAAGATTAAATAATATTAGTTTTTGAGTATTACCGCCATCAGCAATAATGCTGTTAGGCTCAGCCTTTGTTGAACAAGGGGTTGGGGCAGGATGGACTCTTTATCCGCCTCTATCGAGTATTCAAGCTCATTCTGGGGGTTCAGTTGATGCGGCGATATTTAGTCTTCATTTGGCCGGGATTTCATCAATTTTGGG
>Vulcanella_aberrans_HM592700
CCGGACATGGCTTTTCCAAGATTAAATAATATTAGTTTTTGAGTTTTACCGCCATCATTAATATTGCTGTTAGGGTCAGCCTTTGTTGAACAAGGGGTTGGCGCAGGATGGACTCTTTATCCGCCCCTATCGAGCGTTCAGGCTCATTCGGGCGGCTCGGTAGATGCGGCGATTTTTAGCCTTCATTTGGCCGGGATTTCATCAATTCTGGG
>Vulcanella_aberrans_HM592699
CCGGACATGGCTTTTCCAAGATTAAATAATATTAGTTTTTGAGTTTTACCGCCATCATTAATATTGCTGTTAGGGTCAGCCTTTGTTGAACAAGGGGTTGGCGCAGGATGGACTCTTTATCCGCCCCTATCGAGCGTTCAGGCTCATTCGGGCGGCTCGGTAGATGCGGCGATTTTTAGCCTTCATTTGGCCGGGATTTCATCAATTCTGGG
>Vulcanella_aberrans_PP092507
CCGGACATGGCTTTTCCAAGATTAAATAATATTAGTTTTTGAGTTTTACCGCCATCATTAATATTGCTGTTAGGCTCAGCCTTTGTTGAACAAGGGGTTGGCGCTGGATGGACTCTTTATCCGCCCCTATCGAGCGTTCAGGCTCATTCGGGCGGTTCGGTAGATGCGGCGATTTTTAGCCTTCATTTGGCCGGGATTTCATCAATTCTGGG
>Vulcanella_aberrans_PP092511
CCGGACATGGCTTTTCCAAGATTAAATAATATTAGTTTTTGAGTTTTACCGCCATCATTAATATTGCTGTTAGGCTCAGCCTTTGTTGAACAAGGGGTTGGCGCAGGATGGACTCTTTATCCGCCCCTATCGAGCGTTCAGGCTCATTCGGGCGGTTCGGTAGATGCGGCGATTTTTAGCCTTCATTTGGCCGGGATTTCATCAATTCTGGG
>Lamellomorpha_strongylata_MK033623
CCGGATATGGCTTTTCCAAGATTAAATAATATTAGTTTTTGAGTTTTACCCCCATCATTAATATTGCTGCTAGGCTCAGCCTTTGTAGAACAAGGGGTTGGGGCCGGATGAACTCTTTATCCGCCTCTATCGAGCGTTCAAGCTCATTCTGGGGGTTCGGTTGATGCGGCGATATTTAGTCTTCATTTAGCTGGGATCTCATCTATTCTAGG
>Poecillastra_sp._MT491657
CCGGACATGGCTTTTCCAAGACTAAATAATCTTAGTTTTTGAGTTTTACCCCCATCATTAATATTACTGTTAGGTTCAGCCTTTGTAGAACAAGGGGTTGGGGCTGGATGAACTCTTTATCCACCTCTATCGAGCGTTCAAGCTCACTCTGGGGGTTCGGTTGATGCGGCAATATTTAGTCTCCATTTGGCCGGAATCTCATCAATTTTAGG
>Poecillastra_sp._MT491656
CCGGACATGGCTTTTCCAAGACTAAATAATCTTAGTTTTTGAGTTTTACCCCCATCATTAATATTACTGTTAGGTTCAGCCTTTGTAGAACAAGGGGTTGGGGCTGGATGAACTCTTTATCCACCTCTATCGAGCGTTCAAGCTCACTCTGGGGGTTCGGTTGATGCGGCAATATTTAGTCTCCATTTGGCCGGAATCTCATCAATTTTAGG
>Poecillastra_sp._MT491655
CCGGACATGGCTTTTCCAAGACTAAATAATCTTAGTTTTTGAGTTTTACCCCCATCATTAATATTACTGTTAGGTTCAGCCTTTGTAGAACAAGGGGTTGGGGCTGGATGAACTCTTTATCCACCTCTATCGAGCGTTCAAGCTCACTCTGGGGGTTCGGTTGATGCGGCAATATTTAGTCTCCATTTGGCCGGAATCTCATCAATTTTAGG
>Poecillastra_sp._MT491654
CCGGACATGGCTTTTCCAAGACTAAATAATCTTAGTTTTTGAGTTTTACCCCCATCATTAATATTACTGTTAGGTTCAGCCTTTGTAGAACAAGGGGTTGGGGCTGGATGAACTCTTTATCCACCTCTATCGAGCGTTCAAGCTCACTCTGGGGGTTCGGTTGATGCGGCAATATTTAGTCTCCATTTGGCCGGAATCTCATCAATTTTAGG
>Poecillastra_sp._MT491653
CCGGACATGGCTTTTCCAAGACTAAATAATCTTAGTTTTTGAGTTTTACCCCCATCATTAATATTACTGTTAGGTTCAGCCTTTGTAGAACAAGGGGTTGGGGCTGGATGAACTCTTTATCCACCTCTATCGAGCGTTCAAGCTCACTCTGGGGGTTCGGTTGATGCGGCAATATTTAGTCTCCATTTGGCCGGAATCTCATCAATTTTAGG
>Poecillastra_sp._MT491652
CCGGACATGGCTTTTCCAAGACTAAATAATCTTAGTTTTTGAGTTTTACCCCCATCATTAATATTACTGTTAGGTTCAGCCTTTGTAGAACAAGGGGTTGGGGCTGGATGAACTCTTTATCCACCTCTATCGAGCGTTCAAGCTCACTCTGGGGGTTCGGTTGATGCGGCAATATTTAGTCTCCATTTGGCCGGAATCTCATCAATTTTAGG
>Poecillastra_sp._MT491651
CCGGACATGGCTTTTCCAAGACTAAATAATCTTAGTTTTTGAGTTTTACCCCCATCATTAATATTACTGTTAGGTTCAGCCTTTGTAGAACAAGGGGTTGGGGCTGGATGAACTCTTTATCCACCTCTATCGAGCGTTCAAGCTCACTCTGGGGGTTCGGTTGATGCGGCAATATTTAGTCTCCATTTGGCCGGAATCTCATCAATTTTAGG
>Poecillastra_laminaris_KX685282
CCGGACATGGCTTTTCCAAGACTAAATAATATTAGTTTTTGAGTTTTACCCCCATCATTAATATTACTGCTAGGCTCAGCCTTTGTAGAACAAGGGGTTGGGGCAGGATGAACTCTTTATCCACCTCTATCGAGCGTTCAAGCTCACTCTGGGGGCTCGGTTGATGCGGCAATATTTAGTCTCCATTTGGCCGGAATTTCATCAATTCTAGG
>Poecillastra_laminaris_KX685284
CCGGACATGGCTTTTCCAAGACTAAATAATATTAGTTTTTGAGTTTTACCTCCATCATTAATATTACTGCTAGGCTCAGCCTTTGTAGAACAAGGGGTTGGGGCTGGATGAACTCTTTATCCACCTCTATCGAGCGTTCAAGCTCACTCTGGGGGCTCGGTTGATGCGGCAATATTTAGTCTCCATTTGGCCGGAATTTCATCAATTCTAGG
>Poecillastra_laminaris_KX685278
CCGGACATGGCTTTTCCAAGACTAAATAATATTAGTTTTTGAGTTTTACCCCCATCATTAATATTACTGCTAGGCTCAGCCTTTGTAGAACAAGGGGTTGGGGCTGGATGAACTCTTTATCCACCTCTATCGAGCGTTCAAGCTCACTCTGGGGGCTCGGTTGATGCGGCAATATTTAGTCTCCATTTGGCCGGAATTTCATCAATTCTAGG
>Poecillastra_laminaris_KX685283
CCGGACATGGCTTTTCCAAGACTAAATAATATTAGTTTTTGAGTTTTACCCCCATCATTAATATTACTGCTAGGCTCAGCCTTTGTAGAACAAGGGGTTGGGGCTGGATGAACTCTTTATCCACCTCTATCGAGCGTTCAAGCTCACTCTGGGGGCTCGGTTGATGCGGCAATATTTAGTCTCCATTTGGCCGGAATTTCATCAATTCTAGG
>Poecillastra_laminaris_KX685275
CCGGACATGGCTTTTCCAAGACTAAATAATATTAGTTTTTGAGTTTTACCCCCATCATTAATATTACTGCTAGGCTCAGCCTTTGTAGAACAAGGGGTTGGGGCTGGATGAACTCTTTATCCACCTCTATCGAGCGTTCAAGCTCACTCTGGGGGCTCGGTTGATGCGGCAATATTTAGTCTCCATTTGGCCGGAATTTCATCAATTCTAGG
>Poecillastra_laminaris_KX685279
CCGGACATGGCTTTTCCAAGACTAAATAATATTAGTTTTTGAGTTTTACCCCCATCATTAATATTACTGCTAGGCTCAGCCTTTGTAGAACAAGGGGTTGGGGCTGGATGAACTCTTTATCCACCTCTATCGAGCGTTCAAGCTCACTCTGGGGGCTCGGTTGATGCGGCAATATTTAGTCTCCATTTGGCCGGAATTTCATCAATTCTAGG
>Poecillastra_laminaris_KX685273
CCTGACATGGCTTTTCCAAGACTAAATAATATTAGTTTTTGAGTTTTACCCCCATCATTAATATTACTGCTAGGCTCAGCCTTTGTAGAACAAGGGGTTGGGGCTGGATGAACTCTTTATCCACCTCTATCGAGCGTTCAAGCTCACTCTGGGGGCTCGGTTGATGCGGCAATATTTAGTCTCCATTTGGCCGGAATCTCATCAATTCTAGG
>Poecillastra_laminaris_KX685272
CCTGACATGGCTTTTCCAAGACTAAATAATATTAGTTTTTGAGTTTTACCCCCATCATTAATATTACTGCTAGGCTCAGCCTTTGTAGAACAAGGGGTTGGGGCTGGATGAACTCTTTATCCACCTCTATCGAGCGTTCAAGCTCACTCTGGGGGCTCGGTTGATGCGGCAATATTTAGTCTCCATTTGGCCGGAATCTCATCAATTCTAGG
>Poecillastra_laminaris_KX685274
CCTGACATGGCTTTTCCAAGACTAAATAATATTAGTTTTTGAGTTTTACCCCCATCATTAATATTACTGCTAGGCTCAGCCTTTGTAGAACAAGGGGTTGGGGCTGGATGAACTCTTTATCCACCTCTATCGAGCGTTCAAGCTCACTCTGGGGGCTCGGTTGATGCGGCAATATTTAGTCTCCATTTGGCCGGAATCTCATCAATTCTAGG
>Poecillastra_laminaris_KX685288
CCGGACATGGCTTTTCCAAGACTAAATAATATTAGTTTTTGAGTTTTACCCCCATCATTAATATTACTGCTAGGCTCAGCCTTTGTAGAACAAGGGGTTGGGGCTGGATGAACTCTTTATCCACCTCTATCGAGCGTTCAAGCTCACTCTGGGGGCTCGGTTGATGCGGCAATATTTAGTCTCCATTTGGCCGGAATCTCATCAATTCTAGG
>Poecillastra_laminaris_KX685286
CCGGACATGGCATTTCCAAGACTAAATAATATTAGTTTTTGAGTTTTACCCCCATCATTAATATTACTGTTAGGCTCAGCCTTTGTAGAACAAGGGGTTGGGGCTGGATGAACTCTTTATCCACCTCTATCGAGCGTTCAAGCTCACTCTGGGGGATCGGTTGATGCGGCAATATTTAGCCTCCATTTGGCCGGAATCTCATCAATTTTAGG
>Poecillastra_laminaris_KX685281
CCGGACATGGCATTTCCAAGACTAAATAATATTAGTTTTTGAGTTTTACCCCCATCATTAATATTACTGTTAGGCTCAGCCTTTGTAGAACAAGGGGTTGGGGCTGGATGAACTCTTTATCCACCTCTATCGAGCGTTCAAGCTCACTCTGGGGGATCGGTTGATGCGGCAATATTTAGCCTCCATTTGGCCGGAATCTCATCAATTTTAGG
>Poecillastra_laminaris_KX685277
CCGGACATGGCATTTCCAAGACTAAATAATATTAGTTTTTGAGTTTTACCCCCATCATTAATATTACTGCTAGGCTCAGCCTTTGTAGAACAAGGGGTTGGGGCTGGATGAACTCTTTATCCACCTCTATCGAGCGTTCAAGCTCACTCTGGGGGTTCGGTTGATGCGGCAATATTTAGCCTCCATTTGGCCGGAATCTCATCAATTCTAGG
>Poecillastra_laminaris_KX685276
CCGGACATGGCATTTCCAAGACTAAATAATATTAGTTTTTGAGTTTTACCCCCATCATTAATATTACTGCTAGGCTCAGCCTTTGTAGAACAAGGGGTTGGGGCTGGATGAACTCTTTATCCACCTCTATCGAGCGTTCAAGCTCACTCTGGGGGTTCGGTTGATGCGGCAATATTTAGCCTCCATTTGGCCGGAATCTCATCAATTCTAGG
>Poecillastra_laminaris_KX685280
CCGGACATGGCTTTTCCAAGACTAAATAATATTAGTTTTTGAGTTTTACCCCCATCATTAATATTACTGCTAGGCTCAGCCTTTGTAGAACAAGGGGTTGGGGCTGGATGAACTCTTTATCCACCTCTATCGAGCGTTCAAGCTCACTCTGGGGGTTCGGTTGATGCGGCAATATTTAGCCTCCATTTGGCCGGAATCTCATCAATTCTAGG
>Poecillastra_laminaris_KX685285
CCGGACATGGCTTTTCCAAGACTAAATAATATTAGTTTTTGAGTTTTACCCCCATCATTAATATTACTGCTAGGCTCAGCCTTTGTAGAACAAGGGGTTGGGGCTGGATGAACTCTTTATCCACCTCTATCGAGCGTTCAAGCTCACTCTGGGGGTTCGGTTGATGCGGCAATATTTAGCCTCCATTTGGCCGGAATCTCATCAATTCTAGG
>Poecillastra_laminaris_KX685289
CCGGACATGGCTTTTCCAAGACTAAATAATATTAGTTTTTGAGTTTTACCCCCATCATTAATATTACTGCTAGGCTCAGCCTTTGTAGAACAAGGGGTTGGGGCTGGATGAACTCTTTATCCACCTCTATCGAGCGTTCAAGCTCACTCTGGGGGTTCGGTTGATGCGGCAATATTTAGCCTCCATTTGGCCGGAATCTCATCAATTCTAGG
>Poecillastra_compressa_ON130554
CCGGACATGGCTTTTCCAAGATTAAATAATATTAGTTTTTGAGTTTTACCACCATCATTAATATTACTGTTAGGCTCAGCCTTTGTAGAACAAGGGGTTGGGGCTGGATGAACTCTTTATCCACCTCTATCAAGCGTACAAGCTCATTCTGGGGGTTCGGTTGATGCGGCGATATTTAGCCTCCATTTAGCCGGGATCTCATCAATTCTAGG
>Poecillastra_compressa_HM592714
CCGGACATGGCTTTTCCAAGATTAAATAATATTAGTTTTTGAGTTTTACCACCATCATTAATATTACTGTTAGGCTCAGCCTTTGTAGAACAAGGGGTTGGGGCTGGATGAACTCTTTATCCACCTCTATCAAGCGTACAAGCTCATTCTGGGGGTTCGGTTGATGCGGCGATATTTAGCCTCCATTTAGCCGGGATCTCATCAATTCTAGG
>Poecillastra_compressa_HM592675
CCGGACATGGCTTTTCCAAGATTAAATAATATTAGTTTTTGAGTTTTACCACCATCATTAATATTACTGTTAGGCTCAGCCTTTGTAGAACAAGGGGTTGGGGCTGGATGAACTCTTTATCCACCTCTATCAAGCGTACAAGCTCATTCTGGGGGTTCGGTTGATGCGGCGATATTTAGCCTCCATTTAGCCGGGATCTCATCAATTCTAGG
>Poecillastra_compressa_EU442192
CCGGACATGGCTTTTCCAAGATTAAATAATATTAGTTTTTGAGTTTTACCACCATCATTAATATTACTGTTAGGCTCAGCCTTTGTAGAACAAGGGGTTGGGGCTGGATGAACTCTTTATCCACCTCTATCAAGCGTACAAGCTCATTCTGGGGGTTCGGTTGATGCGGCGATATTTAGCCTCCATTTAGCCGGGATCTCATCAATTCTAGG
>Poecillastra_compressa_ON130553
CCGGACATGGCTTTTCCAAGATTAAATAATATTAGTTTTTGAGTTTTACCACCATCATTAATATTACTGTTAGGCTCAGCCTTTGTAGAACAAGGGGTTGGGGCTGGATGAACTCTTTATCCACCTCTATCAAGCGTACAAGCTCATTCTGGGGGTTCGGTTGATGCGGCGATATTTAGCCTCCATTTAGCCGGGATCTCATCAATTCTAGG
>Poecillastra_sp._MT491649
CCGGACATGGCTTTTCCAAGATTAAATAATATTAGTTTTTGAGTTTTACCACCATCATTAATATTATTGTTAGGCTCAGCCTTTGTAGAACAAGGGGTTGGGGCTGGATGAACTCTTTATCCACCTCTATCAAGCGTACAAGCTCACTCTGGGGGTTCGGTTGATGCGGCGATATTTAGCCTCCATTTAGCCGGGATCTCATCAATTCTAGG
>Poecillastra_sp._MT491647
CCGGACATGGCTTTTCCAAGATTAAATAATATTAGTTTTTGAGTTTTACCACCATCATTAATATTATTGTTAGGCTCAGCCTTTGTAGAACAAGGGGTTGGGGCTGGATGAACTCTTTATCCACCTCTATCAAGCGTACAAGCTCACTCTGGGGGTTCGGTTGATGCGGCGATATTTAGCCTCCATTTAGCCGGGATCTCATCAATTCTAGG
>Poecillastra_sp._MT491646
CCGGACATGGCTTTTCCAAGATTAAATAATATTAGTTTTTGAGTTTTACCACCATCATTAATATTATTGTTAGGCTCAGCCTTTGTAGAACAAGGGGTTGGGGCTGGATGAACTCTTTATCCACCTCTATCAAGCGTACAAGCTCACTCTGGGGGTTCGGTTGATGCGGCGATATTTAGCCTCCATTTAGCCGGGATCTCATCAATTCTAGG
>Poecillastra_sp._MT491648
CCGGACATGGCTTTTCCAAGATTAAATAATATTAGTTTTTGAGTTTTACCACCATCATTAATATTATTGTTAGGCTCAGCCTTTGTAGAACAAGGGGTTGGGGCTGGATGAACTCTTTATCCACCTCTATCAAGCGTACAAGCTCACTCTGGGGGTTCGGTTGATGCGGCGATATTTAGCCTCCATTTAGCCGGGATCTCATCAATTCTAGG
>Poecillastra_laminaris_KX685287
CCGGACATGGCTTTTCCAAGATTAAATAATATTAGTTTTTGAGTTTTACCTCCATCATTAATATTACTGCTAGGCTCAGCCTTTGTAGAACAAGGGGTTGGGGCTGGATGAACTCTTTATCCACCTCTATCGAGCGTTCAAGCTCACTCTGGGGGTTCGGTTGATGCGGCGATATTTAGTCTCCCTTTGGCCGGGATCTCATCAATTCTAGG
>Poecillastra_sp._MT491650
CCGGACATGGCTTTTCCAAGATTAAATAATATTAGTTTTTGAGTTTTACCCCCATCAATAATATTACTGCTAGGCTCAGCCTTTGTAGAACAAGGGGTTGGGGCTGGATGAACTCTTTATCCACCTCTATCGAGCGTTCAAGCTCACTCTGGGGGTTCGGTTGATGCGGCGATATTTAGCCTCCATTTGGCCGGGATCTCATCAATTCTAGG
>Poecillastra_ducitriaena_MK033626
CCGGACATGGCTTTTCCAAGATTAAATAATATTAGTTTTTGAGTTTTACCCCCATCATTAATATTACTGCTAGGCTCAGCCTTTGTAGAACAAGGGGTTGGGGCTGGATGAACTCTTTATCCACCTCTATCGAGCGTTCAAGCTCACTCTGGAGGTTCGGTTGATGCGGCGATATTTAGTCTCCATTTGGCCGGGATCTCATCAATTTTAGG
>Reidispongia_coerulea_LN624204
CCGGATATGGCTTTTCCAAGATTAAATAATATTAGTTTKWGAGTTTTACCCCCATCATTAATCCTACTGTTAGGTTCAGCTTTTGTCGAACAAGGGGTTGGAGCCGGATGAACACTTTATCCGCCTCTATCGAGCGTACAAGCTCACTCAGGAGGTTCAGTYGATGCAGCGATATTTAGTYTTCATTTGGCTGGGATTTCATCGATATTAGG
>Reidispongia_coerulea_LN624203
CCGGATATGGCTTTTCCAAGATTAAATAATATTANTTTTTGAGTTTTACCCCCATCATTAATCCTACTGTTAGGTTCAGCTTTTGTCGAACAAGGGGTTGGAGCCGGATGAACACTTTATCCGCCTCTATCGAGCGTACAAGCTCACTCAGGAGGTTCAGTTGATGCAGCGATATTTAGTCTTCATTTGGCTGGGATTTCATCGATTTTAGG
>Neoaulaxinia_sp._LN624201
CCGGATATGGNTTTTCCNAGATTAAATAATATTANTTTTTGAGTTTTACCCCCCTCATTAATACTACTGTTAGGTTCAGCTTTTGTCGAACAAGGGGTTGGAGCCGGATGAACACTTTATCCGCCTCTATCGAGCGTACAAGCTCACTCAGGAGGTTCAGTTGATGCAGCGATATTTAGTCTTCATTTGGCTGGGATTTCATCGATTTTAGG
>Alectona_millari_HM592670
CCGGATATGGCTTTTCCAAGATTAAACAATATTAGTTTTTGAGTTTTACCCCCCTCATTAATACTACTGTTAGGCTCAGCCTTTATCGAACAAGGGGTTGGAGCCGGATGAACACTTTATCCACCCCTATCGAGTGTTCAAGCTCATTCCGGGGGTTCTGTTGATGCAGCAATATTTAGTCTTCATTTGGCCGGTATTTCTTCAATTTTAGG
>Alectona_sp._MH256567
CCGGATATGGCTTTTCCAAGATTAAACAATATTAGTTTTTGAGTTTTACCCCCCTCATTAATACTACTGTTAGGCTCAGCCTTTATCGAACAAGGGGTTGGAGCCGGATGAACACTTTATCCACCCCTATCGAGTGTTCAAGCTCATTCCGGGGGTTCTGTTGATGCAGCAATATTTAGTCTTCATTTGGCCGGTATTTCTTCAATTTTAGG
>Anaderma_rancureli_LN624205
CCGGATATGGCTTTTCCAAGATTAAACAATATTAGTTTTTGAGTTTTACCGCCATCATTAATACTACTGTTAGGTTCAGCTTTCGTTGAACAAGGGGTTGGGGCTGGATGAACCCTTTATCCCCCTCTATCGAGCGTTCAAGCTCATTCAGGGGGCTCGGTTGATGCAGCGATATTTAGTCTTCATTTGGCCGGGATTTCCTCCATTTTAGG
>Anaderma_rancureli_LR698845
CCGGATATGGCTTTTCCAAGATTAAACAATATTAGTTTTTGAGTTTTACCGCCATCATTAATACTACTGTTAGGTTCAGCTTTCGTTGAACAAGGGGTTGGGGCTGGATGAACCCTTTATCCCCCTCTATCGAGCGTTCAAGCTCATTCAGGGGGCTCGGTTGATGCAGCGATATTTAGTCTTCATTTGGCCGGGATTTCCTCCATTTTAGG
>Costifer_sp._LN624196
CCGGATATGGCTTTTCCAAGATTAAATAATRTTAGTTTTTGAGTTTTACCCCCATCATTAATATTACTGTTAGGTTCAGCTTTTGTTGAACAAGGGGTWGGAGCTGGATGAACACYTTATCCGCCTCTATCGAGCGTTCAAGCTCATTCAGGGGGTTCGGTTGATGCAGCGATACTTAGTCTTCATTTGGCCGGGATTTCATCAATTTTAGG
>Thenea_sp._OQ339167
CCGGATATGGCTTTTCCAAGATTAAACAATATTAGTTTTTGAGTTTTACCCCCATCATTAGTTCTACTGCTAGGTTCAGCATTTGTTGAACAAGGGGTTGGAGCCGGATGAACCCTTTATCCGCCACTATCTAGCGTACAAGCTCATTCAGGGGGTTCGGTTGATGCAGCGATATTTAGTCTTCATTTGGCCGGTATTTCTTCAATTTTAGG
>Thenea_sp._OQ339166
CCGGATATGGCTTTTCCAAGATTAAACAATATTAGTTTTTGAGTTTTACCCCCATCATTAGTTCTACTGCTAGGTTCAGCATTTGTTGAACAAGGGGTTGGAGCCGGATGAACCCTTTATCCGCCACTATCTAGCGTACAAGCTCATTCAGGGGGTTCGGTTGATGCAGCGATATTTAGTCTTCATTTGGCCGGTATTTCTTCAATTTTAGG
>Thenea_sp._OQ339165
CCGGATATGGCTTTTCCAAGATTAAACAATATTAGTTTTTGAGTTTTACCCCCATCATTAGTTCTACTGCTAGGTTCAGCATTTGTTGAACAAGGGGTTGGAGCCGGATGAACCCTTTATCCGCCACTATCTAGCGTACAAGCTCATTCAGGGGGTTCGGTTGATGCAGCGATATTTAGTCTTCATTTGGCCGGTATTTCTTCAATTTTAGG
>Thenea_sp._OQ339164
CCGGATATGGCTTTTCCAAGATTAAACAATATTAGTTTTTGAGTTTTACCCCCATCATTAGTTCTACTGCTAGGTTCAGCATTTGTTGAACAAGGGGTTGGAGCCGGATGAACCCTTTATCCGCCACTATCTAGCGTACAAGCTCATTCAGGGGGTTCGGTTGATGCAGCGATATTTAGTCTTCATTTGGCCGGTATTTCTTCAATTTTAGG
>Thenea_sp._OQ339163
CCGGATATGGCTTTTCCAAGATTAAACAATATTAGTTTTTGAGTTTTACCCCCATCATTAGTTCTACTGCTAGGTTCAGCATTTGTTGAACAAGGGGTTGGAGCCGGATGAACCCTTTATCCGCCACTATCTAGCGTACAAGCTCATTCAGGGGGTTCGGTTGATGCAGCGATATTTAGTCTTCATTTGGCCGGTATTTCTTCAATTTTAGG
>Thenea_sp._OQ339162
CCGGATATGGCTTTTCCAAGATTAAACAATATTAGTTTTTGAGTTTTACCCCCATCATTAGTTCTACTGCTAGGTTCAGCATTTGTTGAACAAGGGGTTGGAGCCGGATGAACCCTTTATCCGCCACTATCTAGCGTACAAGCTCATTCAGGGGGTTCGGTTGATGCAGCGATATTTAGTCTTCATTTGGCCGGTATTTCTTCAATTTTAGG
>Thenea_sp._OQ339160
CCGGATATGGCTTTTCCAAGATTAAACAATATTAGTTTTTGAGTTTTACCCCCATCATTAGTACTATTGCTAGGTTCAGCATTTGTTGAACAAGGGGTTGGAGCTGGATGAACACTTTATCCGCCACTATCTAGCGTACAGGCTCATTCAGGGGGTTCGGTTGATGCAGCGATATTTAGTCTTCATTTGGCCGGGATTTCTTCAATTTTAGG
>Thenea_sp._OQ339159
CCGGATATGGCTTTTCCAAGATTAAACAATATTAGTTTTTGAGTTTTACCCCCATCATTAGTACTATTGCTAGGTTCAGCATTTGTTGAACAAGGGGTTGGAGCTGGATGAACACTTTATCCGCCACTATCTAGCGTACAGGCTCATTCAGGGGGTTCGGTTGATGCAGCGATATTTAGTCTTCATTTGGCCGGGATTTCTTCAATTTTAGG
>Thenea_sp._OQ339158
CCGGATATGGCTTTTCCAAGATTAAACAATATTAGTTTTTGAGTTTTACCCCCATCATTAGTACTATTGCTAGGTTCAGCATTTGTTGAACAAGGGGTTGGAGCTGGATGAACACTTTATCCGCCACTATCTAGCGTACAGGCTCATTCAGGGGGTTCGGTTGATGCAGCGATATTTAGTCTTCATTTGGCCGGGATTTCTTCAATTTTAGG
>Thenea_sp._OQ339157
CCGGATATGGCTTTTCCAAGATTAAACAATATTAGTTTTTGAGTTTTACCCCCATCATTAGTACTATTGCTAGGTTCAGCATTTGTTGAACAAGGGGTTGGAGCTGGATGAACACTTTATCCGCCACTATCTAGCGTACAGGCTCATTCAGGGGGTTCGGTTGATGCAGCGATATTTAGTCTTCATTTGGCCGGGATTTCTTCAATTTTAGG
>Thenea_sp._OQ339156
CCGGATATGGCTTTTCCAAGATTAAACAATATTAGTTTTTGAGTTTTACCCCCATCATTAGTACTATTGCTAGGTTCAGCATTTGTTGAACAAGGGGTTGGAGCTGGATGAACACTTTATCCGCCACTATCTAGCGTACAGGCTCATTCAGGGGGTTCGGTTGATGCAGCGATATTTAGTCTTCATTTGGCCGGGATTTCTTCAATTTTAGG
>Thenea_sp._OQ339155
CCGGATATGGCTTTTCCAAGATTAAACAATATTAGTTTTTGAGTTTTACCCCCATCATTAGTACTATTGCTAGGTTCAGCATTTGTTGAACAAGGGGTTGGAGCTGGATGAACACTTTATCCGCCACTATCTAGCGTACAGGCTCATTCAGGGGGTTCGGTTGATGCAGCGATATTTAGTCTTCATTTGGCCGGGATTTCTTCAATTTTAGG
>Thenea_sp._OQ339154
CCGGATATGGCTTTTCCAAGATTAAACAATATTAGTTTTTGAGTTTTACCCCCATCATTAGTACTATTGCTAGGTTCAGCATTTGTTGAACAAGGGGTTGGAGCTGGATGAACACTTTATCCGCCACTATCTAGCGTACAGGCTCATTCAGGGGGTTCGGTTGATGCAGCGATATTTAGTCTTCATTTGGCCGGGATTTCTTCAATTTTAGG
>Thenea_sp._PP851913
CCGGATATGGCTTTTCCAAGATTAAACAATATTAGTTTTTGAGTTTTACCCCCATCATTAGTACTACTGCTAGGTTCAGCATTTGTTGAACAAGGGGTTGGAGCTGGATGAACACTTTATCCGCCACTATCTAGCGTACAAGCTCATTCCGGGGGTTCGGTTGATGCAGCGATATTTAGTCTTCATTTGGCCGGGATTTCTTCAATTTTAGG
>Thenea_sp._OQ339161
CCGGATATGGCTTTTCCAAGATTAAACAATATTAGTTTTTGAGTTTTACCCCCATCATTAGTACTACTGCTAGGTTCAGCATTTGTTGAACAAGGGGTTGGAGCTGGATGAACACTTTATCCGCCACTATCTAGCGTACAAGCTCATTCAGGGGGTTCGGTTGATGCAGCGATATTTAGTCTTCATTTGGCCGGGCTTTCTTCAATTTTAGG
>Thenea_levis_HM592747
CCGGATATGGCTTTTCCAAGATTAAACAATATTAGTTTTTGAGTTTTACCCCCATCATTAGTACTACTGCTAGGTTCAGCATTTGTTGAACAAGGGGTTGGAGCTGGATGAACACTTTATCCGCCACTATCTAGCGTACAAGCTCATTCAGGGGGTTCGGTTGATGCAGCGATATTTAGTCTTCATTTGGCCGGGCTTTCTTCAATTTTAGG
>Thenea_levis_HM592717
CCGGATATGGCTTTTCCAAGATTAAACAATATTAGTTTTTGAGTTTTACCCCCATCATTAGTACTACTGCTAGGTTCAGCATTTGTTGAACAAGGGGTTGGAGCTGGATGAACACTTTATCCGCCACTATCTAGCGTACAAGCTCATTCAGGGGGTTCGGTTGATGCAGCGATATTTAGTCTTCATTTGGCCGGGCTTTCTTCAATTTTAGG
>Thenea_muricata_JX999068
CCGGATATGGCTTTTCCAAGATTAAACAATATTAGTTTTTGAGTTTTACCCCCATCATTAGTACTACTGCTAGGTTCAGCATTTGTTGAACAAGGGGTTGGAGCTGGATGAACACTTTATCCGCCACTATCTAGCGTACAAGCTCATTCAGGGGGTTCGGTTGATGCAGCGATATTTAGTCTTCATTTGGCCGGGCTTTCTTCAATTTTAGG
>Thenea_abyssorum_HM592712
CCGGATATGGCTTTTCCAAGATTAAACAATATTAGTTTTTGAGTTTTACCCCCATCATTAGTACTACTGCTAGGTTCAGCATTTGTTGAACAAGGGGTTGGAGCTGGATGAACACTTTATCCGCCACTATCTAGCGTACAAGCTCATTCAGGGGGTTCGGTTGATGCAGCGATATTTAGTCTTCATTTGGCCGGGATTTCTTCAATTTTAGG
>Penares_euastrum_MT815827
CCAGATATGGCTTTCCCAAGATTAAATAATATTAGTTTTTGAGTTTTACCTCCTTCTTTAATTTTATTATTAGGTTCAGCTTTTGTTGAACAAGGGGTAGGTACTGGCTGGACCCTCTACCCACCTTTGGCAAGTGTTCAAGCTCATTCAGGGGGTTCGGTAGATGCAGCAATATTTAGTCTTCATTTAGCTGGTATTTCATCTATTTTAGG
>Acanthotetilla_celebensis_JX177909
CCGGATATGGCTTTTCCAAGATTAAACAATATTAGTTTTTGAGTACTACCCCCTTCATTAATACTATTGTTGGGTTCAGCGTTTGTTGAACAAGGGGTAGGAACAGGATGGACACTTTATCCCCCATTATCAAGTATTCAAGCTCATTCTGGTGGTTCAGTTGATGCAGCAATCTTTAGTCTTCATTTGGCAGGTATTTCTTCTATTTTAGG
>Acanthotetilla_walteri_JX177908
CCGGATATGGCTTTTCCAAGATTAAACAATATTAGTTTTTGAGTACTACCCCCTTCATTAATACTATTGTTGGGTTCCGCGTTTGTTGAACAAGGGGTAGGAACAGGATGGACACTTTATCCCCCATTATCAAGTATTCAAGCTCATTCTGGTGGTTCAGTTGATGCAGCAATCTTTAGTCTTCATTTGGCGGGTATTTCTTCTATTTTAGG
>Acanthotetilla_walteri_JX177911
CCGGATATGGCTTTTCCAAGATTAAACAATATTAGTTTTTGAGTACTACCCCCTTCATTAATACTATTGTTGGGTTCCGCGTTTGTTGAACAAGGGGTAGGAACAGGATGGACACTTTATCCCCCATTATCAAGTATTCAAGCTCATTCTGGTGGTTCAGTTGATGCAGCAATCTTTAGTCTTCATTTGGCGGGTATTTCTTCTATTTTAGG
>Acanthotetilla_walteri_JX177907
CCGGATATGGCTTTTCCAAGATTAAACAATATTAGTTTTTGAGTACTACCCCCTTCATTAATACTATTGTTGGGTTCCGCGTTTGTTGAACAAGGGGTAGGAACAGGATGGACACTTTATCCCCCATTATCAAGTATTCAAGCTCATTCTGGTGGTTCAGTTGATGCAGCAATCTTTAGTCTTCATTTGGCGGGTATTTCTTCTATTTTAGG
>Tetilla_pentatriaena_JX177899
CCGGATATGGCTTTCCCAAGATTAAATAATATTAGTTTTTGAGTGTTACCTCCTTCATTAATATTACTACTAGGTTCTGCTTTCGTCGAACAAGGGGTTGGTACGGGGTGAACTATTTATCCCCCATTATCAAGTATACAAGCTCATTCAGGGGGCTCAGTCGATGCTGCAATCTTTAGTCTTCATCTGGCCGGTATCTCTTCAATCTTAGG
>Fangophilina_cf._MT491704
CCGGATATGGCTTTTCCAAGATTAAATAATATTAGTTTTTGAGTCTTACCTCCTTCATTAATATTACTATTAGGTTCGGCTTTTGTTGAACAGGGGGTCGGGACAGGATGGACTCTTTATCCTCCACTAGCAAGTATACAAGCTCATTCTGGGGGGTCAGTCGATGCGGCAATCTTTAGCCTTCATTTGGCTGGTATTTCTTCAATTTTAGG
>Fangophilina_cf._MT491720
CCGGATATGGCTTTTCCAAGATTAAATAATATTAGTTTTTGAGTCTTACCTCCTTCATTAATATTACTATTAGGTTCGGCTTTTGTTGAACAGGGGGTCGGGACAGGATGGACTCTTTATCCTCCACTAGCAAGTATACAAGCTCATTCTGGGGGGTCAGTCGATGCGGCAATCTTTAGCCTTCATTTGGCTGGTATTTCTTCAATTTTAGG
>Craniella_zetlandica_HM032751
CCGGATATGGCTTTTCCAAGATTAAACAATATTAGTTTTTGAGTTTTACCCCCCTCATTAATACTACTGTTAGGCTCTGCTTTTGTTGAACAAGGGGTTGGGGCAGGATGAACCCTGTATCCGCCATTATCTAGTATACAAGCTCATTTTGGGGGTTCAGTCGATACGGCAATCTTTAGTCTTCATTTGGCCGGGATTTCTTCAATTTTAGG
>Craniella_zetlandica_KC122679
CCGGATATGGCTTTTCCAAGATTAAACAATATTAGTTTTTGAGTTTTACCCCCCTCATTAATACTACTGTTAGGCTCTGCTTTTGTTGAACAAGGGGTTGGGGCAGGATGAACCCTGTATCCGCCATTATCTAGTATACAAGCTCATTTTGGGGGTTCAGTCGATGCGGCAATCTTTAGTCTTCATTTGGCCGGGATTTCTTCAATTTTAGG
>Craniella_cranium_HM592669
CCGGATATGGCTTTTCCAAGATTAAACAATATTAGTTTTTGAGTTTTACCCCCCTCATTAATACTACTGTTAGGCTCTGCTTTTGTTGAACAAGGGGTTGGGGCAGGATGAACCCTGTATCCGCCATTATCTAGTATACAAGCTCATTTTGGGGGTTCAGTCGATGCGGCAATCTTTAGTCTTCATTTGGCCGGGATTTCTTCAATTTTAGG
>Craniella_cranium_OR045914
CCGGATATGGCTTTTCCAAGATTAAACAATATTAGTTTTTGAGTTTTACCCCCTTCTTTAATATTACTGTTAGGTTCTGCTTTTGTTGAACAAGGGGTGGGGGCAGGATGAACTCTTTATCCCCCCTTATCTAGCATACAAGCTCATTTTGGGGGTTCAGTCGACGCGGCAATCTTTAGTCTTCATTTGGCCGGTATTTCTTCAATTTTAGG
>Craniella_cranium_OR045913
CCGGATATGGCTTTTCCAAGATTAAACAATATTAGTTTTTGAGTTTTACCCCCTTCTTTAATATTACTGTTAGGTTCTGCTTTTGTTGAACAAGGGGTGGGGGCAGGATGAACTCTTTATCCCCCCTTATCTAGCATACAAGCTCATTTTGGGGGTTCAGTCGACGCGGCAATCTTTAGTCTTCATTTGGCCGGTATTTCTTCAATTTTAGG
>Craniella_sp._HM592668
CCGGATATGGCTTTTCCAAGATTAAACAATATTAGTTTTTGAGTTTTACCCCCTTCCTTAATATTACTCTTAGGTTCTGCTTTTGTTGAACAAGGGGTCGGGGCAGGATGAACCCTTTATCCCCCCTTATCTAGCATACAAGCTCATTTTGGGGGTTCAGTCGATGCGGCAATCTTTAGTCTTCATTTGGCTGGGATTTCTTCAATTTTAGG
>Craniella_wolfi_KY652825
CCGGATATGGCTTTTCCAAGATTAAACAATATTAGTTTTTGAGTTTTACCCCCTTCCTTAATACTACTGTTAGGTTCTGCTTTTGTTGAACAAGGGGTTGGGGCAGGATGAACCCTTTATCCCCCCTTATCTAGCATACAAGCTCATTTTGGGGGTTCAGTCGACGCGGCAATCTTTAGTCTTCATTTGGCCGGGATTTCTTCAATTTTAGG
>Craniella_cf._MH394252
CCGGATATGGCTTTTCCAAGATTAAACAATATTAGTTTTTGAGTTTTACCCCCTTCCTTAATACTACTGTTAGGTTCTGCTTTTGTTGAACAAGGGGTTGGGGCAGGATGAACCCTTTATCCCCCCTTATCTAGTATACAAGCTCATTTTGGGGGTTCAGTCGACGCGGCAATCTTTAGTCTTCATTTGGCCGGTATTTCTTCAATTTTAGG
>Craniella_sp._HM032750
CCGGATATGGCTTTTCCAAGATTAAACAATATTAGTTTTTGAGTTTTACCCCCTTCCTTAATACTACTGTTAGGTTCTGCTTTTGTTGAACAAGGGGTTGGGGCAGGATGAACCCTTTATCCCCCCTTATCTAGTATACAAGCTCATTTTGGGGGTTCAGTCGACGCGGCAATCTTTAGTCTTCATTTGGCCGGTATTTCTTCAATTTTAGG
>Craniella_cf._MH394253
CCGGATATGGCTTTTCCAAGATTAAACAATATTAGTTTTTGAGTTTTACCCCCTTCCTTAATACTACTGTTAGGTTCTGCTTTTGTTGAACAAGGGGTTGGGGCAGGATGAACCCTTTATCCCCCCTTATCTAGTATACAAGCTCATTTTGGGGGTTCAGTCGACGCGGCAATCTTTAGTCTTCATTTGGCCGGTATTTCTTCAATTTTAGG
>Tetilla_japonica_JX177901
CCAGATATGGCTTTTCCAAGATTAAATAATATTAGTTTTTGAGTTTTACCTCCCTCATTAATACTACTGTTAGGTTCTGCTTTTATCGAACAAGGGGCTGGAACAGGATGGACCGTTTATCCACCATTATCAAGTATACAAGCGCATTCTGGGGGTTCAGTCGATGCGGCAATCTTTAGTCTTCATTTGGCTGGGATCTCTTCCATTTTAGG
>Tetilla_dactyloidea_KT351790
CCAGATATGGCTTTTCCAAGATTAAATAATATTAGTTTTTGAGTTTTACCTCCCTCATTAATACTACTGTTAGGTTCTGCTTTTGTCGAACAAGGGGTTGGAACAGGATGGACCGTTTATCCGCCATTATCAAGTATACAAGCTCATTCTGGGGGTTCAGTCGATGCGGCAATCTTTAGTCTTCATTTGGCTGGGATCTCTTCCATTTTAGG
>Tetilla_muricyi_JX177898
CCAGATATGGCTTTTCCAAGATTAAATAATATTAGTTTTTGAGTTTTACCTCCCTCATTAATACTACTGTTAGGTTCTGCTTTCGTCGAACAAGGGGTTGGAACAGGATGGACCGTTTATCCGCCATTATCAAGTATACAAGCTCATTCTGGGGGCTCAGTCGATGCGGCAATCTTTAGTCTTCATTTGGCTGGGATCTCTTCCATTTTAGG
>Tetilla_casula_MT491684
CCAGATATGGCTTTTCCAAGATTAAATAATATTAGTTTTTGAGTTTTACCTCCCTCATTAATACTACTGTTAGGTTCTGCTTTCGTCGAACAAGGGGTTGGAACAGGATGGACCCTTTATCCACCATTATCAAGTATACAAGCTCATTCTGGGGGTTCAGTCGATGCGGCAATCTTTAGTCTTCATTTGGCTGGGATCTCTTCCATTTTAGG
>Tetilla_casula_MT491683
CCAGATATGGCTTTTCCAAGATTAAATAATATTAGTTTTTGAGTTTTACCTCCCTCATTAATACTACTGTTAGGTTCTGCTTTCGTCGAACAAGGGGTTGGAACAGGATGGACCCTTTATCCACCATTATCAAGTATACAAGCTCATTCTGGGGGTTCAGTCGATGCGGCAATCTTTAGTCTTCATTTGGCTGGGATCTCTTCCATTTTAGG
>Tetilla_casula_MT491682
CCAGATATGGCTTTTCCAAGATTAAATAATATTAGTTTTTGAGTTTTACCTCCCTCATTAATACTACTGTTAGGTTCTGCTTTCGTCGAACAAGGGGTTGGAACAGGATGGACCCTTTATCCACCATTATCAAGTATACAAGCTCATTCTGGGGGTTCAGTCGATGCGGCAATCTTTAGTCTTCATTTGGCTGGGATCTCTTCCATTTTAGG
>Tetilla_casula_MT491681
CCAGATATGGCTTTTCCAAGATTAAATAATATTAGTTTTTGAGTTTTACCTCCCTCATTAATACTACTGTTAGGTTCTGCTTTCGTCGAACAAGGGGTTGGAACAGGATGGACCCTTTATCCACCATTATCAAGTATACAAGCTCATTCTGGGGGTTCAGTCGATGCGGCAATCTTTAGTCTTCATTTGGCTGGGATCTCTTCCATTTTAGG
>Craniella_sp._HM032748
CCGGATATGGCTTTTCCAAGATTAAACAATATTAGTTTTTGAGTTTTACCCCCCTCATTAATATTACTATTAGGTTCTGCTTTTGTTGAACAAGGGGTCGGGACAGGATGGACCCTTTATCCACCGTTATCAAGTATACAGGCTCATTCTGGGGGCTCAGTCGATGCGGCAATTTTTAGTCTTCATTTGGCCGGGATCTCTTCAATTTTAGG
>Craniella_sp._HM032747
CCGGATATGGCTTTTCCAAGATTAAACAATATTAGTTTTTGAGTTTTACCCCCCTCATTAATATTACTATTAGGTTCTGCTTTTGTTGAACAAGGGGTCGGGACAGGATGGACCCTTTATCCACCGTTATCAAGTATACAGGCTCATTCTGGGGGCTCAGTCGATGCGGCAATTTTTAGTCTTCATTTGGCCGGGATCTCTTCAATTTTAGG
>Fangophilina_sp._JX177918
CCGGATATGGCTTTTCCAAGATTAAACAATATTAGTTTTTGAGTTTTACCCCCCTCATTAATATTACTGTTAGGTTCTGCTTTTGTTGAACAAGGGGTTGGGACAGGATGGACCCTTTATCCACCATTATCAAGTATACAGGCTCATTCTGGGGGCTCAGTCGATGCGGCAATTTTTAGTCTTCATTTGGCCGGGATCTCTTCAATTTTAGG
>Fangophilina_sp._JX177912
CCGGATATGGCTTTTCCAAGATTAAACAATATTAGTTTTTGAGTTTTACCCCCCTCATTAATATTACTGTTAGGTTCTGCTTTTGTTGAACAAGGGGTTGGGACAGGATGGACCCTTTATCCACCATTATCAAGTATACAGGCTCATTCTGGGGGCTCAGTCGATGCGGCAATTTTTAGTCTTCATTTGGCCGGGATCTCTTCAATTTTAGG
>Craniella_sagitta_JX177915
CCGGATATGGCTTTTCCAAGATTAAACAATATTAGTTTTTGAGTTTTACCCCCCTCATTAATACTACTGCTAGGTTCTGCTTTTGTTGAACAAGGGGTTGGGACAGGATGGACCCTTTATCCACCATTATCAAGTATACAGGCTCATTCTGGGGGCTCAGTCGATGCGGCAATTTTTAGTCTTCATTTGGCTGGGATCTCTTCAATTTTAGG
>Craniella_sagitta_JX177917
CCGGATATGGCTTTTCCAAGATTAAACAATATTAGTTTTTGAGTTTTACCCCCCTCATTAATACTACTGCTAGGTTCTGCTTTTGTTGAACAAGGGGTTGGGACAGGATGGACCCTTTATCCACCATTATCAAGTATACAGGCTCATTCTGGGGGCTCAGTCGATGCGGCAATTTTTAGTCTTCATTTGGCTGGGATCTCTTCAATTTTAGG
>Craniella_sagitta_JX177863
CCGGATATGGCTTTTCCAAGATTAAACAATATTAGTTTTTGAGTTTTACCCCCCTCATTAATACTACTGCTAGGTTCTGCTTTTGTTGAACAAGGGGTTGGGACAGGATGGACCCTTTATCCACCATTATCAAGTATACAGGCTCATTCTGGGGGCTCAGTCGATGCGGCAATTTTTAGTCTTCATTTGGCTGGGATCTCTTCAATTTTAGG
>Cinachyra_barbata_JX177864
CCGGATATGGCTTTTCCAAGATTAAACAATATTAGTTTTTGAGTTTTACCCCCCTCATTAATACTACTACTAGGCTCTGCTTTTGTTGAACAAGGGGTTGGGACAGGATGGACCCTTTATCCGCCATTATCAAGTATACAGGCTCATTCTGGGGGTTCAGTCGATGCGGCAATTTTTAGTCTTCATTTGGCTGGGATCTCTTCAATTTTAGG
>Cinachyra_antarctica_JX177914
CCGGATATGGCTTTTCCAAGATTAAACAATATTAGTTTTTGAGTTTTACCCCCCTCATTAATACTACTACTAGGCTCTGCTTTTGTTGAACAAGGGGTTGGGACAGGATGGACCCTTTATCCGCCATTATCAAGTATACAGGCTCATTCTGGGGGTTCAGTCGATGCGGCAATTTTTAGTCTTCATTTGGCTGGGATCTCTTCAATTTTAGG
>Cinachyra_antarctica_JX177868
CCGGATATGGCTTTTCCAAGATTAAACAATATTAGTTTTTGAGTTTTACCCCCCTCATTAATACTACTACTAGGCTCTGCTTTTGTTGAACAAGGGGTTGGGACAGGATGGACCCTTTATCCGCCATTATCAAGTATACAGGCTCATTCTGGGGGTTCAGTCGATGCGGCAATTTTTAGTCTTCATTTGGCTGGGATCTCTTCAATTTTAGG
>Cinachyra_antarctica_JX177867
CCGGATATGGCTTTTCCAAGATTAAACAATATTAGTTTTTGAGTTTTACCCCCCTCATTAATACTACTACTAGGCTCTGCTTTTGTTGAACAAGGGGTTGGGACAGGATGGACCCTTTATCCGCCATTATCAAGTATACAGGCTCATTCTGGGGGTTCAGTCGATGCGGCAATTTTTAGTCTTCATTTGGCTGGGATCTCTTCAATTTTAGG
>Demospongiae_sp._KT383421
CCGGATATGGCTTTTCCAAGATTAAACAATATTAGTTTTTGAGTTTTACCCCCCTCATTAATACTACTACTAGGCTCTGCTTTTGTTGAACAAGGGGTTGGGACAGGATGGACCCTTTATCCGCCATTATCAAGTATACAGGCTCATTCTGGGGGTTCAGTCGATGCGGCAATTTTTAGTCTTCATTTGGCTGGGATCTCTTCAATTTTAGG
>Craniella_cf._JX177895
CCGGATATGGCTTTTCCAAGATTAAACAATATTAGTTTTTGAGTTTTACCCCCCTCATTAATACTACTACTAGGCTCTGCTTTTGTTGAACAAGGGGTTGGGACAGGATGGACCCTTTATCCGCCATTATCAAGTATACAGGCTCATTCTGGGGGCTCAGTCGATGCGGCAATTTTTAGTCTTCATTTGGCTGGGATCTCTTCAATTTTAGG
>Tetilla_leptoderma_HM032749
CCGGATATGGCTTTTCCAAGATTAAACAATATTAGTTTTTGAGTTTTACCCCCCTCATTAATACTACTACTAGGCTCTGCTTTTGTTGAACAAGGGGTTGGGACAGGATGGACCCTTTATCCGCCATTATCAAGTATACAGGCTCATTCTGGGGGCTCAGTCGATGCGGCAATTTTTAGTCTTCATTTGGCTGGGATCTCTTCAATTTTAGG
>Craniella_cf._JX177896
CCGGATATGGCTTTTCCAAGATTAAACAATATTAGTTTTTGAGTTTTACCCCCCTCATTAATACTACTACTAGGCTCTGCTTTTGTTGAACAAGGGGTTGGGACAGGATGGACCCTTTATCCGCCATTATCAAGTATACAGGCTCATTCTGGGGGCTCAGTCGATGCGGCAATTTTTAGTCTTCATTTGGCTGGGATCTCTTCAATTTTAGG
>Craniella_cf._JX177916
CCGGATATGGCTTTTCCAAGATTAAACAATATTAGTTTTTGAGTTTTACCCCCCTCATTAATACTACTACTAGGCTCTGCTTTTGTTGAACAAGGGGTTGGGACAGGATGGACCCTTTATCCGCCATTATCAAGTATACAGGCTCATTCTGGGGGCTCAGTCGATGCGGCAATTTTTAGTCTTCATTTGGCTGGGATCTCTTCAATTTTAGG
>Craniella_cf._JX177897
CCGGATATGGCTTTTCCAAGATTAAACAATATTAGTTTTTGAGTTTTACCCCCCTCATTAATACTACTACTAGGCTCTGCTTTTGTTGAACAAGGGGTTGGGACAGGATGGACCCTTTATCCGCCATTATCAAGTATACAGGCTCATTCTGGGGGCTCAGTCGATGCGGCAATTTTTAGTCTTCATTTGGCTGGGATCTCTTCAATTTTAGG
>Craniella_cf._JX177866
CCGGATATGGCTTTTCCAAGATTAAACAATATTAGTTTTTGAGTTTTACCCCCCTCATTAATACTACTACTAGGCTCTGCTTTTGTTGAACAAGGGGTTGGGACAGGATGGACCCTTTATCCGCCATTATCAAGTATACAGGCTCATTCTGGGGGCTCAGTCGATGCGGCAATTTTTAGTCTTCATTTGGCTGGGATCTCTTCAATTTTAGG
>Craniella_cf._JX177865
CCGGATATGGCTTTTCCAAGATTAAACAATATTAGTTTTTGAGTTTTACCCCCCTCATTAATACTACTACTAGGCTCTGCTTTTGTTGAACAAGGGGTTGGGACAGGATGGACCCTTTATCCGCCATTATCAAGTATACAGGCTCATTCTGGGGGCTCAGTCGATGCGGCAATTTTTAGTCTTCATTTGGCTGGGATCTCTTCAATTTTAGG
>Tetilla_sp._MT491703
CCAGATATGGCTTTCCCAAGATTAAACAATATTAGTTTTTGAGTTTTACCCCCCTCAATAATACTATTGTTAGGTTCTGCTTTTGTTGAACAAGGGGTTGGGACAGGATGAACCCTTTATCCACCATTATCAAGTATACAAGCTCATTCGGGGGGTTCAGTCGATGCGGCAATCTTTAGTCTTCATTTGGCTGGTCTCTCTTCAATTTTAGG
>Cinachyrella_apion_LT628348
CCGGATATGGCTTTCCCAAGATTAAACAATATTAGTTTTTGAGTTTTACCCCCTTCAATAATATTACTGTTAGGTTCTGCTTTTGTTGAACAAGGGGTTGGGACAGGATGAACCCTTTATCCACCATTATCAAGTATACAAGCTCATTCAGGGGGCTCAGTTGATGCGGCAATTTTTAGTATTCATTTGGCCGGTCTTTCTTCAATTTTAGG
>Cinachyrella_apion_EF519601
CCGGATATGGCTTTCCCAAGATTAAACAATATTAGTTTTTGAGTTTTACCCCCTTCAATAATATTACTGTTAGGTTCTGCTTTTATTGAACAAGGGGTTGGGACAGGATGAACCCTTTATCCACCATTATCAAGTATACAAGCTCATTCAGGGGGCTCAGTTGATGCGGCAATTTTTAGTATTCATTTGGCCGGTCTTTCTTCAATTTTAGG
>Cinachyrella_apion_AJ843895
CCGGATATGGCTTTCCCAAGATTAAACAATATTAGTTTTTGAGTTTTACCCCCTTCAATAATATTACTGTTAGGTTCTGCTTTTATTGAACAAGGGGTTGGGACAGGATGAACCCTTTATCCACCATTATCAAGTATACAAGCTCATTCAGGGGGCTCAGTTGATGCGGCAATTTTTAGTATTCATTTGGCCGGTCTTTCTTCAATTTTAGG
>Cinachyrella_apion_HM592667
CCGGATATGGCTTTCCCAAGATTAAACAATATTAGTTTTTGAGTTTTACCCCCTTCAATAATATTACTGTTAGGTTCTGCTTTTATTGAACAAGGGGTTGGGACAGGATGAACCCTTTATCCACCATTATCAAGTATACAAGCTCATTCAGGGGGCTCAGTTGATGCGGCAATTTTTAGTATTCATTTGGCCGGTCTTTCTTCAATTTTAGG
>Cinachyrella_apion_FJ711645
CCGGATATGGCTTTCCCAAGATTAAACAATATTAGTTTTTGAGTTTTACCCCCTTCAATAATATTACTGTTAGGTTCTGCTTTTATTGAACAAGGGGTTGGGACAGGATGAACCCTTTATCCACCATTATCAAGTATACAAGCTCATTCAGGGGGCTCAGTTGATGCGGCAATTTTTAGTATTCATTTGGCCGGTCTTTCTTCAATTTTAGG
>Cinachyrella_anomala_JX177885
CCGGATATGGCTTTCCCAAGATTAAACAATATTAGTTTTTGAGTTTTACCCCCTTCGGCAATACTACTGTTAGGTTCTGCTTTTGTTGAACAAGGGGTTGGGACAGGATGAACCCTCTATCCGCCATTATCAAGTATACAAGCTCATTCAGGGGGCGCAGTTGATGCGGCAATTTTTAGTCTTCATTTGGCCGGTATTTCTTCAATTTTAGG
>Demospongiae_sp._LR655587
CCGGATATGGCTTTCCCAAGATTAAACAATATTAGTTTTTGAGTTTTACCCCCTTCGGCAATACTACTGTTAGGTTCTGCTTTTGTTGAACAAGGGGTTGGGACAGGATGAACCCTCTATCCGCCATTATCAAGTATACAAGCTCATTCAGGGGGCGCAGTTGATGCGGCAATTTTTAGTCTTCATTTGGCCGGTATTTCTTCAATTTTAGG
>Cinachyrella_anomala_JX177884
CCGGATATGGCTTTCCCAAGATTAAACAATATTAGTTTTTGAGTTTTACCCCCTTCGGCAATACTACTGTTAGGTTCTGCTTTTGTTGAACAAGGGGTTGGGACAGGATGAACCCTCTATCCGCCATTATCAAGTATACAAGCTCATTCAGGGGGCGCAGTTGATGCGGCAATTTTTAGTCTTCATTTGGCCGGTATTTCTTCAATTTTAGG
>Cinachyrella_anomala_JX177886
CCGGATATGGCTTTCCCAAGATTAAACAATATTAGTTTTTGAGTTTTACCCCCTTCAGCAATACTACTGTTAGGTTCTGCTTTTGTTGAACAAGGGGTTGGGACAGGATGAACCCTTTATCCGCCATTATCAAGTATACAGGCTCATTCAGGGGGCGCAGTTGATGCGGCAATTTTTAGTCTTCATTTGGCCGGTATCTCCTCAATTTTAGG
>Cinachyrella_australiensis_JX177876
CCGGATATGGCTTTCCCAAGATTAAACAATATTAGTTTTTGAGTTTTACCCCCTTCAGCAATACTACTGTTAGGTTCTGCTTTTGTGGAACAAGGGGTTGGGACAGGATGAACCCTTTATCCGCCATTATCAAGTATACAAGCTCATTCAGGGGGCGCAGTTGATGCGGCAATTTTTAGTATTCATTTGGCCGGGATCTCTTCAATTTTAGG
>Cinachyrella_anomala_JX177888
CCGGATATGGCTTTCCCAAGATTAAACAATATTAGTTTTTGAGTTTTACCCCCTTCAGCAATACTACTGTTAGGTTCTGCTTTTGTTGAACAAGGGGTTGGGACAGGATGAACCCTTTATCCGCCATTATCAAGTATACAAGCTCATTCAGGGGGCGCAGTTGATGCGGCAATTTTTAGTATTCATTTGGCCGGTATCTCTTCAATTTTAGG
>Cinachyrella_anomala_JX177887
CCGGATATGGCTTTCCCAAGATTAAACAATATTAGTTTTTGAGTTTTACCCCCTTCAGCAATACTACTGTTAGGTTCTGCTTTTGTTGAACAAGGGGTTGGGACAGGATGAACCCTTTATCCGCCATTATCAAGTATACAAGCTCATTCAGGGGGCGCAGTTGATGCGGCAATTTTTAGTCTTCATTTGGCAGGTATCTCTTCAATTTTAGG
>Amphitethya_cf._JX177910
CCAGATATGGCTTTCCCAAGATTAAACAATATTAGTTTTTGAGTTTTACCCCCTTCAGCAATACTACTGTTAGGTTCTGCTTTTGTTGAACAAGGGGTTGGGACAGGATGAACCCTTTATCCACCATTATCAAGTATACAAGCTCATTCCGGGGGCTCAGTTGATGCGGCAATTTTTAGTCTTCATTTGGCCGGTATCTCTTCAATTTTAGG
>Cinachyrella_paterifera_JX177890
CCGGATATGGCTTTCCCAAGATTAAACAATATTAGTTTTTGAGTTTTACCCCCTTCAGCAATACTACTGTTAGGTTCTGCTTTTGTTGAACAAGGGGCTGGGACAGGATGAACCCTTTATCCACCATTATCAAGTATACAAGCTCATTCAGGGGGCTCAGTTGATGCGGCAATTTTTAGTCTTCATTTGGCCGGTATCTCTTCAATTTTAGG
>Cinachyrella_paterifera_JX177889
CCGGATATGGCTTTCCCAAGATTAAACAATATTAGTTTTTGAGTTTTACCCCCTTCAGCAATACTACTGTTAGGTTCTGCTTTTGTTGAACAAGGGGCTGGGACAGGATGAACCCTTTATCCACCATTATCAAGTATACAAGCTCATTCAGGGGGCTCAGTTGATGCGGCAATTTTTAGTCTTCATTTGGCCGGTATCTCTTCAATTTTAGG
>Cinachyrella_australiensis_JX177880
CCGGATATGGCTTTCCCAAGATTAAACAATATTAGTTTTTGAGTTTTACCCCCTTCAGCAATACTACTGTTAGGTTCTGCTTTTGTTGAACAAGGGGTTGGGACAGGATGAACCCTTTATCCACCATTATCAAGTATACAAGCTCATTCAGGGGGCTCAGTTGATGCGGCAATTTTTAGTCTTCATTTGGCCGGTATCTCTTCAATTTTAGG
>Cinachyrella_australiensis_JX177881
CCGGATATGGCTTTCCCAAGATTAAACAATATTAGTTTTTGAGTTTTACCCCCTTCAGCAATACTACTGTTAGGTTCTGCTTTTGTTGAACAAGGGGTTGGGACAGGATGAACCCTTTATCCACCATTATCAAGTATACAAGCTCATTCAGGGGGCTCAGTTGATGCGGCAATTTTTAGTCTTCATTTGGCCGGTATCTCTTCAATTTTAGG
>Cinachyrella_schulzei_KX894497
CCAGATATGGCTTTCCCAAGATTAAACAATATTAGTTTTTGAGTTTTACCCCCTTCAGCAATACTACTGCTAGGTTCTGCTTTTGTGGAACAAGGGGTAGGGACAGGATGAACTCTTTATCCACCATTATCAAGTATACAAGCTCATTCCGGGGGCTCAGTTGATGCGGCAATTTTTAGTCTTCATTTGGCCGGTATCTCTTCAATTTTAGG
>Cinachyrella_sp._OX422247
CCAGATATGGCTTTCCCAAGATTAAACAATATTAGTTTTTGAGTTTTACCCCCTTCAGCAATACTACTGCTAGGTTCTGCTTTTGTGGAACAAGGGGTAGGGACAGGATGAACTCTTTATCCACCATTATCAAGTATACAAGCTCATTCCGGGGGCTCAGTTGATGCGGCAATTTTTAGTCTTCATTTGGCCGGTATCTCTTCAATTTTAGG
>Cinachyrella_sp._OP267145
CCAGATATGGCTTTCCCAAGATTAAACAATATTAGTTTTTGAGTTTTACCCCCTTCAGCAATACTACTGCTAGGTTCTGCTTTTGTGGAACAAGGGGTAGGGACAGGATGAACTCTTTATCCACCATTATCAAGTATACAAGCTCATTCCGGGGGCTCAGTTGATGCGGCAATTTTTAGTCTTCATTTGGCCGGTATCTCTTCAATTTTAGG
>Paratetilla_sp._HM032744
CCAGATATGGCTTTCCCAAGATTAAACAATATTAGTTTTTGAGTTTTACCCCCTTCAGCAATACTACTGCTAGGTTCTGCTTTTGTGGAACAAGGGGTAGGGACAGGATGAACTCTTTATCCACCATTATCAAGTATACAAGCTCATTCCGGGGGCTCAGTTGATGCGGCAATTTTTAGTCTTCATTTGGCCGGTATCTCTTCAATTTTAGG
>Paratetilla_bacca_JX177900
CCAGATATGGCTTTCCCAAGATTAAACAATATTAGTTTTTGAGTTTTACCCCCTTCAGCAATACTACTGCTAGGTTCTGCTTTTGTGGAACAAGGGGTAGGGACAGGATGAACTCTTTATCCACCATTATCAAGTATACAAGCTCATTCCGGGGGCTCAGTTGATGCGGCAATTTTTAGTCTTCATTTGGCCGGTATCTCTTCAATTTTAGG
>Paratetilla_bacca_JX177894
CCAGATATGGCTTTCCCAAGATTAAACAATATTAGTTTTTGAGTTTTACCCCCTTCAGCAATACTACTGCTAGGTTCTGCTTTTGTGGAACAAGGGGTAGGGACAGGATGAACTCTTTATCCACCATTATCAAGTATACAAGCTCATTCCGGGGGCTCAGTTGATGCGGCAATTTTTAGTCTTCATTTGGCCGGTATCTCTTCAATTTTAGG
>Cinachyrella_sp._OX422246
CCAGATATGGCTTTCCCAAGATTAAACAATATTAGTTTTTGAGTTTTACCCCCTTCAGCAATACTACTGCTAGGTTCTGCTTTTGTGGAACAAGGGGTAGGGACAGGATGAACTCTTTATCCACCATTATCAAGTATACAAGCTCATTCCGGGGGCTCAGTTGATGCGGCAATTTTTAGTCTTCATTTGGCCGGTATCTCTTCAATTTTAGG
>Cinachyrella_sp._OX422245
CCAGATATGGCTTTCCCAAGATTAAACAATATTAGTTTTTGAGTTTTACCCCCTTCAGCAATACTACTGCTAGGTTCTGCTTTTGTGGAACAAGGGGTAGGGACAGGATGAACTCTTTATCCACCATTATCAAGTATACAAGCTCATTCCGGGGGCTCAGTTGATGCGGCAATTTTTAGTCTTCATTTGGCCGGTATCTCTTCAATTTTAGG
>Cinachyrella_sp._OX422244
CCAGATATGGCTTTCCCAAGATTAAACAATATTAGTTTTTGAGTTTTACCCCCTTCAGCAATACTACTGCTAGGTTCTGCTTTTGTGGAACAAGGGGTAGGGACAGGATGAACTCTTTATCCACCATTATCAAGTATACAAGCTCATTCCGGGGGCTCAGTTGATGCGGCAATTTTTAGTCTTCATTTGGCCGGTATCTCTTCAATTTTAGG
>Cinachyrella_sp._OX422243
CCAGATATGGCTTTCCCAAGATTAAACAATATTAGTTTTTGAGTTTTACCCCCTTCAGCAATACTACTGCTAGGTTCTGCTTTTGTGGAACAAGGGGTAGGGACAGGATGAACTCTTTATCCACCATTATCAAGTATACAAGCTCATTCCGGGGGCTCAGTTGATGCGGCAATTTTTAGTCTTCATTTGGCCGGTATCTCTTCAATTTTAGG
>Cinachyrella_sp._OX422242
CCAGATATGGCTTTCCCAAGATTAAACAATATTAGTTTTTGAGTTTTACCCCCTTCAGCAATACTACTGCTAGGTTCTGCTTTTGTGGAACAAGGGGTAGGGACAGGATGAACTCTTTATCCACCATTATCAAGTATACAAGCTCATTCCGGGGGCTCAGTTGATGCGGCAATTTTTAGTCTTCATTTGGCCGGTATCTCTTCAATTTTAGG
>Cinachyrella_sp._OP267144
CCAGATATGGCTTTCCCAAGATTAAACAATATTAGTTTTTGAGTTTTACCCCCTTCAGCAATACTACTGCTAGGTTCTGCTTTTGTGGAACAAGGGGTAGGGACAGGATGAACTCTTTATCCACCATTATCAAGTATACAAGCTCATTCCGGGGGCTCAGTTGATGCGGCAATTTTTAGTCTTCATTTGGCCGGTATCTCTTCAATTTTAGG
>Cinachyrella_sp._OP267143
CCAGATATGGCTTTCCCAAGATTAAACAATATTAGTTTTTGAGTTTTACCCCCTTCAGCAATACTACTGCTAGGTTCTGCTTTTGTGGAACAAGGGGTAGGGACAGGATGAACTCTTTATCCACCATTATCAAGTATACAAGCTCATTCCGGGGGCTCAGTTGATGCGGCAATTTTTAGTCTTCATTTGGCCGGTATCTCTTCAATTTTAGG
>Cinachyrella_sp._OP267142
CCAGATATGGCTTTCCCAAGATTAAACAATATTAGTTTTTGAGTTTTACCCCCTTCAGCAATACTACTGCTAGGTTCTGCTTTTGTGGAACAAGGGGTAGGGACAGGATGAACTCTTTATCCACCATTATCAAGTATACAAGCTCATTCCGGGGGCTCAGTTGATGCGGCAATTTTTAGTCTTCATTTGGCCGGTATCTCTTCAATTTTAGG
>Cinachyrella_sp._OP267141
CCAGATATGGCTTTCCCAAGATTAAACAATATTAGTTTTTGAGTTTTACCCCCTTCAGCAATACTACTGCTAGGTTCTGCTTTTGTGGAACAAGGGGTAGGGACAGGATGAACTCTTTATCCACCATTATCAAGTATACAAGCTCATTCCGGGGGCTCAGTTGATGCGGCAATTTTTAGTCTTCATTTGGCCGGTATCTCTTCAATTTTAGG
>Cinachyrella_sp._OP267140
CCAGATATGGCTTTCCCAAGATTAAACAATATTAGTTTTTGAGTTTTACCCCCTTCAGCAATACTACTGCTAGGTTCTGCTTTTGTGGAACAAGGGGTAGGGACAGGATGAACTCTTTATCCACCATTATCAAGTATACAAGCTCATTCCGGGGGCTCAGTTGATGCGGCAATTTTTAGTCTTCATTTGGCCGGTATCTCTTCAATTTTAGG
>Paratetilla_bacca_MK386567
CCAGATATGGCTTTCCCAAGATTAAACAATATTAGTTTTTGAGTTTTACCCCCTTCAGCAATACTACTGCTAGGTTCTGCTTTTGTGGAACAAGGGGTAGGGACAGGATGAACTCTTTATCCACCATTATCAAGTATACAAGCTCATTCCGGGGGCTCAGTTGATGCGGCAATTTTTAGTCTTCATTTGGCCGGTATCTCTTCAATTTTAGG
>Paratetilla_bacca_JX177892
CCAGATATGGCTTTCCCAAGATTAAACAATATTAGTTTTTGAGTTTTACCCCCTTCAGCAATACTACTGCTAGGTTCTGCTTTTGTGGAACAAGGGGTAGGGACAGGATGAACTCTTTATCCACCATTATCAAGTATACAAGCTCATTCCGGGGGCTCAGTTGATGCGGCAATTTTTAGTCTTCATTTGGCCGGTATCTCTTCAATTTTAGG
>Paratetilla_bacca_LT628350
CCAGATATGGCTTTCCCAAGATTAAACAATATTAGTTTTTGAGTTTTACCCCCTTCAGCAATACTACTGTTAGGTTCTGCTTTTGTGGAACAAGGGGTAGGGACAGGATGAACTCTTTATCCACCATTATCAAGTATACAAGCTCATTCCGGGGGCTCAGTTGATGCGGCAATTTTTAGTCTTCATTTGGCCGGTATCTCTTCAATTTTAGG
>Cinachyrella_schulzei_HM032745
CCGGATATGGCTTTCCCAAGATTAAACAATATTAGTTTTTGAGTTTTACCCCCTTCAGCAATACTACTGCTAGGTTCTGCTTTTGTGGAACAAGGGGTAGGGACAGGATGAACTCTTTATCCACCATTATCAAGTATACAAGCTCATTCAGGGGGCTCAGTTGATGCGGCAATTTTTAGTCTTCATTTGGCCGGTATCTCTTCAATTTTAGC
>Cinachyrella_schulzei_HM032746
CCGGATATGGCTTTCCCAAGATTAAACAATATTAGTTTTTGAGTTTTACCCCCTTCAGCAATACTACTGCTAGGTTCTGCTTTTGTGGAACAAGGGGTAGGGACAGGATGAACTCTTTATCCACCATTATCAAGTATACAAGCTCATTCAGGGGGCTCAGTTGATGCGGCAATTTTTAGTCTTCATTTGGCCGGTATCTCTTCAATTTTAGC
>Paratetilla_cf._LT628349
CCGGATATGGCTTTCCCAAGATTAAACAATATTAGTTTTTGAGTTTTACCCCCTTCAGCAATACTACTGTTAGGTTCTGCTTTTGTGGAACAAGGGGTAGGGACAGGATGAACTCTTTATCCACCATTATCAAGTATACAAGCTCATTCAGGGGGCTCAGTTGATGCGGCAATCTTTAGTCTTCATTTGGCCGGTATCTCTTCAATTTTAGG
>Paratetilla_bacca_JX177893
CCGGATATGGCTTTCCCAAGATTAAACAATATTAGTTTTTGAGTTTTACCCCCTTCAGCAATACTACTGTTAGGTTCTGCTTTTGTGGAACAAGGGGTAGGGACAGGATGAACTCTTTATCCACCATTATCAAGTATACAAGCTCATTCAGGGGGCTCAGTTGATGCGGCAATCTTTAGTCTTCATTTGGCCGGTATCTCTTCAATTTTAGG
>Paratetilla_bacca_JX177870
CCGGATATGGCTTTCCCAAGATTAAACAATATTAGTTTTTGAGTTTTACCCCCTTCAGCAATACTACTGTTAGGTTCTGCTTTTGTGGAACAAGGGGTAGGGACAGGATGAACACTTTATCCACCATTATCAAGTATACAAGCTCATTCAGGGGGCTCAGTTGATGCGGCAATCTTTAGTCTTCATTTGGCCGGTATCTCTTCAATTTTAGG
>Corallistes_typus_LR698898
CCGGATATGGCCTTTCCAAGACTAAATAACATTAGTTTTTGAGTCTTACCCCCATCATTAATATTATTATTGGGGTCAGCTTTTGTTGAACAAGGGGTAGGTGCCGGATGGACTCTTTATCCTCCTTTATCAAGTGTTCAAGCCCATTCAGGGGGATCTGTAGATGCGGCAATATTTAGTCTTCATTTGGCCGGTATATCCTCAATTTTAGG
>Corallistes_typus_LR698895
CCGGATATGGCCTTTCCAAGACTAAATAACATTAGTTTTTGAGTCTTACCCCCATCATTAATATTATTATTGGGGTCAGCTTTTGTTGAACAAGGGGTAGGTGCCGGATGGACTCTTTATCCTCCTTTATCAAGTGTTCAAGCCCATTCAGGGGGATCTGTAGATGCGGCAATATTTAGTCTTCATTTGGCCGGTATATCCTCAATTTTAGG
>Corallistes_typus_LR698900
CCGGATATGGCCTTTCCAAGACTAAATAACATTAGTTTTTGAGTCTTACCCCCATCATTAATATTATTATTGGGGTCAGCTTTTGTTGAACAAGGGGTAGGTGCCGGATGGACTCTTTATCCTCCTTTATCAAGTGTTCAAGCCCATTCAGGGGGATCTGTAGATGCGGCAATATTTAGTCTTCATTTGGCCGGTATATCCTCAATTTTAGG
>Corallistes_typus_LR698896
CCGGATATGGCCTTTCCAAGACTAAATAACATTAGTTTTTGAGTCTTACCCCCATCATTAATATTATTATTGGGGTCAGCTTTTGTTGAACAAGGGGTAGGTGCCGGATGGACTCTTTATCCTCCTTTATCAAGTGTTCAAGCCCATTCAGGGGGATCTGTAGATGCGGCAATATTTAGTCTTCATTTGGCCGGTATATCCTCAATTTTAGG
>Corallistes_sp._LR698864
CCGGATATGGCCTTTCCAAGACTAAATAACATTAGTTTTTGAGTCTTACCCCCATCATTAATATTATTATTGGGGTCAGCTTTTGTTGAACAAGGGGTAGGTGCCGGATGGACTCTTTATCCTCCTTTATCAAGTGTTCAAGCCCATTCAGGGGGATCTGTAGATGCGGCAATATTTAGTCTTCATTTGGCCGGTATATCCTCAATTTTAGG
>Corallistes_typus_LR698899
CCGGATATGGCCTTTCCAAGACTAAATAACCTTAGTTTTTGAGTCTTACCCCCATCATTAATATTATTATTGGGGTCAGCTTTTGTTGAACAAGGGGTAGGTGCCGGATGGACTCTTTATCCTCCTTTATCAAGTGTTCAAGCCCATTCAGGGGGATCTGTAGATGCGGCAATATTTAGTCTTCATTTGGCCGGTATATCCTCAATTTTAGG
>Corallistes_typus_LR698897
CCGGATATGGCCTTTCCAAGACTAAATAACCTTAGTTTTTGAGTCTTACCCCCATCATTAATATTATTATTGGGGTCAGCTTTTGTTGAACAAGGGGTAGGTGCCGGATGGACTCTTTATCCTCCTTTATCAAGTGTTCAAGCCCATTCAGGGGGATCTGTAGATGCGGCAATATTTAGTCTTCATTTGGCCGGTATATCCTCAATTTTAGG
>Discodermia_sp._LR698905
CCGGATATGGCCTTTCCAAGACTAAATAACATTAGTTTTTGAGTCTTACCCCCGTCATTAATATTATTATTGGGCTCAGCTTTTGTTGAACAAGGGGTAGGTGCCGGATGGACTCTTTATCCTCCTTTATCAAGTGTTCAAGCCCATTCAGGGGGATCTGTAGATGCGGCAATATTTAGTCTTCATTTGTCCGGTATATCTTCAATCTTAGG
>Corallistes_sp._KY652813
CCGGATATGGCCTTTCCAAGAATAAATAACATTAGTTTTTGAGTCTTACCCCCGTCATTAATATTATTATTGGGCTCAGCTTTTGTTGAACAAGGGGTAGGTGCCGGATGGACTCTTTATCCTCCTTTATCAAGTGTTCAAGCCCATTCAGGGGGATCTGTAGATGCGGCAATATTTAGTCTTCATTTGGCCGGTATATCCTCAATCTTAGG
>Corallistes_isabela_KY652815
CCGGATATGGCCTTTCCAAGACTAAATAACATTAGTTTTTGAGTCTTACCCCCGTCATTAATATTATTATTGGGCTCAGCTTTTGTTGAACAAGGGGTAGGTGCCGGATGGACTCTTTATCCTCCTTTATCAAGTGTTCAAGCCCATTCAGGGGGGTCTGTAGATGCGGCAATATTTAGTCTTCATTTGGCCGGTATATCCTCAATCTTAGG
>Corallistes_sp._LR698877
CCGGATATGGCCTTTCCAAGACTAAATAACATTAGTTTTTGAGTTTTACCCCCGTCATTAATATTATTATTGGGCTCAGCTTTTGTTGAACAAGGGGTAGGTGCCGGATGGACTCTTTATCCTCCTTTATCAAGTGTTCAAGCCCATTCAGGGGGATCTGTAGATGCGGCAATATTTAGTCTTCATTTGGCCGGTATATCCTCAATCTTAGG
>Corallistes_sp._LR698892
CCGGATATGGCCTTTCCAAGACTAAATAACATTAGTTTTTGAGTCTTACCCCCGTCATTAATATTATTATTGGGGTCAGCTTTTGTTGAACAAGGGGTAGGTGCCGGATGGACTCTTTATCCTCCTTTATCAAGTGTTCAAGCCCATTCAGGGGGATCTGTAGATGCGGCAATATTTAGTCTTCATTTGGCCGGTATATCCTCAATCTTAGG
>Corallistes_sp._LR698868
CCGGATATGGCCTTTCCAAGACTAAATAACATTAGTTTTTGAGTCTTACCCCCGTCATTAATATTATTATTGGGGTCAGCTTTTGTTGAACAAGGGGTAGGTGCCGGATGGACTCTTTATCCTCCTTTATCAAGTGTTCAAGCCCATTCAGGGGGATCTGTAGATGCGGCAATATTTAGTCTTCATTTGGCCGGTATATCCTCAATCTTAGG
>Corallistes_sp._LR698886
CCGGATATGGCCTTTCCAAGACTAAATAACATTAGTTTTTGAGTCTTACCCCCGTCATTAATATTATTATTGGGCTCAGCTTTTGTTGAACAAGGGGTAGGTGCCGGATGGACTCTTTATCCTCCTTTATCAAGTGTTCAAGCCCATTCAGGGGGATCTGTAGATGCGGCAATATTTAGTCTTCATTTGGCCGGTATATCCTCAATCTTAGG
>Corallistes_sp._KY652812
CCGGATATGGCCTTTCCAAGACTAAATAACATTAGTTTTTGAGTCTTACCCCCGTCATTAATATTATTATTGGGCTCAGCTTTTGTTGAACAAGGGGTAGGTGCCGGATGGACTCTTTATCCTCCTTTATCAAGTGTTCAAGCCCATTCAGGGGGATCTGTAGATGCGGCAATATTTAGTCTTCATTTGGCCGGTATATCCTCAATCTTAGG
>Corallistes_floreana_KY652816
CCGGATATGGCCTTTCCAAGACTAAATAACATTAGTTTTTGAGTCTTACCCCCGTCATTAATATTATTATTGGGCTCAGCTTTTGTTGAACAAGGGGTAGGTGCCGGATGGACTCTTTATCCTCCTTTATCAAGTGTTCAAGCCCATTCAGGGGGATCTGTAGATGCGGCAATATTTAGTCTTCATTTGGCCGGTATATCCTCAATCTTAGG
>Corallistes_sp._KY652814
CCGGATATGGCCTTTCCAAGACTAAATAACATTAGTTTTTGAGTCTTACCCCCGTCATTAATATTATTATTGGGCTCAGCTTTTGTTGAACAAGGGGTAGGTGCCGGATGGACTCTTTATCCTCCTTTATCAAGTGTTCAAGCCCATTCAGGGGGATCTGTAGATGCGGCAATATTTAGTCTTCATTTGGCCGGTATATCCTCAATCTTAGG
>Corallistes_sp._LR698891
CCGGATATGGCCTTTCCAAGACTAAATAACATTAGTTTTTGAGTCTTACCCCCGTCATTAATATTATTATTGGGCTCAGCTTTTGTTGAACAAGGGGTAGGTGCCGGATGGACTCTTTATCCTCCTTTATCAAGTGTTCAAGCCCATTCAGGGGGATCTGTAGATGCGGCAATATTTAGTCTTCATTTGGCCGGTATATCCTCAATCTTAGG
>Corallistes_sp._LR698894
CCGGATATGGCCTTTCCAAGACTAAATAACATTAGTTTTTGAGTCTTACCCCCGTCATTAATATTATTATTGGGCTCAGCTTTTGTTGAACAAGGGGTAGGTGCCGGATGGACTCTTTATCCTCCTTTATCAAGTGTTCAAGCCCATTCAGGGGGATCTGTAGATGCGGCAATATTTAGTCTTCATTTGGCCGGTATATCCTCAATCTTAGG
>Corallistes_typus_KY652818
CCGGATATGGCCTTTCCAAGACTAAATAACATTAGTTTTTGAGTCTTACCCCCGTCATTAATATTATTATTGGGCTCAGCTTTTGTTGAACAAGGGGTAGGTGCCGGATGGACTCTTTATCCTCCTTTATCAAGTGTTCAAGCCCATTCAGGGGGATCTGTAGATGCGGCAATATTTAGTCTTCATTTGGCCGGTATATCCTCAATCTTAGG
>Corallistes_sp._LR698887
CCGGATATGGCCTTTCCAAGACTAAATAACATTAGTTTTTGAGTCTTACCCCCGTCATTAATATTATTATTGGGCTCAGCTTTTGTTGAACAAGGGGTAGGTGCCGGATGGACTCTTTATCCTCCTTTATCAAGTGTTCAAGCCCATTCAGGGGGATCTGTAGATGCGGCAATATTTAGTCTTCATTTGGCCGGTATATCCTCAATCTTAGG
>Corallistes_sp._LR698866
CCGGATATGGCCTTTCCAAGACTAAATAACATTAGTTTTTGAGTCTTACCCCCGTCATTAATATTATTATTGGGCTCAGCTTTTGTTGAACAAGGGGTAGGTGCCGGATGGACTCTTTATCCTCCTTTATCAAGTGTTCAAGCCCATTCAGGGGGATCTGTAGATGCGGCAATATTTAGTCTTCATTTGGCCGGTATATCCTCAATCTTAGG
>Corallistes_sp._LR698867
CCGGATATGGCCTTTCCAAGACTAAATAACATTAGTTTTTGAGTCTTACCCCCGTCATTAATATTATTATTGGGCTCAGCTTTTGTTGAACAAGGGGTAGGTGCCGGATGGACTCTTTATCCTCCTTTATCAAGTGTTCAAGCCCATTCAGGGGGATCTGTAGATGCGGCAATATTTAGTCTTCATTTGGCCGGTATATCCTCAATCTTAGG
>Corallistes_sp._LR698870
CCGGATATGGCCTTTCCAAGACTAAATAACATTAGTTTTTGAGTCTTACCCCCGTCATTAATATTATTATTGGGCTCAGCTTTTGTTGAACAAGGGGTAGGTGCCGGATGGACTCTTTATCCTCCTTTATCAAGTGTTCAAGCCCATTCAGGGGGATCTGTAGATGCGGCAATATTTAGTCTTCATTTGGCCGGTATATCCTCAATCTTAGG
>Corallistes_sp._LR698893
CCGGATATGGCCTTTCCAAGACTAAATAACATTAGTTTTTGAGTCTTACCCCCGTCATTAATATTATTATTGGGCTCAGCTTTTGTTGAACAAGGGGTAGGTGCCGGATGGACTCTTTATCCTCCTTTATCAAGTGTTCAAGCCCATTCAGGGGGATCTGTAGATGCGGCAATATTTAGTCTTCATTTGGCCGGTATATCCTCAATCTTAGG
>Corallistes_sp._KY652817
CCGGATATGGCCTTTCCAAGACTAAATAACATTAGTTTTTGAGTCTTACCCCCGTCATTAATATTATTATTGGGCTCAGCTTTTGTTGAACAAGGGGTAGGTGCCGGATGGACTCTTTATCCTCCTTTATCAAGTGTTCAAGCCCATTCAGGGGGATCTGTAGATGCGGCAATATTTAGTCTTCATTTGGCCGGTATATCCTCAATCTTAGG
>Corallistes_sp._LR698890
CCGGATATGGCCTTTCCAAGACTAAATAACATTAGTTTTTGAGTCTTACCCCCGTCATTAATATTATTATTGGGCTCAGCTTTTGTTGAACAAGGGGTAGGTGCCGGATGGACTCTTTATCCTCCTTTATCAAGTGTTCAAGCCCATTCAGGGGGATCTGTAGATGCGGCAATATTTAGTCTTCATTTGGCCGGTATATCCTCAATCTTAGG
>Corallistes_sp._LR698883
CCGGATATGGCCTTTCCAAGACTAAATAACATTAGTTTTTGAGTCTTACCCCCGTCATTAATATTATTATTGGGCTCAGCTTTTGTTGAACAAGGGGTAGGTGCCGGATGGACTCTTTATCCTCCTTTATCAAGTGTTCAAGCCCATTCAGGGGGATCTGTAGATGCGGCAATATTTAGTCTTCATTTGGCCGGTATATCCTCAATCTTAGG
>Corallistes_sp._LR698865
CCGGATATGGCCTTTCCAAGACTAAATAACATTAGTTTTTGAGTCTTACCCCCGTCATTAATATTATTATTGGGCTCAGCTTTTGTTGAACAAGGGGTAGGTGCCGGATGGACTCTTTATCCTCCTTTATCAAGTGTTCAAGCCCATTCAGGGGGATCTGTAGATGCGGCAATATTTAGTCTTCATTTGGCCGGTATATCCTCAATCTTAGG
>Corallistes_sp._LR698888
CCGGATATGGCCTTTCCAAGACTAAATAACATTAGTTTTTGAGTCTTACCCCCGTCATTAATATTATTATTGGGCTCAGCTTTTGTTGAACAAGGGGTAGGTGCCGGATGGACTCTTTATCCTCCTTTATCAAGTGTTCAAGCCCATTCAGGGGGATCTGTAGATGCGGCAATATTTAGTCTTCATTTGGCCGGTATATCCTCAATCTTAGG
>Corallistes_typus_LR698901
CCGGATATGGCCTTTCCAAGACTAAATAACATTAGTTTTTGAGTCTTACCCCCGTCATTAATATTATTATTGGGCTCAGCTTTTGTTGAACAAGGGGTAGGTGCCGGATGGACTCTTTATCCTCCTTTATCAAGTGTTCAAGCCCATTCAGGGGGATCTGTAGATGCGGCAATATTTAGTCTTCATTTGGCCGGTATATCCTCAATCTTAGG
>Corallistes_sp._LR698889
CCGGATATGGCCTTTCCAAGACTAAATAACATTAGTTTTTGAGTCTTACCCCCGTCATTAATATTATTATTGGGCTCAGCTTTTGTTGAACAAGGGGTAGGTGCCGGATGGACTCTTTATCCTCCTTTATCAAGTGTTCAAGCCCATTCAGGGGGATCTGTAGATGCGGCAATATTTAGTCTTCATTTGGCCGGTATATCCTCAATCTTAGG
>Corallistes_sp._LR698885
CCGGATATGGCCTTTCCAAGACTAAATAACATTAGTTTTTGAGTCTTACCCCCGTCATTAATATTATTATTGGGCTCAGCTTTTGTTGAACAAGGGGTAGGTGCCGGATGGACTCTTTATCCTCCTTTATCAAGTGTTCAAGCCCATTCAGGGGGATCTGTAGATGCGGCAATATTTAGTCTTCATTTGGCCGGTATATCCTCAATCTTAGG
>Corallistes_sp._LR698884
CCGGATATGGCCTTTCCAAGACTAAATAACATTAGTTTTTGAGTCTTACCCCCGTCATTAATATTATTATTGGGCTCAGCTTTTGTTGAACAAGGGGTAGGTGCCGGATGGACTCTTTATCCTCCTTTATCAAGTGTTCAAGCCCATTCAGGGGGATCTGTAGATGCGGCAATATTTAGTCTTCATTTGGCCGGTATATCCTCAATCTTAGG
>Corallistes_sp._LR698882
CCGGATATGGCCTTTCCAAGACTAAATAACATTAGTTTTTGAGTCTTACCCCCGTCATTAATATTATTATTGGGCTCAGCTTTTGTTGAACAAGGGGTAGGTGCCGGATGGACTCTTTATCCTCCTTTATCAAGTGTTCAAGCCCATTCAGGGGGATCTGTAGATGCGGCAATATTTAGTCTTCATTTGGCCGGTATATCCTCAATCTTAGG
>Corallistes_sp._LR698881
CCGGATATGGCCTTTCCAAGACTAAATAACATTAGTTTTTGAGTCTTACCCCCGTCATTAATATTATTATTGGGCTCAGCTTTTGTTGAACAAGGGGTAGGTGCCGGATGGACTCTTTATCCTCCTTTATCAAGTGTTCAAGCCCATTCAGGGGGATCTGTAGATGCGGCAATATTTAGTCTTCATTTGGCCGGTATATCCTCAATCTTAGG
>Corallistes_sp._LR698880
CCGGATATGGCCTTTCCAAGACTAAATAACATTAGTTTTTGAGTCTTACCCCCGTCATTAATATTATTATTGGGCTCAGCTTTTGTTGAACAAGGGGTAGGTGCCGGATGGACTCTTTATCCTCCTTTATCAAGTGTTCAAGCCCATTCAGGGGGATCTGTAGATGCGGCAATATTTAGTCTTCATTTGGCCGGTATATCCTCAATCTTAGG
>Corallistes_sp._LR698879
CCGGATATGGCCTTTCCAAGACTAAATAACATTAGTTTTTGAGTCTTACCCCCGTCATTAATATTATTATTGGGCTCAGCTTTTGTTGAACAAGGGGTAGGTGCCGGATGGACTCTTTATCCTCCTTTATCAAGTGTTCAAGCCCATTCAGGGGGATCTGTAGATGCGGCAATATTTAGTCTTCATTTGGCCGGTATATCCTCAATCTTAGG
>Corallistes_sp._LR698878
CCGGATATGGCCTTTCCAAGACTAAATAACATTAGTTTTTGAGTCTTACCCCCGTCATTAATATTATTATTGGGCTCAGCTTTTGTTGAACAAGGGGTAGGTGCCGGATGGACTCTTTATCCTCCTTTATCAAGTGTTCAAGCCCATTCAGGGGGATCTGTAGATGCGGCAATATTTAGTCTTCATTTGGCCGGTATATCCTCAATCTTAGG
>Corallistes_sp._LR698876
CCGGATATGGCCTTTCCAAGACTAAATAACATTAGTTTTTGAGTCTTACCCCCGTCATTAATATTATTATTGGGCTCAGCTTTTGTTGAACAAGGGGTAGGTGCCGGATGGACTCTTTATCCTCCTTTATCAAGTGTTCAAGCCCATTCAGGGGGATCTGTAGATGCGGCAATATTTAGTCTTCATTTGGCCGGTATATCCTCAATCTTAGG
>Corallistes_sp._LR698875
CCGGATATGGCCTTTCCAAGACTAAATAACATTAGTTTTTGAGTCTTACCCCCGTCATTAATATTATTATTGGGCTCAGCTTTTGTTGAACAAGGGGTAGGTGCCGGATGGACTCTTTATCCTCCTTTATCAAGTGTTCAAGCCCATTCAGGGGGATCTGTAGATGCGGCAATATTTAGTCTTCATTTGGCCGGTATATCCTCAATCTTAGG
>Corallistes_sp._LR698874
CCGGATATGGCCTTTCCAAGACTAAATAACATTAGTTTTTGAGTCTTACCCCCGTCATTAATATTATTATTGGGCTCAGCTTTTGTTGAACAAGGGGTAGGTGCCGGATGGACTCTTTATCCTCCTTTATCAAGTGTTCAAGCCCATTCAGGGGGATCTGTAGATGCGGCAATATTTAGTCTTCATTTGGCCGGTATATCCTCAATCTTAGG
>Corallistes_sp._LR698873
CCGGATATGGCCTTTCCAAGACTAAATAACATTAGTTTTTGAGTCTTACCCCCGTCATTAATATTATTATTGGGCTCAGCTTTTGTTGAACAAGGGGTAGGTGCCGGATGGACTCTTTATCCTCCTTTATCAAGTGTTCAAGCCCATTCAGGGGGATCTGTAGATGCGGCAATATTTAGTCTTCATTTGGCCGGTATATCCTCAATCTTAGG
>Corallistes_sp._LR698872
CCGGATATGGCCTTTCCAAGACTAAATAACATTAGTTTTTGAGTCTTACCCCCGTCATTAATATTATTATTGGGCTCAGCTTTTGTTGAACAAGGGGTAGGTGCCGGATGGACTCTTTATCCTCCTTTATCAAGTGTTCAAGCCCATTCAGGGGGATCTGTAGATGCGGCAATATTTAGTCTTCATTTGGCCGGTATATCCTCAATCTTAGG
>Corallistes_sp._LR698871
CCGGATATGGCCTTTCCAAGACTAAATAACATTAGTTTTTGAGTCTTACCCCCGTCATTAATATTATTATTGGGCTCAGCTTTTGTTGAACAAGGGGTAGGTGCCGGATGGACTCTTTATCCTCCTTTATCAAGTGTTCAAGCCCATTCAGGGGGATCTGTAGATGCGGCAATATTTAGTCTTCATTTGGCCGGTATATCCTCAATCTTAGG
>Corallistes_sp._LR698869
CCGGATATGGCCTTTCCAAGACTAAATAACATTAGTTTTTGAGTCTTACCCCCGTCATTAATATTATTATTGGGCTCAGCTTTTGTTGAACAAGGGGTAGGTGCCGGATGGACTCTTTATCCTCCTTTATCAAGTGTTCAAGCCCATTCAGGGGGATCTGTAGATGCGGCAATATTTAGTCTTCATTTGGCCGGTATATCCTCAATCTTAGG
>Corallistes_isabela_LR698863
CCGGATATGGCCTTTCCAAGACTAAATAACATTAGTTTTTGAGTCTTACCCCCGTCATTAATATTATTATTGGGCTCAGCTTTTGTTGAACAAGGGGTAGGTGCCGGATGGACTCTTTATCCTCCTTTATCAAGTGTTCAAGCCCATTCAGGGGGATCTGTAGATGCGGCAATATTTAGTCTTCATTTGGCCGGTATATCCTCAATCTTAGG
>Exsuperantia_archipelagus_MK214741
CCGGATATGGCTTTTCCAAGATTAAATAATATTAGTTTTTGAGTTTTACCACCGTCATTAATACTACTATTAGGTTCAGCTTTTGTTGAACAAGGGGTAGGGGCGGGATGAACCCTTTATCCTCCTTTATCAAGCATTCAAGCTCATTCGGGGGGTTCTGTTGATGCGGCGATATTTAGTCTTCATTTGGCCGGGATCTCCTCGATTTTAGG
>Exsuperantia_archipelagus_MK214743
CCGGATATGGCTTTTCCAAGATTAAATAATATTAGTTTTTGAGTTTTACCACCGTCATTAATACTACTATTAGGTTCAGCTTTTGTTGAACAAGGGGTAGGGGCGGGATGAACCCTTTATCCTCCTTTATCAAGCATTCAAGCTCATTCGGGGGGTTCTGTTGATGCGGCGATATTTAGTCTTCATTTGGCCGGGATCTCCTCGATTTTAGG
>Exsuperantia_archipelagus_MK214742
CCGGATATGGCTTTTCCAAGATTAAATAATATTAGTTTTTGAGTTTTACCACCGTCATTAATACTACTATTAGGTTCAGCTTTTGTTGAACAAGGGGTAGGGGCGGGATGAACCCTTTATCCTCCTTTATCAAGCATTCAAGCTCATTCGGGGGGTTCTGTTGATGCGGCGATATTTAGTCTTCATTTGGCCGGGATCTCCTCGATTTTAGG
>Exsuperantia_sp._HM592730
CCGGATATGGCTTTTCCAAGATTAAATAATATTAGTTTTTGAGTTTTACCACCGTCATTAATACTACTATTAGGTTCAGCTTTTGTTGAACAAGGGGTAGGGGCGGGATGAACCCTTTATCCTCCTTTATCAAGCATTCAAGCTCATTCGGGGGGTTCTGTTGATGCGGCGATATTTAGTCTTCATTTGGCCGGGATCTCCTCGATTTTAGG
>Exsuperantia_archipelagus_MK214744
CCGGATATGGCTTTTCCAAGATTAAATAATATTAGTTTTTGAGTTTTACCACCGTCATTAATACTACTATTAGGTTCAGCTTTTGTTGAACAAGGGGTAGGGGCGGGATGAACCCTTTATCCTCCTTTATCAAGCATTCAAGCTCATTCGGGGGGTTCTGTTGATGCGGCGATATTTAGTCTTCATTTGGCCGGGATCTCCTCGATTTTAGG
>Exsuperantia_archipelagus_MK214745
CCGGATATGGCTTTTCCAAGATTAAATAATATTAGTTTTTGAGTTTTACCACCGTCATTAATACTACTATTAGGTTCAGCTTTTGTTGAACAAGGGGTAGGGGCGGGATGAACCCTTTATCCTCCTTTATCAAGCATTCAAGCTCATTCGGGGGGTTCTGTTGATGCGGCGATATTTAGTCTTCATTTGGCCGGGATCTCCTCGATTTTAGG
>Exsuperantia_archipelagus_MW000694
CCGGATATGGCTTTTCCAAGATTAAATAATATTAGTTTTTGAGTTTTACCACCGTCATTAATACTACTATTAGGTTCAGCTTTTGTTGAACAAGGGGTAGGGGCGGGATGAACCCTTTATCCTCCTTTATCAAGCATTCAAGCTCATTCGGGGGGTTCTGTTGATGCGGCGATATTTAGTCTTCATTTGGCCGGGATCTCCTCGATTTTAGG
>Exsuperantia_archipelagus_MK214739
CCGGATATGGCTTTTCCAAGATTAAATAATATTAGTTTTTGAGTTTTACCACCGTCATTAATACTACTATTAGGTTCAGCTTTTGTTGAACAAGGGGTAGGGGCGGGATGAACCCTTTATCCTCCTTTATCAAGCATTCAAGCTCATTCGGGGGGTTCTGTTGATGCGGCGATATTTAGTCTTCATTTGGCCGGGATCTCCTCGATTTTAGG
>Exsuperantia_archipelagus_MW000695
CCGGATATGGCTTTTCCAAGATTAAATAATATTAGTTTTTGAGTTTTACCACCGTCATTAATACTACTATTAGGTTCCGCTTTTGTTGAACAAGGGGTAGGGGCGGGATGAACCCTTTATCCTCCTTTATCAAGCATTCAAGCTCATTCGGGGGGTTCTGTTGATGCGGCGATATTTAGTCTTCATTTGGCCGGGATCTCCTCGATTTTAGG
>Exsuperantia_archipelagus_MK214740
CCGGATATGGCTTTTCCAAGATTAAATAATATTAGTTTTTGAGTTTTACCACCGTCATTAATACTACTATTAGGTTCCGCTTTTGTTGAACAAGGGGTAGGGGCGGGATGAACCCTTTATCCTCCTTTATCAAGCATTCAAGCTCATTCGGGGGGTTCTGTTGATGCGGCGATATTTAGTCTTCATTTGGCCGGGATCTCCTCGATTTTAGG
>Kaliapsis_sp._MT491666
CCAGATATGGCTTTTCCAAGATTAAATAATATTAGTTTTTGAGTTTTACCGCCGTCATTAATACTACTATTAGGTTCAGCTTTTGTTGAACAAGGGGTAGGGGCGGGATGAACCCTTTATCCTCCTTTATCAAGCATTCAAGCTCATTCGGGGGGTTCTGTTGATGCGGCGATATTTAGTCTTCATTTGGCCGGGATCTCCTCGATTTTAGG
>Kaliapsis_sp._MT491665
CCAGATATGGCTTTTCCAAGATTAAATAATATTAGTTTTTGAGTTTTACCGCCGTCATTAATACTACTATTAGGTTCAGCTTTTGTTGAACAAGGGGTAGGGGCGGGATGAACCCTTTATCCTCCTTTATCAAGCATTCAAGCTCATTCGGGGGGTTCTGTTGATGCGGCGATATTTAGTCTTCATTTGGCCGGGATCTCCTCGATTTTAGG
>Kaliapsis_sp._MT491668
CCAGATATGGCTTTTCCAAGATTAAATAATATTAGTTTTTGAGTTTTACCGCCGTCATTAATACTACTATTAGGTTCCGCTTTTGTTGAACAAGGGGTAGGGGCGGGATGAACCCTTTATCCTCCTTTATCAAGCATTCAAGCTCATTCGGGGGGTTCTGTTGATGCGGCGATATTTAGTCTTCATTTGGCCGGGATCTCCTCGATTTTAGG
>Kaliapsis_sp._MT491667
CCAGATATGGCTTTTCCAAGATTAAATAATATTAGTTTTTGAGTTTTACCGCCGTCATTAATACTACTATTAGGTTCCGCTTTTGTTGAACAAGGGGTAGGGGCGGGATGAACCCTTTATCCTCCTTTATCAAGCATTCAAGCTCATTCGGGGGGTTCTGTTGATGCGGCGATATTTAGTCTTCATTTGGCCGGGATCTCCTCGATTTTAGG
>Pachymatisma_nodosa_MT815826
CCTGATATGGCTTTCCCAAGATTAAATAATATTAGTTTTTGAGTATTACCTCCATCATTAATATTATTATTAGGCTCAGCTTTCGTTGAACAAGGAGTTGGGGCCGGATGGACTATCTATCCCCCTCTATCAAGTATTCAAGCTCATTCGGGGGGTTCGGTAGATGCAGCTATATTTAGTCTTCATTTGGCTGGTATTTCATCAATTTTAGG
>Geodia_sp._HM592680
CCTGATATGGCTTTCCCAAGATTAAATAATATTAGTTTTTGAGTATTACCTCCATCATTAATATTATTATTAGGCTCAGCTTTCGTTGAACAAGGAGTTGGGGCCGGATGGACTATCTATCCCCCTCTATCAAGTATTCAAGCTCATTCGGGGGGTTCGGTAGATGCAGCTATATTTAGTCTTCATTTGGCTGGTATTTCATCAATTTTAGG
>Geodia_japonica_MT815825
CCGGATATGGCATTTCCAAGATTAAATAATATTAGTTTTTGAGTATTGCCTCCGTCAATAATGCTATTGCTAGGTTCAGCTTTTGTCGAACAAGGGGTAGGGGCAGGATGAACGGTTTATCCGCCTCTATCTAGCATTCAGGCTCATTCGGGGGGTTCTGTAGATGCGGCGATATTTAGTCTTCATTTGGCTGGTATTTCATCAATTTTAGG
>Geodia_sp2_ON130528
CCGGATATGGCTTTTCCAAGATTAAATAATATTAGTTTTTGAGTATTACCCCCATCAATAATGCTATTGCTAGGCTCAGCTTTTGTTGAACAAGGGGTAGGGGCAGGATGAACTGTTTATCCGCCTCTATCTAGCATTCAGGCTCATTCGGGGGGTTCTGTAGACGCGGCGATATTTAGTCTTCATTTGGCTGGTATTTCATCAATTTTAGG
>Geodia_sp2_ON130527
CCGGATATGGCTTTTCCAAGATTAAATAATATTAGTTTTTGAGTATTACCCCCATCAATAATGCTATTGCTAGGCTCAGCTTTTGTTGAACAAGGGGTAGGGGCAGGATGAACTGTTTATCCGCCTCTATCTAGCATTCAGGCTCATTCGGGGGGTTCTGTAGACGCGGCGATATTTAGTCTTCATTTGGCTGGTATTTCATCAATTTTAGG
>Geodia_sp2_ON130526
CCGGATATGGCTTTTCCAAGATTAAATAATATTAGTTTTTGAGTATTACCCCCATCAATAATGCTATTGCTAGGCTCAGCTTTTGTTGAACAAGGGGTAGGGGCAGGATGAACTGTTTATCCGCCTCTATCTAGCATTCAGGCTCATTCGGGGGGTTCTGTAGACGCGGCGATATTTAGTCTTCATTTGGCTGGTATTTCATCAATTTTAGG
>Geodia_cydonium_HM592715
CCTGATATGGCTTTTCCAAGATTAAATAATATTAGTTTTTGAGTATTACCTCCATCAATAATGCTATTGCTAGGTTCAGCTTTTGTTGAACAAGGAGTAGGGGCAGGATGAACTATTTATCCGCCTCTATCTAGCATTCAGGCTCATTCGGGGGGTTCTGTAGATGCGGCGATATTTAGTCTTCATTTGGCGGGTATTTCCTCAATTTTAGG
>Geodia_margarita_MT815824
CCGGATATGGCTTTTCCAAGATTAAATAATATTAGTTTTTGAGTATTACCTCCATCAATAATGCTATTGCTAGGTTCAGCTTTTGTTGAACAAGGGGTTGGGGCAGGATGAACTATTTATCCGCCTCTATCTAGCATTCAGGCTCATTCAGGGGGTTCGGTAGATGCGGCGATATTTAGTCTTCATTTGGCTGGTATTTCATCAATTTTAGG
>Geodia_sp3_ON130529
CCGGATATGGCTTTTCCAAGATTAAATAATATTAGTTTTTGAGTATTACCTCCATCAATAATGCTATTGCTAGGTTCAGCTTTTGTTGAACAAGGGGTAGGGGCAGGATGAACTATTTATCCGCCTCTATCTAGCATTCAGGCTCATTCGGGGGGTTCGGTAGATGCGGCGATATTTAGTCTTCATTTGGCTGGTATTTCATCAATTTTAGG
>Pachymatisma_johnstonia_JX912217
CCGGATATGGCTTTTCCAAGATTAAATAATATTAGTTTTTGAGTATTACCTCCATCATTAATATTACTATTAGGCTCAGCTTTTGTTGAACAAGGGGTGGGAGCTGGATGAACTGTTTATCCCCCTTTATCGAGCGTTCAAGCTCATTCAGGGGGTTCGGTGGACGCAGCAATATTTAGTCTTCATTTAGCGGGTATTTCATCTATTTTAGG
>Geodia_vosmaeri_JX912185
CCGGATATGGCTTTTCCAAGATTAAATAATATTAGTTTTTGAGTATTACCTCCATCATTAATATTACTATTAGGCTCAGCTTTTGTTGAACAAGGGGTGGGAGCTGGATGAACCGTTTATCCCCCTTTATCGAGCGTTCAAGCTCATTCAGGGGGTTCTGTAGATGCGGCAATATTTAGTCTTCATTTGGCTGGTATTTCATCAATTTTAGG
>Geodia_vosmaeri_JX912184
CCGGATATGGCTTTTCCAAGATTAAATAATATTAGTTTTTGAGTATTACCTCCATCATTAATATTACTATTAGGCTCAGCTTTTGTTGAACAAGGGGTGGGAGCTGGATGAACTGTTTATCCCCCTTTATCGAGCGTTCAAGCTCATTCAGGGGGTTCTGTAGATGCGGCAATATTTAGTCTTCATTTGGCTGGTATTTCATCAATTTTAGG
>Nethea_amygdaloides_ON130545
CCGGATATGGCTTTTCCAAGATTAAATAATATTAGTTTTTGAGTATTACCCCCATCATTAATATTACTGTTAGGTTCAGCTTTTGTTGAACAAGGGGTTGGAGCTGGATGAACTCTTTATCCTCCTCTCTCAAGTATTCAAGCTCATTCGGGGGGTTCAGTAGATGCGGCGATATTTAGTCTTCATTTGGCCGGTATTTCATCCATTTTAGG
>Nethea_amygdaloides_ON130544
CCGGATATGGCTTTTCCAAGATTAAATAATATTAGTTTTTGAGTATTACCCCCATCATTAATATTACTGTTAGGTTCAGCTTTTGTTGAACAAGGGGTTGGAGCTGGATGAACTCTTTATCCTCCTCTCTCAAGTATTCAAGCTCATTCGGGGGGTTCAGTAGATGCGGCGATATTTAGTCTTCATTTGGCCGGTATTTCATCCATTTTAGG
>Geodia_barretti_JX999061
CCGGATATGGCTTTTCCAAGATTAAATAATATTAGTTTTTGAGTATTACCTCCATCATTAATGTTACTGTTAGGTTCAGCTTTTGTTGAGCAAGGGGTTGGAGCGGGATGAACTATTTATCCGCCTCTATCGAGCGTTCAGGCCCACTCAGGNGGATCGGTTGATGCGGCGATATTTAGTCTTCATTTGGCTGGTATTTCATCGATTTTAGG
>Geodia_sp._LC628642
CCGGATATGGCTTTTCCAAGATTAAATAATATTAGTTTTTGAGTATTACCTCCATCATTAATGTTACTGTTAGGTTCAGCTTTTGTTGAGCAAGGGGTTGGAGCGGGATGAACTATTTATCCGCCTCTATCGAGCGTTCAGGCCCACTCAGGGGGATCGGTAGATGCGGCGATATTTAGTCTTCATTTGGCTGGTATTTCATCGATTTTAGG
>Geodia_barretti_MT806156
CCGGATATGGCTTTTCCAAGATTAAATAATATTAGTTTTTGAGTATTACCTCCATCATTAATGTTACTGTTAGGTTCAGCTTTTGTTGAGCAAGGGGTTGGAGCGGGATGAACTATTTATCCGCCTCTATCGAGCGTTCAGGCCCACTCAGGGGGATCGGTAGATGCGGCGATATTTAGTCTTCATTTGGCTGGTATTTCATCGATTTTAGG
>Geodia_barretti_MT806155
CCGGATATGGCTTTTCCAAGATTAAATAATATTAGTTTTTGAGTATTACCTCCATCATTAATGTTACTGTTAGGTTCAGCTTTTGTTGAGCAAGGGGTTGGAGCGGGATGAACTATTTATCCGCCTCTATCGAGCGTTCAGGCCCACTCAGGGGGATCGGTAGATGCGGCGATATTTAGTCTTCATTTGGCTGGTATTTCATCGATTTTAGG
>Geodia_barretti_MT806154
CCGGATATGGCTTTTCCAAGATTAAATAATATTAGTTTTTGAGTATTACCTCCATCATTAATGTTACTGTTAGGTTCAGCTTTTGTTGAGCAAGGGGTTGGAGCGGGATGAACTATTTATCCGCCTCTATCGAGCGTTCAGGCCCACTCAGGGGGATCGGTAGATGCGGCGATATTTAGTCTTCATTTGGCTGGTATTTCATCGATTTTAGG
>Geodia_barretti_KC574389
CCGGATATGGCTTTTCCAAGATTAAATAATATTAGTTTTTGAGTATTACCTCCATCATTAATGTTACTGTTAGGTTCAGCTTTTGTTGAGCAAGGGGTTGGAGCGGGATGAACTATTTATCCGCCTCTATCGAGCGTTCAGGCCCACTCAGGGGGATCGGTAGATGCGGCGATATTTAGTCTTCATTTGGCTGGTATTTCATCGATTTTAGG
>Geodia_barretti_HM592720
CCGGATATGGCTTTTCCAAGATTAAATAATATTAGTTTTTGAGTATTACCTCCATCATTAATGTTACTGTTAGGTTCAGCTTTTGTTGAGCAAGGGGTTGGAGCGGGATGAACTATTTATCCGCCTCTATCGAGCGTTCAGGCCCACTCAGGGGGATCGGTTGATGCGGCGATATTTAGTCTTCATTTGGCTGGTATTTCATCGATTTTAGG
>Geodia_simplicissima_HM592691
CCGGATATGGCTTTTCCAAGATTAAATAATATTAGTTTTTGAGTATTACCTCCATCATTAATGTTACTGTTAGGTTCAGCTTTTGTTGAGCAAGGGGTTGGAGCGGGATGAACTATTTATCCGCCTCTATCGAGCGTTCAGGCCCACTCAGGGGGATCGGTTGATGCGGCGATATTTAGTCTTCATTTGGCTGGTATTTCATCGATTTTAGG
>Geodia_barretti_HM592684
CCGGATATGGCTTTTCCAAGATTAAATAATATTAGTTTTTGAGTATTACCTCCATCATTAATGTTACTGTTAGGTTCAGCTTTTGTTGAGCAAGGGGTTGGAGCGGGATGAACTATTTATCCGCCTCTATCGAGCGTTCAGGCCCACTCAGGGGGATCGGTTGATGCGGCGATATTTAGTCTTCATTTGGCTGGTATTTCATCGATTTTAGG
>Geodia_barretti_EU442194
CCGGATATGGCTTTTCCAAGATTAAATAATATTAGTTTTTGAGTATTACCTCCATCATTAATGTTACTGTTAGGTTCAGCTTTTGTTGAGCAAGGGGTTGGAGCGGGATGAACTATTTATCCGCCTCTATCGAGCGTTCAGGCCCACTCAGGGGGATCGGTTGATGCGGCGATATTTAGTCTTCATTTGGCTGGTATTTCATCGATTTTAGG
>Geodia_sp._LR698912
CCGGATATGGCTTTTCCAAGATTAAATAATATTAGTTTTTGAGTATTACCTCCATCATTAATGTTACTGTTAGGTTCAGCTTTTGTTGAGCAAGGGGTTGGAGCGGGATGAACTATTTATCCGCCTCTATCGAGCGTTCAGGCCCACTCAGGGGGATCGGTTGATGCGGCGATATTTAGTCTTCATTTGGCTGGTATTTCATCGATTTTAGG
>Geodia_garoupa_MT815821
CCGGATATGGCTTTTCCAAGATTAAATAATATTAGTTTTTGAGTATTACCTCCTTCATTAATGTTACTGTTAGGTTCAGCTTTTGTTGAGCAAGGGGTTGGAGCGGGATGAACTCTTTATCCGCCTCTATCGAGCGTTCAGGCCCACTCAGGGGGATCGGTAGATGCGGCGATATTTAGTCTTCATTTGGCTGGTATTTCATCGATTTTAGG
>Geodia_barretti_PP092508
CCGGATATGGCTTTTCCAAGATTAAATAATATTAGTTTTTGAGTATTACCTCCTTCATTAATGTTACTGTTAGGTTCAGCTTTTGTTGAGCAAGGGGTTGGAGCGGGATGAACTATTTATCCGCCTCTATCGAGCGTTCAGGCCCACTCAGGGGGATCGGTAGATGCGGCGATATTTAGTCTTCATTTGGCTGGTATTTCATCGATTTTAGG
>Geodia_hentscheli_HM592671
CCGGATATGGCTTTTCCAAGATTAAATAATATTAGTTTTTGAGTATTACCTCCATCATTAATGTTACTGTTAGGTTCAGCTTTTGTTGAGCAAGGGGTTGGAGCTGGATGAACTATTTATCCGCCTCTATCGAGCGTTCAGGCCCACTCGGGCGGTTCAGTAGATGCGGCGATATTTAGTCTTCATTTGGCTGGTATTTCATCGATTTTAGG
>Geodia_hentscheli_EU442197
CCGGATATGGCTTTTCCAAGATTAAATAATATTAGTTTTTGAGTATTACCTCCATCATTAATGTTACTGTTAGGTTCAGCTTTTGTTGAGCAAGGGGTTGGAGCTGGATGAACTATTTATCCGCCTCTATCGAGCGTTCAGGCCCACTCGGGCGGTTCAGTAGATGCGGCGATATTTAGTCTTCATTTGGCTGGTATTTCATCGATTTTAGG
>Geodia_megastrella_HM592741
CCGGATATGGCTTTTCCAAGATTAAATAATATTAGTTTTTGAGTATTACCTCCATCATTAATGTTACTGCTAGGTTCAGCTTTTGTTGAGCAAGGGGTTGGAGCTGGATGAACTATTTATCCGCCTCTATCGAGCGTTCAGGCCCACTCAGGGGGTTCGGTAGATGCGGCGATATTTAGTCTTCATTTGGCTGGTATTTCATCGATTTTAGG
>Geodia_megastrella_HM592731
CCGGATATGGCTTTTCCAAGATTAAATAATATTAGTTTTTGAGTATTACCTCCATCATTAATGTTACTGCTAGGTTCAGCTTTTGTTGAGCAAGGGGTTGGAGCTGGATGAACTATTTATCCGCCTCTATCGAGCGTTCAGGCCCACTCGGGGGGTTCGGTAGATGCGGCGATATTTAGTCTTCATTTGGCTGGTATTTCATCGATTTTAGG
>Geodia_megastrella_PP092518
CCGGATATGGCTTTTCCAAGATTAAATAATATTAGTTTTTGAGTATTACCTCCATCATTAATGTTACTGCTAGGTTCAGCTTTTGTTGAGCAAGGGGTTGGAGCTGGATGAACTATTTATCCGCCTCTATCGAGCGTTCAGGCCCACTCGGGGGGTTCGGTAGATGCGGCGATATTTAGTCTTCATTTGGCTGGTATTTCATCGATTTTAGG
>Geodia_megastrella_HM592721
CCGGATATGGCTTTTCCAAGATTAAATAATATTAGTTTTTGAGTATTACCTCCATCATTAATGTTACTGCTAGGTTCAGCTTTTGTTGAGCAAGGGGTTGGAGCTGGATGAACTATTTATCCGCCTCTATCGAGCGTTCAGGCCCACTCTGGGGGTTCGGTAGATGCGGCGATATTTAGTCTTCATTTGGCTGGTATTTCATCGATTTTAGG
>Geodia_cf._MT815822
CCGGATATGGCTTTTCCGAGATTAAATAATATTAGTTTTTGAGTATTACCACCATCATTAATGCTATTGTTAGGTTCAGCTTTTGTTGAACAAGGGGTGGGGGCTGGATGAACAATTTATCCGCCTCTATCGAGCATTCAAGCCCATTCAGGGGGTTCTGTAGATGCGGCAATATTTAGTCTTCATTTGGCCGGTATTTCCTCAATTTTAGG
>Stellettinopsis_megastylifera_FJ711642
CCGGATATGGCTTTTCCAAGATTAAATAATATTAGTTTTTGAGTATTACCTCCATCATTAATGTTACTGCTAGGTTCAGCTTTTGTTGAACAAGGAGTTGGAGCTGGATGAACTATTTATCCGCCTCTATCGAGCGTTCAAGCTCATTCAGGGGGTTCCGTAGATGCGGCAATATTTAGTCTTCATTTGGCTGGTATTTCATCAATTTTAGG
>Stellettinopsis_megastylifera_AY561980
CCGGATATGGCTTTTCCAAGATTAAATAATATTAGTTTTTGAGTATTACCTCCATCATTAATGTTACTGCTAGGTTCAGCTTTTGTTGAACAAGGAGTTGGAGCTGGATGAACTATTTATCCGCCTCTATCGAGCGTTCAAGCTCATTCAGGGGGTTCCGTAGATGCGGCAATATTTAGTCTTCATTTGGCTGGTATTTCATCAATTTTAGG
>Geodia_conchilega_HM592742
CCGGATATGGCTTTTCCAAGATTAAATAATATTAGTTTTTGAGTATTACCACCATCATTAATGCTACTGTTAGGCTCAGCTTTTGTTGAACAAGGGGTTGGGGCCGGATGAACTATTTATCCGCCTCTATCAAGCATTCAAGCTCATTCAGGGGGTTCTGTAGATATGGCGATATTTAGTCTTCATTTGGCTGGTATTTCCTCAATTTTAGG
>Geodia_conchilega_HM592739
CCGGATATGGCTTTTCCAAGATTAAATAATATTAGTTTTTGAGTATTACCACCATCATTAATGCTACTGTTAGGCTCAGCTTTTGTTGAACAAGGGGTTGGGGCCGGATGAACTATTTATCCGCCTCTATCAAGCATTCAAGCTCATTCAGGGGGTTCTGTAGATATGGCGATATTTAGTCTTCATTTGGCTGGTATTTCCTCAATTTTAGG
>Geodia_sp._MT491663
CCGGATATGGCTTTTCCAAGATTAAATAATATTAGTTTTTGAGTATTACCACCATCATTAATGCTACTGTTAGGCTCAGCTTTTGTTGAACAAGGGGTTGGGGCCGGATGAACTATTTATCCGCCTCTATCAAGCATTCAAGCTCATTCAGGGGGTTCTGTAGATATGGCGATATTTAGTCTTCATTTGGCTGGTATTTCCTCAATTTTAGG
>Tetractinellida_sp._MW059109
CCGGATATGGCTTTTCCAAGATTAAATAATATTAGTTTTTGAGTTTTACCTCCATCATTAATGTTATTGTTAGGGTCAGCTTTTGTTGAACAAGGGGTTGGGGCTGGATGAACTATTTATCCGCCTCTATCAAGTATTCAAGCTCATTCAGGGGGTTCTGTAGATGCGGCAATATTTAGTCTTCATTTGGCTGGTATTTCATCAATTTTAGG
>Geodia_papyracea_AY561961
CCGGATATGGCTTTTCCAAGATTAAATAATATTAGTTTTTGAGTTTTACCTCCATCATTAATGTTATTGTTAGGGTCAGCTTTTGTTGAACAAGGGGTTGGGGCTGGATGAACTATTTATCCGCCTCTATCAAGTATTCAAGCTCATTCAGGGGGTTCTGTAGATGCGGCAATATTTAGTCTTCATTTGGCTGGTATTTCATCAATTTTAGG
>Geodia_libera_MT491664
CCGGATATGGCTTTTCCAAGATTAAATAATATTAGTTTTTGAGTATTACCTCCATCATTAATGCTACTGTTAGGTTCAGCTTTTGTTGAACAAGGGGTTGGGGCTGGATGAACTATTTATCCCCCTCTATCAAGCATTCAAGCTCATTCAGGGGGTTCTGTAGATGCGGCGATATTTAGTCTTCATTTGGCTGGTATTTCATCAATTTTAGG
>Geodia_libera_MT491662
CCGGATATGGCTTTTCCAAGATTAAATAATATTAGTTTTTGAGTATTACCTCCATCATTAATGCTACTGTTAGGTTCAGCTTTTGTTGAACAAGGGGTTGGGGCTGGATGAACTATTTATCCCCCTCTATCAAGCATTCAAGCTCATTCAGGGGGTTCTGTAGATGCGGCGATATTTAGTCTTCATTTGGCTGGTATTTCATCAATTTTAGG
>Geodia_libera_MT491661
CCGGATATGGCTTTTCCAAGATTAAATAATATTAGTTTTTGAGTATTACCTCCATCATTAATGCTACTGTTAGGTTCAGCTTTTGTTGAACAAGGGGTTGGGGCTGGATGAACTATTTATCCCCCTCTATCAAGCATTCAAGCTCATTCAGGGGGTTCTGTAGATGCGGCGATATTTAGTCTTCATTTGGCTGGTATTTCATCAATTTTAGG
>Geodia_libera_MT491660
CCGGATATGGCTTTTCCAAGATTAAATAATATTAGTTTTTGAGTATTACCTCCATCATTAATGCTACTGTTAGGTTCAGCTTTTGTTGAACAAGGGGTTGGGGCTGGATGAACTATTTATCCCCCTCTATCAAGCATTCAAGCTCATTCAGGGGGTTCTGTAGATGCGGCGATATTTAGTCTTCATTTGGCTGGTATTTCATCAATTTTAGG
>Geodia_libera_MT491659
CCGGATATGGCTTTTCCAAGATTAAATAATATTAGTTTTTGAGTATTACCTCCATCATTAATGCTACTGTTAGGTTCAGCTTTTGTTGAACAAGGGGTTGGGGCTGGATGAACTATTTATCCCCCTCTATCAAGCATTCAAGCTCATTCAGGGGGTTCTGTAGATGCGGCGATATTTAGTCTTCATTTGGCTGGTATTTCATCAATTTTAGG
>Geodia_sp._MT491658
CCGGATATGGCTTTTCCAAGATTAAATAATATTAGTTTTTGAGTATTACCTCCATCATTAATGCTACTGTTAGGTTCAGCTTTTGTTGAACAAGGGGTTGGGGCCGGATGAACTATTTATCCGCCTCTATCAAGCATTCAAGCTCATTCAGGGGGTTCTGTAGATGCGGCAATATTTAGTCTTCATTTGGCTGGTATTTCATCAATTTTAGG
>Geodia_macandrewii_KX982850
CCGGATATGGCTTTTCCAAGATTAAATAATATTAGTTTTTGAGTATTACCTCCATCATTAATGCTACTGCTAGGTTCAGCTTTTGTTGAACAAGGGGTTGGGGCCGGATGAACTATTTATCCGCCTCTATCGAGCATTCAAGCTCATTCAGGGGGTTCTGTAGATGCGGCGATATTTAGTCTTCATTTGGCTGGTATTTCCTCAATTTTAGG
>Geodia_macandrewii_HM592696
CCGGATATGGCTTTTCCAAGATTAAATAATATTAGTTTTTGAGTATTACCTCCATCATTAATGCTACTGCTAGGTTCAGCTTTTGTTGAACAAGGGGTTGGGGCCGGATGAACTATTTATCCGCCTCTATCGAGCATTCAAGCTCATTCAGGGGGTTCTGTAGATGCGGCGATATTTAGTCTTCATTTGGCTGGTATTTCCTCAATTTTAGG
>Geodia_macandrewii_HM592689
CCGGATATGGCTTTTCCAAGATTAAATAATATTAGTTTTTGAGTATTACCTCCATCATTAATGCTACTGCTAGGTTCAGCTTTTGTTGAACAAGGGGTTGGGGCCGGATGAACTATTTATCCGCCTCTATCGAGCATTCAAGCTCATTCAGGGGGTTCTGTAGATGCGGCGATATTTAGTCTTCATTTGGCTGGTATTTCCTCAATTTTAGG
>Geodia_macandrewi_EU442198
CCGGATATGGCTTTTCCAAGATTAAATAATATTAGTTTTTGAGTATTACCTCCATCATTAATGCTACTGCTAGGTTCAGCTTTTGTTGAACAAGGGGTTGGGGCCGGATGAACTATTTATCCGCCTCTATCGAGCATTCAAGCTCATTCAGGGGGTTCTGTAGATGCGGCGATATTTAGTCTTCATTTGGCTGGTATTTCCTCAATTTTAGG
>Geodia_nodastrella_MT815823
CCGGATATGGCTTTTCCAAGATTAAATAATATTAGTTTTTGAGTATTACCTCCATCATTAATGTTACTGCTAGGTTCCGCTTTTGTTGAACAAGGGGTTGGGGCCGGATGAACTATTTATCCGCCTCTATCGAGCATTCAAGCTCATTCAGGGGGTTCTGTAGATGCGGCGATATTTAGTCTTCATTTGGCTGGTATTTCATCAATTTTAGG
>Geodia_pocillum_MT815820
CCGGATATGGCTTTTCCAAGATTAAATAATCTTAGTTTTTGAGTATTACCTCCATCATTAATGCTACTGCTAGGTTCAGCTTTTGTTGAACAAGGGGTTGGGGCCGGATGAACGGTTTATCCGCCTCTATCAAGCATTCAAGCTCATTCGGGGGGTTCTGTAGATGCAGCCATATTTAGTCTTCATTTGGCTGGTATTTCATCAATTTTAGG
>Geodia_cydonium_HM592738
CCGGATATGGCTTTTCCAAGATTAAATAATATTAGTTTTTGAGTATTACCTCCATCATTAATGCTACTGCTAGGTTCAGCTTTTGTTGAACAAGGGGTTGGGGCCGGATGAACTATTTATCCGCCTCTATCAAGTATTCAAGCTCATTCGGGGGGTTCTGTAGATGCAGCGATATTTAGTCTTCATTTGGCTGGTATTTCATCAATTTTAGG
>Geodia_cydonium_HM592693
CCGGATATGGCTTTTCCAAGATTAAATAATATTAGTTTTTGAGTATTACCTCCATCATTAATGCTACTGCTAGGTTCAGCTTTTGTTGAACAAGGGGTTGGGGCCGGATGAACTATTTATCCGCCTCTATCAAGTATTCAAGCTCATTCGGGGGGTTCTGTAGATGCAGCGATATTTAGTCTTCATTTGGCTGGTATTTCATCAATTTTAGG
>Geodia_cydonium_EU442199
CCGGATATGGCTTTTCCAAGATTAAATAATATTAGTTTTTGAGTATTACCTCCATCATTAATGCTACTGCTAGGTTCAGCTTTTGTTGAACAAGGGGTTGGGGCCGGATGAACTATTTATCCGCCTCTATCAAGTATTCAAGCTCATTCGGGGGGTTCTGTAGATGCAGCGATATTTAGTCTTCATTTGGCTGGTATTTCATCAATTTTAGG
>Dercitus_bucklandi_HM592716
CCAGATATGGCTTTTCCAAGATTAAATAATATTAGTTTTTGGGTGTTACCTCCATCATTAATATTATTATTAGGTTCTGCTTTTGTTGAACAGGGGGTTGGGGCCGGATGAACAATTTATCCTCCTTTATCGAGTGTGCAAGCTCATTCCGGGGGTTCGGTTGATGCGGCGATATTTAGTCTTCATTTAGCCGGGATTTCCTCAATTTTAGG
>Dercitus_bucklandi_HM592674
CCAGATATGGCTTTTCCAAGATTAAATAATATTAGTTTTTGGGTGTTACCTCCATCATTAATATTATTATTAGGTTCTGCTTTTGTTGAACAGGGGGTTGGGGCCGGATGAACAATTTATCCTCCTTTATCGAGTGTGCAAGCTCATTCCGGGGGTTCGGTTGATGCGGCGATATTTAGTCTTCATTTAGCCGGGATTTCCTCAATTTTAGG
>Stryphnus_fortis_HM592697
CCAGATATGGCTTTTCCAAGATTAAATAATATTAGTTTTTGGGTGTTACCTCCATCATTAATATTACTATTAGGTTCTGCTTTTGTTGAACAGGGGGTAGGGGCCGGATGAACAATTTATCCTCCTTTATCGAGTGTGCAAGCTCATTCTGGGGGTTCGGTTGATGCGGCGATATTTAGTCTTCATTTAGCCGGGATTTCATCAATTTTAGG
>Stryphnus_ponderosus_HM592685
CCAGATATGGCTTTTCCAAGATTAAATAATATTAGTTTTTGGGTGTTACCTCCATCATTAATATTACTATTAGGTTCTGCTTTTGTTGAACAGGGGGTAGGGGCCGGATGAACAATTTATCCTCCTTTATCGAGTGTGCAAGCTCATTCTGGGGGTTCGGTTGATGCGGCGATATTTAGTCTTCATTTAGCCGGGATTTCATCAATTTTAGG
>Stryphnus_mucronatus_KX866734
CCAGATATGGCTTTNCCAAGATTAAATAATATTAGTTTTNGGGTGTTACCTCCATCATTAATATTACTATTAGGTTCCGCTTTTGTTGAACAGGGGGTTGGGGCCGGATGAACAATTTATCCACCTTTATCGAGTGTGCAAGCTCATTCTGGGGGTTCGGTTGATGCGGCGATATTTAGTCTTCATTTAGCCGGGATTTCATCAATTTTAGG
>Stryphnus_mucronatus_ON130557
CCAGATATGGCTTTTCCAAGATTAAATAATATTAGTTTTTGGGTGTTACCTCCATCATTAATATTACTATTAGGTTCCGCTTTTGTTGAACAGGGGGTTGGGGCCGGATGAACAATTTATCCACCTTTATCGAGTGTGCAAGCTCATTCTGGGGGTTCGGTTGATGCGGCGATATTTAGTCTTCATTTAGCCGGGATTTCATCAATTTTAGG
>Stryphnus_mucronatus_ON130556
CCAGATATGGCTTTTCCAAGATTAAATAATATTAGTTTTTGGGTGTTACCTCCATCATTAATATTACTATTAGGTTCCGCTTTTGTTGAACAGGGGGTTGGGGCCGGATGAACAATTTATCCACCTTTATCGAGTGTGCAAGCTCATTCTGGGGGTTCGGTTGATGCGGCGATATTTAGTCTTCATTTAGCCGGGATTTCATCAATTTTAGG
>Stelletta_grubii_HM592743
CCAGATATGGCTTTTCCAAGATTAAATAATATTAGTTTTTGAGTGTTACCTCCCTCATTAATATTATTATTAGGCTCAGCTTTTGTTGAACAGGGGGTTGGTGCCGGATGAACAATTTATCCTCCTTTATCGAGTGTGCAAGCTCATTCAGGGGGTTCTGTTGATGCGGCGATATTTAGTCTTCACTTGGCCGGGATTTCATCAATCTTAGG
>Stelletta_sp._KU060597
CCAGATATGGCTTTTCCAAGATTAAATAATATTAGTTTTTGAGTGTTACCTCCCTCATTAATATTATTATTAGGCTCAGCTTTTGTTGAACAGGGGGTTGGTGCCGGATGAACGATTTATCCTCCTTTATCGAGTGTGCAAGCTCATTCTGGGGGTTCGGTAGATGCAGCGATATTTAGTCTTCATTTGGCCGGGATTTCATCAATCTTAGG
>Stelletta_dorsigera_HM592750
CCAGATATGGCTTTTCCAAGATTAAATAATATTAGTTTTTGAGTGTTACCTCCCTCATTAATATTATTATTAGGCTCAGCTTTTGTTGAACAGGGGGTTGGTGCCGGATGAACAGTTTATCCTCCTTTATCGAGTGTACAAGCTCATTCTGGGGGTTCGGTTGATGCGGCGATATTTAGTCTTCATTTGGCCGGGATTTCATCAATCTTAGG
>Stelletta_cf._MT491696
CCTGATATGGCTTTTCCAAGATTAAATAATATTAGCTTTTGAGTGTTACCGCCATCCTTAATATTATTGTTAGGTTCTGCTTTTGTTGAACAGGGTGTTGGGGCTGGATGAACGGTTTATCCTCCTCTATCGAGTGTGCAAGCTCATTCGGGGGGATCCGTAGATGCGGCAATATTTAGTCTTCACTTAGCCGGGATTTCATCAATTTTAGG
>Stelletta_sp._HM592751
CCGGATATGGCCTTTCCAAGATTAAATAATATTAGTTTTTGAGTATTACCTCCGTCATTAATATTACTGTTAGGTTCTGCTTTTGTCGAACAGGGAGTTGGGGCCGGATGAACTGTCTATCCTCCTTTATCGAGTGTGCAAGCTCATTCAGGGGGTTCCGTTGATGCGGCGATATTTAGTCTTCATTTAGCCGGGATTTCATCAATTTTAGG
>Stelletta_mediterranea_ON130568
CCTGATATGGCATTTCCAAGATTAAATAATATTAGTTTTTGAGTCTTACCTCCATCATTAATATTACTGTTAGGGTCTGCTTTTGTTGAACAGGGGGTTGGGGCCGGTTGAACTGTCTATCCTCCTTTATCGAGTGTGCAAGCTCATTCAGGGGGTTCAGTTGATGCGGCGATATTTAGTCTTCACTTAGCCGGTATTTCATCAATTTTAGG
>Stelletta_cf._MT491697
CCTGATATGGCTTTTCCAAGACTAAATAATATTAGCTTTTGAGTGTTGCCTCCATCATTAATATTATTGTTAGGTTCTGCTTTTGTTGAACAGGGGGTTGGGGCCGGATGAACGGTTTATCCCCCCTTATCGAGTGTGCAAGCTCATTCAGGGGGTTCCGTAGATGCGGCAATATTTAGTCTTCATTTAGCCGGGATTTCATCAATTTTAGG
>Stelletta_clarella_HM592736
CCAGATATGGCTTTTCCAAGATTAAACAATATTAGTTTTTGAGTGTTACCTCCATCATTAATATTACTGTTAGGTTCTGCTTTTGTTGAACAGGGGGTTGGGGCCGGATGAACTGTCTATCCTCCTTTATCGAGTGTGCAAGCTCATTCAGGGGGTTCTGTTGATGCAGCGATATTTAGTCTTCATTTAGCCGGGATTTCATCAATTTTGGG
>Stelletta_anthastra_KP939317
CCAGATATGGCTTTTCCAAGATTAAACAATATTAGTTTTTGAGTGTTACCTCCATCATTAATATTACTGTTAGGTTCTGCTTTTGTTGAACAGGGGGTTGGGGCCGGATGAACTGTCTATCCTCCTTTATCGAGTGTGCAAGCTCATTCAGGGGGTTCTGTTGATGCAGCGATATTTAGTCTTCATTTAGCCGGGATTTCATCAATTTTGGG
>Ancorina_sp._HM592744
CCGGATATGGCTTTTCCAAGACTAAATAATATTAGTTTTTGAGTGTTACCTCCATCATTAATATTACTGTTAGGTTCTGCTTTTGTTGAACAGGGGGTTGGAGCCGGATGAACTATCTATCCTCCTTTATCGAGTGTGCAAGCTCATTCAGGGGGTTCAGTTGATGCGGCAATATTTAGTCTTCATTTAGCCGGAATTTCATCAATTTTAGG
>Stelletta_dichoclada_ON130566
CCGGATATGGCTTTTCCAAGACTAAATAATATTAGTTTTTGAGTGTTACCTCCATCATTAATATTATTGTTAGGTTCTGCTTTTGTTGAACAGGGGGTTGGGGCCGGATGAACGGTCTATCCTCCTTTATCGAGTGTGCAAGCTCATTCCGGGGGTTCCGTTGATGCGGCGATATTTAGTCTTCATTTAGCCGGGATTTCCTCAATTTTAGG
>Stelletta_dichoclada_ON130567
CCGGATATGGCTTTTCCAAGACTAAATAATATTAGTTTTTGAGTGTTACCTCCATCATTAATATTATTGTTAGGTTCTGCTTTTGTTGAACAGGGGGTTGGGGCCGGATGAACGGTCTATCCTCCTTTATCGAGTGTGCAAGCTCATTCCGGGGGTTCCGTTGATGCGGCGATATTTAGTCTTCATTTAGCCGGGATTTCCTCAATTTTAGG
>Stelletta_lactea_ON130565
CCGGATATGGCTTTTCCAAGACTAAATAATATTAGTTTTTGAGTGTTACCTCCATCATTAATATTGTTGTTAGGTTCTGCTTTTGTTGAACAGGGGGTTGGGGCCGGATGAACGGTCTATCCTCCTTTATCGAGTGTGCAAGCTCATTCTGGGGGTTCAGTTGATGCGGCGATATTTAGTCTTCACTTAGCTGGGATTTCATCAATTTTAGG
>Stelletta_lactea_HM592752
CCGGATATGGCTTTTCCAAGACTAAATAATATTAGTTTTTGAGTGTTACCTCCATCATTAATATTGTTGTTAGGTTCTGCTTTTGTTGAACAGGGGGTTGGGGCCGGATGAACGGTCTATCCTCCTTTATCGAGTGTGCAAGCTCATTCTGGGGGTTCAGTTGATGCGGCGATATTTAGTCTTCACTTAGCTGGGATTTCATCAATTTTAGG
>Stelletta_normani_EU442193
CCGGATATGGCTTTTCCAAGACTAAATAATATTAGTTTTTGAGTGTTACCTCCATCATTAATATTATTGTTAGGTTCTGCTTTTGTTGAACAGGGGGTTGGGGCCGGATGAACGCTCTATCCTCCTTTATCGAGTGTGCAAGCTCATTCAGGGGGTTCAGTTGATGCGGCGATATTTAGTCTTCACTTAGCCGGGATTTCATCAATTTTAGG
>Corallistes_sp._MT491687
CCGGATATGGCTTTTCCAAGATTAAATAATATTAGTTTTTGAGTATTACCACCATCATTAATATTACTGTTAGGTTCGGCTTTTCTGGAACAAGGGGTTGGCGCAGGATGAACTCTTTATCCTCCTTTATCTAGTGTTCCCGCTCATTCAGGGGGTTCGGTAGATGCGGCAATATTTAGTCTTCATTTAGCCGGTATATCATCAATTTTGGG
>Corallistes_sp._MT491686
CCGGATATGGCTTTTCCAAGATTAAATAATATTAGTTTTTGAGTATTACCACCATCATTAATATTACTGTTAGGTTCGGCTTTTCTGGAACAAGGGGTTGGCGCAGGATGAACTCTTTATCCTCCTTTATCTAGTGTTCCCGCTCATTCAGGGGGTTCGGTAGATGCGGCAATATTTAGTCTTCATTTAGCCGGTATATCATCAATTTTGGG
>Erylus_expletus_EU442208
CCGGATATGGCTTTTCCAAGATTAAATAATATTAGTTTTTGAGTCTTACCTCCGTCTTTAATATTATTGTTAGGTTCCGCTTTTGTTGAACAAGGAGTAGGAGCCGGGTGGACACTATATCCTCCTTTATCGAGCGTAACAGCTCATTCAGGGGGTTCTGTAGATGCAGCAATATTTAGTCTTCATTTAGCGGGGATTTCTTCGATTTTAGG
>Erylus_corsicus_ON130537
CCGGATATGGCTTTTCCAAGATTAAATAATATTAGTTTTTGAGTCTTACCTCCGTCTTTAATATTATTGTTAGGTTCCGCTTTTGTTGAACAAGGAGTAGGAGCCGGGTGGACGCTATATCCTCCTTTATCGAGCGTAACAGCTCATTCGGGGGGTTCTGTAGATGCAGCAATATTTAGTCTTCATTTAGCGGGGATTTCTTCGATTTTAGG
>Erylus_corsicus_ON130536
CCGGATATGGCTTTTCCAAGATTAAATAATATTAGTTTTTGAGTCTTACCTCCGTCTTTAATATTATTGTTAGGTTCCGCTTTTGTTGAACAAGGAGTAGGAGCCGGGTGGACGCTATATCCTCCTTTATCGAGCGTAACAGCTCATTCGGGGGGTTCTGTAGATGCAGCAATATTTAGTCTTCATTTAGCGGGGATTTCTTCGATTTTAGG
>Triptolemma_intextum_HM592710
CCGGATATGGCTTTTCCAAGATTAAATAATATTAGTTTTTGAGTATTACCGCCTTCATTAATATTATTGTTAGGCTCGGCTTTTGTTGAACAAGGGGTTGGAGCGGGATGAACCCTTTATCCGCCTTTATCAAGTGTACAAGCTCATTCAGGGGGTTCTGTTGATGCAGCAATATTTAGTCTTCATTTAGCGGGGATTTCTTCCATTTTAGG
>Geodia_sp._HM592707
CCGGATATGGCTTTTCCAAGATTAAATAATATTAGTTTTTGAGTATTACCTCCCTCATTAATATTATTGTTAGGTTCGGCTTTTGTTGAACAAGGGGTTGGAGCTGGATGAACAATTTATCCGCCTCTATCAAGTGTTCAAGCTCATTCGGGGGGTTCGGTTGATGCTGCGATATTTAGTCTTCATTTGGCTGGTATTTCATCAATTTTAGG
>Stelletta_sp1_ON130562
CCGGATATGGCTTTTCCAAGATTAAATAATATTAGTTTTTGAGTATTACCTCCGTCATTAATATTACTGTTAGGGTCAGCTTTTGTTGAACAGGGGGTTGGAGCTGGATGAACTATTTATCCGCCTCTATCGAGTGTTCAAGCTCATTCGGGGGGTTCGGTTGATGCGGCGATATTTAGTCTTCATTTGGCTGGTATTTCATCAATTTTAGG
>Stelletta_sp1_ON130564
CCGGATATGGCTTTTCCAAGATTAAATAATATTAGTTTTTGAGTATTACCTCCGTCATTAATATTACTGTTAGGGTCAGCTTTTGTTGAACAGGGGGTTGGAGCTGGATGAACTATTTATCCGCCTCTATCGAGTGTTCAAGCTCATTCGGGGGGTTCGGTTGATGCGGCGATATTTAGTCTTCATTTGGCTGGTATTTCATCAATTTTAGG
>Stelletta_sp1_ON130563
CCGGATATGGCTTTTCCAAGATTAAATAATATTAGTTTTTGAGTATTACCTCCGTCATTAATATTACTGTTAGGGTCAGCTTTTGTTGAACAGGGGGTTGGAGCTGGATGAACTATTTATCCGCCTCTATCGAGTGTTCAAGCTCATTCGGGGGGTTCGGTTGATGCGGCGATATTTAGTCTTCATTTGGCTGGTATTTCATCAATTTTAGG
>Geodia_parva_HM592690
CCGGATATGGCTTTTCCAAGATTGAATAATATTAGTTTTTGAGTATTACCTCCGTCATTAATATTATTATTAGGTTCGGCTTTTGTTGAACAAGGGGTTGGGGCAGGATGAACCGTTTATCCGCCTCTATCGAGCGTTCCTGCTCATTCCGGGGGTTCGGTAGATGCAGCGATATTTAGTCTTCATTTGGCCGGTATTTCATCAATTTTAGG
>Geodia_sp._OR045845
CCGGATATGGCTTTTCCAAGATTGAATAATATTAGTTTTTGAGTATTACCTCCGTCATTAATATTATTATTAGGTTCGGCTTTTGTTGAACAAGGGGTTGGGGCAGGATGAACCGTTTATCCGCCTCTATCGAGCGTTCCTGCTCATTCAGGGGGTTCGGTAGATGCGGCGATATTTAGTCTTCATTTGGCCGGTATTTCATCAATTTTAGG
>Geodia_sp._OR045843
CCGGATATGGCTTTTCCAAGATTGAATAATATTAGTTTTTGAGTATTACCTCCGTCATTAATATTATTATTAGGTTCGGCTTTTGTTGAACAAGGGGTTGGGGCAGGATGAACCGTTTATCCGCCTCTATCGAGCGTTCCTGCTCATTCAGGGGGTTCGGTAGATGCGGCGATATTTAGTCTTCATTTGGCCGGTATTTCATCAATTTTAGG
>Geodia_sp._OR045842
CCGGATATGGCTTTTCCAAGATTGAATAATATTAGTTTTTGAGTATTACCTCCGTCATTAATATTATTATTAGGTTCGGCTTTTGTTGAACAAGGGGTTGGGGCAGGATGAACCGTTTATCCGCCTCTATCGAGCGTTCCTGCTCATTCAGGGGGTTCGGTAGATGCGGCGATATTTAGTCTTCATTTGGCCGGTATTTCATCAATTTTAGG
>Geodia_sp._OR045844
CCGGATATGGCTTTTCCAAGATTGAATAATATTAGTTTTTGAGTATTACCTCCGTCATTAATATTATTATTAGGTTCGGCTTTTGTTGAACAAGGGGTTGGGGCAGGATGAACCGTTTATCCGCCTCTATCGAGCGTTCCTGCTCATTCAGGGGGTTCGGTAGATGCGGCGATATTTAGTCTTCATTTGGCCGGTATTTCATCAATTTTAGG
>Geodia_phlegraei_HM592701
CCGGATATGGCTTTTCCAAGATTGAATAATATTAGTTTTTGAGTATTACCTCCGTCATTAATATTATTATTAGGTTCGGCTTTTGTTGAACAAGGGGTTGGGGCAGGATGAACCGTTTATCCGCCTCTATCGAGCGTTCCTGCTCATTCAGGGGGTTCGGTAGATGCAGCGATATTTAGTCTTCATTTGGCCGGTATTTCATCAATTTTAGG
>Geodia_phlegraei_EU442196
CCGGATATGGCTTTTCCAAGATTGAATAATATTAGTTTTTGAGTATTACCTCCGTCATTAATATTATTATTAGGTTCGGCTTTTGTTGAACAAGGGGTTGGGGCAGGATGAACCGTTTATCCGCCTCTATCGAGCGTTCCTGCTCATTCAGGGGGTTCGGTAGATGCAGCGATATTTAGTCTTCATTTGGCCGGTATTTCATCAATTTTAGG
>Geodia_geodina_ON130522
CCGGATATGGCTTTTCCAAGATTGAATAATATTAGTTTTTGAGTATTACCTCCCTCATTAATATTATTATTAGGTTCGGCTTTTGTTGAACAAGGGGTTGGGGCTGGATGAACAATTTATCCGCCTCTATCGAGCGTTCCCGCTCATTCAGGGGGTTCGGTAGATGCGGCGATATTTAGTCTTCATTTGGCCGGTATTTCATCAATTTTAGG
>Geodia_geodina_ON130521
CCGGATATGGCTTTTCCAAGATTGAATAATATTAGTTTTTGAGTATTACCTCCCTCATTAATATTATTATTAGGTTCGGCTTTTGTTGAACAAGGGGTTGGGGCTGGATGAACAATTTATCCGCCTCTATCGAGCGTTCCCGCTCATTCAGGGGGTTCGGTAGATGCGGCGATATTTAGTCTTCATTTGGCCGGTATTTCATCAATTTTAGG
>Geodia_geodina_ON130520
CCGGATATGGCTTTTCCAAGATTGAATAATATTAGTTTTTGAGTATTACCTCCCTCATTAATATTATTATTAGGTTCGGCTTTTGTTGAACAAGGGGTTGGGGCTGGATGAACAATTTATCCGCCTCTATCGAGCGTTCCCGCTCATTCAGGGGGTTCGGTAGATGCGGCGATATTTAGTCTTCATTTGGCCGGTATTTCATCAATTTTAGG
>Geodia_geodina_ON130519
CCGGATATGGCTTTTCCAAGATTGAATAATATTAGTTTTTGAGTATTACCTCCCTCATTAATATTATTATTAGGTTCGGCTTTTGTTGAACAAGGGGTTGGGGCTGGATGAACAATTTATCCGCCTCTATCGAGCGTTCCCGCTCATTCAGGGGGTTCGGTAGATGCGGCGATATTTAGTCTTCATTTGGCCGGTATTTCATCAATTTTAGG
>Rhabdastrella_intermedia_HM592726
CCGGATATGGCTTTTCCAAGATTGAATAATATTAGTTTTTGAGTATTACCTCCTTCATTAATATTATTATTAGGTTCGGCTTTTGTTGAACAAGGGGTTGGGGCTGGATGAACCATTTATCCGCCTTTATCGAGCGTTCCTGCTCATTCAGGGGGTTCGGTAGATGCGGCGATATTTAGTCTTCATTTGGCCGGTATTTCATCAATTTTAGG
>Rhabdastrella_sp._MT491678
CCGGATATGGCTTTTCCAAGATTAAATAATATTAGTTTTTGAGTATTACCTCCGTCATTAATATTACTATTAGGTTCGGCTTTTGTTGAACAAGGGGTTGGGGCTGGATGAACAATTTATCCGCCTCTCTCGAGTGTTCCGGCTCATTCGGGGGGTTCGGTAGATGCTGCGATATTTAGTCTTCATTTGGCTGGTATTTCATCAATTTTAGG
>Geodia_sp1_ON130524
CCGGATATGGCCTTTCCAAGATTAAATAATATTAGTTTTTGAGTATTACCGCCATCATTAATATTACTATTAGGTTCGGCTTTTGTTGAACAAGGGGTTGGGGCCGGATGAACAATTTATCCGCCTCTATCGAGCGTTCAGGCTCATTCGGGGGGTTCGGTAGATGCTGCGATATTTAGTCTTCATTTGGCTGGTATTTCATCAATTTTAGG
>Geodia_sp1_ON130525
CCGGATATGGCCTTTCCAAGATTAAATAATATTAGTTTTTGAGTATTACCACCATCATTAATATTACTATTAGGTTCGGCTTTTGTTGAACAAGGGGTTGGGGCCGGATGAACAATTTATCCGCCTCTATCGAGCGTTCAGGCTCATTCGGGGGGTTCGGTAGATGCTGCGATATTTAGTCTTCATTTGGCTGGTATTTCATCAATTTTAGG
>Geodia_sp1_ON130523
CCGGATATGGCCTTTCCAAGATTAAATAATATTAGTTTTTGAGTATTACCACCATCATTAATATTACTATTAGGTTCGGCTTTTGTTGAACAAGGGGTTGGGGCCGGATGAACAATTTATCCGCCTCTATCGAGCGTTCAGGCTCATTCGGGGGGTTCGGTAGATGCTGCGATATTTAGTCTTCATTTGGCTGGTATTTCATCAATTTTAGG
>Stelletta_tuberosa_PP092519
CCGGATATGGCTTTTCCAAGATTAAATAATATTAGTTTTTGAGTATTACCTCCTTCATTAGTATTATTATTARGCTCCGCTTTTGTTGAACAAGGGGTTGGAGCCGGATGAACTATTTATCCGCCTCTATCGAGTGTTCAAGCTCATTCAGGGGGTTCGGTAGATGCTGCGATATTTAGTCTTCATTTAGCTGGTATTTCCTCAATTTTAGG
>Stelletta_tuberosa_PP092517
CCGGATATGGCTTTTCCAAGATTAAATAATATTAGTTTTTGAGTATTACCTCCTTCATTAGTATTATTATTAGGCTCAGCTTTTGTTGAACAAGGGGTTGGAGCCGGATGAACTATTTATCCGCCTCTATCGAGTGTTCAAGCTCATTCAGGGGGTTCGGTAGATGCTGCGATATTTAGTCTTCATTTAGCTGGTATTTCCTCAATTTTAGG
>Stelletta_tuberosa_HM592735
CCGGATATGGCTTTTCCAAGATTAAATAATATTAGTTTTTGAGTATTACCTCCTTCATTAGTATTATTATTAGGCTCAGCTTTTGTTGAACAAGGGGTTGGAGCCGGATGAACTATTTATCCGCCTCTATCGAGTGTTCAAGCTCATTCAGGGGGTTCGGTAGATGCTGCGATATTTAGTCTTCATTTAGCTGGTATTTCCTCAATTTTAGG
>Stelletta_tuberosa_HM592678
CCGGATATGGCTTTTCCAAGATTAAATAATATTAGTTTTTGAGTATTACCTCCTTCATTAGTATTATTATTAGGCTCAGCTTTTGTTGAACAAGGGGTTGGAGCCGGATGAACTATTTATCCGCCTCTATCGAGTGTTCAAGCTCATTCAGGGGGTTCGGTAGATGCTGCGATATTTAGTCTTCATTTAGCTGGTATTTCCTCAATTTTAGG
>Geodia_gibberosa_EF519614
CCGGATATGGCTTTTCCAAGATTAAATAATATTAGTTTTTGAGTATTACCTCCGTCATTAATATTACTATTAGGTTCAGCTTTTGTTGAACAAGGGGTTGGAGCCGGGTGGACAGTTTACCCGCCACTATCGAGCGTACAAGCACACTCAGGGGGTTCGGTGGATGCAGCGATATTTAGTCTCCATTTGGCTGGTATTTCATCAATTTTAGG
>Geodia_gibberosa_HM592723
CCGGATATGGCTTTTCCAAGATTAAATAATATTAGTTTTTGAGTATTACCTCCGTCATTAATATTACTATTAGGTTCAGCTTTTGTTGAACAAGGGGTTGGAGCCGGGTGGACAGTTTACCCGCCACTATCGAGCGTACAAGCACACTCAGGGGGTTCGGTGGATGCAGCGATATTTAGTCTCCATTTGGCTGGTATTTCATCAATTTTAGG
>Geodia_gibberosa_JX912212
CCGGATATGGCTTTTCCAAGATTAAATAATATTAGTTTTTGAGTATTACCTCCATCATTAATACTACTATTAGGCTCAGCCTTTGTTGAACAAGGGGTTGGGGCCGGATGAACTGTTTATCCGCCTTTATCGAGCGTACAAGCACATTCAGGGGGTTCGGTGGATGCGGCGATATTTAGTCTCCATTTGGCTGGTATTTCATCAATTTTAGG
>Geodia_gibberosa_JX912210
CCGGATATGGCTTTTCCAAGATTAAATAATATTAGTTTTTGAGTATTACCTCCATCATTAATATTACTATTAGGCTCAGCCTTTGTTGAACAAGGGGTTGGGGCCGGATGAACTGTTTATCCGCCTTTATCGAGCGTACAAGCACATTCAGGGGGTTCGGTGGATGCGGCGATATTTAGTCTCCATTTGGCTGGTATTTCATCAATTTTAGG
>Geodia_gibberosa_JX912204
CCGGATATGGCTTTTCCAAGATTAAATAATATTAGTTTTTGAGTATTACCTCCATCACTAATATTACTATTAGGCTCAGCCTTTGTTGAACAAGGGGTTGGGGCCGGATGGACTGTTTATCCGCCTTTATCGAGCGTACAAGCACATTCAGGGGGTTCGGTGGATGCAGCGATATTTAGTCTCCATTTGGCTGGTATTTCATCAATTTTAGG
>Geodia_gibberosa_JX912208
CCGGATATGGCTTTTCCAAGATTAAATAATATTAGTTTTTGAGTATTACCTCCATCACTAATATTACTATTAGGCTCAGCCTTTGTTGAACAAGGGGTTGGGGCCGGATGGACTGTTTATCCGCCTTTATCGAGCGTACAAGCACATTCAGGGGGTTCGGTGGATGCAGCGATATTTAGTCTCCATTTGGCTGGTATTTCATCAATTTTAGG
>Geodia_gibberosa_JX912207
CCGGATATGGCTTTTCCAAGATTAAATAATATTAGTTTTTGAGTATTACCTCCATCACTAATATTACTATTAGGCTCAGCCTTTGTTGAACAAGGGGTTGGGGCCGGATGGACTGTTTATCCGCCTTTATCGAGCGTACAAGCACATTCAGGGGGTTCGGTGGATGCAGCGATATTTAGTCTCCATTTGGCTGGTATTTCATCAATTTTAGG
>Geodia_gibberosa_JX912203
CCGGATATGGCTTTTCCAAGATTAAATAATATTAGTTTTTGAGTATTACCTCCATCACTAATATTACTATTAGGCTCAGCCTTTGTTGAACAAGGGGTTGGGGCCGGATGGACTGTTTATCCGCCTTTATCGAGCGTACAAGCACATTCAGGGGGTTCGGTGGATGCAGCGATATTTAGTCTCCATTTGGCTGGTATTTCATCAATTTTAGG
>Geodia_gibberosa_JX912202
CCGGATATGGCTTTTCCAAGATTAAATAATATTAGTTTTTGAGTATTACCTCCATCACTAATATTACTATTAGGCTCAGCCTTTGTTGAACAAGGGGTTGGGGCCGGATGGACTGTTTATCCGCCTTTATCGAGCGTACAAGCACATTCAGGGGGTTCGGTGGATGCAGCGATATTTAGTCTCCATTTGGCTGGTATTTCATCAATTTTAGG
>Geodia_gibberosa_JX912201
CCGGATATGGCTTTTCCAAGATTAAATAATATTAGTTTTTGAGTATTACCTCCATCACTAATATTACTATTAGGCTCAGCCTTTGTTGAACAAGGGGTTGGGGCCGGATGGACTGTTTATCCGCCTTTATCGAGCGTACAAGCACATTCAGGGGGTTCGGTGGATGCAGCGATATTTAGTCTCCATTTGGCTGGTATTTCATCAATTTTAGG
>Geodia_gibberosa_JX912200
CCGGATATGGCTTTTCCAAGATTAAATAATATTAGTTTTTGAGTATTACCTCCATCACTAATATTACTATTAGGCTCAGCCTTTGTTGAACAAGGGGTTGGGGCCGGATGGACTGTTTATCCGCCTTTATCGAGCGTACAAGCACATTCAGGGGGTTCGGTGGATGCAGCGATATTTAGTCTCCATTTGGCTGGTATTTCATCAATTTTAGG
>Geodia_gibberosa_JX912199
CCGGATATGGCTTTTCCAAGATTAAATAATATTAGTTTTTGAGTATTACCTCCATCACTAATATTACTATTAGGCTCAGCCTTTGTTGAACAAGGGGTTGGGGCCGGATGGACTGTTTATCCGCCTTTATCGAGCGTACAAGCACATTCAGGGGGTTCGGTGGATGCAGCGATATTTAGTCTCCATTTGGCTGGTATTTCATCAATTTTAGG
>Geodia_gibberosa_JX912198
CCGGATATGGCTTTTCCAAGATTAAATAATATTAGTTTTTGAGTATTACCTCCATCACTAATATTACTATTAGGCTCAGCCTTTGTTGAACAAGGGGTTGGGGCCGGATGGACTGTTTATCCGCCTTTATCGAGCGTACAAGCACATTCAGGGGGTTCGGTGGATGCAGCGATATTTAGTCTCCATTTGGCTGGTATTTCATCAATTTTAGG
>Geodia_gibberosa_JX912197
CCGGATATGGCTTTTCCAAGATTAAATAATATTAGTTTTTGAGTATTACCTCCATCACTAATATTACTATTAGGCTCAGCCTTTGTTGAACAAGGGGTTGGGGCCGGATGGACTGTTTATCCGCCTTTATCGAGCGTACAAGCACATTCAGGGGGTTCGGTGGATGCAGCGATATTTAGTCTCCATTTGGCTGGTATTTCATCAATTTTAGG
>Geodia_gibberosa_JX912196
CCGGATATGGCTTTTCCAAGATTAAATAATATTAGTTTTTGAGTATTACCTCCATCACTAATATTACTATTAGGCTCAGCCTTTGTTGAACAAGGGGTTGGGGCCGGATGGACTGTTTATCCGCCTTTATCGAGCGTACAAGCACATTCAGGGGGTTCGGTGGATGCAGCGATATTTAGTCTCCATTTGGCTGGTATTTCATCAATTTTAGG
>Geodia_gibberosa_JX912195
CCGGATATGGCTTTTCCAAGATTAAATAATATTAGTTTTTGAGTATTACCTCCATCACTAATATTACTATTAGGCTCAGCCTTTGTTGAACAAGGGGTTGGGGCCGGATGGACTGTTTATCCGCCTTTATCGAGCGTACAAGCACATTCAGGGGGTTCGGTGGATGCAGCGATATTTAGTCTCCATTTGGCTGGTATTTCATCAATTTTAGG
>Geodia_gibberosa_JX912194
CCGGATATGGCTTTTCCAAGATTAAATAATATTAGTTTTTGAGTATTACCTCCATCACTAATATTACTATTAGGCTCAGCCTTTGTTGAACAAGGGGTTGGGGCCGGATGGACTGTTTATCCGCCTTTATCGAGCGTACAAGCACATTCAGGGGGTTCGGTGGATGCAGCGATATTTAGTCTCCATTTGGCTGGTATTTCATCAATTTTAGG
>Geodia_gibberosa_JX912192
CCGGATATGGCTTTTCCAAGATTAAATAATATTAGTTTTTGAGTATTACCTCCATCACTAATATTACTATTAGGCTCAGCCTTTGTTGAACAAGGGGTTGGGGCCGGATGGACTGTTTATCCGCCTTTATCGAGCGTACAAGCACATTCAGGGGGTTCGGTGGATGCAGCGATATTTAGTCTCCATTTGGCTGGTATTTCATCAATTTTAGG
>Geodia_gibberosa_JX912206
CCGGATATGGCTTTTCCAAGATTAAATAATATTAGTTTTTGAGTATTACCTCCATCACTAATATTACTATTAGGCTCAGCCTTTGTTGAACAAGGGGTTGGGGCCGGATGGACTGTTTATCCGCCTTTATCGAGCGTACAAGCACATTCAGGGGGTTCGGTGGATGCAGCGATATTTAGTCTCCATTTGGCTGGTATTTCATCAATTTTAGG
>Geodia_gibberosa_JX912205
CCGGATATGGCTTTTCCAAGATTAAATAATATTAGTTTTTGAGTATTACCTCCATCACTAATATTACTATTAGGCTCAGCCTTTGTTGAACAAGGGGTTGGGGCCGGATGGACTGTTTATCCGCCTTTATCGAGCGTACAAGCACATTCAGGGGGTTCGGTGGATGCAGCGATATTTAGTCTCCATTTGGCTGGTATTTCATCAATTTTAGG
>Geodia_gibberosa_JX912209
CCGGATATGGCTTTTCCAAGATTAAATAATATTAGTTTTTGAGTATTACCTCCATCACTAATATTACTATTAGGCTCAGCCTTTGTTGAACAAGGGGTTGGGGCCGGATGGACTGTTTATCCGCCTTTATCGAGCGTACAAGCGCATTCAGGGGGTTCGGTGGATGCAGCGATATTTAGTCTCCATTTGGCTGGTATTTCATCAATTTTAGG
>Geodia_gibberosa_JX912215
CCGGATATGGCTTTTCCAAGATTAAATAATATTAGTTTTTGAGTCTTACCTCCATCATTAATATTACTATTAGGCTCAGCTTTTGTTGAACAAGGCGTTGGAGCCGGATGGACGGTTTATCCCCCTTTATCGAGCGTACAGGCACATTCAGGGGGTTCGGTGGATGCAGCGATATTTAGTCTCCATTTGGCTGGTATTTCATCAATTTTAGG
>Geodia_gibberosa_JX912214
CCGGATATGGCTTTTCCAAGATTAAATAATATTAGTTTTTGAGTCTTACCTCCATCATTAATATTACTATTAGGCTCAGCTTTTGTTGAACAAGGCGTTGGAGCCGGATGGACGGTTTATCCCCCTTTATCGAGCGTACAGGCACATTCAGGGGGTTCGGTGGATGCAGCGATATTTAGTCTCCATTTGGCTGGTATTTCATCAATTTTAGG
>Geodia_gibberosa_EU442209
CCGGATATGGCTTTTCCAAGATTAAATAATATTAGTTTTTGAGTCTTACCTCCATCATTAATATTACTATTAGGCTCAGCTTTTGTTGAACAAGGCGTTGGAGCCGGATGGACGGTTTATCCCCCTTTATCGAGCGTACAGGCACATTCAGGGGGTTCGGTGGATGCAGCGATATTTAGTCTCCATTTGGCTGGTATTTCATCAATTTTAGG
>Geodia_corticostylifera_HM592681
CCGGATATGGCTTTTCCAAGATTAAATAATATTAGTTTTTGAGTATTACCTCCATCATTAATATTATTATTRGGCTCAGCTTTTGTTGAACAAGGGGTTGGAGCCGGATGAACGGTTTATCCGCCTCTATCGAGCGTTCAAGCTCATTCAGGGGGTTCGGTGGATGCCWCGATATTTAGTCTTCATTTGGCTGGTATTTCATCAATTTTAGG
>Geodia_gibberosa_JX912213
CCGGATATGGCTTTTCCAAGATTAAATAATATTAGTTTCTGAGTATTACCTCCATCATTAATATTACTATTAGGCTCAGCTTTTGTTGAACAAGGGGTTGGGGCCGGATGAACTGTTTATCCCCCTTTATCGAGCGTACAAGCACATTCAGGGGGTTCGGTGGATGCAGCGATATTTAGTCTCCATTTGGCTGGTATTTCATCAATTCTAGG
>Sidonops_neptuni_EF519674
CCGGATATGGCTTTTCCAAGATTAAATAATATTAGTTTCTGAGTATTACCTCCATCATTAATATTACTATTAGGCTCAGCTTTTGTTGAACAAGGGGTTGGGGCCGGATGAACTGTTTATCCCCCTTTATCGAGCGTACAAGCACATTCAGGGGGTTCGGTGGATGCAGCGATATTTAGTCTCCATTTGGCTGGTATTTCATCAATTCTAGG
>Geodia_vosmaeri_HM592722
CCGGATATGGCTTTTCCAAGATTAAATAATATTAGTTTCTGAGTATTACCTCCATCATTAATATTACTATTAGGCTCAGCTTTTGTTGAACAAGGGGTTGGGGCCGGATGAACTGTTTATCCCCCTTTATCGAGCGTACAAGCACATTCAGGGGGTTCGGTGGATGCAGCGATATTTAGTCTCCATTTGGCTGGTATTTCATCAATTCTAGG
>Geodia_californica_EU442200
CCGGATATGGCTTTTCCAAGATTAAATAATATTAGTTTTTGAGTATTACCTCCATCATTAATATTATTATTAGGCTCAGCTTTTGTTGAACAAGGGGTTGGAGCCGGATGAACAGTTTATCCGCCTTTATCGAGCGTACAAGCTCATTCAGGGGGTTCGGTGGATGCAGCGATATTTAGTCTTCATTTGGCTGGTATTTCATCAATTTTAGG
>Geodia_neptuni_MZ487024
CCGGATATGGCTTTTCCAAGATTAAATAATATTAGTTTTTGAGTATTACCTCCATCATTAATATTACTATTAGGCTCAGCTTTTGTTGAACAAGGGGTTGGAGCCGGATGAACAGTTTATCCCCCTTTATCGAGCGTACAAGCACATTCAGGGGGTTCGGTGGATGCAGCGATATTTAGTCTCCACTTGGCTGGTATTTCATCAATTTTAGG
>Geodia_neptuni_MZ486939
CCGGATATGGCTTTTCCAAGATTAAATAATATTAGTTTTTGAGTATTACCTCCATCATTAATATTACTATTAGGCTCAGCTTTTGTTGAACAAGGGGTTGGAGCCGGATGAACAGTTTATCCCCCTTTATCGAGCGTACAAGCACATTCAGGGGGTTCGGTGGATGCAGCGATATTTAGTCTCCACTTGGCTGGTATTTCATCAATTTTAGG
>Geodia_neptuni_MZ486938
CCGGATATGGCTTTTCCAAGATTAAATAATATTAGTTTTTGAGTATTACCTCCATCATTAATATTACTATTAGGCTCAGCTTTTGTTGAACAAGGGGTTGGAGCCGGATGAACAGTTTATCCCCCTTTATCGAGCGTACAAGCACATTCAGGGGGTTCGGTGGATGCAGCGATATTTAGTCTCCACTTGGCTGGTATTTCATCAATTTTAGG
>Geodia_neptuni_MZ486507
CCGGATATGGCTTTTCCAAGATTAAATAATATTAGTTTTTGAGTATTACCTCCATCATTAATATTACTATTAGGCTCAGCTTTTGTTGAACAAGGGGTTGGAGCCGGATGAACAGTTTATCCCCCTTTATCGAGCGTACAAGCACATTCAGGGGGTTCGGTGGATGCAGCGATATTTAGTCTCCACTTGGCTGGTATTTCATCAATTTTAGG
>Geodia_neptuni_MZ486505
CCGGATATGGCTTTTCCAAGATTAAATAATATTAGTTTTTGAGTATTACCTCCATCATTAATATTACTATTAGGCTCAGCTTTTGTTGAACAAGGGGTTGGAGCCGGATGAACAGTTTATCCCCCTTTATCGAGCGTACAAGCACATTCAGGGGGTTCGGTGGATGCAGCGATATTTAGTCTCCACTTGGCTGGTATTTCATCAATTTTAGG
>Geodia_neptuni_MZ486506
CCGGATATGGCTTTTCCAAGATTAAATAATATTAGTTTTTGAGTATTACCTCCATCATTAATATTACTATTAGGCTCAGCTTTTGTTGAACAAGGGGTTGGAGCCGGATGAACAGTTTATCCCCCTTTATCGAGCGTACAAGCACATTCAGGGGGTTCGGTGGATGCAGCGATATTTAGTCTCCACTTGGCTGGTATTTCATCAATTTTAGG
>Geodia_neptuni_MZ486504
CCGGATATGGCTTTTCCAAGATTAAATAATATTAGTTTTTGAGTATTACCTCCATCATTAATATTACTATTAGGCTCAGCTTTTGTTGAACAAGGGGTTGGAGCCGGATGAACAGTTTATCCCCCTTTATCGAGCGTACAAGCACATTCAGGGGGTTCGGTGGATGCAGCGATATTTAGTCTCCACTTGGCTGGTATTTCATCAATTTTAGG
>Sidonops_neptuni_EF519673
CCGGATATGGCTTTTCCAAGATTAAATAATATTAGTTTTTGAGTATTACCTCCATCATTAATATTACTATTAGGCTCAGCTTTTGTTGAACAAGGGGTTGGAGCCGGATGAACAGTTTATCCCCCTTTATCGAGCGTACAAGCACATTCAGGGGGTTCGGTGGATGCAGCGATATTTAGTCTCCACTTGGCTGGTATTTCATCAATTTTAGG
>Geodia_vosmaeri_HM592711
CCGGATATGGCTTTTCCAAGATTAAATAATATTAGTTTTTGAGTATTACCTCCATCATTAATATTACTATTAGGCTCAGCTTTTGTTGAACAAGGGGTTGGAGCCGGATGAACAGTTTATCCCCCTTTATCGAGCGTACAAGCACATTCAGGGGGTTCGGTGGATGCAGCGATATTTAGTCTCCACTTGGCTGGTATTTCATCAATTTTAGG
>Geodia_media_AY561962
CCGGATATGGCTTTTCCAAGATTAAATAATATTAGTTTTTGAGTATTACCTCCATCATTAATATTACTATTAGGCTCAGCTTTTGTTGAACAAGGGGTGGGAGCTGGATGAACAGTTTATCCGCCTTTATCGAGCGTACAAGCACATTCAGGGGGTTCGGTGGATGCAGCGATATTTAGTCTCCACTTGGCTGGTATTTCATCAATTTTAGG
>Geodia_gibberosa_JX912193
CCGGATATGGCTTTTCCAAGATTAAATAATATTAGTTTTTGAGTATTACCTCCATCATTAATATTACTATTAGGCTCAGCTTTTGTTGAACAAGGGGTGGGAGCTGGATGAACTGTTTATCCCCCTTTATCGAGCGTACAAGCACATTCAGGGGGTTCGGTGGATGCAGCGATATTTAGTCTCCATTTGGCTGGTATTTCATCAATTTTAGG
>Geodia_gibberosa_JX912191
CCGGATATGGCTTTTCCAAGATTAAATAATATTAGTTTTTGAGTATTACCTCCATCATTAATATTACTATTAGGCTCAGCTTTTGTTGAACAAGGGGTGGGAGCTGGATGAACTGTTTATCCCCCTTTATCGAGCGTACAAGCACATTCAGGGGGTTCGGTGGATGCAGCGATATTTAGTCTCCATTTGGCTGGTATTTCATCAATTTTAGG
>Geodia_gibberosa_JX912190
CCGGATATGGCTTTTCCAAGATTAAATAATATTAGTTTTTGAGTATTACCTCCATCATTAATATTACTATTAGGCTCAGCTTTTGTTGAACAAGGGGTGGGAGCTGGATGAACTGTTTATCCCCCTTTATCGAGCGTACAAGCACATTCAGGGGGTTCGGTGGATGCAGCGATATTTAGTCTCCATTTGGCTGGTATTTCATCAATTTTAGG
>Geodia_gibberosa_JX912189
CCGGATATGGCTTTTCCAAGATTAAATAATATTAGTTTTTGAGTATTACCTCCATCATTAATATTACTATTAGGCTCAGCTTTTGTTGAACAAGGGGTGGGAGCTGGATGAACTGTTTATCCCCCTTTATCGAGCGTACAAGCACATTCAGGGGGTTCGGTGGATGCAGCGATATTTAGTCTCCATTTGGCTGGTATTTCATCAATTTTAGG
>Geodia_gibberosa_JX912187
CCGGATATGGCTTTTCCAAGATTAAATAATATTAGTTTTTGAGTATTACCTCCATCATTAATATTACTATTAGGCTCAGCTTTTGTTGAACAAGGGGTGGGAGCTGGATGAACTGTTTATCCCCCTTTATCGAGCGTACAAGCACATTCAGGGGGTTCGGTGGATGCAGCGATATTTAGTCTCCATTTGGCTGGTATTTCATCAATTTTAGG
>Geodia_gibberosa_JX912186
CCGGATATGGCTTTTCCAAGATTAAATAATATTAGTTTTTGAGTATTACCTCCATCATTAATATTACTATTAGGCTCAGCTTTTGTTGAACAAGGGGTGGGAGCTGGATGAACTGTTTATCCCCCTTTATCGAGCGTACAAGCACATTCAGGGGGTTCGGTGGATGCAGCGATATTTAGTCTCCATTTGGCTGGTATTTCATCAATTTTAGG
>Geodia_gibberosa_JX912216
CCGGATATGGCTTTTCCAAGATTAAATAATATTAGTTTTTGAGTATTACCTCCATCATTAATATTACTATTAGGCTCAGCTTTTGTTGAACAAGGGGTGGGAGCTGGATGAACTGTTTATCCCCCTTTATCGAGCGTACAAGCACATTCAGGGGGTTCGGTGGATGCAGCGATATTTAGTCTCCATTTGGCTGGTATTTCATCAATTTTAGG
>Geodia_gibberosa_JX912211
CCGGATATGGCTTTTCCAAGATTAAATAATATTAGTTTTTGAGTATTACCTCCATCATTAATATTACTATTAGGCTCAGCTTTTGTTGAACAAGGGGTGGGAGCTGGATGAACTGTTTATCCCCCTTTATCGAGCGTACAAGCACATTCAGGGGGTTCGGTGGATGCAGCGATATTTAGTCTCCATTTGGCTGGTATTTCATCAATTTTAGG
>Geodia_gibberosa_JX912188
CCGGATATGGCTTTTCCAAGATTAAATAATATTAGTTTTTGAGTATTACCTCCATCATTAATATTACTATTAGGCTCAGCTTTTGTTGAACAAGGGGTGGGAGCTGGATGAACTGTTTATCCCCCCTTATCGAGCGTACAAGCACATTCAGGGGGTTCGGTGGATGCAGCGATATTTAGTCTCCATTTGGCTGGTATTTCATCAATTTTAGG
>Neoschrammeniella_aff._MT804724
CCAGATATGGCTTTTCCAAGATTAAATAATATCAGTTTTTGAGTTTTACCGCCATCATTAATATTACTGTTAGGCTCGGCTTTTGTTGAACAAGGGGTTGGCGCTGGATGAACGCTTTATCCGCCTTTATCTAGTATACAAGCCCATTCAGGGGGTTCGGTTGATGCAGCGATATTTAGTCTTCATCTAGCCGGTATATCATCAATTTTAGG
>Neoschrammeniella_aff._MT804723
CCAGATATGGCTTTTCCAAGATTAAATAATATCAGTTTTTGAGTTTTACCGCCATCATTAATATTACTGTTAGGCTCGGCTTTTGTTGAACAAGGGGTTGGCGCTGGATGAACGCTTTATCCGCCTTTATCTAGTATACAAGCCCATTCAGGGGGTTCGGTTGATGCAGCGATATTTAGTCTTCATCTAGCCGGTATATCATCAATTTTAGG
>Neoschrammeniella_aff._MT804722
CCAGATATGGCTTTTCCAAGATTAAATAATATCAGTTTTTGAGTTTTACCGCCATCATTAATATTACTGTTAGGCTCGGCTTTTGTTGAACAAGGGGTTGGCGCTGGATGAACGCTTTATCCGCCTTTATCTAGTATACAAGCCCATTCAGGGGGTTCGGTTGATGCAGCGATATTTAGTCTTCATCTAGCCGGTATATCATCAATTTTAGG
>Neophrissospongia_nolitangere_MW000682
CCAGATATGGCTTTTCCAAGATTAAATAATATTAGTTTTTGAGTTTTACCGCCATCATTAATATTACTGTTAGGTTCGGCTTTTGTTGAACAAGGGGTTGGCGCTGGATGAACGCTTTATCCGCCTTTATCTAGTATACAAGCCCATTCAGGGGGATCTGTAGATGCGGCGATATTTAGTCTTCATCTAGCCGGTATATCATCAATTTTAGG
>Neophrissospongia_nolitangere_MW000681
CCAGATATGGCTTTTCCAAGATTAAATAATATTAGTTTTTGAGTTTTACCGCCATCATTAATATTACTGTTAGGTTCGGCTTTTGTTGAACAAGGGGTTGGCGCTGGATGAACGCTTTATCCGCCTTTATCTAGTATACAAGCCCATTCAGGGGGATCTGTAGATGCGGCGATATTTAGTCTTCATCTAGCCGGTATATCATCAATTTTAGG
>Neophrissospongia_nolitangere_MW000680
CCAGATATGGCTTTTCCAAGATTAAATAATATTAGTTTTTGAGTTTTACCGCCATCATTAATATTACTGTTAGGTTCGGCTTTTGTTGAACAAGGGGTTGGCGCTGGATGAACGCTTTATCCGCCTTTATCTAGTATACAAGCCCATTCAGGGGGATCTGTAGATGCGGCGATATTTAGTCTTCATCTAGCCGGTATATCATCAATTTTAGG
>Neophrissospongia_nolitangere_MW000679
CCAGATATGGCTTTTCCAAGATTAAATAATATTAGTTTTTGAGTTTTACCGCCATCATTAATATTACTGTTAGGTTCGGCTTTTGTTGAACAAGGGGTTGGCGCTGGATGAACGCTTTATCCGCCTTTATCTAGTATACAAGCCCATTCAGGGGGATCTGTAGATGCGGCGATATTTAGTCTTCATCTAGCCGGTATATCATCAATTTTAGG
>Neophrissospongia_nolitangere_MW000677
CCAGATATGGCTTTTCCAAGATTAAATAATATTAGTTTTTGAGTTTTACCGCCATCATTAATATTACTGTTAGGTTCGGCTTTTGTTGAACAAGGGGTTGGCGCTGGATGAACGCTTTATCCGCCTTTATCTAGTATACAAGCCCATTCAGGGGGATCTGTAGATGCGGCGATATTTAGTCTTCATCTAGCCGGTATATCATCAATTTTAGG
>Neophrissospongia_nolitangere_MW000676
CCAGATATGGCTTTTCCAAGATTAAATAATATTAGTTTTTGAGTTTTACCGCCATCATTAATATTACTGTTAGGTTCGGCTTTTGTTGAACAAGGGGTTGGCGCTGGATGAACGCTTTATCCGCCTTTATCTAGTATACAAGCCCATTCAGGGGGATCTGTAGATGCGGCGATATTTAGTCTTCATCTAGCCGGTATATCATCAATTTTAGG
>Neophrissospongia_nolitangere_MW000675
CCAGATATGGCTTTTCCAAGATTAAATAATATTAGTTTTTGAGTTTTACCGCCATCATTAATATTACTGTTAGGTTCGGCTTTTGTTGAACAAGGGGTTGGCGCTGGATGAACGCTTTATCCGCCTTTATCTAGTATACAAGCCCATTCAGGGGGATCTGTAGATGCGGCGATATTTAGTCTTCATCTAGCCGGTATATCATCAATTTTAGG
>Neophrissospongia_nolitangere_MW000674
CCAGATATGGCTTTTCCAAGATTAAATAATATTAGTTTTTGAGTTTTACCGCCATCATTAATATTACTGTTAGGTTCGGCTTTTGTTGAACAAGGGGTTGGCGCTGGATGAACGCTTTATCCGCCTTTATCTAGTATACAAGCCCATTCAGGGGGATCTGTAGATGCGGCGATATTTAGTCTTCATCTAGCCGGTATATCATCAATTTTAGG
>Neophrissospongia_nolitangere_MW000673
CCAGATATGGCTTTTCCAAGATTAAATAATATTAGTTTTTGAGTTTTACCGCCATCATTAATATTACTGTTAGGTTCGGCTTTTGTTGAACAAGGGGTTGGCGCTGGATGAACGCTTTATCCGCCTTTATCTAGTATACAAGCCCATTCAGGGGGATCTGTAGATGCGGCGATATTTAGTCTTCATCTAGCCGGTATATCATCAATTTTAGG
>Neophrissospongia_nolitangere_MW000672
CCAGATATGGCTTTTCCAAGATTAAATAATATTAGTTTTTGAGTTTTACCGCCATCATTAATATTACTGTTAGGTTCGGCTTTTGTTGAACAAGGGGTTGGCGCTGGATGAACGCTTTATCCGCCTTTATCTAGTATACAAGCCCATTCAGGGGGATCTGTAGATGCGGCGATATTTAGTCTTCATCTAGCCGGTATATCATCAATTTTAGG
>Neophrissospongia_nolitangere_MW000678
CCAGATATGGCTTTTCCAAGATTAAATAATATTAGTTTTTGAGTTTTACCGCCATCATTAATATTACTGTTAGGTTCGGCTTTTGTTGAACAAGGGGTTGGCGCTGGATGAACGCTTTATCCGCCTTTATCTAGTATACAAGCCCATTCAGGGGGATCTGTAGATGCGGCGATATTTAGTCTTCATCTAGCCGGTATATCATCAATTTTAGG
>Neophrissospongia_galapagoensis_LR698925
CCAGATATGGCTTTTCCAAGATTAAATAATATCAGTTTTTGAGTTTTACCGCCATCATTAATATTACTGTTAGGTTCGGCTTTTGTAGAACAAGGGGTTGGCGCTGGATGAACGCTTTATCCGCCTTTATCTAGTATACAAGCCCATTCCGGGGGATCTGTAGATGCAGCGATATTTAGTCTTCATCTAGCCGGTATATCATCAATTTTAGG
>Neophrissospongia_galapagoensis_LR698924
CCAGATATGGCTTTTCCAAGATTAAATAATATCAGTTTTTGAGTTTTACCGCCATCATTAATATTACTGTTAGGTTCGGCTTTTGTAGAACAAGGGGTTGGCGCTGGATGAACGCTTTATCCGCCTTTATCTAGTATACAAGCCCATTCCGGGGGATCTGTAGATGCAGCGATATTTAGTCTTCATCTAGCCGGTATATCATCAATTTTAGG
>Neophrissospongia_sp._LR698926
CCAGATATGGCTTTTCCAAGATTAAATAATATCAGTTTTTGAGTTTTACCGCCATCATTAATATTACTGTTAGGTTCGGCTTTTGTTGAACAAGGGGTTGGCGCTGGATGAACGCTTTATCCGCCTTTATCTAGTATACAAGCCCATTCAGGGGGATCTGTAGATGCAGCGATATTTAGTCTTCATCTAGCCGGTATATCATCAATTTTAGG
>Neophrissospongia_galapagoensis_KY652805
CCAGATATGGCTTTTCCAAGATTAAATAATATCAGTTTTTGAGTTTTACCGCCATCATTAATATTACTGTTAGGTTCGGCTTTTGTAGAACAAGGGGTTGGCGCTGGATGAACGCTTTATCCGCCTTTATCTAGTATACAAGCCCATTCAGGGGGATCTGTAGATGCAGCGATATTTAGTCTTCATCTAGCCGGTATATCATCAATTTTAGG
>Neophrissospongia_galapagoensis_KY652808
CCAGATATGGCTTTTCCAAGATTAAATAATATCAGTTTTTGAGTTTTACCGCCATCATTAATATTACTGTTAGGTTCGGCTTTTGTAGAACAAGGGGTTGGCGCTGGATGAACGCTTTATCCGCCTTTATCTAGTATACAAGCCCATTCAGGGGGATCTGTAGATGCAGCGATATTTAGTCTTCATCTAGCCGGTATATCATCAATTTTAGG
>Neophrissospongia_galapagoensis_KY652811
CCAGATATGGCTTTTCCAAGATTAAATAATATCAGTTTTTGAGTTTTACCGCCATCATTAATATTACTGTTAGGTTCGGCTTTTGTAGAACAAGGGGTTGGCGCTGGATGAACGCTTTATCCGCCTTTATCTAGTATACAAGCCCATTCAGGGGGATCTGTAGATGCAGCGATATTTAGTCTTCATCTAGCCGGTATATCATCAATTTTAGG
>Neophrissospongia_galapagoensis_KY652809
CCAGATATGGCTTTTCCAAGATTAAATAATATCAGTTTTTGAGTTTTACCGCCATCATTAATATTACTGTTAGGTTCGGCTTTTGTAGAACAAGGGGTTGGCGCTGGATGAACGCTTTATCCGCCTTTATCTAGTATACAAGCCCATTCAGGGGGATCTGTAGATGCAGCGATATTTAGTCTTCATCTAGCCGGTATATCATCAATTTTAGG
>Neophrissospongia_galapagoensis_KY652807
CCAGATATGGCTTTTCCAAGATTAAATAATATCAGTTTTTGAGTTTTACCGCCATCATTAATATTACTGTTAGGTTCGGCTTTTGTAGAACAAGGGGTTGGCGCTGGATGAACGCTTTATCCGCCTTTATCTAGTATACAAGCCCATTCAGGGGGATCTGTAGATGCAGCGATATTTAGTCTTCATCTAGCCGGTATATCATCAATTTTAGG
>Neophrissospongia_galapagoensis_KY652806
CCAGATATGGCTTTTCCAAGATTAAATAATATCAGTTTTTGAGTTTTACCGCCATCATTAATATTACTGTTAGGTTCGGCTTTTGTAGAACAAGGGGTTGGCGCTGGATGAACGCTTTATCCGCCTTTATCTAGTATACAAGCCCATTCAGGGGGATCTGTAGATGCAGCGATATTTAGTCTTCATCTAGCCGGTATATCATCAATTTTAGG
>Neophrissospongia_galapagoensis_KY652810
CCAGATATGGCTTTTCCAAGATTAAATAATATCAGTTTTTGAGTTTTACCGCCATCATTAATATTACTGTTAGGTTCGGCTTTTGTAGAACAAGGGGTTGGCGCTGGATGAACGCTTTATCCGCCTTTATCTAGTATACAAGCCCATTCAGGGGGATCTGTAGATGCAGCGATATTTAGTCTTCATCTAGCCGGTATATCATCAATTTTAGG
>Melophlus_sp._HM592688
CCAGATATGGCTTTTCCAAGATTAAATAATATTAGTTTTTGAGTTTTACCTCCATCTTTAATATTACTGTTAGGCTCAGCTTTTGTTGAACAAGGGGTGGGGGCCGGATGAACTCTTTATCCCCCTTTATCAAGTGTTCAAGCTCATTCGGGGGGTTCGGTAGATGCAGCAATATTTAGTCTTCATTTGGCCGGGATTTCCTCAATTTTAGG
>Melophlus_sarasinorum_OK513082
CCAGATATGGCTTTTCCAAGATTAAATAATATTAGTTTTTGAGTTTTACCTCCATCTTTAATATTACTGTTAGGCTCAGCTTTTGTTGAACAAGGGGTGGGGGCCGGATGAACTCTTTATCCCCCTTTATCAAGTGTTCAAGCTCATTCGGGGGGTTCGGTAGATGCAGCAATATTTAGTCTTCATTTGGCCGGGATTTCCTCCATTTTAGG
>Caminus_sp._MT815829
CCCGATATGGCTTTTCCAAGATTAAATAATATTAGTTTTTGAGTTTTACCTCCATCTTTAATATTACTGTTAGGTTCAGCTTTTGTTGAACAAGGGGTTGGGGCCGGATGAACTCTTTATCCGCCTTTATCAAGTGTTCAAGCTCATTCTGGGGGTTCGGTAGATGCAGCCATATTTAGTCTTCATTTGGCCGGTATTTCTTCCATTTTAGG
>Caminus_vulcani_EU442205
CCAGATATGGCTTTTCCAAGATTAAATAATATTAGTTTTTGAGTTTTACCTCCATCTTTAATATTACTGTTAGGTTCAGCTTTTGTTGAACAAGGGGTTGGGGCCGGATGAACCCTTTATCCGCCTTTATCAAGTGTTCAAGCTCATTCTGGGGGTTCGGTAGATGCTGCTATATTTAGTCTTCATTTGGCCGGGATTTCCTCAATTTTAGG
>Caminus_vulcani_ON130546
CCAGATATGGCTTTTCCAAGATTAAATAATATTAGTTTTTGAGTTTTACCTCCATCTTTAATATTACTGTTAGGTTCAGCTTTTGTTGAACAAGGGGTTGGGGCCGGATGAACCCTTTATCCGCCTTTATCAAGTGTTCAAGCTCATTCAGGGGGTTCGGTAGATGCTGCCATATTTAGTCTTCATTTGGCCGGGATTTCCTCAATTTTAGG
>Caminus_carmabi_MT815828
CCAGATATGGCTTTTCCAAGATTAAATAATATTAGTTTTTGAGTTTTACCTCCATCTTTAATATTACTGTTAGGTTCAGCTTTTGTTGAACAAGGGGTTGGGGCCGGATGAACCCTTTATCCGCCTTTATCAAGTGTTCAAGCTCATTCAGGGGGTTCGGTAGATGCTGCCATATTTAGTCTTCATTTGGCCGGGATTTCCTCAATTTTAGG
>Lamellomorpha_australis_MK033625
CCGGATATGGCTTTTCCAAGATTAAATAATATTAGTTTTTGAGTWTTACCYCCATCATTAATATTACTGTTAGGCTCAGCTTTTGTAGAACAAGGGGTTGGAGCCGGATGAACTCTTTATCCGCCTCTATCGAGCGTTCAAGCTCATTCAGGGGGTTCGGTAGATGCGGCAATATTTAGTCTTCATTTGGCTGGWATTTCATCAATTCTAGG
>Penares_sp._KX685306
CCGGATATGGCTTTTCCAAGGTTAAATAATATTAGCTTTTGAGTTTTACCCCCATCTTTAATATTACTGTTAGGTTCCGCTTTTGTTGAACAAGGGGTTGGTGCCGGATGAACTCTTTATCCACCTTTATCGAGTGTACAGGCACATTCGGGAGGTTCGGTAGATGCCGCAATATTTAGTCTTCATTTGGCCGGGATTTCATCTATTTTAGG
>Penares_sp._KX685302
CCGGATATGGCTTTTCCAAGGTTAAATAATATTAGCTTTTGAGTTTTACCCCCATCTTTAATATTACTGTTAGGTTCCGCTTTTGTTGAACAAGGGGTTGGTGCCGGATGAACTCTTTATCCACCTTTATCGAGTGTACAGGCACATTCGGGAGGTTCGGTAGATGCCGCAATATTTAGTCTTCATTTGGCCGGGATTTCATCTATTTTAGG
>Penares_sp._KX685304
CCGGATATGGCTTTTCCAAGGTTAAATAATATTAGCTTTTGAGTTTTACCCCCATCTTTAATATTACTGTTAGGTTCCGCTTTTGTTGAACAAGGGGTTGGTGCCGGATGAACTCTTTATCCACCTTTATCGAGTGTACAGGCACATTCGGGAGGTTCGGTAGATGCCGCAATATTTAGTCTTCATTTGGCCGGGATTTCATCTATTTTAGG
>Penares_sp._KX685303
CCGGATATGGCTTTTCCAAGGTTAAATAATATTAGCTTTTGAGTTTTACCCCCATCTTTAATATTACTGTTAGGTTCCGCTTTTGTTGAACAAGGGGTTGGTGCCGGATGAACTCTTTATCCACCTTTATCGAGTGTACAGGCACATTCGGGAGGTTCGGTAGATGCCGCAATATTTAGTCTTCATTTGGCCGGGATTTCATCTATTTTAGG
>Penares_sp._KX685305
CCGGATATGGCTTTTCCAAGGTTAAATAATATTAGCTTTTGAGTTTTACCCCCATCTTTAATATTACTGTTAGGTTCCGCTTTTGTTGAACAAGGGGTTGGTGCCGGATGAACTCTTTATCCACCTTTATCGAGTGTACAGGCACATTCGGGAGGTTCGGTAGATGCCGCAATATTTAGTCTTCATTTGGCCGGGATTTCATCTATTTTAGG
>Penares_orthotriaena_MT491580
CCGGATATGGCTTTTCCGAGATTAAATAATATTAGTTTTTGAGTTTTACCCCCATCTTTAATATTATTGTTAGGTTCCGCTTTTGTTGAACAAGGGGTTGGAGCCGGATGAACTCTTTATCCGCCATTATCGAGTGTTCAAGCTCATTCTGGAGGTTCGGTAGATGCAGCAATATTTAGTCTTCATTTGGCCGGGATTTCATCAATTTTAGG
>Penares_orthotriaena_MT491579
CCGGATATGGCTTTTCCGAGATTAAATAATATTAGTTTTTGAGTTTTACCCCCATCTTTAATATTATTGTTAGGTTCCGCTTTTGTTGAACAAGGGGTTGGAGCCGGATGAACTCTTTATCCGCCATTATCGAGTGTTCAAGCTCATTCTGGAGGTTCGGTAGATGCAGCAATATTTAGTCTTCATTTGGCCGGGATTTCATCAATTTTAGG
>Penares_orthotriaena_MT491577
CCGGATATGGCTTTTCCGAGATTAAATAATATTAGTTTTTGAGTTTTACCCCCATCTTTAATATTATTGTTAGGTTCCGCTTTTGTTGAACAAGGGGTTGGAGCCGGATGAACTCTTTATCCGCCATTATCGAGTGTTCAAGCTCATTCTGGAGGTTCGGTAGATGCAGCAATATTTAGTCTTCATTTGGCCGGGATTTCATCAATTTTAGG
>Penares_orthotriaena_MT491578
CCGGATATGGCTTTTCCGAGATTAAATAATATTAGTTTTTGAGTTTTACCCCCATCTTTAATATTATTGTTAGGTTCCGCTTTTGTTGAACAAGGGGTTGGAGCCGGATGAACTCTTTATCCGCCATTATCGAGTGTTCAAGCTCATTCTGGAGGTTCGGTAGATGCAGCAATATTTAGTCTTCATTTGGCCGGGATTTCATCAATTTTAGG
>Penares_sp1_ON130542
CCGGATATGGCTTTTCCAAGATTAAATAATATTAGTTTTTGAGTTTTACCCCCATCTTTAATATTACTGTTAGGTTCAGCTTTTGTTGAACAAGGGGTTGGAGCCGGATGAACTCTTTATCCGCCTTTATCGAGTGTACAAGCTCATTCAGGAGGTTCGGTAGATGCAGCAATATTTAGTCTTCATTTGGCCGGGATTTCATCAATTTTAGG
>Penares_sp1_ON130541
CCGGATATGGCTTTTCCAAGATTAAATAATATTAGTTTTTGAGTTTTACCCCCATCTTTAATATTACTGTTAGGTTCAGCTTTTGTTGAACAAGGGGTTGGAGCCGGATGAACTCTTTATCCGCCTTTATCGAGTGTACAAGCTCATTCAGGAGGTTCGGTAGATGCAGCAATATTTAGTCTTCATTTGGCCGGGATTTCATCAATTTTAGG
>Penares_sp1_ON130540
CCGGATATGGCTTTTCCAAGATTAAATAATATTAGTTTTTGAGTTTTACCCCCATCTTTAATATTACTGTTAGGTTCAGCTTTTGTTGAACAAGGGGTTGGAGCCGGATGAACTCTTTATCCGCCTTTATCGAGTGTACAAGCTCATTCAGGAGGTTCGGTAGATGCAGCAATATTTAGTCTTCATTTGGCCGGGATTTCATCAATTTTAGG
>Penares_helleri_ON130539
CCTGATATGGCTTTTCCAAGATTAAATAATATTAGTTTTTGAGTTTTACCCCCATCTTTAATATTACTGTTAGGTTCCGCTTTTGTTGAACAAGGGGTTGGAGCCGGATGAACTCTTTATCCGCCTTTATCGAGTGTTCAAGCTCATTCAGGAGGTTCGGTAGATGCAGCAATATTTAGTCTTCATTTGGCCGGGATTTCATCAATTTTAGG
>Penares_helleri_ON130538
CCTGATATGGCTTTTCCAAGATTAAATAATATTAGTTTTTGAGTTTTACCCCCATCTTTAATATTACTGTTAGGTTCCGCTTTTGTTGAACAAGGGGTTGGAGCCGGATGAACTCTTTATCCGCCTTTATCGAGTGTTCAAGCTCATTCAGGAGGTTCGGTAGATGCAGCAATATTTAGTCTTCATTTGGCCGGGATTTCATCAATTTTAGG
>Erylus_aleuticus_EU442201
CCGGATATGGCTTTTCCAAGATTAAATAATATTAGTTTTTGAGTTTTACCCCCATCTTTAATATTACTGTTAGGTTCCGCTTTTGTTGAACAAGGGGTTGGAGCTGGATGAACTCTTTATCCTCCTTTATCGAGTGTACAAGCTCATTCAGGGGGTTCGGTAGATGCAGCAATATTTAGTYTTCATTTAGCCGGTATTTCATCAATTTTGGG
>Erylus_granularis_HM592729
CCGGATATGGCTTTTCCAAGATTAAATAATATTAGTTTTTGAGTTTTACCTCCATCTTTAATATTACTGTTAGGTTCCGCTTTTGTTGAACAAGGGGTTGGAGCCGGATGAACTCTTTATCCGCCTTTATCGAGTGTTCAAGCTCATTCAGGGGGTTCAGTAGATGCGGCAATATTTAGTCTTCATTTGGCCGGTATTTCATCAATTTTAGG
>Erylus_discophorus_ON130532
CCGGATATGGCTTTTCCAAGATTAAATAATATTAGTTTTTGAGTTTTACCCCCATCTTTAATATTACTGTTAGGTTCCGCTTTTGTCGAACAAGGGGTTGGAGCCGGATGAACTCTTTATCCACCTTTATCGAGTGTACAAGCTCATTCGGGGGGTTCGGTAGATGCGGCAATATTTAGTCTTCATTTGGCCGGTATTTCATCAATTTTAGG
>Erylus_discophorus_ON130531
CCGGATATGGCTTTTCCAAGATTAAATAATATTAGTTTTTGAGTTTTACCCCCATCTTTAATATTACTGTTAGGTTCCGCTTTTGTCGAACAAGGGGTTGGAGCCGGATGAACTCTTTATCCACCTTTATCGAGTGTACAAGCTCATTCGGGGGGTTCGGTAGATGCGGCAATATTTAGTCTTCATTTGGCCGGTATTTCATCAATTTTAGG
>Erylus_discophorus_HM592692
CCGGATATGGCTTTTCCAAGATTAAATAATATTAGTTTTTGAGTTTTACCCCCATCTTTAATATTACTGTTAGGTTCCGCTTTTGTCGAACAAGGGGTTGGAGCCGGATGAACTCTTTATCCACCTTTATCGAGTGTCCAAGCTCATTCGGGGGGTTCGGTAGATGCGGCAATATTTAGTCTTCATTTGGCCGGTATTTCATCAATTTTAGG
>Erylus_discophorus_ON130533
CCGGATATGGCTTTTCCAAGATTAAATAATATTAGTTTTTGAGTTTTACCCCCATCTTTAATATTACTGTTAGGTTCCGCTTTTGTCGAACAAGGGGTTGGAGCCGGATGAACTCTTTATCCACCTTTATCGAGTGTCCAAGCTCATTCGGGGGGTTCGGTAGATGCGGCAATATTTAGTCTTCATTTGGCCGGTATTTCATCAATTTTAGG
>Erylus_discophorus_EU442206
CCGGATATGGCTTTTCCAAGATTAAATAATATTAGTTTTTGAGTTTTACCCCCATCTTTAATATTACTGTTAGGTTCCGCTTTTGTCGAACAAGGGGTTGGAGCCGGATGAACTCTTTATCCACCTTTATCGAGTGTCCAAGCTCATTCGGGGGGTTCGGTAGATGCGGCAATATTTAGTCTTCATTTGGCCGGTATTTCATCAATTTTAGG
>Erylus_discophorus_ON130534
CCGGATATGGCTTTTCCAAGATTAAATAATATTAGTTTTTGAGTTTTACCCCCATCTTTAATATTACTGTTAGGTTCCGCTTTTGTCGAACAAGGGGTTGGAGCCGGATGAACTCTTTATCCACCTTTATCGAGTGTCCAAGCTCATTCGGGGGGTTCGGTAGATGCGGCAATATTTAGTCTTCATTTGGCCGGTATTTCATCAATTTTAGG
>Erylus_mamillaris_ON130530
CCGGATATGGCTTTTCCAAGATTAAATAATATTAGTTTTTGAGTTTTACCCCCATCTTTAATATTACTATTAGGTTCCGCTTTTGTCGAACAAGGGGTTGGAGCCGGATGAACTCTTTATCCGCCTTTATCGAGTGTTCAAGCTCATTCAGGGGGTTCGGTAGATGCGGCAATATTTAGTCTTCATTTGGCCGGTATTTCATCAATTTTAGG
>Erylus_deficiens_EU442204
CCGGATATGGCTTTTCCAAGATTAAATAATATTAGTTTTTGAGTTTTACCCCCATCTTTAATATTACTGTTAGGTTCCGCTTTTGTCGAACAAGGGGTTGGAGCCGGATGAACTCTTTATCCACCTTTATCGAGTGTTCAAGCTCATTCAGGGGGTTCGGTAGATGCGGCAATATTTAGTCTTCATTTGGCCGGTATTTCCTCAATTTTAGG
>Erylus_mamillaris_EU442207
CCGGATATGGCTTTTCCAAGATTAAATAATATTAGTTTTTGAGTTTTACCCCCATCTTTAATATTACTGCTAGGTTCCGCTTTTGTCGAACAAGGGGTTGGAGCCGGATGAACTCTTTATCCACCTTTATCGAGTGTTCAAGCTCATTCAGGGGGTTCGGTAGATGCGGCAATATTTAGTCTTCATTTGGCCGGTATTTCATCAATTTTAGG
>Erylus_deficiens_ON130535
CCGGATATGGCTTTTCCAAGATTAAATAATATTAGTTTTTGAGTTTTACCCCCATCTTTAATATTACTGTTAGGTTCCGCTTTTGTCGAACAAGGGGTTGGAGCCGGATGAACTCTTTATCCACCTTTATCGAGTGTTCAAGCTCATTCAGGGGGTTCGGTAGATGCGGCAATATTTAGTCTTCATTTGGCCGGTATTTCATCAATTTTAGG
>Erylus_sp._HM592687
CCGGATATGGCTTTTCCAAGATTAAATAATATTAGTTTTTGAGTTTTACCCCCATCTTTAATATTACTGTTAGGTTCCGCTTTTGTCGAACAAGGGGTTGGAGCCGGATGAACTCTTTATCCACCTTTATCGAGTGTTCAAGCTCATTCAGGGGGTTCGGTAGATGCGGCAATATTTAGTCTTCATTTGGCCGGTATTTCATCAATTTTAGG
>Penares_cf._MT491584
CCGGATATGGCTTTCCCAAGATTAAATAATATTAGTTTTTGAGTTTTACCCCCATCTTTAATATTACTGTTAGGCTCAGCTTTTGTCGAACAAGGGGTTGGAGCCGGATGAACTCTTTATCCGCCTTTATCGAGTGTTCAAGCTCATTCAGGGGGTTCGGTAGATGCGGCAATATTTAGTCTTCATTTGGCCGGGATTTCATCAATTTTAGG
>Penares_cf._MT491583
CCGGATATGGCTTTCCCAAGATTAAATAATATTAGTTTTTGAGTTTTACCCCCATCTTTAATATTACTGTTAGGCTCAGCTTTTGTCGAACAAGGGGTTGGAGCCGGATGAACTCTTTATCCGCCTTTATCGAGTGTTCAAGCTCATTCAGGGGGTTCGGTAGATGCGGCAATATTTAGTCTTCATTTGGCCGGGATTTCATCAATTTTAGG
>Penares_cf._MT491582
CCGGATATGGCTTTCCCAAGATTAAATAATATTAGTTTTTGAGTTTTACCCCCATCTTTAATATTACTGTTAGGCTCAGCTTTTGTCGAACAAGGGGTTGGAGCCGGATGAACTCTTTATCCGCCTTTATCGAGTGTTCAAGCTCATTCAGGGGGTTCGGTAGATGCGGCAATATTTAGTCTTCATTTGGCCGGGATTTCATCAATTTTAGG
>Penares_cf._MT491581
CCGGATATGGCTTTCCCAAGATTAAATAATATTAGTTTTTGAGTTTTACCCCCATCTTTAATATTACTGTTAGGCTCAGCTTTTGTCGAACAAGGGGTTGGAGCCGGATGAACTCTTTATCCGCCTTTATCGAGTGTTCAAGCTCATTCAGGGGGTTCGGTAGATGCGGCAATATTTAGTCTTCATTTGGCCGGGATTTCATCAATTTTAGG
>Penares_cf._MT491585
CCGGATATGGCTTTCCCAAGATTAAATAATATTAGTTTTTGAGTTTTACCCCCATCTTTAATATTACTGTTAGGCTCAGCTTTTGTCGAACAAGGGGTTGGAGCCGGATGAACTCTTTATCCGCCTTTATCGAGTGTTCAAGCTCATTCAGGGGGTTCGGTAGATGCGGCAATATTTAGTCTTCATTTGGCCGGGATTTCATCAATTTTAGG
>Erylus_topsenti_HM592733
CCGGATATGGCTTTTCCAAGATTAAATAATATTAGTTTTTGAGTTTTACCCCCATCTTTAATATTACTGTTAGGTTCCGCTTTTGTTGAACAAGGGGTTGGAGCTGGATGAACTCTTTATCCCCCTTTATCGAGTGTCCAAGCTCATTCAGGGGGTTCTGTAGATGCAGCAATATTTAGTCTTCATTTGGCCGGGATTTCATCAATTTTAGG
>Penares_alatus_MT491586
CCGGATATGGCTTTTCCAAGATTAAATAATATTAGTTTTTGAGTTTTACCTCCATCTTTAATATTACTGTTAGGTTCTGCTTTTGTTGAACAAGGGGTTGGAGCGGGATGAACTCTTTATCCGCCTTTATCGAGTGTTCAAGCCCATTCGGGGGGTTCGGTAGATGCAGCAATATTTAGTCTTCATTTGGCCGGGATTTCATCAATTTTAGG
>Penares_sphaera_MT491587
CCGGATATGGCTTTTCCAAGATTAAATAATATTAGTTTTTGAGTTTTACCTCCATCTTTAATATTACTGTTAGGTTCTGCTTTTGTTGAACAAGGGGTTGGAGCCGGATGAACTCTTTATCCCCCTTTATCGAGTGTCCAAGCTCATTCGGGGGGTTCGGTAGATGCAGCAATATTTAGTCTTCATTTGGCCGGGATTTCATCAATTTTAGG
>Pachymatisma_johnstonia_EF564337
CCGGATATGGCTTTTCCAAGATTAAATAATATTAGTTTTTGAGTTTTACCTCCATCTTTAATATTATTGTTAGGCTCAGCTTTTGTTGAACAAGGGGTTGGAGCCGGATGAACTCTTTATCCGCCTTTATCGAGTGTTCAAGCTCATTCAGGGGGTTCGGTAGATGCAGCAATATTTAGTCTTCATTTGGCCGGGATTTCATCAATTTTAGG
>Pachymatisma_johnstonia_EF564331
CCGGATATGGCTTTTCCAAGATTAAATAATATTAGTTTTTGAGTTTTACCTCCATCTTTAATATTATTGTTAGGCTCAGCTTTTGTTGAACAAGGGGTTGGAGCCGGATGAACTCTTTATCCGCCTTTATCGAGTGTTCAAGCTCATTCAGGGGGTTCGGTAGATGCAGCAATATTTAGTCTTCATTTGGCCGGGATTTCATCAATTTTAGG
>Pachymatisma_johnstonia_EF564341
CCGGATATGGCTTTTCCAAGATTAAATAATATTAGTTTTTGAGTTTTACCTCCATCTTTAATATTATTGTTAGGCTCAGCTTTTGTTGAACAAGGGGTTGGAGCCGGATGAACTCTTTATCCGCCTTTATCGAGTGTTCAAGCTCATTCAGGGGGTTCGGTAGATGCAGCAATATTTAGTCTTCATTTGGCCGGGATTTCATCAATTTTAGG
>Pachymatisma_johnstonia_EF564340
CCGGATATGGCTTTTCCAAGATTAAATAATATTAGTTTTTGAGTTTTACCTCCATCTTTAATATTATTGTTAGGCTCAGCTTTTGTTGAACAAGGGGTTGGAGCCGGATGAACTCTTTATCCGCCTTTATCGAGTGTTCAAGCTCATTCAGGGGGTTCGGTAGATGCAGCAATATTTAGTCTTCATTTGGCCGGGATTTCATCAATTTTAGG
>Pachymatisma_johnstonia_EF564339
CCGGATATGGCTTTTCCAAGATTAAATAATATTAGTTTTTGAGTTTTACCTCCATCTTTAATATTATTGTTAGGCTCAGCTTTTGTTGAACAAGGGGTTGGAGCCGGATGAACTCTTTATCCGCCTTTATCGAGTGTTCAAGCTCATTCAGGGGGTTCGGTAGATGCAGCAATATTTAGTCTTCATTTGGCCGGGATTTCATCAATTTTAGG
>Pachymatisma_johnstonia_EF564338
CCGGATATGGCTTTTCCAAGATTAAATAATATTAGTTTTTGAGTTTTACCTCCATCTTTAATATTATTGTTAGGCTCAGCTTTTGTTGAACAAGGGGTTGGAGCCGGATGAACTCTTTATCCGCCTTTATCGAGTGTTCAAGCTCATTCAGGGGGTTCGGTAGATGCAGCAATATTTAGTCTTCATTTGGCCGGGATTTCATCAATTTTAGG
>Pachymatisma_johnstonia_EF564335
CCGGATATGGCTTTTCCAAGATTAAATAATATTAGTTTTTGAGTTTTACCTCCATCTTTAATATTATTGTTAGGCTCAGCTTTTGTTGAACAAGGGGTTGGAGCCGGATGAACTCTTTATCCGCCTTTATCGAGTGTTCAAGCTCATTCAGGGGGTTCGGTAGATGCAGCAATATTTAGTCTTCATTTGGCCGGGATTTCATCAATTTTAGG
>Pachymatisma_johnstonia_EF564334
CCGGATATGGCTTTTCCAAGATTAAATAATATTAGTTTTTGAGTTTTACCTCCATCTTTAATATTATTGTTAGGCTCAGCTTTTGTTGAACAAGGGGTTGGAGCCGGATGAACTCTTTATCCGCCTTTATCGAGTGTTCAAGCTCATTCAGGGGGTTCGGTAGATGCAGCAATATTTAGTCTTCATTTGGCCGGGATTTCATCAATTTTAGG
>Pachymatisma_johnstonia_EF564333
CCGGATATGGCTTTTCCAAGATTAAATAATATTAGTTTTTGAGTTTTACCTCCATCTTTAATATTATTGTTAGGCTCAGCTTTTGTTGAACAAGGGGTTGGAGCCGGATGAACTCTTTATCCGCCTTTATCGAGTGTTCAAGCTCATTCAGGGGGTTCGGTAGATGCAGCAATATTTAGTCTTCATTTGGCCGGGATTTCATCAATTTTAGG
>Pachymatisma_johnstonia_EF564332
CCGGATATGGCTTTTCCAAGATTAAATAATATTAGTTTTTGAGTTTTACCTCCATCTTTAATATTATTGTTAGGCTCAGCTTTTGTTGAACAAGGGGTTGGAGCCGGATGAACTCTTTATCCGCCTTTATCGAGTGTTCAAGCTCATTCAGGGGGTTCGGTAGATGCAGCAATATTTAGTCTTCATTTGGCCGGGATTTCATCAATTTTAGG
>Pachymatisma_johnstonia_EF564330
CCGGATATGGCTTTTCCAAGATTAAATAATATTAGTTTTTGAGTTTTACCTCCATCTTTAATATTATTGTTAGGCTCAGCTTTTGTTGAACAAGGGGTTGGAGCCGGATGAACTCTTTATCCGCCTTTATCGAGTGTTCAAGCTCATTCAGGGGGTTCGGTAGATGCAGCAATATTTAGTCTTCATTTGGCCGGGATTTCATCAATTTTAGG
>Pachymatisma_normani_EF564327
CCGGATATGGCTTTTCCAAGATTAAATAATATTAGTTTTTGAGTTTTACCTCCATCTTTAATATTATTGTTAGGCTCAGCTTTTGTTGAACAAGGGGTTGGAGCCGGATGAACTCTTTATCCGCCTTTATCGAGTGTTCAAGCTCATTCAGGGGGTTCGGTAGATGCAGCAATATTTAGTCTTCATTTGGCCGGGATTTCATCAATTTTAGG
>Pachymatisma_normani_EF564329
CCGGATATGGCTTTTCCAAGATTAAATAATATTAGTTTTTGAGTTTTACCTCCATCTTTAATATTATTGTTAGGCTCAGCTTTTGTTGAACAAGGGGTTGGAGCCGGATGAACTCTTTATCCGCCTTTATCGAGTGTTCAAGCTCATTCAGGGGGTTCGGTAGATGCAGCAATATTTAGTCTTCATTTGGCCGGGATTTCATCAATTTTAGG
>Pachymatisma_normani_EF564328
CCGGATATGGCTTTTCCAAGATTAAATAATATTAGTTTTTGAGTTTTACCTCCATCTTTAATATTATTGTTAGGCTCAGCTTTTGTTGAACAAGGGGTTGGAGCCGGATGAACTCTTTATCCGCCTTTATCGAGTGTTCAAGCTCATTCAGGGGGTTCGGTAGATGCAGCAATATTTAGTCTTCATTTGGCCGGGATTTCATCAATTTTAGG
>Pachymatisma_normani_EF564326
CCGGATATGGCTTTTCCAAGATTAAATAATATTAGTTTTTGAGTTTTACCTCCATCTTTAATATTATTGTTAGGCTCAGCTTTTGTTGAACAAGGGGTTGGAGCCGGATGAACTCTTTATCCGCCTTTATCGAGTGTTCAAGCTCATTCAGGGGGTTCGGTAGATGCAGCAATATTTAGTCTTCATTTGGCCGGGATTTCATCAATTTTAGG
>Pachymatisma_normani_EF564325
CCGGATATGGCTTTTCCAAGATTAAATAATATTAGTTTTTGAGTTTTACCTCCATCTTTAATATTATTGTTAGGCTCAGCTTTTGTTGAACAAGGGGTTGGAGCCGGATGAACTCTTTATCCGCCTTTATCGAGTGTTCAAGCTCATTCAGGGGGTTCGGTAGATGCAGCAATATTTAGTCTTCATTTGGCCGGGATTTCATCAATTTTAGG
>Pachymatisma_normani_EF564324
CCGGATATGGCTTTTCCAAGATTAAATAATATTAGTTTTTGAGTTTTACCTCCATCTTTAATATTATTGTTAGGCTCAGCTTTTGTTGAACAAGGGGTTGGAGCCGGATGAACTCTTTATCCGCCTTTATCGAGTGTTCAAGCTCATTCAGGGGGTTCGGTAGATGCAGCAATATTTAGTCTTCATTTGGCCGGGATTTCATCAATTTTAGG
>Pachymatisma_normani_EF564323
CCGGATATGGCTTTTCCAAGATTAAATAATATTAGTTTTTGAGTTTTACCTCCATCTTTAATATTATTGTTAGGCTCAGCTTTTGTTGAACAAGGGGTTGGAGCCGGATGAACTCTTTATCCGCCTTTATCGAGTGTTCAAGCTCATTCAGGGGGTTCGGTAGATGCAGCAATATTTAGTCTTCATTTGGCCGGGATTTCATCAATTTTAGG
>Pachymatisma_normani_EF564322
CCGGATATGGCTTTTCCAAGATTAAATAATATTAGTTTTTGAGTTTTACCTCCATCTTTAATATTATTGTTAGGCTCAGCTTTTGTTGAACAAGGGGTTGGAGCCGGATGAACTCTTTATCCGCCTTTATCGAGTGTTCAAGCTCATTCAGGGGGTTCGGTAGATGCAGCAATATTTAGTCTTCATTTGGCCGGGATTTCATCAATTTTAGG
>Penares_candidatus_HM592719
CCGGATATGGCTTTTCCAAGATTAAATAATATTAGTTTTTGAGTTTTACCTCCATCTTTAATATTACTGTTAGGTTCTGCTTTTGTCGAACAAGGGGTTGGAGCCGGATGAACTCTTTATCCGCCTTTATCGAGTGTTCAAGCTCATTCAGGGGGTTCGGTAGATGCAGCAATATTTAKTCTTCATTTGGCCGGGATTTCATCAATTTTAGG
>Penares_candidatus_ON130543
CCGGATATGGCTTTTCCAAGATTAAATAATATTAGTTTTTGAGTTTTACCTCCATCTTTAATATTACTGTTAGGTTCTGCTTTTGTCGAACAAGGGGTTGGAGCCGGATGAACTCTTTATCCGCCTTTATCGAGTGTTCAAGCTCATTCAGGGGGTTCGGTAGATGCAGCAATATTTAGTCTTCATTTGGCCGGGATTTCATCAATTTTAGG
>Macandrewia_sp._MW543306
CCGGATATGGCTTTTCCAAGATTAAATAATATTAGTTTTTGAGTTTTACCCCCATCATTAATATTGTTATTAGGCTCAGCTTTTGTTGAACAAGGGGTTGGAGCTGGATGAACTCTTTATCCGCCTCTATCGAGCGTACAAGCTCATTCAGGGGGTTCGGTAGATGCAGCGATATTTAGTCTTCATTTGGCCGGGATTTCATCAATTTTAGG
>Macandrewia_azorica_MW000690
CCGGATATGGCTTTTCCAAGATTAAATAATATTAGTTTTTGAGTTTTACCCCCATCATTAATACTGTTATTAGGCTCAGCTTTTGTTGAACAAGGGGTTGGAGCGGGATGAACTCTTTATCCGCCTCTATCGAGCGTACAAGCTCATTCAGGGGGTTCGGTAGATGCAGCGATATTTAGTCTTCATTTAGCCGGGATTTCATCAATTTTAGG
>Macandrewia_azorica_MW000692
CCGGATATGGCTTTTCCAAGATTAAATAATATTAGTTTTTGAGTTTTACCCCCATCATTAATACTGTTATTAGGCTCAGCTTTTGTTGAACAAGGGGTTGGAGCGGGATGAACTCTTTATCCGCCTCTATCGAGCGTACAAGCTCATTCAGGGGGTTCGGTAGATGCAGCGATATTTAGTCTTCATTTAGCCGGGATTTCATCAATTTTAGG
>Macandrewia_azorica_MW000688
CCGGATATGGCTTTTCCAAGATTAAATAATATTAGTTTTTGAGTTTTACCCCCATCATTAATACTGTTATTAGGCTCAGCTTTTGTTGAACAAGGGGTTGGAGCGGGATGAACTCTTTATCCGCCTCTATCGAGCGTACAAGCTCATTCAGGGGGTTCGGTAGATGCAGCGATATTTAGTCTTCATTTAGCCGGGATTTCATCAATTTTAGG
>Macandrewia_azorica_MW000685
CCGGATATGGCTTTTCCAAGATTAAATAATATTAGTTTTTGAGTTTTACCCCCATCATTAATACTGTTATTAGGCTCAGCTTTTGTTGAACAAGGGGTTGGAGCGGGATGAACTCTTTATCCGCCTCTATCGAGCGTACAAGCTCATTCAGGGGGTTCGGTAGATGCAGCGATATTTAGTCTTCATTTAGCCGGGATTTCATCAATTTTAGG
>Macandrewia_azorica_MW000691
CCGGATATGGCTTTTCCAAGATTAAATAATATTAGTTTTTGAGTTTTACCCCCATCATTAATACTGTTATTAGGCTCAGCTTTTGTTGAACAAGGGGTTGGAGCGGGATGAACTCTTTATCCGCCTCTATCGAGCGTACAAGCTCATTCAGGGGGTTCGGTAGATGCAGCGATATTTAGTCTTCATTTAGCCGGGATTTCATCAATTTTAGG
>Macandrewia_azorica_MW000687
CCGGATATGGCTTTTCCAAGATTAAATAATATTAGTTTTTGAGTTTTACCCCCATCATTAATACTGTTATTAGGCTCAGCTTTTGTTGAACAAGGGGTTGGAGCGGGATGAACTCTTTATCCGCCTCTATCGAGCGTACAAGCTCATTCAGGGGGTTCGGTAGATGCAGCGATATTTAGTCTTCATTTAGCCGGGATTTCATCAATTTTAGG
>Macandrewia_azorica_MW000693
CCGGATATGGCTTTTCCAAGATTAAATAATATTAGTTTTTGAGTTTTACCCCCATCATTAATACTGTTATTAGGCTCAGCTTTTGTTGAACAAGGGGTTGGAGCGGGATGAACTCTTTATCCGCCTCTATCGAGCGTACAAGCTCATTCAGGGGGTTCGGTAGATGCAGCGATATTTAGTCTTCATTTAGCCGGGATTTCATCAATTTTAGG
>Macandrewia_azorica_MW000689
CCGGATATGGCTTTTCCAAGATTAAATAATATTAGTTTTTGAGTTTTACCCCCATCATTAATACTGTTATTAGGCTCAGCTTTTGTTGAACAAGGGGTTGGAGCGGGATGAACTCTTTATCCGCCTCTATCGAGCGTACAAGCTCATTCAGGGGGTTCGGTAGATGCAGCGATATTTAGTCTTCATTTAGCCGGGATTTCATCAATTTTAGG
>Macandrewia_azorica_MW000686
CCGGATATGGCTTTTCCAAGATTAAATAATATTAGTTTTTGAGTTTTACCCCCATCATTAATACTGTTATTAGGCTCAGCTTTTGTTGAACAAGGGGTTGGAGCGGGATGAACTCTTTATCCGCCTCTATCGAGCGTACAAGCTCATTCAGGGGGTTCGGTAGATGCAGCGATATTTAGTCTTCATTTAGCCGGGATTTCATCAATTTTAGG
>Macandrewia_azorica_MW000684
CCGGATATGGCTTTTCCAAGATTAAATAATATTAGTTTTTGAGTTTTACCCCCATCATTAATACTGTTATTAGGCTCAGCTTTTGTTGAACAAGGGGTTGGAGCTGGATGAACTCTTTATCCGCCTCTATCGAGCGTACAAGCTCATTCAGGGGGTTCGGTAGATGCAGCGATATTTAGTCTTCATTTAGCCGGGATTTCATCAATTTTAGG
>Macandrewia_azorica_MW000683
CCGGATATGGCTTTTCCAAGATTAAATAATATTAGTTTTTGAGTTTTACCCCCATCATTAATACTGTTATTAGGCTCAGCTTTTGTTGAACAAGGGGTTGGAGCTGGATGAACTCTTTATCCGCCTCTATCGAGCGTACAAGCTCATTCAGGGGGTTCGGTAGATGCAGCGATATTTAGTCTTCATTTAGCCGGGATTTCATCAATTTTAGG
>Macandrewia_sp._MT491635
CCGGATATGGCTTTTCCAAGATTAAATAATATTAGTTTCTGAGTTTTACCCCCATCATTAATACTGTTATTAGGCTCAGCTTTTGTTGAACAAGGGGTTGGAGCTGGATGAACTCTTTATCCGCCTCTATCGAGCGTACAAGCTCATTCAGGGGGTTCGGTAGATGCTGCGATATTTAGTCTTCATTTGGCCGGGATTTCATCAATTTTAGG
>Macandrewia_sp._MT491634
CCGGATATGGCTTTTCCAAGATTAAATAATATTAGTTTTTGAGTTTTACCCCCATCATTAATACTGTTATTAGGCTCAGCTTTTGTTGAACAAGGGGTTGGAGCGGGATGAACTCTTTATCCGCCTCTATCGAGCGTACAAGCTCATTCAGGGGGTTCGGTAGATGCTGCGATATTTAGTCTTCATTTGGCCGGGATTTCATCAATTTTAGG
>Ciocalypta_sp._OX422413
CCGGATATGGCTTTTCCAAGATTAAATAATATTAGTTTTTGAGTTTTACCCCCATCATTAATACTATTGTTAGGTTCAGCTTTTGTTGAACAAGGGGTTGGAGCGGGATGAACTCTTTATCCGCCTTTATCGAGCGTACAAGCTCACTCAGGAGGTTCAGTTGATGCAGCGATATTTAGTCTTCATTTGGCTGGGATTTCATCAATTTTAGG
>Ciocalypta_sp._OP267311
CCGGATATGGCTTTTCCAAGATTAAATAATATTAGTTTTTGAGTTTTACCCCCATCATTAATACTATTGTTAGGTTCAGCTTTTGTTGAACAAGGGGTTGGAGCGGGATGAACTCTTTATCCGCCTTTATCGAGCGTACAAGCTCACTCAGGAGGTTCAGTTGATGCAGCGATATTTAGTCTTCATTTGGCTGGGATTTCATCAATTTTAGG
>Neoaulaxinia_clavata_KR270693
CCGGATATGGCTTTTCCAAGATTAAATAATATTAGTTTTTGAGTTTTACCCCCATCATTAATACTACTGTTAGGTTCAGCTTTTGTCGAACAAGGGGTTGGAGCCGGATGAACACTTTATCCGCCTCTATCGAGCGTACAAGCTCACTCAGGAGGTTCAGTTGATGCAGCGATATTTAGTCTTCATTTGGCTGGGATTTCATCTATTTTAGG
>Neoaulaxinia_persicum_LR698919
CCGGATATGGCTTTTCCAAGATTAAATAATATTAGTTTTTGAGTTTTACCCCCCTCATTAATACTACTGTTAGGTTCAGCTTTTGTCGAACAAGGGGTTGGAGCCGGATGAACACTTTATCCGCCTCTATCGAGCGTACAAGCTCACTCAGGAGGTTCAGTTGATGCAGCGATATTTAGTCTTCATTTGGCTGGGATTTCATCGATTTTAGG
>Neoaulaxinia_persicum_LR698920
CCGGATATGGCTTTTCCAAGATTAAATAATATTAGTTTTTGAGTTTTACCCCCCTCATTAATACTACTGTTAGGTTCAGCTTTTGTCGAACAAGGGGTTGGAGCCGGATGAACACTTTATCCGCCTCTATCGAGCGTACAAGCTCACTCAGGAGGTTCAGTTGATGCAGCGATATTTAGTCTTCATTTGGCTGGGATTTCATCGATTTTAGG
>Neoaulaxinia_persicum_KX685292
CCGGATATGGCTTTTCCAAGATTAAATAATATTAGTTTTTGAGTTTTACCCCCCTCATTAATACTACTGTTAGGTTCAGCTTTTGTCGAACAAGGGGTTGGAGCCGGATGAACACTTTATCCGCCTCTATCGAGCGTACAAGCTCACTCAGGAGGTTCAGTTGATGCAGCGATATTTAGTCTTCATTTGGCTGGGATTTCATCGATTTTAGG
>Neoaulaxinia_persicum_KX685291
CCGGATATGGCTTTTCCAAGATTAAATAATATTAGTTTTTGAGTTTTACCCCCCTCATTAATACTACTGTTAGGTTCAGCTTTTGTCGAACAAGGGGTTGGAGCCGGATGAACACTTTATCCGCCTCTATCGAGCGTACAAGCTCACTCAGGAGGTTCAGTTGATGCAGCGATATTTAGTCTTCATTTGGCTGGGATTTCATCGATTTTAGG
>Neoaulaxinia_persicum_KX685290
CCGGATATGGCTTTTCCAAGATTAAATAATATTAGTTTTTGAGTTTTACCCCCCTCATTAATACTACTGTTAGGTTCAGCTTTTGTCGAACAAGGGGTTGGAGCCGGATGAACACTTTATCCGCCTCTATCGAGCGTACAAGCTCACTCAGGAGGTTCAGTTGATGCAGCGATATTTAGTCTTCATTTGGCTGGGATTTCATCGATTTTAGG
>Neoaulaxinia_persicum_KX685293
CCGGATATGGCTTTTCCAAGATTAAATAATATTAGTTTTTGAGTTTTACCCCCCTCATTAATACTACTGTTAGGTTCAGCTTTTGTCGAACAAGGGGTTGGAGCCGGATGAACACTTTATCCGCCTCTATCGAGCGTACAAGCTCACTCAGGAGGTTCAGTTGATGCAGCGATATTTAGTCTTCATTTGGCTGGGATTTCATCGATTTTAGG
>Neoaulaxinia_persicum_KX685295
CCGGATATGGCTTTTCCAAGATTAAATAATATTAGTTTTTGAGTTTTACCCCCCTCATTAATACTACTGTTAGGTTCAGCTTTTGTCGAACAAGGGGTTGGAGCCGGATGAACACTTTATCCGCCTCTATCGAGCGTACAAGCTCACTCAGGAGGTTCAGTTGATGCAGCGATATTTAGTCTTCATTTGGCTGGGATTTCATCGATTTTAGG
>Neoaulaxinia_persicum_KX685294
CCGGATATGGCTTTTCCAAGATTAAATAATATTAGTTTTTGAGTTTTACCCCCCTCATTAATACTACTGTTAGGTTCAGCTTTTGTCGAACAAGGGGTTGGAGCCGGATGAACACTTTATCCGCCTCTATCGAGCGTACAAGCTCACTCAGGAGGTTCAGTTGATGCAGCGATATTTAGTCTTCATTTGGCTGGGATTTCATCGATTTTAGG
>Neoaulaxinia_persicum_KX685296
CCGGATATGGCTTTTCCAAGATTAAATAATATTAGTTTTTGAGTTTTACCCCCCTCATTAATACTACTGTTAGGTTCAGCTTTTGTCGAACAAGGGGTTGGAGCCGGATGAACACTTTATCCGCCTCTATCGAGCGTACAAGCTCACTCAGGAGGTTCAGTTGATGCAGCGATATTTAGTCTTCATTTGGCTGGGATTTCATCGATTTTAGG
>Neoaulaxinia_sp._LN624200
CCGGATATGGCTTTTCCAAGATTAAATAATATTAGTTTTTGAGTTTTACCCCCCTCATTAATACTACTGTTAGGTTCAGCTTTTGTCGAACAAGGGGTTGGAGCCGGATGAACACTTTATCCGCCTCTATCGAGCGTACAAGCTCACTCAGGAGGTTCAGTTGATGCAGCGATATTTAGTCTTCATTTGGCTGGGATTTCATCGATTTTAGG
>Neoaulaxinia_sp._LN624198
CCGGATATGGCTTTTCCAAGATTAAATAATATTAGTTTTTGAGTTTTACCCCCCTCATTAATACTACTGTTAGGTTCAGCTTTTGTCGAACAAGGGGTTGGAGCCGGATGAACACTTTATCCGCCTCTATCGAGCGTACAAGCTCACTCAGGAGGTTCAGTTGATGCAGCGATATTTAGTCTTCATTTGGCTGGGATTTCATCGATTTTAGG
>Neoaulaxinia_persicum_LR698923
CCGGATATGGCTTTTCCAAGATTAAATAATATTAGTTTTTGAGTTTTACCCCCCTCATTAATACTACTGTTAGGTTCAGCTTTTGTCGAACAAGGGGTTGGAGCCGGATGAACACTTTATCCGCCTCTATCGAGCGTACAAGCTCACTCAGGAGGTTCAGTTGATGCAGCGATATTTAGTCTTCATTTGGCTGGGATTTCATCGATTTTAGG
>Neoaulaxinia_persicum_LR698922
CCGGATATGGCTTTTCCAAGATTAAATAATATTAGTTTTTGAGTTTTACCCCCCTCATTAATACTACTGTTAGGTTCAGCTTTTGTCGAACAAGGGGTTGGAGCCGGATGAACACTTTATCCGCCTCTATCGAGCGTACAAGCTCACTCAGGAGGTTCAGTTGATGCAGCGATATTTAGTCTTCATTTGGCTGGGATTTCATCGATTTTAGG
>Neoaulaxinia_persicum_LR698921
CCGGATATGGCTTTTCCAAGATTAAATAATATTAGTTTTTGAGTTTTACCCCCCTCATTAATACTACTGTTAGGTTCAGCTTTTGTCGAACAAGGGGTTGGAGCCGGATGAACACTTTATCCGCCTCTATCGAGCGTACAAGCTCACTCAGGAGGTTCAGTTGATGCAGCGATATTTAGTCTTCATTTGGCTGGGATTTCATCGATTTTAGG
>Neoaulaxinia_sp._LN624202
CCGGATATGGCTTTTCCAAGATTAAATAATATTAGTTTTTGAGTTTTACCCCCCTCATTAATACTACTGTTAGGTTCAGCTTTTGTCGAACAAGGGGTTGGAGCCGGATGAACACTTTATCCGCCTCTATCGAGCGTACAAGCTCACTCAGGAGGTTCAGTTGATGCAGCGATATTTAGTCTTCATTTGGCTGGGATTTCATCGATTTTAGG
>Neoaulaxinia_sp._LN624199
CCGGATATGGCTTTTCCAAGATTAAATAATATTAGTTTTTGAGTTTTACCCCCCTCATTAATACTACTGTTAGGTTCAGCTTTTGTCGAACAAGGGGTTGGAGCCGGATGAACACTTTATCCGCCTCTATCGAGCGTACAAGCTCACTCAGGAGGTTCAGTTGATGCAGCGATATTTAGTCTTCATTTGGCTGGGATTTCATCGATTTTAGG
>Neoaulaxinia_zingiberadix_KR270722
CCGGATATGGCTTTTCCAAGATTAAATAATATTAGTTTTTGAGTTTTACCCCCATCATTAATACTACTGTTAGGTTCAGCTTTTGTCGAACAAGGGGTTGGAGCCGGATGAACACTTTATCCGCCTCTATCGAGCGTACAAGCTCACTCAGGAGGTTCAGTTGATGCAGCGATATTTAGTCTTCATTTGGCTGGGATTTCATCGATTTTAGG
>Neoaulaxinia_zingiberadix_KR270715
CCGGATATGGCTTTTCCAAGATTAAATAATATTAGTTTTTGAGTTTTACCCCCATCATTAATACTACTGTTAGGTTCAGCTTTTGTCGAACAAGGGGTTGGAGCCGGATGAACACTTTATCCGCCTCTATCGAGCGTACAAGCTCACTCAGGAGGTTCAGTTGATGCAGCGATATTTAGTCTTCATTTGGCTGGGATTTCATCGATTTTAGG
>Neoaulaxinia_zingiberadix_KR270707
CCGGATATGGCTTTTCCAAGATTAAATAATATTAGTTTTTGAGTTTTACCCCCATCATTAATACTACTGTTAGGTTCAGCTTTTGTCGAACAAGGGGTTGGAGCCGGATGAACACTTTATCCGCCTCTATCGAGCGTACAAGCTCACTCAGGAGGTTCAGTTGATGCAGCGATATTTAGTCTTCATTTGGCTGGGATTTCATCGATTTTAGG
>Neoaulaxinia_zingiberadix_KR270709
CCGGATATGGCTTTTCCAAGATTAAATAATATTAGTTTTTGAGTTTTACCCCCATCATTAATACTACTGTTAGGTTCAGCTTTTGTCGAACAAGGGGTTGGAGCCGGATGAACACTTTATCCGCCTCTATCGAGCGTACAAGCTCACTCAGGAGGTTCAGTTGATGCAGCGATATTTAGTCTTCATTTGGCTGGGATTTCATCGATTTTAGG
>Neoaulaxinia_zingiberadix_KR270723
CCGGATATGGCTTTTCCAAGATTAAATAATATTAGTTTTTGAGTTTTACCCCCATCATTAATACTACTGTTAGGTTCAGCTTTTGTCGAACAAGGGGTTGGAGCCGGATGAACACTTTATCCGCCTCTATCGAGCGTACAAGCTCACTCAGGAGGTTCAGTTGATGCAGCGATATTTAGTCTTCATTTGGCTGGGATTTCATCGATTTTAGG
>Neoaulaxinia_zingiberadix_KR270716
CCGGATATGGCTTTTCCAAGATTAAATAATATTAGTTTTTGAGTTTTACCCCCATCATTAATACTACTGTTAGGTTCAGCTTTTGTCGAACAAGGGGTTGGAGCCGGATGAACACTTTATCCGCCTCTATCGAGCGTACAAGCTCACTCAGGAGGTTCAGTTGATGCAGCGATATTTAGTCTTCATTTGGCTGGGATTTCATCGATTTTAGG
>Neoaulaxinia_zingiberadix_KR270725
CCGGATATGGCTTTTCCAAGATTAAATAATATTAGTTTTTGAGTTTTACCCCCATCATTAATACTACTGTTAGGTTCAGCTTTTGTCGAACAAGGGGTTGGAGCCGGATGAACACTTTATCCGCCTCTATCGAGCGTACAAGCTCACTCAGGAGGTTCAGTTGATGCAGCGATATTTAGTCTTCATTTGGCTGGGATTTCATCGATTTTAGG
>Neoaulaxinia_zingiberadix_KR270724
CCGGATATGGCTTTTCCAAGATTAAATAATATTAGTTTTTGAGTTTTACCCCCATCATTAATACTACTGTTAGGTTCAGCTTTTGTCGAACAAGGGGTTGGAGCCGGATGAACACTTTATCCGCCTCTATCGAGCGTACAAGCTCACTCAGGAGGTTCAGTTGATGCAGCGATATTTAGTCTTCATTTGGCTGGGATTTCATCGATTTTAGG
>Neoaulaxinia_zingiberadix_KR270721
CCGGATATGGCTTTTCCAAGATTAAATAATATTAGTTTTTGAGTTTTACCCCCATCATTAATACTACTGTTAGGTTCAGCTTTTGTCGAACAAGGGGTTGGAGCCGGATGAACACTTTATCCGCCTCTATCGAGCGTACAAGCTCACTCAGGAGGTTCAGTTGATGCAGCGATATTTAGTCTTCATTTGGCTGGGATTTCATCGATTTTAGG
>Neoaulaxinia_zingiberadix_KR270720
CCGGATATGGCTTTTCCAAGATTAAATAATATTAGTTTTTGAGTTTTACCCCCATCATTAATACTACTGTTAGGTTCAGCTTTTGTCGAACAAGGGGTTGGAGCCGGATGAACACTTTATCCGCCTCTATCGAGCGTACAAGCTCACTCAGGAGGTTCAGTTGATGCAGCGATATTTAGTCTTCATTTGGCTGGGATTTCATCGATTTTAGG
>Neoaulaxinia_zingiberadix_KR270719
CCGGATATGGCTTTTCCAAGATTAAATAATATTAGTTTTTGAGTTTTACCCCCATCATTAATACTACTGTTAGGTTCAGCTTTTGTCGAACAAGGGGTTGGAGCCGGATGAACACTTTATCCGCCTCTATCGAGCGTACAAGCTCACTCAGGAGGTTCAGTTGATGCAGCGATATTTAGTCTTCATTTGGCTGGGATTTCATCGATTTTAGG
>Neoaulaxinia_zingiberadix_KR270718
CCGGATATGGCTTTTCCAAGATTAAATAATATTAGTTTTTGAGTTTTACCCCCATCATTAATACTACTGTTAGGTTCAGCTTTTGTCGAACAAGGGGTTGGAGCCGGATGAACACTTTATCCGCCTCTATCGAGCGTACAAGCTCACTCAGGAGGTTCAGTTGATGCAGCGATATTTAGTCTTCATTTGGCTGGGATTTCATCGATTTTAGG
>Neoaulaxinia_zingiberadix_KR270717
CCGGATATGGCTTTTCCAAGATTAAATAATATTAGTTTTTGAGTTTTACCCCCATCATTAATACTACTGTTAGGTTCAGCTTTTGTCGAACAAGGGGTTGGAGCCGGATGAACACTTTATCCGCCTCTATCGAGCGTACAAGCTCACTCAGGAGGTTCAGTTGATGCAGCGATATTTAGTCTTCATTTGGCTGGGATTTCATCGATTTTAGG
>Neoaulaxinia_zingiberadix_KR270714
CCGGATATGGCTTTTCCAAGATTAAATAATATTAGTTTTTGAGTTTTACCCCCATCATTAATACTACTGTTAGGTTCAGCTTTTGTCGAACAAGGGGTTGGAGCCGGATGAACACTTTATCCGCCTCTATCGAGCGTACAAGCTCACTCAGGAGGTTCAGTTGATGCAGCGATATTTAGTCTTCATTTGGCTGGGATTTCATCGATTTTAGG
>Neoaulaxinia_zingiberadix_KR270713
CCGGATATGGCTTTTCCAAGATTAAATAATATTAGTTTTTGAGTTTTACCCCCATCATTAATACTACTGTTAGGTTCAGCTTTTGTCGAACAAGGGGTTGGAGCCGGATGAACACTTTATCCGCCTCTATCGAGCGTACAAGCTCACTCAGGAGGTTCAGTTGATGCAGCGATATTTAGTCTTCATTTGGCTGGGATTTCATCGATTTTAGG
>Neoaulaxinia_zingiberadix_KR270712
CCGGATATGGCTTTTCCAAGATTAAATAATATTAGTTTTTGAGTTTTACCCCCATCATTAATACTACTGTTAGGTTCAGCTTTTGTCGAACAAGGGGTTGGAGCCGGATGAACACTTTATCCGCCTCTATCGAGCGTACAAGCTCACTCAGGAGGTTCAGTTGATGCAGCGATATTTAGTCTTCATTTGGCTGGGATTTCATCGATTTTAGG
>Neoaulaxinia_zingiberadix_KR270711
CCGGATATGGCTTTTCCAAGATTAAATAATATTAGTTTTTGAGTTTTACCCCCATCATTAATACTACTGTTAGGTTCAGCTTTTGTCGAACAAGGGGTTGGAGCCGGATGAACACTTTATCCGCCTCTATCGAGCGTACAAGCTCACTCAGGAGGTTCAGTTGATGCAGCGATATTTAGTCTTCATTTGGCTGGGATTTCATCGATTTTAGG
>Neoaulaxinia_zingiberadix_KR270710
CCGGATATGGCTTTTCCAAGATTAAATAATATTAGTTTTTGAGTTTTACCCCCATCATTAATACTACTGTTAGGTTCAGCTTTTGTCGAACAAGGGGTTGGAGCCGGATGAACACTTTATCCGCCTCTATCGAGCGTACAAGCTCACTCAGGAGGTTCAGTTGATGCAGCGATATTTAGTCTTCATTTGGCTGGGATTTCATCGATTTTAGG
>Neoaulaxinia_zingiberadix_KR270708
CCGGATATGGCTTTTCCAAGATTAAATAATATTAGTTTTTGAGTTTTACCCCCATCATTAATACTACTGTTAGGTTCAGCTTTTGTCGAACAAGGGGTTGGAGCCGGATGAACACTTTATCCGCCTCTATCGAGCGTACAAGCTCACTCAGGAGGTTCAGTTGATGCAGCGATATTTAGTCTTCATTTGGCTGGGATTTCATCGATTTTAGG
>Neoaulaxinia_zingiberadix_KR270706
CCGGATATGGCTTTTCCAAGATTAAATAATATTAGTTTTTGAGTTTTACCCCCATCATTAATACTACTGTTAGGTTCAGCTTTTGTCGAACAAGGGGTTGGAGCCGGATGAACACTTTATCCGCCTCTATCGAGCGTACAAGCTCACTCAGGAGGTTCAGTTGATGCAGCGATATTTAGTCTTCATTTGGCTGGGATTTCATCGATTTTAGG
>Neoaulaxinia_zingiberadix_KR270705
CCGGATATGGCTTTTCCAAGATTAAATAATATTAGTTTTTGAGTTTTACCCCCATCATTAATACTACTGTTAGGTTCAGCTTTTGTCGAACAAGGGGTTGGAGCCGGATGAACACTTTATCCGCCTCTATCGAGCGTACAAGCTCACTCAGGAGGTTCAGTTGATGCAGCGATATTTAGTCTTCATTTGGCTGGGATTTCATCGATTTTAGG
>Neoaulaxinia_zingiberadix_KR270704
CCGGATATGGCTTTTCCAAGATTAAATAATATTAGTTTTTGAGTTTTACCCCCATCATTAATACTACTGTTAGGTTCAGCTTTTGTCGAACAAGGGGTTGGAGCCGGATGAACACTTTATCCGCCTCTATCGAGCGTACAAGCTCACTCAGGAGGTTCAGTTGATGCAGCGATATTTAGTCTTCATTTGGCTGGGATTTCATCGATTTTAGG
>Neoaulaxinia_zingiberadix_KR270703
CCGGATATGGCTTTTCCAAGATTAAATAATATTAGTTTTTGAGTTTTACCCCCATCATTAATACTACTGTTAGGTTCAGCTTTTGTCGAACAAGGGGTTGGAGCCGGATGAACACTTTATCCGCCTCTATCGAGCGTACAAGCTCACTCAGGAGGTTCAGTTGATGCAGCGATATTTAGTCTTCATTTGGCTGGGATTTCATCGATTTTAGG
>Neoaulaxinia_zingiberadix_KR270702
CCGGATATGGCTTTTCCAAGATTAAATAATATTAGTTTTTGAGTTTTACCCCCATCATTAATACTACTGTTAGGTTCAGCTTTTGTCGAACAAGGGGTTGGAGCCGGATGAACACTTTATCCGCCTCTATCGAGCGTACAAGCTCACTCAGGAGGTTCAGTTGATGCAGCGATATTTAGTCTTCATTTGGCTGGGATTTCATCGATTTTAGG
>Neoaulaxinia_zingiberadix_KR270701
CCGGATATGGCTTTTCCAAGATTAAATAATATTAGTTTTTGAGTTTTACCCCCATCATTAATACTACTGTTAGGTTCAGCTTTTGTCGAACAAGGGGTTGGAGCCGGATGAACACTTTATCCGCCTCTATCGAGCGTACAAGCTCACTCAGGAGGTTCAGTTGATGCAGCGATATTTAGTCTTCATTTGGCTGGGATTTCATCGATTTTAGG
>Neoaulaxinia_zingiberadix_KR270700
CCGGATATGGCTTTTCCAAGATTAAATAATATTAGTTTTTGAGTTTTACCCCCATCATTAATACTACTGTTAGGTTCAGCTTTTGTCGAACAAGGGGTTGGAGCCGGATGAACACTTTATCCGCCTCTATCGAGCGTACAAGCTCACTCAGGAGGTTCAGTTGATGCAGCGATATTTAGTCTTCATTTGGCTGGGATTTCATCGATTTTAGG
>Neoaulaxinia_zingiberadix_KR270699
CCGGATATGGCTTTTCCAAGATTAAATAATATTAGTTTTTGAGTTTTACCCCCATCATTAATACTACTGTTAGGTTCAGCTTTTGTCGAACAAGGGGTTGGAGCCGGATGAACACTTTATCCGCCTCTATCGAGCGTACAAGCTCACTCAGGAGGTTCAGTTGATGCAGCGATATTTAGTCTTCATTTGGCTGGGATTTCATCGATTTTAGG
>Neoaulaxinia_zingiberadix_KR270698
CCGGATATGGCTTTTCCAAGATTAAATAATATTAGTTTTTGAGTTTTACCCCCATCATTAATACTACTGTTAGGTTCAGCTTTTGTCGAACAAGGGGTTGGAGCCGGATGAACACTTTATCCGCCTCTATCGAGCGTACAAGCTCACTCAGGAGGTTCAGTTGATGCAGCGATATTTAGTCTTCATTTGGCTGGGATTTCATCGATTTTAGG
>Neoaulaxinia_zingiberadix_KR270697
CCGGATATGGCTTTTCCAAGATTAAATAATATTAGTTTTTGAGTTTTACCCCCATCATTAATACTACTGTTAGGTTCAGCTTTTGTCGAACAAGGGGTTGGAGCCGGATGAACACTTTATCCGCCTCTATCGAGCGTACAAGCTCACTCAGGAGGTTCAGTTGATGCAGCGATATTTAGTCTTCATTTGGCTGGGATTTCATCGATTTTAGG
>Neoaulaxinia_zingiberadix_KR270696
CCGGATATGGCTTTTCCAAGATTAAATAATATTAGTTTTTGAGTTTTACCCCCATCATTAATACTACTGTTAGGTTCAGCTTTTGTCGAACAAGGGGTTGGAGCCGGATGAACACTTTATCCGCCTCTATCGAGCGTACAAGCTCACTCAGGAGGTTCAGTTGATGCAGCGATATTTAGTCTTCATTTGGCTGGGATTTCATCGATTTTAGG
>Neoaulaxinia_zingiberadix_KR270695
CCGGATATGGCTTTTCCAAGATTAAATAATATTAGTTTTTGAGTTTTACCCCCATCATTAATACTACTGTTAGGTTCAGCTTTTGTCGAACAAGGGGTTGGAGCCGGATGAACACTTTATCCGCCTCTATCGAGCGTACAAGCTCACTCAGGAGGTTCAGTTGATGCAGCGATATTTAGTCTTCATTTGGCTGGGATTTCATCGATTTTAGG
>Neoaulaxinia_zingiberadix_KR270694
CCGGATATGGCTTTTCCAAGATTAAATAATATTAGTTTTTGAGTTTTACCCCCATCATTAATACTACTGTTAGGTTCAGCTTTTGTCGAACAAGGGGTTGGAGCCGGATGAACACTTTATCCGCCTCTATCGAGCGTACAAGCTCACTCAGGAGGTTCAGTTGATGCAGCGATATTTAGTCTTCATTTGGCTGGGATTTCATCGATTTTAGG
>Gignouxia_sp._LR698903
CCGGATATGGCTTTTCCAAGATTAAATAATATTAGTTTTTGAGTTTTACCACCATCATTAATACTACTGTTAGGTTCAGCTTTTGTAGAACAAGGGGTTGGAGCCGGATGAACTCTTTATCCGCCTTTATCGAGTGTACAAGCTCATTCAGGAGGTTCTGTTGATGCAGCGATATTTAGTCTTCATTTGGCTGGGATTTCATCGATTTTAGG
>Sollasipelta_cavernicola_MT491627
CCGGATATGGGTTTTCCAAGATTAAATAATATTAGTTTTTGAGTTTTACCACCATCATTAATATTACTGTTAGGTTCGGCTTTTGTTGAACAAGGGGTTGGAGCCGGATGAACTCTTTATCCGCCTTTATCGAGCGTACAAGCTCATTCAGGAGGTTCGGTTGATGCAGCGATATTTAGTCTTCATTTGGCTGGGATTTCATCAATTTTAGG
>Sollasipelta_cavernicola_MT491626
CCGGATATGGGTTTTCCAAGATTAAATAATATTAGTTTTTGAGTTTTACCACCATCATTAATATTACTGTTAGGTTCGGCTTTTGTTGAACAAGGGGTTGGAGCCGGATGAACTCTTTATCCGCCTTTATCGAGCGTACAAGCTCATTCAGGAGGTTCGGTTGATGCAGCGATATTTAGTCTTCATTTGGCTGGGATTTCATCAATTTTAGG
>Callipelta_sp._LN624197
CCGGATATGGCTTTTCCAAGATTAAATAATATTAGTTTTTGAGTTTTACCACCATCATTAATACTACTGCTAGGTTCGGCTTTTGTTGAACAAGGGGTTGGAGCCGGATGAACTCTTTATCCGCCTTTATCGAGCGTACAAGCTCATTCAGGAGGTTCGGTTGATGCAGCGATATTTAGTCTTCATTTGGCTGGGATTTCATCAATTTTAGG
>Sollasipelta_thoosa_MT491625
CCGGACATGGCTTTTCCAAGATTAAATAATATTAGTTTTTGAGTATTACCACCATCATTAATACTACTGTTAGGATCGGCTTTTGTCGAACAAGGGGTTGGAGCCGGATGAACTCTTTATCCGCCTTTATCGAGTGTACAAGCTCATTCGGGAGGTTCGGTTGATGCAGCGATATTTAGTCTTCATTTGGCTGGGATTTCATCAATTTTAGG
>Sollasipelta_subterranea_LC682257
CCGGACATGGCTTTTCCAAGATTAAATAATATTAGTTTTTGAGTATTACCACCATCATTAATACTACTGTTAGGTTCGGCTTTTGTTGAACAAGGGGTTGGAGCCGGATGAACTCTTTATCCGCCTTTATCGAGCGTACAAGCTCATTCAGGAGGTTCGGTTGATGCAGCGATATTTAGTCTTCATTTGGCTGGGATTTCATCAATTTTAGG
>Sollasipelta_subterranea_LC682256
CCGGACATGGCTTTTCCAAGATTAAATAATATTAGTTTTTGAGTATTACCACCATCATTAATACTACTGTTAGGTTCGGCTTTTGTTGAACAAGGGGTTGGAGCCGGATGAACTCTTTATCCGCCTTTATCGAGCGTACAAGCTCATTCAGGAGGTTCGGTTGATGCAGCGATATTTAGTCTTCATTTGGCTGGGATTTCATCAATTTTAGG
>Sollasipelta_subterranea_LC682255
CCGGACATGGCTTTTCCAAGATTAAATAATATTAGTTTTTGAGTATTACCACCATCATTAATACTACTGTTAGGTTCGGCTTTTGTTGAACAAGGGGTTGGAGCCGGATGAACTCTTTATCCGCCTTTATCGAGCGTACAAGCTCATTCAGGAGGTTCGGTTGATGCAGCGATATTTAGTCTTCATTTGGCTGGGATTTCATCAATTTTAGG
>Sollasipelta_subterranea_LC682254
CCGGACATGGCTTTTCCAAGATTAAATAATATTAGTTTTTGAGTATTACCACCATCATTAATACTACTGTTAGGTTCGGCTTTTGTTGAACAAGGGGTTGGAGCCGGATGAACTCTTTATCCGCCTTTATCGAGCGTACAAGCTCATTCAGGAGGTTCGGTTGATGCAGCGATATTTAGTCTTCATTTGGCTGGGATTTCATCAATTTTAGG
>Sollasipelta_subterranea_LC682253
CCGGACATGGCTTTTCCAAGATTAAATAATATTAGTTTTTGAGTATTACCACCATCATTAATACTACTGTTAGGTTCGGCTTTTGTTGAACAAGGGGTTGGAGCCGGATGAACTCTTTATCCGCCTTTATCGAGCGTACAAGCTCATTCAGGAGGTTCGGTTGATGCAGCGATATTTAGTCTTCATTTGGCTGGGATTTCATCAATTTTAGG
>Sollasipelta_subterranea_LC682252
CCGGACATGGCTTTTCCAAGATTAAATAATATTAGTTTTTGAGTATTACCACCATCATTAATACTACTGTTAGGTTCGGCTTTTGTTGAACAAGGGGTTGGAGCCGGATGAACTCTTTATCCGCCTTTATCGAGCGTACAAGCTCATTCAGGAGGTTCGGTTGATGCAGCGATATTTAGTCTTCATTTGGCTGGGATTTCATCAATTTTAGG
>Sollasipelta_subterranea_LC682251
CCGGACATGGCTTTTCCAAGATTAAATAATATTAGTTTTTGAGTATTACCACCATCATTAATACTACTGTTAGGTTCGGCTTTTGTTGAACAAGGGGTTGGAGCCGGATGAACTCTTTATCCGCCTTTATCGAGCGTACAAGCTCATTCAGGAGGTTCGGTTGATGCAGCGATATTTAGTCTTCATTTGGCTGGGATTTCATCAATTTTAGG
>Gignouxia_sp._LR698902
CCGGACATGGCTTTTCCAAGATTAAATAATATTAGTTTTTGAGTATTACCACCATCATTAATACTACTTTTAGGTTCGGCTTTTGTTGAACAAGGAGTTGGAGCCGGATGAACTCTTTATCCGCCTTTATCGAGCGTACAAGCTCATTCAGGAGGTTCGGTTGATGCAGCGATATTTAGTCTTCATTTGGCTGGGATTTCATCAATTTTAGG
>Pleroma_turbinatum_LR698939
CCGGATATGGCTTTTCCTAGATTAAATAATATTAGTTTTTGAGTTTTACCACCATCATTAATATTACTGTTAGGCTCGGCTTTTGTCGAACAAGGGGTAGGTGCTGGATGAACACTCTATCCCCCTTTATCAAGTGTACAAGCTCATTCAGGGGGTTCTGTTGATGCAGCGATATTAAGTCTTCATTTGGCCGGTATATCATCAATTTTAGG
>Theonella_sp._LN624209
CCGGATATGGCTTTTCCAAGATTAAATAATATTAGTTTTTGAGTTTTACCCCCATCATTAATATTATTGTTAGGTTCAGCTTTTGTTGAACAAGGGGTTGGGGCTGGATGAACACTTTATCCCCCTCTATCGAGCATCCAAGCTCATTCAGGAGGTTCGGTTGATGCCGCGATATTTAGTCTTCATTTGGCCGGGATTTCCTCAATATTAGC
>Theonella_xantha_KJ494367
CCGGATATGGCTTTTCCAAGATTAAATAATATTAGTTTTTGAGTTTTACCCCCATCATTAATATTATTGTTAGGTTCAGCTTTTGTTGAACAAGGGGTTGGGGCTGGATGAACACTTTATCCCCCTCTATCAAGCATACAGGCTCATTCAGGAGGTTCGGTTGATGCCGCGATATTTAGTCTTCATTTGGCCGGGATTTCCTCAATTTTAGG
>Theonella_xantha_KJ494361
CCGGATATGGCTTTTCCAAGATTAAATAATATTAGTTTTTGAGTTTTACCCCCATCATTAATATTATTGTTAGGTTCAGCTTTTGTTGAACAAGGGGTTGGGGCTGGATGAACACTTTATCCCCCTCTATCAAGCATACAGGCTCATTCAGGAGGTTCGGTTGATGCCGCGATATTTAGTCTTCATTTGGCCGGGATTTCCTCAATTTTAGG
>Theonella_xantha_KJ494369
CCGGATATGGCTTTTCCAAGATTAAATAATATTAGTTTTTGAGTTTTACCCCCATCATTAATATTATTGTTAGGTTCAGCTTTTGTTGAACAAGGGGTTGGGGCTGGATGAACACTTTATCCCCCTCTATCAAGCATACAGGCTCATTCAGGAGGTTCGGTTGATGCCGCGATATTTAGTCTTCATTTGGCCGGGATTTCCTCAATTTTAGG
>Theonella_xantha_KJ494365
CCGGATATGGCTTTTCCAAGATTAAATAATATTAGTTTTTGAGTTTTACCCCCATCATTAATATTATTGTTAGGTTCAGCTTTTGTTGAACAAGGGGTTGGGGCTGGATGAACACTTTATCCCCCTCTATCAAGCATACAGGCTCATTCAGGAGGTTCGGTTGATGCCGCGATATTTAGTCTTCATTTGGCCGGGATTTCCTCAATTTTAGG
>Theonella_xantha_KJ494375
CCGGATATGGCTTTTCCAAGATTAAATAATATTAGTTTTTGAGTTTTACCCCCATCATTAATATTATTGTTAGGTTCAGCTTTTGTTGAACAAGGGGTTGGGGCTGGATGAACACTTTATCCCCCTCTATCAAGCATACAGGCTCATTCAGGAGGTTCGGTTGATGCCGCGATATTTAGTCTTCATTTGGCCGGGATTTCCTCAATTTTAGG
>Theonella_xantha_KJ494374
CCGGATATGGCTTTTCCAAGATTAAATAATATTAGTTTTTGAGTTTTACCCCCATCATTAATATTATTGTTAGGTTCAGCTTTTGTTGAACAAGGGGTTGGGGCTGGATGAACACTTTATCCCCCTCTATCAAGCATACAGGCTCATTCAGGAGGTTCGGTTGATGCCGCGATATTTAGTCTTCATTTGGCCGGGATTTCCTCAATTTTAGG
>Theonella_xantha_KJ494373
CCGGATATGGCTTTTCCAAGATTAAATAATATTAGTTTTTGAGTTTTACCCCCATCATTAATATTATTGTTAGGTTCAGCTTTTGTTGAACAAGGGGTTGGGGCTGGATGAACACTTTATCCCCCTCTATCAAGCATACAGGCTCATTCAGGAGGTTCGGTTGATGCCGCGATATTTAGTCTTCATTTGGCCGGGATTTCCTCAATTTTAGG
>Theonella_xantha_KJ494372
CCGGATATGGCTTTTCCAAGATTAAATAATATTAGTTTTTGAGTTTTACCCCCATCATTAATATTATTGTTAGGTTCAGCTTTTGTTGAACAAGGGGTTGGGGCTGGATGAACACTTTATCCCCCTCTATCAAGCATACAGGCTCATTCAGGAGGTTCGGTTGATGCCGCGATATTTAGTCTTCATTTGGCCGGGATTTCCTCAATTTTAGG
>Theonella_xantha_KJ494371
CCGGATATGGCTTTTCCAAGATTAAATAATATTAGTTTTTGAGTTTTACCCCCATCATTAATATTATTGTTAGGTTCAGCTTTTGTTGAACAAGGGGTTGGGGCTGGATGAACACTTTATCCCCCTCTATCAAGCATACAGGCTCATTCAGGAGGTTCGGTTGATGCCGCGATATTTAGTCTTCATTTGGCCGGGATTTCCTCAATTTTAGG
>Theonella_xantha_KJ494370
CCGGATATGGCTTTTCCAAGATTAAATAATATTAGTTTTTGAGTTTTACCCCCATCATTAATATTATTGTTAGGTTCAGCTTTTGTTGAACAAGGGGTTGGGGCTGGATGAACACTTTATCCCCCTCTATCAAGCATACAGGCTCATTCAGGAGGTTCGGTTGATGCCGCGATATTTAGTCTTCATTTGGCCGGGATTTCCTCAATTTTAGG
>Theonella_xantha_KJ494368
CCGGATATGGCTTTTCCAAGATTAAATAATATTAGTTTTTGAGTTTTACCCCCATCATTAATATTATTGTTAGGTTCAGCTTTTGTTGAACAAGGGGTTGGGGCTGGATGAACACTTTATCCCCCTCTATCAAGCATACAGGCTCATTCAGGAGGTTCGGTTGATGCCGCGATATTTAGTCTTCATTTGGCCGGGATTTCCTCAATTTTAGG
>Theonella_xantha_KJ494366
CCGGATATGGCTTTTCCAAGATTAAATAATATTAGTTTTTGAGTTTTACCCCCATCATTAATATTATTGTTAGGTTCAGCTTTTGTTGAACAAGGGGTTGGGGCTGGATGAACACTTTATCCCCCTCTATCAAGCATACAGGCTCATTCAGGAGGTTCGGTTGATGCCGCGATATTTAGTCTTCATTTGGCCGGGATTTCCTCAATTTTAGG
>Theonella_xantha_KJ494364
CCGGATATGGCTTTTCCAAGATTAAATAATATTAGTTTTTGAGTTTTACCCCCATCATTAATATTATTGTTAGGTTCAGCTTTTGTTGAACAAGGGGTTGGGGCTGGATGAACACTTTATCCCCCTCTATCAAGCATACAGGCTCATTCAGGAGGTTCGGTTGATGCCGCGATATTTAGTCTTCATTTGGCCGGGATTTCCTCAATTTTAGG
>Theonella_xantha_KJ494363
CCGGATATGGCTTTTCCAAGATTAAATAATATTAGTTTTTGAGTTTTACCCCCATCATTAATATTATTGTTAGGTTCAGCTTTTGTTGAACAAGGGGTTGGGGCTGGATGAACACTTTATCCCCCTCTATCAAGCATACAGGCTCATTCAGGAGGTTCGGTTGATGCCGCGATATTTAGTCTTCATTTGGCCGGGATTTCCTCAATTTTAGG
>Theonella_xantha_KJ494362
CCGGATATGGYTTTTCCAAGATTAAATAATATTAGTTTTTGAGTTTTACCCCCATCATTAATATTATTGTTAGGTTCAGCTTTTGTTGAACAAGGGGTTGGGGCTGGATGAACACTTTATCCCCCTCTATCAAGCATACAGGCTCATTCAGGAGGTTCGGTTGATGCCGCGATATTTAGTCTTCATTTGGCCGGGATTTCCTCAATTTTAGG
>Theonella_maricae_KJ494356
CCGGATATGGCTTTTCCAAGATTAAATAATATTAGTTTTTGAGTTTTACCCCCATCATTAATATTATTGTTAGGTTCAGCTTTTGTTGAACAAGGGGTTGGGGCTGGATGAACACTTTATCCCCCTCTATCGAGCATACAAGCTCATTCAGGAGGTTCGGTTGATGCCGCGATATTTAGTCTTCATTTGGCCGGGATTTCCTCAATTTTAGG
>Manihinea_conferta_LR698917
CCGGATATGGCTTTTCCAAGATTAAATAATATTAGTTTTTGAGTTTTACCCCCATCATTAATATTATTGTTAGGTTCAGCTTTTGTTGAACAAGGGGTTGGGGCTGGATGAACACTTTATCCCCCTCTATCGAGCATACAAGCTCATTCAGGAGGTTCGGTTGATGCCGCGATATTTAGTCTTCATTTGGCCGGGATTTCCTCAATTTTAGG
>Theonella_deliqua_KJ494355
CCGGATATGGCTTTTCCAAGATTAAATAATATTAGTTTTTGAGTTTTACCCCCATCATTGATATTATTGTTAGGTTCAGCTTTTGTTGAACAAGGGGTTGGGGCTGGATGAACMCTTTATCCCCCTCTATCGAGCATACAAGCTCATTCAGGAGGTTCGGTTGATGCCGCGATATTTAGTCTTCATTTGGCCGGGATTTCCTCAATTTTAGG
>Theonella_sp._KY625187
CCGGATATGGCTTTTCCAAGATTAAATAATATTAGTTTTTGAGTTTTACCCCCATCATTGATATTATTGCTAGGTTCAGCTTTTGTTGAACAAGGGGTTGGGGCTGGATGAACACTTTATCCCCCTCTATCGAGCATACAAGCTCATTCAGGAGGTTCGGTTGATGCCGCGATATTTAGTCTTCATTTGGCCGGGATTTCCTCAATTTTAGG
>Theonella_sp._OQ466552
CCGGATATGGCTTTTCCAAGATTAAATAATATTAGTTTTTGAGTTTTACCCCCATCATTGATATTATTGTTAGGTTCAGCTTTTGTTGAACAAGGGGTTGGGGCTGGATGAACACTTTATCCCCCTCTATCGAGCATACAAGNTCATTCAGGAGGTTCGGTTGATGCCGCGATATTTAGTCTTCATTTGGCCGGGATTTCCTCAATTTTAGG
>Theonella_sp._LN624210
CCGGATATGGCTTTTCCAAGATTAAATAATATTAGTTTTTGAGTTTTACCCCCATCAATGATATTATTGTTAGGTTCAGCTTTTGTTGAACAAGGGGTTGGGGCTGGATGAACACTTTATCCCCCTCTATCGAGCATACAAGCTCATTCAGGAGGTTCGGTTGATGCCGCGATATTTAGTCTTCATTTGGCCGGGATTTCCTCAATTTTAGG
>Theonella_mirabilis_LN624208
CCGGATATGGCTTTTCCAAGATTAAATAATATTAGTTTTTGAGTTTTACCCCCATCAATGATATTATTGTTAGGTTCAGCTTTTGTTGAACAAGGGGTTGGGGCTGGATGAACACTTTATCCCCCTCTATCGAGCATACAAGCTCATTCAGGAGGTTCGGTTGATGCCGCGATATTTAGTCTTCATTTGGCCGGGATTTCCTCAATTTTAGG
>Theonella_mirabilis_LR698947
CCGGATATGGCTTTTCCAAGATTAAATAATATTAGTTTTTGAGTTTTACCCCCATCAATGATATTATTGTTAGGTTCAGCTTTTGTTGAACAAGGGGTTGGGGCTGGATGAACACTTTATCCCCCTCTATCGAGCATACAAGCTCATTCAGGAGGTTCGGTTGATGCCGCGATATTTAGTCTTCATTTGGCCGGGATTTCCTCAATTTTAGG
>Siliquariaspongia_sp._LR698944
CCGGATATGGCTTTTCCAAGATTAAATAATATTAGTTTTTGAGTTTTACCCCCATCAATGATATTATTGTTAGGTTCAGCTTTTGTTGAACAAGGGGTTGGGGCTGGATGAACACTTTATCCCCCTCTATCGAGCATACAAGCTCATTCAGGAGGTTCGGTTGATGCCGCGATATTTAGTCTTCATTTGGCCGGGATTTCCTCAATTTTAGG
>Siliquariaspongia_sp._LR698941
CCGGATATGGCTTTTCCAAGATTAAATAATATTAGTTTTTGAGTTTTACCCCCATCAATGATATTATTGTTAGGTTCAGCTTTTGTTGAACAAGGGGTTGGGGCTGGATGAACACTTTATCCCCCTCTATCGAGCATACAAGCTCATTCAGGAGGTTCGGTTGATGCCGCGATATTTAGTCTTCATTTGGCCGGGATTTCCTCAATTTTAGG
>Siliquariaspongia_sp._LR698940
CCGGATATGGCTTTTCCAAGATTAAATAATATTAGTTTTTGAGTTTTACCCCCATCAATGATATTATTGTTAGGTTCAGCTTTTGTTGAACAAGGGGTTGGGGCTGGATGAACACTTTATCCCCCTCTATCGAGCATACAAGCTCATTCAGGAGGTTCGGTTGATGCCGCGATATTTAGTCTTCATTTGGCCGGGATTTCCTCAATTTTAGG
>Theonella_sp._MT491698
CCGGATATGGCTTTTCCAAGATTAAATAATATTAGTTTTTGAGTTTTACCCCCATCATTGATATTATTGTTAGGTTCAGCTTTTGTTGAACAAGGGGTTGGGGCTGGATGAACACTTTATCCCCCTCTATCGAGCATACAAGCTCATTCAGGAGGTTCGGTTGATGCCGCGATATTTAGTCTTCATTTGGCCGGGATTTCCTCAATTTTAGG
>Theonella_cf._KJ494352
CCGGATATGGCTTTTCCAAGATTAAATAATATTAGTTTTTGAGTTTTACCCCCATCATTGATATTATTGTTAGGTTCAGCTTTTGTTGAACAAGGGGTTGGGGCTGGATGAACACTTTATCCCCCTCTATCGAGCATACAAGCTCATTCAGGAGGTTCGGTTGATGCCGCGATATTTAGTCTTCATTTGGCCGGGATTTCCTCAATTTTAGG
>Theonella_sp._MT491700
CCGGATATGGCTTTTCCAAGATTAAATAATATTAGTTTTTGAGTTTTACCCCCATCATTGATATTATTGTTAGGTTCAGCTTTTGTTGAACAAGGGGTTGGGGCTGGATGAACACTTTATCCCCCTCTATCGAGCATACAAGCTCATTCAGGAGGTTCGGTTGATGCCGCGATATTTAGTCTTCATTTGGCCGGGATTTCCTCAATTTTAGG
>Theonella_sp._MT491699
CCGGATATGGCTTTTCCAAGATTAAATAATATTAGTTTTTGAGTTTTACCCCCATCATTGATATTATTGTTAGGTTCAGCTTTTGTTGAACAAGGGGTTGGGGCTGGATGAACACTTTATCCCCCTCTATCGAGCATACAAGCTCATTCAGGAGGTTCGGTTGATGCCGCGATATTTAGTCTTCATTTGGCCGGGATTTCCTCAATTTTAGG
>Theonella_cf._KJ494351
CCGGATATGGCTTTTCCAAGATTAAATAATATTAGTTTTTGAGTTTTACCCCCATCATTGATATTATTGTTAGGTTCAGCTTTTGTTGAACAAGGGGTTGGGGCTGGATGAACACTTTATCCCCCTCTATCGAGCATACAAGCTCATTCAGGAGGTTCGGTTGATGCCGCGATATTTAGTCTTCATTTGGCCGGGATTTCCTCAATTTTAGG
>Theonella_swinhoei_HM592745
CCGGATATGGCTTTTCCAAGATTAAATAATATTAGTTTTTGAGTTTTACCCCCATCATTGATATTATTGTTAGGTTCAGCTTTTGTTGAACAAGGGGTTGGGGCTGGATGAACACTTTATCCCCCTCTATCGAGCATACAAGCTCATTCAGGAGGTTCGGTTGATGCCGCGATATTTAGTCTTCATTTGGCCGGGATTTCCTCAATTTTAGG
>Theonella_swinhoei_KJ494360
CCGGATATGGCTTTTCCAAGATTAAATAATATTAGTTTTTGAGTTTTACCCCCATCATTGATATTATTGTTAGGTTCAGCTTTTGTTGAACAAGGGGTTGGGGCTGGATGAACACTTTATCCCCCTCTATCGAGCATACAAGCTCATTCAGGAGGTTCGGTTGATGCCGCGATATTTAGTCTTCATTTGGCCGGGATTTCCTCAATTTTAGG
>Theonella_sp._KJ494359
CCGGATATGGCTTTTCCAAGATTAAATAATATTAGTTTTTGAGTTTTACCCCCATCATTGATATTATTGTTAGGTTCAGCTTTTGTTGAACAAGGGGTTGGGGCTGGATGAACACTTTATCCCCCTCTATCGAGCATACAAGCTCATTCAGGAGGTTCGGTTGATGCCGCGATATTTAGTCTTCATTTGGCCGGGATTTCCTCAATTTTAGG
>Theonella_swinhoei_KJ494358
CCGGATATGGCTTTTCCAAGATTAAATAATATTAGTTTTTGAGTTTTACCCCCATCATTGATATTATTGTTAGGTTCAGCTTTTGTTGAACAAGGGGTTGGGGCTGGATGAACACTTTATCCCCCTCTATCGAGCATACAAGCTCATTCAGGAGGTTCGGTTGATGCCGCGATATTTAGTCTTCATTTGGCCGGGATTTCCTCAATTTTAGG
>Theonella_swinhoei_KJ494357
CCGGATATGGCTTTTCCAAGATTAAATAATATTAGTTTTTGAGTTTTACCCCCATCATTGATATTATTGTTAGGTTCAGCTTTTGTTGAACAAGGGGTTGGGGCTGGATGAACACTTTATCCCCCTCTATCGAGCATACAAGCTCATTCAGGAGGTTCGGTTGATGCCGCGATATTTAGTCTTCATTTGGCCGGGATTTCCTCAATTTTAGG
>Theonella_cf._KJ494353
CCGGATATGGCTTTTCCAAGATTAAATAATATTAGTTTTTGAGTTTTACCCCCATCATTGATATTATTGTTAGGTTCAGCTTTTGTTGAACAAGGGGTTGGGGCTGGATGAACACTTTATCCCCCTCTATCGAGCATACAAGCTCATTCAGGAGGTTCGGTTGATGCCGCGATATTTAGTCTTCATTTGGCCGGGATTTCCTCAATTTTAGG
>Theonella_cylindrica_LR698945
CCGGATATGGCTTTTCCAAGATTAAATAATATTAGTTTTTGAGTTTTACCCCCATCATTGATATTATTGTTAGGTTCAGCTTTTGTTGAACAAGGGGTTGGGGCTGGATGAACACTTTATCCCCCTCTATCGAGCATACAAGCTCATTCAGGAGGTTCGGTTGATGCCGCGATATTTAGTCTTCATTTGGCCGGGATTTCCTCAATTTTAGG
>Theonella_cylindrica_LR698946
CCGGATATGGCTTTTCCAAGATTAAATAATATTAGTTTTTGAGTTTTACCCCCATCATTGATATTATTGTTAGGTTCAGCTTTTGTTGAACAAGGGGTTGGGGCTGGATGAACACTTTATCCCCCTCTATCGAGCATACAAGCTCATTCAGGAGGTTCGGTTGATGCCGCGATATTTAGTCTTCATTTGGCCGGGATTTCCTCAATTTTAGG
>Herengeria_sp._LR698914
CCGGATATGGCTTTTCCAAGATTAAATAATATTAGTTTTTGAGTATTACCCCCCTCATTAATATTACTGTTAGGTTCGGCTTTTGTAGAACAAGGGGTTGGGGCTGGATGAACTCTTTATCCCCCTCTATCGAGCGTACAAGCTCATTCAGGGGGATCGGTTGATGCGGCGATATTTAGTCTTCATTTGGCCGGGATTTCCTCAATTTTAGG
>Herengeria_sp._LR698913
CCGGATATGGCTTTTCCAAGATTAAATAATATTAGTTTTTGAGTATTACCCCCCTCATTAATATTACTGTTAGGTTCGGCTTTTGTAGAACAAGGGGTTGGGGCTGGATGAACTCTTTATCCCCCTCTATCGAGCGTACAAGCTCATTCAGGGGGATCGGTTGATGCGGCGATATTTAGTCTTCATTTGGCCGGGATTTCCTCAATTTTAGG
>Discodermia_proliferans_KJ494348
CCGGATATGGCTTTTCCAAGATTAAATAATATTAGTTTTTGAGTTTTACCTCCATCATTAATATTACTGTTAGGTTCAGCTTTTGTAGAACAAGGGGTAGGGGCTGGATGAACCCTTTATCCCCCTCTATCGAGCGTACAAGCTCATTCAGGGGGTTCGGTTGATGCCGCGATATTTAGTCTTCATTTGGCCGGGATTTCCTCAATTTTAGG
>Discodermia_proliferans_KJ494349
CCGGATATGGCTTTTCCAAGATTAAATAATATTAGTTTTTGAGTTTTACCTCCATCATTAATATTACTGTTAGGTTCAGCTTTTGTAGAACAAGGGGTAGGGGCTGGATGAACCCTTTATCCCCCTCTATCGAGCGTACAAGCTCATTCAGGGGGTTCGGTTGATGCCGCGATATTTAGTCTTCATTTGGCCGGGATTTCCTCAATTTTAGG
>Discodermia_proliferans_KJ494347
CCGGATATGGCTTTTCCAAGATTAAATAATATTAGTTTTTGAGTTTTACCTCCATCATTAATATTACTGTTAGGTTCAGCTTTTGTAGAACAAGGGGTAGGGGCTGGATGAACCCTTTATCCCCCTCTATCGAGCGTACAAGCTCATTCAGGGGGTTCGGTTGATGCCGCGATATTTAGTCTTCATTTGGCCGGGATTTCCTCAATTTTAGG
>Discodermia_sp._LR698906
CCGGATATGGCTTTTCCAAGATTAAATAATATTAGTTTTTGAGTTTTACCACCATCATTAATATTACTATTAGGTTCAGCTTTTGTAGAACAAGGGGTAGGGGCTGGATGAACCCTTTATCCCCCTCTATCGAGTGTACAAGCTCATTCAGGGGGTTCGGTTGATGCCGCRATATTTAGTCTTCATTTGGCCGGGATTTCCTCAATTTTAGG
>Discodermia_sp._LR698911
CCGGATATGGCTTTTCCAAGATTAAATAATATTAGTTTTTGAGTTTTACCCCCATCATTAATATTACTATTAGGTTCAGCTTTTGTAGAACAAGGGGTAGGGGCTGGATGAACCCTTTATCCCCCTCTATCGAGTGTACAAGCTCATTCAGGGGGTTCGGTTGATGCCGCGATATTTAGTCTTCATTTGGCCGGGATTTCCTCAATTTTAGG
>Discodermia_sp._LR698908
CCGGATATGGCTTTTCCAAGATTAAATAATATTAGTTTTTGAGTTTTACCCCCATCATTAATATTACTATTAGGTTCAGCTTTTGTAGAACAAGGGGTAGGGGCTGGATGAACCCTTTATCCCCCTCTATCGAGTGTACAAGCTCATTCAGGGGGTTCGGTTGATGCCGCGATATTTAGTCTTCATTTGGCCGGGATTTCCTCAATTTTAGG
>Discodermia_sp._LR698907
CCGGATATGGCTTTTCCAAGATTAAATAATATTAGTTTTTGAGTTTTACCCCCATCATTAATATTACTATTAGGTTCAGCTTTTGTAGAACAAGGGGTAGGGGCTGGATGAACCCTTTATCCCCCTCTATCGAGTGTACAAGCTCATTCAGGGGGTTCGGTTGATGCCGCGATATTTAGTCTTCATTTGGCCGGGATTTCCTCAATTTTAGG
>Discodermia_sp._LR698910
CCGGATATGGCTTTTCCAAGATTAAATAATATTAGTTTTTGAGTTTTACCCCCATCATTAATATTACTATTAGGTTCAGCTTTTGTAGAACAAGGGGTAGGGGCTGGATGAACCCTTTATCCCCCTCTATCGAGTGTACAAGCTCATTCAGGGGGTTCGGTTGATGCCGCGATATTTAGTCTTCATTTGGCCGGGATTTCCTCAATTTTAGG
>Discodermia_sp._LR698909
CCGGATATGGCTTTTCCAAGATTAAATAATATTAGTTTTTGAGTTTTACCCCCATCATTAATATTACTATTAGGTTCAGCTTTTGTAGAACAAGGGGTAGGGGCTGGATGAACCCTTTATCCCCCTCTATCGAGTGTACAAGCTCATTCAGGGGGTTCGGTTGATGCCGCGATATTTAGTCTTCATTTGGCCGGGATTTCCTCAATTTTAGG
>Discodermia_sp._LR698904
CCGGATATGGCTTTTCCAAGATTAAATAATATTAGTTTTTGAGTTTTACCACCATCATTAATATTACTATTAGGTTCAGCTTTTGTAGAACAAGGGGTAGGGGCTGGATGAACCCTTTATCCCCCTCTATCGAGTGTACAAGCTCATTCAGGGGGTTCGGTTGATGCCGCGATATTTAGTCTTCATTTGGCCGGGATTTCCTCAATTTTAGG
>Discodermia_polymorpha_HM592686
CCGGATATGGCTTTTCCAAGATTAAATAATATTAGTTTTTGAGTTTTACCTCCATCATTAATATTACTATTAGGTTCAGTTTTTGTAGAACAAGGGGTAGGGGCTGGATGAACCCTTTATCCCCCTCTATCGAGTGTACAAGCTCATTCCGGGGGTTCGGTTGATGCCGCGATATTTAGTCTTCATTTGGCCGGGATTTCCTCAATTTTAGG
>Discodermia_ramifera_MW000696
CCGGATATGGCTTTTCCAAGATTAAATAATATTAGTTTTTGAGTTTTACCTCCATCATTAATATTACTATTAGGTTCAGCTTTTGTAGAACAAGGGGTAGGGGCTGGATGAACCCTTTATCCCCCTCTATCGAGTGTACAAGCTCATTCCGGGGGATCGGTTGATGCCGCGATATTTAGTCTTCATTTGGCCGGGATTTCCTCAATTTTAGG
>Discodermia_polymorpha_ON130550
CCGGATATGGCTTTTCCAAGATTAAATAATATTAGTTTTTGAGTTTTACCTCCATCATTAATATTACTATTAGGTTCAGCTTTTGTAGAACAAGGGGTAGGGGCTGGATGAACCCTTTATCCCCCTCTATCGAGTGTACAAGCTCATTCCGGGGGTTCGGTTGATGCCGCGATATTTAGTCTTCATTTGGCCGGGATTTCCTCAATTTTAGG
>Discodermia_polymorpha_ON130549
CCGGATATGGCTTTTCCAAGATTAAATAATATTAGTTTTTGAGTTTTACCTCCATCATTAATATTACTATTAGGTTCAGCTTTTGTAGAACAAGGGGTAGGGGCTGGATGAACCCTTTATCCCCCTCTATCGAGTGTACAAGCTCATTCCGGGGGTTCGGTTGATGCCGCGATATTTAGTCTTCATTTGGCCGGGATTTCCTCAATTTTAGG
>Characella_sp._MT491481
CCGGATATGGCTTTTCCTAGATTAAATAATATTAGTTTTTGAGTATTACCGCCATCATTAATATTACTGTTAGGTTCTGCTTTTGTTGAACAAGGGGTTGGAGCGGGATGAACCCTTTATCCTCCTCTATCAAGCATACAAGCTCATTCAGGGGGCTCGGTTGATGCTGCGATATTTAGTCTTCATTTGGCCGGGATTTCTTCAATTTTAGG
>Characella_sp._MT491480
CCGGATATGGCTTTTCCTAGATTAAATAATATTAGTTTTTGAGTATTACCGCCATCATTAATATTACTGTTAGGTTCTGCTTTTGTTGAACAAGGGGTTGGAGCGGGATGAACCCTTTATCCTCCTCTATCAAGCATACAAGCTCATTCAGGGGGCTCGGTTGATGCTGCGATATTTAGTCTTCATTTGGCCGGGATTTCTTCAATTTTAGG
>Characella_pachastrelloides_ON130551
CCGGATATGGCTTTTCCTAGATTAAATAATATTAGTTTTTGAGTATTACCCCCATCATTAATATTACTGTTAGGTTCTGCTTTTGTTGAACAAGGGGTTGGAGCGGGATGAACCCTTTATCCTCCTCTATCAAGCATACAAGCTCATTCAGGGGGCTCGGTTGATGCTGCGATATTTAGTCTTCATTTGGCCGGGATTTCTTCAATTTTAGG
>Characella_pachastrelloides_MK085975
CCGGATATGGCTTTTCCTAGATTAAATAATATTAGTTTTTGAGTATTACCCCCATCATTAATATTACTGTTAGGTTCTGCTTTTGTTGAACAAGGGGTTGGAGCGGGATGAACCCTTTATCCTCCTCTATCAAGCATACAAGCTCATTCAGGGGGCTCGGTTGATGCTGCGATATTTAGTCTTCATTTGGCCGGGATTTCTTCAATTTTAGG
>Characella_pachastrelloides_HM592749
CCGGATATGGCTTTTCCTAGATTAAATAATATTAGTTTTTGAGTATTACCCCCATCATTAATATTACTGTTAGGTTCTGCTTTTGTTGAACAAGGGGTTGGAGCGGGATGAACCCTTTATCCTCCTCTATCAAGCATACAAGCTCATTCAGGGGGCTCGGTTGATGCTGCGATATTTAGTCTTCATTTGGCCGGGATTTCTTCAATTTTAGG
>Characella_pachastrelloides_HM592672
CCGGATATGGCTTTTCCTAGATTAAATAATATTAGTTTTTGAGTATTACCCCCATCATTAATATTACTGTTAGGTTCTGCTTTTGTTGAACAAGGGGTTGGAGCGGGATGAACCCTTTATCCTCCTCTATCAAGCATACAAGCTCATTCAGGGGGCTCGGTTGATGCTGCGATATTTAGTCTTCATTTGGCCGGGATTTCTTCAATTTTAGG
>Characella_tripodaria_ON130552
CCGGATATGGCTTTTCCTAGATTAAATAATATTAGTTTTTGAGTTTTACCCCCATCATTAATATTACTGTTAGGGTCTGCTTTTGTTGAACAAGGGGTTGGAGCGGGATGAACCCTTTATCCTCCTCTATCAAGCATACAAGCTCATTCAGGGGGCTCGGTTGATGCTGCGATATTTAGTCTTCATTTGGCCGGGATTTCTTCAATTTTAGG
>Characella_sp._MT491489
CCGGATATGGCTTTTCCTAGATTAAATAATATTAGTTTTTGAGTTTTACCCCCATCATTAATATTACTGTTAGGTTCTGCTTTTGTTGAACAAGGGGTTGGAGCGGGATGAACCCTTTATCCTCCTCTATCAAGCATCCAAGCTCATTCAGGGGGCTCGGTTGATGCTGCGATATTTAGTCTTCATTTGGCCGGGATTTCTTCAATTTTAGG
>Characella_sp._MT491483
CCGGATATGGCTTTTCCTAGATTAAATAATATTAGTTTTTGAGTTTTACCCCCATCATTAATATTACTGTTAGGTTCTGCTTTTGTTGAACAAGGGGTTGGAGCGGGATGAACCCTTTATCCTCCTCTATCAAGCATCCAAGCTCATTCAGGGGGCTCGGTTGATGCTGCGATATTTAGTCTTCATTTGGCCGGGATTTCTTCAATTTTAGG
>Characella_sp._MT491482
CCGGATATGGCTTTTCCTAGATTAAATAATATTAGTTTTTGAGTTTTACCCCCATCATTAATATTACTGTTAGGTTCTGCTTTTGTTGAACAAGGGGTTGGAGCGGGATGAACCCTTTATCCTCCTCTATCAAGCATCCAAGCTCATTCAGGGGGCTCGGTTGATGCTGCGATATTTAGTCTTCATTTGGCCGGGATTTCTTCAATTTTAGG
>Characella_sp._MT491488
CCGGATATGGCTTTTCCTAGATTAAATAATATTAGTTTTTGAGTTTTACCCCCATCATTAATATTACTGTTAGGTTCTGCTTTTGTTGAACAAGGGGTTGGAGCGGGATGAACCCTTTATCCTCCTCTATCAAGCATCCAAGCTCATTCAGGGGGCTCGGTTGATGCTGCGATATTTAGTCTTCATTTGGCCGGGATTTCTTCAATTTTAGG
>Characella_sp._MT491487
CCGGATATGGCTTTTCCTAGATTAAATAATATTAGTTTTTGAGTTTTACCCCCATCATTAATATTACTGTTAGGTTCTGCTTTTGTTGAACAAGGGGTTGGAGCGGGATGAACCCTTTATCCTCCTCTATCAAGCATCCAAGCTCATTCAGGGGGCTCGGTTGATGCTGCGATATTTAGTCTTCATTTGGCCGGGATTTCTTCAATTTTAGG
>Characella_sp._MT491486
CCGGATATGGCTTTTCCTAGATTAAATAATATTAGTTTTTGAGTTTTACCCCCATCATTAATATTACTGTTAGGTTCTGCTTTTGTTGAACAAGGGGTTGGAGCGGGATGAACCCTTTATCCTCCTCTATCAAGCATCCAAGCTCATTCAGGGGGCTCGGTTGATGCTGCGATATTTAGTCTTCATTTGGCCGGGATTTCTTCAATTTTAGG
>Characella_sp._MT491485
CCGGATATGGCTTTTCCTAGATTAAATAATATTAGTTTTTGAGTTTTACCCCCATCATTAATATTACTGTTAGGTTCTGCTTTTGTTGAACAAGGGGTTGGAGCGGGATGAACCCTTTATCCTCCTCTATCAAGCATCCAAGCTCATTCAGGGGGCTCGGTTGATGCTGCGATATTTAGTCTTCATTTGGCCGGGATTTCTTCAATTTTAGG
>Characella_sp._MT491484
CCGGATATGGCTTTTCCTAGATTAAATAATATTAGTTTTTGAGTTTTACCCCCATCATTAATATTACTGTTAGGTTCTGCTTTTGTTGAACAAGGGGTTGGAGCGGGATGAACCCTTTATCCTCCTCTATCAAGCATCCAAGCTCATTCAGGGGGCTCGGTTGATGCTGCGATATTTAGTCTTCATTTGGCCGGGATTTCTTCAATTTTAGG
>Characella_sp._MT491490
CCGGATATGGCTTTTCCTAGATTAAATAATATTAGTTTTTGAGTTTTACCCCCATCATTAATATTACTGTTAGGTTCTGCTTTTGTTGAACAAGGGGTTGGAGCGGGATGAACCCTTTATCCTCCTCTATCAAGCATACAAGCTCATTCAGGGGGCTCGGTTGATGCTGCGATATTTAGTCTTCATTTGGCCGGGATTTCTTCAATTTTAGG
>Characella_pachastrelloides_HM592713
CCGGATATGGCTTTTCCTAGATTAAATAATATTAGTTTTTGAGTTTTACCCCCATCATTAATATTACTGTTAGGTTCTGCTTTTGTTGAACAAGGGGTTGGAGCGGGATGAACCCTTTATCCTCCTCTATCAAGCATACAAGCTCATTCAGGGGGCTCGGTTGATGCTGCGATATTTAGTCTTCATTTGGCCGGGATTTCTTCAATTTTAGG
>Characella_pachastrelloides_HM592709
CCGGATATGGCTTTTCCTAGATTAAATAATATTAGTTTTTGAGTTTTACCCCCATCATTAATATTACTGTTAGGTTCTGCTTTTGTTGAACAAGGGGTTGGAGCGGGATGAACCCTTTATCCTCCTCTATCAAGCATACAAGCTCATTCAGGGGGCTCGGTTGATGCTGCGATATTTAGTCTTCATTTGGCCGGGATTTCTTCAATTTTAGG
>Characella_sp._MT491491
CCGGATATGGCTTTTCCTAGATTAAATAATATTAGTTTTTGAGTTTTACCCCCATCATTAATATTACTGTTAGGTTCTGCTTTTGTTGAACAAGGGGTTGGAGCGGGATGAACCCTTTATCCTCCTCTATCAAGCATACAAGCTCATTCAGGGGGCTCGGTTGATGCTGCGATATTTAGTCTTCATTTGGCCGGGATTTCTTCAATTTTAGG
>Geodia_atlantica_HM592695
CCGGATATGGCTTTTCCAAGATTAAATAATATTAGTTTTTGAGTATTACCTCCATCATTAATATTACTGTTAGGCTCAGCTTTTGTTGAACAGGGGGTTGGAGCTGGATGAACCCTTTATCCGCCTCTATCGAGTGTTCAGGCTCATTCAGGGGGTTCGGTAGATGCAGCGATATTTAGTCTTCATTTGGCTGGTATTTCATCTATTTTAGG
>Geodia_atlantica_HM592679
CCGGATATGGCTTTTCCAAGATTAAATAATATTAGTTTTTGAGTATTACCTCCATCATTAATATTACTGTTAGGCTCAGCTTTTGTTGAACAGGGGGTTGGAGCTGGATGAACCCTTTATCCGCCTCTATCGAGTGTTCAGGCTCATTCAGGGGGTTCGGTAGATGCAGCGATATTTAGTCTTCATTTGGCTGGTATTTCATCTATTTTAGG
>Geodia_atlantica_EU442195
CCGGATATGGCTTTTCCAAGATTAAATAATATTAGTTTTTGAGTATTACCTCCATCATTAATATTACTGTTAGGCTCAGCTTTTGTTGAACAGGGGGTTGGAGCTGGATGAACCCTTTATCCGCCTCTATCGAGTGTTCAGGCTCATTCAGGGGGTTCGGTAGATGCAGCGATATTTAGTCTTCATTTGGCTGGTATTTCATCTATTTTAGG
>Rhabdastrella_globostellata_KY947262
CCGGATATGGCTTTTCCAAGATTAAATAATATTAGTTTTTGAGTATTACCTCCATCATTAATATTACTGCTAGGCTCAGCGTTTGTTGAACAAGGGGTTGGGGCTGGATGAACAATTTATCCGCCTCTATCGAGTGTTCAAGCTCATTCTGGGGGTTCGGTAGATGCAGCGATATTTAGTCTTCATTTGGCTGGTATTTCCTCAATTTTAGG
>Rhabdastrella_sp._HM592676
CCGGATATGGCTTTTCCAAGATTAAATAATATTAGTTTTTGAGTATTACCTCCATCATTAATATTACTGCTAGGCTCAGCTTTTGTTGAACAAGGGGTTGGGGCTGGATGAACAATTTATCCWCCTCTATCGAGTGTTCAAGCTCATTCTGGGGGTTCGGTAGATGCAGCGATATTTAGTCTTCATTTGGCTGGTATTTCCTCAATTTTAGG
>Rhabdastrella_globostellata_KY625186
CCGGATATGGCTTTTCCAAGATTAAATAATATTAGTTTTTGAGTATTACCTCCATCATTAATATTACTGCTAGGCTCAGCTTTTGTTGAACAAGGGGTTGGGGCTGGATGAACAATTTATCCGCCTCTATCGAGTGTTCAAGCTCATTCGGGGGGTTCGGTAGATGCAGCGATATTTAGTCTTCATTTGGCTGGTATTTCCTCAATTTTAGG
>Rhabdastrella_globostellata_KY947267
CCGGATATGGCTTTTCCAAGATTAAATAATATTAGTTTTTGAGTATTACCTCCATCATTAATATTACTGCTAGGCTCAGCTTTTGTTGAACAAGGGGTTGGGGCTGGATGAACAATTTATCCGCCTCTATCGAGTGTTCAAGCTCATTCTGGGGGTTCGGTAGATGCAGCGATATTTAGTCTTCATTTGGCTGGTATTTCCTCAATTTTAGG
>Rhabdastrella_globostellata_MN306534
CCGGATATGGCTTTTCCAAGATTAAATAATATTAGTTTTTGAGTATTACCTCCATCATTAATATTACTGCTAGGCTCAGCTTTTGTTGAACAAGGGGTTGGGGCTGGATGAACAATTTATCCGCCTCTATCGAGTGTTCAAGCTCATTCTGGGGGTTCGGTAGATGCAGCGATATTTAGTCTTCATTTGGCTGGTATTTCCTCAATTTTAGG
>Rhabdastrella_globostellata_KT180228
CCGGATATGGCTTTTCCAAGATTAAATAATATTAGTTTTTGAGTATTACCTCCATCATTAATATTACTGCTAGGCTCAGCTTTTGTTGAACAAGGGGTTGGGGCTGGATGAACAATTTATCCGCCTCTATCGAGTGTTCAAGCTCATTCTGGGGGTTCGGTAGATGCAGCGATATTTAGTCTTCATTTGGCTGGTATTTCCTCAATTTTAGG
>Rhabdastrella_globostellata_KX894502
CCGGATATGGCTTTTCCAAGATTAAATAATATTAGTTTTTGAGTATTACCTCCATCATTAATATTACTGCTAGGCTCAGCTTTTGTTGAACAAGGGGTTGGGGCTGGATGAACAATTTATCCGCCTCTATCGAGTGTTCAAGCTCATTCTGGGGGTTCGGTAGATGCAGCGATATTTAGTCTTCATTTGGCTGGTATTTCCTCAATTTTAGG
>Rhabdastrella_globostellata_KY947261
CCGGATATGGCTTTTCCAAGATTAAATAATATTAGTTTTTGAGTATTACCTCCATCATTAATATTACTGCTAGGCTCAGCTTTTGTTGAACAAGGGGTTGGGGCTGGATGAACAATTTATCCGCCTCTATCGAGTGTTCAAGCTCATTCTGGGGGTTCGGTAGATGCAGCGATATTTAGTCTTCATTTGGCTGGTATTTCCTCAATTTTAGG
>Rhabdastrella_globostellata_ON320407
CCGGATATGGCTTTTCCAAGATTAAATAATATTAGTTTTTGAGTATTACCTCCATCATTAATATTACTGCTAGGCTCAGCTTTTGTTGAACAAGGGGTTGGGGCTGGATGAACAATTTATCCGCCTCTATCGAGTGTTCAAGCTCATTCTGGGGGTTCGGTAGATGCAGCGATATTTAGTCTTCATTTGGCTGGTATTTCCTCAATTTTAGG
>Rhabdastrella_sp._MT491680
CCGGATATGGCTTTTCCAAGATTAAATAATATTAGTTTTTGAGTATTACCTCCATCATTAATATTACTGCTAGGCTCAGCTTTTGTTGAACAAGGGGTTGGGGCTGGATGAACAATTTATCCGCCTCTATCGAGTGTTCAAGCTCATTCTGGGGGTTCGGTAGATGCAGCGATATTTAGTCTTCATTTGGCTGGTATTTCCTCAATTTTAGG
>Rhabdastrella_sp._MT491679
CCGGATATGGCTTTTCCAAGATTAAATAATATTAGTTTTTGAGTATTACCTCCATCATTAATATTACTGCTAGGCTCAGCTTTTGTTGAACAAGGGGTTGGGGCTGGATGAACAATTTATCCGCCTCTATCGAGTGTTCAAGCTCATTCTGGGGGTTCGGTAGATGCAGCGATATTTAGTCTTCATTTGGCTGGTATTTCCTCAATTTTAGG
>Rhabdastrella_sp._MK833939
CCGGATATGGCTTTTCCAAGATTAAATAATATTAGTTTTTGAGTATTACCTCCATCATTAATATTACTGCTAGGCTCAGCTTTTGTTGAACAAGGGGTTGGGGCTGGATGAACAATTTATCCGCCTCTATCGAGTGTTCAAGCTCATTCTGGGGGTTCGGTAGATGCAGCGATATTTAGTCTTCATTTGGCTGGTATTTCCTCAATTTTAGG
>Rhabdastrella_globostellata_HM592746
CCGGATATGGCTTTTCCAAGATTAAATAATATTAGTTTTTGAGTATTACCTCCATCATTAATATTACTGCTAGGCTCAGCTTTTGTTGAACAAGGGGTTGGGGCTGGATGAACAATTTATCCGCCTCTATCGAGTGTTCAAGCTCATTCTGGGGGTTCGGTAGATGCAGCGATATTTAGTCTTCATTTGGCTGGTATTTCCTCAATTTTAGG
>Rhabdastrella_globostellata_HM592683
CCGGATATGGCTTTTCCAAGATTAAATAATATTAGTTTTTGAGTATTACCTCCATCATTAATATTACTGCTAGGCTCAGCTTTTGTTGAACAAGGGGTTGGGGCTGGATGAACAATTTATCCGCCTCTATCGAGTGTTCAAGCTCATTCTGGGGGTTCGGTAGATGCAGCGATATTTAGTCTTCATTTGGCTGGTATTTCCTCAATTTTAGG
>Rhabdastrella_globostellata_HM592673
CCGGATATGGCTTTTCCAAGATTAAATAATATTAGTTTTTGAGTATTACCTCCATCATTAATATTACTGCTAGGCTCAGCTTTTGTTGAACAAGGGGTTGGGGCTGGATGAACAATTTATCCGCCTCTATCGAGTGTTCAAGCTCATTCTGGGGGTTCGGTAGATGCAGCGATATTTAGTCTTCATTTGGCTGGTATTTCCTCAATTTTAGG
>Geodia_angulata_EU442203
CCGGATATGGCTTTTCCAAGATTAAATAATATTAGTTTTTGAGTATTACCTCCATCATTAATATTACTGTTAGGTTCAGCTTTTGTTGAACAAGGGGTTGGGGCTGGATGAACTATTTATCCGCCTCTATCGAGCGTTCAAGCTCATTCGGGGGGTTCGGTAGATGCTGCGATATTTAGTCTTCATTTGGCTGGTATTTCATCAATTTTAGG
>Geodia_vaubani_EU442202
CCGGATATGGCTTTTCCAAGATTAAATAATATTAGTTTTTGAGTATTACCTCCATCATTAATATTACTGTTAGGCTCAGCTTTTGTTGAACAAGGGGTTGGGGCTGGATGAACTATTTATCCGCCTCTATCGAGCGTTCAAGCTCATTCCGGGGGTTCGGTAGATGCAGCGATATTTAGTCTTCATTTGGCTGGTATTTCATCAATTTTAGG
>Geodia_pachydermata_HM592732
CCGGATATGGCTTTTCCAAGATTAAATAATATTAGTTTTTGAGTATTACCCCCCTCATTAATATTATTGTTAGGTTCGGCCTTTGTTGAACAAGGGGTTGGAGCGGGATGAACAATTTATCCGCCTCTATCAAGTGTTCAAGCTCATTCGGGAGGTTCGGTTGATGCCGCGATATTTAGTCTTCATTTGGCCGGTATTTCATCAATTTTAGG
>Rhabdastrella_cordata_HM592727
CCGGATATGGCTTTTCCAAGATTAAATAATATTAGTTTTTGAGTATTACCCCCATCATTAATATTATTGTTAGGTTCGGCCTTTGTTGAACAAGGGGTTGGAGCTGGATGAACAATTTATCCGCCTCTATCAAGTGTTCAAGCTCATTCGGGGGGTTCGGTTGATGCCGCGATATTTAGTCTTCATTTGGCCGGTATTTCATCAATTTTAGG
>Racodiscula_asteroides_KY652824
CCGGATATGGCTTTTCCAAGATTAAATAATATTAGTTTTTGAGTATTACCGCCATCATTAATATTACTGTTAGGATCGGCTTTTGTTGAACAAGGGGTTGGGGCCGGATGAACCCTTTATCCCCCTCTATCAAGTGTTCAAGCTCATTCGGGGGGATCGGTTGATGCAGCGATATTTAGTCTTCATTTGGCCGGGATTTCCTCAATTTTAGG
>Racodiscula_borisi_KY652822
CCGGATATGGCTTTTCCAAGATTAAATAATATTAGTTTTTGAGTATTACCGCCATCATTAATATTACTGTTAGGATCGGCTTTTGTTGAACAAGGGGTTGGGGCCGGATGAACCCTTTATCCCCCTCTATCAAGTGTTCAAGCTCATTCGGGGGGATCGGTTGATGCAGCGATATTTAGTCTTCATTTGGCCGGGATTTCCTCAATTTTAGG
>Racodiscula_borisi_KY652821
CCGGATATGGCTTTTCCAAGATTAAATAATATTAGTTTTTGAGTATTACCGCCATCATTAATATTACTGTTAGGATCGGCTTTTGTTGAACAAGGGGTTGGGGCCGGATGAACCCTTTATCCCCCTCTATCAAGTGTTCAAGCTCATTCGGGGGGATCGGTTGATGCAGCGATATTTAGTCTTCATTTGGCCGGGATTTCCTCAATTTTAGG
>Racodiscula_sp._KY652823
CCGGATATGGCTTTTCCAAGATTAAATAATATTAGTTTTTGAGTATTACCGCCATCATTAATATTACTGTTAGGATCGGCTTTTGTTGAACAAGGGGTTGGGGCCGGATGAACCCTTTATCCCCCTCTATCAAGTGTTCAAGCTCATTCGGGGGGATCGGTTGATGCAGCGATATTTAGTCTTCATTTGGCCGGGATTTCCTCAATTTTAGG
>Racodiscula_seymoura_KY652820
CCGGATATGGCTTTTCCAAGATTAAATAATATTAGTTTTTGAGTATTACCGCCATCATTAATATTACTGTTAGGATCGGCTTTTGTTGAACAAGGGGTTGGGGCCGGATGAACCCTTTATCCCCCTCTATCAAGTGTTCAAGCTCATTCGGGGGGATCGGTTGATGCAGCGATATTTAGTCTTCATTTGGCCGGGATTTCCTCAATTTTAGG
>Racodiscula_radixa_KY652819
CCGGATATGGCTTTTCCAAGATTAAATAATATTAGTTTTTGAGTATTACCGCCATCATTAATATTACTGTTAGGATCGGCTTTTGTTGAACAAGGGGTTGGGGCCGGATGAACCCTTTATCCCCCTCTATCAAGTGTTCAAGCTCATTCGGGGGGATCGGTTGATGCAGCGATATTTAGTCTTCATTTGGCCGGGATTTCCTCAATTTTAGG
>Thenea_valdiviae_HM592718
CCGGATATGGCTTTTCCAAGATTAAACAATATTAGTTTTTGAGTTTTACCCCCATCATTAGTACTATTGCTAGGTTCAGCATTTGTTGAACAAGGGGTTGGAGCTGGATGAACACTTTATCCGCCACTATCTAGCGTACAAGCTCATTCAGGGGGTTCGGTTGATGCAGCGATATTTAGTCTTCATTTGGCCGGGATTTCTTCAATTTTAGG
>Thenea_valdiviae_HM592708
CCGGATATGGCTTTTCCAAGATTAAACAATATTAGTTTTTGAGTTTTACCCCCATCATTAGTACTATTGCTAGGTTCAGCATTTGTTGAACAAGGGGTTGGAGCTGGATGAACACTTTATCCGCCACTATCTAGCGTACAAGCTCATTCAGGGGGTTCGGTTGATGCAGCGATATTTAGTCTTCATTTGGCCGGGATTTCTTCAATTTTAGG
>Thenea_valdiviae_HM592703
CCGGATATGGCTTTTCCAAGATTAAACAATATTAGTTTTTGAGTTTTACCCCCATCATTAGTACTATTGCTAGGTTCAGCATTTGTTGAACAAGGGGTTGGAGCTGGATGAACACTTTATCCGCCACTATCTAGCGTACAAGCTCATTCAGGGGGTTCGGTTGATGCAGCGATATTTAGTCTTCATTTGGCCGGGATTTCTTCAATTTTAGG
>Thenea_aff._OQ339168
CCGGATATGGCTTTTCCAAGATTAAACAATATTAGTTTTTGAGTTTTACCCCCATCATTAGTACTATTGCTAGGTTCAGCATTTGTTGAACAAGGGGTTGGAGCTGGATGAACACTTTATCCGCCACTATCTAGCGTACAAGCTCATTCAGGGGGTTCGGTTGATGCAGCGATATTTAGTCTTCATTTGGCCGGGATTTCTTCAATTTTAGG
>Thenea_schmidtii_OQ339187
CCGGATATGGCTTTTCCAAGATTAAACAATATTAGTTTTTGAGTTTTACCCCCATCATTAGTACTATTGCTAGGTTCAGCATTTGTTGAACAAGGGGTTGGAGCTGGATGAACACTTTATCCGCCACTATCTAGCGTACAAGCTCATTCAGGGGGTTCGGTTGATGCAGCGATATTTAGTCTTCATTTGGCCGGGATTTCTTCAATTTTAGG
>Thenea_schmidtii_OQ339186
CCGGATATGGCTTTTCCAAGATTAAACAATATTAGTTTTTGAGTTTTACCCCCATCATTAGTACTATTGCTAGGTTCAGCATTTGTTGAACAAGGGGTTGGAGCTGGATGAACACTTTATCCGCCACTATCTAGCGTACAAGCTCATTCAGGGGGTTCGGTTGATGCAGCGATATTTAGTCTTCATTTGGCCGGGATTTCTTCAATTTTAGG
>Thenea_schmidtii_OQ339185
CCGGATATGGCTTTTCCAAGATTAAACAATATTAGTTTTTGAGTTTTACCCCCATCATTAGTACTATTGCTAGGTTCAGCATTTGTTGAACAAGGGGTTGGAGCTGGATGAACACTTTATCCGCCACTATCTAGCGTACAAGCTCATTCAGGGGGTTCGGTTGATGCAGCGATATTTAGTCTTCATTTGGCCGGGATTTCTTCAATTTTAGG
>Thenea_schmidtii_OQ339184
CCGGATATGGCTTTTCCAAGATTAAACAATATTAGTTTTTGAGTTTTACCCCCATCATTAGTACTATTGCTAGGTTCAGCATTTGTTGAACAAGGGGTTGGAGCTGGATGAACACTTTATCCGCCACTATCTAGCGTACAAGCTCATTCAGGGGGTTCGGTTGATGCAGCGATATTTAGTCTTCATTTGGCCGGGATTTCTTCAATTTTAGG
>Thenea_muricata_OQ339183
CCGGATATGGCTTTTCCAAGATTAAACAATATTAGTTTTTGAGTTTTACCCCCATCATTAGTACTATTGCTAGGTTCAGCATTTGTTGAACAAGGGGTTGGAGCTGGATGAACACTTTATCCGCCACTATCTAGCGTACAAGCTCATTCAGGGGGTTCGGTTGATGCAGCGATATTTAGTCTTCATTTGGCCGGGATTTCTTCAATTTTAGG
>Thenea_muricata_OQ339182
CCGGATATGGCTTTTCCAAGATTAAACAATATTAGTTTTTGAGTTTTACCCCCATCATTAGTACTATTGCTAGGTTCAGCATTTGTTGAACAAGGGGTTGGAGCTGGATGAACACTTTATCCGCCACTATCTAGCGTACAAGCTCATTCAGGGGGTTCGGTTGATGCAGCGATATTTAGTCTTCATTTGGCCGGGATTTCTTCAATTTTAGG
>Thenea_muricata_OQ339181
CCGGATATGGCTTTTCCAAGATTAAACAATATTAGTTTTTGAGTTTTACCCCCATCATTAGTACTATTGCTAGGTTCAGCATTTGTTGAACAAGGGGTTGGAGCTGGATGAACACTTTATCCGCCACTATCTAGCGTACAAGCTCATTCAGGGGGTTCGGTTGATGCAGCGATATTTAGTCTTCATTTGGCCGGGATTTCTTCAATTTTAGG
>Thenea_muricata_OQ339180
CCGGATATGGCTTTTCCAAGATTAAACAATATTAGTTTTTGAGTTTTACCCCCATCATTAGTACTATTGCTAGGTTCAGCATTTGTTGAACAAGGGGTTGGAGCTGGATGAACACTTTATCCGCCACTATCTAGCGTACAAGCTCATTCAGGGGGTTCGGTTGATGCAGCGATATTTAGTCTTCATTTGGCCGGGATTTCTTCAATTTTAGG
>Thenea_muricata_OQ339179
CCGGATATGGCTTTTCCAAGATTAAACAATATTAGTTTTTGAGTTTTACCCCCATCATTAGTACTATTGCTAGGTTCAGCATTTGTTGAACAAGGGGTTGGAGCTGGATGAACACTTTATCCGCCACTATCTAGCGTACAAGCTCATTCAGGGGGTTCGGTTGATGCAGCGATATTTAGTCTTCATTTGGCCGGGATTTCTTCAATTTTAGG
>Thenea_muricata_OQ339178
CCGGATATGGCTTTTCCAAGATTAAACAATATTAGTTTTTGAGTTTTACCCCCATCATTAGTACTATTGCTAGGTTCAGCATTTGTTGAACAAGGGGTTGGAGCTGGATGAACACTTTATCCGCCACTATCTAGCGTACAAGCTCATTCAGGGGGTTCGGTTGATGCAGCGATATTTAGTCTTCATTTGGCCGGGATTTCTTCAATTTTAGG
>Thenea_muricata_OQ339177
CCGGATATGGCTTTTCCAAGATTAAACAATATTAGTTTTTGAGTTTTACCCCCATCATTAGTACTATTGCTAGGTTCAGCATTTGTTGAACAAGGGGTTGGAGCTGGATGAACACTTTATCCGCCACTATCTAGCGTACAAGCTCATTCAGGGGGTTCGGTTGATGCAGCGATATTTAGTCTTCATTTGGCCGGGATTTCTTCAATTTTAGG
>Thenea_muricata_OQ339176
CCGGATATGGCTTTTCCAAGATTAAACAATATTAGTTTTTGAGTTTTACCCCCATCATTAGTACTATTGCTAGGTTCAGCATTTGTTGAACAAGGGGTTGGAGCTGGATGAACACTTTATCCGCCACTATCTAGCGTACAAGCTCATTCAGGGGGTTCGGTTGATGCAGCGATATTTAGTCTTCATTTGGCCGGGATTTCTTCAATTTTAGG
>Thenea_muricata_OQ339175
CCGGATATGGCTTTTCCAAGATTAAACAATATTAGTTTTTGAGTTTTACCCCCATCATTAGTACTATTGCTAGGTTCAGCATTTGTTGAACAAGGGGTTGGAGCTGGATGAACACTTTATCCGCCACTATCTAGCGTACAAGCTCATTCAGGGGGTTCGGTTGATGCAGCGATATTTAGTCTTCATTTGGCCGGGATTTCTTCAATTTTAGG
>Thenea_muricata_OQ339174
CCGGATATGGCTTTTCCAAGATTAAACAATATTAGTTTTTGAGTTTTACCCCCATCATTAGTACTATTGCTAGGTTCAGCATTTGTTGAACAAGGGGTTGGAGCTGGATGAACACTTTATCCGCCACTATCTAGCGTACAAGCTCATTCAGGGGGTTCGGTTGATGCAGCGATATTTAGTCTTCATTTGGCCGGGATTTCTTCAATTTTAGG
>Thenea_muricata_OQ339173
CCGGATATGGCTTTTCCAAGATTAAACAATATTAGTTTTTGAGTTTTACCCCCATCATTAGTACTATTGCTAGGTTCAGCATTTGTTGAACAAGGGGTTGGAGCTGGATGAACACTTTATCCGCCACTATCTAGCGTACAAGCTCATTCAGGGGGTTCGGTTGATGCAGCGATATTTAGTCTTCATTTGGCCGGGATTTCTTCAATTTTAGG
>Thenea_muricata_OQ339172
CCGGATATGGCTTTTCCAAGATTAAACAATATTAGTTTTTGAGTTTTACCCCCATCATTAGTACTATTGCTAGGTTCAGCATTTGTTGAACAAGGGGTTGGAGCTGGATGAACACTTTATCCGCCACTATCTAGCGTACAAGCTCATTCAGGGGGTTCGGTTGATGCAGCGATATTTAGTCTTCATTTGGCCGGGATTTCTTCAATTTTAGG
>Thenea_muricata_OQ339171
CCGGATATGGCTTTTCCAAGATTAAACAATATTAGTTTTTGAGTTTTACCCCCATCATTAGTACTATTGCTAGGTTCAGCATTTGTTGAACAAGGGGTTGGAGCTGGATGAACACTTTATCCGCCACTATCTAGCGTACAAGCTCATTCAGGGGGTTCGGTTGATGCAGCGATATTTAGTCTTCATTTGGCCGGGATTTCTTCAATTTTAGG
>Thenea_aff._OQ339170
CCGGATATGGCTTTTCCAAGATTAAACAATATTAGTTTTTGAGTTTTACCCCCATCATTAGTACTATTGCTAGGTTCAGCATTTGTTGAACAAGGGGTTGGAGCTGGATGAACACTTTATCCGCCACTATCTAGCGTACAAGCTCATTCAGGGGGTTCGGTTGATGCAGCGATATTTAGTCTTCATTTGGCCGGGATTTCTTCAATTTTAGG
>Thenea_aff._OQ339169
CCGGATATGGCTTTTCCAAGATTAAACAATATTAGTTTTTGAGTTTTACCCCCATCATTAGTACTATTGCTAGGTTCAGCATTTGTTGAACAAGGGGTTGGAGCTGGATGAACACTTTATCCGCCACTATCTAGCGTACAAGCTCATTCAGGGGGTTCGGTTGATGCAGCGATATTTAGTCTTCATTTGGCCGGGATTTCTTCAATTTTAGG
>Thenea_muricata_ON130569
CCGGATATGGCTTTTCCAAGATTAAACAATATTAGTTTTTGAGTTTTACCCCCATCATTAGTACTATTGCTAGGTTCAGCATTTGTTGAACAAGGGGTTGGAGCTGGATGAACACTTTATCCGCCACTATCTAGCGTACAAGCTCATTCAGGGGGTTCGGTTGATGCAGCGATATTTAGTCTTCATTTGGCCGGGATTTCTTCAATTTTAGG
>Thenea_schmidti_HM592737
CCGGATATGGCTTTTCCAAGATTAAACAATATTAGTTTTTGAGTTTTACCCCCATCATTAGTACTATTGCTAGGTTCAGCATTTGTTGAACAAGGGGTTGGAGCTGGATGAACACTTTATCCGCCACTATCTAGCGTACAAGCTCATTCAGGGGGTTCGGTTGATGCAGCGATATTTAGTCTTCATTTGGCCGGGATTTCTTCAATTTTAGG
>Thenea_muricata_HM592706
CCGGATATGGCTTTTCCAAGATTAAACAATATTAGTTTTTGAGTTTTACCCCCATCATTAGTACTATTGCTAGGTTCAGCATTTGTTGAACAAGGGGTTGGAGCTGGATGAACACTTTATCCGCCACTATCTAGCGTACAAGCTCATTCAGGGGGTTCGGTTGATGCAGCGATATTTAGTCTTCATTTGGCCGGGATTTCTTCAATTTTAGG
>Thenea_valdiviae_HM592694
CCGGATATGGCTTTTCCAAGATTAAACAATATTAGTTTTTGAGTTTTACCCCCATCATTAGTACTATTGCTAGGTTCAGCATTTGTTGAACAAGGGGTTGGAGCTGGATGAACACTTTATCCGCCACTATCTAGCGTACAAGCTCATTCAGGGGGTTCGGTTGATGCAGCGATATTTAGTCTTCATTTGGCCGGGATTTCTTCAATTTTAGG
>Thenea_muricata_HM592677
CCGGATATGGCTTTTCCAAGATTAAACAATATTAGTTTTTGAGTTTTACCCCCATCATTAGTACTATTGCTAGGTTCAGCATTTGTTGAACAAGGGGTTGGAGCTGGATGAACACTTTATCCGCCACTATCTAGCGTACAAGCTCATTCAGGGGGTTCGGTTGATGCAGCGATATTTAGTCTTCATTTGGCCGGGATTTCTTCAATTTTAGG
>Caminella_prima_MT815830
CCGGATATGGCTTTTCCAAGATTAAATAATATTAGTTTTTGAGTTTTACCACCCTCATTAATATTATTGTTAGGTTCAGCTTTTGTTGAACAAGGGGTTGGAGCTGGATGAACTCTTTATCCCCCTCTATCGAGCATTCAAGCTCATTCGGGTGGATCGGTTGATGCAGCAATATTTAGTCTTCATTTGGCCGGGATTTCATCAATTTTAGG
>Caminella_intuta_ON130547
CCGGATATGGCTTTTCCAAGATTAAATAATATTAGTTTTTGAGTTTTACCGCCCTCATTAATATTATTGTTAGGTTCAGCTTTTGTTGAACAAGGGGTTGGAGCTGGATGAACTCTTTATCCCCCTCTATCGGGCATTCAAGCTCATTCTGGTGGATCGGTTGATGCAGCAATATTTAGTCTTCATTTGGCCGGGATTTCATCAATTTTAGG
>Caminella_intuta_MH477613
CCGGATATGGCTTTTCCAAGATTAAATAATATTAGTTTTTGAGTTTTACCGCCCTCATTAATATTATTGTTAGGTTCAGCTTTTGTTGAACAAGGGGTTGGAGCTGGATGAACTCTTTATCCCCCTCTATCGGGCATTCAAGCTCATTCTGGTGGATCGGTTGATGCAGCAATATTTAGTCTTCATTTGGCCGGGATTTCATCAATTTTAGG
>Caminella_intuta_HM592740
CCGGATATGGCTTTTCCAAGATTAAATAATATTAGTTTTTGAGTTTTACCGCCCTCATTAATATTATTGTTAGGTTCAGCTTTTGTTGAACAAGGGGTTGGAGCTGGATGAACTCTTTATCCCCCTCTATCGGGCATTCAAGCTCATTCTGGTGGATCGGTTGATGCAGCAATATTTAGTCTTCATTTGGCCGGGATTTCATCAATTTTAGG
>Caminella_caboverdensis_MH477614
CCGGATATGGCTTTTCCAAGATTAAATAATATTAGTTTTTGAGTTTTACCGCCCTCATTAATATTATTGTTAGGTTCAGCTTTTGTTGAACAAGGGGTTGGAGCTGGATGAACTCTTTATCCCCCTCTATCGGGCATTCAAGCTCATTCTGGTGGATCGGTTGATGCAGCAATATTTAGTCTTCATTTGGCTGGGATTTCATCAATTTTAGG
>Caminella_pustula_MH477615
CCGGATATGGCTTTTCCAAGATTAAATAATATTAGTTTTTGAGTTTTACCGCCCTCATTAATATTATTGTTAGGTTCAGCTTTTGTTGAACAAGGGGTTGGAGCTGGATGAACTCTTTATCCCCCTCTATCGGGCATTCAAGCTCATTCTGGTGGATCGGTTGATGCAGCAATATTTAGTCTTCATTTGGCTGGGATTTCATCAATTTTAGG
>Erylus_cf._MT491629
CCGGATATGGCTTTTCCAAGATTAAATAATATTAGTTTTTGAGTTTTACCTCCATCATTAATATTACTGCTAGGTTCTGCTTTTGTTGAACAAGGAGTTGGAGCTGGATGAACTCTTTATCCGCCTCTATCGGGCATTCAAGCTCATTCTGGGGGTTCGGTTGATGCAGCAATATTTAGTCTTCATTTGGCCGGGATTTCATCAATTTTAGG
>Erylus_cf._MT491628
CCGGATATGGCTTTTCCAAGATTAAATAATATTAGTTTTTGAGTTTTACCTCCATCATTAATATTACTGCTAGGTTCTGCTTTTGTTGAACAAGGAGTTGGAGCTGGATGAACTCTTTATCCGCCTCTATCGGGCATTCAAGCTCATTCTGGGGGTTCGGTTGATGCAGCAATATTTAGTCTTCATTTGGCCGGGATTTCATCAATTTTAGG
>Erylus_gilchristi_MT491633
CCGGATATGGCTTTTCCAAGATTAAATAATATTAGTTTTTGAGTTTTACCTCCATCATTAATATTACTGTTAGGTTCTGCTTTTGTTGAACAAGGAGTTGGAGCTGGATGAACTCTTTATCCGCCTCTATCGGGCATTCAAGCTCATTCTGGGGGTTCGGTTGATGCAGCAATATTTAGTCTTCATTTGGCCGGGATTTCATCAATTTTAGG
>Erylus_gilchristi_MT491632
CCGGATATGGCTTTTCCAAGATTAAATAATATTAGTTTTTGAGTTTTACCTCCATCATTAATATTACTGTTAGGTTCTGCTTTTGTTGAACAAGGAGTTGGAGCTGGATGAACTCTTTATCCGCCTCTATCGGGCATTCAAGCTCATTCTGGGGGTTCGGTTGATGCAGCAATATTTAGTCTTCATTTGGCCGGGATTTCATCAATTTTAGG
>Erylus_gilchristi_MT491631
CCGGATATGGCTTTTCCAAGATTAAATAATATTAGTTTTTGAGTTTTACCTCCATCATTAATATTACTGTTAGGTTCTGCTTTTGTTGAACAAGGAGTTGGAGCTGGATGAACTCTTTATCCGCCTCTATCGGGCATTCAAGCTCATTCTGGGGGTTCGGTTGATGCAGCAATATTTAGTCTTCATTTGGCCGGGATTTCATCAATTTTAGG
>Erylus_amorphus_MT491630
CCGGATATGGCTTTTCCAAGATTAAATAATATTAGTTTTTGAGTTTTACCTCCATCATTAATATTACTGTTAGGTTCTGCTTTTGTTGAACAAGGAGTTGGAGCTGGATGAACTCTTTATCCGCCTCTATCGGGCATTCAAGCTCATTCTGGGGGTTCGGTTGATGCAGCAATATTTAGTCTTCATTTGGCCGGGATTTCATCAATTTTAGG
>Calthropella_geodioides_ON130548
CCGGATATGGCTTTTCCAAGATTAAATAATATTAGTTTTTGAGTTTTACCTCCATCATTAATATTACTGTTAGGTTCCGCTTTTGTTGAACAAGGGGTTGGAGCTGGATGAACTCTTTATCCGCCTCTGTCAAGCATTCAAGCTCATTCAGGGGGTTCGGTTGATGCAGCAATATTTAGTCTTCATTTGGCCGGGATTTCATCAATTTTAGG
>Calthropella_geodioides_HM592705
CCGGATATGGCTTTTCCAAGATTAAATAATATTAGTTTTTGAGTTTTACCTCCATCATTAATATTACTGTTAGGTTCCGCTTTTGTTGAACAAGGGGTTGGAGCTGGATGAACTCTTTATCCGCCTCTGTCAAGCATTCAAGCTCATTCAGGGGGTTCGGTTGATGCAGCAATATTTAGTCTTCATTTGGCCGGGATTTCATCAATTTTAGG
>Calthropella_geodioides_HM592734
CCGGATATGGCTTTTCCAAGATTAAATAATATTAGTTTTTGAGTTTTACCTCCATCATTAATATTACTGTTAGGTTCCGCTTTTGTTGAACAGGGGGTTGGAGCTGGATGAACTCTTTATCCGCCTCTGTCAAGCATTCAAGCTCATTCCGGGGGTTCGGTTGATGCAGCAATATTTAGTCTTCATTTGGCCGGGATTTCATCAATTTTAGG
>Pleroma_menoui_KX685301
CCGGATATGGCTTTTCCAAGATTAAATAATATTAGTTTTTGAGTTTTACCCCCATCATTAATATTACTGTTAGGTTCAGCTTTTGTTGAACAAGGGGTTGGAGCTGGATGAACACTTTATCCGCCTCTATCGAGCGTTCAAGCTCATTCAGGGGGTTCGGTTGAGGCAGCGATATTTAGTCTTCATTTGGCCGGGATTTCATCAATTTTAGG
>Pleroma_menoui_LN624207
CCGGATATGGCTTTTCCAAGATTAAATAATATTAGTTTTTGAGTTTTACCCCCATCATTAATATTACTGTTAGGTTCAGCTTTTGTTGAACAAGGGGTTGGAGCTGGATGAACACTTTATCCGCCTCTATCGAGCGTTCAAGCTCATTCAGGGGGTTCGGTTGATGCAGCGATATTTAGTCTTCATTTGGCCGGGATTTCATCAATTTTAGG
>Pleroma_menoui_KX685299
CCGGATATGGCTTTTCCAAGATTAAATAATATTAGTTTTTGAGTTTTACCCCCATCATTAATATTACTGTTAGGTTCAGCTTTTGTTGAACAAGGGGTTGGAGCTGGATGAACACTTTATCCGCCTCTATCGAGCGTTCAAGCTCATTCAGGGGGTTCGGTTGATGCAGCGATATTTAGTCTTCATTTGGCCGGGATTTCATCAATTTTAGG
>Pleroma_menoui_KX685300
CCGGATATGGCTTTTCCAAGATTAAATAATATTAGTTTTTGAGTTTTACCCCCATCATTAATATTACTGTTAGGTTCAGCTTTTGTTGAACAAGGGGTTGGAGCTGGATGAACACTTTATCCGCCTCTATCGAGCGTTCAAGCTCATTCAGGGGGTTCGGTTGATGCAGCGATATTTAGTCTTCATTTGGCCGGGATTTCATCAATTTTAGG
>Pleroma_menoui_LN624206
CCGGATATGGCTTTTCCAAGATTAAATAATATTAGTTTTTGAGTTTTACCCCCATCATTAATATTACTGTTAGGTTCAGCTTTTGTTGAACAAGGGGTTGGAGCTGGATGAACACTTTATCCGCCTCTATCGAGCGTTCAAGCTCATTCAGGGGGTTCGGTTGATGCAGCGATATTTAGTCTTCATTTGGCCGGGATTTCATCAATTTTAGG
>Pleroma_menoui_LR698938
CCGGATATGGCTTTTCCAAGATTAAATAATATTAGTTTTTGAGTTTTACCCCCATCATTAATATTACTGTTAGGTTCAGCTTTTGTTGAACAAGGGGTTGGAGCTGGATGAACACTTTATCCGCCTCTATCGAGCGTTCAAGCTCATTCAGGGGGTTCGGTTGATGCAGCGATATTTAGTCTTCATTTGGCCGGGATTTCATCAATTTTAGG
>Pleroma_menoui_KX685298
CCGGATATGGCTTTTCCAAGATTAAATAATATTAGTTTTTGAGTTTTACCCCCATCATTAATATTACTGTTAGGTTCAGCTTTTGTTGAACAAGGGGTTGGAGCTGGATGAACACTTTATCCGCCTCTATCGAGCGTTCAAGCTCATTCAGGGGGTTCGGTTGATGCAGCGATATTTAGTCTTCATTTGGCCGGGATTTCATCAATTTTAGG
>Pleroma_menoui_KX685297
CCGGATATGGCTTTTCCAAGATTAAATAATATTAGTTTTTGAGTTTTACCCCCATCATTAATATTACTGTTAGGTTCAGCTTTTGTTGAACAAGGGGTTGGAGCTGGATGAACACTTTATCCGCCTCTATCGAGCGTTCAAGCTCATTCAGGGGGTTCGGTTGATGCAGCGATATTTAGTCTTCATTTGGCCGGGATTTCATCAATTTTAGG
>Neamphius_huxleyi_HM592682
CCGGATATGGCTTTTCCAAGATTAAATAATATTAGTTTTTGAGTATTACCGCCATCATTAATACTACTGTTAGGCTCAGCTTTTGTTGAACAAGGGGTTGGGGCTGGATGAACTCTTTATCCCCCTCTATCGAGCGTTCAAGCTCATTCAGGGGGTTCGGTTGATGCAGCGATATTTAGTYTTCATTTGGCCGGTATTTCCTCAATTTTAGG
>Homophymia_stipitata_LR698915
CCGGATATGGCTTTTCCAAGATTAAATAATATTAGTTTTTGAGTTTTACCGCCATCATTAATACTACTGTTAGGCTCAGCTTTTGTTGAACAAGGGGTTGGGGCTGGATGAACTCTTTATCCCCCTCTATCGAGCGTTCAAGCTCATTCAGGGGGTTCGGTTGATGCAGCGATATTTAGTCTTCATTTGGCCGGGATTTCCTCAATTTTAGG
>Haliclona_sp._OX422274
CCAGATATGGCTTTCCCTAGATTAAATAATATTAGTTTTTGATTATTACCTCCVGCTNTRACTTTATTATTAGGYTCTGCTTTTGTGGAACAAGGGGCNGGNACAGGATGAACNGTATANCCACCNTTATCTAGTATTCAAACACATTCAGGGGGDTCTGTRGATATGGCRATATTTAGTCTTCATTTAGCAGGGATATCTTCTATATTRGG
>Haliclona_sp._OP267172
CCAGATATGGCTTTCCCTAGATTAAATAATATTAGTTTTTGATTATTACCTCCVGCTNTRACTTTATTATTAGGYTCTGCTTTTGTGGAACAAGGGGCNGGNACAGGATGAACNGTATANCCACCNTTATCTAGTATTCAAACACATTCAGGGGGDTCTGTRGATATGGCRATATTTAGTCTTCATTTAGCAGGGATATCTTCTATATTRGG
>Haliclona_tubifera_KR707693
CCCGATATGGCTTTTCCTAGATTAAATAATATTAGTTTCTGGTTGTTACCCCCGGCGCTTACTTTATTGTTAGGTTCTGCTTTTGTGGAACAAGGTGCGGGGACAGGTTGAACAGGGTATCCACCTTTACCAAGTATTCAAACTCATTCTGGGGGATCTGTGGATATGGTGATATTTAGTCTTCATTTAGCAGGGATATCTTCAATATTGGG
>Haliclona_tubifera_KR707694
CCCGATATGGCTTTTCCTAGATTAAATAATATTAGTTTCTGGTTGTTACCCCCGGCGCTTACCTTATTGTTAGGTTCTGCTTTTGTGGAACAAGGTGCGGGGACAGGTTGAACAGTGTATCCACCTTTATCAAGTATTCAAACTCATTCTGGGGGATCTGTGGATATGGTGATATTTAGTCTTCATTTAGCAGGGATATCTTCAATATTGGG
>Haliclona_tubifera_KR707692
CCCGATATGGCTTTTCCTAGATTAAATAATATTAGTTTCTGGTTGTTACCCCCGGCGCTTACCTTATTGTTAGGTTCTGCTTTTGTGGAACAAGGTGCGGGGACAGGTTGAACAGTGTATCCACCTTTATCAAGTATTCAAACTCATTCTGGGGGATCTGTGGATATGGTGATATTTAGTCTTCATTTAGCAGGGATATCTTCAATATTGGG
>Haliclona_tubifera_KR707691
CCCGATATGGCTTTTCCTAGATTAAATAATATTAGTTTCTGGTTGTTACCCCCGGCGCTTACCTTATTGTTAGGTTCTGCTTTTGTGGAACAAGGTGCGGGGACAGGTTGAACAGTGTATCCACCTTTATCAAGTATTCAAACTCATTCTGGGGGATCTGTGGATATGGTGATATTTAGTCTTCATTTAGCAGGGATATCTTCAATATTGGG
>Haliclona_tubifera_KR707690
CCCGATATGGCTTTTCCTATATTAAATAATATTAGTTTCTGGTTGTTACCCCCGGCGCTTACCTTATTGTTAGGTTCTGCTTTTGTGGAACAAGGTGCGGGGACAGGTTGAACAGTGTATCCACCTTTATCAAGTATTCAAACTCATTCTGGGGGATCTGTGGATATGGTGATATTTAGTCTTCATTTACCAGGGATATCTTCAATATTGGG
>Demospongiae_sp._LR655632
CCTGATATGGCTTTTCCTAGATTAAACAATATTAGTTTCTGGTTGTTACCTCCGGCGCTTACCTTATTGTTAGGTTCTGCTTTTGTGGAACAAGGTGCTGGGACAGGTTGGACAGTGTATCCSCCTTTATCTAGTATTCAAACTCATTCTGGGGGATCTGTGGATATGGTRATATTTAGTCTTCATTTAGCAGGGATATCCTCAATATTGGG
>Demospongiae_sp._LR655630
CCTGATATGGCTTTTCCTAGATTAAACAATATTAGTTTCTGGTTGTTACCTCCGGCGCTTACCTTATTGTTAGGTTCTGCTTTTGTGGAACAAGGTGCTGGGACAGGTTGGACAGTGTATCCGCCTTTATCTAGTATTCAAACTCATTCTGGGGGATCTGTGGATATGGTGATATTTAGTCTTCATTTAGCAGGGATATCCTCAATATTGGG
>Haliclona_cinerea_JN242198
CCTGATATGGCTTTCCCTAGATTAAACAATATTAGTTTTTGGTTGTTACCCCCGGCGCTTACTTTATTGTTAGGTTCTGCTTTTGTGGAACAAGGTGCTGGGACAGGTTGAACAGTGTATCCGCCTTTATCTAGTATTCAAACTCATTCTGGGGGATCTGTGGATATGGTGATATTTAGTCTTCATTTAGCAGGGATATCCTCAATATTGGG
>Demospongiae_sp._KU060602
CCTGATATGGCTTTCCCTAGATTAAACAANATTANTTTCTGGTTGTTACCCCCGGCGCTTACCTTATTGTTAGGTTCTGCTTTTGTGGAACAAGGTGCTGGGACAGGTTGAACAGTGTATCCGCCTTTATCTAGTATTCAAACTCATTCTGGGGGATCTGTTGATATGGTGATATTTAGTCTTCATTTAGCAGGGATATCNTCAATATTGGG
>Demospongiae_sp._LR655644
CCTGATATGGCTTTCCCTAGATTAAACAATATTAGTTTCTGGTTGTTACCCCCGGCGCTTACCTTATTGTTAGGTTCTGCTTTTGTGGAACAAGGTGCTGGGACAGGTTGAACAGTGTATCCGCCTTTATCTAGTATTCAAACTCATTCTGGGGGATCTGTTGATATGGTGATATTTAGTCTTCATTTAGCAGGGATATCCTCAATATTGGG
>Demospongiae_sp._LR655667
CCTGATATGGCTTTCCCTAGATTAAACAATATTAGTTTCTGGTTGTTACCCCCGGCGCTTACCTTATTGTTAGGTTCTGCTTTTGTGGAACAAGGTGCTGGGACAGGTTGAACAGTGTATCCGCCTTTATCTAGTATTCAAACTCATTCTGGGGGATCTGTTGATATGGTGATATTTAGTCTTCATTTAGCAGGGATATCCTCAATATTGGG
>Demospongiae_sp._LR655619
CCTGATATGGCTTTCCCTAGATTAAACAATATTAGTTTCTGGTTGTTACCCCCGGCGCTTACCTTATTGTTAGGTTCTGCTTTTGTGGAACAAGGTGCTGGGACAGGTTGAACAGTGTATCCGCCTTTATCTAGTATTCAAACTCATTCTGGGGGATCTGTTGATATGGTGATATTTAGTCTTCATTTAGCAGGGATATCCTCAATATTGGG
>Demospongiae_sp._LR655615
CCTGATATGGCTTTCCCTAGATTAAACAATATTAGTTTCTGGTTGTTACCCCCGGCGCTTACCTTATTGTTAGGTTCTGCTTTTGTGGAACAAGGTGCTGGGACAGGTTGAACAGTGTATCCGCCTTTATCTAGTATTCAAACTCATTCTGGGGGATCTGTTGATATGGTGATATTTAGTCTTCATTTAGCAGGGATATCCTCAATATTGGG
>Demospongiae_sp._LR655584
CCTGATATGGCTTTCCCTAGATTAAACAATATTAGTTTCTGGTTGTTACCCCCGGCGCTTACCTTATTGTTAGGTTCTGCTTTTGTGGAACAAGGTGCTGGGACAGGTTGAACAGTGTATCCGCCTTTATCTAGTATTCAAACTCATTCTGGGGGATCTGTTGATATGGTGATATTTAGTCTTCATTTAGCAGGGATATCCTCAATATTGGG
>Haliclona_sp._MT491526
CCTGATATGGCTTTCCCTAGATTAAACAATATTAGTTTCTGGTTGTTACCCCCGGCGCTTACCTTATTGTTAGGTTCTGCTTTTGTGGAACAAGGTGCTGGGACAGGTTGAACAGTGTATCCGCCTTTATCTAGTATTCAAACTCATTCTGGGGGATCTGTTGATATGGTGATATTTAGTCTTCATTTAGCAGGGATATCCTCAATATTGGG
>Haliclona_sp._MT491527
CCTGATATGGCTTTCCCTAGATTAAACAATATTAGTTTCTGGTTGTTACCTCCGGCGCTTACCTTATTGTTAGGTTCTGCTTTTGTGGAACAAGGTGCTGGGACAGGTTGAACAGTGTATCCGCCTTTATCTAGTATTCAAACTCATTCTGGGGGATCTGTTGATATGGTGATATTTAGTCTTCATTTAGCAGGGATATCCTCAATATTGGG
>Haliclona_sp._MW059059
CCCGATATGGCTTTTCCTAGATTAAACAATATTAGTTTCTGGTTGTTACCCCCGGCGCTTACCCTATTGTTAGGTTCTGCTTTTGTGGAACAAGGGGCTGGGACGGGTTGAACAGTGTATCCACCTTTATCAAGTATTCAAACTCATTCTGGGGGATCTGTGGATATGGTGATATTTAGTCTTCATTTGGCAGGGATATCTTCAATCTTGGG
>Haliclona_(Reniera)_MH394255
CCTGATATGGCTTTCCCTAGATTAAACAATATTAGTTTCTGGTTGTTACCCCCGGCGCTTACCTTATTATTAGGTTCTGCTTTTGTGGAACAAGGGGCTGGGACAGGTTGAACAGTGTATCCGCCTTTATCTAGTATTCAAACTCATTCTGGGGGATCTGTGGACATGGTGATATTTAGTCTTCATTTAGCAGGTATATCTTCAATATTGGG
>Demospongiae_sp._LR655668
CCTGATATGGCTTTCCCTAGATTAAACAATATTAGTTTCTGGTTGTTACCCCCGGCGCTTACCTTATTATTAGGTTCTGCTTTTGTGGAACAAGGGGCTGGGACAGGTTGAACAGTGTATCCGCCTTTATCTAGTATTCAAACTCATTCTGGGGGATCTGTGGACATGGTGATATTTAGTCTTCATTTAGCAGGTATATCTTCAATATTGGG
>Haplosclerida_sp._MW059068
CCTGATATGGCTTTCCCTAGATTAAACAATATTAGTTTCTGGTTGTTACCCCCGGCGCTTACCTTATTGTTAGGTTCTGCTTTTGTGGAACAAGGGGCTGGGACAGGTTGAACAGTGTATCCACCTTTATCAAGTATTCAAACTCATTCTGGGGGATCTGTGGATATGGTGATATTTAGTCTTCATTTAGCAGGGATATCTTCAATATTGGG
>Haplosclerida_sp._MW059069
CCTGATATGGCTTTCCCTAGATTAAACAATATTAGTTTCTGGTTGTTACCCCCGGCGCTTACCTTATTGTTAGGTTCTGCTTTTGTGGAACAAGGGGCTGGGACAGGTTGAACAGTGTATCCACCTTTATCAAGTATTCAAACTCATTCTGGGGGATCTGTGGATATGGTGATATTTAGTCTTCATTTAGCAGGGATATCTTCAATATTGGG
>Demospongiae_sp._LR655665
CCTGATATGGCTTTCCCTAGATTAAATAATATTAGTTTTTGGTTGTTACCTCCGGCGCTTACTTTATTGTTAGGTTCTGCTTTTGTGGAACAAGGGGCTGGTACAGGTTGAACAGTGTATCCACCTTTATCTAGTATTCAAACCCATTCTGGGGGGTCTGTGGACATGGTGATATTTAGTCTGCATTTAGCAGGTATATCTTCAATATTGGG
>Haliclona_laubenfelsi_MW059060
CCTGATATGGCTTTTCCTAGATTAAATAATATTAGTTTTTGGTTGTTACCTCCGGCGCTTACTTTATTGTTAGGTTCTGCTTTTGTGGAACAAGGGGCTGGTACAGGTTGAACAGTGTATCCACCTTTATCTAGTATTCAAACCCATTCTGGGGGGTCTGTGGACATGGTGATATTTAGTCTGCATTTAGCAGGTATATCTTCAATATTGGG
>Siphonochalina_sp._OX422368
CCTGATATGGCTTTCCCTAGATTAAACAATATTAGTTTCTGGTTGTTACCTCCGGCGCTTACTTTATTATTAGGTTCTGCTTTTGTGGAACAAGGGGCCGGTACGGGTTGAACAGTGTATCCTCCTTTATCTAGTATTCAAAGTCATTCTGGGGGGTCTGTGGATATGGTTATATTTAGTCTTCATTTAGCAGGGATATCTTCAATATTGGG
>Siphonochalina_sp._OP267266
CCTGATATGGCTTTCCCTAGATTAAACAATATTAGTTTCTGGTTGTTACCTCCGGCGCTTACTTTATTATTAGGTTCTGCTTTTGTGGAACAAGGGGCCGGTACGGGTTGAACAGTGTATCCTCCTTTATCTAGTATTCAAAGTCATTCTGGGGGGTCTGTGGATATGGTTATATTTAGTCTTCATTTAGCAGGGATATCTTCAATATTGGG
>Callyspongia_fallax_GQ415417
CCTGATATGGCTTTTCCTAGATTAAACAATATTAGTTTCTGGTTGTTACCTCCGGCGCTTACTTTATTATTAGGTTCTGCTTTTGTGGAACAAGGGGCCGGTACGGGTTGAACAGTGTATCCTCCTTTATCTAGTATTCAAACTCATTCTGGGGGGTCTGTGGATATGGTTATATTTAGTCTTCATTTAGCAGGGATATCTTCAATATTGGG
>Callyspongia_fallax_GQ415416
CCTGATATGGCTTTTCCTAGATTAAACAATATTAGTTTCTGGTTGTTACCTCCGGCGCTTACTTTATTATTAGGTTCTGCTTTTGTGGAACAAGGGGCCGGTACGGGTTGAACAGTGTATCCTCCTTTATCTAGTATTCAAACTCATTCTGGGGGGTCTGTGGATATGGTTATATTTAGTCTTCATTTAGCAGGGATATCTTCAATATTGGG
>Callyspongia_vaginalis_GQ415415
CCTGATATGGCTTTTCCTAGATTAAACAATATTAGTTTCTGGTTGTTACCTCCGGCGCTTACTTTATTATTAGGTTCTGCTTTTGTGGAACAAGGGGCCGGTACGGGTTGAACAGTGTATCCTCCTTTATCTAGTATTCAAACTCATTCTGGGGGGTCTGTGGATATGGTTATATTTAGTCTTCATTTAGCAGGGATATCTTCAATATTGGG
>Callyspongia_vaginalis_GQ415414
CCTGATATGGCTTTTCCTAGATTAAACAATATTAGTTTCTGGTTGTTACCTCCGGCGCTTACTTTATTATTAGGTTCTGCTTTTGTGGAACAAGGGGCCGGTACGGGTTGAACAGTGTATCCTCCTTTATCTAGTATTCAAACTCATTCTGGGGGGTCTGTGGATATGGTTATATTTAGTCTTCATTTAGCAGGGATATCTTCAATATTGGG
>Callyspongia_vaginalis_GQ415413
CCTGATATGGCTTTTCCTAGATTAAACAATATTAGTTTCTGGTTGTTACCTCCGGCGCTTACTTTATTATTAGGTTCTGCTTTTGTGGAACAAGGGGCCGGTACGGGTTGAACAGTGTATCCTCCTTTATCTAGTATTCAAACTCATTCTGGGGGGTCTGTGGATATGGTTATATTTAGTCTTCATTTAGCAGGGATATCTTCAATATTGGG
>Callyspongia_vaginalis_GQ415412
CCTGATATGGCTTTTCCTAGATTAAACAATATTAGTTTCTGGTTGTTACCTCCGGCGCTTACTTTATTATTAGGTTCTGCTTTTGTGGAACAAGGGGCCGGTACGGGTTGAACAGTGTATCCTCCTTTATCTAGTATTCAAACTCATTCTGGGGGGTCTGTGGATATGGTTATATTTAGTCTTCATTTAGCAGGGATATCTTCAATATTGGG
>Callyspongia_fallax_JN242193
CCTGATATGGCTTTTCCTAGATTAAACAATATTAGTTTCTGGTTGTTACCTCCGGCGCTTACTTTATTATTAGGTTCTGCTTTTGTGGAACAAGGGGCCGGTACGGGTTGAACAGTGTATCCTCCTTTATCTAGTATTCAAACTCATTCTGGGGGGTCTGTGGATATGGTTATATTTAGTCTTCATTTAGCAGGGATATCTTCAATATTGGG
>Callyspongia_sp._MW059044
CCTGATATGGCTTTTCCTAGATTAAACAATATTAGTTTCTGGTTGTTACCTCCGGCGCTTACTTTATTATTAGGTTCTGCTTTTGTGGAACAAGGGGCCGGTACGGGTTGAACAGTGTATCCTCCTTTATCTAGTATTCAAACTCATTCTGGGGGGTCTGTGGATATGGTTATATTTAGTCTTCATTTAGCAGGGATATCTTCAATATTGGG
>Callyspongia_cf._KY565333
CCTGATATGGCTTTTCCTAGATTAAACAATATTAGTTTCTGGTTGTTACCTCCGGCGCTTACTTTATTATTAGGTTCTGCTTTTGTGGAACAAGGGGCCGGTACGGGTTGAACAGTGTATCCTCCTTTATCTAGTATTCAAACTCATTCTGGGGGGTCTGTGGATATGGTTATATTTAGTCTTCATTTAGCAGGGATATCTTCAATATTGGG
>Callyspongia_fallax_MZ486586
CCTGATATGGCTTTTCCTAGATTAAACAATATTAGTTTCTGGTTGTTACCTCCGGCGCTTACTTTATTATTAGGTTCTGCTTTTGTGGAACAAGGGGCCGGTACGGGTTGAACAGTGTATCCTCCTTTATCTAGTATTCAAACTCATTCTGGGGGGTCTGTGGATATGGTTATATTTAGTCTTCATTTAGCAGGGATATCTTCAATATTGGG
>Callyspongia_fallax_MZ486558
CCTGATATGGCTTTTCCTAGATTAAACAATATTAGTTTCTGGTTGTTACCTCCGGCGCTTACTTTATTATTAGGTTCTGCTTTTGTGGAACAAGGGGCCGGTACGGGTTGAACAGTGTATCCTCCTTTATCTAGTATTCAAACTCATTCTGGGGGGTCTGTGGATATGGTTATATTTAGTCTTCATTTAGCAGGGATATCTTCAATATTGGG
>Callyspongia_fallax_MZ486556
CCTGATATGGCTTTTCCTAGATTAAACAATATTAGTTTCTGGTTGTTACCTCCGGCGCTTACTTTATTATTAGGTTCTGCTTTTGTGGAACAAGGGGCCGGTACGGGTTGAACAGTGTATCCTCCTTTATCTAGTATTCAAACTCATTCTGGGGGGTCTGTGGATATGGTTATATTTAGTCTTCATTTAGCAGGGATATCTTCAATATTGGG
>Callyspongia_fallax_LK026895
CCTGATATGGCTTTTCCTAGATTAAACAATATTAGTTTCTGGTTGTTACCTCCGGCGCTTACTTTATTATTAGGTTCTGCTTTTGTGGAACAAGGGGCCGGTACGGGTTGAACAGTGTATCCTCCTTTATCTAGTATTCAAACTCATTCTGGGGGGTCTGTGGATATGGTTATATTTAGTCTTCATTTAGCAGGGATATCTTCAATATTGGG
>Callyspongia_fallax_LK026894
CCTGATATGGCTTTTCCTAGATTAAACAATATTAGTTTCTGGTTGTTACCTCCGGCGCTTACTTTATTATTAGGTTCTGCTTTTGTGGAACAAGGGGCCGGTACGGGTTGAACAGTGTATCCTCCTTTATCTAGTATTCAAACTCATTCTGGGGGGTCTGTGGATATGGTTATATTTAGTCTTCATTTAGCAGGGATATCTTCAATATTGGG
>Callyspongia_fallax_JN242192
CCTGATATGGCTTTTCCTAGATTAAACAATATTAGTTTCTGGTTGTTACCTCCGGCGCTTACTTTATTATTAGGTTCTGCTTTTGTGGAACAAGGGGCCGGTACGGGTTGAACAGTGTATCCTCCTTTATCTAGTATTCAAACTCATTCTGGGGGGTCTGTGGATATGGATATATTTAGTCTTCATTTAGCAGGGATATCTTCAATATTGGG
>Callyspongia_fallax_LK026893
CCTGATATGGCTTTTCCTAGATTAAACAATATTAGTTTCTGGTTGTTACCTCCGGCGCTTACTTTATTATTAGGTTCTGCTTTTGTGGAACAAGGGGCCGGTACGGGTTGAACAGTGTATCCTCCTTTATCTAGTATTCAAACTCATTCTGGGGGGTCTGTGGATACGGATATATTTAGTCTTCATTTAGCAGGGATATCTTCAATATTGGG
>Callyspongia_fallax_LK026892
CCTGATATGGCTTTTCCTAGATTAAACAATATTAGTTTCTGGTTGTTACCTCCGGCGCTTACTTTATTATTAGGTTCTGCTTTTGTGGAACAAGGGGCCGGTACGGGTTGAACAGTGTATCCTCCTTTATCTAGTATTCAAACTCATTCTGGGGGGTCTGTGGATACGGATATATTTAGTCTTCATTTAGCAGGGATATCTTCAATATTGGG
>Callyspongia_fallax_LK026891
CCTGATATGGCTTTTCCTAGATTAAACAATATTAGTTTCTGGTTGTTACCTCCGGCGCTTACTTTATTATTAGGTTCTGCTTTTGTGGAACAAGGGGCCGGTACGGGTTGAACAGTGTATCCTCCTTTATCTAGTATTCAAACTCATTCTGGGGGGTCTGTGGATACGGATATATTTAGTCTTCATTTAGCAGGGATATCTTCAATATTGGG
>Callyspongia_fallax_LK026890
CCTGATATGGCTTTTCCTAGATTAAACAATATTAGTTTCTGGTTGTTACCTCCGGCGCTTACTTTATTATTAGGTTCTGCTTTTGTGGAACAAGGGGCCGGTACGGGTTGAACAGTGTATCCTCCTTTATCTAGTATTCAAACTCATTCTGGGGGGTCTGTGGATACGGATATATTTAGTCTTCATTTAGCAGGGATATCTTCAATATTGGG
>Callyspongia_fallax_LK026889
CCTGATATGGCTTTTCCTAGATTAAACAATATTAGTTTCTGGTTGTTACCTCCGGCGCTTACTTTATTATTAGGTTCTGCTTTTGTGGAACAAGGGGCCGGTACGGGTTGAACAGTGTATCCTCCTTTATCTAGTATTCAAACTCATTCTGGGGGGTCTGTGGATACGGATATATTTAGTCTTCATTTAGCAGGGATATCTTCAATATTGGG
>Callyspongia_fallax_LK026888
CCTGATATGGCTTTTCCTAGATTAAACAATATTAGTTTCTGGTTGTTACCTCCGGCGCTTACTTTATTATTAGGTTCTGCTTTTGTGGAACAAGGGGCCGGTACGGGTTGAACAGTGTATCCTCCTTTATCTAGTATTCAAACTCATTCTGGGGGGTCTGTGGATACGGATATATTTAGTCTTCATTTAGCAGGGATATCTTCAATATTGGG
>Callyspongia_fallax_LK026887
CCTGATATGGCTTTTCCTAGATTAAACAATATTAGTTTCTGGTTGTTACCTCCGGCGCTTACTTTATTATTAGGTTCTGCTTTTGTGGAACAAGGGGCCGGTACGGGTTGAACAGTGTATCCTCCTTTATCTAGTATTCAAACTCATTCTGGGGGGTCTGTGGATACGGATATATTTAGTCTTCATTTAGCAGGGATATCTTCAATATTGGG
>Callyspongia_fallax_LK026886
CCTGATATGGCTTTTCCTAGATTAAACAATATTAGTTTCTGGTTGTTACCTCCGGCGCTTACTTTATTATTAGGTTCTGCTTTTGTGGAACAAGGGGCCGGTACGGGTTGAACAGTGTATCCTCCTTTATCTAGTATTCAAACTCATTCTGGGGGGTCTGTGGATACGGATATATTTAGTCTTCATTTAGCAGGGATATCTTCAATATTGGG
>Callyspongia_ramosa_JN242194
CCGGATATGGCTTTCCCTAGATTAAACAATATTAGTTTCTGGTTGTTACCTCCGGCGCTTACTTTATTGTTAGGTTCTGCTTTTGTGGAACAAGGGGCCGGTACGGGTTGAACAGTGTATCCCCCTTTATCTAGTATTCAAACTCATTCTGGGGGGTCTGTGGATATGGTTATATTTAGTCTTCATTTAGCAGGAATATCTTCAATATTGGG
>Demospongiae_sp._LR655651
CCTGATATGGCTTTCCCTAGATTAAACAATATTAGTTTCTGGTTGTTACCTCCGGCGCTTACTTTATTGTTAGGTTCTGCTTTTGTGGAACAAGGGGCCGGTACGGGTTGAACAGTGTATCCCCCTTTATCTAGTATTCAAACTCATTCTGGGGGGTCTGTGGATATGGTTATATTTAGTCTTCATTTAGCGGGAATATCTTCAATATTGGG
>Demospongiae_sp._LR655640
CCTGATATGGCTTTCCCTAGATTAAACAATATTAGTTTCTGGTTGTTACCTCCGGCGCTTACTTTATTGTTAGGTTCTGCTTTTGTGGAACAAGGGGCCGGTACGGGTTGAACAGTGTATCCCCCTTTATCTAGTATTCAAACTCATTCTGGGGGGTCTGTGGATATGGTTATATTTAGTCTTCATTTAGCGGGAATATCTTCAATATTGGG
>Demospongiae_sp._LR655618
CCTGATATGGCTTTCCCTAGATTAAACAATATTAGTTTCTGGTTGTTACCTCCGGCGCTTACTTTATTGTTAGGTTCTGCTTTTGTGGAACAAGGGGCCGGTACGGGTTGAACAGTGTATCCCCCTTTATCTAGTATTCAAACTCATTCTGGGGGGTCTGTGGATATGGTTATATTTAGTCTTCATTTAGCGGGAATATCTTCAATATTGGG
>Demospongiae_sp._LR655620
CCTGATATGGCTTTCCCTAGATTAAACAATATTAGTTTCTGGTTGTTACCTCCGGCGCTTACTTTATTGTTAGGTTCTGCTTTTGTGGAACAAGGGGCCGGTACGGGTTGAACAGTGTATCCCCCTTTATCTAGTATTCAAACTCATTCTGGGGGGTCTGTGGATATGGTTATATTTAGTCTTCATTTAGCGGGAATATCTTCAATATTGGG
>Haliclona_sp._LC126249
CCTGATATGGCTTTCCCTAGATTAAACAATATTAGTTTCTGGTTGTTACCTCCGGCGCTTACTTTATTGTTAGGTTCTGCTTTTGTGGAACAAGGGGCCGGTACGGGGTGAACAGTGTATCCTCCTTTATCTAGTATTGAAACTCATTCTGGGGGGTCTGTGGATATGGTTATATTTATTCTTCATTTATCAGGAATATCTTCAATATTGGG
>Demospongiae_sp._OX422233
CCTGATATGGCTTTCCCTAGATTAAACAATATTAGTTTCTGGTTGTTACCTCCGGCGCTTACTTTATTRTTAGGTTCTGCTTTTGTGGAACAAGGGGCCGGTACGGGTTGAACAGTGTAYCCTCCTTTATCTAGTATTCAAACTCATTCTGGGGGGTCTGTGGATATGGTTATATTTAGTCTTCATTTAGCAGGAATATCTTCAATATTGGG
>Demospongiae_sp._OP267131
CCTGATATGGCTTTCCCTAGATTAAACAATATTAGTTTCTGGTTGTTACCTCCGGCGCTTACTTTATTRTTAGGTTCTGCTTTTGTGGAACAAGGGGCCGGTACGGGTTGAACAGTGTAYCCTCCTTTATCTAGTATTCAAACTCATTCTGGGGGGTCTGTGGATATGGTTATATTTAGTCTTCATTTAGCAGGAATATCTTCAATATTGGG
>Haplosclerida_sp._MW144972
CCTGATATGGCTTTCCCTAGATTAAACAATATTAGTTTCTGGTTGTTACCTCCGGCGCTTACTTTATTGTTAGGTTCTGCTTTTGTGGAACAAGGGGCCGGTACGGGGTGAACAGTGTATCCTCCTTTATCTAGTATTGAAACTCATTCTGGGGGGTCTGTGGATATGGTTATATTTAGTCTTCATTTAGCAGGAATATCTTCAATATTGGG
>Haliclona_toxius_JN242206
CCTGATATGGCTTTCCCTAGATTAAACAATATTAGTTTCTGGTTGTTACCTCCGGCGCTTACTTTATTGTTAGGTTCTGCTTTTGTGGAACAAGGGGCCGGTACGGGGTGAACAGTGTATCCTCCTTTATCTAGTATTGAAACTCATTCTGGGGGGTCTGTGGATATGGTTATATTTAGTCTTCATTTAGCAGGAATATCTTCAATATTGGG
>Haliclona_toxia_LC126248
CCTGATATGGCTTTCCCTAGATTAAACAATATTAGTTTCTGGTTGTTACCTCCGGCGCTTACTTTATTGTTAGGTTCTGCTTTTGTGGAACAAGGGGCCGGTACGGGGTGAACAGTGTATCCTCCTTTATCTAGTATTGAAACTCATTCTGGGGGGTCTGTGGATATGGTTATATTTAGTCTTCATTTAGCAGGAATATCTTCAATATTGGG
>Demospongiae_sp._LR655677
CCTGATATGGCTTTCCCTAGATTAAACAATATTAGTTTCTGGTTGTTACCTCCGGCGCTTACTTTATTGTTAGGTTCTGCTTTTGTGGAACAAGGGGCCGGTACGGGGTGAACAGTGTATCCTCCTTTATCTAGTATTGAAACTCATTCTGGGGGGTCTGTGGATATGGTTATATTTAGTCTTCATTTAGCAGGAATATCTTCAATATTGGG
>Demospongiae_sp._LR655641
CCTGATATGGCTTTCCCTAGATTAAACAATATTAGTTTCTGGTTGTTACCTCCGGCGCTTACTTTATTGTTAGGTTCTGCTTTTGTGGAACAAGGGGCCGGTACGGGGTGAACAGTGTATCCTCCTTTATCTAGTATTGAAACTCATTCTGGGGGGTCTGTGGATATGGTTATATTTAGTCTTCATTTAGCAGGAATATCTTCAATATTGGG
>Demospongiae_sp._LR655637
CCTGATATGGCTTTCCCTAGATTAAACAATATTAGTTTCTGGTTGTTACCTCCGGCGCTTACTTTATTGTTAGGTTCTGCTTTTGTGGAACAAGGGGCCGGTACGGGGTGAACAGTGTATCCTCCTTTATCTAGTATTGAAACTCATTCTGGGGGGTCTGTGGATATGGTTATATTTAGTCTTCATTTAGCAGGAATATCTTCAATATTGGG
>Demospongiae_sp._LR655636
CCTGATATGGCTTTCCCTAGATTAAACAATATTAGTTTCTGGTTGTTACCTCCGGCGCTTACTTTATTGTTAGGTTCTGCTTTTGTGGAACAAGGGGCCGGTACGGGGTGAACAGTGTATCCTCCTTTATCTAGTATTGAAACTCATTCTGGGGGGTCTGTGGATATGGTTATATTTAGTCTTCATTTAGCAGGAATATCTTCAATATTGGG
>Demospongiae_sp._LR655633
CCTGATATGGCTTTCCCTAGATTAAACAATATTAGTTTCTGGTTGTTACCTCCGGCGCTTACTTTATTGTTAGGTTCTGCTTTTGTGGAACAAGGGGCCGGTACGGGGTGAACAGTGTATCCTCCTTTATCTAGTATTGAAACTCATTCTGGGGGGTCTGTGGATATGGTTATATTTAGTCTTCATTTAGCAGGAATATCTTCAATATTGGG
>Callyspongia_sp._JN242196
CCTGATATGGCTTTCCCTAGATTAAACAATATTAGTTTCTGGTTGTTACCTCCGGCGCTTACTTTATTGTTAGGTTCTGCTTTTGTGGAACAAGGGGCCGGTACGGGTTGAACAGTGTATCCTCCTTTATCTAGTATTCAAACTCATTCTGGGGGGTCTGTGGATATGGTTATATTTAGTCTTCATTTAGCAGGAATATCTTCAATATTGGG
>Clathria_reinwardti_MW047076
CCTGATATGGCTTTCCCTAGATTAAACAATATTAGTTTCTGGTTGTTACCTCCGGCGCTTACTTTATTGTTAGGTTCTGCTTTTGTGGAACAAGGGGCCGGTACGGGTTGAACAGTGTATCCTCCTTTATCTAGTATTCAAACTCATTCTGGGGGGTCTGTGGATATGGTTATATTTAGTCTTCATTTAGCAGGAATATCTTCAATATTGGG
>Haplosclerida_sp._MK833929
CCTGATATGGCTTTCCCTAGATTAAACAATATTAGTTTCTGGTTGTTACCTCCGGCGCTTACTTTATTGTTAGGTTCTGCTTTTGTGGAACAAGGGGCCGGTACGGGTTGAACAGTGTATCCTCCTTTATCTAGTATTCAAACTCATTCTGGGGGGTCTGTGGATATGGTTATATTTAGTCTTCATTTAGCAGGAATATCTTCAATATTGGG
>Haliclona_toxia_KU060675
CCTGATATGGCTTTCCCTAGATTAAACAATATTAGTTTCTGGTTGTTACCTCCGGCGCTTACTTTATTGTTAGGTTCTGCTTTTGTGGAACAAGGGGCCGGTACGGGGTGAACAGTGTATCCTCCTTTATCTAGTATTCAAACTCATTCTGGGGGGTCTGTGGATATGGTTATATTTAGTCTTCATTTAGCAGGAATATCTTCAATATTGGG
>Haliclona_toxia_KU060674
CCTGATATGGCTTTCCCTAGATTAAACAATATTAGTTTCTGGTTGTTACCTCCGGCGCTTACTTTATTGTTAGGTTCTGCTTTTGTGGAACAAGGGGCCGGTACGGGGTGAACAGTGTATCCTCCTTTATCTAGTATTCAAACTCATTCTGGGGGGTCTGTGGATATGGTTATATTTAGTCTTCATTTAGCAGGAATATCTTCAATATTGGG
>Calyx_sp._MT491624
CCGGATATGGCTTTTCCTAGATTAAATAATATTAGTTTTTGGTTATTACCCCCGGCGCTTACTTTATTACTAGGTTCTGCTTTTGTAGAACAAGGGGCTGGGACAGGTTGGACGGTTTATCCGCCTTTATCTAGTATTCAAACTCATTCTGGGGGGTCTGTGGATATGGCAATATTTAGTCTTCATTTAGCCGGAATATCTTCTATATTGGG
>Calyx_sp._MW858349
CCGGATATGGCTTTTCCTAGATTAAATAATATTAGTTTTTGGTTATTACCCCCGGCGCTTACTTTATTACTAGGTTCTGCTTTTGTAGAACAAGGGGCTGGGACAGGTTGGACGGTTTATCCGCCTTTATCTAGTATTCAAACTCATTCTGGGGGGTCTGTGGATATGGCAATATTTAGTCTTCATTTAGCCGGAATATCTTCTATATTGGG
>Calyx_nicaeensis_KX866755
CCGGATATGGCTTTTCCTAGATTAAATAATATTAGTTTTTGGTTATTACCCCCGGCGCTTACTTTATTACTAGGTTCTGCTTTTGTTGAACAAGGGGCTGGTACAGGTTGGACGGTTTATCCGCCTTTATCTAGTATTCAGAATCATTCTGGGGGGTCTGTGGATATGGCAATATTTAGTCTTCATTTAGCCGGGATATCTTCTATATTAGG
>Haliclona_vanderlandi_JN242208
CCGGATATGGCATTTCCTAGATTAAATAATATTAGTTTTTGGTTATTACCTCCAGCTCTTACTTTATTGTTAGGTTCTGCTTTTGTAGAACAGGGAGCAGGGACGGGTTGAACGGTTTATCCGCCTTTATCTAGTATTCAAACCCATTCTGGGGGATCTGTGGACATGGTAATATTTAGTCTTCATTTAGCGGGGATATCTTCTATATTGGG
>Haliclona_cnidata_MH396488
CCGGATATGGCATTTCCTAGATTAAATAATATTAGTTTTTGGTTATTACCTCCAGCTCTTACTTTATTGTTAGGTTCTGCTTTTGTAGAACAAGGGGCTGGGACGGGTTGAACGGTTTATCCGCCTTTATCTAGTATTCAAACCCATTCGGGGGGATCTGTGGACATGGCAATATTTAGTCTTCATTTAGCCGGGATATCTTCTATTTTGGG
>Neopetrosia_subtriangularis_MZ486653
CCGGATATGGCATTTCCTAGATTAAATAATATTAGTTTTTGGTTATTACCTCCATCACTTACTTTATTGTTAGGTTCTGCTTTTGTAGAACAAGGGGCTGGGACGGGTTGAACGGTTTATCCGCCTTTATCTAGTATTCAAACCCATTCGGGGGGATCTGTGGACATGGTAATATTTAGTCTTCATTTAGCCGGGATATCTTCTATTTTGGG
>Neopetrosia_subtriangularis_MZ486553
CCGGATATGGCATTTCCTAGATTAAATAATATTAGTTTTTGGTTATTACCTCCATCACTTACTTTATTGTTAGGTTCTGCTTTTGTAGAACAAGGGGCTGGGACGGGTTGAACGGTTTATCCGCCTTTATCTAGTATTCAAACCCATTCGGGGGGATCTGTGGACATGGTAATATTTAGTCTTCATTTAGCCGGGATATCTTCTATTTTGGG
>Haliclona_xena_MG423353
CCTGATATGGCTTTTCCTAGATTAAATAATATTAGTTTTTGGTTGTTACCTCCAGCGCTTATTTTATTGTTAGGTTCTGCTTTTGTGGAACAAGGAGCTGGTACAGGTTGAACGGTTTATCCGCCTTTATCTAGTATTCAAAACCATTCTGGGGGATCTGTGGATATGGCGATATTTAGTCTTCATTTAGCGGGAATTTCTTCTATATTGGG
>Haliclona_xena_JN242209
CCTGATATGGCTTTTCCTAGATTAAATAATATTAGTTTTTGGTTGTTACCTCCAGCGCTTATTTTATTGTTAGGTTCTGCTTTTGTGGAACAAGGAGCTGGTACAGGTTGAACGGTTTATCCGCCTTTATCTAGTATTCAAATCCATTCTGGGGGATCTGTGGATATGGCGATATTTAGTCTTCATTTAGCGGGAATATCTTCTATATTGGG
>Haliclona_sp._MK308101
CCTGATATGGCTTTTCCTAGATTAAATAATATTAGTTTTTGGTTGTTACCTCCAGCGCTTATTTTATTATTAGGTTCTGCTTTTGTGGAACAAGGAGCTGGTACAGGTTGAACGGTTTATCCACCTTTATCTAGTATTCAAACACATTCTGGGGGATCTGTGGATATGGCGATATTTAGTCTTCATTTAGCGGGAATATCTTCTATATTGGG
>Pachychalina_tenera_MZ487630
CCTGATATGGCTTTTCCTAGATTAAATAATATTAGTTTTTGGTTGTTACCTCCAGCGCTTATTTTATTATTAGGTTCTGCTTTTGTGGAACAAGGAGCTGGTACAGGTTGAACGGTTTATCCACCTTTATCTAGTATTCAAACACATTCTGGGGGATCTGTGGATATGGCGATATTTAGTCTTCATTTAGCGGGAATATCTTCTATATTGGG
>Pachychalina_tenera_MZ487227
CCTGATATGGCTTTTCCTAGATTAAATAATATTAGTTTTTGGTTGTTACCTCCAGCGCTTATTTTATTATTAGGTTCTGCTTTTGTGGAACAAGGAGCTGGTACAGGTTGAACGGTTTATCCACCTTTATCTAGTATTCAAACACATTCTGGGGGATCTGTGGATATGGCGATATTTAGTCTTCATTTAGCGGGAATATCTTCTATATTGGG
>Callyspongia_siphonella_KU695289
CCTGATATGGCTTTTCCTAGATTAAATAATATTAGTTTTTGGTTGTTACCTCCGGCGCTTACTTTATTATTAGGTTCTGCTTTTGTGGAACAAGGAGCTGGTACAGGTTGAACGGTTTATCCACCTTTATCTAGTATTCAAACACATTCAGGGGGATCTGTGGATATGGCGATATTTAGTCTTCATTTAGCGGGAATATCTTCTATATTGGG
>Callyspongia_siphonella_KU060692
CCTGATATGGCTTTTCCTAGANNAAATAATATTANTTTTTGGTTGTTACCTCCGGCGCTTACTTTATTGTTAGGTTCTGCTTTTGTGGAACAAGGAGCTGGTACAGGTTGAACGGTTTATCCGCCTTTATCTAGTATTCAAACTCATTCAGGGGGATCNGTGGATATGGCGATATTTAGTCTTCATTTANCAGGGATATCTTCTATATTGGG
>Callyspongia_siphonella_JX999082
CCTGATATGGCTTTTCCTAGATTAAATAATATTAGTTTTTGGTTGTTACCTCCGGCGCTTACTTTATTGTTAGGTTCTGCTTTTGTGGAACAAGGAGCTGGTACAGGTTGAACGGTTTATCCGCCTTTATCTAGTATTCAAACTCATTCAGGGGGATCTGTGGATATGGCGATATTTAGTCTTCATTTAGCAGGGATATCTTCTATATTGGG
>Callyspongia_siphonella_KU060687
CCTGATATGGCTTTTCCTAGATTAAATAATATTAGTTTTTGGTTGTTACCTCCGGCGCTTACTTTATTGTTAGGTTCTGCTTTTGTGGAACAAGGAGCTGGTACAGGTTGAACGGTTTATCCGCCTTTATCTAGTATTCAAACTCATTCAGGGGGATCTGTGGATATGGCGATATTTAGTCTTCATTTAGCAGGGATATCTTCTATATTGGG
>Callyspongia_siphonella_KU060583
CCTGATATGGCTTTTCCTAGATTAAATAATATTAGTTTTTGGTTGTTACCTCCGGCGCTTACTTTATTGTTAGGTTCTGCTTTTGTGGAACAAGGAGCTGGTACAGGTTGAACGGTTTATCCGCCTTTATCTAGTATTCAAACTCATTCAGGGGGATCTGTGGATATGGCGATATTTAGTCTTCATTTAGCAGGGATATCTTCTATATTGGG
>Callyspongia_siphonella_KU060580
CCTGATATGGCTTTTCCTAGATTAAATAATATTAGTTTTTGGTTGTTACCTCCGGCGCTTACTTTATTGTTAGGTTCTGCTTTTGTGGAACAAGGAGCTGGTACAGGTTGAACGGTTTATCCGCCTTTATCTAGTATTCAAACTCATTCAGGGGGATCTGTGGATATGGCGATATTTAGTCTTCATTTAGCAGGGATATCTTCTATATTGGG
>Callyspongia_siphonella_KU060576
CCTGATATGGCTTTTCCTAGATTAAATAATATTAGTTTTTGGTTGTTACCTCCGGCGCTTACTTTATTGTTAGGTTCTGCTTTTGTGGAACAAGGAGCTGGTACAGGTTGAACGGTTTATCCGCCTTTATCTAGTATTCAAACTCATTCAGGGGGATCTGTGGATATGGCGATATTTAGTCTTCATTTAGCAGGGATATCTTCTATATTGGG
>Demospongiae_sp._LR655611
CCTGATATGGCTTTTCCTAGATTAAATAATATTAGTTTTTGGTTGTTACCTCCGGCGCTTACTTTATTGTTAGGTTCTGCTTTTGTGGAACAAGGAGCTGGTACAGGTTGAACGGTTTATCCGCCTTTATCTAGTATTCAAACTCATTCAGGGGGATCTGTGGATATGGCGATATTTAGTCTTCATTTAGCAGGGATATCTTCTATATTGGG
>Demospongiae_sp._LR655604
CCTGATATGGCTTTTCCTAGATTAAATAATATTAGTTTTTGGTTGTTACCTCCGGCGCTTACTTTATTGTTAGGTTCTGCTTTTGTGGAACAAGGAGCTGGTACAGGTTGAACGGTTTATCCGCCTTTATCTAGTATTCAAACTCATTCAGGGGGATCTGTGGATATGGCGATATTTAGTCTTCATTTAGCAGGGATATCTTCTATATTGGG
>Demospongiae_sp._LR655603
CCTGATATGGCTTTTCCTAGATTAAATAATATTAGTTTTTGGTTGTTACCTCCGGCGCTTACTTTATTGTTAGGTTCTGCTTTTGTGGAACAAGGAGCTGGTACAGGTTGAACGGTTTATCCGCCTTTATCTAGTATTCAAACTCATTCAGGGGGATCTGTGGATATGGCGATATTTAGTCTTCATTTAGCAGGGATATCTTCTATATTGGG
>Demospongiae_sp._LR655596
CCTGATATGGCTTTTCCTAGATTAAATAATATTAGTTTTTGGTTGTTACCTCCGGCGCTTACTTTATTGTTAGGTTCTGCTTTTGTGGAACAAGGAGCTGGTACAGGTTGAACGGTTTATCCGCCTTTATCTAGTATTCAAACTCATTCAGGGGGATCTGTGGATATGGCGATATTTAGTCTTCATTTAGCAGGGATATCTTCTATATTGGG
>Demospongiae_sp._LR655595
CCTGATATGGCTTTTCCTAGATTAAATAATATTAGTTTTTGGTTGTTACCTCCGGCGCTTACTTTATTGTTAGGTTCTGCTTTTGTGGAACAAGGAGCTGGTACAGGTTGAACGGTTTATCCGCCTTTATCTAGTATTCAAACTCATTCAGGGGGATCTGTGGATATGGCGATATTTAGTCTTCATTTAGCAGGGATATCTTCTATATTGGG
>Demospongiae_sp._LR655648
CCTGATATGGCTTTTCCTAGATTAAATAATATTAGTTTTTGGTTGTTACCTCCGGCGCTTACTTTATTGTTAGGTTCTGCTTTTGTGGAACAAGGAGCTGGTACAGGTTGAACGGTTTATCCGCCTTTATCTAGTATTCAAACTCATTCAGGGGGATCTGTGGATATGGCGATATTTAGTCTTCATTTAGCAGGGATATCTTCTATATTGGG
>Haliclona_implexiformis_KJ729034
CCTGATATGGCTTTCCCTAGATTAAATAATATTAGTTTTTGGTTGTTACCTCCAGCGCTTACTTTATTGTTAGGTTCTGCTTTTGTGGAACAAGGAGCTGGTACAGGTTGAACGGTTTATCCGCCTTTATCTAGTATTCAAACTCATTCTGGGGGATCTGTGGATATGGTGATATTTAGTCTTCATTTAGCAGGGATATCTTCTATATTGGG
>Calyx_arcuarius_LN850180
CCTGATATGGCTTTTCCTAGATTAAATAATATTAGTTTTTGGTTGTTACCTCCAGCGCTTACTTTATTGTTGGGTTCTGCTTTTGTGGAACAAGGAGCTGGTACAGGTTGAACGGTTTATCCGCCTTTATCTAGTATTCAAACTCATTCTGGGGGATCTGTGGATATGGTGATATTTAGTCTTCATTTAGCAGGGATATCTTCTATATTGGG
>Calyx_arcuarius_LN850179
CCTGATATGGCTTTTCCTAGATTAAATAATATTAGTTTTTGGTTGTTACCTCCAGCGCTTACTTTATTGTTGGGTTCTGCTTTTGTGGAACAAGGAGCTGGTACAGGTTGAACGGTTTATCCGCCTTTATCTAGTATTCAAACTCATTCTGGGGGATCTGTGGATATGGTGATATTTAGTCTTCATTTAGCAGGGATATCTTCTATATTGGG
>Callyspongia_siphonella_KJ620407
CCTGATATGGCTTTTCCTAGATTAAATAATATTAGTTTTTGGTTGTTACCTCCAGCGCTTACTTTATTGTTGGGTTCTGCTTTTGTGGAACAAGGAGCTGGTACAGGTTGAACGGTTTATCCGCCTTTATCTAGTATTCAAACTCATTCTGGGGGATCTGTGGATATGGTGATATTTAGTCTTCATTTAGCAGGGATATCTTCTATATTGGG
>Chalinidae_sp._MG422102
CCTGATATGGCTTTTCCTAGACTAAATAATATTAGTTTTTGGTTGTTACCTCCAGCGCTTACTTTATTGTTAGGTTCTGCTTTTGTGGAACAAGGAGCTGGTACAGGTTGAACGGTTTATCCGCCTTTATCTAGTATTCAAACTCATTCTGGGGGATCTGTGGATATGGTGATATTTAGTCTTCATTTAGCGGGGATATCTTCTATATTGGG
>Haliclona_manglaris_EF519626
CCAGATATGGCTTTCCCTAGGTTAAATAATATTAGTTTCTGATTATTACCTCCTGCGCTTACTTTATTGTTAGGTTCTGCTTTTGTGGAGCAAGGGGCTGGGACAGGTTGAACAGTTTATCCGCCTTTATCTAGTATTCAAGCCCATTCTGGGGGATCTGTGGATATGGTAATATTTAGTCTTCATTTAGCGGGTATATCTTCTATATTGGG
>Neopetrosia_exigua_KX454496
CCCGATATGGCTTTCCCTAGATTAAATAATATTAGTTTCTGATTGTTACCTCCAGCGCTTACTTTATTGTTAGGTTCTGCTTTTGTGGAACAAGGGGCTGGGACAGGTTGAACGGTTTATCCGCCTTTATCTAGTATTCAAACCCATTCAGGGGGATCTGTGGACATGGTGATATTTAGTCTTCATTTAGCAGGGATATCTTCTATATTGGG
>Callyspongia_sp._KU060673
CCCNATATGGCCTTCCCTAGATTAAATAATATTAGTTTCTGATTGTTACCTCCAGCGCTTACTTTATTGTTAGGTTCTGCTTTTGTGGAACAAGGGGCTGGTACAGGTTGAACGGTTTATCCNCCTTTATCTAGTATTCAAACCCATTCCGGGGGATCTGTGGACATGGTGATATTTAGTCTTCATTTAGCAGGGATATCTTCTATATTGGG
>Callyspongia_sp._KU060642
CCCGATATGGCCTTCCCTAGATTAAATAATATTAGTTTNTGATTGTTACCTCCAGCGCTTACTTTATTGTTAGGTTCTGCTTTTGTGGAACAAGGGGCTGGTACAGGTTGAACGGTTTATCCNCCTTTATCTAGTATTCAAACCCATTCCGGGGGATCTGTGGACATGGTGATATTTAGTCTTCATTTAGCAGGGATATCTTCTATATTGGG
>Callyspongia_diffusa_KX454494
CCCGATATGGCCTTCCCTAGATTAAATAATATTAGTTTCTGACTGTTACCTCCAGCGCTTACTTTATTGTTAGGTTCTGCTTTTGTGGAACAAGGGGCTGGTACAGGTTGAACGGTTTATCCGCCTTTATCTAGTATTCAAACCCATTCCGGGGGATCTGTGGACATGGTGATATTTAGTCTTCATTTAGCAGGGATATCTTCTATATTGGG
>Callyspongia_sp._KU060713
CCCGATATGGCCTTCCCTAGATTAAATAATATTAGTTTCTGATTGTTACCTCCAGCGCTTACTTTATTGTTAGGTTCTGCTTTTGTGGAACAAGGGGCTGGTACAGGTTGAACGGTTTNTCCGCCTTTATCTAGTATTCAAACCCATTCCGGGGGATCTGTGGACATGGTGATATTTAGTCTTCATTTAGCAGGGATATCTTCTATATTGGG
>Callyspongia_sp._MW059042
CCCGATATGGCCTTCCCTAGATTAAATAATATTAGTTTCTGATTGTTACCTCCAGCGCTTACTTTATTGTTAGGTTCTGCTTTTGTGGAACAAGGGGCTGGTACAGGTTGAACGGTTTATCCGCCTTTATCTAGTATTCAAACCCATTCCGGGGGATCTGTGGACATGGTGATATTTAGTCTTCATTTAGCAGGGATATCTTCTATATTGGG
>Demospongiae_sp._LR655642
CCCGATATGGCCTTCCCTAGATTAAATAATATTAGTTTCTGATTGTTACCTCCAGCGCTTACTTTATTGTTAGGTTCTGCTTTTGTGGAACAAGGGGCTGGTACAGGTTGAACGGTTTATCCGCCTTTATCTAGTATTCAAACCCATTCCGGGGGATCTGTGGACATGGTGATATTTAGTCTTCATTTAGCAGGGATATCTTCTATATTGGG
>Demospongiae_sp._LR655639
CCCGATATGGCCTTCCCTAGATTAAATAATATTAGTTTCTGATTGTTACCTCCAGCGCTTACTTTATTGTTAGGTTCTGCTTTTGTGGAACAAGGGGCTGGTACAGGTTGAACGGTTTATCCGCCTTTATCTAGTATTCAAACCCATTCCGGGGGATCTGTGGACATGGTGATATTTAGTCTTCATTTAGCAGGGATATCTTCTATATTGGG
>Demospongiae_sp._LR655635
CCCGATATGGCCTTCCCTAGATTAAATAATATTAGTTTCTGATTGTTACCTCCAGCGCTTACTTTATTGTTAGGTTCTGCTTTTGTGGAACAAGGGGCTGGTACAGGTTGAACGGTTTATCCGCCTTTATCTAGTATTCAAACCCATTCCGGGGGATCTGTGGACATGGTGATATTTAGTCTTCATTTAGCAGGGATATCTTCTATATTGGG
>Demospongiae_sp._LR655606
CCCGATATGGCCTTCCCTAGATTAAATAATATTAGTTTCTGATTGTTACCTCCAGCGCTTACTTTATTGTTAGGTTCTGCTTTTGTGGAACAAGGGGCTGGTACAGGTTGAACGGTTTATCCGCCTTTATCTAGTATTCAAACCCATTCCGGGGGATCTGTGGACATGGTGATATTTAGTCTTCATTTAGCAGGGATATCTTCTATATTGGG
>Demospongiae_sp._LR655592
CCCGATATGGCCTTCCCTAGATTAAATAATATTAGTTTCTGATTGTTACCTCCAGCGCTTACTTTATTGTTAGGTTCTGCTTTTGTGGAACAAGGGGCTGGTACAGGTTGAACGGTTTATCCGCCTTTATCTAGTATTCAAACCCATTCCGGGGGATCTGTGGACATGGTGATATTTAGTCTTCATTTAGCAGGGATATCTTCTATATTGGG
>Demospongiae_sp._LR655585
CCCGATATGGCCTTCCCTAGATTAAATAATATTAGTTTCTGATTGTTACCTCCAGCGCTTACTTTATTGTTAGGTTCTGCTTTTGTGGAACAAGGGGCTGGTACAGGTTGAACGGTTTATCCGCCTTTATCTAGTATTCAAACCCATTCCGGGGGATCTGTGGACATGGTGATATTTAGTCTTCATTTAGCAGGGATATCTTCTATATTGGG
>Demospongiae_sp._LR655660
CCCGATATGGCCTTCCCTAGATTAAATAATATTAGTTTCTGATTGTTACCTCCAGCGCTTACTTTATTGTTAGGTTCTGCTTTTGTGGAACAAGGGGCTGGTACAGGTTGAACGGTTTATCCGCCTTTATCTAGTATTCAAACCCATTCCGGGGGATCTGTGGACATGGTGATATTTAGTCTTCATTTAGCAGGGATATCTTCTATATTGGG
>Callyspongia_sp._KU060712
CCCGATATGGCCTTCCCTAGATTAAATAATATTAGTTTCTGATTGTTACCTCCAGCGCTTACTTTATTGTTAGGTTCTGCTTTTGTGGAACAAGGGGCTGGTACAGGTTGAACGGTTTATCCGCCTTTATCTAGTATTCAAACCCATTCCGGGGGATCTGTGGACATGGTGATATTTAGTCTTCATTTAGCAGGGATATCTTCTATATTGGG
>Callyspongia_sp._KU060646
CCCGATATGGCCTTCCCTAGATTAAATAATATTAGTTTCTGATTGTTACCTCCAGCGCTTACTTTATTGTTAGGTTCTGCTTTTGTGGAACAAGGGGCTGGTACAGGTTGAACGGTTTATCCGCCTTTATCTAGTATTCAAACCCATTCCGGGGGATCTGTGGACATGGTGATATTTAGTCTTCATTTAGCAGGGATATCTTCTATATTGGG
>Callyspongia_sp._KU060643
CCCGATATGGCCTTCCCTAGATTAAATAATATTAGTTTCTGATTGTTACCTCCAGCGCTTACTTTATTGTTAGGTTCTGCTTTTGTGGAACAAGGGGCTGGTACAGGTTGAACGGTTTATCCGCCTTTATCTAGTATTCAAACCCATTCCGGGGGATCTGTGGACATGGTGATATTTAGTCTTCATTTAGCAGGGATATCTTCTATATTGGG
>Callyspongia_sp._KU060638
CCCGATATGGCCTTCCCTAGATTAAATAATATTAGTTTCTGATTGTTACCTCCAGCGCTTACTTTATTGTTAGGTTCTGCTTTTGTGGAACAAGGGGCTGGTACAGGTTGAACGGTTTATCCGCCTTTATCTAGTATTCAAACCCATTCCGGGGGATCTGTGGACATGGTGATATTTAGTCTTCATTTAGCAGGGATATCTTCTATATTGGG
>Callyspongia_sp._KU060637
CCCGATATGGCCTTCCCTAGATTAAATAATATTAGTTTCTGATTGTTACCTCCAGCGCTTACTTTATTGTTAGGTTCTGCTTTTGTGGAACAAGGGGCTGGTACAGGTTGAACGGTTTATCCGCCTTTATCTAGTATTCAAACCCATTCCGGGGGATCTGTGGACATGGTGATATTTAGTCTTCATTTAGCAGGGATATCTTCTATATTGGG
>Callyspongia_sp._KU060596
CCCGATATGGCCTTCCCTAGATTAAATAATATTAGTTTCTGATTGTTACCTCCAGCGCTTACTTTATTGTTAGGTTCTGCTTTTGTGGAACAAGGGGCTGGTACAGGTTGAACGGTTTATCCGCCTTTATCTAGTATTCAAACCCATTCCGGGGGATCTGTGGACATGGTGATATTTAGTCTTCATTTAGCAGGGATATCTTCTATATTGGG
>Callyspongia_sp._LC126250
CCCGATATGGCCTTCCCTAGATTAAATAATATTAGTTTCTGATTGTTACCTCCAGCGCTTACTTTATTGTTAGGTTCTGCTTTTGTGGAACAAGGGGCTGGTACAGGTTGAACGGTTTATCCGCCTTTATCTAGTATTCAAACCCATTCCGGGGGATCTGTGGACATGGTGATATTTAGTCTTCATTTAGCAGGGATATCTTCTATATTGGG
>Callyspongia_sp._JN242195
CCCGATATGGCCTTCCCTAGATTAAATAATATTAGTTTCTGATTGTTACCTCCAGCGCTTACTTTATTGTTAGGTTCTGCTTTTGTGGAACAAGGGGCTGGTACAGGTTGAACGGTTTATCCGCCTTTATCTAGTATTCAAACCCATTCCGGGGGATCTGTGGACATGGTGATATTTAGTCTTCATTTAGCAGGGATATCTTCTATATTGGG
>Callyspongia_sp._MT586741
CCCGATATGGCCTTCCCTAGATTAAATAATATTAGTTTCTGATTGTTACCTCCAGCGCTTACTTTATTGTTAGGTTCTGCTTTTGTGGAACAAGGGGCTGGTACAGGTTGAACGGTTTATCCGCCTTTATCTAGTATTCAAACCCATTCCGGGGGATCTGTGGACATGGTGATATTTAGTCTTCATTTAGCAGGGATATCTTCTATATTGGG
>Demospongiae_sp._LR655588
CCCGATATGGCCTTCCCTAGATTAAATAATATTAGTTTCTGATTGTTACCTCCAGCGCTTACTTTATTGTTAGGTTCTGCTTTTGTGGAACAAGGGGCTGGTACAGGTTGAACGGTTTATCCGCCTTTATCTAGTATTCAAACCCATTCCGGGGGATCTGTGGACATGGTGATATTTAGTCTTCATTTAGCAGGGATATCTTCTATATTGGG
>Callyspongia_sp._KU060635
CCCGATATGGCCTTCCCTAGATTAAATAATATTAGTTTCTGATTGTTACCTCCAGCGCTTACTTTATTGTTAGGTTCTGCTTTTGTGGAACAAGGGGCTGGTACAGGTTGAACGGTTTATCCGCCTTTATCTAGTATTCAAACCCATTCCGGGGGATCTGTGGACATGGTGATATTTAGTCTTCATTTAGCAGGGATATCTTCTATATTGGG
>cf._Callyspongia_OX422277
CCCGATATGGCCTTCCCTAGATTAAATAATATTAGTTTCTGATTGTTACCTCCAGCGCTTACTTTATTGTTAGGTTCTGCTTTTGTGGAACAAGGGGCTGGTACAGGTTGAACGGTTTATCCGCCTTTATCTAGTATTCAAACCCATTCCGGGGGATCTGTGGACATGGTGATATTTAGTCTTCATTTAGCAGGGATATCTTCTATATTGGG
>cf._Callyspongia_OX422276
CCCGATATGGCCTTCCCTAGATTAAATAATATTAGTTTCTGATTGTTACCTCCAGCGCTTACTTTATTGTTAGGTTCTGCTTTTGTGGAACAAGGGGCTGGTACAGGTTGAACGGTTTATCCGCCTTTATCTAGTATTCAAACCCATTCCGGGGGATCTGTGGACATGGTGATATTTAGTCTTCATTTAGCAGGGATATCTTCTATATTGGG
>Cf._Callyspongia_OP267175
CCCGATATGGCCTTCCCTAGATTAAATAATATTAGTTTCTGATTGTTACCTCCAGCGCTTACTTTATTGTTAGGTTCTGCTTTTGTGGAACAAGGGGCTGGTACAGGTTGAACGGTTTATCCGCCTTTATCTAGTATTCAAACCCATTCCGGGGGATCTGTGGACATGGTGATATTTAGTCTTCATTTAGCAGGGATATCTTCTATATTGGG
>Cf._Callyspongia_OP267174
CCCGATATGGCCTTCCCTAGATTAAATAATATTAGTTTCTGATTGTTACCTCCAGCGCTTACTTTATTGTTAGGTTCTGCTTTTGTGGAACAAGGGGCTGGTACAGGTTGAACGGTTTATCCGCCTTTATCTAGTATTCAAACCCATTCCGGGGGATCTGTGGACATGGTGATATTTAGTCTTCATTTAGCAGGGATATCTTCTATATTGGG
>Callyspongia_sp._MW059043
CCCGATATGGCCTTCCCTAGATTAAATAATATTAGTTTCTGATTGTTACCTCCAGCGCTTACTTTATTGTTAGGTTCTGCTTTTGTGGAACAAGGGGCTGGTACAGGTTGAACGGTTTATCCGCCTTTATCTAGTATTCAAACCCATTCCGGGGGATCTGTGGACATGGTGATATTTAGTCTTCATTTAGCAGGGATATCTTCTATATTGGG
>Demospongiae_sp._LR655676
CCCGATATGGCCTTCCCTAGATTAAATAATATTAGTTTCTGATTGTTACCTCCAGCGCTTACTTTATTGTTAGGTTCTGCTTTTGTGGAACAAGGGGCTGGTACAGGTTGAACGGTTTATCCGCCTTTATCTAGTATTCAAACCCATTCCGGGGGATCTGTGGACATGGTGATATTTAGTCTTCATTTAGCAGGGATATCTTCTATATTGGG
>Haplosclerida_sp._MW059071
CCCGATATGGCCTTCCCTAGATTAAATAATATTAGTTTCTGATTGTTACCTCCAGCGCTTACTTTATTGTTAGGTTCTGCTTTTGTGGAACAAGGGGCTGGTACAGGTTGAACGGTTTATCCGCCTTTATCTAGTATTCAAACCCATTCCGGGGGATCTGTGGACATGGTGATATTTAGTCTTCATTTAGCAGGGATATCTTCTATATTGGG
>Haplosclerida_sp._MW059070
CCCGATATGGCCTTCCCTAGATTAAATAATATTAGTTTCTGATTGTTACCTCCAGCGCTTACTTTATTGTTAGGTTCTGCTTTTGTGGAACAAGGGGCTGGTACAGGTTGAACGGTTTATCCGCCTTTATCTAGTATTCAAACCCATTCCGGGGGATCTGTGGACATGGTGATATTTAGTCTTCATTTAGCAGGGATATCTTCTATATTGGG
>Haplosclerida_sp._MW059076
CCCGATATGGCCTTCCCTAGATTAAATAATATTAGTTTCTGATTGTTACCTCCAGCGCTTACTTTATTGTTAGGTTCTGCTTTTGTGGAACAAGGGGCTGGTACAGGTTGAACGGTTTATCCGCCTTTATCTAGTATTCAAACCCATTCCGGGGGATCTGTGGACATGGTGATATTTAGTCTTCATTTAGCAGGGATATCTTCTATATTGGG
>Callyspongia_sp._KY565329
CCCGATATGGCCTTCCCTAGATTAAATAATATTAGTTTCTGATTGTTACCTCCAGCGCTTACTTTATTGTTAGGTTCTGCTTTTGTGGAACAAGGGGCTGGTACAGGTTGAACGGTTTATCCGCCTTTATCTAGTATTCAAACCCATTCCGGGGGATCTGTGGACATGGTGATATTTAGTCTTCATTTAGCAGGGATATCTTCTATATTGGG
>Callyspongia_diffusa_KY565312
CCCGATATGGCCTTCCCTAGATTAAATAATATTAGTTTCTGATTGTTACCTCCAGCGCTTACTTTATTGTTAGGTTCTGCTTTTGTGGAACAAGGGGCTGGTACAGGTTGAACGGTTTATCCGCCTTTATCTAGTATTCAAACCCATTCCGGGGGATCTGTGGACATGGTGATATTTAGTCTTCATTTAGCAGGGATATCTTCTATATTGGG
>Callyspongia_diffusa_KY565318
CCCGATATGGCCTTCCCTAGATTAAATAATATTAGTTTCTGATTGTTACCTCCAGCGCTTACTTTATTGTTAGGTTCTGCTTTTGTGGAACAAGGGGCTGGTACAGGTTGAACGGTTTATCCGCCTTTATCTAGTATTCAAACCCATTCCGGGGGATCTGTGGACATGGTGATATTTAGTCTTCATTTAGCAGGGATATCTTCTATATTGGG
>Demospongiae_sp._LR655607
CCCGATATGGCCTTCCCTAGATTAAATAATATTAGTTTCTGATTGTTACCTCCAGCGCTTACTTTATTGTTAGGTTCTGCTTTTGTGGAACAAGGGGCTGGTACAGGTTGAACGGTTTATCCGCCTTTATCTAGTATTCAAACCCATTCCGGGGGATCTGTGGACATGGTGATATTTAGTCTTCATTTAGCAGGGATATCTTCTATATTGGG
>Callyspongia_sp._KU060644
CCCGATATGGCCTTCCCTAGATTAAATAATATTAGTTTCTGATTGTTACCTCCAGCGCTTACTTTATTGTTAGGTTCTGCTTTTGTGGAACAAGGGGCTGGTACAGGTTGAACGGTTTATCCGCCTTTATCTAGTATTCAAACCCATTCCGGGGGATCTGTGGACATGGTGATATTTAGTCTTCATTTAGCAGGGATATCTTCTATATTGGG
>Demospongiae_sp._LR655663
CCCGATATGGCCTTCCCTAGATTAAATAATATTAGTTTCTGATTGTTACCTCCAGCGCTTACTTTATTGTTAGGTTCTGCTTTTGTGGAACAAGGGGCTGGTACAGGTTGAACGGTTTATCCGCCTTTATCTAGTATTCAAACCCATTCCGGGGGATCTGTGGACATGGTGATATTTAGTCTTCATTTAGCAGGGATATCTTCTATATTGGG
>Demospongiae_sp._KU060598
CCCGATATGGCTTTTCCAAGGTTAAATAATATTAGTTTCTGATTGTTACCCCCAGCGCTTACTTTATTGTTAGGTTCTGCTTTTGTGGAACAAGGGGCTGGGACAGGTTGAACGGTTTATCCACCTTTATCTAGTATTCAAACCCATTCTGGGGGATCTGTGGATATGGTGATATTTAGTCTTCATTTAGCAGGGATATCTTCTATATTGGG
>Demospongiae_sp._KU060592
CCCGATATGGCTTTTCCAAGGTTAAATAATATTAGTTTCTGATTGTTACCCCCAGCGCTTACTTTATTGTTAGGTTCTGCTTTTGTGGAACAAGGGGCTGGGACAGGTTGAACGGTTTATCCACCTTTATCTAGTATTCAAACCCATTCTGGGGGATCTGTGGATATGGTGATATTTAGTCTTCATTTAGCAGGGATATCTTCTATATTGGG
>Haliclona_cf._KT253801
CCCGATATGGCTTTCCCTAGGTTAAATAATATTAGTTTCTGATTGTTACCCCCAGCGCTTACTTTATTGTTAGGGTCTGCTTTTGTGGAACAAGGGGCTGGTACAGGTTGAACGGTTTATCCACCTTTATCTAGTATTCAAACTCATTCTGGGGGATCTGTGGATATGGTGATATTTAGTCTTCATTTAGCAGGGATATCTTCTATATTGGG
>Haliclona_cf._KT253800
CCCGATATGGCTTTCCCTAGGTTAAATAATATTAGTTTCTGATTGTTACCCCCAGCGCTTACTTTATTGTTAGGGTCTGCTTTTGTGGAACAAGGGGCTGGTACAGGTTGAACGGTTTATCCACCTTTATCTAGTATTCAAACTCATTCTGGGGGATCTGTGGATATGGTGATATTTAGTCTTCATTTAGCAGGGATATCTTCTATATTGGG
>Haliclona_cf._KT253797
CCCGATATGGCTTTCCCTAGGTTAAATAATATTAGTTTCTGATTGTTACCCCCAGCGCTTACTTTATTGTTAGGGTCTGCTTTTGTGGAACAAGGGGCTGGTACAGGTTGAACGGTTTATCCACCTTTATCTAGTATTCAAACTCATTCTGGGGGATCTGTGGATATGGTGATATTTAGTCTTCATTTAGCAGGGATATCTTCTATATTGGG
>Haliclona_cf._KT253793
CCCGATATGGCTTTCCCTAGGTTAAATAATATTAGTTTCTGATTGTTACCCCCAGCGCTTACTTTATTGTTAGGGTCTGCTTTTGTGGAACAAGGGGCTGGTACAGGTTGAACGGTTTATCCACCTTTATCTAGTATTCAAACTCATTCTGGGGGATCTGTGGATATGGTGATATTTAGTCTTCATTTAGCAGGGATATCTTCTATATTGGG
>Haliclona_cf._KT253787
CCCGATATGGCTTTCCCTAGGTTAAATAATATTAGTTTCTGATTGTTACCCCCAGCGCTTACTTTATTGTTAGGGTCTGCTTTTGTGGAACAAGGGGCTGGTACAGGTTGAACGGTTTATCCACCTTTATCTAGTATTCAAACTCATTCTGGGGGATCTGTGGATATGGTGATATTTAGTCTTCATTTAGCAGGGATATCTTCTATATTGGG
>Cladocroce_burapha_MT193886
CCCGATATGGCTTTCCCTAGGTTAAATAATATTAGTTTCTGATTGTTACCCCCAGCGCTTACTTTATTGTTAGGGTCTGCTTTTGTGGAACAAGGGGCTGGTACAGGTTGAACGGTTTATCCACCTTTATCTAGTATTCAAACTCATTCTGGGGGATCTGTGGATATGGTGATATTTAGTCTTCATTTAGCAGGGATATCTTCTATATTGGG
>Haliclona_sp._MW059067
CCCGATATGGCTTTCCCTAGGTTAAATAATATTAGTTTCTGATTGTTACCCCCAGCGCTTACTTTATTGTTAGGGTCTGCTTTTGTGGAACAAGGGGCTGGTACAGGTTGAACGGTTTATCCACCTTTATCTAGTATTCAAACTCATTCTGGGGGATCTGTGGATATGGTGATATTTAGTCTTCATTTAGCAGGGATATCTTCTATATTGGG
>Cladocroce_burapha_OP950353
CCCGATATGGCTTTCCCTAGGTTAAATAATATTAGTTTCTGATTGTTACCCCCAGCGCTTACTTTATTGTTAGGGTCTGCTTTTGTGGAACAAGGGGCTGGTACAGGTTGAACGGTTTATCCACCTTTATCTAGTATTCAAACTCATTCTGGGGGATCTGTGGATATGGTGATATTTAGTCTTCATTTAGCAGGGATATCTTCTATATTGGG
>Cladocroce_burapha_MT193885
CCCGATATGGCTTTCCCTAGGTTAAATAATATTAGTTTCTGATTGTTACCCCCAGCGCTTACTTTATTGTTAGGGTCTGCTTTTGTGGAACAAGGGGCTGGTACAGGTTGAACGGTTTATCCACCTTTATCTAGTATTCAAACTCATTCTGGGGGATCTGTGGATATGGTGATATTTAGTCTTCATTTAGCAGGGATATCTTCTATATTGGG
>Cladocroce_burapha_OP950355
CCCGATATGGCTTTCCCTAGGTTAAATAATATTAGTTTCTGATTGTTACCCCCAGCGCTTACTTTATTGTTAGGGTCTGCTTTTGTGGAACAAGGGGCTGGTACAGGTTGAACGGTTTATCCACCTTTATCTAGTATTCAAACTCATTCTGGGGGATCTGTGGATATGGTGATATTTAGTCTTCATTTAGCAGGGATATCTTCTATATTGGG
>Cladocroce_burapha_OP950352
CCCGATATGGCTTTCCCTAGGTTAAATAATATTAGTTTCTGATTGTTACCCCCAGCGCTTACTTTATTGTTAGGGTCTGCTTTTGTGGAACAAGGGGCTGGTACAGGTTGAACGGTTTATCCACCTTTATCTAGTATTCAAACTCATTCTGGGGGATCTGTGGATATGGTGATATTTAGTCTTCATTTAGCAGGGATATCTTCTATATTGGG
>Cladocroce_burapha_OP950351
CCCGATATGGCTTTCCCTAGGTTAAATAATATTAGTTTCTGATTGTTACCCCCAGCGCTTACTTTATTGTTAGGGTCTGCTTTTGTGGAACAAGGGGCTGGTACAGGTTGAACGGTTTATCCACCTTTATCTAGTATTCAAACTCATTCTGGGGGATCTGTGGATATGGTGATATTTAGTCTTCATTTAGCAGGGATATCTTCTATATTGGG
>Cladocroce_burapha_OP950354
CCCGATATGGCTTTCCCTAGGTTAAATAATATTAGTTTCTGATTGTTACCCCCAGCGCTTACTTTATTGTTAGGGTCTGCTTTTGTGGAACAAGGGGCTGGTACAGGTTGAACGGTTTATCCACCTTTATCTAGTATTCAAACTCATTCTGGGGGATCTGTGGATATGGTGATATTTAGTCTTCATTTAGCAGGGATATCTTCTATATTGGG
>Cladocroce_burapha_MT193887
CCCGATATGGCTTTCCCTAGGTTAAATAATATTAGTTTCTGATTGTTACCCCCAGCGCTTACTTTATTGTTAGGGTCTGCTTTTGTGGAACAAGGGGCTGGTACAGGTTGAACGGTTTATCCACCTTTATCTAGTATTCAAACTCATTCTGGGGGATCTGTGGATATGGTGATATTTAGTCTTCATTTAGCAGGGATATCTTCTATATTGGG
>Cladocroce_burapha_MT193884
CCCGATATGGCTTTCCCTAGGTTAAATAATATTAGTTTCTGATTGTTACCCCCAGCGCTTACTTTATTGTTAGGGTCTGCTTTTGTGGAACAAGGGGCTGGGACAGGTTGAACGGTTTATCCACCTTTATCTAGTATTCAAACTCATTCTGGGGGATCTGTGGATATGGTGATATTTAGTCTTCATTTAGCAGGGATATCTTCTATATTGGG
>Haplosclerida_sp._MW144985
CCAGATATGGCTTTTCCTAGATTAAATAATATTAGTTTTTGGTTGTTACCTCCAGCGCTTACTTTATTATTAGGTTCGGCTTTTGTGGAACAAGGGGCTGGAACAGGTTGAACGGTTTATCCTCCTTTATCTAGTATTCAAACCCATTCTGGGGGATCTGTGGATATGGTGATATTTAGTCTTCATTTAGCCGGAATTTCTTCTATATTGGG
>Callyspongia_plicifera_MZ487038
CCAGATATGGCTTTTCCTAGATTAAATAATATTAGTTTTTGGTTGTTACCTCCAGCGCTTACTTTATTATTAGGTTCGGCTTTTGTGGAACAAGGGGCTGGAACAGGTTGAACGGTTTATCCTCCTTTATCTAGTATTCAAACCCATTCTGGGGGATCTGTGGATATGGTGATATTTAGTCTTCATTTAGCCGGAATTTCTTCTATATTAGG
>Callyspongia_plicifera_MZ487031
CCAGATATGGCTTTTCCTAGATTAAATAATATTAGTTTTTGGTTGTTACCTCCAGCGCTTACTTTATTATTAGGTTCGGCTTTTGTGGAACAAGGGGCTGGAACAGGTTGAACGGTTTATCCTCCTTTATCTAGTATTCAAACCCATTCTGGGGGATCTGTGGATATGGTGATATTTAGTCTTCATTTAGCCGGAATTTCTTCTATATTAGG
>Callyspongia_plicifera_MZ486585
CCAGATATGGCTTTTCCTAGATTAAATAATATTAGTTTTTGGTTGTTACCTCCAGCGCTTACTTTATTATTAGGTTCGGCTTTTGTGGAACAAGGGGCTGGAACAGGTTGAACGGTTTATCCTCCTTTATCTAGTATTCAAACCCATTCTGGGGGATCTGTGGATATGGTGATATTTAGTCTTCATTTAGCCGGAATTTCTTCTATATTAGG
>Callyspongia_plicifera_MZ487293
CCAGATATGGCTTTTCCTAGATTAAATAATATTAGTTTTTGGTTGTTACCTCCAGCGCTTACTTTATTATTAGGTTCGGCTTTTGTGGAACAAGGGGCTGGAACAGGTTGAACGGTTTATCCTCCTTTATCTAGTATTCAAACCCATTCTGGGGGATCTGTGGATATGGTGATATTTAGTCTTCATTTAGCCGGAATTTCTTCTATATTAGG
>Callyspongia_plicifera_MZ487392
CCAGATATGGCTTTTCCTAGATTAAATAATATTAGTTTTTGGTTGTTACCTCCAGCGCTTACTTTATTATTAGGTTCGGCTTTTGTGGAACAAGGGGCTGGAACAGGTTGAACGGTTTATCCTCCTTTATCTAGTATTCAAACCCATTCTGGGGGATCTGTGGATATGGTGATATTTAGTCTTCATTTAGCCGGAATTTCTTCTATATTAGG
>Callyspongia_plicifera_MZ486753
CCAGATATGGCTTTTCCTAGATTAAATAATATTAGTTTTTGGTTGTTACCTCCAGCGCTTACTTTATTATTAGGTTCGGCTTTTGTGGAACAAGGGGCTGGAACAGGTTGAACGGTTTATCCTCCTTTATCTAGTATTCAAACCCATTCTGGGGGATCTGTGGATATGGTGATATTTAGTCTTCATTTAGCCGGAATTTCTTCTATATTAGG
>Callyspongia_plicifera_MZ486555
CCAGATATGGCTTTTCCTAGATTAAATAATATTAGTTTTTGGTTGTTACCTCCAGCGCTTACTTTATTATTAGGTTCGGCTTTTGTGGAACAAGGGGCTGGAACAGGTTGAACGGTTTATCCTCCTTTATCTAGTATTCAAACCCATTCTGGGGGATCTGTGGATATGGTGATATTTAGTCTTCATTTAGCCGGAATTTCTTCTATATTAGG
>Callyspongia_plicifera_MZ486758
CCAGATATGGCTTTTCCTAGATTAAATAATATTAGTTTTTGGTTGTTACCTCCAGCGCTTACTTTATTATTAGGTTCGGCTTTTGTGGAACAAGGGGCTGGAACAGGTTGAACGGTTTATCCTCCTTTATCTAGTATTCAAACCCATTCTGGGGGATCTGTGGATATGGTGATATTTAGTCTTCATTTAGCCGGAATTTCTTCTATATTAGG
>Callyspongia_plicifera_MZ486757
CCAGATATGGCTTTTCCTAGATTAAATAATATTAGTTTTTGGTTGTTACCTCCAGCGCTTACTTTATTATTAGGTTCGGCTTTTGTGGAACAAGGGGCTGGAACAGGTTGAACGGTTTATCCTCCTTTATCTAGTATTCAAACCCATTCTGGGGGATCTGTGGATATGGTGATATTTAGTCTTCATTTAGCCGGAATTTCTTCTATATTAGG
>Callyspongia_plicifera_MZ486755
CCAGATATGGCTTTTCCTAGATTAAATAATATTAGTTTTTGGTTGTTACCTCCAGCGCTTACTTTATTATTAGGTTCGGCTTTTGTGGAACAAGGGGCTGGAACAGGTTGAACGGTTTATCCTCCTTTATCTAGTATTCAAACCCATTCTGGGGGATCTGTGGATATGGTGATATTTAGTCTTCATTTAGCCGGAATTTCTTCTATATTAGG
>Callyspongia_plicifera_MZ486756
CCAGATATGGCTTTTCCTAGATTAAATAATATTAGTTTTTGGTTGTTACCTCCAGCGCTTACTTTATTATTAGGTTCGGCTTTTGTGGAACAAGGGGCTGGAACAGGTTGAACGGTTTATCCTCCTTTATCTAGTATTCAAACCCATTCTGGGGGATCTGTGGATATGGTGATATTTAGTCTTCATTTAGCCGGAATTTCTTCTATATTAGG
>Callyspongia_plicifera_MZ486557
CCAGATATGGCTTTTCCTAGATTAAATAATATTAGTTTTTGGTTGTTACCTCCAGCGCTTACTTTATTATTAGGTTCGGCTTTTGTGGAACAAGGGGCTGGAACAGGTTGAACGGTTTATCCTCCTTTATCTAGTATTCAAACCCATTCTGGGGGATCTGTGGATATGGTGATATTTAGTCTTCATTTAGCCGGAATTTCTTCTATATTAGG
>Callyspongia_plicifera_MZ486517
CCAGATATGGCTTTTCCTAGATTAAATAATATTAGTTTTTGGTTGTTACCTCCAGCGCTTACTTTATTATTAGGTTCGGCTTTTGTGGAACAAGGGGCTGGAACAGGTTGAACGGTTTATCCTCCTTTATCTAGTATTCAAACCCATTCTGGGGGATCTGTGGATATGGTGATATTTAGTCTTCATTTAGCCGGAATTTCTTCTATATTAGG
>Callyspongia_plicifera_MZ486754
CCAGATATGGCTTTTCCTAGATTAAATAATATTAGTTTTTGGTTGTTACCTCCAGCGCTTACTTTATTATTAGGTTCGGCTTTTGTGGAACAAGGGGCTGGAACAGGTTGAACGGTTTATCCTCCTTTATCTAGTATTCAAACCCATTCTGGGGGATCTGTGGATATGGTGATATTTAGTCTTCATTTAGCCGGAATTTCTTCTATATTAGG
>Callyspongia_plicifera_MZ487391
CCAGATATGGCTTTTCCTAGATTAAATAATATTAGTTTTTGGTTGTTACCTCCAGCGCTTACTTTATTATTAGGTTCGGCTTTTGTGGAACAAGGGGCTGGAACAGGTTGAACGGTTTATCCTCCTTTATCTAGTATTCAAACCCATTCTGGGGGATCTGTGGATATGGTGATATTTAGTCTTCATTTAGCCGGAATTTCTTCTATATTAGG
>Callyspongia_plicifera_MZ487314
CCAGATATGGCTTTTCCTAGATTAAATAATATTAGTTTTTGGTTGTTACCTCCAGCGCTTACTTTATTATTAGGTTCGGCTTTTGTGGAACAAGGGGCTGGAACAGGTTGAACGGTTTATCCTCCTTTATCTAGTATTCAAACCCATTCTGGGGGATCTGTGGATATGGTGATATTTAGTCTTCATTTAGCCGGAATTTCTTCTATATTAGG
>Callyspongia_plicifera_MZ487032
CCAGATATGGCTTTTCCTAGATTAAATAATATTAGTTTTTGGTTGTTACCTCCAGCGCTTACTTTATTATTAGGTTCGGCTTTTGTGGAACAAGGGGCTGGAACAGGTTGAACGGTTTATCCTCCTTTATCTAGTATTCAAACCCATTCTGGGGGATCTGTGGATATGGTGATATTTAGTCTTCATTTAGCCGGAATTTCTTCTATATTAGG
>Callyspongia_plicifera_MZ487030
CCAGATATGGCTTTTCCTAGATTAAATAATATTAGTTTTTGGTTGTTACCTCCAGCGCTTACTTTATTATTAGGTTCGGCTTTTGTGGAACAAGGGGCTGGAACAGGTTGAACGGTTTATCCTCCTTTATCTAGTATTCAAACCCATTCTGGGGGATCTGTGGATATGGTGATATTTAGTCTTCATTTAGCCGGAATTTCTTCTATATTAGG
>Callyspongia_plicifera_MZ487029
CCAGATATGGCTTTTCCTAGATTAAATAATATTAGTTTTTGGTTGTTACCTCCAGCGCTTACTTTATTATTAGGTTCGGCTTTTGTGGAACAAGGGGCTGGAACAGGTTGAACGGTTTATCCTCCTTTATCTAGTATTCAAACCCATTCTGGGGGATCTGTGGATATGGTGATATTTAGTCTTCATTTAGCCGGAATTTCTTCTATATTAGG
>Callyspongia_plicifera_MZ486518
CCAGATATGGCTTTTCCTAGATTAAATAATATTAGTTTTTGGTTGTTACCTCCAGCGCTTACTTTATTATTAGGTTCGGCTTTTGTGGAACAAGGGGCTGGAACAGGTTGAACGGTTTATCCTCCTTTATCTAGTATTCAAACCCATTCTGGGGGATCTGTGGATATGGTGATATTTAGTCTTCATTTAGCCGGAATTTCTTCTATATTAGG
>Callyspongia_plicifera_MZ486516
CCAGATATGGCTTTTCCTAGATTAAATAATATTAGTTTTTGGTTGTTACCTCCAGCGCTTACTTTATTATTAGGTTCGGCTTTTGTGGAACAAGGGGCTGGAACAGGTTGAACGGTTTATCCTCCTTTATCTAGTATTCAAACCCATTCTGGGGGATCTGTGGATATGGTGATATTTAGTCTTCATTTAGCCGGAATTTCTTCTATATTAGG
>Callyspongia_plicifera_MZ486536
CCAGATATGGCTTTTCCTAGATTAAATAATATTAGTTTTTGGTTGTTACCTCCAGCGCTTACTTTATTATTAGGTTCGGCTTTTGTGGAACAAGGGGCTGGAACAGGTTGAACGGTTTATCCTCCTTTATCTAGTATTCAAACCCATTCTGGGGGATCTGTGGATATGGTGATATTTAGTCTTCATTTAGCCGGAATTTCTTCTATATTAGG
>Callyspongia_plicifera_MZ486519
CCAGATATGGCTTTTCCTAGATTAAATAATATTAGTTTTTGGTTGTTACCTCCAGCGCTTACTTTATTATTAGGTTCGGCTTTTGTGGAACAAGGGGCTGGAACAGGTTGAACGGTTTATCCTCCTTTATCTAGTATTCAAACCCATTCTGGGGGATCTGTGGATATGGTGATATTTAGTCTTCATTTAGCCGGAATTTCTTCTATATTAGG
>Callyspongia_plicifera_LK026885
CCAGATATGGCTTTTCCTAGATTAAATAATATTAGTTTTTGGTTGTTACCTCCAGCGCTTACTTTATTATTAGGTTCGGCTTTTGTGGAACAAGGGGCTGGAACAGGTTGAACGGTTTATCCTCCTTTATCTAGTATTCAAACCCATTCTGGGGGATCTGTGGATATGGTGATATTTAGTCTTCATTTAGCCGGAATTTCTTCTATATTAGG
>Chalinidae_sp._MW059045
CCAGATATGGCTTTTCCTAGATTAAATAATATTAGTTTTTGGTTGTTACCTCCAGCGCTTACTTTATTATTAGGTTCGGCTTTTGTGGAACAAGGGGCTGGAACAGGTTGAACGGTTTATCCTCCTTTATCCAGTATTCAAACCCATTCTGGGGGATCTGTGGATATGGTGATATTTAGTCTTCATTTAGCAGGGATATCTTCTATATTGGG
>Demospongiae_sp._LR655664
CCAGATATGGCTTTTCCTAGATTAAATAATATTAGTTTTTGGTTGTTACCCCCAGCGCTTACTTTATTATTAGGTTCGGCTTTTGTGGAACAAGGGGCTGGAACAGGTTGAACTGTTTATCCTCCTCTATCTAGTATTCAAACCCATTCTGGGGGATCTGTGGATATGGTGATATTTAGTCTTCATTTAGCAGGAATATCTTCTATATTGGG
>Demospongiae_sp._LR655659
CCAGATATGGCTTTTCCTAGATTAAATAATATTAGTTTTTGGTTGTTACCCCCAGCGCTTACTTTATTATTAGGTTCGGCTTTTGTGGAACAAGGGGCTGGAACAGGTTGAACTGTTTATCCTCCTCTATCTAGTATTCAAACCCATTCTGGGGGATCTGTGGATATGGTGATATTTAGTCTTCATTTAGCAGGAATATCTTCTATATTGGG
>Haliclona_aff._KY565336
CCAGATATGGCTTTTCCTAGATTAAATAATATTAGTTTTTGGTTGTTACCCCCAGCGCTTACTTTATTATTAGGTTCGGCTTTTGTGGAACAAGGGGCTGGAACAGGTTGAACGGTTTATCCTCCTCTATCTAGTATTCAAACCCATTCTGGGGGATCTGTGGATATGGTGATATTTAGTCTTCATTTAGCAGGAATATCTTCTATATTGGG
>Haplosclerida_sp._MW349624
CCAGATATGGCTTTTCCTAGATTAAATAATATTAGTTTTTGGTTGTTACCCCCAGCGCTTACTTTATTATTAGGTTCGGCTTTTGTGGAACAAGGGGCTGGAACAGGTTGAACGGTTTATCCTCCTCTATCTAGTATTCAAACCCATTCTGGGGGATCTGTGGATATGGTGATATTTAGTCTTCATTTAGCAGGAATATCTTCTATATTGGG
>Haliclona_tubifera_EF519624
CCAGATATGGCTTTTCCTAGATTAAATAATATTAGTTTTTGGTTGTTACCCCCAGCGCTTACTTTATTATTAGGTTCGGCTTTTGTGGAACAAGGGGCTGGAACAGGTTGAACGGTTTATCCTCCTCTATCTAGTATTCAAACCCATTCTGGGGGATCTGTGGATATGGTGATATTTAGTCTTCATTTAGCAGGAATATCTTCTATATTGGG
>Haliclona_implexiformis_EF519623
CCAGATATGGCTTTTCCTAGATTAAATAATATTAGTTTTTGGTTGTTACCCCCAGCGCTTACTTTATTATTAGGTTCGGCTTTTGTGGAACAAGGGGCTGGAACAGGTTGAACGGTTTATCCTCCTCTATCTAGTATTCAAACCCATTCTGGGGGATCTGTGGATATGGTGATATTTAGTCTTCATTTAGCAGGAATATCTTCTATATTGGG
>Chalinidae_sp._MW059046
CCAGATATGGCTTTTCCTAGATTAAATAATATTAGTTTTTGGTTGTTACCCCCAGCGCTTACTTTATTATTAGGTTCGGCTTTTGTGGAACAAGGGGCTGGAACAGGTTGAACGGTTTATCCTCCTCTATCTAGTATTCAAACCCATTCTGGGGGATCTGTGGATATGGTGATATTTAGTCTTCATTTAGCAGGAATATCTTCTATATTGGG
>Haliclona_sp._MT491530
CCAGATATGGCTTTTCCTAGATTAAATAATATTAGTTTTTGGTTGTTACCCCCAGCGCTTACTTTATTATTAGGTTCGGCTTTTGTGGAACAAGGGGCTGGAACAGGTTGAACGGTTTATCCTCCTCTATCTAGTATTCAAACCCATTCTGGGGGATCTGTGGATATGGTGATATTTAGTCTTCATTTAGCAGGAATATCTTCTATATTGGG
>Haliclona_sp._MT491529
CCAGATATGGCTTTTCCTAGATTAAATAATATTAGTTTTTGGTTGTTACCCCCAGCGCTTACTTTATTATTAGGTTCGGCTTTTGTGGAACAAGGGGCTGGAACAGGTTGAACGGTTTATCCTCCTCTATCTAGTATTCAAACCCATTCTGGGGGATCTGTGGATATGGTGATATTTAGTCTTCATTTAGCAGGAATATCTTCTATATTGGG
>Haliclona_sp._JN242203
CCAGATATGGCTTTTCCTAGATTAAATAATATTAGTTTTTGGTTGTTACCCCCAGCGCTTACTTTATTATTAGGTTCGGCTTTTGTGGAACAAGGGGCTGGAACAGGTTGAACGGTTTATCCTCCTTTATCTAGTATTCAAACCCATTCTGGGGGATCTGTGGATATGGTGATATTTAGTCTTCATTTAGCAGGAATATCTTCTATATTGGG
>Haliclona_elegans_JX999087
CCAGATATGGCTTTTCCTAGATTAAATAATATTAGTTTTTGGTTGTTACCCCCAGCACTTACTTTATTATTAGGTTCGGCTTTTGTGGAACAAGGGGCTGGAACAGGTTGAACGGTTTATCCTCCTTTATCTAGTATTCAAACCCATTCTGGGGGATCTGTGGATATGGTGATATTTAGTCTTCATTTAGCAGGAATATCTTCTATATTGGG
>Callyspongia_sp._JN242197
CCTGATATGGCTTTTCCTAGATTAAATAATATTAGTTTCTGATTGTTACCTCCAGCGCTTACTTTATTGTTAGGTTCTGCCTTTGTGGAACAAGGGGCTGGTACAGGTTGAACGGTTTATCCGCCTCTATCTAGTATTCAAGCTCATTCTGGGGGTTCCGTGGATATGGTGATATTTAGTCTTCATTTAGCAGGGATATCTTCTATATTGGG
>Haliclona_sp._JX228947
CCTGATATGGCTTTTCCTAAATTAAATAATATTAGTTTTTGGTTGTTACCTCCAGCGCTTACTTTATTGTTGGGTTCTGCTTTTGTGGAGCAAGGGGCTGGGACAGGTTGGACGGTTTATCCGCCTTTATCTAGTATTCAAACTCATTCTGGGGGATCTGTGGACATGGTGATATTTAGTCTTCATTTAGCAGGGATATCTTCTATATTGGG
>Cladocroce_sp._MW059048
CCTGATATGGCTTTTCCTAGATTAAATAATATTAGTTTTTGGTTATTACCTCCAGCGCTTACTCTATTGTTAGGTTCTGCTTTTGTGGAACAAGGGGCTGGGACAGGTTGAACGGTTTATCCGCCTTTATCTAGTATTCAAACTCATTCTGGGGGATCTGTGGACATGGTGATATTTAGTCTTCATTTAGCAGGAATATCTTCTATATTGGG
>Cladocroce_sp._MT586740
CCTGATATGGCTTTTCCTAGATTAAATAATATTAGTTTTTGGTTATTACCTCCAGCGCTTACTCTATTGTTAGGTTCTGCTTTTGTGGAACAAGGGGCTGGGACAGGTTGAACGGTTTATCCGCCTTTATCTAGTATTCAAACTCATTCTGGGGGATCTGTGGACATGGTGATATTTAGTCTTCATTTAGCAGGAATATCTTCTATATTGGG
>Cladocroce_burapha_KY565328
CCTGATATGGCTTTTCCTAGATTAAATAATATTAGTTTTTGGTTATTACCTCCAGCGCTTACTCTATTGTTAGGTTCTGCTTTTGTGGAACAAGGGGCTGGGACAGGTTGAACGGTTTATCCGCCTTTATCTAGTATTCAAACTCATTCTGGGGGATCTGTGGACATGGTGATATTTAGTCTTCATTTAGCAGGAATATCTTCTATATTGGG
>Cladocroce_burapha_KY565331
CCTGATATGGCTTTTCCTAGATTAAATAATATTAGTTTTTGGTTATTACCTCCAGCGCTTACTCTATTGTTAGGTTCTGCTTTTGTGGAACAAGGGGCTGGGACAGGTTGAACGGTTTATCCGCCTTTATCTAGTATTCAAACTCATTCTGGGGGATCTGTGGACATGGTGATATTTAGTCTTCATTTAGCAGGAATATCTTCTATATTGGG
>Cladocroce_sp._OP950360
CCTGATATGGCTTTTCCTAGATTAAATAATATTAGTTTTTGGTTATTACCTCCAGCGCTTACTCTATTGTTAGGTTCTGCTTTTGTGGAACAAGGGGCTGGGACAGGTTGAACGGTTTATCCGCCTTTATCTAGTATTCAAACTCATTCTGGGGGATCTGTGGACATGGTGATATTTAGTCTTCATTTAGCAGGAATATCTTCTATATTGGG
>Cladocroce_sp._OP950359
CCTGATATGGCTTTTCCTAGATTAAATAATATTAGTTTTTGGTTATTACCTCCAGCGCTTACTCTATTGTTAGGTTCTGCTTTTGTGGAACAAGGGGCTGGGACAGGTTGAACGGTTTATCCGCCTTTATCTAGTATTCAAACTCATTCTGGGGGATCTGTGGACATGGTGATATTTAGTCTTCATTTAGCAGGAATATCTTCTATATTGGG
>Cladocroce_sp._OP950358
CCTGATATGGCTTTTCCTAGATTAAATAATATTAGTTTTTGGTTATTACCTCCAGCGCTTACTCTATTGTTAGGTTCTGCTTTTGTGGAACAAGGGGCTGGGACAGGTTGAACGGTTTATCCGCCTTTATCTAGTATTCAAACTCATTCTGGGGGATCTGTGGACATGGTGATATTTAGTCTTCATTTAGCAGGAATATCTTCTATATTGGG
>Cladocroce_sp._OP950357
CCTGATATGGCTTTTCCTAGATTAAATAATATTAGTTTTTGGTTATTACCTCCAGCGCTTACTCTATTGTTAGGTTCTGCTTTTGTGGAACAAGGGGCTGGGACAGGTTGAACGGTTTATCCGCCTTTATCTAGTATTCAAACTCATTCTGGGGGATCTGTGGACATGGTGATATTTAGTCTTCATTTAGCAGGAATATCTTCTATATTGGG
>Cladocroce_sp._OP950356
CCTGATATGGCTTTTCCTAGATTAAATAATATTAGTTTTTGGTTATTACCTCCAGCGCTTACTCTATTGTTAGGTTCTGCTTTTGTGGAACAAGGGGCTGGGACAGGTTGAACGGTTTATCCGCCTTTATCTAGTATTCAAACTCATTCTGGGGGATCTGTGGACATGGTGATATTTAGTCTTCATTTAGCAGGAATATCTTCTATATTGGG
>Cladocroce_sp._MT193888
CCTGATATGGCTTTTCCTAGATTAAATAATATTAGTTTTTGGTTATTACCTCCAGCGCTTACTCTATTGTTAGGTTCTGCTTTTGTGGAACAAGGGGCTGGGACAGGTTGAACGGTTTATCCGCCTTTATCTAGTATTCAAACTCATTCTGGGGGATCTGTGGACATGGTGATATTTAGTCTTCATTTAGCAGGAATATCTTCTATATTGGG
>Haliclona_sp._KY492586
CCTGATATGGCTTTTCCTAGATTAAATAATATTAGTTTTTGGTTGTTACCTCCAGCGCTTACTCTATTGTTAGGTTCTGCTTTTGTGGAACAAGGGGCTGGGACAGGTTGAACGGTTTATCCGCCTTTATCTAGTATTCAAACTCATTCTGGGGGATCTGTGGACATGGTGATATTTAGTCTTCATTTAGCAGGAATATCTTCTATATTGGG
>Haliclona_sp._JN242204
CCTGATATGGCTTTTCCTAGATTAAATAATATTAGTTTTTGGTTGTTACCTCCAGCGCTTACTCTATTGTTAGGTTCTGCTTTTGTGGAACAAGGGGCTGGGACAGGTTGAACGGTTTATCCGCCTTTATCTAGTATTCAAACTCATTCTGGGGGATCTGTGGACATGGTGATATTTAGTCTTCATTTAGCAGGAATATCTTCTATATTGGG
>Haliclona_sp._MT226342
CCTGATATGGCTTTTCCTAGATTAAATAATATTAGTTTTTGGTTGTTACCACCAGCGCTTACTTTATTGTTAGGTTCTGCTTTTGTGGAACAAGGGGCTGGTACAGGTTGAACGGTTTATCCGCCTTTATCTAGTATTCAAGCTCATTCTGGGGGATCTGTGGATATGGTGATATTTAGTCTTCATTTAGCAGGAATATCTTCTATATTGGG
>Haliclona_sp._OX422336
CCTGATATGGCTTTTCCTAGATTAAATAATATTAGTTTTTGGTTGTTACCACCAGCACTTACTTTATTGTTAGGTTCTGCTTTTGTGGAACAAGGGGCTGGTACAGGTTGAACGGTTTATCCGCCTTTATCTAGCATTCAAACTCATTCTGGGGGATCTGTGGATATGGTGATATTTAGTCTTCATTTAGCAGGGATATCTTCTATATTGGG
>Haliclona_sp._OX422335
CCTGATATGGCTTTTCCTAGATTAAATAATATTAGTTTTTGGTTGTTACCACCAGCACTTACTTTATTGTTAGGTTCTGCTTTTGTGGAACAAGGGGCTGGTACAGGTTGAACGGTTTATCCGCCTTTATCTAGCATTCAAACTCATTCTGGGGGATCTGTGGATATGGTGATATTTAGTCTTCATTTAGCAGGGATATCTTCTATATTGGG
>Haliclona_sp._OX422334
CCTGATATGGCTTTTCCTAGATTAAATAATATTAGTTTTTGGTTGTTACCACCAGCACTTACTTTATTGTTAGGTTCTGCTTTTGTGGAACAAGGGGCTGGTACAGGTTGAACGGTTTATCCGCCTTTATCTAGCATTCAAACTCATTCTGGGGGATCTGTGGATATGGTGATATTTAGTCTTCATTTAGCAGGGATATCTTCTATATTGGG
>Haliclona_sp._OX422333
CCTGATATGGCTTTTCCTAGATTAAATAATATTAGTTTTTGGTTGTTACCACCAGCACTTACTTTATTGTTAGGTTCTGCTTTTGTGGAACAAGGGGCTGGTACAGGTTGAACGGTTTATCCGCCTTTATCTAGCATTCAAACTCATTCTGGGGGATCTGTGGATATGGTGATATTTAGTCTTCATTTAGCAGGGATATCTTCTATATTGGG
>Haliclona_sp._OP267234
CCTGATATGGCTTTTCCTAGATTAAATAATATTAGTTTTTGGTTGTTACCACCAGCACTTACTTTATTGTTAGGTTCTGCTTTTGTGGAACAAGGGGCTGGTACAGGTTGAACGGTTTATCCGCCTTTATCTAGCATTCAAACTCATTCTGGGGGATCTGTGGATATGGTGATATTTAGTCTTCATTTAGCAGGGATATCTTCTATATTGGG
>Haliclona_sp._OP267233
CCTGATATGGCTTTTCCTAGATTAAATAATATTAGTTTTTGGTTGTTACCACCAGCACTTACTTTATTGTTAGGTTCTGCTTTTGTGGAACAAGGGGCTGGTACAGGTTGAACGGTTTATCCGCCTTTATCTAGCATTCAAACTCATTCTGGGGGATCTGTGGATATGGTGATATTTAGTCTTCATTTAGCAGGGATATCTTCTATATTGGG
>Haliclona_sp._OP267232
CCTGATATGGCTTTTCCTAGATTAAATAATATTAGTTTTTGGTTGTTACCACCAGCACTTACTTTATTGTTAGGTTCTGCTTTTGTGGAACAAGGGGCTGGTACAGGTTGAACGGTTTATCCGCCTTTATCTAGCATTCAAACTCATTCTGGGGGATCTGTGGATATGGTGATATTTAGTCTTCATTTAGCAGGGATATCTTCTATATTGGG
>Haliclona_sp._OP267231
CCTGATATGGCTTTTCCTAGATTAAATAATATTAGTTTTTGGTTGTTACCACCAGCACTTACTTTATTGTTAGGTTCTGCTTTTGTGGAACAAGGGGCTGGTACAGGTTGAACGGTTTATCCGCCTTTATCTAGCATTCAAACTCATTCTGGGGGATCTGTGGATATGGTGATATTTAGTCTTCATTTAGCAGGGATATCTTCTATATTGGG
>Haliclona_sp._OX422332
CCTGATATGGCTTTTCCTAGATTAAATAATATTAGTTTTTGGTTGTTACCACCAGCACTTACTTTATTGTTAGGTTCTGCTTTTGTGGAACAAGGGGCTGGTACAGGTTGAACGGTTTATCCGCCTTTATCTAGCATTCAAACTCATTCTGGGGGATCTGTGGATATGGTGATATTTAGTCTTCATTTAGCAGGGATATCTTCTATATTGGG
>Haliclona_sp._OP267230
CCTGATATGGCTTTTCCTAGATTAAATAATATTAGTTTTTGGTTGTTACCACCAGCACTTACTTTATTGTTAGGTTCTGCTTTTGTGGAACAAGGGGCTGGTACAGGTTGAACGGTTTATCCGCCTTTATCTAGCATTCAAACTCATTCTGGGGGATCTGTGGATATGGTGATATTTAGTCTTCATTTAGCAGGGATATCTTCTATATTGGG
>Haliclona_implexiformis_EF519625
CCCGATATGGCTTTTCCTAGATTAAATAATATTAGTTTTTGGTTGTTACCCCCAGCGCTTACTTTATTGTTAGGTTCTGCTTTTGTGGAGCAAGGGGCTGGTACGGGTTGAACGGTTTATCCGCCTTTATCTAGTATTCAAACTCATTCTGGGGGATCTGTGGACATGGTGATATTTAGTCTTCATTTAGCAGGGATATCTTCTATATTGGG
>Haliclona_implexiformis_EF519622
CCCGATATGGCTTTTCCTAGATTAAATAATATTAGTTTTTGGTTGTTACCCCCAGCGCTTACTTTATTGTTAGGTTCTGCTTTTGTGGAGCAAGGGGCTGGTACGGGTTGAACGGTTTATCCGCCTTTATCTAGTATTCAAACTCATTCTGGGGGATCTGTGGACATGGTGATATTTAGTCTTCATTTAGCAGGGATATCTTCTATATTGGG
>Haliclona_implexiformis_EF519621
CCCGATATGGCTTTTCCTAGATTAAATAATATTAGTTTTTGGTTGTTACCCCCAGCGCTTACTTTATTGTTAGGTTCTGCTTTTGTGGAGCAAGGGGCTGGTACGGGTTGAACGGTTTATCCGCCTTTATCTAGTATTCAAACTCATTCTGGGGGATCTGTGGACATGGTGATATTTAGTCTTCATTTAGCAGGGATATCTTCTATATTGGG
>Haliclona_implexiformis_EF519620
CCCGATATGGCTTTTCCTAGATTAAATAATATTAGTTTTTGGTTGTTACCCCCAGCGCTTACTTTATTGTTAGGTTCTGCTTTTGTGGAGCAAGGGGCTGGTACGGGTTGAACGGTTTATCCGCCTTTATCTAGTATTCAAACTCATTCTGGGGGATCTGTGGACATGGTGATATTTAGTCTTCATTTAGCAGGGATATCTTCTATATTGGG
>Haliclona_stilensis_MT491528
CCAGATATGGCTTTTCCTAGATTAAATAATATTAGTTTTTGGTTGTTACCCCCAGCGCTTACTTTATTGTTAGGTTCCGCTTTTGTGGAACAAGGGGCTGGAACTGGTTGAACGGTTTACCCACCTTTATCTAGTATTCAAACTCATTCTGGGGGATCTGTGGACATGGTGATATTTAGTCTTCATTTAGCAGGGATATCTTCTATATTGGG
>Suberites_cf._LN850254
CCAGATATGGCTTTTCCTAGATTAAATAATATTAGTTTCTGGTTGTTACCTCCAGCGCTTACTTTATTGTTAGGTTCTGCTTTTGTTGAACAAGGGGCTGGAACCGGTTGAACGGTTTATCCGCCTTTATCTAGTATTCAAACCCATTCTGGGGGATCTGTGGACATGGTGATATTTAGTCTTCATTTAGCAGGAATATCTTCTATATTGGG
>Haliclona_altera_LN850187
CCAGATATGGCTTTTCCTAGATTAAATAATATTAGTTTCTGGTTGTTACCTCCAGCGCTTACTTTATTGTTAGGTTCTGCTTTTGTTGAACAAGGGGCTGGAACCGGTTGAACGGTTTATCCGCCTTTATCTAGTATTCAAACCCATTCTGGGGGATCTGTGGACATGGTGATATTTAGTCTTCATTTAGCAGGAATATCTTCTATATTGGG
>Pachypellina_fistulata_LN850214
CCAGATATGGCTTTTCCTAGATTAAATAATATTAGTTTCTGGTTGTTACCTCCAGCGCTTACTTTATTGTTAGGTTCTGCTTTTGTTGAACAAGGGGCTGGAACCGGTTGAACGGTTTATCCGCCTTTATCTAGTATTCAAACCCATTCTGGGGGATCTGTGGACATGGTGATATTTAGTCTTCATTTAGCAGGAATATCTTCTATATTGGG
>Haliclona_sp._MG422341
CCAGATATGGCTTTTCCTAGATTAAATAATATTAGTTTCTGGTTGTTACCTCCAGCGCTTACTTTATTGTTAGGTTCTGCTTNTGTGGAACAAGGGGCTGGAACTGGTTGAACGGTTTATCCACCTTTGTCTAGTATTCAAACTCATTCTGGGGGATCNGTGGACATGGTGATATTTAGTCTTCATTTAGCAGGAATATCTTCTATATTGGG
>Calyx_arcuarius_LN850231
CCAGATATGGCTTTTCCTAGATTAAATAATATTAGTTTCTGGTTGTTACCTCCAGCGCTTACTTTATTGTTAGGTTCTGCTTTTGTGGAACAAGGGGCTGGAACTGGTTGAACGGTTTATCCACCTTTATCTAGTATTCAAACTCATTCTGGGGGATCTGTGGACATGGTGATATTTAGTCTTCATTTAGCAGGAATATCTTCTATATTGGG
>Calyx_arcuarius_LN850178
CCAGATATGGCTTTTCCTAGATTAAATAATATTAGTTTCTGGTTGTTACCTCCAGCGCTTACTTTATTGTTAGGTTCTGCTTTTGTGGAACAAGGGGCTGGAACTGGTTGAACGGTTTATCCACCTTTATCTAGTATTCAAACTCATTCTGGGGGATCTGTGGACATGGTGATATTTAGTCTTCATTTAGCAGGAATATCTTCTATATTGGG
>Calyx_arcuarius_LN850235
CCAGATATGGCTTTTCCTAGATTAAATAATATTAGTTTCTGGTTGTTACCTCCAGCGCTTACTTTATTGTTAGGTTCTGCTTTTGTGGAACAAGGGGCTGGAACTGGTTGAACGGTTTATCCACCTTTATCTAGTATTCAAACTCATTCTGGGGGATCTGTGGACATGGTGATATTTAGTCTTCATTTAGCAGGAATATTTTCTATATTGGG
>Haliclona_sp._OM436271
CCAGATATGGCTTTTCCTAGATTAAATAATATTAGTTTTTGGTTGTTACCTCCAGCGCTTACTTTATTGTTAGGTTCTGCTTTTGTGGAACAAGGGGCTGGAACTGGTTGAACGGTTTATCCACCTTTGTCTAGTATTCAAACTCATTCTGGGGGATCTGTGGACATGGTGATATTTAGTCTTCATTTAGCAGGAATATCTTCTATATTGGG
>Haliclona_oculata_MZ486743
CCAGATATGGCTTTTCCTAGATTAAATAATATTAGTTTCTGGTTGTTACCTCCAGCGCTTACTTTATTGTTAGGTTCTGCTTTTGTGGAACAAGGGGCTGGAACTGGTTGAACGGTTTATCCACCTTTGTCTAGTATTCAAACTCATTCTGGGGGATCTGTGGACATGGTGATATTTAGTCTTCATTTAGCAGGAATATCTTCTATATTGGG
>Haliclona_oculata_MZ486741
CCAGATATGGCTTTTCCTAGATTAAATAATATTAGTTTCTGGTTGTTACCTCCAGCGCTTACTTTATTGTTAGGTTCTGCTTTTGTGGAACAAGGGGCTGGAACTGGTTGAACGGTTTATCCACCTTTGTCTAGTATTCAAACTCATTCTGGGGGATCTGTGGACATGGTGATATTTAGTCTTCATTTAGCAGGAATATCTTCTATATTGGG
>Haliclona_oculata_JN242199
CCAGATATGGCTTTTCCTAGATTAAATAATATTAGTTTCTGGTTGTTACCTCCAGCGCTTACTTTATTGTTAGGTTCTGCTTTTGTGGAACAAGGGGCTGGAACTGGTTGAACGGTTTATCCACCTTTGTCTAGTATTCAAACTCATTCTGGGGGATCTGTGGACATGGTGATATTTAGTCTTCATTTAGCAGGAATATCTTCTATATTGGG
>Haliclona_urceolus_OM436240
CCAGATATGGCTTTTCCTAGATTAAATAATATTAGTTTCTGGTTGTTACCTCCAGCGCTTACTTTATTGTTAGGTTCTGCTTTTGTGGAACAAGGGGCTGGAACTGGTTGAACGGTTTATCCACCTTTGTCTAGTATTCAAACTCATTCTGGGGGATCTGTGGACATGGTGATATTTAGTCTTCATTTAGCAGGAATATCTTCTATATTGGG
>Haliclona_urceolus_JN242207
CCAGATATGGCTTTTCCTAGATTAAATAATATTAGTTTCTGGTTGTTACCTCCAGCGCTTACTTTATTGTTAGGTTCTGCTTTTGTGGAACAAGGGGCTGGAACTGGTTGAACGGTTTATCCACCTTTGTCTAGTATTCAAACTCATTCTGGGGGATCTGTGGACATGGTGATATTTAGTCTTCATTTAGCAGGAATATCTTCTATATTGGG
>Haliclona_urceolus_OM436231
CCAGATATGGCTTTTCCTAGATTAAATAATATTAGTTTCTGGTTGTTACCTCCAGCGCTTACTTTATTGTTAGGTTCTGCTTTTGTGGAACAAGGGGCTGGAACTGGTTGAACGGTTTATCCACCTTTGTCTAGTATTCAAACTCATTCTGGGGGATCTGTGGACATGGTGATATTTAGTCTTCATTTAGCAGGAATATCTTCTATATTGGG
>Haliclona_oculata_OM436232
CCAGATATGGCTTTTCCTAGATTAAATAATATTAGTTTCTGGTTGTTACCTCCAGCGCTTACTTTATTGTTAGGTTCTGCTTTTGTGGAACAAGGGGCTGGAACTGGTTGAACGGTTTATCCACCTTTGTCTAGTATTCAAACTCATTCTGGGGGATCTGTGGACATGGTGATATTTAGTCTTCATTTAGCAGGAATATCTTCTATATTGGG
>Haliclona_urceolus_OM436229
CCAGATATGGCTTTTCCTAGATTAAATAATATTAGTTTCTGGTTGTTACCTCCAGCGCTTACTTTATTGTTAGGTTCTGCTTTTGTGGAACAAGGGGCTGGAACTGGTTGAACGGTTTATCCACCTTTGTCTAGTATTCAAACTCATTCTGGGGGATCTGTGGACATGGTGATATTTAGTCTTCATTTAGCAGGAATATCTTCTATATTGGG
>Haliclona_urceolus_OM436270
CCAGATATGGCTTTTCCTAGATTAAATAATATTAGTTTCTGGTTGTTACCTCCAGCGCTTACTTTATTGTTAGGTTCTGCTTTTGTGGAACAAGGGGCTGGAACTGGTTGAACGGTTTATCCACCTTTGTCTAGTATTCAAACTCATTCTGGGGGATCTGTGGACATGGTGATATTTAGTCTTCATTTAGCAGGAATATCTTCTATATTGGG
>Haliclona_urceolus_OM436259
CCAGATATGGCTTTTCCTAGATTAAATAATATTAGTTTCTGGTTGTTACCTCCAGCGCTTACTTTATTGTTAGGTTCTGCTTTTGTGGAACAAGGGGCTGGAACTGGTTGAACGGTTTATCCACCTTTGTCTAGTATTCAAACTCATTCTGGGGGATCTGTGGACATGGTGATATTTAGTCTTCATTTAGCAGGAATATCTTCTATATTGGG
>Haliclona_urceolus_OM436227
CCAGATATGGCTTTTCCTAGATTAAATAATATTAGTTTCTGGTTGTTACCTCCAGCGCTTACTTTATTGTTAGGTTCTGCTTTTGTGGAACAAGGGGCTGGAACTGGTTGAACGGTTTATCCACCTTTGTCTAGTATTCAAACTCATTCTGGGGGATCTGTGGACATGGTGATATTTAGTCTTCATTTAGCAGGAATATCTTCTATATTGGG
>Haliclona_urceolus_OM436225
CCAGATATGGCTTTTCCTAGATTAAATAATATTAGTTTCTGGTTGTTACCTCCAGCGCTTACTTTATTGTTAGGTTCTGCTTTTGTGGAACAAGGGGCTGGAACTGGTTGAACGGTTTATCCACCTTTGTCTAGTATTCAAACTCATTCTGGGGGATCTGTGGACATGGTGATATTTAGTCTTCATTTAGCAGGAATATCTTCTATATTGGG
>Haliclona_urceolus_OM436218
CCAGATATGGCTTTTCCTAGATTAAATAATATTAGTTTCTGGTTGTTACCTCCAGCGCTTACTTTATTGTTAGGTTCTGCTTTTGTGGAACAAGGGGCTGGAACTGGTTGAACGGTTTATCCACCTTTGTCTAGTATTCAAACTCATTCTGGGGGATCTGTGGACATGGTGATATTTAGTCTTCATTTAGCAGGAATATCTTCTATATTGGG
>Haliclona_oculata_HQ379430
CCAGATATGGCTTTTCCTAGATTAAATAATATTAGTTTCTGGTTGTTACCTCCAGCGCTTACTTTATTGTTAGGTTCTGCTTTTGTGGAACAAGGGGCTGGAACTGGTTGAACGGTTTATCCACCTTTGTCTAGTATTCAAACTCATTCTGGGGGATCTGTGGACATGGTGATATTTAGTCTTCATTTAGCAGGAATATCTTCTATATTGGG
>Haliclona_oculata_MZ486740
CCAGATATGGCTTTTCCTAGATTAAATAATATTAGTTTCTGGTTGTTACCTCCAGCGCTTACTTTATTGTTAGGTTCTGCTTTTGTGGAACAAGGGGCTGGAACTGGTTGAACGGTTTATCCACCTTTGTCTAGTATTCAAACTCATTCTGGGGGATCTGTGGACATGGTGATATTTAGTCTTCATTTAGCAGGAATATCTTCTATATTGGG
>Haliclona_oculata_ON129356
CCAGATATGGCTTTTCCTAGATTAAATAATATTAGTTTCTGGTTGTTACCTCCAGCGCTTACTTTATTGTTAGGTTCTGCTTTTGTGGAACAAGGGGCTGGAACTGGTTGAACGGTTTATCCACCTTTGTCTAGTATTCAAACTCATTCTGGGGGATCTGTGGACATGGTGATATTTAGTCTTCATTTAGCAGGAATATCTTCTATATTGGG
>Haliclona_oculata_MZ486744
CCAGATATGGCTTTTCCTAGATTAAATAATATTAGTTTCTGGTTGTTACCTCCAGCGCTTACTTTATTGTTAGGTTCTGCTTTTGTGGAACAAGGGGCTGGAACTGGTTGAACGGTTTATCCACCTTTGTCTAGTATTCAAACTCATTCTGGGGGATCTGTGGACATGGTGATATTTAGTCTTCATTTAGCAGGAATATCTTCTATATTGGG
>Haliclona_oculata_MZ486739
CCAGATATGGCTTTTCCTAGATTAAATAATATTAGTTTCTGGTTGTTACCTCCAGCGCTTACTTTATTGTTAGGTTCTGCTTTTGTGGAACAAGGGGCTGGAACTGGTTGAACGGTTTATCCACCTTTGTCTAGTATTCAAACTCATTCTGGGGGATCTGTGGACATGGTGATATTTAGTCTTCATTTAGCAGGAATATCTTCTATATTGGG
>Svenzea_sp._MT491711
CCAGATATGGCTTTTCCAAGATTAAATAATATTAGTTTTTGATTATTACCACCTTCTTTAACTTTATTATTAAGCTCTGCTTTTGTAGAACAAGGGGCAGGAACGGGATGAACTGTATATCCGCCCTTATCCAGTATCCAAACACATTCGGGGGGGTCTGTTGATATGGTTATATTTAGTCTTCATTTAGCAGGAATTTCTTCAATATTGGG
>Svenzea_sp._MT491710
CCAGATATGGCTTTTCCAAGATTAAATAATATTAGTTTTTGATTATTACCACCTTCTTTAACTTTATTATTAAGCTCTGCTTTTGTAGAACAAGGGGCAGGAACGGGATGAACTGTATATCCGCCCTTATCCAGTATCCAAACACATTCGGGGGGGTCTGTTGATATGGTTATATTTAGTCTTCATTTAGCAGGAATTTCTTCAATATTGGG
>Svenzea_sp._MT491709
CCAGATATGGCTTTTCCAAGATTAAATAATATTAGTTTTTGATTATTACCACCTTCTTTAACTTTATTATTAAGCTCTGCTTTTGTAGAACAAGGGGCAGGAACGGGATGAACTGTATATCCGCCCTTATCCAGTATCCAAACACATTCGGGGGGGTCTGTTGATATGGTTATATTTAGTCTTCATTTAGCAGGAATTTCTTCAATATTGGG
>Svenzea_sp._MT491708
CCAGATATGGCTTTTCCAAGATTAAATAATATTAGTTTTTGATTATTACCACCTTCTTTAACTTTATTATTAAGCTCTGCTTTTGTAGAACAAGGGGCAGGAACGGGATGAACTGTATATCCGCCCTTATCCAGTATCCAAACACATTCGGGGGGGTCTGTTGATATGGTTATATTTAGTCTTCATTTAGCAGGAATTTCTTCAATATTGGG
>Svenzea_sp._MT491712
CCAGATATGGCTTTTCCAAGATTAAATAATATTAGTTTTTGATTATTACCACCTTCTTTAACTTTATTATTAAGCTCTGCTTTTGTAGAACAAGGGGCAGGAACGGGATGAACTGTATATCCGCCCTTATCCAGTATCCAAACACATTCGGGGGGGTCTGTTGATATGGTTATATTTAGTCTTCATTTAGCAGGAATTTCTTCAATATTGGG
>Svenzea_zeai_MZ487351
CCAGATATGGCTTTTCCAAGATTAAATAACATTAGTTTTTGATTATTACCGCCTTCTTTAACTTTATTATTAAGCTCTGCTTTTGTAGAACAAGGGGCAGGAACGGGATGAACGGTATATCCGCCCTTATCCAGTATCCAAACACATTCGGGGGGATCTGTTGATATGGTTATATTTAGTCTTCATTTAGCGGGAATTTCTTCAATATTGGG
>Svenzea_zeai_MZ487350
CCAGATATGGCTTTTCCAAGATTAAATAACATTAGTTTTTGATTATTACCGCCTTCTTTAACTTTATTATTAAGCTCTGCTTTTGTAGAACAAGGGGCAGGAACGGGATGAACGGTATATCCGCCCTTATCCAGTATCCAAACACATTCGGGGGGATCTGTTGATATGGTTATATTTAGTCTTCATTTAGCGGGAATTTCTTCAATATTGGG
>Svenzea_zeai_MZ487081
CCAGATATGGCTTTTCCAAGATTAAATAACATTAGTTTTTGATTATTACCGCCTTCTTTAACTTTATTATTAAGCTCTGCTTTTGTAGAACAAGGGGCAGGAACGGGATGAACTGTATATCCGCCCTTATCCAGTATCCAAACACATTCGGGGGGATCTGTTGATATGGTTATATTTAGTCTTCATTTAGCGGGAATTTCTTCAATATTGGG
>Svenzea_zeai_MZ487066
CCAGATATGGCTTTTCCAAGATTAAATAACATTAGTTTTTGATTATTACCGCCTTCTTTAACTTTATTATTAAGCTCTGCTTTTGTAGAACAAGGGGCAGGAACGGGATGAACTGTATATCCGCCCTTATCCAGTATCCAAACACATTCGGGGGGATCTGTTGATATGGTTATATTTAGTCTTCATTTAGCGGGAATTTCTTCAATATTGGG
>Svenzea_zeai_MZ486941
CCAGATATGGCTTTTCCAAGATTAAATAACATTAGTTTTTGATTATTACCGCCTTCTTTAACTTTATTATTAAGCTCTGCTTTTGTAGAACAAGGGGCAGGAACGGGATGAACTGTATATCCGCCCTTATCCAGTATCCAAACACATTCGGGGGGATCTGTTGATATGGTTATATTTAGTCTTCATTTAGCGGGAATTTCTTCAATATTGGG
>Svenzea_zeai_MZ486940
[truncated: 1,191,320 more chars]
