# Supplementary material for: Validation of improved cytochrome c oxidase I (COI) primers for comprehensive biodiversity assessment of ascidians
Source: PeerJ. 2025 Jul 14;13:e19671. doi: 10.7717/peerj.19671 (PMC12269779; doi:10.7717/peerj.19671)
Supplement: Supplemental Information 8 [file peerj-13-19671-s008.zip › Thecostraca.fasta]

>Lepas_testudinata_MT563435
CCTGATATAGCAGTCCCCCGCCATAATAATATGACATTTTGACTCCGACCACCAGCCCTGGCGTTATTAATTAGAGGTTCCCTGTTGGACGCCGGGGCAGGAACTGGTTGGACCGTCTATCCTCCGTTATCCCTAACTACTGCTCACTCTGGGGCGTCAGTAGATCTATCTATTTTTTCTGTTCATCTGGCAGGTGCCTCTTCTATTCTGGG
>UNVERIFIED:_Trypetesa_HQ148942
CCGGACATGACCTTCCCTCTATTAAATAATAT-GAGATTTTGACTTTACCACCCGCGTTAATTCTTTTAATTAGGGGAAGTTTAGCAGAGGCCGGGGCAGGGACGGGTTGAACAGTTTACCCTCCTCTTTCTAGAAATATTGCCCACTCAGGAGCTTCAGTTAATTTCACTATTTTTCTTTACACTTAGCCGGTG-CTTCTTCTATTTTAGG
>Chthamalus_proteus_FJ858021
CCTGATATAGCTTTTCCTCGTCTTAATAACATAAGTATTTGGCTTTTACCTCCAGCACTAACACTTTTAATTAGAGGTTCTTTGGCGAAGGCTGAAGCGGGCACAGGATGAACTGGATACCCTCCTTTATCTAGAAATATTGCTCATTCTGGTGCTTCTGCGTCTGTATCAATTTTTTCATTGAATTTGCAGCTATCATCTTCAACTTCAGT
>Notochthamalus_scabrosus_KJ866311
CCNNANNTNGCTTTCCCTCGNCTNAATAANATGAGANTCTGACTTTTGCCTCCTGCTTTAATATTATTAANTAGAGGTTCTNTGNTNGAAGCNGGNGCCGGNNCAGNNTGAACTGATCACCCTNCATTGGCTAGAAATATCGCTCATTCAGGTGCTTCTGTAGACTTATCAATTTTTTCCCTTCATCTGGCTGGGGCATCTTCAATTTTAGG
>Notochthamalus_scabrosus_JQ951062
CCAGNNNTAGCTTTNNNTNNTNNTAATNATATAAGTTNCTGACTTNNNNCCCCTGCTTTAATATTATTAATTAGAGGTTCTTTGGTTGAAGCTGGAGCCGGGACAGGGTGAACTGTTTNCCCTCCCTTGGCTAGAAATATCGCCCATTCAGGTGCTTCTGTAGNCTTGTCGATTTTTTCCCTTCNTCTNGNNGGGGCATCTTCAATTTTAGG
>Notochthamalus_scabrosus_JQ951083
CCAGATATAGCTTTCCCTCGTCTTAATAATATAAGTTTNNNNCTTNNACNCCCTGCTTTAATATTATTAATTAGAGGTTCTTTGGTTGAAGCTGGAGCCGGGACAGGGTGAACTGTTTACCCTCCCTTGGCTAGAAATNTNGNCCNNNNAGGNGNNNNNGNNGNCTNATCTATTTTTTNNCTTCATCNNNCTGGGGCATCTTCAANNTTAGG
>Notochthamalus_scabrosus_JQ950916
CNAGANNNAGCTNTCCCTCGTCNTANTNATATAAGTTTNNGANTNNTACCCCCTGCTTTAATATTATTAATTAGAGGTTCTTTGGTTGAAGCTGGAGNCGGGACAGGGTGAACTGTTTANCCTCCCTTGNCTAGAAATATCGCTCANTCAGNNNCNTCTGTAGACTTATCTATTTTTTCCCTTCATCTTGCTGGGGCATCTTCAATTTTAGG
>Notochthamalus_scabrosus_GU125888
CCAGATATAGCTTTCCCTCGTCTTAATAATATAAGTTTCTGACTTTTACNTCCTNCTTTAATATTATTANTTAGAGGTTCTTTNGTTGAAGCTGGAGCCGGGNCAGGGNGAACTGNTTANCCTCCCNNGGCTAGAAATATNGCCCATNCNGGTGCTTCTGTAGACTTGTCGATTTTTTCCCTTCATCTTGCNGGGGCATCTTCAATTTTAGG
>Notochthamalus_scabrosus_JQ951070
CCAGATNTAGCTTTCCCTCGTCTTAATAATATAAGNTTCTNACNTTTACCCCCTGCTTTAATATTATTAATTAGAGGTTCTTTGGTNGNAGCTGGAGNCGGGACAGGGTGAACTGTTTACCCTCCCTTGGCTAGAAATNNCGCCCATTCAGGTGCNTCTGNNGACTTATCTATTTTTTCCCTACATCTTGCTGGGGCATCTTCAANNTTAGG
>Notochthamalus_scabrosus_JQ951019
CCAGATATAGCTTTCCCTCGNCTTAATAATATAAGNNTCTGACTTTNACCTCCTGCTTTAATATTATTAATTAGAGGNTCTTTGNNTGAAGCTGGAGCCGGNACAGGGTGAACTGTTTACCCTCCCTTGGCTAGAAATATCGNCCATTCAGGNGCTTCTGTAGACTTGTCGATTTTTTCCCTTCATCTTGCTGGGGCATCNNCNANTTTAGG
>Ashinkailepas_seepiophila_KP295022
CCGGATATAGCTTTCCCACGACTCAATAACATAAGATTTTGGCTTCTCCCTCCCTCTCTTATACTTCTAATTAGGAGATCTTTAGTAGAAGCAGGATCAGGAACAGGTTGAACTGTTTACCCTCCTTTAGCCAGTAACATCTCACACTCAGGAGCAGCAGTCGATTTAACTATTTTCTCCCTTCACTTAGCTGGGGCATCCTCAATTTTAGG
>Ashinkailepas_seepiophila_KP295028
CCGGATATAGCTTTCCCACGACTCAATAACATAAGATTTTGGCTTCTCCCTCCCTCTCTTATACTTCTAATTAGGAGATCTTTAGTAGAAGCAGGATCAGGAACAGGTTGAACTGTTTACCCTCCTTTAGCCAGTAACATCTCACACTCAGGAGCAGCAGTCGATTTAACTATTTTCTCCCTTCACTTAGCTGGGGCATCCTCAATTTTAGG
>Ashinkailepas_seepiophila_KP295031
CCGGATATAGCTTTCCCACGACTCAATAACATAAGATTTTGGCTTCTCCCTCCCTCTCTTATACTTCTAATTAGGAGATCTTTAGTAGAAGCAGGATCAGGAACAGGTTGAACTGTTTACCCTCCTTTAGCCAGTAACATCTCACACTCAGGAGCAGCAGTCGATTTAACTATTTTCTCCCTTCACTTAGCTGGGGCATCCTCAATTTTAGG
>Ashinkailepas_seepiophila_KP295046
CCGGATATAGCTTTCCCACGACTCAATAACATAAGATTTTGGCTTCTCCCTCCCTCTCTTATACTTCTAATTAGGAGATCTTTAGTAGAAGCAGGATCAGGAACAGGTTGAACTGTTTACCCTCCTTTAGCCAGTAACATCTCACACTCAGGAGCAGCAGTCGATTTAACTATTTTCTCCCTTCACTTAGCTGGGGCATCCTCAATTTTAGG
>Ashinkailepas_seepiophila_KP295069
CCGGATATAGCTTTCCCACGACTCAATAACATAAGATTTTGGCTTCTCCCTCCCTCTCTTATACTTCTAATTAGGAGATCTTTAGTAGAAGCAGGATCAGGAACAGGTTGAACTGTTTACCCTCCTTTAGCCAGTAACATCTCACACTCAGGAGCAGCAGTCGATTTAACTATTTTCTCCCTTCACTTAGCTGGGGCATCCTCAATTTTAGG
>Ashinkailepas_seepiophila_KP295090
CCGGATATAGCTTTCCCACGACTCAATAACATAAGATTTTGGCTTCTCCCTCCCTCTCTTATACTTCTAATTAGGAGATCTTTAGTAGAAGCAGGATCAGGAACAGGTTGAACTGTTTACCCTCCTTTAGCCAGTAACATCTCACACTCAGGAGCAGCAGTCGATTTAACTATTTTCTCCCTTCACTTAGCTGGGGCATCCTCAATTTTAGG
>Ashinkailepas_seepiophila_KP295091
CCGGATATAGCTTTCCCACGACTCAATAACATAAGATTTTGGCTTCTCCCTCCCTCTCTTATACTTCTAATTAGGAGATCTTTAGTAGAAGCAGGATCAGGAACAGGTTGAACTGTTTACCCTCCTTTAGCCAGTAACATCTCACACTCAGGAGCAGCAGTCGATTTAACTATTTTCTCCCTTCACTTAGCTGGGGCATCCTCAATTTTAGG
>Ashinkailepas_kermadecensis_KP295001
CCGGATATAGCTTTTCCACGACTCAATAATATAAGATTTTGGCTTCTTCCACCTTCTCTTATACTTCTAATTAGGAGATCTTTAGTAGAAGCGGGATCAGGAACAGGTTGAACTGTTTACCCTCCTTTAGCCAGTAATATCTCACACTCAGGAGCAGCAGTCGATTTAACTATTTTCTCCCTCCACTTAGCTGGAGCATCCTCAATTTTAGG
>Ashinkailepas_kermadecensis_KP295048
CCGGATATAGCTTTCCCACGACTCAATAATATAAGATTTTGGCTTCTTCCACCTTCTCTTATACTTCTAATTAGGAGATCTTTAGTAGAAGCAGGATCAGGAACAGGTTGAACTGTTTACCCTCCTTTAGCCAGTAATATCTCACACTCAGGAGCAGCAGTCGATTTAACTATTTTCTCCCTCCACTTAGCTGGAGCATCCTCAATTTTAGG
>Ashinkailepas_kermadecensis_KP295040
CCGGATATAGCTTTCCCACGACTCAATAATATAAGATTTTGGCTTCTTCCACCTTCTCTTATACTTCTAATTAGGAGATCTTTAGTAGAAGCAGGATCAGGAACAGGTTGAACTGTTTACCCTCCTTTAGCCAGTAATATCTCACACTCAGGAGCAGCAGTCGATTTAACTATTTTCTCCCTCCACTTAGCTGGAGCATCCTCAATTTTAGG
>Ashinkailepas_kermadecensis_KP295053
CCGGATATAGCTTTCCCACGACTCAATAATATAAGATTTTGGCTTCTTCCACCTTCTCTTATACTTCTAATTAGGAGATCTTTAGTAGAAGCAGGATCAGGAACAGGTTGAACTGTTTACCCTCCTTTAGCCAGTAATATCTCACACTCAGGAGCAGCAGTCGATTTAACTATTTTCTCCCTCCACTTAGCTGGAGCATCCTCAATTTTAGG
>Ashinkailepas_kermadecensis_KP295061
CCGGATATAGCTTTCCCACGACTCAATAATATAAGATTTTGGCTTCTTCCACCTTCTCTTATACTTCTAATTAGGAGATCTTTAGTAGAAGCAGGATCAGGAACAGGTTGAACTGTTTACCCTCCTTTAGCCAGTAATATCTCACACTCAGGAGCAGCAGTCGATTTAACTATTTTCTCCCTCCACTTAGCTGGAGCATCCTCAATTTTAGG
>Ashinkailepas_kermadecensis_MW009081
CCGGATATAGCTTTCCCACGACTCAATAATATAAGATTTTGGCTTCTTCCACCTTCTCTTATACTTCTAATTAGAAGATCTTTAGTAGAAGCAGGATCAGGAACAGGTTGAACTGTTTACCCTCCTTTAGCCAGTAATATCTCACACTCAGGAGCAGCAGTCGATTTAACTATTTTCTCCCTCCACTTAGCTGGAGCATCCTCAATTTTAGG
>Leucolepas_longa_MW602544
CCAGACATGGCCTTCCCTCGACTTAATAATATAAGATTTTGACTTCTTCCTCCCTCCCTTATACTTTTAATTAGAAGATCCTTAGTAGAGGCAGGATCCGGCACCGGATGAACTGTCTACCCCCCCTTAGCTAGAAATATCTCACACTCAGGGGCCGCAGTTGACTTAACTATTTTCTCCCTTCACTTAGCAGGAGCCTCTTCAATTTTAGG
>Vulcanolepas_cf._JX036427
CCAGACATGGCCTTCCCTCGACTTAATAATATAAGATTTTGACTTCTTCCTCCCTCCCTTATACTTTTAATTAGAAGATCCTTAGTAGAGGCAGGATCCGGCACCGGATGAACTGTATACCCCCCTTTAGCTAGAAATATCTCACACTCAGGGGCCGCAGTTGACTTAACTATTTTCTCCCTTCACTTAGCAGGAGCCTCTTCAATTTTAGG
>Vulcanolepas_cf._JX036434
CCAGACATGGCCTTCCCTCGACTTAATAATATAAGATTTTGACTTCTTCCTCCCTCCCTTATACTTTTAATTAGAAGATCCCTAGTAGAGGCAGGATCCGGCACCGGATGAACTGTATACCCCCCCTTAGCTAGAAATATCTCACACTCAGGGGCCGCAGTTGACTTAACTATTTTCTCCCTTCACTTAGCAGGAGCCTCTTCAATTTTAGG
>Vulcanolepas_cf._JX036457
CCAGACATGGCCTTCCCCCGACTTAATAATATAAGATTTTGACTTCTTCCTCCCTCCCTTATACTTTTAATTAGAAGATCCTTAGTAGAGGCAGGATCCGGCACCGGATGAACTGTATACCCCCCCTTAGCTAGAAATATCTCACACTCAGGGGCCGCAGTTGACTTAACTATTTTCTCCCTTCACTTAGCAGGAGCCTCTTCAATTTTAGG
>Vulcanolepas_cf._JX036460
CCAGACATGGCCTTCCCTCGACTTAATAATATAAGATTTTGACTTCTTCCTCCCTCCCTTATACTTTTAATTAGAAGATCCTTAGTAGAGGCAGGATCCGGCACCGGATGAACTGTATACCCCCCCCTAGCTAGAAATATCTCACACTCAGGGGCCGCAGTTGACTTAACTATTTTCTCCCTTCACTTAGCAGGAGCCTCTTCAATTTTAGG
>Vulcanolepas_cf._JX036454
CCAGACATGGCCTTCCCTCGACTTAATAATATAAGATTTTGACTTCTTCCTCCCTCCCTTATACTTTTAATTAGAAGATCCTTAGTAGAGGCAGGATCCGGCACCGGATGAACTGTGTACCCCCCCTTAGCTAGAAATATCTCACACTCAGGGGCCGCAGTTGACTTAACTATTTTCTCCCTTCACTTAGCAGGAGCCTCTTCAATTTTAGG
>Vulcanolepas_cf._JX036448
CCAGACATGGCCTTCCCTCGACTTAATAATATAAGATTTTGACTTCTTCCTCCCTCCCTTATACTTTTAATTAGAAGATCCTTAGTAGAGGCAGGATCCGGCACCGGATGAACTGTGTACCCCCCCTTAGCTAGAAATATCTCACACTCAGGGGCCGCAGTTGACTTAACTATTTTCTCCCTTCACTTAGCAGGAGCCTCTTCAATTTTAGG
>Leucolepas_longa_MW602542
CCAGACATGGCCTTCCCTCGACTTAATAATATAAGATTTTGACTTCTTCCTCCCTCCCTTATACTTTTAATTAGAAGATCCTTAGTAGAGGCAGGATCCGGCACCGGATGAACTGTATACCCACCCTTAGCTAGAAATATCTCACACTCAGGGGCCGCAGTTGACTTAACTATTTTCTCCCTTCACTTAGCAGGAGCCTCTTCAATTTTAGG
>Vulcanolepas_cf._JX036439
CCAGACATGGCCTTCCCTCGACTTAATAATATAAGATTTTGACTTCTTCCTCCCTCCCTTATACTTTTAATTAGAAGATCCTTAGTAGAGGCAGGATCCGGCACCGGATGAACTGTATACCCACCCTTAGCTAGAAATATCTCACACTCAGGGGCCGCAGTTGACTTAACTATTTTCTCCCTTCACTTAGCAGGAGCCTCTTCAATTTTAGG
>Vulcanolepas_cf._JX036436
CCAGACATGGCCTTCCCTCGACTTAATAATATAAGATTTTGACTTCTTCCTCCCTCCCTTATACTTTTAATTAGAAGATCCTTAGTAGAGGCAGGATCCGGCACCGGATGAACTGTATACCCTCCCTTAGCTAGAAATATCTCACACTCAGGGGCCGCAGTTGACTTAACTATTTTCTCCCTTCACTTAGCAGGAGCCTCTTCAATTTTAGG
>Vulcanolepas_cf._JX036458
CCAGACATGGCCTTCCCTCGACTTAATAATATAAGATTTTGACTTCTTCCTCCCTCCCTTATACTTTTAATTAGAAGATCCTTAGTAGAGGCAGGATCCGGCACCGGATGAACTGTATACCCCCCCTTAGCTAGAAATATCTCACACTCAGGGGCCGCAGTTGACTTAACTATTTTCTCCCTTCACTTAGCAGGAGCCTCTTCAATTTTAGG
>Vulcanolepas_cf._JX036464
CCAGACATGGCCTTCCCTCGACTTAATAATATAAGATTTTGACTTCTTCCTCCCTCCCTTATACTTTTAATTAGAAGATCCTTAGTAGAGGCAGGATCCGGCACCGGATGAACTGTATACCCCCCCTTAGCTAGAAATATCTCACACTCAGGGGCCGCAGTTGACTTAACTATTTTCTCCCTTCACTTAGCAGGAGCCTCTTCAATTTTAGG
>Vulcanolepas_cf._JX036453
CCAGACATGGCCTTCCCTCGACTTAATAATATAAGATTTTGACTTCTTCCTCCCTCCCTTATACTTTTAATTAGAAGATCCTTAGTAGAGGCAGGATCCGGCACCGGATGAACTGTATACCCCCCCTTAGCTAGAAATATCTCACACTCAGGGGCCGCAGTTGACTTAACTATTTTCTCCCTTCACTTAGCAGGAGCCTCTTCAATTTTAGG
>Vulcanolepas_cf._JX036463
CCAGACATGGCCTTCCCTCGACTTAATAATATAAGATTTTGACTTCTTCCTCCCTCCCTTATACTTTTAATTAGAAGATCCTTAGTAGAGGCAGGATCCGGCACCGGATGAACTGTATACCCCCCCTTAGCTAGAAATATCTCACACTCAGGGGCCGCAGTTGACTTAACTATTTTCTCCCTTCACTTAGCAGGAGCCTCTTCAATTTTAGG
>Vulcanolepas_cf._JX036425
CCAGACATGGCCTTCCCTCGACTTAATAATATAAGATTTTGACTTCTTCCTCCCTCCCTTATACTTTTAATTAGAAGATCCTTAGTAGAGGCAGGATCCGGCACCGGATGAACTGTATACCCCCCCTTAGCTAGAAATATCTCACACTCAGGGGCCGCAGTTGACTTAACTATTTTCTCCCTTCACTTAGCAGGAGCCTCTTCAATTTTAGG
>Vulcanolepas_cf._JX036438
CCAGACATGGCCTTCCCTCGACTTAATAATATAAGATTTTGACTTCTTCCTCCCTCCCTTATACTTTTAATTAGAAGATCCTTAGTAGAGGCAGGATCCGGCACCGGATGAACTGTATACCCCCCCTTAGCTAGAAATATCTCACACTCAGGGGCCGCAGTTGACTTAACTATTTTCTCCCTTCACTTAGCAGGAGCCTCTTCAATTTTAGG
>Vulcanolepas_cf._JX036459
CCAGACATGGCCTTCCCTCGACTTAATAATATAAGATTTTGACTTCTTCCTCCCTCCCTTATACTTTTAATTAGAAGATCCTTAGTAGAGGCAGGATCCGGCACCGGATGAACTGTATACCCCCCCTTAGCTAGAAATATCTCACACTCAGGGGCCGCAGTTGACTTAACTATTTTCTCCCTTCACTTAGCAGGAGCCTCTTCAATTTTAGG
>Leucolepas_longa_MW602541
CCAGACATGGCCTTCCCTCGACTTAATAATATAAGATTTTGACTTCTTCCTCCCTCCCTTATACTTTTAATTAGAAGATCCTTAGTAGAGGCAGGATCCGGCACCGGATGAACTGTATACCCCCCCTTAGCTAGAAATATCTCACACTCAGGGGCCGCAGTTGACTTAACTATTTTCTCCCTTCACTTAGCAGGAGCCTCTTCAATTTTAGG
>Vulcanolepas_cf._JX036443
CCAGACATGGCCTTCCCTCGACTTAATAATATAAGATTTTGACTTCTTCCTCCCTCCCTTATACTTTTAATTAGAAGATCCTTAGTAGAGGCAGGATCCGGCACCGGATGAACTGTATACCCCCCCTTAGCTAGAAATATCTCACACTCAGGGGCCGCAGTTGACTTAACTATTTTCTCCCTTCACTTAGCAGGAGCCTCTTCAATTTTAGG
>Vulcanolepas_cf._JX036424
CCAGACATGGCCTTCCCTCGACTTAATAATATAAGATTTTGACTTCTTCCTCCCTCCCTTATACTTTTAATTAGAAGATCCTTAGTAGAGGCAGGATCCGGCACCGGATGAACTGTATACCCCCCCTTAGCTAGAAATATCTCACACTCAGGGGCCGCAGTTGACTTAACTATTTTCTCCCTTCACTTAGCAGGAGCCTCTTCAATTTTAGG
>Leucolepas_longa_MW602545
CCAGACATGGCCTTCCCTCGACTTAATAATATAAGATTTTGACTTCTTCCTCCCTCCCTTATACTTTTAATTAGAAGATCCTTAGTAGAGGCAGGATCCGGCACCGGATGAACTGTATACCCCCCCTTAGCTAGAAATATCTCACACTCAGGGGCCGCAGTTGACTTAACTATTTTCTCCCTTCACTTAGCAGGAGCCTCTTCAATTTTAGG
>Leucolepas_longa_MW602546
CCAGACATGGCCTTCCCTCGACTTAATAATATAAGATTTTGACTTCTTCCTCCCTCCCTTATACTTTTAATTAGAAGATCCTTAGTAGAGGCAGGATCCGGCACCGGATGAACTGTATACCCCCCCTTAGCTAGAAATATCTCACACTCAGGGGCCGCAGTTGACTTAACTATTTTCTCCCTTCACTTAGCAGGAGCCTCTTCAATTTTAGG
>Vulcanolepas_cf._JX036461
CCAGACATGGCCTTCCCTCGACTTAATAATATAAGATTTTGACTTCTTCCTCCCTCCCTTATACTTTTAATTAGAAGATCCTTAGTAGAGGCAGGATCCGGCACCGGATGAACTGTATACCCCCCCTTAGCTAGAAATATCTCACACTCAGGGGCCGCAGTTGACTTAACTATTTTCTCCCTTCACTTAGCAGGAGCCTCTTCAATTTTAGG
>Vulcanolepas_cf._JX036430
CCAGACATGGCCTTCCCTCGACTTAATAATATAAGATTTTGACTTCTTCCTCCCTCCCTTATACTTTTAATTAGAAGATCCTTAGTAGAGGCAGGATCCGGCACCGGATGAACTGTATACCCCCCCTTAGCTAGAAATATCTCACACTCAGGGGCCGCAGTTGACTTAACTATTTTCTCCCTTCACTTAGCAGGAGCCTCTTCAATTTTAGG
>Vulcanolepas_cf._JX036426
CCAGACATGGCCTTCCCTCGACTTAATAATATAAGATTTTGACTTCTTCCTCCCTCCCTTATACTTTTAATTAGAAGATCCTTAGTAGAGGCAGGATCCGGCACCGGATGAACTGTATACCCCCCCTTAGCTAGAAATATCTCACACTCAGGGGCCGCAGTTGACTTAACTATTTTCTCCCTTCACTTAGCAGGAGCCTCTTCAATTTTAGG
>Vulcanolepas_cf._JX036428
CCAGACATGGCCTTCCCTCGACTTAATAATATAAGATTTTGACTTCTTCCTCCCTCCCTTATACTTTTAATTAGAAGATCCTTAGTAGAGGCAGGATCCGGCACCGGATGAACTGTATACCCCCCCTTAGCTAGAAATATCTCACACTCAGGGGCCGCAGTTGACTTAACTATTTTCTCCCTTCACTTAGCAGGAGCCTCTTCAATTTTAGG
>Vulcanolepas_cf._JX036440
CCAGACATGGCCTTCCCTCGACTTAATAATATAAGATTTTGACTTCTTCCTCCCTCCCTTATACTTTTAATTAGAAGATCCTTAGTAGAGGCAGGATCCGGCACCGGATGAACTGTATACCCCCCCTTAGCTAGAAATATCTCACACTCAGGGGCCGCAGTTGACTTAACTATTTTCTCCCTTCACTTAGCAGGAGCCTCTTCAATTTTAGG
>Vulcanolepas_cf._JX036447
CCAGACATGGCCTTCCCTCGACTTAATAATATAAGATTTTGACTTCTTCCTCCCTCCCTTATACTTTTAATTAGAAGATCCTTAGTAGAGGCAGGATCCGGCACCGGATGAACTGTATACCCCCCCTTAGCTAGAAATATCTCACACTCAGGGGCCGCAGTTGACTTAACTATTTTCTCCCTTCACTTAGCAGGAGCCTCTTCAATTTTAGG
>Vulcanolepas_cf._JX036452
CCAGACATGGCCTTCCCTCGACTTAATAATATAAGATTTTGACTTCTTCCTCCCTCCCTTATACTTTTAATTAGAAGATCCTTAGTAGAGGCAGGATCCGGCACCGGATGAACTGTATACCCCCCCTTAGCTAGAAATATCTCACACTCAGGGGCCGCAGTTGACTTAACTATTTTCTCCCTTCACTTAGCAGGAGCCTCTTCAATTTTAGG
>Vulcanolepas_cf._JX036422
CCAGACATGGCCTTCCCTCGACTTAATAATATAAGATTTTGACTTCTTCCTCCCTCCCTTATACTTTTAATTAGAAGATCCTTAGTAGAGGCAGGATCCGGCACCGGATGAACTGTATACCCCCCCTTAGCTAGAAATATCTCACACTCAGGGGCCGCAGTTGACTTAACTATTTTCTCCCTTCACTTAGCAGGAGCCTCTTCAATTTTAGG
>Vulcanolepas_cf._JX036423
CCAGACATGGCCTTCCCTCGACTTAATAATATAAGATTTTGACTTCTTCCTCCCTCCCTTATACTTTTAATTAGAAGATCCTTAGTAGAGGCAGGATCCGGCACCGGATGAACTGTATACCCCCCCTTAGCTAGAAATATCTCACACTCAGGGGCCGCAGTTGACTTAACTATTTTCTCCCTTCACTTAGCAGGAGCCTCTTCAATTTTAGG
>Vulcanolepas_cf._JX036437
CCAGACATGGCCTTCCCTCGACTTAATAATATAAGATTTTGACTTCTTCCTCCCTCCCTTATACTTTTAATTAGAAGATCCTTAGTAGAGGCAGGATCCGGCACCGGATGAACTGTATACCCCCCCTTAGCTAGAAATATCTCACACTCAGGGGCCGCAGTTGACTTAACTATTTTCTCCCTTCACTTAGCAGGAGCCTCTTCAATTTTAGG
>Vulcanolepas_cf._JX036462
CCAGACATGGCCTTCCCTCGACTTAATAATATAAGATTTTGACTTCTTCCTCCCTCCCTTATACTTTTAATTAGAAGATCCTTAGTAGAGGCAGGATCCGGCACCGGATGAACTGTATACCCCCCCTTAGCTAGAAATATCTCACACTCAGGGGCCGCAGTTGACTTAACTATTTTCTCCCTTCACTTAGCAGGAGCCTCTTCAATTTTAGG
>Vulcanolepas_cf._JX036420
CCAGACATGGCCTTCCCTCGACTTAATAATATAAGATTTTGACTTCTTCCTCCCTCCCTTATACTTTTAATTAGAAGATCCTTAGTAGAGGCAGGATCCGGCACCGGATGAACTGTATACCCCCCCTTAGCTAGAAATATCTCACACTCAGGGGCCGCAGTTGACTTAACTATTTTCTCCCTTCACTTAGCAGGAGCCTCTTCAATTTTAGG
>Vulcanolepas_cf._JX036435
CCAGACATGGCCTTCCCTCGACTTAATAATATAAGATTTTGACTTCTTCCTCCTTCCCTTATACTTTTAATTAGAAGATCCTTAGTAGAGGCAGGATCCGGCACCGGATGAACTGTATACCCCCCCTTAGCTAGAAATATCTCACACTCAGGGGCCGCAGTTGACTTAACTATTTTCTCCCTTCACTTAGCAGGAGCCTCTTCAATTTTAGG
>Vulcanolepas_cf._JX036446
CCAGACATGGCCTTCCCTCGACTTAATAATATAAGATTTTGACTTCTTCCTCCTTCCCTTATACTTTTAATTAGAAGATCCTTAGTAGAGGCAGGATCCGGCACCGGATGAACTGTATACCCCCCCTTAGCTAGAAATATCTCACACTCAGGGGCCGCAGTTGACTTAACTATTTTCTCCCTTCACTTAGCAGGAGCCTCCTCAATTTTAGG
>Vulcanolepas_cf._JX036450
CCAGACATGGCCTTCCCTCGACTTAATAATATAAGATTTTGACTTCTTCCTCCCTCCCTTATACTTTTAATTAGAAGATCCCTAGTAGAGGCAGGATCCGGAACCGGATGAACTGTATACCCTCCCTTAGCTAGAAATATCGCACACTCAGGGGCCGCAGTTGACTTAACTATTTTCTCCCTTCACTTAGCAGGAGCCTCTTCAATTTTAGG
>Vulcanolepas_cf._JX036421
CCAGACATGGCCTTCCCTCGACTTAATAATATAAGATTTTGACTTCTTCCTCCCTCCCTTATACTTTTAATTAGAAGATCCCTAGTAGAGGCAGGATCCGGAACCGGATGAACTATATATCCTCCCTTAGCTAGAAATATCGCACACTCAGGGGCCGCAGTTGACTTAACTATTTTCTCCCTTCACTTAGCAGGAGCCTCTTCAATTTTAGG
>Leucolepas_longa_OQ933068
CCAGACATGGCCTTCCCTCGACTTAATAATATAAGATTTTGACTTCTTCCTCCCTCCCTTATACTTTTAATTAGAAGATCCCTAGTAGAGGCAGGATCCGGAACCGGATGAACTGTATATCCTCCCTTAGCTAGAAATATCGCACACTCAGGGGCCGCAGTTGACTTAACTATTTTCTCCCTTCACTTAGCAGGAGCCTCCTCAATTTTAGG
>Leucolepas_longa_OQ933069
CCAGACATGGCCTTCCCTCGACTTAATAATATAAGATTTTGACTTCTTCCTCCCTCCCTTATACTTTTAATTAGAAGATCCCTAGTAGAGGCAGGATCCGGAACCGGATGAACTGTATATCCTCCCTTAGCTAGAAATATCGCACACTCAGGGGCCGCAGTTGACTTAACTATTTTCTCCCTTCACTTAGCAGGAGCCTCCTCAATTTTAGG
>Leucolepas_longa_OQ933071
CCAGACATGGCCTTCCCTCGACTTAATAATATAAGATTTTGACTTCTTCCTCCCTCCCTTATACTTTTAATTAGAAGATCCCTAGTAGAGGCAGGATCCGGAACCGGATGAACTGTGTATCCTCCCTTAGCTAGAAATATCGCACACTCAGGGGCCGCAGTTGACTTAACTATTTTCTCCCTTCACTTAGCAGGAGCCTCTTCAATTTTAGG
>Vulcanolepas_cf._JX036441
CCAGACATGGCCTTCCCTCGACTTAATAATATAAGATTTTGACTTCTTCCTCCCTCCCTTATACTTTTAATTAGAAGATCCTTAGTAGAGGCAGGATCCGGAACCGGATGAACTGTATATCCTCCCTTAGCTAGAAATATCGCACACTCAGGGGCCGCAGTTGACTTAACTATTTTCTCCCTTCACTTAGCAGGAGCCTCTTCAATTTTAGG
>Vulcanolepas_cf._JX036455
CCAGACATGGCCTTCCCTCGACTTAATAATATAAGATTTTGACTTCTTCCTCCCTCCCTTATACTTTTAATTAGAAGATCCTTAGTAGAGGCAGGATCCGGAACCGGATGAACTGTATATCCTCCCTTAGCTAGAAATATCGCACACTCAGGGGCCGCAGTTGACTTAACTATTTTCTCCCTTCACTTAGCAGGAGCCTCTTCAATTTTAGG
>Vulcanolepas_cf._JX036444
CCAGACATGGCCTTCCCTCGACTTAATAATATAAGATTTTGACTTCTTCCTCCCTCCCTTATACTTTTAATTAGAAGATCCTTAGTAGAGGCAGGATCCGGAACCGGATGAACTGTATATCCTCCCTTAGCTAGAAATATCGCACACTCAGGGGCCGCAGTTGACTTAACTATTTTCTCCCTTCACTTAGCAGGAGCCTCTTCAATTTTAGG
>Vulcanolepas_cf._JX036442
CCAGACATGGCCTTCCCTCGACTTAATAATATAAGATTTTGACTTCTTCCTCCCTCCCTTATACTTTTAATTAGAAGATCCCTAGTAGAGGCAGGATCCGGAACCGGATGAACTGTATATCCTCCCTTAGCTAGAAATATCGCACACTCAGGGGCTGCAGTTGACTTAACTATTTTCTCCCTTCACTTAGCAGGAGCCTCTTCAATTTTAGG
>Leucolepas_longa_MW602543
CCAGACATGGCCTTCCCTCGACTTAATAATATAAGATTTTGACTTCTTCCTCCCTCCCTTATACTTTTAATTAGAAGATCCCTAGTAGAGGCAGGATCCGGAACCGGATGAACTGTATATCCTCCCTTAGCTAGAAATATCGCACACTCAGGGGCCGCAGTTGACTTAACTATTTTCTCCCTTCACTTAGCAGGAGCCTCTTCAATTTTAGG
>Vulcanolepas_cf._JX036433
CCAGACATGGCCTTCCCTCGACTTAATAATATAAGATTTTGACTTCTTCCTCCCTCCCTTATACTTTTAATTAGAAGATCCCTAGTAGAGGCAGGATCCGGAACCGGATGAACTGTATATCCTCCCTTAGCTAGAAATATCGCACACTCAGGGGCCGCAGTTGACTTAACTATTTTCTCCCTTCACTTAGCAGGAGCCTCTTCAATTTTAGG
>Vulcanolepas_cf._JX036451
CCAGACATGGCCTTCCCTCGACTTAATAATATAAGATTTTGACTTCTTCCTCCCTCCCTTATACTTTTAATTAGAAGATCCCTAGTAGAGGCAGGATCCGGAACCGGATGAACTGTATATCCTCCCTTAGCTAGAAATATCGCACACTCAGGGGCCGCAGTTGACTTAACTATTTTCTCCCTTCACTTAGCAGGAGCCTCTTCAATTTTAGG
>Vulcanolepas_cf._JX036429
CCAGACATGGCCTTCCCTCGACTTAATAATATAAGATTTTGACTTCTTCCTCCCTCCCTTATACTTTTAATTAGAAGATCCCTAGTAGAGGCAGGATCCGGAACCGGATGAACTGTATATCCTCCCTTAGCTAGAAATATCGCACACTCAGGGGCCGCAGTTGACTTAACTATTTTCTCCCTTCACTTAGCAGGAGCCTCTTCAATTTTAGG
>Vulcanolepas_cf._JX036431
CCAGACATGGCCTTCCCTCGACTTAATAATATAAGATTTTGACTTCTTCCTCCCTCCCTTATACTTTTAATTAGAAGATCCCTAGTAGAGGCAGGATCCGGAACCGGATGAACTGTATATCCTCCCTTAGCTAGAAATATCGCACACTCAGGGGCCGCAGTTGACTTAACTATTTTCTCCCTTCACTTAGCAGGAGCCTCTTCAATTTTAGG
>Vulcanolepas_cf._JX036445
CCAGACATGGCCTTCCCTCGACTTAATAATATAAGATTTTGACTTCTTCCTCCCTCCCTTATACTTTTAATTAGAAGATCCCTAGTAGAGGCAGGATCCGGAACCGGATGAACTGTATATCCTCCCTTAGCTAGAAATATCGCACACTCAGGGGCCGCAGTTGACTTAACTATTTTCTCCCTTCACTTAGCAGGAGCCTCTTCAATTTTAGG
>Vulcanolepas_cf._JX036432
CCAGACATGGCCTTCCCTCGACTTAATAATATAAGATTTTGACTTCTTCCTCCCTCCCTTATACTTTTAATTAGAAGATCCCTAGTAGAGGCAGGATCCGGAACCGGATGAACTGTATATCCTCCCTTAGCTAGAAATATCGCACACTCAGGGGCCGCAGTTGACTTAACTATTTTCTCCCTTCACTTAGCAGGAGCCTCTTCAATTTTAGG
>Leucolepas_longa_MW602547
CCAGACATGGCCTTCCCTCGACTTAATAATATAAGATTTTGACTTCTTCCTCCCTCCCTTATACTTTTAATTAGAAGATCCCTAGTAGAGGCAGGATCCGGAACCGGATGAACTGTATATCCTCCCTTAGCTAGAAATATCGCACACTCAGGGGCCGCAGTTGACTTAACTATTTTCTCCCTTCACTTAGCAGGAGCCTCTTCAATTTTAGG
>Leucolepas_longa_OQ933072
CCAGACATGGCCTTCCCTCGACTTAATAATATAAGATTTTGACTTCTTCCTCCCTCCCTTATACTTTTAATTAGAAGATCCCTAGTAGAGGCAGGATCCGGAACCGGATGAACTGTATATCCTCCCTTAGCTAGAAATATCGCACACTCAGGGGCCGCAGTTGACTTAACTATTTTCTCCCTTCACTTAGCAGGAGCCTCTTCAATTTTAGG
>Leucolepas_longa_OQ933073
CCAGACATGGCCTTCCCTCGACTTAATAATATAAGATTTTGACTTCTTCCTCCCTCCCTTATACTTTTAATTAGAAGATCCCTAGTAGAGGCAGGATCCGGAACCGGATGAACTGTATATCCTCCCTTAGCTAGAAATATCGCACACTCAGGGGCCGCAGTTGACTTAACTATTTTCTCCCTTCACTTAGCAGGAGCCTCTTCAATTTTAGG
>Leucolepas_longa_OQ933074
CCAGACATGGCCTTCCCTCGACTTAATAATATAAGATTTTGACTTCTTCCTCCCTCCCTTATACTTTTAATTAGAAGATCCCTAGTAGAGGCAGGATCCGGAACCGGATGAACTGTATATCCTCCCTTAGCTAGAAATATCGCACACTCAGGGGCCGCAGTTGACTTAACTATTTTCTCCCTTCACTTAGCAGGAGCCTCTTCAATTTTAGG
>Leucolepas_longa_MN722547
CCAGACATGGCCTTCCCTCGACTTAATAATATAAGATTTTGACTTCTTCCTCCCTCCCTTATACTTTTAATTAGAAGATCCCTAGTAGAGGCAGGATCCGGAACCGGATGAACTGTATATCCTCCCTTAGCTAGAAATATCGCACACTCAGGGGCCGCAGTTGACTTAACTATTTTCTCCCTTCACTTAGCAGGAGCCTCTTCAATTTTAGG
>Leucolepas_longa_KP295027
CCAGACATGGCCTTCCCTCGACTTAATAATATAAGATTTTGACTTCTTCCTCCCTCCCTTATACTTTTAATTAGAAGATCCCTAGTAGAGGCAGGATCCGGAACCGGATGAACTGTATATCCTCCCTTAGCTAGAAATATCGCACACTCAGGGGCCGCAGTTGACTTAACTATTTTCTCCCTTCACTTAGCAGGAGCCTCTTCAATTTTAGG
>Leucolepas_longa_KP295073
CCAGACATGGCCTTCCCTCGACTTAATAATATAAGATTTTGACTTCTTCCTCCCTCCCTTATACTTTTAATTAGAAGATCCCTAGTAGAGGCAGGATCCGGAACCGGATGAACTGTATATCCTCCCTTAGCTAGAAATATCGCACACTCAGGGGCCGCAGTTGACTTAACTATTTTCTCCCTTCACTTAGCAGGAGCCTCTTCAATTTTAGG
>Leucolepas_longa_OQ933070
CCAGACATGGCCTTCCCTCGACTTAATAATATAAGATTTTGACTTCTTCCTCCCTCCCTTATACTTTTAATTAGAAGATCCCTAGTAGAGGCAGGATCCGGAACCGGATGAACTGTATATCCTCCCTTAGCTAGAAATATCGCACACTCAGGGGCCGCAGTTGACTTAACTATTTTCTCCCTTCACTTAGCAGGAGCCTCTTCAATTTTAGG
>Leucolepas_longa_OQ933075
CCAGACATGGCCTTCCCTCGACTTAATAATATAAGATTTTGACTTCTTCCTCCCTCCCTTATACTTTTAATTAGAAGATCCCTAGTAGAGGCAGGATCCGGAACCGGATGAACTGTATATCCTCCCTTAGCTAGAAATATCGCACACTCAGGGGCCGCAGTTGACTTAACTATTTTCTCCCTTCACTTAGCAGGAGCCTCTTCAATTTTAGG
>Leucolepas_longa_OQ933076
CCAGACATGGCCTTCCCTCGACTTAATAATATAAGATTTTGACTTCTTCCTCCCTCCCTTATACTTTTAATTAGAAGATCCCTAGTAGAGGCAGGATCCGGAACCGGATGAACTGTATATCCTCCCTTAGCTAGAAATATCGCACACTCAGGGGCCGCAGTTGACTTAACTATTTTCTCCCTTCACTTAGCAGGAGCCTCTTCAATTTTAGG
>Leucolepas_longa_OQ933077
CCAGACATGGCCTTCCCTCGACTTAATAATATAAGATTTTGACTTCTTCCTCCCTCCCTTATACTTTTAATTAGAAGATCCCTAGTAGAGGCAGGATCCGGAACCGGATGAACTGTATATCCTCCCTTAGCTAGAAATATCGCACACTCAGGGGCCGCAGTTGACTTAACTATTTTCTCCCTTCACTTAGCAGGAGCCTCTTCAATTTTAGG
>Leucolepas_longa_OQ933078
CCAGACATGGCCTTCCCTCGACTTAATAATATAAGATTTTGACTTCTTCCTCCCTCCCTTATACTTTTAATTAGAAGATCCCTAGTAGAGGCAGGATCCGGAACCGGATGAACTGTATATCCTCCCTTAGCTAGAAATATCGCACACTCAGGGGCCGCAGTTGACTTAACTATTTTCTCCCTTCACTTAGCAGGAGCCTCTTCAATTTTAGG
>Leucolepas_longa_OQ933079
CCAGACATGGCCTTCCCTCGACTTAATAATATAAGATTTTGACTTCTTCCTCCCTCCCTTATACTTTTAATTAGAAGATCCCTAGTAGAGGCAGGATCCGGAACCGGATGAACTGTATATCCTCCCTTAGCTAGAAATATCGCACACTCAGGGGCCGCAGTTGACTTAACTATTTTCTCCCTTCACTTAGCAGGAGCCTCTTCAATTTTAGG
>Leucolepas_longa_OQ933080
CCAGACATGGCCTTCCCTCGACTTAATAATATAAGATTTTGACTTCTTCCTCCCTCCCTTATACTTTTAATTAGAAGATCCCTAGTAGAGGCAGGATCCGGAACCGGATGAACTGTATATCCTCCCTTAGCTAGAAATATCGCACACTCAGGGGCCGCAGTTGACTTAACTATTTTCTCCCTTCACTTAGCAGGAGCCTCTTCAATTTTAGG
>Leucolepas_longa_OQ933081
CCAGACATGGCCTTCCCTCGACTTAATAATATAAGATTTTGACTTCTTCCTCCCTCCCTTATACTTTTAATTAGAAGATCCCTAGTAGAGGCAGGATCCGGAACCGGATGAACTGTATATCCTCCCTTAGCTAGAAATATCGCACACTCAGGGGCCGCAGTTGACTTAACTATTTTCTCCCTTCACTTAGCAGGAGCCTCTTCAATTTTAGG
>Leucolepas_longa_OQ933082
CCAGACATGGCCTTCCCTCGACTTAATAATATAAGATTTTGACTTCTTCCTCCCTCCCTTATACTTTTAATTAGAAGATCCCTAGTAGAGGCAGGATCCGGAACCGGATGAACTGTATATCCTCCCTTAGCTAGAAATATCGCACACTCAGGGGCCGCAGTTGACTTAACTATTTTCTCCCTTCACTTAGCAGGAGCCTCTTCAATTTTAGG
>Leucolepas_longa_OQ933083
CCAGACATGGCCTTCCCTCGACTTAATAATATAAGATTTTGACTTCTTCCTCCCTCCCTTATACTTTTAATTAGAAGATCCCTAGTAGAGGCAGGATCCGGAACCGGATGAACTGTATATCCTCCCTTAGCTAGAAATATCGCACACTCAGGGGCCGCAGTTGACTTAACTATTTTCTCCCTTCACTTAGCAGGAGCCTCTTCAATTTTAGG
>Leucolepas_longa_OQ933084
CCAGACATGGCCTTCCCTCGACTTAATAATATAAGATTTTGACTTCTTCCTCCCTCCCTTATACTTTTAATTAGAAGATCCCTAGTAGAGGCAGGATCCGGAACCGGATGAACTGTATATCCTCCCTTAGCTAGAAATATCGCACACTCAGGGGCCGCAGTTGACTTAACTATTTTCTCCCTTCACTTAGCAGGAGCCTCTTCAATTTTAGG
>Leucolepas_longa_OQ933085
CCAGACATGGCCTTCCCTCGACTTAATAATATAAGATTTTGACTTCTTCCTCCCTCCCTTATACTTTTAATTAGAAGATCCCTAGTAGAGGCAGGATCCGGAACCGGATGAACTGTATATCCTCCCTTAGCTAGAAATATCGCACACTCAGGGGCCGCAGTTGACTTAACTATTTTCTCCCTTCACTTAGCAGGAGCCTCTTCAATTTTAGG
>Leucolepas_longa_OQ933086
CCAGACATGGCCTTCCCTCGACTTAATAATATAAGATTTTGACTTCTTCCTCCCTCCCTTATACTTTTAATTAGAAGATCCCTAGTAGAGGCAGGATCCGGAACCGGATGAACTGTATATCCTCCCTTAGCTAGAAATATCGCACACTCAGGGGCCGCAGTTGACTTAACTATTTTCTCCCTTCACTTAGCAGGAGCCTCTTCAATTTTAGG
>Leucolepas_longa_OQ933087
CCAGACATGGCCTTCCCTCGACTTAATAATATAAGATTTTGACTTCTTCCTCCCTCCCTTATACTTTTAATTAGAAGATCCCTAGTAGAGGCAGGATCCGGAACCGGATGAACTGTATATCCTCCCTTAGCTAGAAATATCGCACACTCAGGGGCCGCAGTTGACTTAACTATTTTCTCCCTTCACTTAGCAGGAGCCTCTTCAATTTTAGG
>Leucolepas_longa_MN722546
CCAGACATGGCCTTCCCTCGACTTAATAATATAAGATTTTGACTTCTTCCTCCCTCCCTTATACTTTTAATTAGAAGATCCCTAGTAGAGGCAGGATCCGGAACCGGATGAACTGTATATCCTCCCTTAGCTAGAAATATCGCACACTCAGGGGCCGCAGTTGACTTAACTATTTTCTCCCTTCACTTAGCAGGAGCCTCTTCAATTTTAGG
>Leucolepas_longa_OQ933063
CCAGACATGGCCTTCCCTCGACTTAATAATATAAGATTTTGACTTCTTCCTCCCTCCCTTATACTTTTAATTAGAAGATCCCTAGTAGAGGCAGGATCCGGAACCGGATGAACTGTATATCCTCCCTTAGCTAGAAATATCGCACACTCAGGGGCCGCAGTTGACTTAACTATTTTCTCCCTTCACTTAGCAGGAGCCTCTTCAATTTTAGG
>Leucolepas_longa_MN722552
CCAGACATGGCCTTCCCTCGACTTAATAATATAAGATTTTGACTTCTTCCTCCCTCCCTTATACTTTTAATTAGAAGATCCCTAGTAGAGGCAGGATCCGGAACCGGATGAACTGTATATCCTCCCTTAGCTAGAAATATCGCACACTCAGGGGCCGCAGTTGACTTAACTATTTTCTCCCTTCACTTAGCAGGAGCCTCTTCAATTTTAGG
>Leucolepas_longa_OQ933062
CCAGACATGGCCTTCCCTCGACTTAATAATATAAGATTTTGACTTCTTCCTCCCTCCCTTATACTTTTAATTAGAAGATCCCTAGTAGAGGCAGGATCCGGAACCGGATGAACTGTATATCCTCCCTTAGCTAGAAATATCGCACACTCAGGGGCCGCAGTTGACTTAACTATTTTCTCCCTTCACTTAGCAGGAGCCTCTTCAATTTTAGG
>Leucolepas_longa_OQ933064
CCAGACATGGCCTTCCCTCGACTTAATAATATAAGATTTTGACTTCTTCCTCCCTCCCTTATACTTTTAATTAGAAGATCCCTAGTAGAGGCAGGATCCGGAACCGGATGAACTGTATATCCTCCCTTAGCTAGAAATATCGCACACTCAGGGGCCGCAGTTGACTTAACTATTTTCTCCCTTCACTTAGCAGGAGCCTCTTCAATTTTAGG
>Leucolepas_longa_OQ933065
CCAGACATGGCCTTCCCTCGACTTAATAATATAAGATTTTGACTTCTTCCTCCCTCCCTTATACTTTTAATTAGAAGATCCCTAGTAGAGGCAGGATCCGGAACCGGATGAACTGTATATCCTCCCTTAGCTAGAAATATCGCACACTCAGGGGCCGCAGTTGACTTAACTATTTTCTCCCTTCACTTAGCAGGAGCCTCTTCAATTTTAGG
>Leucolepas_longa_OQ933066
CCAGACATGGCCTTCCCTCGACTTAATAATATAAGATTTTGACTTCTTCCTCCCTCCCTTATACTTTTAATTAGAAGATCCCTAGTAGAGGCAGGATCCGGAACCGGATGAACTGTATATCCTCCCTTAGCTAGAAATATCGCACACTCAGGGGCCGCAGTTGACTTAACTATTTTCTCCCTTCACTTAGCAGGAGCCTCTTCAATTTTAGG
>Leucolepas_longa_OQ933067
CCAGACATGGCCTTCCCTCGACTTAATAATATAAGATTTTGACTTCTTCCTCCCTCCCTTATACTTTTAATTAGAAGATCCCTAGTAGAGGCAGGATCCGGAACCGGATGAACTGTATATCCTCCCTTAGCTAGAAATATCGCACACTCAGGGGCCGCAGTTGACTTAACTATTTTCTCCCTTCACTTAGCAGGAGCCTCTTCAATTTTAGG
>Leucolepas_longa_OQ933088
CCAGACATGGCCTTCCCTCGACTTAATAATATAAGATTTTGACTTCTTCCTCCCTCCCTTATACTTTTAATTAGAAGATCCTTAGTAGAGGCAGGATCCGGCACCGGATGGACTGTTTATCCTCCCTTAGCTAGAAATATCGCACACTCAGGGGCCGCAGTTGACTTAACTATTTTCTCCCTTCACTTAGCAGGAGCCTCTTCAATTTTAGG
>Leucolepas_longa_OQ933089
CCAGACATGGCCTTCCCTCGACTTAATAATATAAGATTTTGACTTCTTCCTCCCTCCCTTATACTTTTAATTAGAAGATCCTTAGTAGAGGCAGGATCCGGCACCGGATGGACTGTTTATCCTCCCTTAGCTAGAAATATCGCACACTCAGGGGCCGCAGTTGACTTAACTATTTTCTCCCTTCACTTAGCAGGAGCCTCTTCAATTTTAGG
>Leucolepas_longa_MN722548
CCAGACATGGCCTTCCCTCGACTTAATAATATAAGATTTTGACTTCTTCCTCCCTCCCTTATACTTTTAATTAGAAGATCCCTAGTAGAGGCAGGATCCGGCACCGGATGGACTGTTTATCCTCCCTTAGCTAGAAATATCGCACACTCAGGGGCCGCAGTTGACTTAACTATTTTCTCCCTTCACTTAGCAGGAGCCTCTTCAATTTTAGG
>Leucolepas_longa_MN722549
CCAGACATGGCCTTCCCTCGACTTAATAATATAAGATTTTGACTTCTTCCTCCCTCCCTTATACTTTTAATTAGAAGATCCCTAGTAGAGGCAGGATCCGGCACCGGATGGACTGTATACCCTCCCTTAGCTAGAAATATCGCACACTCAGGGGCCGCAGTTGACTTAACTATTTTCTCCCTTCACTTAGCAGGAGCCTCTTCAATTTTAGG
>Vulcanolepas_cf._JX036456
CCAGACATGGCCTTCCCTCGACTTAATAATATAAGATTTTGACTTCTTCCTCCCTCCCTTATACTTTTAATTAGAAGATCCCTAGTAGAGGCAGGATCCGGCACCGGATGGACTGTATACCCTCCCTTAGCTAGAAATATCGCACACTCAGGGGCCGCAGTTGACTTAACTATTTTCTCCCTTCACTTAGCAGGAGCCTCTTCAATTTTAGG
>Leucolepas_longa_KP295076
CCAGACATGGCCTTCCCTCGACTTAATAATATAAGATTTTGACTTCTTCCTCCCTCCCTTATACTTTTAATTAGAAGATCCCTAGTAGAGGCAGGATCCGGCACCGGATGGACTGTATACCCTCCCTTAGCTAGAAATATCGCACACTCAGGGGCCGCAGTTGACTTAACTATTTTCTCCCTTCACTTAGCAGGAGCCTCTTCAATTTTAGG
>Leucolepas_longa_KP295083
CCAGACATGGCCTTCCCTCGACTTAATAATATAAGATTTTGACTTCTTCCTCCCTCCCTTATACTTTTAATTAGAAGATCCCTAGTAGAGGCAGGATCCGGCACCGGATGGACTGTATACCCTCCCTTAGCTAGAAATATCGCACACTCAGGGGCCGCAGTTGACTTAACTATTTTCTCCCTTCACTTAGCAGGAGCCTCTTCAATTTTAGG
>Leucolepas_longa_MN722551
CCAGACATGGCCTTCCCTCGACTTAATAATATAAGATTTTGACTTCTTCCTCCCTCCCTTATACTTTTAATTAGAAGATCCCTAGTAGAGGCAGGATCCGGCACCGGATGGACTGTATACCCTCCCTTAGCTAGAAATATCGCACACTCAGGGGCCGCAGTTGACTTAACTATTTTCTCCCTTCACTTAGCAGGAGCCTCTTCAATTTTAGG
>Leucolepas_longa_MN722550
CCAGACATGGCCTTCCCTCGACTTAATAATATAAGATTTTGACTTCTTCCTCCCTCCCTTATACTTTTAATTAGAAGATCCCTAGTAGAGGCAGGATCCGGCACCGGATGGACTGTATACCCTCCCTTAGCTAGAAATATCGCACACTCAGGGGCCGCAGTTGACTTAACTATTTTCTCCCTTCACTTAGCAGGAGCCTCTTCAATTTTAGG
>Leucolepas_longa_KP295082
CCAGACATGGCCTTCCCTCGACTTAATAATATAAGATTTTGACTTCTTCCTCCCTCCCTTATACTTTTAATTAGAAGATCCCTAGTAGAGGCAGGATCCGGCACCGGATGGACTGTATACCCTCCCTTAGCTAGAAATATCGCACACTCAGGGGCCGCAGTTGACTTAACTATTTTCTCCCTTCACTTAGCAGGAGCCTCTTCAATTTTAGG
>Leucolepas_longa_KP295085
CCAGACATGGCCTTCCCTCGACTTAATAATATAAGATTTTGACTTCTTCCTCCCTCCCTTATACTTTTAATTAGAAGATCCCTAGTAGAGGCAGGATCCGGCACCGGATGGACTGTATATCCTCCCTTAGCTAGAAATATCGCACACTCAGGGGCCGCAGTTGACTTAACTATTTTCTCCCTTCACTTAGCAGGAGCCTCTTCAATTTTAGG
>Vulcanolepas_cf._JX036449
CCAGACATGGCCTTCCCTCGACTTAATAATATAAGATTTTGACTTCTTCCTCCCTCCCTTATACTTTTAATTAGAAGATCCCTAGTAGAGGCAGGATCCGGCACCGGATGAACTGTATATCCTCCCTTAGCTAGAAATATCGCACACTCAGGGGCCGCAGTTGACTTAACTATTTTCTCCCTTCACTTAGCAGGAGCCTCTTCAATTTTAGG
>Leucolepas_longa_OQ933090
CCAGACATGGCCTTCCCTCGACTTAATAATATAAGATTTTGACTTCTTCCTCCCTCCCTTATACTTTTAATTAGAAGATCCCTAGTAGAGGCAGGATCCGGCACCGGATGAACTGTATATCCTCCCTTAGCTAGAAATATCGCACACTCAGGGGCCGCAGTTGACTTAACTATTTTCTCCCTTCACTTAGCAGGAGCCTCTTCAATTTTAGG
>Leucolepas_longa_OQ933091
CCAGACATGGCCTTCCCTCGACTTAATAATATAAGATTTTGACTTCTTCCTCCCTCCCTTATACTTTTAATTAGAAGATCCCTAGTAGAGGCAGGATCCGGCACCGGATGAACTGTATATCCTCCCTTAGCTAGAAATATCGCACACTCAGGGGCCGCAGTTGACTTAACTATTTTCTCCCTTCACTTAGCAGGAGCCTCTTCAATTTTAGG
>Leucolepas_longa_OQ933092
CCAGACATGGCCTTCCCTCGACTTAATAATATAAGATTTTGACTTCTTCCTCCCTCCCTTATACTTTTAATTAGAAGATCCCTAGTAGAGGCAGGATCCGGCACCGGATGAACTGTATATCCTCCCTTAGCTAGAAATATCGCACACTCAGGGGCCGCAGTTGACTTAACTATTTTCTCCCTTCACTTAGCAGGAGCCTCTTCAATTTTAGG
>Leucolepas_longa_OQ933093
CCAGACATGGCCTTCCCTCGACTTAATAATATAAGATTTTGACTTCTTCCTCCCTCCCTTATACTTTTAATTAGAAGATCCCTAGTAGAGGCAGGATCCGGCACCGGATGAACTGTATATCCTCCCTTAGCTAGAAATATCGCACACTCAGGGGCCGCAGTTGACTTAACTATTTTCTCCCTTCACTTAGCAGGAGCCTCTTCAATTTTAGG
>Leucolepas_longa_OQ933095
CCAGACATGGCCTTCCCTCGACTTAATAATATAAGATTTTGACTTCTTCCTCCCTCCCTTATACTTTTAATTAGAAGATCCCTAGTAGAGGCAGGATCCGGCACCGGATGAACTGTATATCCTCCCTTAGCTAGAAATATCGCACACTCAGGGGCCGCAGTTGACTTAACTATTTTCTCCCTTCACTTAGCAGGAGCCTCTTCAATTTTAGG
>Leucolepas_longa_OQ933096
CCAGACATGGCCTTCCCTCGACTTAATAATATAAGATTTTGACTTCTTCCTCCCTCCCTTATACTTTTAATTAGAAGATCCCTAGTAGAGGCAGGATCCGGCACCGGATGAACTGTATATCCTCCCTTAGCTAGAAATATCGCACACTCAGGGGCCGCAGTTGACTTAACTATTTTCTCCCTTCACTTAGCAGGAGCCTCTTCAATTTTAGG
>Leucolepas_longa_OQ933094
CCAGACATGGCCTTCCCTCGACTTAATAATATAAGATTTTGACTTCTTCCTCCCTCCCTTATACTTTTAATTAGAAGATCCCTAGTAGAGGCAGGATCCGGCACCGGATGAACTGTATATCCTCCCTTAGCTAGAAATATCGCTCACTCAGGGGCCGCAGTTGACTTAACTATTTTCTCCCTTCACTTAGCAGGAGCCTCTTCAATTTTAGG
>Vulcanolepas_sp._MT662001
CCAGATATGGCCTTCCCCCGACTCAACAATATAAGATTTTGGTTACTCCCTCCTTCCTTGATACTTTTAATTAGAAGCTCTTTAGTAGAAGCAGGATCCGGAACAGGATGAACTGTTTACCCTCCTTTAGCTAGAAATATCGCACACTCAGGAGCCGCAGTTGATTTAACTATTTTTTCCCTTCACTTAGCAGGAGCTTCTTCAATTTTAGG
>Vulcanolepas_sp._MW602559
CCAGACATGGCCTTCCCTCGACTCAATAATATAAGATTTTGATTACTTCCCCCTTCCCTTATGCTTTTAATTAGTAGATCTTTAGTAGAAGCAGGATCAGGAACAGGATGAACTGTTTACCCCCCTTTAGCTAGAAATATCGCGCACTCAGGGGCCGCAGTTGACTTAACCATTTTCTCCCTTCACTTAGCAGGAGCTTCATCAATTTTGAG
>Vulcanolepas_sp._MW602557
CCAGACATGGCCTTCCCTCGACTCAATAATATAAGATTTTGATTACTTCCCCCTTCCCTTATGCTTTTAATTAGTAGATCTTTAGTAGAAGCAGGATCAGGAACAGGATGAACTGTTTACCCCCCTTTAGCTAGAAATATCGCGCACTCAGGGGCCGCAGTTGACTTAACCATTTTCTCCCTTCACTTAGCAGGAGCTTCATCAATTTTGGG
>Vulcanolepas_sp._MW602555
CCAGACATGGCCTTCCCTCGACTCAATAATATAAGATTTTGATTACTTCCCCCTTCCCTTATGCTTTTAATTAGTAGATCTTTAGTAGAAGCAGGATCAGGAACAGGATGAACTGTTTACCCCCCTTTAGCTAGAAATATCGCGCACTCAGGGGCCGCAGTTGACTTAACCATTTTCTCCCTTCACTTAGCAGGAGCTTCATCAATTTTGGG
>Vulcanolepas_sp._MW602558
CCAGACATGGCCTTCCCTCGACTCAATAATATAAGATTTTGATTACTTCCCCCTTCCCTTATGCTTTTAATTAGTAGATCTTTAGTAGAAGCAGGATCAGGAACAGGATGAACTGTTTACCCCCCTTTAGCTAGAAATATCGCGCACTCAGGGGCCGCAGTTGACTTAACCATTTTCTCCCTTCACTTAGCAGGAGCTTCATCAATTTTGGG
>Vulcanolepas_sp._MW602560
CCAGACATGGCCTTCCCTCGACTCAATAATATAAGATTTTGATTACTTCCCCCTTCCCTTATGCTTTTAATTAGTAGATCTTTAGTAGAAGCAGGATCAGGAACAGGATGAACTGTTTACCCCCCTTTAGCTAGAAATATCGCGCACTCAGGGGCCGCAGTTGACTTAACCATTTTCTCCCTTCACTTAGCAGGAGCTTCATCAATTTTGGG
>Vulcanolepas_sp._MW602538
CCAGACATGGCCTTCCCTCGACTCAATAATATAAGATTTTGATTACTTCCCCCTTCCCTTATGCTTTTAATTAGTAGATCTTTAGTAGAAGCAGGATCAGGAACAGGATGAACTGTTTACCCCCCTTTAGCTAGAAATATCGCGCACTCAGGGGCCGCAGTTGACTTAACCATTTTCTCCCTTCACTTAGCAGGAGCTTCATCAATTTTGGG
>Vulcanolepas_sp._MW602536
CCAGACATGGCCTTCCCTCGACTCAATAATATAAGATTTTGATTACTTCCCCCTTCCCTTATGCTTTTAATTAGTAGATCTTTAGTAGAAGCAGGATCAGGAACAGGATGAACTGTTTACCCCCCTTTAGCTAGAAATATCGCGCACTCAGGGGCCGCAGTTGACTTAACCATTTTCTCCCTTCACTTAGCAGGAGCTTCATCAATTTTGGG
>Vulcanolepas_sp._MW602537
CCAGACATGGCCTTCCCTCGACTCAATAATATAAGATTTTGATTACTTCCCCCTTCCCTTATGCTTTTAATTAGTAGATCTTTAGTAGAAGCAGGATCAGGAACAGGATGAACTGTTTACCCCCCTTTAGCTAGAAATATCGCGCACTCAGGGGCCGCAGTTGACTTAACCATTTTCTCCCTTCACTTAGCAGGAGCTTCATCAATTTTGGG
>Vulcanolepas_sp._MW602539
CCAGACATGGCCTTCCCTCGACTCAATAATATAAGATTTTGATTACTTCCCCCTTCCCTTATGCTTTTAATTAGTAGATCTTTAGTAGAAGCAGGATCAGGAACAGGATGAACTGTTTACCCCCCTTTAGCTAGAAATATCGCGCACTCAGGGGCCGCAGTTGACTTAACCATTTTCTCCCTTCACTTAGCAGGAGCTTCATCAATTTTGGG
>Vulcanolepas_sp._MW602540
CCAGACATGGCCTTCCCTCGACTCAATAATATAAGATTTTGATTACTTCCCCCTTCCCTTATGCTTTTAATTAGTAGATCTTTAGTAGAAGCAGGATCAGGAACAGGATGAACTGTTTACCCCCCTTTAGCTAGAAATATCGCGCACTCAGGGGCCGCAGTTGACTTAACCATTTTCTCCCTTCACTTAGCAGGAGCTTCATCAATTTTGGG
>Vulcanolepas_sp._MW602552
CCAGACATGGCCTTCCCTCGACTCAATAATATAAGATTTTGATTACTTCCCCCTTCCCTTATGCTTTTAATTAGTAGATCTTTAGTAGAAGCAGGATCAGGAACAGGATGAACTGTTTACCCCCCTTTAGCTAGAAATATCGCGCACTCAGGGGCCGCAGTTGACTTAACCATTTTCTCCCTTCACTTAGCAGGAGCTTCATCAATTTTGGG
>Vulcanolepas_sp._MW602554
CCAGACATGGCCTTCCCTCGACTCAATAATATAAGATTTTGATTACTTCCCCCTTCCCTTATGCTTTTAATTAGTAGATCTTTAGTAGAAGCAGGATCAGGAACAGGATGAACTGTTTACCCCCCTTTAGCTAGAAATATCGCGCACTCAGGGGCCGCAGTTGACTTAACCATTTTCTCCCTTCACTTAGCAGGAGCTTCATCAATTTTGGG
>Vulcanolepas_sp._MW602556
CCAGACATGGCCTTCCCTCGACTCAATAATATAAGATTTTGATTACTTCCCCCTTCCCTTATGCTTTTAATTAGTAGATCTTTAGTAGAAGCAGGATCAGGAACAGGATGAACTGTTTACCCCCCTTTAGCTAGAAATATCGCGCACTCAGGGGCCGCAGTTGACTTAACCATTTTCTCCCTTCACTTAGCAGGAGCTTCATCAATTTTGGG
>Vulcanolepas_sp._MW602561
CCAGACATGGCCTTCCCTCGACTCAATAATATAAGATTTTGATTACTTCCCCCTTCCCTTATGCTTTTAATTAGTAGATCTTTAGTAGAAGCAGGATCAGGAACAGGATGAACTGTTTACCCCCCTTTAGCTAGAAATATCGCGCACTCAGGGGCCGCAGTTGACTTAACCATTTTCTCCCTTCACTTAGCAGGAGCTTCATCAATTTTGGG
>Vulcanolepas_sp._MW602562
CCAGACATGGCCTTCCCTCGACTCAATAATATAAGATTTTGATTACTTCCCCCTTCCCTTATGCTTTTAATTAGTAGATCTTTAGTAGAAGCAGGATCAGGAACAGGATGAACTGTTTACCCCCCTTTAGCTAGAAATATCGCGCACTCAGGGGCCGCAGTTGACTTAACCATTTTCTCCCTTCACTTAGCAGGAGCTTCATCAATTTTGGG
>Vulcanolepas_sp._MW602563
CCAGACATGGCCTTCCCTCGACTCAATAATATAAGATTTTGATTACTTCCCCCTTCCCTTATGCTTTTAATTAGTAGATCTTTAGTAGAAGCAGGATCAGGAACAGGATGAACTGTTTACCCCCCTTTAGCTAGAAATATCGCGCACTCAGGGGCCGCAGTTGACTTAACCATTTTCTCCCTTCACTTAGCAGGAGCTTCATCAATTTTGGG
>Vulcanolepas_sp._MW602564
CCAGACATGGCCTTCCCTCGACTCAATAATATAAGATTTTGATTACTTCCCCCTTCCCTTATGCTTTTAATTAGTAGATCTTTAGTAGAAGCAGGATCAGGAACAGGATGAACTGTTTACCCCCCTTTAGCTAGAAATATCGCGCACTCAGGGGCCGCAGTTGACTTAACCATTTTCTCCCTTCACTTAGCAGGAGCTTCATCAATTTTGGG
>Vulcanolepas_sp._MW602565
CCAGACATGGCCTTCCCTCGACTCAATAATATAAGATTTTGATTACTTCCCCCTTCCCTTATGCTTTTAATTAGTAGATCTTTAGTAGAAGCAGGATCAGGAACAGGATGAACTGTTTACCCCCCTTTAGCTAGAAATATCGCGCACTCAGGGGCCGCAGTTGACTTAACCATTTTCTCCCTTCACTTAGCAGGAGCTTCATCAATTTTGGG
>Vulcanolepas_sp._MW602566
CCAGACATGGCCTTCCCTCGACTCAATAATATAAGATTTTGATTACTTCCCCCTTCCCTTATGCTTTTAATTAGTAGATCTTTAGTAGAAGCAGGATCAGGAACAGGATGAACTGTTTACCCCCCTTTAGCTAGAAATATCGCGCACTCAGGGGCCGCAGTTGACTTAACCATTTTCTCCCTTCACTTAGCAGGAGCTTCATCAATTTTGGG
>Vulcanolepas_sp._MW602548
CCAGACATGGCCTTCCCTCGACTCAATAATATAAGATTTTGATTACTTCCCCCTTCCCTTATGCTTTTAATTAGTAGATCTTTAGTAGAAGCAGGATCAGGAACAGGATGAACTGTTTACCCCCCTTTAGCTAGAAATATCGCGCACTCAGGAGCCGCAGTTGACTTAACCATTTTCTCCCTTCACTTAGCAGGAGCTTCATCAATTTTGGG
>Vulcanolepas_sp._MW602549
CCAGACATGGCCTTCCCTCGACTCAATAATATAAGATTTTGATTACTTCCCCCTTCCCTTATGCTTTTAATTAGTAGATCTTTAGTAGAAGCAGGATCAGGAACAGGATGAACTGTTTACCCCCCTTTAGCTAGAAATATCGCGCACTCAGGAGCCGCAGTTGACTTAACCATTTTCTCCCTTCACTTAGCAGGAGCTTCATCAATTTTGGG
>Vulcanolepas_sp._MW602553
CCAGACATGGCCTTCCCTCGACTCAATAATATAAGATTTTGATTACTTCCCCCTTCCCTTATGCTTTTAATTAGTAGATCTTTAGTAGAAGCAGGATCAGGAACAGGATGAACTGTTTACCCCCCTTTAGCTAGAAATATCGCGCACTCAGGAGCCGCAGTTGACTTAACCATTTTCTCCCTTCACTTAGCAGGAGCTTCATCAATTTTAGG
>Vulcanolepas_sp._KP295009
CCAGATATGGCCTTCCCTCGACTCAATAATATAAGATTTTGATTACTTCCCCCTTCCCTTATACTTTTAATTAGAAGATCTTTAGTAGAGGCAGGATCCGGTACTGGATGAACGGTTTACCCCCCTTTAGCTAGAAATATTGCACATTCAGGAGCCGCAGTTGACTTAACTATTTTTTCCCTTCACTTAGCAGGGGCTTCTTCAATTTTAGG
>Vulcanolepas_sp._KP295033
CCAGATATGGCCTTCCCTCGACTCAATAATATAAGATTTTGATTACTTCCCCCTTCCCTTATACTTTTAATTAGAAGATCTTTAGTAGAGGCAGGATCCGGTACTGGATGAACGGTTTACCCCCCTTTAGCTAGAAATATTGCACATTCAGGAGCCGCAGTTGACTTAACTATTTTTTCCCTTCACTTAGCAGGGGCTTCTTCAATTTTAGG
>Vulcanolepas_sp._KP295051
CCAGATATGGCCTTCCCTCGACTCAATAATATAAGATTTTGATTACTTCCCCCTTCCCTTATACTTTTAATTAGAAGATCTTTAGTAGAGGCAGGATCCGGTACTGGATGAACGGTTTACCCCCCTTTAGCTAGAAATATTGCACATTCAGGAGCCGCAGTTGACTTAACTATTTTTTCCCTTCACTTAGCAGGGGCTTCTTCAATTTTAGG
>Vulcanolepas_sp._KP295080
CCAGATATGGCCTTCCCTCGACTCAATAATATAAGATTTTGATTACTTCCCCCTTCCCTTATACTTTTAATTAGAAGATCTTTAGTAGAGGCAGGATCCGGTACTGGATGAACGGTTTACCCCCCTTTAGCTAGAAATATTGCACATTCAGGAGCCGCAGTTGACTTAACTATTTTTTCCCTTCACTTAGCAGGGGCTTCTTCAATTTTAGG
>Vulcanolepas_buckeridgei_KY502196
CCAGATATGGCCTTCCCTCGACTCAATAATATAAGATTTTGATTACTTCCCCCTTCCCTTATACTTTTAATTAGAAGATCTTTAGTAGAGGCAGGATCCGGTACTGGATGAACGGTTTACCCCCCTTTAGCTAGAAATATTGCACATTCAGGAGCCGCAGTTGACTTAACTATTTTTTCCCTTCACTTAGCAGGGGCTTCTTCAATTTTAGG
>Vulcanolepas_sp._KP295041
CCAGATATGGCCTTCCCTCGCCTCAATAATATAAGATTTTGATTACTTCCCCCTTCCCTTATACTTTTAATTAGAAGATCTTTAGTAGAGGCAGGATCCGGTACTGGGTGAACGGTTTACCCCCCTTTAGCTAGAAATATTGCACATTCAGGAGCCGCAGTTGACTTAACTATTTTTTCCCTTCACTTAGCAGGGGCTTCTTCAATTTTAGG
>Vulcanolepas_buckeridgei_KY502197
CCAGATATGGCCTTCCCTCGCCTCAATAATATAAGATTTTGATTACTTCCCCCTTCCCTTATACTTTTAATTAGAAGATCTTTAGTAGAGGCAGGATCCGGTACTGGGTGAACGGTTTACCCCCCTTTAGCTAGAAATATTGCACATTCAGGAGCCGCAGTTGACTTAACTATTTTTTCCCTTCACTTAGCAGGGGCTTCTTCAATTTTAGG
>Neolepas_zevinae-rapanuii_KP295067
CCAGATATGGCCTTCCCTCGACTAAATAACATAAGATTTTGATTACTCCCCCCTTCCCTTATACTTTTGATTAGAAGATCTTTAGTAGAAGCAGGATCCGGAACAGGATGAACTGTTTATCCACCTTTAGCTAGAAATATTGCCCATTCAGGAGCAGCAGTTGACTTAACTATTTTTTCCCTCCACTTAGCAGGAGCCTCTTCAATTTTAGG
>Neolepas_zevinae-rapanuii_KP295060
CCAGATATGGCCTTCCCTCGACTAAATAACATAAGATTTTGATTACTCCCCCCTTCCCTTATACTTTTGATTAGAAGATCTTTAGTAGAAGCAGGATCCGGAACAGGATGAACTGTTTATCCACCTTTAGCTAGAAATATTGCCCATTCAGGAGCAGCAGTTGACTTAACTATTTTTTCCCTCCACTTAGCAGGAGCCTCTTCAATTTTAGG
>Neolepas_zevinae-rapanuii_KP295007
CCAGATATAGCCTTCCCTCGACTAAATAACATAAGATTTTGGTTACTCCCCCCTTCCCTTATACTTTTAATTAGAAGATCTTTAGTAGAAGCAGGATCCGGGACAGGATGAACTGTTTATCCACCTTTAGCTAGAAATATTGCCCATTCAGGAGCAGCAGTTGACTTAACTATTTTTTCCCTCCACTTAGCAGGAGCCTCTTCAATTTTAGG
>Neolepas_zevinae-rapanuii_KP295084
CCAGATATGGCCTTCCCTCGACTAAATAACATAAGATTTTGGTTACTCCCCCCTTCCCTTATACTTTTAATTAGAAGATCTTTAGTAGAAGCAGGATCCGGGACAGGATGAACTGTTTATCCACCTTTAGCTAGAAATATTGCCCATTCAGGAGCAGCAGTTGACTTAACTATTTTTTCCCTCCACTTAGCAGGAGCCTCTTCAATTTTAGG
>Neolepas_zevinae-rapanuii_KP295055
CCAGATATGGCCTTCCCTCGACTAAATAACATAAGATTTTGGTTACTCCCCCCTTCCCTTATACTTTTAATTAGAAGATCTTTAGTAGAAGCAGGATCCGGGACAGGATGAACTGTTTATCCACCTTTAGCTAGAAATATTGCCCATTCAGGAGCAGCAGTTGACTTAACTATTTTTTCCCTCCACTTAGCAGGAGCCTCTTCAATTTTAGG
>Neolepas_zevinae-rapanuii_KP295063
CCAGATATGGCCTTCCCTCGACTAAATAACATAAGATTTTGGTTACTCCCCCCTTCCCTTATACTTTTAATTAGAAGATCTTTAGTAGAAGCAGGATCCGGGACAGGATGAACTGTTTATCCACCTTTAGCTAGAAATATTGCCCATTCAGGAGCAGCAGTTGACTTAACTATTTTTTCCCTCCACTTAGCAGGAGCCTCTTCAATTTTAGG
>Neolepas_zevinae-rapanuii_KP295098
CCAGATATGGCCTTCCCTCGACTAAATAACATAAGATTTTGGTTACTCCCCCCTTCCCTTATACTTTTAATTAGAAGATCTTTAGTAGAAGCAGGATCCGGGACAGGATGAACTGTTTATCCACCTTTAGCTAGAAATATTGCCCATTCAGGAGCAGCAGTTGACTTAACTATTTTTTCCCTCCACTTAGCAGGAGCCTCTTCAATTTTAGG
>Vulcanolepas_scotiaensis_KF739832
CCAGATATAGCCTTTCCTCGATTAAATAACATAAGATTTTGATTACTCCCACCTTCCCTAATACTTTTGATTAGAAGATCTTTAGTAGAAGCAGGATCCGGAACGGGATGAACTGTTTACCCACCTTTAGCTAGAAATATTGCCCACTCAGGGGCAGCAGTTGACCTAACTATTTTTTCCCTACACTTAGCAGGGGCTTCCTCAATTTTAGG
>Vulcanolepas_scotiaensis_KP295078
CCAGATATAGCCTTTCCTCGATTAAATAACATAAGATTTTGATTACTCCCACCTTCCCTAATACTTTTGATTAGAAGATCTTTAGTAGAAGCAGGATCCGGAACGGGATGAACTGTTTACCCACCTTTAGCTAGAAATATTGCCCACTCAGGGGCAGCAGTTGACCTAACTATTTTTTCCCTACACTTAGCAGGGGCTTCCTCAATTTTAGG
>Vulcanolepas_scotiaensis_KF739837
CCAGATATAGCCTTTCCTCGATTAAATAACATAAGATTTTGATTACTCCCACCTTCCCTAATACTTTTGATTAGAAGATCTTTAGTAGAAGCAGGATCCGGAACGGGATGAACTGTTTACCCACCTTTAGCTAGAAATATTGCCCACTCAGGGGCAGCAGTTGACCTAACTATTTTTTCCCTACACTTAGCAGGGGCTTCCTCAATTTTAGG
>Vulcanolepas_scotiaensis_KF739838
CCAGATATAGCCTTTCCTCGATTAAATAACATAAGATTTTGATTACTCCCACCTTCCCTAATACTTTTGATTAGAAGATCTTTAGTAGAAGCAGGATCCGGAACGGGATGAACTGTTTACCCACCTTTAGCTAGAAATATTGCCCACTCAGGGGCAGCAGTTGACCTAACTATTTTTTCCCTACACTTAGCAGGGGCTTCCTCAATTTTAGG
>Vulcanolepas_scotiaensis_KF739833
CCAGATATAGCCTTTCCTCGATTAAATAACATAAGATTTTGATTACTCCCACCTTCCCTAATACTTTTGATTAGAAGATCTTTAGTAGAAGCAGGATCCGGAACGGGATGAACTGTTTACCCACCTTTAGCTAGAAATATTGCCCACTCAGGGGCAGCAGTTGACCTAACTATTTTTTCCCTACACTTAGCAGGGGCTTCCTCAATTTTAGG
>Vulcanolepas_scotiaensis_KP295039
CCAGATATAGCCTTTCCTCGATTAAATAACATAAGATTTTGATTACTCCCACCTTCCCTAATACTTTTGATTAGAAGATCTTTAGTAGAAGCAGGATCCGGAACGGGATGAACTGTTTACCCACCTTTAGCTAGAAATATTGCCCACTCAGGGGCAGCAGTTGACCTAACTATTTTTTCCCTACACTTAGCAGGGGCTTCCTCAATTTTAGG
>Vulcanolepas_scotiaensis_KF739834
CCAGATATAGCCTTTCCTCGATTAAATAACATAAGATTTTGATTACTCCCACCTTCCCTAATACTTTTGATTAGAAGATCTTTAGTAGAAGCAGGATCCGGAACGGGATGAACTGTTTACCCACCTTTAGCTAGAAATATTGCCCACTCAGGGGCAGCAGTTGACCTAACTATTTTTTCCCTACACTTAGCAGGGGCTTCCTCAATTTTAGG
>Vulcanolepas_scotiaensis_KF739835
CCAGATATAGCCTTTCCTCGATTAAATAACATAAGATTTTGATTACTCCCACCTTCCCTAATACTTTTGATTAGAAGATCTTTAGTAGAAGCAGGATCCGGAACGGGATGAACTGTTTACCCACCTTTAGCTAGAAATATTGCCCACTCAGGGGCAGCAGTTGACCTAACTATTTTTTCCCTACACTTAGCAGGGGCTTCCTCAATTTTAGG
>Vulcanolepas_scotiaensis_KF739836
CCAGATATAGCCTTTCCTCGATTAAATAACATAAGATTTTGATTACTCCCACCTTCCCTAATACTTTTGATTAGAAGATCTTTAGTAGAAGCAGGATCCGGAACGGGATGAACTGTTTACCCACCTTTAGCTAGAAATATTGCCCACTCAGGGGCAGCAGTTGACCTAACTATTTTTTCCCTACACTTAGCAGGGGCTTCCTCAATTTTAGG
>Vulcanolepas_scotiaensis_KP295052
CCAGATATAGCCTTTCCTCGATTAAATAACATAAGATTTTGATTACTCCCACCTTCCCTAATACTTTTGATTAGAAGATCTTTAGTAGAAGCAGGATCCGGAACGGGATGAACTGTTTACCCACCTTTAGCTAGAAATATTGCCCACTCAGGGGCAGCAGTTGACCTAACTATTTTTTCCCTACACTTAGCAGGGGCTTCCTCAATTTTAGG
>Vulcanolepas_scotiaensis_KP295035
CCAGATATAGCCTTTCCTCGATTAAATAACATAAGATTTTGATTACTCCCACCTTCCCTTATACTTTTGATTAGAAGATCTTTAGTAGAAGCAGGATCCGGAACAGGATGAACTGTTTACCCACCTTTAGCTAGAAATATTGCCCACTCAGGGGCAGCAGTTGACCTAACTATTTTTTCCCTACACTTAGCAGGGGCTTCCTCAATTTTAGG
>Vulcanolepas_scotiaensis_KP295058
CCAGATATAGCCTTTCCTCGATTAAATAACATAAGATTTTGATTACTCCCACCTTCCCTTATACTTTTGATTAGAAGATCTTTAGTAGAAGCAGGATCCGGAACAGGATGAACTGTTTACCCACCTTTAGCTAGAAATATTGCCCACTCAGGGGCAGCAGTTGACCTAACTATTTTTTCCCTACACTTAGCAGGGGCTTCCTCAATTTTAGG
>Vulcanolepas_scotiaensis_KP295045
CCAGATATAGCCTTTCCTCGATTAAATAACATAAGATTTTGATTACTCCCGCCTTCCCTTATACTTTTGATTAGAAGATCTTTAGTAGAAGCAGGATCCGGAACGGGATGAACTGTTTACCCACCTTTAGCTAGAAATATTGCCCACTCAGGGGCAGCAGTTGACCTAACTATTTTTTCCCTACACTTAGCAGGGGCTTCCTCAATTTTAGG
>Vulcanolepas_scotiaensis_KP295097
CCAGATATAGCCTTTCCTCGATTAAATAACATAAGATTTTGATTACTCCCGCCTTCCCTTATACTTTTGATTAGAAGATCTTTAGTAGAAGCAGGATCCGGAACGGGATGAACTGTTTACCCACCTTTAGCTAGAAATATTGCCCACTCAGGGGCAGCAGTTGACCTAACTATTTTTTCCCTACACTTAGCAGGGGCTTCCTCAATTTTAGG
>Vulcanolepas_scotiaensis_KF739821
CCAGATATAGCCTTTCCCCGATTAAATAACATAAGATTTTGATTACTCCCACCTTCCCTTATACTTTTGATTAGAAGATCTTTAGTAGAAGCAGGATCCGGAACGGGATGAACTGTTTACCCACCTTTAGCTAGAAATATTGCCCACTCAGGGGCAGCAGTTGACCTAACTATTTTTTCCCTACACTTAGCAGGGGCTTCCTCAATTTTAGG
>Vulcanolepas_scotiaensis_KP295014
CCAGATATAGCCTTTCCCCGATTAAATAACATAAGATTTTGATTACTCCCACCTTCCCTTATACTTTTGATTAGAAGATCTTTAGTAGAAGCAGGATCCGGAACGGGATGAACTGTTTACCCACCTTTAGCTAGAAATATTGCCCACTCAGGGGCAGCAGTTGACCTAACTATTTTTTCCCTACACTTAGCAGGGGCTTCCTCAATTTTAGG
>Vulcanolepas_scotiaensis_KF739820
CCAGATATAGCCTTTCCTCGATTAAATAACATAAGATTTTGATTACTCCCACCTTCCCTTATACTTTTGATTAGAAGATCTTTAGTAGAAGCAGGATCCGGAACGGGATGAACTGTTTACCCACCTTTAGCTAGAAATATTGCCCACTCAGGGGCAGCAGTTGACCTAACTATTTTTTCCCTACACTTAGCAGGGGCTTCCTCAATTTTAGG
>Vulcanolepas_scotiaensis_KP295042
CCAGATATAGCCTTTCCTCGATTAAATAACATAAGATTTTGATTACTCCCACCTTCCCTTATACTTTTGATTAGAAGATCTTTAGTAGAAGCAGGATCCGGAACGGGATGAACTGTTTACCCACCTTTAGCTAGAAATATTGCCCACTCAGGGGCAGCAGTTGACCTAACTATTTTTTCCCTACACTTAGCAGGGGCTTCCTCAATTTTAGG
>Vulcanolepas_scotiaensis_KF739823
CCAGATATAGCCTTTCCTCGATTAAATAACATAAGATTTTGATTACTCCCACCTTCCCTTATACTTTTGATTAGAAGATCTTTAGTAGAAGCAGGATCCGGAACGGGATGAACTGTTTACCCACCTTTAGCTAGAAATATTGCCCACTCAGGGGCAGCAGTTGACCTAACTATTTTTTCCCTACACTTAGCAGGGGCTTCCTCAATTTTAGG
>Vulcanolepas_scotiaensis_KF739824
CCAGATATAGCCTTTCCTCGATTAAATAACATAAGATTTTGATTACTCCCACCTTCCCTTATACTTTTGATTAGAAGATCTTTAGTAGAAGCAGGATCCGGAACGGGATGAACTGTTTACCCACCTTTAGCTAGAAATATTGCCCACTCAGGGGCAGCAGTTGACCTAACTATTTTTTCCCTACACTTAGCAGGGGCTTCCTCAATTTTAGG
>Vulcanolepas_scotiaensis_KP295050
CCAGATATAGCCTTTCCTCGATTAAATAACATAAGATTTTGATTACTCCCACCTTCCCTTATACTTTTGATTAGAAGATCTTTAGTAGAAGCAGGATCCGGAACGGGATGAACTGTTTACCCACCTTTAGCTAGAAATATTGCCCACTCAGGGGCAGCAGTTGACCTAACTATTTTTTCCCTACACTTAGCAGGGGCTTCCTCAATTTTAGG
>Vulcanolepas_scotiaensis_KP295057
CCAGATATAGCCTTTCCTCGATTAAATAACATAAGATTTTGATTACTCCCACCTTCCCTTATACTTTTGATTAGAAGATCTTTAGTAGAAGCAGGATCCGGAACGGGATGAACTGTTTACCCACCTTTAGCTAGAAATATTGCCCACTCAGGGGCAGCAGTTGACCTAACTATTTTTTCCCTACACTTAGCAGGGGCTTCCTCAATTTTAGG
>Vulcanolepas_scotiaensis_KF739822
CCAGATATAGCCTTTCCTCGATTAAATAACATAAGATTTTGATTACTCCCACCTTCCCTTATACTTTTGATTAGAAGATCTTTAGTAGAAGCAGGATCCGGAACGGGATGAACTGTTTACCCACCTTTAGCTAGAAATATTGCCCACTCAGGGGCAGCAGTTGACCTAACTATTTTTTCCCTACACTTAGCAGGGGCTTCCTCAATTTTAGG
>Vulcanolepas_scotiaensis_KF739825
CCAGATATAGCCTTTCCTCGATTAAATAACATAAGATTTTGATTACTCCCACCTTCCCTTATACTTTTGATTAGAAGATCTTTAGTAGAAGCAGGATCCGGAACGGGATGAACTGTTTACCCACCTTTAGCTAGAAATATTGCCCACTCAGGGGCAGCAGTTGACCTAACTATTTTTTCCCTACACTTAGCAGGGGCTTCCTCAATTTTAGG
>Vulcanolepas_scotiaensis_KF739826
CCAGATATAGCCTTTCCTCGATTAAATAACATAAGATTTTGATTACTCCCACCTTCCCTTATACTTTTGATTAGAAGATCTTTAGTAGAAGCAGGATCCGGAACGGGATGAACTGTTTACCCACCTTTAGCTAGAAATATTGCCCACTCAGGGGCAGCAGTTGACCTAACTATTTTTTCCCTACACTTAGCAGGGGCTTCCTCAATTTTAGG
>Vulcanolepas_scotiaensis_KF739827
CCAGATATAGCCTTTCCTCGATTAAATAACATAAGATTTTGATTACTCCCACCTTCCCTTATACTTTTGATTAGAAGATCTTTAGTAGAAGCAGGATCCGGAACGGGATGAACTGTTTACCCACCTTTAGCTAGAAATATTGCCCACTCAGGGGCAGCAGTTGACCTAACTATTTTTTCCCTACACTTAGCAGGGGCTTCCTCAATTTTAGG
>Vulcanolepas_scotiaensis_KF739828
CCAGATATAGCCTTTCCTCGATTAAATAACATAAGATTTTGATTACTCCCACCTTCCCTTATACTTTTGATTAGAAGATCTTTAGTAGAAGCAGGATCCGGAACGGGATGAACTGTTTACCCACCTTTAGCTAGAAATATTGCCCACTCAGGGGCAGCAGTTGACCTAACTATTTTTTCCCTACACTTAGCAGGGGCTTCCTCAATTTTAGG
>Vulcanolepas_scotiaensis_KF739829
CCAGATATAGCCTTTCCTCGATTAAATAACATAAGATTTTGATTACTCCCACCTTCCCTTATACTTTTGATTAGAAGATCTTTAGTAGAAGCAGGATCCGGAACGGGATGAACTGTTTACCCACCTTTAGCTAGAAATATTGCCCACTCAGGGGCAGCAGTTGACCTAACTATTTTTTCCCTACACTTAGCAGGGGCTTCCTCAATTTTAGG
>Vulcanolepas_scotiaensis_KF739830
CCAGATATAGCCTTTCCTCGATTAAATAACATAAGATTTTGATTACTCCCACCTTCCCTTATACTTTTGATTAGAAGATCTTTAGTAGAAGCAGGATCCGGAACGGGATGAACTGTTTACCCACCTTTAGCTAGAAATATTGCCCACTCAGGGGCAGCAGTTGACCTAACTATTTTTTCCCTACACTTAGCAGGGGCTTCCTCAATTTTAGG
>Vulcanolepas_scotiaensis_KF739831
CCAGATATAGCCTTTCCTCGATTAAATAACATAAGATTTTGATTACTCCCACCTTCCCTTATACTTTTGATTAGAAGATCTTTAGTAGAAGCAGGATCCGGAACGGGATGAACTGTTTACCCACCTTTAGCTAGAAATATTGCCCACTCAGGGGCAGCAGTTGACCTAACTATTTTTTCCCTACACTTAGCAGGGGCTTCCTCAATTTTAGG
>Vulcanolepas_scotiaensis_KP295018
CCAGATATAGCCTTTCCTCGATTAAATAACATAAGATTTTGATTACTCCCACCTTCCCTTATACTTTTGATTAGAAGATCTTTAGTAGAAGCAGGATCCGGAACGGGATGAACTGTTTACCCACCTTTAGCTAGAAATATTGCCCACTCAGGGGCAGCAGTTGACCTAACTATTTTTTCCCTACACTTAGCAGGGGCTTCCTCAATTTTAGG
>Vulcanolepas_scotiaensis_KP295068
CCAGATATAGCCTTTCCTCGATTAAATAACATAAGATTTTGATTACTCCCACCTTCCCTTATACTTTTGATTAGAAGATCTTTAGTAGAAGCAGGATCCGGAACGGGATGAACTGTTTACCCACCTTTAGCTAGAAATATTGCCCACTCAGGGGCAGCAGTTGACCTAACTATTTTTTCCCTACACTTAGCAGGGGCTTCCTCAATTTTAGG
>Vulcanolepas_scotiaensis_KP295013
CCAGATATAGCCTTTCCTCGATTAAATAACATAAGATTTTGATTACTCCCACCTTCCCTTATACTTTTGATTAGAAGATCTTTAGTAGAAGCAGGATCCGGAACGGGATGAACTGTTTACCCACCTTTAGCTAGAAATATTGCCCACTCAGGGGCAGCAGTTGACCTAACTATTTTTTCCCTACACTTAGCAGGGGCTTCCTCAATTTTAGG
>Vulcanolepas_scotiaensis_KP295037
CCAGATATAGCCTTTCCTCGATTAAATAACATAAGATTTTGATTACTCCCACCTTCCCTTATACTTTTGATTAGAAGATCTTTAGTAGAAGCAGGATCCGGAACGGGATGAACTGTTTACCCACCTTTAGCTAGAAATATTGCCCACTCAGGGGCAGCAGTTGACCTAACTATTTTTTCCCTACACTTAGCAGGGGCTTCCTCAATTTTAGG
>Neolepas_marisindica_OK255634
CCAGATATAGCCTTTCCTCGATTAAATAACATAAGATTTTGATTACTCCCCCCTTCCCTTATACTTTTGATTAGAAGATCTTTAGTAGAAGCAGGATCCGGAACGGGATGAACTGTTTACCCACCTTTAGCTAGAAATATTGCCCACTCAGGGGCAGCAGTTGACCTAACTATTTTTTCCCTGCACTTAGCAGGGGCCTCTTCAATTTTAGG
>Neolepas_marisindica_OK255649
CCAGATATAGCCTTTCCTCGATTAAATAACATAAGATTTTGATTACTCCCCCCTTCCCTTATACTTTTGATTAGAAGATCTTTAGTAGAAGCAGGATCCGGAACGGGATGAACTGTTTATCCACCTTTAGCTAGAAATATTGCCCACTCAGGGGCAGCAGTTGACCTAACTATTTTTTCCCTTCACTTAGCAGGGGCCTCTTCAATTTTAGG
>Neolepas_marisindica_OK255641
CCAGATATAGCCTTTCCTCGATTAAATAACATAAGTTTTTGATTACTCCCCCCTTCCCTTATACTTTTGATTAGAAGATCTTTAGTAGAAGCAGGATCCGGAACGGGATGAACTGTTTACCCACCTTTAGCTAGAAATATTGCCCACTCAGGGGCAGCAGTTGACCTAACTATTTTTTCCCTTCACTTAGCAGGGGCCTCTTCAATTTTAGG
>Neolepas_sp._KP295032
CCAGATATAGCCTTTCCTCGATTAAATAACATAAGTTTTTGATTACTCCCCCCTTCCCTTATACTTTTGATTAGAAGATCTTTAGTAGAAGCAGGATCCGGAACGGGATGAACTGTTTACCCACCTTTAGCTAGAAATATTGCCCACTCAGGGGCAGCAGTTGACCTAACTATTTTTTCCCTTCACTTAGCAGGGGCCTCTTCAATTTTAGG
>Neolepas_marisindica_OK255642
CCAGATATAGCCTTTCCTCGATTAAATAACATAAGATTTTGATTACTCCCTCCTTCCCTTATACTTTTGATTAGAAGATCTTTAGTAGAAGCAGGATCCGGAACGGGATGAACTGTTTACCCACCTTTAGCTAGAAATATTGCCCACTCAGGGGCAGCAGTTGACCTAACTATTTTTTCCCTTCACTTAGCAGGGGCCTCTTCAATTTTAGG
>Neolepas_marisindica_OK255648
CCAGATATAGCCTTTCCTCGATTAAATAACATAAGATTTTGATTACTCCCCCCTTCCCTTATACTTTTGATTAGAAGATCTTTAGTAGAAGCAGGATCCGGAACGGGATGAACTGTTTACCCGCCTTTAGCTAGAAATATTGCCCACTCAGGGGCAGCAGTTGACCTAACTATTTTTTCCCTTCACTTAGCAGGGGCCTCTTCAATTTTAGG
>Neolepas_marisindica_OK255652
CCAGATATAGCCTTTCCTCGATTAAATAACATAAGATTTTGATTACTCCCCCCTTCCCTTATACTTTTGATTAGAAGATCTTTAGTAGAAGCAGGATCCGGAACGGGATGAACTGTTTACCCACCTTTAGCTAGAAATATTGCCCACTCAGGGGCAGCAGTTGACCTAACTATTTTTTCCCTTCACTTAGCAGGGGCCTCTTCAATTTTAGG
>Neolepas_marisindica_OK255635
CCAGATATAGCCTTTCCTCGATTAAATAACATAAGATTTTGATTACTCCCCCCTTCCCTTATACTTTTGATTAGAAGATCTTTAGTAGAAGCAGGATCCGGAACGGGATGAACTGTTTACCCACCTTTAGCTAGAAATATTGCCCACTCAGGGGCAGCAGTTGACCTAACTATTTTTTCCCTTCACTTAGCAGGGGCCTCTTCAATTTTAGG
>Neolepas_marisindica_LC350007
CCAGATATAGCCTTTCCTCGATTAAATAACATAAGATTTTGATTACTCCCCCCTTCCCTTATACTTTTGATTAGAAGATCTTTAGTAGAAGCAGGATCCGGAACGGGATGAACTGTTTACCCACCTTTAGCTAGAAATATTGCCCACTCAGGGGCAGCAGTTGACCTAACTATTTTTTCCCTTCACTTAGCAGGGGCCTCTTCAATTTTAGG
>Neolepas_marisindica_LC350008
CCAGATATAGCCTTTCCTCGATTAAATAACATAAGATTTTGATTACTCCCCCCTTCCCTTATACTTTTGATTAGAAGATCTTTAGTAGAAGCAGGATCCGGAACGGGATGAACTGTTTACCCACCTTTAGCTAGAAATATTGCCCACTCAGGGGCAGCAGTTGACCTAACTATTTTTTCCCTTCACTTAGCAGGGGCCTCTTCAATTTTAGG
>Neolepas_marisindica_LC350013
CCAGATATAGCCTTTCCTCGATTAAATAACATAAGATTTTGATTACTCCCCCCTTCCCTTATACTTTTGATTAGAAGATCTTTAGTAGAAGCAGGATCCGGAACGGGATGAACTGTTTACCCACCTTTAGCTAGAAATATTGCCCACTCAGGGGCAGCAGTTGACCTAACTATTTTTTCCCTTCACTTAGCAGGGGCCTCTTCAATTTTAGG
>Neolepas_marisindica_LC350015
CCAGATATAGCCTTTCCTCGATTAAATAACATAAGATTTTGATTACTCCCCCCTTCCCTTATACTTTTGATTAGAAGATCTTTAGTAGAAGCAGGATCCGGAACGGGATGAACTGTTTACCCACCTTTAGCTAGAAATATTGCCCACTCAGGGGCAGCAGTTGACCTAACTATTTTTTCCCTTCACTTAGCAGGGGCCTCTTCAATTTTAGG
>Neolepas_marisindica_MW002658
CCAGATATAGCCTTTCCTCGATTAAATAACATAAGATTTTGATTACTCCCCCCTTCCCTTATACTTTTGATTAGAAGATCTTTAGTAGAAGCAGGATCCGGAACGGGATGAACTGTTTACCCACCTTTAGCTAGAAATATTGCCCACTCAGGGGCAGCAGTTGACCTAACTATTTTTTCCCTTCACTTAGCAGGGGCCTCTTCAATTTTAGG
>Neolepas_marisindica_OK255640
CCAGATATAGCCTTTCCTCGATTAAATAACATAAGATTTTGATTACTCCCCCCTTCCCTTATACTTTTGATTAGAAGATCTTTAGTAGAAGCAGGATCCGGAACGGGATGAACTGTTTACCCACCTTTAGCTAGAAATATTGCCCACTCAGGGGCAGCAGTTGACCTAACTATTTTTTCCCTTCACTTAGCAGGGGCCTCTTCAATTTTAGG
>Neolepas_marisindica_OK255647
CCAGATATAGCCTTTCCTCGATTAAATAACATAAGATTTTGATTACTCCCCCCTTCCCTTATACTTTTGATTAGAAGATCTTTAGTAGAAGCAGGATCCGGAACGGGATGAACTGTTTACCCACCTTTAGCTAGAAATATTGCCCACTCAGGGGCAGCAGTTGACCTAACTATTTTTTCCCTTCACTTAGCAGGGGCCTCTTCAATTTTAGG
>Neolepas_marisindica_OK255643
CCAGATATAGCCTTTCCTCGATTAAATAACATAAGATTTTGATTACTCCCCCCTTCCCTTATACTTTTGATTAGAAGATCTTTAGTAGAAGCAGGATCCGGAACGGGATGAACTGTTTACCCACCTTTAGCTAGAAATATTGCCCACTCAGGGGCAGCAGTTGACCTAACTATTTTTTCCCTTCACTTAGCAGGGGCCTCTTCAATTTTAGG
>Neolepas_marisindica_OK255636
CCAGATATAGCCTTTCCTCGATTAAATAACATAAGATTTTGATTACTCCCCCCTTCCCTTATACTTTTGATTAGAAGATCTTTAGTAGAAGCAGGATCCGGAACGGGATGAACTGTTTACCCACCTTTAGCTAGAAATATTGCCCACTCAGGGGCAGCAGTTGACCTAACTATTTTTTCCCTTCACTTAGCAGGGGCCTCTTCAATTTTAGG
>Neolepas_sp._KP295030
CCAGATATAGCCTTTCCTCGATTAAATAACATAAGATTTTGATTACTCCCCCCTTCCCTTATACTTTTGATTAGAAGATCTTTAGTAGAAGCAGGATCCGGAACGGGATGAACTGTTTACCCACCTTTAGCTAGAAATATTGCCCACTCAGGGGCAGCAGTTGACCTAACTATTTTTTCCCTTCACTTAGCAGGGGCCTCTTCAATTTTAGG
>Neolepas_sp._KP295047
CCAGATATAGCCTTTCCTCGATTAAATAACATAAGATTTTGATTACTCCCCCCTTCCCTTATACTTTTGATTAGAAGATCTTTAGTAGAAGCAGGATCCGGAACGGGATGAACTGTTTACCCACCTTTAGCTAGAAATATTGCCCACTCAGGGGCAGCAGTTGACCTAACTATTTTTTCCCTTCACTTAGCAGGGGCCTCTTCAATTTTAGG
>Neolepas_sp._KP295089
CCAGATATAGCCTTTCCTCGATTAAATAACATAAGATTTTGATTACTCCCCCCTTCCCTTATACTTTTGATTAGAAGATCTTTAGTAGAAGCAGGATCCGGAACGGGATGAACTGTTTACCCACCTTTAGCTAGAAATATTGCCCACTCAGGGGCAGCAGTTGACCTAACTATTTTTTCCCTTCACTTAGCAGGGGCCTCTTCAATTTTAGG
>Neolepas_marisindica_OK255637
CCAGATATAGCCTTTCCTCGATTAAATAACATAAGATTTTGATTACTCCCCCCTTCCCTTATACTTTTGATTAGAAGATCTTTAGTAGAAGCAGGATCCGGAACTGGATGAACTGTTTACCCACCTTTAGCTAGAAATATTGCCCACTCAGGGGCAGCAGTTGACCTAACTATTTTTTCCCTCCACTTAGCAGGGGCCTCTTCAATTTTAGG
>Neolepas_marisindica_OK255644
CCAGATATAGCCTTTCCTCGATTAAATAACATAAGATTTTGATTACTCCCCCCTTCCCTTATACTTTTGATTAGAAGATCTTTAGTAGAAGCAGGATCCGGAACGGGATGAACTGTTTACCCACCTTTAGCTAGAAATATTGCCCACTCAGGGGCAGCAGTTGACCTAACTATTTTTTCCCTCCACTTAGCAGGGGCCTCTTCAATTTTAGG
>Neolepas_marisindica_LC350010
CCAGATATAGCCTTTCCTCGATTAAATAACATAAGATTTTGATTACTCCCCCCTTCCCTTATACTTTTGATTAGAAGATCTTTAGTAGAAGCAGGATCCGGAACGGGATGAACTGTTTACCCACCTTTAGCTAGAAATATTGCCCACTCAGGGGCAGCAGTTGACCTAACTATTTTTTCCCTCCACTTAGCAGGGGCCTCTTCAATTTTAGG
>Neolepas_marisindica_OK255639
CCAGATATAGCCTTTCCTCGATTAAATAACATAAGATTTTGATTACTCCCCCCTTCCCTTATACTTTTGATTAGAAGATCTTTAGTAGAAGCAGGATCCGGAACGGGATGAACTGTTTACCCACCTTTAGCTAGAAATATTGCCCACTCAGGGGCAGCAGTTGACCTAACTATTTTTTCCCTCCACTTAGCAGGGGCCTCTTCAATTTTAGG
>Neolepas_marisindica_OK255653
CCAGATATAGCCTTTCCTCGATTAAATAACATAAGATTTTGATTACTCCCCCCTTCCCTTATACTTTTGATTAGAAGATCTTTAGTAGAAGCAGGATCCGGAACGGGGTGAACTGTTTATCCACCTTTAGCTAGAAATATTGCCCACTCAGGGGCAGCAGTTGACCTAACTATTTTTTCCCTCCACTTAGCAGGGGCCTCTTCAATTTTAGG
>Neolepas_marisindica_OK255646
CCAGATATAGCCTTTCCTCGATTAAATAACATAAGATTTTGATTACTCCCCCCTTCCATTATACTTTTGATTAGAAGATCTTTAGTAGAAGCAGGATCCGGAACGGGATGAACTGTTTATCCACCTTTAGCTAGAAATATTGCCCACTCAGGGGCAGCAGTTGACCTAACTATTTTTTCCCTCCACTTAGCAGGGGCCTCTTCAATTTTAGG
>Neolepas_marisindica_OK255659
CCAGATATAGCCTTTCCTCGATTAAATAACATAAGATTTTGATTACTCCCCCCCTCCCTTATACTTTTGATTAGAAGATCTTTAGTAGAAGCAGGATCCGGAACGGGATGAACTGTTTATCCACCTTTAGCTAGAAATATTGCCCACTCAGGGGCAGCAGTTGACCTAACTATTTTTTCCCTCCACTTAGCAGGGGCCTCTTCAATTTTAGG
>Neolepas_marisindica_OK255661
CCAGATATAGCCTTTCCTCGATTAAATAACATAAGATTTTGATTACTCCCCCCTTCCCTTATACTTTTGATTAGAAGATCTTTAGTAGAAGCAGGATCCGGAACGGGATGAACTGTTTATCCACCTTTAGCTAGAAATATTGCCCACTCAGGGGCGGCAGTTGACCTAACTATTTTTTCCCTCCACTTAGCAGGGGCCTCTTCAATTTTAGG
>Neolepas_marisindica_OK255663
CCAGATATAGCCTTTCCTCGATTAAATAATATAAGATTTTGATTACTCCCCCCTTCCCTTATACTTTTGATTAGAAGATCTTTAGTAGAAGCAGGATCCGGAACGGGATGAACTGTTTATCCACCTTTAGCTAGAAATATTGCCCACTCAGGGGCAGCAGTTGACCTAACTATTTTTTCCCTCCACTTAGCAGGGGCCTCTTCAATTTTAGG
>Neolepas_marisindica_OK255662
CCAGATATAGCCTTTCCTCGATTAAATAACATAAGATTTTGATTACTCCCCCCTTCCCTTATACTTTTGATTAGAAGATCTTTAGTAGAAGCAGGATCCGGAACGGGATGAACTGTTTATCCACCTTTAGCTAGAAATATTGCCCACTCAGGGGCAGCAGTTGACCTAACTATTTTTTCCCTCCACTTAGCAGGGGCCTCTTCAATTTTAGG
>Neolepas_marisindica_OK255651
CCAGATATAGCCTTTCCTCGATTAAATAACATAAGATTTTGATTACTCCCCCCTTCCCTTATACTTTTGATTAGAAGATCTTTAGTAGAAGCAGGATCCGGAACGGGATGAACTGTTTATCCACCTTTAGCTAGAAATATTGCCCACTCAGGGGCAGCAGTTGACCTAACTATTTTTTCCCTCCACTTAGCAGGGGCCTCTTCAATTTTAGG
>Neolepas_marisindica_OK255645
CCAGATATAGCCTTTCCTCGATTAAATAACATAAGATTTTGATTACTCCCCCCTTCCCTTATACTTTTGATTAGAAGATCTTTAGTAGAAGCAGGATCCGGAACGGGATGAACTGTTTATCCACCTTTAGCTAGAAATATTGCCCACTCAGGGGCAGCAGTTGACCTAACTATTTTTTCCCTCCACTTAGCAGGGGCCTCTTCAATTTTAGG
>Neolepas_marisindica_LC350009
CCAGATATAGCCTTTCCTCGATTAAATAACATAAGATTTTGATTACTCCCCCCTTCCCTTATACTTTTGATTAGAAGATCTTTAGTAGAAGCAGGATCCGGAACGGGATGAACTGTTTATCCACCTTTAGCTAGAAATATTGCCCACTCAGGGGCAGCAGTTGACCTAACTATTTTTTCCCTCCACTTAGCAGGGGCCTCTTCAATTTTAGG
>Neolepas_marisindica_LC350011
CCAGATATAGCCTTTCCTCGATTAAATAACATAAGATTTTGATTACTCCCCCCTTCCCTTATACTTTTGATTAGAAGATCTTTAGTAGAAGCAGGATCCGGAACGGGATGAACTGTTTATCCACCTTTAGCTAGAAATATTGCCCACTCAGGGGCAGCAGTTGACCTAACTATTTTTTCCCTCCACTTAGCAGGGGCCTCTTCAATTTTAGG
>Neolepas_marisindica_LC350012
CCAGATATAGCCTTTCCTCGATTAAATAACATAAGATTTTGATTACTCCCCCCTTCCCTTATACTTTTGATTAGAAGATCTTTAGTAGAAGCAGGATCCGGAACGGGATGAACTGTTTATCCACCTTTAGCTAGAAATATTGCCCACTCAGGGGCAGCAGTTGACCTAACTATTTTTTCCCTCCACTTAGCAGGGGCCTCTTCAATTTTAGG
>Neolepas_marisindica_LC350014
CCAGATATAGCCTTTCCTCGATTAAATAACATAAGATTTTGATTACTCCCCCCTTCCCTTATACTTTTGATTAGAAGATCTTTAGTAGAAGCAGGATCCGGAACGGGATGAACTGTTTATCCACCTTTAGCTAGAAATATTGCCCACTCAGGGGCAGCAGTTGACCTAACTATTTTTTCCCTCCACTTAGCAGGGGCCTCTTCAATTTTAGG
>Neolepas_marisindica_OK255650
CCAGATATAGCCTTTCCTCGATTAAATAACATAAGATTTTGATTACTCCCCCCTTCCCTTATACTTTTGATTAGAAGATCTTTAGTAGAAGCAGGATCCGGAACGGGATGAACTGTTTATCCACCTTTAGCTAGAAATATTGCCCACTCAGGGGCAGCAGTTGACCTAACTATTTTTTCCCTCCACTTAGCAGGGGCCTCTTCAATTTTAGG
>Neolepas_marisindica_OK255654
CCAGATATAGCCTTTCCTCGATTAAATAACATAAGATTTTGATTACTCCCCCCTTCCCTTATACTTTTGATTAGAAGATCTTTAGTAGAAGCAGGATCCGGAACGGGATGAACTGTTTATCCACCTTTAGCTAGAAATATTGCCCACTCAGGGGCAGCAGTTGACCTAACTATTTTTTCCCTCCACTTAGCAGGGGCCTCTTCAATTTTAGG
>Neolepas_marisindica_OK255655
CCAGATATAGCCTTTCCTCGATTAAATAACATAAGATTTTGATTACTCCCCCCTTCCCTTATACTTTTGATTAGAAGATCTTTAGTAGAAGCAGGATCCGGAACGGGATGAACTGTTTATCCACCTTTAGCTAGAAATATTGCCCACTCAGGGGCAGCAGTTGACCTAACTATTTTTTCCCTCCACTTAGCAGGGGCCTCTTCAATTTTAGG
>Neolepas_marisindica_OK255656
CCAGATATAGCCTTTCCTCGATTAAATAACATAAGATTTTGATTACTCCCCCCTTCCCTTATACTTTTGATTAGAAGATCTTTAGTAGAAGCAGGATCCGGAACGGGATGAACTGTTTATCCACCTTTAGCTAGAAATATTGCCCACTCAGGGGCAGCAGTTGACCTAACTATTTTTTCCCTCCACTTAGCAGGGGCCTCTTCAATTTTAGG
>Neolepas_marisindica_OK255657
CCAGATATAGCCTTTCCTCGATTAAATAACATAAGATTTTGATTACTCCCCCCTTCCCTTATACTTTTGATTAGAAGATCTTTAGTAGAAGCAGGATCCGGAACGGGATGAACTGTTTATCCACCTTTAGCTAGAAATATTGCCCACTCAGGGGCAGCAGTTGACCTAACTATTTTTTCCCTCCACTTAGCAGGGGCCTCTTCAATTTTAGG
>Neolepas_marisindica_OK255658
CCAGATATAGCCTTTCCTCGATTAAATAACATAAGATTTTGATTACTCCCCCCTTCCCTTATACTTTTGATTAGAAGATCTTTAGTAGAAGCAGGATCCGGAACGGGATGAACTGTTTATCCACCTTTAGCTAGAAATATTGCCCACTCAGGGGCAGCAGTTGACCTAACTATTTTTTCCCTCCACTTAGCAGGGGCCTCTTCAATTTTAGG
>Neolepas_marisindica_OK255660
CCAGATATAGCCTTTCCTCGATTAAATAACATAAGATTTTGATTACTCCCCCCTTCCCTTATACTTTTGATTAGAAGATCTTTAGTAGAAGCAGGATCCGGAACGGGATGAACTGTTTATCCACCTTTAGCTAGAAATATTGCCCACTCAGGGGCAGCAGTTGACCTAACTATTTTTTCCCTCCACTTAGCAGGGGCCTCTTCAATTTTAGG
>Neolepas_marisindica_OK255638
CCAGATATAGCCTTTCCTCGATTAAATAACATAAGATTTTGATTACTCCCCCCTTCCCTTATACTTTTGATTAGAAGATCTTTAGTAGAAGCAGGATCCGGAACGGGATGAACTGTTTATCCACCTTTAGCTAGAAATATTGCCCACTCAGGGGCAGCAGTTGACCTAACTATTTTTTCCCTCCACTTAGCAGGGGCCTCTTCAATTTTAGG
>Neolepas_marisindica_OK267417
CCAGATATAGCCTTTCCTCGATTAAATAACATAAGATTTTGATTACTCCCCCCTTCCCTTATACTTTTGATTAGAAGATCTTTAGTAGAAGCAGGATCCGGAACGGGATGAACTGTTTATCCACCTTTAGCTAGAAATATTGCCCACTCAGGGGCAGCAGTTGACCTAACTATTTTTTCCCTCCACTTAGCAGGGGCCTCTTCAATTTTAGG
>Neolepas_sp._KP295004
CCAGATATAGCCTTTCCTCGATTAAATAACATAAGATTTTGATTACTCCCCCCTTCCCTTATACTTTTGATTAGAAGATCTTTAGTAGAAGCAGGATCCGGAACGGGATGAACTGTTTATCCACCTTTAGCTAGAAATATTGCCCACTCAGGGGCAGCAGTTGACCTAACTATTTTTTCCCTCCACTTAGCAGGGGCCTCTTCAATTTTAGG
>Neolepas_sp._KP295062
CCAGATATAGCCTTTCCTCGATTAAATAACATAAGATTTTGATTACTCCCCCCTTCCCTTATACTTTTGATTAGAAGATCTTTAGTAGAAGCAGGATCCGGAACGGGATGAACTGTTTATCCACCTTTAGCTAGAAATATTGCCCACTCAGGGGCAGCAGTTGACCTAACTATTTTTTCCCTCCACTTAGCAGGGGCCTCTTCAATTTTAGG
>Neolepas_sp._KP295064
CCAGATATAGCCTTTCCTCGATTAAATAACATAAGATTTTGATTACTCCCCCCTTCCCTTATACTTTTGATTAGAAGATCTTTAGTAGAAGCAGGATCCGGAACGGGATGAACTGTTTATCCACCTTTAGCTAGAAATATTGCCCACTCAGGGGCAGCAGTTGACCTAACTATTTTTTCCCTCCACTTAGCAGGGGCCTCTTCAATTTTAGG
>Lepas_lalandii_MT563430
CCTGATATAGCATTCCCCCGCCTTAATAATATGAGATTTTGACTCCTACCACCAGCACTTATGTTATTAATTAGAGGTTCCCTAGTGGAAGCCGGGGCAGGAACTGGTTGGACCGTCTATCCTCCGTTATCCAGAAATATTGCTCACTCTGGGGCGTCAGTAGATCTGTCTATTTTTTCTCTTCATCTGGCAGGTGCCTCTTCTATTCTTGG
>Lepas_anatifera_KY683510
CCTGATATGGCTTTCCCTCGCCTAAATAATATAAGATTTTGGCTTCTACCACCAGCACTTATACTGTTAATAAGAGGTTCATTAGTTGAGGCAGGGGCCGGTACAGGATGAACTGTACACCCTCCTCCATCAAGAAATATTGCTCAATCCCGGGCATTTGTAGATTTGTCTATCTTCTCCCTTCATTTAGCTGGTGCCTCATCCCTTCTTGG
>Lepas_anatifera_KY639414
CCTGTTATGGCTTTCCCTCCCCTAAATAACATAAAATTTTGGCTTCTACCACCTTCACTTATACTGTTAATTAGAGGTTCATTAGTTGAGGCAGGAGCCGGCACAGGATGAACTGTATACCCTCCTCTATCTAGGAATATTGCTCACTCCGGGGCATCTGTAGATTTGTCTATCTTCTCCCTTCATTTAGCTGGGGCCTCATCCATTCTTGG
>Eochionelasmus_ohtai_JX036394
CCTGATATAGCTTTTCCCCGACTTAATAATATAAGATTCTGACTTTTACCACCAGCGCTGATACTCCTTATCAGAGGATCACTAGTAGAGGCTGGAGCCGGAACAGGGTGAACCGTGTACCCTCCATTAGCCAGAAATATTGCTCACTCAGGAGCCTCTGTAGATCTAACTATTTTCTCACTTCATCTGGCTGGAGCATCATCCATCCTTGG
>Eochionelasmus_ohtai_JX036382
CCTGATATAGCTTTTCCCCGACTTAATAATATAAGATTCTGACTTTTACCACCAGCGCTGATACTCCTTATCAGAGGATCACTAGTAGAGGCTGGAGCCGGAACAGGGTGAACCGTGTACCCTCCATTAGCCAGAAATATTGCTCACTCAGGAGCCTCTGTAGATCTAACTATTTTCTCACTTCATCTGGCTGGAGCATCATCCATCCTTGG
>Eochionelasmus_ohtai_JX036417
CCTGATATAGCTTTCCCCCGACTTAATAATATAAGATTCTGACTTTTACCACCAGCGCTGATACTCCTTATCAGAGGATCATTAGTAGAGGCTGGAGCCGGAACAGGGTGAACCGTGTACCCTCCATTAGCCAGAAATATTGCTCACTCAGGAGCCTCTGTAGATCTAACTATTTTCTCACTTCATCTGGCTGGAGCATCATCCATCCTTGG
>Eochionelasmus_ohtai_JX036412
CCTGATATAGCTTTCCCCCGACTTAATAATATAAGATTCTGACTTTTACCACCAGCGCTGATACTCCTTATCAGAGGATCATTAGTAGAGGCTGGAGCCGGAACAGGGTGAACCGTGTACCCTCCATTAGCCAGAAATATTGCTCACTCAGGAGCCTCTGTAGATCTAACTATTTTCTCACTTCATCTGGCTGGAGCATCATCCATCCTTGG
>Eochionelasmus_ohtai_JX036385
CCTGATATAGCTTTTCCCCGACTTAATAATATAAGATTCTGACTTTTACCACCAGCGCTGATACTCCTTATCAGAGGATCATTAGTAGAGGCTGGAGCCGGAACAGGGTGAACCGTGTACCCTCCTTTAGCCAGAAATATTGCTCACTCAGGAGCCTCTGTAGATCTAACTATTTTCTCACTTCATCTGGCTGGAGCATCATCCATCCTTGG
>Eochionelasmus_ohtai_JX036414
CCTGATATAGCTTTTCCCCGACTTAATAATATAAGATTCTGACTTTTACCACCAGCGCTGATACTCCTTATCAGAGGATCATTAGTAGAGGCTGGAGCCGGAACAGGGTGAACCGTGTACCCCCCATTAGCCAGAAATATTGCTCACTCAGGAGCCTCTGTAGATCTAACTATTTTCTCACTTCATCTGGCTGGAGCATCATCCATCCTTGG
>Eochionelasmus_ohtai_JX036418
CCTGATATAGCTTTTCCCCGACTTAATAATATAAGATTCTGACTTTTACCACCAGCGCTGATACTCCTTATCAGAGGATCATTAGTAGAGGCGGGAGCCGGAACAGGGTGAACCGTGTACCCTCCATTAGCCAGAAATATTGCTCACTCAGGAGCCTCTGTAGATCTAACTATTTTCTCACTTCATCTGGCTGGAGCATCATCCATCCTTGG
>Eochionelasmus_ohtai_JX036403
CCTGATATAGCTTTTCCCCGACTTAATAATATAAGATTCTGACTTTTACCACCAGCGCTGATACTCCTTATCAGAGGATCATTAGTAGAGGCCGGAGCCGGAACAGGGTGAACCGTGTACCCTCCATTAGCCAGAAATATTGCTCACTCAGGAGCCTCTGTAGATCTAACTATTTTCTCACTTCATCTGGCTGGAGCATCATCCATCCTTGG
>Eochionelasmus_ohtai_JX036395
CCTGACATAGCTTTTCCCCGACTTAATAATATAAGATTCTGACTTTTACCACCAGCGCTGATACTCCTTATCAGAGGATCATTAGTAGAGGCTGGAGCCGGAACAGGGTGAACCGTGTACCCTCCATTAGCCAGAAATATTGCTCACTCAGGAGCCTCTGTAGATCTAACTATTTTCTCACTTCATCTGGCTGGAGCATCATCCATCCTTGG
>Eochionelasmus_ohtai_JX036408
CCTGATATAGCTTTTCCCCGACTTAATAATATAAGATTCTGACTTTTACCACCAGCGCTGATACTCCTTATCAGAGGATCATTAGTAGAGGCTGGAGCCGGAACAGGGTGAACCGTGTACCCTCCATTAGCCAGAAATATTGCTCACTCAGGAGCCTCTGTAGATCTAACTATTTTCTCACTTCATCTAGCTGGAGCATCATCCATCCTTGG
>Eochionelasmus_ohtai_JX036415
CCTGATATAGCTTTTCCCCGACTTAATAATATAAGATTCTGACTTTTACCACCAGCGCTGATACTCCTTATCAGAGGATCATTAGTAGAGGCTGGAGCCGGAACAGGGTGAACCGTGTACCCTCCGTTAGCCAGAAATATTGCTCACTCAGGAGCCTCTGTAGATCTAACTATTTTCTCACTTCATCTGGCTGGAGCATCATCCATCCTTGG
>Eochionelasmus_ohtai_JX036377
CCTGATATAGCTTTTCCCCGACTTAATAATATAAGATTCTGACTTTTACCACCAGCGCTGATACTCCTTATCAGAGGATCATTAGTAGAGGCTGGAGCCGGAACAGGGTGAACCGTGTACCCTCCATTAGCCAGAAATATTGCTCACTCAGGAGCCTCTGTAGATCTAACTATCTTCTCACTTCATCTGGCTGGAGCATCATCCATCCTTGG
>Eochionelasmus_ohtai_JX036387
CCTGATATAGCTTTTCCCCGACTTAATAATATAAGATTCTGACTTTTACCACCAGCGCTGATACTCCTTATCAGAGGATCATTAGTAGAGGCTGGAGCCGGAACAGGGTGAACTGTGTACCCTCCATTAGCCAGAAATATTGCTCACTCAGGAGCCTCTGTAGATCTAACTATTTTCTCACTTCATCTGGCTGGAGCATCATCCATCCTTGG
>Eochionelasmus_ohtai_JX036398
CCTGATATAGCTTTTCCCCGACTTAATAATATAAGATTCTGACTTTTACCACCAGCGCTAATACTCCTTATCAGAGGATCATTAGTAGAGGCTGGAGCCGGAACAGGGTGAACCGTGTACCCTCCATTAGCCAGAAATATTGCTCACTCAGGAGCCTCTGTAGATCTAACTATTTTCTCACTTCATCTGGCTGGAGCATCATCCATCCTTGG
>Eochionelasmus_ohtai_JX036409
CCTGATATAGCTTTTCCCCGACTTAATAATATAAGATTCTGACTTTTACCGCCAGCGCTGATACTCCTTATCAGAGGATCATTAGTAGAGGCTGGAGCCGGAACAGGGTGAACCGTGTACCCTCCATTAGCCAGAAATATTGCTCACTCAGGAGCCTCTGTAGATCTAACTATTTTCTCACTTCATCTGGCTGGAGCATCATCCATCCTTGG
>Eochionelasmus_ohtai_KP295025
CCTGATATAGCTTTTCCCCGACTTAATAATATAAGATTCTGGCTTTTACCACCAGCGCTGATACTCCTTATCAGAGGATCATTAGTAGAGGCTGGAGCCGGAACAGGGTGAACCGTGTACCCTCCATTAGCCAGAAATATTGCTCACTCAGGAGCCTCTGTAGATCTAACTATTTTCTCACTTCATCTGGCTGGAGCATCATCCATCCTTGG
>Eochionelasmus_ohtai_JX036407
CCTGATATAGCTTTTCCCCGACTTAATAATATAAGATTCTGACTTTTACCACCAGCGCTGATACTCCTTATCAGAGGATCATTAGTAGAGGCTGGAGCCGGAACAGGGTGAACCGTGTACCCTCCATTAGCCAGAAATATTGCTCACTCAGGAGCCTCTGTAGATCTAACTATTTTCTCACTTCATCTGGCTGGAGCATCATCCATCCTTGG
>Eochionelasmus_ohtai_JX036386
CCTGATATAGCTTTTCCCCGACTTAATAATATAAGATTCTGACTTTTACCACCAGCGCTGATACTCCTTATCAGAGGATCATTAGTAGAGGCTGGAGCCGGAACAGGGTGAACCGTGTACCCTCCATTAGCCAGAAATATTGCTCACTCAGGAGCCTCTGTAGATCTAACTATTTTCTCACTTCATCTGGCTGGAGCATCATCCATCCTTGG
>Eochionelasmus_ohtai_JX036406
CCTGATATAGCTTTTCCCCGACTTAATAATATAAGATTCTGACTTTTACCACCAGCGCTGATACTCCTTATCAGAGGATCATTAGTAGAGGCTGGAGCCGGAACAGGGTGAACCGTGTACCCTCCATTAGCCAGAAATATTGCTCACTCAGGAGCCTCTGTAGATCTAACTATTTTCTCACTTCATCTGGCTGGAGCATCATCCATCCTTGG
>Eochionelasmus_ohtai_JX036390
CCTGATATAGCTTTTCCCCGACTTAATAATATAAGATTCTGACTTTTACCACCAGCGCTGATACTCCTTATCAGAGGATCATTAGTAGAGGCTGGAGCCGGAACAGGGTGAACCGTGTACCCTCCATTAGCCAGAAATATTGCTCACTCAGGAGCCTCTGTAGATCTAACTATTTTCTCACTTCATCTGGCTGGAGCATCATCCATCCTTGG
>Eochionelasmus_ohtai_JX036380
CCTGATATAGCTTTTCCCCGACTTAATAATATAAGATTCTGACTTTTACCACCAGCGCTGATACTCCTTATCAGAGGATCATTAGTAGAGGCTGGAGCCGGAACAGGGTGAACCGTGTACCCTCCATTAGCCAGAAATATTGCTCACTCAGGAGCCTCTGTAGATCTAACTATTTTCTCACTTCATCTGGCTGGAGCATCATCCATCCTTGG
>Eochionelasmus_ohtai_JX036392
CCTGATATAGCTTTTCCCCGACTTAATAATATAAGATTCTGACTTTTACCACCAGCGCTGATACTCCTTATCAGAGGATCATTAGTAGAGGCTGGAGCCGGAACAGGGTGAACCGTGTACCCTCCATTAGCCAGAAATATTGCTCACTCAGGAGCCTCTGTAGATCTAACTATTTTCTCACTTCATCTGGCTGGAGCATCATCCATCCTTGG
>Eochionelasmus_ohtai_KP295065
CCTGATATAGCTTTTCCCCGACTTAATAATATAAGATTCTGACTTTTACCACCAGCGCTGATACTCCTTATCAGAGGATCATTAGTAGAGGCTGGAGCCGGAACAGGGTGAACCGTGTACCCTCCATTAGCCAGAAATATTGCTCACTCAGGAGCCTCTGTAGATCTAACTATTTTCTCACTTCATCTGGCTGGAGCATCATCCATCCTTGG
>Eochionelasmus_ohtai_KP295006
CCTGATATAGCTTTTCCCCGACTTAATAATATAAGATTCTGACTTTTACCACCAGCGCTGATACTCCTTATCAGAGGATCATTAGTAGAGGCTGGAGCCGGAACAGGGTGAACCGTGTACCCTCCATTAGCCAGAAATATTGCTCACTCAGGAGCCTCTGTAGATCTAACTATTTTCTCACTTCATCTGGCTGGAGCATCATCCATCCTTGG
>Eochionelasmus_ohtai_JX036397
CCTGATATAGCTTTTCCCCGACTTAATAATATAAGATTCTGACTTTTACCACCAGCGCTGATACTCCTTATCAGAGGATCATTAGTAGAGGCTGGAGCCGGAACAGGGTGAACCGTGTACCCTCCATTAGCCAGAAATATTGCTCACTCAGGAGCCTCTGTAGATCTAACTATTTTCTCACTTCATCTGGCTGGAGCATCATCCATCCTTGG
>Eochionelasmus_ohtai_JX036396
CCTGATATAGCTTTTCCCCGACTTAATAATATAAGATTCTGACTTTTACCACCAGCGCTGATACTCCTTATCAGAGGATCATTAGTAGAGGCTGGAGCCGGAACAGGGTGAACCGTGTACCCTCCATTAGCCAGAAATATTGCTCACTCAGGAGCCTCTGTAGATCTAACTATTTTCTCACTTCATCTGGCTGGAGCATCATCCATCCTTGG
>Eochionelasmus_ohtai_JX036393
CCTGATATAGCTTTTCCCCGACTTAATAATATAAGATTCTGACTTTTACCACCAGCGCTGATACTCCTTATCAGAGGATCATTAGTAGAGGCTGGAGCCGGAACAGGGTGAACCGTGTACCCTCCATTAGCCAGAAATATTGCTCACTCAGGAGCCTCTGTAGATCTAACTATTTTCTCACTTCATCTGGCTGGAGCATCATCCATCCTTGG
>Eochionelasmus_ohtai_KP295081
CCTGATATAGCTTTTCCCCGACTTAATAATATAAGATTCTGACTTTTACCACCAGCGCTGATACTCCTTATCAGAGGATCATTAGTAGAGGCTGGAGCCGGAACAGGGTGAACCGTGTACCCTCCATTAGCCAGAAATATTGCTCACTCAGGAGCCTCTGTAGATCTAACTATTTTCTCACTTCATCTGGCTGGAGCATCATCCATCCTTGG
>Eochionelasmus_ohtai_JX036384
CCTGATATAGCTTTTCCCCGACTTAATAATATAAGATTCTGACTTTTACCACCAGCGCTGATACTCCTTATCAGAGGATCATTAGTAGAGGCTGGAGCCGGAACAGGGTGAACCGTGTACCCTCCATTAGCCAGAAATATTGCTCACTCAGGAGCCTCTGTAGATCTAACTATTTTCTCACTTCATCTGGCTGGAGCATCATCCATCCTTGG
>Eochionelasmus_ohtai_KP295002
CCTGATATAGCTTTTCCCCGACTTAATAATATAAGATTCTGACTTTTACCACCAGCGCTGATACTCCTTATCAGAGGATCATTAGTAGAGGCTGGAGCCGGAACAGGGTGAACCGTGTACCCTCCATTAGCCAGAAATATTGCTCACTCAGGAGCCTCTGTAGATCTAACTATTTTCTCACTTCATCTGGCTGGAGCATCATCCATCCTTGG
>Eochionelasmus_ohtai_KP295038
CCTGATATAGCTTTTCCCCGACTTAATAATATAAGATTCTGACTTTTACCACCAGCGCTGATACTCCTTATCAGAGGATCATTAGTAGAGGCTGGAGCCGGAACAGGGTGAACCGTGTACCCTCCATTAGCCAGAAATATTGCTCACTCAGGAGCCTCTGTAGATCTAACTATTTTCTCACTTCATCTGGCTGGAGCATCATCCATCCTTGG
>Eochionelasmus_ohtai_KP295059
CCTGATATAGCTTTTCCCCGACTTAATAATATAAGATTCTGACTTTTACCACCAGCGCTGATACTCCTTATCAGAGGATCATTAGTAGAGGCTGGAGCCGGAACAGGGTGAACCGTGTACCCTCCATTAGCCAGAAATATTGCTCACTCAGGAGCCTCTGTAGATCTAACTATTTTCTCACTTCATCTGGCTGGAGCATCATCCATCCTTGG
>Eochionelasmus_ohtai_JX036389
CCTGATATAGCTTTTCCCCGACTTAATAATATAAGATTCTGACTTTTACCACCAGCGCTGATACTCCTTATCAGAGGATCATTAGTAGAGGCTGGAGCCGGAACAGGGTGAACCGTGTACCCTCCATTAGCCAGAAATATTGCTCACTCAGGAGCCTCTGTAGATCTAACTATTTTCTCACTTCATCTGGCTGGAGCATCATCCATCCTTGG
>Eochionelasmus_ohtai_ON506659
CCTGATATAGCTTTTCCCCGACTTAATAATATAAGATTCTGACTTTTACCACCAGCGCTGATACTCCTTATCAGAGGATCATTAGTAGAGGCTGGAGCCGGAACAGGGTGAACCGTGTACCCTCCATTAGCCAGAAATATTGCTCACTCAGGAGCCTCTGTAGATCTAACTATTTTCTCACTTCATCTGGCTGGAGCATCATCCATCCTTGG
>Eochionelasmus_ohtai_ON506660
CCTGATATAGCTTTTCCCCGACTTAATAATATAAGATTCTGACTTTTACCACCAGCGCTGATACTCCTTATCAGAGGATCATTAGTAGAGGCTGGAGCCGGAACAGGGTGAACCGTGTACCCTCCATTAGCCAGAAATATTGCTCACTCAGGAGCCTCTGTAGATCTAACTATTTTCTCACTTCATCTGGCTGGAGCATCATCCATCCTTGG
>Eochionelasmus_ohtai_ON506661
CCTGATATAGCTTTTCCCCGACTTAATAATATAAGATTCTGACTTTTACCACCAGCGCTGATACTCCTTATCAGAGGATCATTAGTAGAGGCTGGAGCCGGAACAGGGTGAACCGTGTACCCTCCATTAGCCAGAAATATTGCTCACTCAGGAGCCTCTGTAGATCTAACTATTTTCTCACTTCATCTGGCTGGAGCATCATCCATCCTTGG
>Eochionelasmus_ohtai_JX036416
CCTGATATAGCTTTTCCCCGACTTAATAATATAAGATTCTGACTTTTACCACCAGCGCTGATACTCCTTATCAGAGGATCATTAGTAGAGGCTGGAGCCGGAACAGGGTGAACCGTGTACCCTCCATTAGCCAGAAATATTGCTCACTCAGGAGCCTCTGTAGATCTAACTATTTTCTCACTTCATCTGGCTGGAGCATCATCCATCCTTGG
>Eochionelasmus_ohtai_JX036399
CCTGATATAGCTTTTCCCCGACTTAATAATATAAGATTCTGACTTTTACCACCAGCGCTGATACTCCTTATCAGAGGATCATTAGTAGAGGCTGGAGCCGGAACAGGGTGAACCGTGTACCCTCCATTAGCCAGAAATATTGCTCACTCAGGAGCCTCTGTAGATCTAACTATTTTCTCACTTCATCTGGCTGGAGCATCATCCATCCTTGG
>Eochionelasmus_ohtai_JX036378
CCTGATATAGCTTTTCCCCGACTTAATAATATAAGATTCTGACTTTTACCACCAGCGCTGATACTCCTTATCAGAGGATCATTAGTAGAGGCTGGAGCCGGAACAGGGTGAACCGTGTACCCTCCATTAGCCAGAAATATTGCTCACTCAGGAGCCTCTGTAGATCTAACTATTTTCTCACTTCATCTGGCTGGAGCATCATCCATCCTTGG
>Eochionelasmus_ohtai_JX036401
CCTGATATAGCTTTTCCCCGACTTAATAATATAAGATTCTGACTTTTACCACCAGCGCTGATACTCCTTATCAGAGGATCATTAGTAGAGGCTGGAGCCGGAACAGGGTGAACCGTGTACCCTCCATTAGCCAGAAATATTGCTCACTCAGGAGCCTCTGTAGATCTAACTATTTTCTCACTTCATCTGGCTGGAGCATCATCCATCCTTGG
>Eochionelasmus_ohtai_JX036405
CCTGATATAGCTTTTCCCCGACTTAATAATATAAGATTCTGACTTTTACCACCAGCGCTGATACTCCTTATCAGAGGATCATTAGTAGAGGCTGGAGCCGGAACAGGGTGAACCGTGTACCCTCCATTAGCCAGAAATATTGCTCACTCAGGAGCCTCTGTAGATCTAACTATTTTCTCACTTCATCTGGCTGGAGCATCATCCATCCTTGG
>Eochionelasmus_ohtai_JX036391
CCTGATATAGCTTTTCCCCGACTTAATAATATAAGATTCTGACTTTTACCACCAGCGCTGATACTCCTTATCAGAGGATCATTAGTAGAGGCTGGAGCCGGAACAGGGTGAACCGTGTACCCTCCATTAGCCAGAAATATTGCTCACTCAGGAGCCTCTGTAGATCTAACTATTTTCTCACTTCATCTGGCTGGAGCATCATCCATCCTTGG
>Eochionelasmus_ohtai_JX036404
CCTGATATAGCTTTTCCCCGACTTAATAATATAAGATTCTGACTTTTACCACCAGCGCTGATACTCCTTATCAGAGGATCATTAGTAGAGGCTGGAGCCGGAACAGGGTGAACCGTGTACCCTCCATTAGCCAGAAATATTGCTCACTCAGGAGCCTCTGTAGATCTAACTATTTTCTCACTTCATCTGGCTGGAGCATCATCCATCCTTGG
>Eochionelasmus_ohtai_JX036379
CCTGATATAGCTTTTCCCCGACTTAATAATATAAGATTCTGACTTTTACCACCAGCGCTGATACTCCTTATCAGAGGATCATTAGTAGAGGCTGGAGCCGGAACAGGGTGAACCGTGTACCCTCCATTAGCCAGAAATATTGCTCACTCAGGAGCCTCTGTAGATCTAACTATTTTCTCACTTCATCTGGCTGGAGCATCATCCATCCTTGG
>Eochionelasmus_ohtai_JX036400
CCTGATATAGCTTTTCCCCGACTTAATAATATAAGATTCTGACTTTTACCACCAGCGCTGATACTCCTTATCAGAGGATCATTAGTAGAGGCTGGAGCCGGAACAGGGTGAACCGTGTACCCTCCATTAGCCAGAAATATTGCTCACTCAGGAGCCTCTGTAGATCTAACTATTTTCTCACTTCATCTGGCTGGAGCATCATCCATCCTTGG
>Eochionelasmus_ohtai_JX036383
CCTGATATAGCTTTTCCCCGACTTAATAATATAAGATTCTGACTTTTACCACCAGCGCTGATACTCCTTATCAGAGGATCATTAGTAGAGGCTGGAGCCGGAACAGGGTGAACCGTGTACCCTCCATTAGCCAGAAATATTGCTCACTCAGGAGCCTCTGTAGATCTAACTATTTTCTCACTTCATCTGGCTGGAGCATCATCCATCCTTGG
>Eochionelasmus_ohtai_JX036381
CCTGATATAGCTTTTCCCCGACTTAATAATATAAGATTCTGACTTTTACCACCAGCGCTGATACTCCTTATCAGAGGATCATTAGTAGAGGCTGGAGCCGGAACAGGGTGAACCGTGTACCCTCCATTAGCCAGAAATATTGCTCACTCAGGAGCCTCTGTAGATCTAACTATTTTCTCACTTCATCTGGCTGGAGCATCATCCATCCTTGG
>Eochionelasmus_ohtai_JX036388
CCTGATATAGCTTTTCCCCGACTTAATAATATAAGATTCTGACTTTTACCACCAGCGCTGATACTCCTTATCAGAGGATCATTAGTAGAGGCTGGAGCCGGAACAGGGTGAACCGTGTACCCTCCATTAGCCAGAAATATTGCTCACTCAGGAGCCTCTGTAGATCTAACTATTTTCTCACTTCATCTGGCTGGAGCATCATCCATCCTTGG
>Eochionelasmus_ohtai_JX036402
CCTGATATAGCTTTTCCCCGACTTAATAATATAAGATTCTGACTTTTACCACCAGCGCTGATACTCCTTATCAGAGGATCATTAGTAGAGGCTGGAGCCGGAACAGGGTGAACCGTGTACCCTCCATTAGCCAGAAATATTGCTCACTCAGGAGCCTCTGTAGATCTAACTATTTTCTCACTTCATCTGGCTGGAGCATCATCCATCCTTGG
>Eochionelasmus_ohtai_JX036410
CCTGATATAGCTTTTCCCCGACTTAATAATATAAGATTCTGACTTTTACCACCAGCGCTGATACTCCTTATCAGAGGATCATTAGTAGAGGCTGGAGCCGGAACAGGGTGAACCGTGTACCCTCCATTAGCCAGAAATATTGCTCACTCAGGAGCCTCTGTAGATCTAACTATTTTCTCACTTCATCTGGCTGGAGCATCATCCATCCTTGG
>Eochionelasmus_ohtai_JX036411
CCTGATATAGCTTTTCCCCGACTTAATAATATAAGATTCTGACTTTTACCACCAGCGCTGATACTCCTTATCAGAGGATCATTAGTAGAGGCTGGAGCCGGAACAGGGTGAACCGTGTACCCTCCATTAGCCAGAAATATTGCTCACTCAGGAGCCTCTGTAGATCTAACTATTTTCTCACTTCATCTGGCTGGAGCATCATCCATCCTTGG
>Eochionelasmus_ohtai_JX036413
CCTGATATAGCTTTTCCCCGACTTAATAATATAAGATTCTGACTTTTACCACCAGCGCTGATACTCCTTATCAGAGGATCATTAGTAGAGGCTGGAGCCGGAACAGGGTGAACCGTGTACCCTCCATTAGCCAGAAATATTGCTCACTCAGGAGCCTCTGTAGATCTAACTATTTTCTCACTTCATCTGGCTGGAGCATCATCCATCCTTGG
>Eochionelasmus_ohtai_JX036419
CCTGATATAGCTTTTCCCCGACTTAATAATATAAGATTCTGACTTTTACCACCAGCGCTGATACTCCTTATCAGAGGATCATTAGTAGAGGCTGGAGCCGGAACAGGGTGAACCGTGTACCCTCCATTAGCCAGAAATATTGCTCACTCAGGAGCCTCTGTAGATCTAACTATTTTCTCACTTCATCTGGCTGGAGCATCATCCATCCTTGG
>Eochionelasmus_ohtai_JX036376
CCTGATATAGCTTTTCCCCGACTTAATAATATAAGATTCTGACTTTTACCACCAGCGCTGATACTCCTTATCAGAGGATCATTAGTAGAGGCTGGAGCCGGAACAGGGTGAACCGTGTACCCTCCATTAGCCAGAAATATTGCTCACTCAGGAGCCTCTGTAGATCTAACTATTTTCTCACTTCATCTGGCTGGAGCATCATCCATCCTTGG
>Eochionelasmus_ohtai_KP295010
CCTGATATAGCTTTTCCCCGACTTAATAATATAAGATTCTGACTTTTACCACCAGCGCTGATACTCCTTATCAGAGGATCATTAGTAGAGGCTGGAGCCGGAACAGGGTGAACCGTGTACCCTCCATTAGCCAGAAATATTGCTCACTCAGGAGCCTCTGTAGATCTAACTATTTTCTCACTTCATCTGGCTGGAGCATCATCCATCCTTGG
>Eochionelasmus_ohtai_KP295012
CCTGATATAGCTTTTCCCCGACTTAATAATATAAGATTCTGACTTTTACCACCAGCGCTGATACTCCTTATCAGAGGATCATTAGTAGAGGCTGGAGCCGGAACAGGGTGAACCGTGTACCCTCCATTAGCCAGAAATATTGCTCACTCAGGAGCCTCTGTAGATCTAACTATTTTCTCACTTCATCTGGCTGGAGCATCATCCATCCTTGG
>Eochionelasmus_ohtai_KP295016
CCTGATATAGCTTTTCCCCGACTTAATAATATAAGATTCTGACTTTTACCACCAGCGCTGATACTCCTTATCAGAGGATCATTAGTAGAGGCTGGAGCCGGAACAGGGTGAACCGTGTACCCTCCATTAGCCAGAAATATTGCTCACTCAGGAGCCTCTGTAGATCTAACTATTTTCTCACTTCATCTGGCTGGAGCATCATCCATCCTTGG
>Eochionelasmus_ohtai_KP295087
CCTGATATAGCTTTTCCCCGACTTAATAATATAAGATTCTGACTTTTACCACCAGCGCTGATACTCCTTATCAGAGGATCATTAGTAGAGGCTGGAGCCGGAACAGGGTGAACCGTGTACCCTCCATTAGCCAGAAATATTGCTCACTCAGGAGCCTCTGTAGATCTAACTATTTTCTCACTTCATCTGGCTGGAGCATCATCCATCCTTGG
>Eochionelasmus_ohtai_KP295092
CCTGATATAGCTTTTCCCCGACTTAATAATATAAGATTCTGACTTTTACCACCAGCGCTGATACTCCTTATCAGAGGATCATTAGTAGAGGCTGGAGCCGGAACAGGGTGAACCGTGTACCCTCCATTAGCCAGAAATATTGCTCACTCAGGAGCCTCTGTAGATCTAACTATTTTCTCACTTCATCTGGCTGGAGCATCATCCATCCTTGG
>Eochionelasmus_ohtai_KP295093
CCTGATATAGCTTTTCCCCGACTTAATAATATAAGATTCTGACTTTTACCACCAGCGCTGATACTCCTTATCAGAGGATCATTAGTAGAGGCTGGAGCCGGAACAGGGTGAACCGTGTACCCTCCATTAGCCAGAAATATTGCTCACTCAGGAGCCTCTGTAGATCTAACTATTTTCTCACTTCATCTGGCTGGAGCATCATCCATCCTTGG
>Eochionelasmus_ohtai_KP295015
CCTGATATAGCTTTTCCCCGACTTAATAATATAAGATTCTGACTTTTACCACCAGCGCTGATACTCCTTATCAGAGGATCATTAGTAGAGGCTGGAGCCGGAACAGGGTGAACCGTGTACCCTCCATTAGCCAGAAATATTGCTCACTCAGGAGCCTCTGTAGATCTAACTATTTTCTCACTTCATCTGGCTGGAGCATCATCCATCCTTGG
>Eochionelasmus_ohtai_KP295066
CCTGATATAGCTTTTCCCCGACTTAATAATATAAGATTCTGACTTTTACCACCAGCGCTGATACTCCTTATCAGAGGATCATTAGTAGAGGCTGGAGCCGGAACAGGGTGAACCGTGTACCCTCCATTAGCCAGAAATATTGCTCACTCAGGAGCCTCTGTAGATCTAACTATTTTCTCACTTCATCTGGCTGGAGCATCATCCATCCTTGG
>Eochionelasmus_ohtai_KP295071
CCTGATATAGCTTTTCCCCGACTTAATAATATAAGATTCTGACTTTTACCACCAGCGCTGATACTCCTTATCAGAGGATCATTAGTAGAGGCTGGAGCCGGAACAGGGTGAACCGTGTACCCTCCATTAGCCAGAAATATTGCTCACTCAGGAGCCTCTGTAGATCTAACTATTTTCTCACTTCATCTGGCTGGAGCATCATCCATCCTTGG
>Eochionelasmus_ohtai_KP295075
CCTGATATAGCTTTTCCCCGACTTAATAATATAAGATTCTGACTTTTACCACCAGCGCTGATACTCCTTATCAGAGGATCATTAGTAGAGGCTGGAGCCGGAACAGGGTGAACCGTGTACCCTCCATTAGCCAGAAATATTGCTCACTCAGGAGCCTCTGTAGATCTAACTATTTTCTCACTTCATCTGGCTGGAGCATCATCCATCCTTGG
>Eochionelasmus_ohtai_KP295086
CCTGATATAGCTTTTCCCCGACTTAATAATATAAGATTCTGACTTTTACCACCAGCGCTGATACTCCTTATCAGAGGATCATTAGTAGAGGCTGGAGCCGGAACAGGGTGAACCGTGTACCCTCCATTAGCCAGAAATATTGCTCACTCAGGAGCCTCTGTAGATCTAACTATTTTCTCACTTCATCTGGCTGGAGCATCATCCATCCTTGG
>Eochionelasmus_ohtai_KP295088
CCTGATATAGCTTTTCCCCGACTTAATAATATAAGATTCTGACTTTTACCACCAGCGCTGATACTCCTTATCAGAGGATCATTAGTAGAGGCTGGAGCCGGAACAGGGTGAACCGTGTACCCTCCATTAGCCAGAAATATTGCTCACTCAGGAGCCTCTGTAGATCTAACTATTTTCTCACTTCATCTGGCTGGAGCATCATCCATCCTTGG
>Eochionelasmus_ohtai_KP295070
CCTGATATAGCTTTTCCCCGACTTAATAATATGAGATTCTGACTTTTACCACCAGCGCTGATACTCCTTATCAGAGGATCATTAGTAGAGGCTGGAGCCGGAACAGGGTGAACCGTGTACCCTCCATTAGCCAGAAATATTGCTCACTCAGGAGCCTCTGTAGATCTAACTATTTTCTCACTTCATCTGGCTGGAGCATCATCCATCCTTGG
>Capitulum_mitella_JX502998
CCTGACATGGCCTTCCCTCGCCTTAACAATATAAGTTTCTGACTTCTTCCTCCCGCCCTTATACTACTAATTAGAGGTTCCTTAGTAGAAGCAGGAGCAGGTACTGGGTGAACCGTCTACCCTCCTCTAGCCAGTAATATTGCTCACTCGGGAGCTTCAGTAGATTTAGCCATCTTCTCCCTTCACTTGGCTGGGGCTTCCTCTATTCTTGG
>Capitulum_mitella_ON495520
CCTGACATGGCCTTCCCTCGTCTTAACAATATAAGTTTCTGACTTCTTCCTCCCGCCCTTATACTACTAATTAGAGGTTCCTTAGTAGAAGCAGGAGCAGGTACTGGGTGAACCGTCTACCCTCCTCTAGCCAGTAATATTGCTCACTCGGGAGCTTCAGTAGATTTAACCATCTTCTCCCTTCACTTGGCTGGGGCTTCCTCTATTCTTGG
>Capitulum_mitella_ON495449
CCCGACATGGCCTTCCCTCGTCTTAACAATATAAGTTTCTGACTTCTTCCTCCCGCCCTTATACTACTAATTAGAGGTTCCTTAGTAGAAGCAGGAGCAGGTACTGGGTGAACCGTCTACCCTCCTCTAGCCAGTAATATTGCTCACTCGGGAGCTTCAGTAGATTTAACCATCTTCTCCCTTCACTTGGCTGGGGCTTCCTCTATTCTTGG
>Capitulum_mitella_ON495484
CCCGACATGGCCTTCCCTCGTCTTAACAATATAAGTTTCTGACTTCTTCCTCCCGCCCTTATACTACTAATTAGAGGTTCCTTAGTAGAAGCAGGAGCAGGTACTGGGTGAACCGTCTACCCTCCTCTAGCCAGTAATATTGCTCACTCGGGAGCTTCAGTAGATTTAACCATCTTCTCCCTTCACTTGGCTGGGGCTTCCTCTATTCTTGG
>Capitulum_mitella_ON495548
CCCGACATGGCCTTCCCTCGTCTTAACAATATAAGTTTCTGACTTCTTCCTCCCGCCCTTATACTACTAATTAGAGGTTCCTTAGTAGAAGCAGGAGCAGGTACTGGGTGAACCGTCTACCCTCCTCTAGCCAGTAATATTGCTCACTCGGGAGCTTCAGTAGATTTAACCATCTTCTCCCTTCACTTGGCTGGGGCTTCCTCTATTCTTGG
>Capitulum_mitella_ON495564
CCCGACATGGCCTTCCCTCGTCTTAACAATATAAGTTTCTGACTTCTTCCTCCCGCCCTTATACTACTAATTAGAGGTTCCTTAGTAGAAGCAGGAGCAGGTACTGGGTGAACCGTCTACCCTCCTCTAGCCAGTAATATTGCTCACTCGGGAGCTTCAGTAGATTTAACCATCTTCTCCCTTCACTTGGCTGGGGCTTCCTCTATTCTTGG
>Capitulum_mitella_ON495488
CCTGACATGGCCTTCCCTCGTCTTAACAATATAAGTTTCTGACTTCTTCCTCCCGCCCTTATACTACTAATTAGAGGTTCCTTGGTAGAAGCAGGAGCAGGAACTGGGTGAACCGTCTACCCTCCTCTAGCCAGTAATATTGCTCACTCGGGAGCTTCAGTAGATTTAACCATCTTCTCCCTTCACTTGGCTGGGGCTTCCTCTATTCTTGG
>Capitulum_mitella_KC138458
CCTGACATGGCCTTCCCTCGTCTTAACAATATAAGTTTCTGACTTCTTCCTCCCGCCCTTATACTACTAATTAGAGGTTCCTTGGTAGAAGCAGGAGCAGGAACTGGGTGAACCGTCTACCCTCCTCTAGCCAGTAATATTGCTCACTCGGGAGCTTCAGTAGATTTAACCATCTTCTCCCTTCACTTGGCTGGGGCTTCCTCTATTCTTGG
>Capitulum_mitella_OL877235
CCTGACATGGCCTTCCCTCGTCTTAACAATATAAGTTTCTGACTTCTTCCTCCCGCCCTTATACTACTAATTAGAGGTTCCTTGGTAGAAGCAGGAGCAGGTACTGGGTGAACCGTCTACCCTCCTCTAGCCAGCAATATTGCTCACTCGGGAGCTTCAGTAGATTTAACCATCTTCTCCCTTCACTTGGCTGGGGCTTCCTCTATTCTTGG
>Capitulum_mitella_LC781999
CCTGACATGGCCTTCCCTCGTCTCAACAATATAAGTTTCTGACTTCTTCCTCCCGCCCTTATACTACTAATTAGAGGTTCCTTGGTAGAAGCAGGAGCAGGTACTGGGTGAACCGTCTACCCTCCTCTAGCCAGTAATATTGCTCACTCGGGAGCTTCAGTAGATTTAACCATCTTCTCCCTTCACTTGGCTGGGGCTTCCTCTATTCTTGG
>Capitulum_mitella_LC781997
CCTGACATGGCCTTCCCTCGTCTTAACAATATAAGTTTCTGACTTCTTCCTCCCGCCCTTATACTACTAATTAGAGGTTCCTTGGTAGAAGCAGGAGCAGGTACTGGGTGAACCGTCTACCCTCCTCTAGCCAGTAATATTGCTCACTCGGGAGCTTCAGTAGATTTAACCATCTTCTCCCTTCACTTGGCTGGAGCTTCCTCTATTCTTGG
>Capitulum_mitella_OL877234
CCTGACATGGCCTTCCCTCGTCTTAACAATATAAGTTTCTGACTTCTTCCTCCCGCCCTTATACTACTAATTAGAGGTTCCTTGGTAGAAGCAGGAGCAGGTACTGGGTGAACCGTCTACCCTCCTCTAGCCAGTAATATTGCTCACTCGGGAGCTTCAGTAGATTTAACCATCTTCTCCCTTCACTTGGCTGGGGCTTCCTCTATTCTTGG
>Capitulum_mitella_LC781998
CCTGACATGGCCTTCCCTCGTCTTAACAATATAAGTTTCTGACTTCTTCCTCCCGCCCTTATACTACTAATTAGAGGTTCCTTGGTAGAAGCAGGAGCAGGTACTGGGTGAACCGTCTACCCTCCTCTAGCCAGTAATATTGCTCACTCGGGAGCTTCAGTAGATTTAACCATCTTCTCCCTTCACTTGGCTGGGGCTTCCTCTATTCTTGG
>Capitulum_mitella_ON495502
CCTGACATGGCCTTCCCTCGTCTTAACAATATAAGTTTCTGACTTCTTCCTCCCGCCCTTATACTACTAATTAGAGGTTCCTTGGTAGAAGCAGGAGCAGGTACTGGGTGAACCGTCTACCCTCCTCTAGCCAGTAATATTGCTCACTCGGGAGCTTCAGTAGATTTAACCATCTTCTCCCTTCACTTGGCTGGGGCTTCCTCTATTCTTGG
>Capitulum_mitella_ON495501
CCTGACATGGCCTTCCCTCGTCTTAACAATATAAGTTTCTGACTTCTTCCTCCCGCCCTTATACTACTAATTAGAGGTTCCTTGGTAGAAGCAGGAGCAGGTACTGGGTGAACCGTCTACCCTCCTCTAGCCAGTAATATTGCTCACTCGGGAGCTTCAGTAGATTTAACCATCTTCTCCCTTCACTTGGCTGGGGCTTCCTCTATTCTTGG
>Capitulum_mitella_JX502999
CCTGACATGGCCTTCCCTCGTCTTAACAATATAAGTTTCTGACTTCTTCCTCCCGCCCTTATACTACTAATTAGAGGTTCCTTGGTAGAAGCAGGAGCAGGTACTGGGTGAACCGTCTACCCTCCTCTAGCCAGTAATATTGCTCACTCGGGAGCTTCAGTAGATTTAACCATCTTCTCCCTTCACTTGGCTGGGGCTTCCTCTATTCTTGG
>Capitulum_mitella_ON495483
CCCGACATGGCCTTCCCTCGTCTTAACAATATAAGTTTCTGACTTCTTCCTCCCGCCCTTATACTACTAATTAGAGGTTCCTTGGTAGAAGCAGGAGCAGGTACTGGATGAACCGTCTACCCTCCTCTAGCCAGTAATATTGCTCACTCGGGAGCTTCAGTAGATTTAACCATCTTCTCCCTTCACTTGGCTGGAGCTTCCTCTATTCTTGG
>Capitulum_mitella_ON495489
CCCGACATGGCCTTCCCTCGTCTTAACAATATAAGTTTCTGACTTCTTCCTCCCGCCCTTATACTACTAATTAGAGGTTCCTTGGTAGAAGCAGGAGCAGGTACTGGGTGAACCGTCTACCCTCCTCTAGCCAGTAATATTGCTCACTCGGGAGCTTCAGTAGATTTAACCATCTTCTCCCTTCACTTGGCTGGAGCTTCCTCTATTCTTGG
>Capitulum_mitella_ON495529
CCCGACATGGCCTTCCCTCGTCTTAACAATATAAGTTTCTGACTTCTTCCTCCCGCCCTTATACTACTAATTAGAGGTTCCTTGGTAGAAGCAGGAGCAGGTACTGGGTGAACCGTCTACCCTCCTCTAGCCAGTAATATTGCTCACTCGGGAGCTTCAGTAGATTTAACCATCTTCTCCCTTCACTTGGCTGGAGCTTCCTCTATTCTTGG
>Capitulum_mitella_ON495466
CCCGACATGGCCTTCCCTCGTCTTAACAATATAAGTTTCTGACTTCTTCCTCCCGCGGTTATACTACTAATTAGAGGTTCCTTGGTAGAAGCAGGAGCAGGTACTGGGTGAACCGTCTACCCTCCTCTAGCCAGTAATATTGCTCACTCGGGAGCTTCAGTAGATTTAACCATCTTCTCCCTTCACTTGGCTGGGGCTTCCTCTATTCTTGG
>Capitulum_mitella_ON495481
CCCGACATGGCCTTCCCTCGTCTTAACAATATAAGTTTCTGACTTCTTCCTCCCGCCCTTATGCTACTAATTAGAGGTTCCTTGGTAGAAGCAGGAGCAGGTACTGGGTGAACCGTCTACCCTCCTCTAGCCAGTAATATTGCTCACTCGGGAGCTTCAGTAGATTTAACCATCTTCTCCCTTCACTTGGCTGGGGCTTCCTCTATTCTTGG
>Capitulum_mitella_ON495470
CCCGACATGGCCTTCCCTCGTCTTAACAATATAAGTTTCTGACTTCTTCCTCCCGCCCTTATGCTACTAATTAGAGGTTCCTTGGTAGAAGCAGGAGCAGGTACTGGGTGAACCGTCTACCCTCCTCTAGCCAGTAATATTGCTCACTCGGGAGCTTCAGTAGATTTAACCATCTTCTCCCTTCACTTGGCTGGGGCTTCCTCTATTCTTGG
>Capitulum_mitella_ON495450
CCCGACATGGCCTTCCCTCGTCTTAACAATATAAGTTTCTGACTTCTTCCTCCCGCCCTTATGCTACTAATTAGAGGTTCCTTGGTAGAAGCAGGAGCAGGTACTGGGTGAACCGTCTACCCTCCTCTAGCCAGTAATATTGCTCACTCGGGAGCTTCAGTAGATTTAACCATCTTCTCCCTTCACTTGGCTGGGGCTTCCTCTATTCTTGG
>Capitulum_mitella_ON495464
CCCGACATGGCCTTCCCTCGTCTTAACAATATAAGTTTCTGACTTCTTCCTCCCGCCCTTATGCTACTAATTAGAGGTTCCTTGGTAGAAGCAGGAGCAGGTACTGGGTGAACCGTCTACCCTCCTCTAGCCAGTAATATTGCTCACTCGGGAGCTTCAGTAGATTTAACCATCTTCTCCCTTCACTTGGCTGGGGCTTCCTCTATTCTTGG
>Capitulum_mitella_ON495514
CCCGACATGGCCTTCCCTCGTCTTAACAATATAAGTTTCTGACTTCTTCCTCCCGCCCTTATGCTACTAATTAGAGGTTCCTTGGTAGAAGCAGGAGCAGGTACTGGGTGAACCGTCTACCCTCCTCTAGCCAGTAATATTGCTCACTCGGGAGCTTCAGTAGATTTAACCATCTTCTCCCTTCACTTGGCTGGGGCTTCCTCTATTCTTGG
>Capitulum_mitella_ON495543
CCCGACATGGCCTTCCCTCGTCTTAACAATATAAGTTTCTGACTTCTTCCTCCCGCCCTTATGCTACTAATTAGAGGTTCCTTGGTAGAAGCAGGAGCAGGTACTGGGTGAACCGTCTACCCTCCTCTAGCCAGTAATATTGCTCACTCGGGAGCTTCAGTAGATTTAACCATCTTCTCCCTTCACTTGGCTGGGGCTTCCTCTATTCTTGG
>Capitulum_mitella_ON495553
CCCGACATGGCCTTCCCTCGTCTTAACAATATAAGTTTCTGACTTCTTCCTCCCGCCCTTATGCTACTAATTAGAGGTTCCTTGGTAGAAGCAGGAGCAGGTACTGGGTGAACCGTCTACCCTCCTCTAGCCAGTAATATTGCTCACTCGGGAGCTTCAGTAGATTTAACCATCTTCTCCCTTCACTTGGCTGGGGCTTCCTCTATTCTTGG
>Capitulum_mitella_ON495559
CCCGACATGGCCTTCCCTCGTCTTAACAATATAAGTTTCTGACTTCTTCCTCCCGCCCTTATGCTACTAATTAGAGGTTCCTTGGTAGAAGCAGGAGCAGGTACTGGGTGAACCGTCTACCCTCCTCTAGCCAGTAATATTGCTCACTCGGGAGCTTCAGTAGATTTAACCATCTTCTCCCTTCACTTGGCTGGGGCTTCCTCTATTCTTGG
>Capitulum_mitella_ON495569
CCCGACATGGCCTTCCCTCGTCTTAACAATATAAGTTTCTGACTTCTTCCTCCCGCCCTTATGCTACTAATTAGAGGTTCCTTGGTAGAAGCAGGAGCAGGTACTGGGTGAACCGTCTACCCTCCTCTAGCCAGTAATATTGCTCACTCGGGAGCTTCAGTAGATTTAACCATCTTCTCCCTTCACTTGGCTGGGGCTTCCTCTATTCTTGG
>Capitulum_mitella_ON495573
CCCGACATGGCCTTCCCTCGTCTTAACAATATAAGTTTCTGACTTCTTCCTCCCGCCCTTATGCTACTAATTAGAGGTTCCTTGGTAGAAGCAGGAGCAGGTACTGGGTGAACCGTCTACCCTCCTCTAGCCAGTAATATTGCTCACTCGGGAGCTTCAGTAGATTTAACCATCTTCTCCCTTCACTTGGCTGGGGCTTCCTCTATTCTTGG
>Capitulum_mitella_ON495486
CCCGACATGGCCTTCCCTCGTCTTAACAATATAAGTTTCTGACTTCTTCCTCCCGCCCTTATGCTACTAATTAGAGGTTCCTTGGTAGAAGCAGGAGCAGGTACTGGGTGAACCGTCTACCCTCCTCTAGCCAGTAATATTGCTCACTCGGGAGCTTCAGTAGATTTAACCATCTTCTCCCTTCACTTGGCTGGGGCTTCCTCTATTCTTGG
>Capitulum_mitella_ON495532
CCCGACATGGCCTTCCCTCGTCTTAACAATATAAGTTTCTGACTTCTTCCTCCCGCCCTTATACTACTAATTAGAGGTTCCTTGGTAGAAGCAGGAGCAGGTACTGGGTGAACCGTCTACCCTCCTCTAGCCAGTAATACTGCTCACTCGGGAGCTTCAGTAGATTTAACCATCTTCTCCCTTCACTTGGCTGGGGCTTCCTCTATTCTTGG
>Capitulum_mitella_ON495511
CCCGACATGGCCTTCCCTCGTCTTAACAATATAAGTTTCTGACTTCTTCCTCCCGCCCTTATACTACTAATTAGAGGTTCCTTGGTAGAAGCAGGAGCAGGTACTGGGTGAACCGTCTACCCTCCTCTAGCCAGTAATATTGCTCACTCGGGAGCTTCAGTAGATTTAACCATCTTCTCCCTTCACTTAGCTGGGGCTTCCTCTATTCTTGG
>Capitulum_mitella_ON495485
CCCGACATGGCCTTCCCTCGTCTTAACAATATAAGTTTCTGACTTCTTCCTCCCGCCCTTATACTACTAATTAGAGGTTCCTTGGTAGAAGCAGGAGCAGGTACTGGGTGAACCGTCTACCCTCCTCTAGCCAGTAATATTGCTCACTCGGGAGCTTCAGTAGATTTAACCATCTTCTCCCTTCACTTAGCTGGGGCTTCCTCTATTCTTGG
>Capitulum_mitella_ON495448
CCCGACATGGCCTTCCCTCGTCTTAACAATATAAGTTTCTGACTTCTTCCTCCCGCCCTTATACTACTAATTAGAGGTTCCTTGGTAGAAGCAGGAGCAGGTACTGGGTGAACCGTCTACCCTCCTCTAGCCAGTAATATTGCTCACTCGGGGGCTTCAGTAGATTTAACCATCTTCTCCCTTCACTTGGCTGGGGCTTCCTCTATTCTTGG
>Capitulum_mitella_ON495473
CCCGACATGGCCTTCCCTCGTCTTAACAATATAAGTTTCTGACTTCTTCCTCCCGCCCTTATACTACTAATTAGAGGTTCCTTGGTAGAAGCAGGAGCAGGTACTGGGTGAACCGTCTACCCTCCTCTAGCCAGTAATATTGCTCACTCGGGAGCTTCAGTAGATTTAACCATCTTCTCCCTTCACTTGGCCGGGGCTTCCTCTATTCTTGG
>Capitulum_mitella_ON495479
CCCGACATGGCCTTCCCTCGTCTTAACAATATAAGTTTCTGACTTCTTCCTCCCGCCCTTATACTACTAATTAGAGGTTCCTTGGTAGAAGCAGGAGCAGGTACTGGGTGAACCGTCTACCCTCCTCTAGCCAGTAATATTGCTCACTCGGGAGCTTCAGTAGATTTAACCATCTTCTCCCTTCACTTGGCCGGGGCTTCCTCTATTCTTGG
>Capitulum_mitella_ON495535
CCCGACATGGCCTTCCCTCGTCTTAACAATATAAGTTTCTGACTTCTTCCTCCCGCCCTTATACTACTAATTAGAGGTTCCTTGGTAGAAGCAGGAGCAGGTACTGGGTGAACCGTCTACCCTCCTCTAGCCAGTAATATTGCTCACTCGGGAGCTTCAGTAGATTTAACCATCTTCTCCCTTCACTTGGCCGGGGCTTCCTCTATTCTTGG
>Capitulum_mitella_ON495491
CCCGACATGGCCTTCCCTCGTCTTAACAATATAAGTTTCTGACTTCTTCCTCCCGCCCTTATACTACTAATTAGAGGTTCCTTGGTAGAAGCAGGAGCAGGTACTGGGTGAACCGTCTATCCTCCTCTAGCCAGTAATATTGCTCACTCGGGAGCTTCAGTAGATTTAACCATCTTCTCCCTTCACTTGGCTGGGGCTTCCTCTATTCTTGG
>Capitulum_mitella_ON495492
CCCGACATGGCCTTCCCTCGTCTTAACAATATAAGTTTCTGGCTTCTTCCTCCCGCCCTTATACTACTAATTAGAGGTTCCTTGGTAGAAGCAGGAGCAGGTACTGGGTGAACCGTCTACCCTCCTCTAGCCAGTAATATTGCTCACTCGGGAGCTTCAGTAGATTTAACCATCTTCTCCCTTCACTTGGCTGGGGCTTCCTCTATTCTTGG
>Capitulum_mitella_ON495498
CCCGACATGGCCTTCCCCCGTCTTAACAATATAAGTTTCTGACTTCTTCCTCCCGCCCTTATACTACTAATTAGAGGTTCCTTGGTAGAAGCAGGAGCAGGTACTGGGTGAACCGTCTACCCTCCTCTAGCCAGTAATATTGCTCACTCGGGAGCTTCAGTAGATTTAACCATCTTCTCCCTTCACTTGGCTGGGGCTTCCTCTATTCTTGG
>Capitulum_mitella_ON495505
CCCGACATGGCCTTCCCTCGTCTTAACAATATAAGTTTCTGACTTCTTCCTCCCGCCCTTATACTACTAATTAGAGGTTCCTTGGTAGAAGCAGGAGCAGGTACTGGGTGAACCGTCTACCCTCCTCTAGCCAGTAATATTGCTCACTCGGGAGCTTCAGTAGATTTAACCATCTTCTCCCTTCACTTGGCTGGGGCTTCCTCTATTCTCGG
>Capitulum_mitella_ON495536
CCCGACATGGCCTTCCCTCGTCTTAACAATATAAGTTTCTGACTTCTTCCTCCCGCCCTTATACTACTAATTAGAGGTTCCTTGGTAGAAGCAGGAGCAGGTACTGGGTGAACCGTCTACCCCCCTCTAGCCAGTAATATTGCTCACTCGGGAGCTTCAGTAGATTTAACCATCTTCTCCCTTCACTTGGCTGGGGCTTCCTCTATTCTTGG
>Capitulum_mitella_ON495550
CCCGACATGGCCTTCCCTCGTCTTAACAATATAAGTTTCTGACTTCTTCCGCCCGCCCTTATACTACTAATTAGAGGTTCCTTGGTAGAAGCAGGAGCAGGTACTGGGTGAACCGTCTACCCTCCTCTAGCCAGTAATATTGCTCACTCGGGAGCTTCAGTAGATTTAACCATCTTCTCCCTTCACTTGGCTGGGGCTTCCTCTATTCTTGG
>Capitulum_mitella_ON495566
CCCGACATGGCCTTCCCTCGTCTTAACAATATAAGTTTCTGACTTCTTCCGCCCGCCCTTATACTACTAATTAGAGGTTCCTTGGTAGAAGCAGGAGCAGGTACTGGGTGAACCGTCTACCCTCCTCTAGCCAGTAATATTGCTCACTCGGGAGCTTCAGTAGATTTAACCATCTTCTCCCTTCACTTGGCTGGGGCTTCCTCTATTCTTGG
>Capitulum_mitella_ON495551
CCCGACATGGCCTTCCCTCGTCTTAACAATATAAGTTTCTGACTTCTTCCTCCCGCCCTTATACTACTAATTAGAGGTTCCTTGGTAGAAGCAGGAGCAGGTACTGGGTGGACCGTCTACCCTCCTCTAGCCAGTAATATTGCTCACTCGGGAGCTTCAGTAGATTTAACCATCTTCTCCCTTCACTTGGCTGGGGCTTCCTCTATTCTTGG
>Capitulum_mitella_ON495567
CCCGACATGGCCTTCCCTCGTCTTAACAATATAAGTTTCTGACTTCTTCCTCCCGCCCTTATACTACTAATTAGAGGTTCCTTGGTAGAAGCAGGAGCAGGTACTGGGTGGACCGTCTACCCTCCTCTAGCCAGTAATATTGCTCACTCGGGAGCTTCAGTAGATTTAACCATCTTCTCCCTTCACTTGGCTGGGGCTTCCTCTATTCTTGG
>Capitulum_mitella_ON495574
CCCGACATGGCCTTCCCTCGTCTTAACAATATAAGTTTCTGACTTCTTCCTCCCGCCCTTATACTACTAATTAGAGGTTCCTTGGTAGAAGCAGGAGCAGGTACTGGGTGAACCGTCTACCCTCCTCTAGCCAGTAATTTTGCTCACTCGGGAGCTTCAGTAGATTTAACCATCTTCTCCCTTCACTTGGCTGGGGCTTCCTCTATTCTTGG
>Capitulum_mitella_ON495579
CCCGACATGGCCTTCCCTCGTCTTAACAATATAAGTTTCTGACTTCTTCCTCCCGCCCTTATACTACTAATTAGAGGTTCCTTGGTAGAAGCAGGAGCAGGTACTGGGTGAACCGTCTACCCTCCTCTAGCCAATAATATTGCTCACTCGGGAGCTTCAGTAGATTTAACCATCTTCTCCCTTCACTTGGCTGGGGCTTCCTCTATTCTTGG
>Capitulum_mitella_ON495534
CCCGACATGGCCTTCCCTCGTCTTAACAATATAAGTTTCTGACTTCTTCCTCCCGCCCTTATACTACTAATTAGAGGTTCCTTGGTAGAAGCAGGAGCAGGAACTGGGTGAACCGTCTACCCTCCTCTAGCCAGTAATATTGCTCACTCGGGAGCTTCAGTAGATTTAACCATCTTCTCCCTTCACTTGGCTGGGGCTTCCTCTATTCTTGG
>Capitulum_mitella_ON495478
CCCGACATGGCCTTCCCTCGTCTTAACAATATAAGTTTCTGACTTCTTCCTCCCGCCCTTATACTACTAATTAGAGGTTCCTTGGTAGAAGCAGGAGCAGGAACTGGGTGAACCGTCTACCCTCCTCTAGCCAGTAATATTGCTCACTCGGGAGCTTCAGTAGATTTAACCATCTTCTCCCTTCACTTGGCTGGGGCTTCCTCTATTCTTGG
>Capitulum_mitella_ON495463
CCCGACATGGCCTTCCCTCGTTTTAACAATATAAGTTTCTGACTTCTTCCTCCCGCCCTTATACTACTAATTAGAGGTTCCTTGGTAGAAGCAGGAGCAGGTACTGGGTGAACCGTCTACCCTCCTCTAGCCAGTAATATTGCTCACTCGGGAGCTTCAGTAGATTTAACCATCTTCTCCCTTCACTTGGCTGGGGCTTCCTCTATTCTTGG
>Capitulum_mitella_ON495503
CCCGACATGGCCTTCCCTCGTCTTAACAATATAAGTTTCTGACTTCTTCCTCCCGCCCTTATACTACTAATTAGAGGTTCCTTGGTAGAAGCAGGAGCAGGTACTGGGTGAACCGTCTACCCTCCTCTAGCCAGTAATATCGCTCACTCGGGAGCTTCAGTAGATTTAACCATCTTCTCCCTTCACTTGGCTGGGGCTTCCTCTATTCTTGG
>Capitulum_mitella_ON495522
CCCGACATGGCCTTCCCTCGTCTTAACAATATAAGTTTCTGACTTCTTCCTCCCGCCCTTATACTACTAATTAGAGGTTCCTTGGTAGAAGCAGGAGCAGGTACTGGGTGAACCGTCTACCCTCCTCTAGCCAGTAATATCGCTCACTCGGGAGCTTCAGTAGATTTAACCATCTTCTCCCTTCACTTGGCTGGGGCTTCCTCTATTCTTGG
>Capitulum_mitella_ON495523
CCCGACATGGCCTTCCCTCGTCTTAACAATATAAGTTTCTGACTTCTTCCTCCCGCCCTTATACTACTAATTAGAGGTTCCTTGGTAGAAGCAGGAGCAGGTACTGGGTGAACCGTCTACCCTCCTCTAGCCAGTAATATCGCTCACTCGGGAGCTTCAGTAGATTTAACCATCTTCTCCCTTCACTTGGCTGGGGCTTCCTCTATTCTTGG
>Capitulum_mitella_ON495482
CCCGACATGGCCTTCCCTCGTCTTAACAATATAAGTTTCTGACTTCTTCCTCCCGCCCTTATACTACTAATCAGAGGTTCCTTGGTAGAAGCAGGAGCAGGTACTGGGTGAACCGTCTACCCTCCTCTAGCCAGTAATATTGCTCACTCGGGAGCTTCAGTAGATTTAACCATCTTCTCCCTTCACTTGGCTGGGGCTTCCTCTATTCTTGG
>Capitulum_mitella_ON495537
CCCGACATGGCCTTCCCTCGTCTTAACAATATAAGTTTCTGACTTCTTCCTCCCGCCCTTATACTACTAATTAGAGGTTCCTTGGTAGAAGCAGGAGCAGGTACTGGGTGAACCGTCTACCCTCCTCTAGCCAGTAATATTGCTCACTCGGGAGCTTCAGTAGATTTAACCATCTTCTCCCTTCACTTGGCTGGGGCTTCCTCTATTCTTGG
>Capitulum_mitella_ON495528
CCCGACATGGCCTTCCCTCGTCTTAACAATATAAGTTTCTGACTTCTTCCTCCCGCCCTTATACTACTAATTAGAGGTTCCTTGGTAGAAGCAGGAGCAGGTACTGGGTGAACCGTCTACCCTCCTCTAGCCAGTAATATTGCTCACTCGGGAGCTTCAGTAGATTTAACCATCTTCTCCCTTCACTTGGCTGGGGCTTCCTCTATTCTTGG
>Capitulum_mitella_ON495472
CCCGACATGGCCTTCCCTCGTCTTAACAATATAAGTTTCTGACTTCTTCCTCCCGCCCTTATACTACTAATTAGAGGTTCCTTGGTAGAAGCAGGAGCAGGTACTGGGTGAACCGTCTACCCTCCTCTAGCCAGTAATATTGCTCACTCGGGAGCTTCAGTAGATTTAACCATCTTCTCCCTTCACTTGGCTGGGGCTTCCTCTATTCTTGG
>Capitulum_mitella_ON495521
CCCGACATGGCCTTCCCTCGTCTTAACAATATAAGTTTCTGACTTCTTCCTCCCGCCCTTATACTACTAATTAGAGGTTCCTTGGTAGAAGCAGGAGCAGGTACTGGGTGAACCGTCTACCCTCCTCTAGCCAGTAATATTGCTCACTCGGGAGCTTCAGTAGATTTAACCATCTTCTCCCTTCACTTGGCTGGGGCTTCCTCTATTCTTGG
>Capitulum_mitella_ON495575
CCCGACATGGCCTTCCCTCGTCTTAACAATATAAGTTTCTGACTTCTTCCTCCCGCCCTTATACTACTAATTAGAGGTTCCTTGGTAGAAGCAGGAGCAGGTACTGGGTGAACCGTCTACCCTCCTCTAGCCAGTAATATTGCTCACTCGGGAGCTTCAGTAGATTTAACCATCTTCTCCCTTCACTTGGCTGGGGCTTCCTCTATTCTTGG
>Capitulum_mitella_ON495541
CCCGACATGGCCTTCCCTCGTCTTAACAATATAAGTTTCTGACTTCTTCCTCCCGCCCTTATACTACTAATTAGAGGTTCCTTGGTAGAAGCAGGAGCAGGTACTGGGTGAACCGTCTACCCTCCTCTAGCCAGTAATATTGCTCACTCGGGAGCTTCAGTAGATTTAACCATCTTCTCCCTTCACTTGGCTGGGGCTTCCTCTATTCTTGG
>Capitulum_mitella_ON495557
CCCGACATGGCCTTCCCTCGTCTTAACAATATAAGTTTCTGACTTCTTCCTCCCGCCCTTATACTACTAATTAGAGGTTCCTTGGTAGAAGCAGGAGCAGGTACTGGGTGAACCGTCTACCCTCCTCTAGCCAGTAATATTGCTCACTCGGGAGCTTCAGTAGATTTAACCATCTTCTCCCTTCACTTGGCTGGGGCTTCCTCTATTCTTGG
>Capitulum_mitella_ON495530
CCCGACATGGCCTTCCCTCGTCTTAACAATATAAGTTTCTGACTTCTTCCTCCCGCCCTTATACTACTAATTAGAGGTTCCTTGGTAGAAGCAGGAGCAGGTACTGGGTGAACCGTCTACCCTCCTCTAGCCAGTAATATTGCTCACTCGGGAGCTTCAGTAGATTTAACCATCTTCTCCCTTCACTTGGCTGGGGCTTCCTCTATTCTTGG
>Capitulum_mitella_ON495510
CCCGACATGGCCTTCCCTCGTCTTAACAATATAAGTTTCTGACTTCTTCCTCCCGCCCTTATACTACTAATTAGAGGTTCCTTGGTAGAAGCAGGAGCAGGTACTGGGTGAACCGTCTACCCTCCTCTAGCCAGTAATATTGCTCACTCGGGAGCTTCAGTAGATTTAACCATCTTCTCCCTTCACTTGGCTGGGGCTTCCTCTATTCTTGG
>Capitulum_mitella_ON495465
CCCGACATGGCCTTCCCTCGTCTTAACAATATAAGTTTCTGACTTCTTCCTCCCGCCCTTATACTACTAATTAGAGGTTCCTTGGTAGAAGCAGGAGCAGGTACTGGGTGAACCGTCTACCCTCCTCTAGCCAGTAATATTGCTCACTCGGGAGCTTCAGTAGATTTAACCATCTTCTCCCTTCACTTGGCTGGGGCTTCCTCTATTCTTGG
>Capitulum_mitella_ON495459
CCCGACATGGCCTTCCCTCGTCTTAACAATATAAGTTTCTGACTTCTTCCTCCCGCCCTTATACTACTAATTAGAGGTTCCTTGGTAGAAGCAGGAGCAGGTACTGGGTGAACCGTCTACCCTCCTCTAGCCAGTAATATTGCTCACTCGGGAGCTTCAGTAGATTTAACCATCTTCTCCCTTCACTTGGCTGGGGCTTCCTCTATTCTTGG
>Capitulum_mitella_ON495453
CCCGACATGGCCTTCCCTCGTCTTAACAATATAAGTTTCTGACTTCTTCCTCCCGCCCTTATACTACTAATTAGAGGTTCCTTGGTAGAAGCAGGAGCAGGTACTGGGTGAACCGTCTACCCTCCTCTAGCCAGTAATATTGCTCACTCGGGAGCTTCAGTAGATTTAACCATCTTCTCCCTTCACTTGGCTGGGGCTTCCTCTATTCTTGG
>Capitulum_mitella_ON495531
CCCGACATGGCCTTCCCTCGTCTTAACAATATAAGTTTCTGACTTCTTCCTCCCGCCCTTATACTACTAATTAGAGGTTCCTTGGTAGAAGCAGGAGCAGGTACTGGGTGAACCGTCTACCCTCCTCTAGCCAGTAATATTGCTCACTCGGGAGCTTCAGTAGATTTAACCATCTTCTCCCTTCACTTGGCTGGGGCTTCCTCTATTCTTGG
>Capitulum_mitella_ON495533
CCCGACATGGCCTTCCCTCGTCTTAACAATATAAGTTTCTGACTTCTTCCTCCCGCCCTTATACTACTAATTAGAGGTTCCTTGGTAGAAGCAGGAGCAGGTACTGGGTGAACCGTCTACCCTCCTCTAGCCAGTAATATTGCTCACTCGGGAGCTTCAGTAGATTTAACCATCTTCTCCCTTCACTTGGCTGGGGCTTCCTCTATTCTTGG
>Capitulum_mitella_ON495471
CCCGACATGGCCTTCCCTCGTCTTAACAATATAAGTTTCTGACTTCTTCCTCCCGCCCTTATACTACTAATTAGAGGTTCCTTGGTAGAAGCAGGAGCAGGTACTGGGTGAACCGTCTACCCTCCTCTAGCCAGTAATATTGCTCACTCGGGAGCTTCAGTAGATTTAACCATCTTCTCCCTTCACTTGGCTGGGGCTTCCTCTATTCTTGG
>Capitulum_mitella_ON495552
CCCGACATGGCCTTCCCTCGTCTTAACAATATAAGTTTCTGACTTCTTCCTCCCGCCCTTATACTACTAATTAGAGGTTCCTTGGTAGAAGCAGGAGCAGGTACTGGGTGAACCGTCTACCCTCCTCTAGCCAGTAATATTGCTCACTCGGGAGCTTCAGTAGATTTAACCATCTTCTCCCTTCACTTGGCTGGGGCTTCCTCTATTCTTGG
>Capitulum_mitella_ON495568
CCCGACATGGCCTTCCCTCGTCTTAACAATATAAGTTTCTGACTTCTTCCTCCCGCCCTTATACTACTAATTAGAGGTTCCTTGGTAGAAGCAGGAGCAGGTACTGGGTGAACCGTCTACCCTCCTCTAGCCAGTAATATTGCTCACTCGGGAGCTTCAGTAGATTTAACCATCTTCTCCCTTCACTTGGCTGGGGCTTCCTCTATTCTTGG
>Capitulum_mitella_ON495460
CCCGACATGGCCTTCCCTCGTCTTAACAATATAAGTTTCTGACTTCTTCCTCCCGCCCTTATACTACTAATTAGAGGTTCCTTGGTAGAAGCAGGAGCAGGTACTGGGTGAACCGTCTACCCTCCTCTAGCCAGTAATATTGCTCACTCGGGAGCTTCAGTAGATTTAACCATCTTCTCCCTTCACTTGGCTGGGGCTTCCTCTATTCTTGG
>Capitulum_mitella_ON495506
CCCGACATGGCCTTCCCTCGTCTTAACAATATAAGTTTCTGACTTCTTCCTCCCGCCCTTATACTACTAATTAGAGGTTCCTTGGTAGAAGCAGGAGCAGGTACTGGGTGAACCGTCTACCCTCCTCTAGCCAGTAATATTGCTCACTCGGGAGCTTCAGTAGATTTAACCATCTTCTCCCTTCACTTGGCTGGGGCTTCCTCTATTCTTGG
>Capitulum_mitella_ON495487
CCCGACATGGCCTTCCCTCGTCTTAACAATATAAGTTTCTGACTTCTTCCTCCCGCCCTTATACTACTAATTAGAGGTTCCTTGGTAGAAGCAGGAGCAGGTACTGGGTGAACCGTCTACCCTCCTCTAGCCAGTAATATTGCTCACTCGGGAGCTTCAGTAGATTTAACCATCTTCTCCCTTCACTTGGCTGGGGCTTCCTCTATTCTTGG
>Capitulum_mitella_ON495496
CCCGACATGGCCTTCCCTCGTCTTAACAATATAAGTTTCTGACTTCTTCCTCCCGCCCTTATACTACTAATTAGAGGTTCCTTGGTAGAAGCAGGAGCAGGTACTGGGTGAACCGTCTACCCTCCTCTAGCCAGTAATATTGCTCACTCGGGAGCTTCAGTAGATTTAACCATCTTCTCCCTTCACTTGGCTGGGGCTTCCTCTATTCTTGG
>Capitulum_mitella_ON495447
CCCGACATGGCCTTCCCTCGTCTTAACAATATAAGTTTCTGACTTCTTCCTCCCGCCCTTATACTACTAATTAGAGGTTCCTTGGTAGAAGCAGGAGCAGGTACTGGGTGAACCGTCTACCCTCCTCTAGCCAGTAATATTGCTCACTCGGGAGCTTCAGTAGATTTAACCATCTTCTCCCTTCACTTGGCTGGGGCTTCCTCTATTCTTGG
>Capitulum_mitella_ON495468
CCCGACATGGCCTTCCCTCGTCTTAACAATATAAGTTTCTGACTTCTTCCTCCCGCCCTTATACTACTAATTAGAGGTTCCTTGGTAGAAGCAGGAGCAGGTACTGGGTGAACCGTCTACCCTCCTCTAGCCAGTAATATTGCTCACTCGGGAGCTTCAGTAGATTTAACCATCTTCTCCCTTCACTTGGCTGGGGCTTCCTCTATTCTTGG
>Capitulum_mitella_ON495500
CCCGACATGGCCTTCCCTCGTCTTAACAATATAAGTTTCTGACTTCTTCCTCCCGCCCTTATACTACTAATTAGAGGTTCCTTGGTAGAAGCAGGAGCAGGTACTGGGTGAACCGTCTACCCTCCTCTAGCCAGTAATATTGCTCACTCGGGAGCTTCAGTAGATTTAACCATCTTCTCCCTTCACTTGGCTGGGGCTTCCTCTATTCTTGG
>Capitulum_mitella_ON495572
CCCGACATGGCCTTCCCTCGTCTTAACAATATAAGTTTCTGACTTCTTCCTCCCGCCCTTATACTACTAATTAGAGGTTCCTTGGTAGAAGCAGGAGCAGGTACTGGGTGAACCGTCTACCCTCCTCTAGCCAGTAATATTGCTCACTCGGGAGCTTCAGTAGATTTAACCATCTTCTCCCTTCACTTGGCTGGGGCTTCCTCTATTCTTGG
>Capitulum_mitella_PQ164747
CCCGACATGGCCTTCCCTCGTCTTAACAATATAAGTTTCTGACTTCTTCCTCCCGCCCTTATACTACTAATTAGAGGTTCCTTGGTAGAAGCAGGAGCAGGTACTGGGTGAACCGTCTACCCTCCTCTAGCCAGTAATATTGCTCACTCGGGAGCTTCAGTAGATTTAACCATCTTCTCCCTTCACTTGGCTGGGGCTTCCTCTATTCTTGG
>Capitulum_mitella_ON495455
CCCGACATGGCCTTCCCTCGTCTTAACAATATAAGTTTCTGACTTCTTCCTCCCGCCCTTATACTACTAATTAGAGGTTCCTTGGTAGAAGCAGGAGCAGGTACTGGGTGAACCGTCTACCCTCCTCTAGCCAGTAATATTGCTCACTCGGGAGCTTCAGTAGATTTAACCATCTTCTCCCTTCACTTGGCTGGGGCTTCCTCTATTCTTGG
>Capitulum_mitella_OL877236
CCCGACATGGCCTTCCCTCGTCTTAACAATATAAGTTTCTGACTTCTTCCTCCCGCCCTTATACTACTAATTAGAGGTTCCTTGGTAGAAGCAGGAGCAGGTACTGGGTGAACCGTCTACCCTCCTCTAGCCAGTAATATTGCTCACTCGGGAGCTTCAGTAGATTTAACCATCTTCTCCCTTCACTTGGCTGGGGCTTCCTCTATTCTTGG
>Capitulum_mitella_ON495513
CCCGACATGGCCTTCCCTCGTCTTAACAATATAAGTTTCTGACTTCTTCCTCCCGCCCTTATACTACTAATTAGAGGTTCCTTGGTAGAAGCAGGAGCAGGTACTGGGTGAACCGTCTACCCTCCTCTAGCCAGTAATATTGCTCACTCGGGAGCTTCAGTAGATTTAACCATCTTCTCCCTTCACTTGGCTGGGGCTTCCTCTATTCTTGG
>Capitulum_mitella_ON495516
CCCGACATGGCCTTCCCTCGTCTTAACAATATAAGTTTCTGACTTCTTCCTCCCGCCCTTATACTACTAATTAGAGGTTCCTTGGTAGAAGCAGGAGCAGGTACTGGGTGAACCGTCTACCCTCCTCTAGCCAGTAATATTGCTCACTCGGGAGCTTCAGTAGATTTAACCATCTTCTCCCTTCACTTGGCTGGGGCTTCCTCTATTCTTGG
>Capitulum_mitella_ON495456
CCCGACATGGCCTTCCCTCGTCTTAACAATATAAGTTTCTGACTTCTTCCTCCCGCCCTTATACTACTAATTAGAGGTTCCTTGGTAGAAGCAGGAGCAGGTACTGGGTGAACCGTCTACCCTCCTCTAGCCAGTAATATTGCTCACTCGGGAGCTTCAGTAGATTTAACCATCTTCTCCCTTCACTTGGCTGGGGCTTCCTCTATTCTTGG
>Capitulum_mitella_ON495474
CCCGACATGGCCTTCCCTCGTCTTAACAATATAAGTTTCTGACTTCTTCCTCCCGCCCTTATACTACTAATTAGAGGTTCCTTGGTAGAAGCAGGAGCAGGTACTGGGTGAACCGTCTACCCTCCTCTAGCCAGTAATATTGCTCACTCGGGAGCTTCAGTAGATTTAACCATCTTCTCCCTTCACTTGGCTGGGGCTTCCTCTATTCTTGG
>Capitulum_mitella_ON495490
CCCGACATGGCCTTCCCTCGTCTTAACAATATAAGTTTCTGACTTCTTCCTCCCGCCCTTATACTACTAATTAGAGGTTCCTTGGTAGAAGCAGGAGCAGGTACTGGGTGAACCGTCTACCCTCCTCTAGCCAGTAATATTGCTCACTCGGGAGCTTCAGTAGATTTAACCATCTTCTCCCTTCACTTGGCTGGGGCTTCCTCTATTCTTGG
>Capitulum_mitella_ON495512
CCCGACATGGCCTTCCCTCGTCTTAACAATATAAGTTTCTGACTTCTTCCTCCCGCCCTTATACTACTAATTAGAGGTTCCTTGGTAGAAGCAGGAGCAGGTACTGGGTGAACCGTCTACCCTCCTCTAGCCAGTAATATTGCTCACTCGGGAGCTTCAGTAGATTTAACCATCTTCTCCCTTCACTTGGCTGGGGCTTCCTCTATTCTTGG
>Capitulum_mitella_ON495525
CCCGACATGGCCTTCCCTCGTCTTAACAATATAAGTTTCTGACTTCTTCCTCCCGCCCTTATACTACTAATTAGAGGTTCCTTGGTAGAAGCAGGAGCAGGTACTGGGTGAACCGTCTACCCTCCTCTAGCCAGTAATATTGCTCACTCGGGAGCTTCAGTAGATTTAACCATCTTCTCCCTTCACTTGGCTGGGGCTTCCTCTATTCTTGG
>Capitulum_mitella_ON495544
CCCGACATGGCCTTCCCTCGTCTTAACAATATAAGTTTCTGACTTCTTCCTCCCGCCCTTATACTACTAATTAGAGGTTCCTTGGTAGAAGCAGGAGCAGGTACTGGGTGAACCGTCTACCCTCCTCTAGCCAGTAATATTGCTCACTCGGGAGCTTCAGTAGATTTAACCATCTTCTCCCTTCACTTGGCTGGGGCTTCCTCTATTCTTGG
>Capitulum_mitella_ON495554
CCCGACATGGCCTTCCCTCGTCTTAACAATATAAGTTTCTGACTTCTTCCTCCCGCCCTTATACTACTAATTAGAGGTTCCTTGGTAGAAGCAGGAGCAGGTACTGGGTGAACCGTCTACCCTCCTCTAGCCAGTAATATTGCTCACTCGGGAGCTTCAGTAGATTTAACCATCTTCTCCCTTCACTTGGCTGGGGCTTCCTCTATTCTTGG
>Capitulum_mitella_ON495560
CCCGACATGGCCTTCCCTCGTCTTAACAATATAAGTTTCTGACTTCTTCCTCCCGCCCTTATACTACTAATTAGAGGTTCCTTGGTAGAAGCAGGAGCAGGTACTGGGTGAACCGTCTACCCTCCTCTAGCCAGTAATATTGCTCACTCGGGAGCTTCAGTAGATTTAACCATCTTCTCCCTTCACTTGGCTGGGGCTTCCTCTATTCTTGG
>Capitulum_mitella_ON495570
CCCGACATGGCCTTCCCTCGTCTTAACAATATAAGTTTCTGACTTCTTCCTCCCGCCCTTATACTACTAATTAGAGGTTCCTTGGTAGAAGCAGGAGCAGGTACTGGGTGAACCGTCTACCCTCCTCTAGCCAGTAATATTGCTCACTCGGGAGCTTCAGTAGATTTAACCATCTTCTCCCTTCACTTGGCTGGGGCTTCCTCTATTCTTGG
>Capitulum_mitella_ON495582
CCCGACATGGCCTTCCCTCGTCTTAACAATATAAGTTTCTGACTTCTTCCTCCCGCCCTTATACTACTAATTAGAGGTTCCTTGGTAGAAGCAGGAGCAGGTACTGGGTGAACCGTCTACCCTCCTCTAGCCAGTAATATTGCTCACTCGGGAGCTTCAGTAGATTTAACCATCTTCTCCCTTCACTTGGCTGGGGCTTCCTCTATTCTTGG
>Capitulum_mitella_MG203945
CCCGACATGGCCTTCCCTCGTCTTAACAATATAAGTTTCTGACTTCTTCCTCCCGCCCTTATACTACTAATTAGAGGTTCCTTGGTAGAAGCAGGAGCAGGTACTGGGTGAACCGTCTACCCTCCTCTAGCCAGTAATATTGCTCACTCGGGAGCTTCAGTAGATTTAACCATCTTCTCCCTTCACTTGGCTGGGGCTTCCTCTATTCTTGG
>Capitulum_mitella_ON495549
CCCGACATGGCCTTCCCTCGTCTTAACAATATAAGTTTCTGACTTCTTCCTCCCGCCCTTATACTACTAATTAGAGGTTCCTTGGTAGAAGCAGGAGCAGGTACTGGGTGAACCGTCTACCCTCCTCTAGCCAGTAATATTGCTCACTCGGGAGCTTCAGTAGATTTAACCATCTTCTCCCTTCACTTGGCTGGGGCTTCCTCTATTCTTGG
>Capitulum_mitella_ON495565
CCCGACATGGCCTTCCCTCGTCTTAACAATATAAGTTTCTGACTTCTTCCTCCCGCCCTTATACTACTAATTAGAGGTTCCTTGGTAGAAGCAGGAGCAGGTACTGGGTGAACCGTCTACCCTCCTCTAGCCAGTAATATTGCTCACTCGGGAGCTTCAGTAGATTTAACCATCTTCTCCCTTCACTTGGCTGGGGCTTCCTCTATTCTTGG
>Capitulum_mitella_ON495475
CCCGACATGGCCTTCCCTCGTCTTAACAATATAAGTTTCTGACTTCTTCCTCCCGCCCTTATACTACTAATTAGAGGTTCCTTGGTAGAAGCAGGAGCAGGTACTGGGTGAACCGTCTACCCTCCTCTAGCCAGTAATATTGCTCACTCGGGAGCTTCAGTAGATTTAACCATCTTCTCCCTTCACTTGGCTGGGGCTTCCTCTATTCTTGG
>Capitulum_mitella_ON495499
CCCGACATGGCCTTCCCTCGTCTTAACAATATAAGTTTCTGACTTCTTCCTCCCGCCCTTATACTACTAATTAGAGGTTCCTTGGTAGAAGCAGGAGCAGGTACTGGGTGAACCGTCTACCCTCCTCTAGCCAGTAATATTGCTCACTCGGGAGCTTCAGTAGATTTAACCATCTTCTCCCTTCACTTGGCTGGGGCTTCCTCTATTCTTGG
>Capitulum_mitella_ON495515
CCCGACATGGCCTTCCCTCGTCTTAACAATATAAGTTTCTGACTTCTTCCTCCCGCCCTTATACTACTAATTAGAGGTTCCTTGGTAGAAGCAGGAGCAGGTACTGGGTGAACCGTCTACCCTCCTCTAGCCAGTAATATTGCTCACTCGGGAGCTTCAGTAGATTTAACCATCTTCTCCCTTCACTTGGCTGGGGCTTCCTCTATTCTTGG
>Capitulum_mitella_ON495538
CCCGACATGGCCTTCCCTCGTCTTAACAATATAAGTTTCTGACTTCTTCCTCCCGCCCTTATACTACTAATTAGAGGTTCCTTGGTAGAAGCAGGAGCAGGTACTGGGTGAACCGTCTACCCTCCTCTAGCCAGTAATATTGCTCACTCGGGAGCTTCAGTAGATTTAACCATCTTCTCCCTTCACTTGGCTGGGGCTTCCTCTATTCTTGG
>Capitulum_mitella_ON495497
CCCGACATGGCCTTCCCTCGTCTTAACAATATAAGTTTCTGACTTCTTCCTCCCGCCCTTATACTACTAATTAGAGGTTCCTTGGTAGAAGCAGGAGCAGGTACTGGGTGAACCGTCTACCCTCCTCTAGCCAGTAATATTGCTCACTCGGGAGCTTCAGTAGATTTAACCATCTTCTCCCTTCACTTGGCTGGGGCTTCCTCTATTCTTGG
>Capitulum_mitella_ON495519
CCCGACATGGCCTTCCCTCGTCTTAACAATATAAGTTTCTGACTTCTTCCTCCCGCCCTTATACTACTAATTAGAGGTTCCTTGGTAGAAGCAGGAGCAGGTACTGGGTGAACCGTCTACCCTCCTCTAGCCAGTAATATTGCTCACTCGGGAGCTTCAGTAGATTTAACCATCTTCTCCCTTCACTTGGCTGGGGCTTCCTCTATTCTTGG
>Capitulum_mitella_ON495585
CCCGACATGGCCTTCCCTCGTCTTAACAATATAAGTTTCTGACTTCTTCCTCCCGCCCTTATACTACTAATTAGAGGTTCCTTGGTAGAAGCAGGAGCAGGTACTGGGTGAACCGTCTACCCTCCTCTAGCCAGTAATATTGCTCACTCGGGAGCTTCAGTAGATTTAACCATCTTCTCCCTTCACTTGGCTGGGGCTTCCTCTATTCTTGG
>Capitulum_mitella_ON495480
CCCGACATGGCCTTCCCTCGTCTTAACAATATAAGTTTCTGACTTCTTCCTCCCGCCCTTATACTACTAATTAGAGGTTCCTTGGTAGAAGCAGGAGCAGGTACTGGGTGAACCGTCTACCCTCCTCTAGCCAGTAATATTGCTCACTCGGGAGCTTCAGTAGATTTAACCATCTTCTCCCTTCACTTGGCTGGGGCTTCCTCTATTCTTGG
>Capitulum_mitella_ON495540
CCCGACATGGCCTTCCCTCGTCTTAACAATATAAGTTTCTGACTTCTTCCTCCCGCCCTTATACTACTAATTAGAGGTTCCTTGGTAGAAGCAGGAGCAGGTACTGGGTGAACCGTCTACCCTCCTCTAGCCAGTAATATTGCTCACTCGGGAGCTTCAGTAGATTTAACCATCTTCTCCCTTCACTTGGCTGGGGCTTCCTCTATTCTTGG
>Capitulum_mitella_ON495556
CCCGACATGGCCTTCCCTCGTCTTAACAATATAAGTTTCTGACTTCTTCCTCCCGCCCTTATACTACTAATTAGAGGTTCCTTGGTAGAAGCAGGAGCAGGTACTGGGTGAACCGTCTACCCTCCTCTAGCCAGTAATATTGCTCACTCGGGAGCTTCAGTAGATTTAACCATCTTCTCCCTTCACTTGGCTGGGGCTTCCTCTATTCTTGG
>Capitulum_mitella_ON495545
CCCGACATGGCCTTCCCTCGTCTTAACAATATAAGTTTCTGACTTCTTCCTCCCGCCCTTATACTACTAATTAGAGGTTCCTTGGTAGAAGCAGGAGCAGGTACTGGGTGAACCGTCTACCCTCCTCTAGCCAGTAATATTGCTCACTCGGGAGCTTCAGTAGATTTAACCATCTTCTCCCTTCACTTGGCTGGGGCTTCCTCTATTCTTGG
>Capitulum_mitella_ON495561
CCCGACATGGCCTTCCCTCGTCTTAACAATATAAGTTTCTGACTTCTTCCTCCCGCCCTTATACTACTAATTAGAGGTTCCTTGGTAGAAGCAGGAGCAGGTACTGGGTGAACCGTCTACCCTCCTCTAGCCAGTAATATTGCTCACTCGGGAGCTTCAGTAGATTTAACCATCTTCTCCCTTCACTTGGCTGGGGCTTCCTCTATTCTTGG
>Capitulum_mitella_ON495581
CCCGACATGGCCTTCCCTCGTCTTAACAATATAAGTTTCTGACTTCTTCCTCCCGCCCTTATACTACTAATTAGAGGTTCCTTGGTAGAAGCAGGAGCAGGTACTGGGTGAACCGTCTACCCTCCTCTAGCCAGTAATATTGCTCACTCGGGAGCTTCAGTAGATTTAACCATCTTCTCCCTTCACTTGGCTGGGGCTTCCTCTATTCTTGG
>Capitulum_mitella_ON495580
CCCGACATGGCCTTCCCTCGTCTTAACAATATAAGTTTCTGACTTCTTCCTCCCGCCCTTATACTACTAATTAGAGGTTCCTTGGTAGAAGCAGGAGCAGGTACTGGGTGAACCGTCTACCCTCCTCTAGCCAGTAATATTGCTCACTCGGGAGCTTCAGTAGATTTAACCATCTTCTCCCTTCACTTGGCTGGGGCTTCCTCTATTCTTGG
>Capitulum_mitella_ON495457
CCCGACATGGCCTTCCCTCGTCTTAACAATATAAGTTTCTGACTTCTTCCTCCCGCCCTTATACTACTAATTAGAGGTTCCTTGGTAGAAGCAGGAGCAGGTACTGGGTGAACCGTCTACCCTCCTCTAGCCAGTAATATTGCTCACTCGGGAGCTTCAGTAGATTTAACCATCTTCTCCCTTCACTTGGCTGGGGCTTCCTCTATTCTTGG
>Capitulum_mitella_ON495452
CCCGACATGGCCTTCCCTCGTCTTAACAATATAAGTTTCTGACTTCTTCCTCCCGCCCTTATACTACTAATTAGAGGTTCCTTGGTAGAAGCAGGAGCAGGTACTGGGTGAACCGTCTACCCTCCTCTAGCCAGTAATATTGCTCACTCGGGAGCTTCAGTAGATTTAACCATCTTCTCCCTTCACTTGGCTGGGGCTTCCTCTATTCTTGG
>Capitulum_mitella_ON495461
CCCGACATGGCCTTCCCTCGTCTTAACAATATAAGTTTCTGACTTCTTCCTCCCGCCCTTATACTACTAATTAGAGGTTCCTTGGTAGAAGCAGGAGCAGGTACTGGGTGAACCGTCTACCCTCCTCTAGCCAGTAATATTGCTCACTCGGGAGCTTCAGTAGATTTAACCATCTTCTCCCTTCACTTGGCTGGGGCTTCCTCTATTCTTGG
>Capitulum_mitella_ON495469
CCCGACATGGCCTTCCCTCGTCTTAACAATATAAGTTTCTGACTTCTTCCTCCCGCCCTTATACTACTAATTAGAGGTTCCTTGGTAGAAGCAGGAGCAGGTACTGGGTGAACCGTCTACCCTCCTCTAGCCAGTAATATTGCTCACTCGGGAGCTTCAGTAGATTTAACCATCTTCTCCCTTCACTTGGCTGGGGCTTCCTCTATTCTTGG
>Capitulum_mitella_ON495476
CCCGACATGGCCTTCCCTCGTCTTAACAATATAAGTTTCTGACTTCTTCCTCCCGCCCTTATACTACTAATTAGAGGTTCCTTGGTAGAAGCAGGAGCAGGTACTGGGTGAACCGTCTACCCTCCTCTAGCCAGTAATATTGCTCACTCGGGAGCTTCAGTAGATTTAACCATCTTCTCCCTTCACTTGGCTGGGGCTTCCTCTATTCTTGG
>Capitulum_mitella_ON495494
CCCGACATGGCCTTCCCTCGTCTTAACAATATAAGTTTCTGACTTCTTCCTCCCGCCCTTATACTACTAATTAGAGGTTCCTTGGTAGAAGCAGGAGCAGGTACTGGGTGAACCGTCTACCCTCCTCTAGCCAGTAATATTGCTCACTCGGGAGCTTCAGTAGATTTAACCATCTTCTCCCTTCACTTGGCTGGGGCTTCCTCTATTCTTGG
>Capitulum_mitella_ON495547
CCCGACATGGCCTTCCCTCGTCTTAACAATATAAGTTTCTGACTTCTTCCTCCCGCCCTTATACTACTAATTAGAGGTTCCTTGGTAGAAGCAGGAGCAGGTACTGGGTGAACCGTCTACCCTCCTCTAGCCAGTAATATTGCTCACTCGGGAGCTTCAGTAGATTTAACCATCTTCTCCCTTCACTTGGCTGGGGCTTCCTCTATTCTTGG
>Capitulum_mitella_ON495563
CCCGACATGGCCTTCCCTCGTCTTAACAATATAAGTTTCTGACTTCTTCCTCCCGCCCTTATACTACTAATTAGAGGTTCCTTGGTAGAAGCAGGAGCAGGTACTGGGTGAACCGTCTACCCTCCTCTAGCCAGTAATATTGCTCACTCGGGAGCTTCAGTAGATTTAACCATCTTCTCCCTTCACTTGGCTGGGGCTTCCTCTATTCTTGG
>Capitulum_mitella_ON495577
CCCGACATGGCCTTCCCTCGTCTTAACAATATAAGTTTCTGACTTCTTCCTCCCGCCCTTATACTACTAATTAGAGGTTCCTTGGTAGAAGCAGGAGCAGGTACTGGGTGAACCGTCTACCCTCCTCTAGCCAGTAATATTGCTCACTCGGGAGCTTCAGTAGATTTAACCATCTTCTCCCTTCACTTGGCTGGGGCTTCCTCTATTCTTGG
>Capitulum_mitella_ON495467
CCCGACATGGCCTTCCCTCGTCTTAACAATATAAGTTTCTGACTTCTTCCTCCCGCCCTTATACTACTAATTAGAGGTTCCTTGGTAGAAGCAGGAGCAGGTACTGGGTGAACCGTCTACCCTCCTCTAGCCAGTAATATTGCTCACTCGGGAGCTTCAGTAGATTTAACCATCTTCTCCCTTCACTTGGCTGGGGCTTCCTCTATTCTTGG
>Capitulum_mitella_ON495493
CCCGACATGGCCTTCCCTCGTCTTAACAATATAAGTTTCTGACTTCTTCCTCCCGCCCTTATACTACTAATTAGAGGTTCCTTGGTAGAAGCAGGAGCAGGTACTGGGTGAACCGTCTACCCTCCTCTAGCCAGTAATATTGCTCACTCGGGAGCTTCAGTAGATTTAACCATCTTCTCCCTTCACTTGGCTGGGGCTTCCTCTATTCTTGG
>Capitulum_mitella_ON495504
CCCGACATGGCCTTCCCTCGTCTTAACAATATAAGTTTCTGACTTCTTCCTCCCGCCCTTATACTACTAATTAGAGGTTCCTTGGTAGAAGCAGGAGCAGGTACTGGGTGAACCGTCTACCCTCCTCTAGCCAGTAATATTGCTCACTCGGGAGCTTCAGTAGATTTAACCATCTTCTCCCTTCACTTGGCTGGGGCTTCCTCTATTCTTGG
>Capitulum_mitella_ON495509
CCCGACATGGCCTTCCCTCGTCTTAACAATATAAGTTTCTGACTTCTTCCTCCCGCCCTTATACTACTAATTAGAGGTTCCTTGGTAGAAGCAGGAGCAGGTACTGGGTGAACCGTCTACCCTCCTCTAGCCAGTAATATTGCTCACTCGGGAGCTTCAGTAGATTTAACCATCTTCTCCCTTCACTTGGCTGGGGCTTCCTCTATTCTTGG
>Capitulum_mitella_ON495518
CCCGACATGGCCTTCCCTCGTCTTAACAATATAAGTTTCTGACTTCTTCCTCCCGCCCTTATACTACTAATTAGAGGTTCCTTGGTAGAAGCAGGAGCAGGTACTGGGTGAACCGTCTACCCTCCTCTAGCCAGTAATATTGCTCACTCGGGAGCTTCAGTAGATTTAACCATCTTCTCCCTTCACTTGGCTGGGGCTTCCTCTATTCTTGG
>Capitulum_mitella_ON495524
CCCGACATGGCCTTCCCTCGTCTTAACAATATAAGTTTCTGACTTCTTCCTCCCGCCCTTATACTACTAATTAGAGGTTCCTTGGTAGAAGCAGGAGCAGGTACTGGGTGAACCGTCTACCCTCCTCTAGCCAGTAATATTGCTCACTCGGGAGCTTCAGTAGATTTAACCATCTTCTCCCTTCACTTGGCTGGGGCTTCCTCTATTCTTGG
>Capitulum_mitella_ON495526
CCCGACATGGCCTTCCCTCGTCTTAACAATATAAGTTTCTGACTTCTTCCTCCCGCCCTTATACTACTAATTAGAGGTTCCTTGGTAGAAGCAGGAGCAGGTACTGGGTGAACCGTCTACCCTCCTCTAGCCAGTAATATTGCTCACTCGGGAGCTTCAGTAGATTTAACCATCTTCTCCCTTCACTTGGCTGGGGCTTCCTCTATTCTTGG
>Capitulum_mitella_ON495527
CCCGACATGGCCTTCCCTCGTCTTAACAATATAAGTTTCTGACTTCTTCCTCCCGCCCTTATACTACTAATTAGAGGTTCCTTGGTAGAAGCAGGAGCAGGTACTGGGTGAACCGTCTACCCTCCTCTAGCCAGTAATATTGCTCACTCGGGAGCTTCAGTAGATTTAACCATCTTCTCCCTTCACTTGGCTGGGGCTTCCTCTATTCTTGG
>Capitulum_mitella_ON495542
CCCGACATGGCCTTCCCTCGTCTTAACAATATAAGTTTCTGACTTCTTCCTCCCGCCCTTATACTACTAATTAGAGGTTCCTTGGTAGAAGCAGGAGCAGGTACTGGGTGAACCGTCTACCCTCCTCTAGCCAGTAATATTGCTCACTCGGGAGCTTCAGTAGATTTAACCATCTTCTCCCTTCACTTGGCTGGGGCTTCCTCTATTCTTGG
>Capitulum_mitella_ON495558
CCCGACATGGCCTTCCCTCGTCTTAACAATATAAGTTTCTGACTTCTTCCTCCCGCCCTTATACTACTAATTAGAGGTTCCTTGGTAGAAGCAGGAGCAGGTACTGGGTGAACCGTCTACCCTCCTCTAGCCAGTAATATTGCTCACTCGGGAGCTTCAGTAGATTTAACCATCTTCTCCCTTCACTTGGCTGGGGCTTCCTCTATTCTTGG
>Capitulum_mitella_ON495546
CCCGACATGGCCTTCCCTCGTCTTAACAATATAAGTTTCTGACTTCTTCCTCCCGCCCTTATACTACTAATTAGAGGTTCCTTGGTAGAAGCAGGAGCAGGTACTGGGTGAACCGTCTACCCTCCTCTAGCCAGTAATATTGCTCACTCGGGAGCTTCAGTAGATTTAACCATCTTCTCCCTTCACTTGGCTGGGGCTTCCTCTATTCTTGG
>Capitulum_mitella_ON495562
CCCGACATGGCCTTCCCTCGTCTTAACAATATAAGTTTCTGACTTCTTCCTCCCGCCCTTATACTACTAATTAGAGGTTCCTTGGTAGAAGCAGGAGCAGGTACTGGGTGAACCGTCTACCCTCCTCTAGCCAGTAATATTGCTCACTCGGGAGCTTCAGTAGATTTAACCATCTTCTCCCTTCACTTGGCTGGGGCTTCCTCTATTCTTGG
>Capitulum_mitella_ON495578
CCCGACATGGCCTTCCCTCGTCTTAACAATATAAGTTTCTGACTTCTTCCTCCCGCCCTTATACTACTAATTAGAGGTTCCTTGGTAGAAGCAGGAGCAGGTACTGGGTGAACCGTCTACCCTCCTCTAGCCAGTAATATTGCTCACTCGGGAGCTTCAGTAGATTTAACCATCTTCTCCCTTCACTTGGCTGGGGCTTCCTCTATTCTTGG
>Capitulum_mitella_ON495583
CCCGACATGGCCTTCCCTCGTCTTAACAATATAAGTTTCTGACTTCTTCCTCCCGCCCTTATACTACTAATTAGAGGTTCCTTGGTAGAAGCAGGAGCAGGTACTGGGTGAACCGTCTACCCTCCTCTAGCCAGTAATATTGCTCACTCGGGAGCTTCAGTAGATTTAACCATCTTCTCCCTTCACTTGGCTGGGGCTTCCTCTATTCTTGG
>Capitulum_mitella_ON495451
CCCGACATGGCCTTCCCTCGTCTTAACAATATAAGTTTCTGACTTCTTCCTCCCGCCCTTATACTACTAATTAGAGGTTCCTTGGTAGAAGCAGGAGCAGGTACTGGGTGAACCGTCTACCCTCCTCTAGCCAGTAATATTGCTCACTCGGGAGCTTCAGTAGATTTAACCATCTTCTCCCTTCACTTGGCTGGGGCTTCCTCTATTCTTGG
>Capitulum_mitella_ON495458
CCCGACATGGCCTTCCCTCGTCTTAACAATATAAGTTTCTGACTTCTTCCTCCCGCCCTTATACTACTAATTAGAGGTTCCTTGGTAGAAGCAGGAGCAGGTACTGGGTGAACCGTCTACCCTCCTCTAGCCAGTAATATTGCTCACTCGGGAGCTTCAGTAGATTTAACCATCTTCTCCCTTCACTTGGCTGGGGCTTCCTCTATTCTTGG
>Capitulum_mitella_ON495508
CCCGACATGGCCTTCCCTCGTCTTAACAATATAAGTTTCTGACTTCTTCCTCCCGCCCTTATACTACTAATTAGAGGTTCCTTGGTAGAAGCAGGAGCAGGTACTGGGTGAACCGTCTACCCTCCTCTAGCCAGTAATATTGCTCACTCGGGAGCTTCAGTAGATTTAACCATCTTCTCCCTTCACTTGGCTGGGGCTTCCTCTATTCTTGG
>Capitulum_mitella_ON495584
CCCGACATGGCCTTCCCTCGTCTTAACAATATAAGTTTCTGACTTCTTCCTCCCGCCCTTATACTACTAATTAGAGGTTCCTTGGTAGAAGCAGGAGCAGGTACTGGGTGAACCGTCTACCCTCCTCTAGCCAGTAATATTGCTCACTCGGGAGCTTCAGTAGATTTAACCATCTTCTCCCTTCACTTGGCTGGGGCTTCCTCTATTCTTGG
>Capitulum_mitella_ON495446
CCCGACATGGCCTTCCCTCGTCTTAACAATATAAGTTTCTGACTTCTTCCTCCCGCCCTTATACTACTAATTAGAGGTTCCTTGGTAGAAGCAGGAGCAGGTACTGGGTGAACCGTCTACCCTCCTCTAGCCAGTAATATTGCTCACTCGGGAGCTTCAGTAGATTTAACCATCTTCTCCCTTCACTTGGCTGGGGCTTCCTCTATTCTTGG
>Capitulum_mitella_ON495454
CCCGACATGGCCTTCCCTCGTCTTAACAATATAAGTTTCTGACTTCTTCCTCCCGCCCTTATACTACTAATTAGAGGTTCCTTGGTAGAAGCAGGAGCAGGTACTGGGTGAACCGTCTACCCTCCTCTAGCCAGTAATATTGCTCACTCGGGAGCTTCAGTAGATTTAACCATCTTCTCCCTTCACTTGGCTGGGGCTTCCTCTATTCTTGG
>Capitulum_mitella_ON495462
CCCGACATGGCCTTCCCTCGTCTTAACAATATAAGTTTCTGACTTCTTCCTCCCGCCCTTATACTACTAATTAGAGGTTCCTTGGTAGAAGCAGGAGCAGGTACTGGGTGAACCGTCTACCCTCCTCTAGCCAGTAATATTGCTCACTCGGGAGCTTCAGTAGATTTAACCATCTTCTCCCTTCACTTGGCTGGGGCTTCCTCTATTCTTGG
>Capitulum_mitella_ON495477
CCCGACATGGCCTTCCCTCGTCTTAACAATATAAGTTTCTGACTTCTTCCTCCCGCCCTTATACTACTAATTAGAGGTTCCTTGGTAGAAGCAGGAGCAGGTACTGGGTGAACCGTCTACCCTCCTCTAGCCAGTAATATTGCTCACTCGGGAGCTTCAGTAGATTTAACCATCTTCTCCCTTCACTTGGCTGGGGCTTCCTCTATTCTTGG
>Capitulum_mitella_ON495495
CCCGACATGGCCTTCCCTCGTCTTAACAATATAAGTTTCTGACTTCTTCCTCCCGCCCTTATACTACTAATTAGAGGTTCCTTGGTAGAAGCAGGAGCAGGTACTGGGTGAACCGTCTACCCTCCTCTAGCCAGTAATATTGCTCACTCGGGAGCTTCAGTAGATTTAACCATCTTCTCCCTTCACTTGGCTGGGGCTTCCTCTATTCTTGG
>Capitulum_mitella_ON495507
CCCGACATGGCCTTCCCTCGTCTTAACAATATAAGTTTCTGACTTCTTCCTCCCGCCCTTATACTACTAATTAGAGGTTCCTTGGTAGAAGCAGGAGCAGGTACTGGGTGAACCGTCTACCCTCCTCTAGCCAGTAATATTGCTCACTCGGGAGCTTCAGTAGATTTAACCATCTTCTCCCTTCACTTGGCTGGGGCTTCCTCTATTCTTGG
>Capitulum_mitella_ON495517
CCCGACATGGCCTTCCCTCGTCTTAACAATATAAGTTTCTGACTTCTTCCTCCCGCCCTTATACTACTAATTAGAGGTTCCTTGGTAGAAGCAGGAGCAGGTACTGGGTGAACCGTCTACCCTCCTCTAGCCAGTAATATTGCTCACTCGGGAGCTTCAGTAGATTTAACCATCTTCTCCCTTCACTTGGCTGGGGCTTCCTCTATTCTTGG
>Capitulum_mitella_ON495539
CCCGACATGGCCTTCCCTCGTCTTAACAATATAAGTTTCTGACTTCTTCCTCCCGCCCTTATACTACTAATTAGAGGTTCCTTGGTAGAAGCAGGAGCAGGTACTGGGTGAACCGTCTACCCTCCTCTAGCCAGTAATATTGCTCACTCGGGAGCTTCAGTAGATTTAACCATCTTCTCCCTTCACTTGGCTGGGGCTTCCTCTATTCTTGG
>Capitulum_mitella_ON495555
CCCGACATGGCCTTCCCTCGTCTTAACAATATAAGTTTCTGACTTCTTCCTCCCGCCCTTATACTACTAATTAGAGGTTCCTTGGTAGAAGCAGGAGCAGGTACTGGGTGAACCGTCTACCCTCCTCTAGCCAGTAATATTGCTCACTCGGGAGCTTCAGTAGATTTAACCATCTTCTCCCTTCACTTGGCTGGGGCTTCCTCTATTCTTGG
>Capitulum_mitella_ON495571
CCCGACATGGCCTTCCCTCGTCTTAACAATATAAGTTTCTGACTTCTTCCTCCCGCCCTTATACTACTAATTAGAGGTTCCTTGGTAGAAGCAGGAGCAGGTACTGGGTGAACCGTCTACCCTCCTCTAGCCAGTAATATTGCTCACTCGGGAGCTTCAGTAGATTTAACCATCTTCTCCCTTCACTTGGCTGGGGCTTCCTCTATTCTTGG
>Capitulum_mitella_PQ164746
CCCGACATGGCCTTCCCTCGTCTTAACAATATAAGTTTCTGACTTCTTCCTCCCGCCCTTATACTACTAATTAGAGGTTCCTTGGTAGAAGCAGGAGCAGGTACTGGGTGAACCGTCTACCCTCCTCTAGCCAGTAATATTGCTCACTCGGGAGCTTCAGTAGATTTAACCATCTTCTCCCTTCACTTGGCTGGGGCTTCCTCTATTCTTGG
>Capitulum_mitella_KF484200
CCCGACATGGCCTTCCCTCGTCTTAACAATATAAGTTTCTGACTTCTTCCTCCCGCCCTTATACTACTAATTAGAGGTTCCTTGGTAGAAGCAGGAGCAGGTACTGGGTGAACCGTCTACCCTCCTCTAGCCAGTAATATTGCTCACTCGGGAGCTTCAGTAGATTTAACCATCTTCTCCCTTCACTTGGCTGGGGCTTCCTCTATTCTTGG
>Capitulum_mitella_KF484201
CCCGACATGGCCTTCCCTCGTCTTAACAATATAAGTTTCTGACTTCTTCCTCCCGCCCTTATACTACTAATTAGAGGTTCCTTGGTAGAAGCAGGAGCAGGTACTGGGTGAACCGTCTACCCTCCTCTAGCCAGTAATATTGCTCACTCGGGAGCTTCAGTAGATTTAACCATCTTCTCCCTTCACTTGGCTGGGGCTTCCTCTATTCTTGG
>Capitulum_mitella_KC138459
CCCGACATGGCCTTCCCTCGTCTTAACAATATAAGTTTCTGACTTCTTCCTCCCGCCCTTATACTACTAATTAGAGGTTCCTTGGTAGAAGCAGGAGCAGGTACTGGGTGAACCGTCTACCCTCCTCTAGCCAGTAATATTGCTCACTCGGGAGCTTCAGTAGATTTAACCATCTTCTCCCTTCACTTGGCTGGGGCTTCCTCTATTCTTGG
>Capitulum_mitella_ON495576
CCCGACATGGCCTTCCCTCGTCTTAACAATATAAGTTTCTGACTTCTTCCTCCCGCCCTTATACTACTAATTAGAGGTTCCTTGGTAGAAGCAGGAGCAGGTACTGGGTGAACCGTCTACCCTCCTCTAGCCAGTAATATTGCTCACTCGGGAGCTTCAGTAGATTTAACCATCTTCTCCCTTCACTTGGCTGGGGCTTCCTCTATTCTTGG
>Lepas_anatifera_KY683494
CCTGATATGGCTTTCCCTCGCCTAAATAATATAAGATTTTGGCTTCGACCACCATCACTTATACGGTTAATTAGAGGTTCATTAGTTGAGGCAGGAGCCGGTCCAGGATGAACTGTATACCCCCATCTATCTAGAAGTATTGCTCACTCCTGGGCATCTGCAGATTTGTCTATCTTCTCCCTTCATTGAGCTGGTGCCTCATCAATTCTTGG
>Facetotecta_sp._KT383424
CCAGATATAGCATTTCCTCGAATAAATAATATAAGATTTTGACTATTACCTCCTGCTCTAACTTTATTAATTTCAAGAAGATTAATAGAAAGGGGAGCAGGAACTGGTTGAACAGTTTATCCTCCCCTTTCTGGAAATATTTCTCATAGAGGAATTTCTGTAGATATAACAATTTTTTCTTTACATTTAGCTGGAGCTAGTTCTATTTTAGG
>Scalpellum_sp._KJ641752
CCTGATATGGCTTTCCCCCGACTAAACAACATAAGCTTTTGGCTCCTCCCCCCCTCTCTTATCCTTTTAATCAGAGGCTCCTTAGTAGAAGCGGGGGCCGGAACAGGTTGAACGGTGTACCCTCCTTTAGCCAGAAACCTCTCCCATTCAGGCGCCTCCGTAGATCTCACTATTTTTTCCCTCCACTTAGCAGGGGCCTCCTCTATTTTAGG
>Scalpellum_sp._KJ641753
CCTGATATGGCTTTCCCCCGACTAAACAACATAAGCTTTTGGCTCCTCCCCCCCTCTCTTATCCTTTTAATCAGAGGCTCCTTAGTAGAAGCGGGGGCCGGAACAGGTTGAACGGTGTACCCTCCTTTAGCCAGAAACCTCTCCCATTCAGGCGCCTCCGTAGATCTCACTATTTTTTCCCTCCACTTAGCAGGGGCCTCCTCTATTTTAGG
>Scalpellum_sp._KJ641754
CCTGATATGGCTTTCCCCCGACTAAACAACATAAGCTTTTGGCTCCTCCCCCCCTCTCTTATCCTTTTAATCAGAGGCTCCTTAGTAGAAGCGGGGGCCGGAACAGGTTGAACGGTGTACCCTCCTTTAGCCAGAAACCTCTCCCATTCAGGCGCCTCCGTAGATCTCACTATTTTTTCCCTCCACTTAGCAGGGGCCTCCTCTATTTTAGG
>Scalpellum_sp._KJ641755
CCTGATATGGCTTTCCCCCGACTAAACAACATAAGCTTTTGGCTCCTCCCCCCCTCTCTTATCCTTTTAATCAGAGGCTCCTTAGTAGAAGCGGGGGCCGGAACAGGTTGAACGGTGTACCCTCCTTTAGCCAGAAACCTCTCCCATTCAGGCGCCTCCGTAGATCTCACTATTTTTTCCCTCCACTTAGCAGGGGCCTCCTCTATTTTAGG
>Scalpellum_sp._MG029410
CCTGATATGGCTTTCCCCCGACTAAACAACATAAGCTTTTGGCTCCTCCCCCCCTCTCTTATCCTTTTAATCAGAGGCTCCTTAGTAGAAGCGGGGGCCGGAACAGGTTGAACGGTGTACCCTCCTTTAGCCAGAAACCTCTCCCATTCAGGCGCCTCCGTAGATCTCACTATTTTTTCCCTCCACTTAGCAGGGGCCTCCTCTATTTTAGG
>Weltnerium_sp._KF484244
CCTGACATAGCTTTCCCCCGGTTAAATAATATAAGATTTTGACTTCTCCCCCCTGCTCTCCTCCTCTTAATTAGCGGTTCCTTAGTAGAAGCAGGAGCAGGGACAGGATGAACCGTCTACCCTCCATTAGCAAGAAACCTCTCCCATTCGGGAGCCTCTGTAGATCTTACTATTTTTTCCTTACATTTAGCAGGGGCCTCCTCTATTTTAGG
>Weltnerium_sp._KF484245
CCTGACATAGCTTTCCCCCGGTTAAATAATATAAGATTTTGACTTCTCCCCCCTGCTCTCCTCCTCTTAATTAGCGGTTCCTTAGTAGAAGCAGGAGCAGGGACAGGATGAACCGTCTACCCTCCATTAGCAAGAAACCTCTCCCATTCGGGAGCCTCTGTAGATCTTACTATTTTTTCCTTACATTTAGCAGGGGCCTCCTCTATTTTAGG
>Ornatoscalpellum_stroemii_MG935028
CCTGATATAGCCTTTCCTCGTCTCAACAATATAAGATTTTGACTTCTTCCTCCTGCCTTATTACTATTAATTAGAAGAAGAATAGTGGAAACAGGAGCAGGGACAGGTTGAACTGTATACCCTCCCCTGGCAAGTAATATTTCACACTCAGGAGCTTCTGTAGATTTAACTATTTTTTCCTTACATCTTGCAGGAGCTTCCTCTATTTTAGG
>Ornatoscalpellum_stroemii_MG935144
CCTGATATAGCCTTTCCTCGTCTCAACAATATAAGATTTTGACTTCTTCCTCCTGCCTTATTACTATTAATTAGAAGAAGAATAGTGGAAACAGGAGCAGGGACAGGTTGAACTGTATACCCTCCCCTGGCAAGTAATATTTCACACTCAGGAGCTTCTGTAGATTTAACTATTTTTTCCTTACATCTTGCAGGAGCTTCCTCTATTTTAGG
>Amigdoscalpellum_sp._KF484190
CCTGACATAGCCTTTCCTCGCCTAAACAATATAAGATTTTGACTACTCCCTCCTGCCCTAATACTCCTGTTAAGAGGGGCCTTAGTAGAAGCAGGGGCCGGGACCGGGTGAACTGTTTATCCTCCTCTAGCAAGAAATATCTCTCACTCAGGAGCCTCCGTAGACCTTACTATTTTTTCCTTACATCTTGCTGGAGCCTTTTCTATTTTAGG
>Amigdoscalpellum_elegans_KF484241
CCAGATATAGCCTTTCCCCGCTTAAACAACATAAGATTTTGACTACTCCCTCCTGCCTTAATACTTCTTTTAAGAGGAGCCTTAGTAGAAGCCGGGGCAGGAACAGGATGAACGGTTTACCCTCCCTTAGCAAGGAATATCTCCCATTCAGGAGCCTCTGTAGATCTTACTATTTTTTCTCTCCACCTCGCAGGAGCCTCCTCTATTTTAGG
>Chthamalus_fragilis_MH029037
CCGGATATAGCTTTCCCTCGTCTTAATAATATAAGTTTCTGGCTTCTGCCTCCTGCTCTTATGTTATTAATTAGAGGGTCCCTNGTAGAANNNGGGGCAGGCACTGGGTGAACTGTTTATCCTCCTCTATCNAGTAATATTGCTCACNCGGGAGGTTNTGTGGATTTATCNATTTTNTCTTTACACTTAGNGGGNGGTTTTTCTATTTTAGG
>Lepas_testudinata_MT563436
CCTGACATAGCATTCCCCAGCCTGAATAATATAAGATTTTGACTCGTACCACCAGCACTTATGTTATTAATTGGATGTTCCCTAGGGGAAGCCGGGGCAGGAACTGGTTGGACCGTTTATCCTCCGTTATCCAGAAATATTGCTCACTCTGGGGCGTCAGTAGATCTATCTATTTTTTCTGTTCATCTGTCAGGTGCCTCTTCTATTCTTGG
>Conchoderma_auritum_MT563441
CCTGACATGGCCTTCCCCCGGCTCAATAACATAAAATTTTGGCTTTTACCCCCTGCCCTGATATTGTTAATTAGGGGCCCTCTAGTGGAGGCCGGGGCCGGGACAGGGTGGACAGTCTACCCCCCCCTTTCGAGAAATATCGCTCACTCCGGAGCTTCCGGGGATTTATCGATTTTTTCCCTTCATTTAGCAGGGGCATCTCCGATTTTAGG
>Neoverruca_brachylepadoformis_MW497318
CCAGATATGGCTTTCCCACGACTAAACAATATAAGATTCTGGTTATTACCTCCTTCTTTAATACTTTTAGTAAGAAGTTCCTTAGTTGAAGCCGGATCAGGGACAGGATGAACTGTTTATCCTCCCTTGGCTAGAAATATCGCTCATTCGGGGGCTGCCGTAGACTTAACTATTTTCTCACTTCATTTAGCTGGAGCTTCCTCAATTTTAGG
>Neoverruca_brachylepadoformis_MW497319
CCAGATATGGCTTTCCCACGACTAAACAATATAAGATTCTGGTTATTACCTCCTTCTTTAATACTTTTAGTAAGAAGTTCCTTAGTTGAAGCCGGATCAGGGACAGGATGAACTGTTTATCCTCCCTTGGCTAGAAATATCGCTCATTCGGGGGCTGCCGTAGACTTAACTATTTTCTCACTTCATTTAGCTGGAGCTTCCTCAATTTTAGG
>Neoverruca_brachylepadoformis_MW497327
CCAGATATGGCTTTCCCACGACTAAACAATATAAGATTCTGGTTATTACCTCCTTCTTTAATACTTTTAGTAAGAAGTTCCTTAGTTGAAGCCGGATCAGGGACAGGATGAACTGTTTATCCTCCCTTGGCTAGAAATATCGCTCATTCGGGGGCTGCCGTAGACTTAACTATTTTCTCACTTCATTTAGCTGGAGCTTCCTCAATTTTAGG
>Neoverruca_brachylepadoformis_MW497321
CCAGATATGGCTTTCCCACGACTAAACAATATAAGATTCTGGTTATTACCCCCTTCTTTAATACTCTTAGTAAGAAGTTCCTTAGTTGAAGCCGGATCAGGGACAGGATGAACTGTTTATCCTCCCTTGGCTAGAAATATCGCTCATTCAGGGGCTGCCGTAGACTTAACTATTTTCTCACTTCATTTAGCTGGAGCTTCCTCAATTTTAGG
>Neoverruca_brachylepadoformis_MW497324
CCAGATATGGCTTTCCCACGACTAAACAATATAAGATTCTGGTTATTACCCCCTTCTTTAATACTTTTAGTAAGAAGTTCCTTAGTTGAAGCCGGATCAGGGACAGGATGAACTGTTTATCCTCCCTTGGCTAGAAATATCGCTCATTCAGGGGCTGCCGTAGACTTAACTATTTTCTCACTTCATTTAGCTGGAGCTTCCTCAATTTTAGG
>Neoverruca_brachylepadoformis_MW497325
CCAGATATGGCTTTCCCACGACTAAACAATATAAGATTCTGGTTATTACCCCCTTCTTTAATACTTTTAGTAAGAAGTTCCTTAGTTGAAGCCGGATCAGGGACAGGATGAACTGTTTATCCTCCCTTGGCTAGAAATATCGCTCATTCAGGGGCTGCCGTAGACTTAACTATTTTCTCACTTCATTTAGCTGGAGCTTCCTCAATTTTAGG
>Neoverruca_brachylepadoformis_MW497315
CCAGATATGGCTTTCCCACGACTAAACAATATAAGATTCTGGTTATTACCCCCTTCTTTAATACTTTTAGTAAGAAGTTCCTTAGTTGAAGCCGGATCAGGGACAGGATGAACTGTTTATCCTCCCTTGGCTAGAAATATCGCTCATTCAGGGGCTGCCGTAGACTTAACTATTTTCTCACTTCATTTAGCTGGAGCTTCCTCAATTTTAGG
>Neoverruca_brachylepadoformis_MW497316
CCAGATATGGCTTTCCCACGACTAAACAATATAAGATTCTGGTTATTACCCCCTTCTTTAATACTTTTAGTAAGAAGTTCCTTAGTTGAAGCCGGATCAGGGACAGGATGAACTGTTTATCCTCCCTTGGCTAGAAATATCGCTCATTCAGGGGCTGCCGTAGACTTAACTATTTTCTCACTTCATTTAGCTGGAGCTTCCTCAATTTTAGG
>Neoverruca_brachylepadoformis_MW497328
CCAGATATGGCTTTCCCACGACTAAACAATATAAGATTCTGGTTATTACCCCCTTCTTTAATACTTTTAGTAAGAAGTTCCTTAGTTGAAGCCGGATCAGGGACAGGATGAACTGTTTATCCTCCCTTGGCTAGAAATATCGCTCATTCAGGGGCTGCCGTAGACTTAACTATTTTCTCACTTCATTTAGCTGGAGCTTCCTCAATTTTAGG
>Neoverruca_brachylepadoformis_MW497323
CCAGATATGGCTTTCCCACGACTAAACAATATAAGATTCTGGTTATTACCCCCTTCTTTAATACTTTTAGTAAGAAGTTCCTTAGTTGAAGCCGGATCAGGGACAGGATGAACTGTTTATCCTCCCTTGGCTAGAAATATCGCTCATTCAGGGGCTGCCGTAGACTTAACTATTTTCTCACTTCATTTAGCTGGAGCTTCCTCAATTTTAGG
>Neoverruca_brachylepadoformis_AB195606
CCAGATATGGCTTTCCCACGACTAAACAATATAAGATTCTGGTTATTACCCCCTTCTTTAATACTTTTAGTAAGAAGTTCCTTAGTTGAAGCCGGATCAGGGACAGGATGAACTGTTTATCCTCCCTTGGCTAGAAATATCGCTCATTCAGGGGCTGCCGTAGACTTAACTATTTTCTCACTTCATTTAGCTGGAGCTTCCTCAATTTTAGG
>Neoverruca_brachylepadoformis_MW497320
CCAGATATGGCTTTCCCACGACTAAACAATATAAGATTCTGGTTATTACCCCCTTCTTTAATACTTTTAGTAAGAAGTTCCTTAGTTGAAGCCGGATCAGGGACAGGATGAACTGTTTATCCTCCCTTGGCTAGAAATATCGCTCATTCAGGGGCTGCCGTAGACTTAACTATTTTCTCACTTCATTTAGCTGGAGCTTCCTCAATTTTAGG
>Neoverruca_brachylepadoformis_MW497317
CCAGATATGGCTTTCCCACGACTAAACAATATAAGATTCTGGTTATTACCCCCTTCTTTAATACTTTTAGTAAGAAGTTCCTTAGTTGAAGCCGGATCAGGGACAGGATGAACTGTTTATCCTCCCTTGGCTAGAAATATCGCTCATTCAGGGGCTGCCGTAGACTTAACTATTTTCTCACTTCATTTAGCTGGAGCTTCCTCAATTTTAGG
>Neoverruca_brachylepadoformis_MW497326
CCAGATATGGCTTTCCCACGACTAAACAATATAAGATTCTGGTTATTACCCCCTTCTTTAATACTTTTAGTAAGAAGTTCCTTAGTTGAAGCCGGATCAGGGACAGGATGAACTGTTTATCCTCCCTTGGCTAGAAATATCGCTCATTCAGGGGCTGCCGTAGACTTAACTATTTTCTCACTTCATTTAGCTGGAGCTTCCTCAATTTTAGG
>Neoverruca_brachylepadoformis_MW497322
CCAGATATGGCTTTCCCACGACTAAACAATATAAGATTCTGGTTATTACCCCCTTCTTTAATACTTTTAGTAAGAAGTTCCTTAGTTGAAGCCGGATCAGGGACAGGATGAACTGTTTATCCTCCCTTGGCTAGAAATATCGCTCATTCAGGGGCTGCCGTAGACTTAACTATTTTCTCACTTCATTTAGCTGGAGCTTCCTCAATTTTAGG
>Neoverruca_brachylepadoformis_MW497329
CCAGATATGGCTTTCCCACGACTAAACAATATAAGATTCTGGTTATTACCCCCTTCTTTAATACTTTTAGTAAGAAGTTCCTTAGTTGAAGCCGGATCAGGGACAGGATGAACTGTTTATCCTCCCTTGGCTAGAAATATCGCTCATTCAGGGGCTGCCGTAGACTTAACTATTTTCTCACTTCATTTAGCTGGAGCTTCCTCAATTTTAGG
>Auritoglyptes_bicornis_HQ148928
CCAGATATAGCATTTCCACGACTTAATAATATAAGATTTTGATTACTCCCACCGGCTCTGATACTCCTAGTCAGAGGGAGCCTAGCAGAAGCGGGAGCAGGAACTGGATGAACGGTCTACCCGCCCCTCTCTAGAAATATCGCACATTCAGGGGCTTCTGTGGACCTGACAATTTTTTCCCTCCATTTAGCAGGTGCTTCATCTATTTTAGG
>Auritoglyptes_sp._KM087528
CCAGATATGGCCTTCCCACGACTTAATAATATAAGTTTCTGGCTATTACCCCCTGCCCTGATACTTCTAGTCAGAGGAAGCCTAGCAGAAGCGGGAGCAGGAACTGGGTGAACAGTTTACCCCCCTCTTTCCAGAAATATTGCCCATTCAGGAGCATCTGTGGACCTCACCATCTTTTCCCTCCATTTAGCAGGTGCATCCTCTATTCTTGG
>Kochlorine_hamata_HQ148936
CCAGATATAGCCTTTCCTCGTCTTAATAATATGAGATTTTGACTCCTTCCGCCAGCACTCCTCCTTCTAGTTAGAGGAAGTTTAGCGGAAGCGGGGGCAGGAACAGGATGAACTGTTTATCCACCGCTCTCTGGAAACATTGCCCACTCAGGAGCATCTGTGGACTTAACTATTTTTTCTCTCCACCTAGCAGGAGCCTCGTCAATTTTAGG
>Kochlorine_hamata_HQ148934
CCAGATATAGCCTTTCCTCGTCTTAATAATATGAGATTTTGACTCCTTCCGCCAGCACTCCTCCTTCTAGTTAGAGGAAGTTTAGCGGAAGCGGGGGCAGGAACAGGATGAACTGTTTATCCACCGCTCTCTGGAAACATTGCCCACTCAGGAGCATCTGTGGACTTAACTATTTTTTCTCTCCACCTAGCAGGAGCCTCGTCAATTTTAGG
>Kochlorine_hamata_HQ148935
CCAGATATAGCCTTTCCTCGTCTTAATAATATGAGATTTTGACTCCTTCCGCCAGCACTCCTCCTTCTAGTTAGAGGAAGTTTAGCGGAAGCGGGGGCAGGAACAGGATGAACTGTTTATCCACCGCTCTCTGGAAACATTGCCCACTCAGGAGCATCTGTGGACTTAACTATTTTTTCTCTCCACCTAGCAGGAGCCTCGTCAATTTTAGG
>Kochlorine_hamata_HQ148937
CCAGATATAGCCTTTCCTCGTCTTAATAATATGAGATTTTGACTCCTTCCGCCAGCACTCCTCCTTCTAGTTAGAGGAAGTTTAGCGGAAGCGGGGGCAGGAACAGGATGAACTGTTTATCCACCGCTCTCTGGAAACATTGCCCACTCAGGAGCATCTGTGGACTTAACTATTTTTTCTCTCCACCTAGCAGGAGCCTCGTCAATTTTAGG
>Kochlorine_hamata_KM087517
CCAGATATAGCCTTTCCTCGTCTTAATAATATGAGATTTTGACTCCTTCCGCCAGCACTCCTCCTTCTAGTTAGAGGAAGTTTAGCGGAAGCGGGGGCAGGAACAGGATGAACTGTTTATCCACCGCTCTCTGGAAACATTGCCCATTCAGGAGCATCTGTGGACTTAACTATTTTTTCTCTCCACCTAGCAGGGGCCTCGTCAATTTTAGG
>Kochlorine_hamata_KM087518
CCAGATATAGCCTTTCCTCGTCTTAATAATATGAGATTTTGACTCCTTCCGCCAGCACTCCTCCTTCTAGTTAGAGGAAGTTTAGCGGAAGCGGGGGCAGGAACAGGATGAACTGTTTATCCACCGCTCTCTGGAAACATTGCCCATTCAGGAGCATCTGTGGACTTAACTATTTTTTCTCTCCACCTAGCAGGGGCCTCGTCAATTTTAGG
>Kochlorine_sp._KM087505
CCGGACATAGCTTTTCCACGTCTTAATAATATAAGGTTCTGGCTTCTACCTCCGGCGCTTCTATTACTAGTTAGAGGAAGGTTGGCGGAAGCGGGAGCAGGAACAGGATGAACTGTTTACCCACCCCTTTCTGGTAATATTGCACACTCAGGTGCATCAGTAGACCTGACAATCTTTTCTCTTCACCTTGCAGGGGCCTCATCAATTCTAGG
>Kochlorine_sp._KM087506
CCGGACATAGCTTTTCCACGTCTTAATAATATAAGGTTCTGGCTTCTACCTCCGGCGCTTCTATTACTAGTTAGAGGAAGGTTGGCGGAAGCGGGGGCAGGAACAGGATGAACTGTTTACCCACCCCTTTCTGGTAATATTGCACACTCAGGTGCATCAGTAGACCTGACAATCTTTTCTCTTCACCTTGCAGGGGCTTCATCAATTCTAGG
>Kochlorine_sp._KM087529
CCGGACATAGCTTTTCCACGTCTTAATAATATAAGGTTCTGGCTTCTACCTCCGGCGCTTCTATTACTAGTTAGAGGAAGGTTGGCGGAAGCGGGAGCAGGAACAGGATGAACTGTTTACCCACCCCTTTCTGGTAATATTGCACACTCAGGTGCATCAGTAGACCTGACAATCTTTTCTCTTCACCTTGCAGGGGCTTCATCAATTCTAGG
>Kochlorine_sp._KM087530
CCGGACATAGCTTTTCCACGTCTTAATAATATAAGGTTCTGGCTTCTACCTCCGGCGCTTCTATTACTAGTTAGAGGAAGGTTGGCGGAAGCGGGAGCAGGAACAGGATGAACTGTTTACCCACCCCTTTCTGGTAATATTGCACACTCAGGTGCATCAGTAGACCTGACAATCTTTTCTCTTCACCTTGCAGGGGCTTCATCAATTCTAGG
>Scalpellum_cf._KF484234
CCAGATATGGCCTTTCCCCGCTTAAACAATATAAGATTCTGGCTATTGCCCCCCTCGCTAATACTATTAATCAGAGGATCGCTAGTAGAATCAGGAGCCGGTACAGGATGAACAGTCTACCCTCCCCTAGCAAGAAACATCTCTCACTCAGGCGCCTCAGTTGACTTATCTATTTTCTCTCTACATCTAGCAGGAGCTTCCTCAATCCTCGG
>Scalpellum_stearnsi_MN431938
CCAGATATGGCCTTTCCCCGCTTAAACAATATAAGATTCTGGCTATTGCCCCCCTCGCTAATACTATTAATCAGAGGATCGCTAGTAGAATCAGGAGCCGGTACAGGATGAACAGTCTACCCTCCCCTAGCAAGAAACATCTCTCACTCAGGCGCCTCAGTTGACTTATCTATTTTCTCTCTACATCTAGCAGGAGCTTCCTCAATCCTCGG
>Scalpellum_stearnsi_MN431943
CCAGATATGGCCTTTCCCCGCTTAAACAATATAAGATTCTGGCTATTGCCCCCCTCGCTAATACTATTAATCAGAGGATCGCTAGTAGAATCAGGAGCCGGTACAGGATGAACAGTCTACCCTCCCCTAGCAAGAAACATCTCTCACTCAGGCGCCTCAGTTGACTTATCTATTTTCTCTCTACATCTAGCAGGAGCTTCCTCAATCCTCGG
>Scalpellum_stearnsi_MN431944
CCAGATATGGCCTTTCCCCGCTTAAACAATATAAGATTCTGACTATTGCCCCCCTCGCTAATACTATTAATCAGAGGATCGCTAGTAGAATCAGGAGCCGGTACAGGATGAACAGTCTACCCTCCCCTAGCAAGAAACATCTCTCACTCAGGCGCCTCAGTTGACTTATCTATTTTCTCTCTACATCTAGCAGGGGCTTCCTCAATCCTCGG
>Scalpellum_stearnsi_MN431937
CCAGATATGGCCTTTCCCCGCTTAAACAATATAAGATTCTGACTATTGCCCCCCTCGCTAATACTATTAATCAGAGGATCGCTAGTAGAATCAGGAGCCGGTACAGGATGAACAGTCTACCCTCCCCTAGCAAGAAACATCTCTCACTCAGGCGCCTCAGTTGACTTATCTATTTTCTCTCTACATCTAGCAGGAGCTTCCTCAATCCTCGG
>Scalpellum_stearnsi_MN431936
CCAGATATGGCCTTTCCCCGCTTAAACAATATAAGATTCTGACTATTGCCCCCCTCGCTAATACTATTAATCAGAGGATCGCTAGTAGAATCAGGAGCCGGTACAGGATGAACAGTCTACCCTCCCCTAGCAAGAAACATCTCTCACTCAGGCGCCTCAGTTGACTTATCTATTTTCTCTCTACATCTAGCAGGAGCTTCCTCAATCCTCGG
>Weltneria_bekae_KM087490
ACTGATATAGCCTTCCCCCGCCTAAATAATATAAGATTTTGACTCCTCCCCCCAGCTCTAATTCTCCTAATCAGAGGAAGTCTCGCAGAAGCAGGAGCAGGAACAGGATGAACAGTCTACCCCCCCCTTTCAGGCAATATTGCTCACTCAGGAGCCTCAGTTGACATAACTATTTTTTCTCTCCACCTCGCAGGTGCCTCATCTATCCTTGG
>Weltneria_bekae_KM087500
ACTGATATAGCCTTCCCCCGCCTAAATAATATAAGATTTTGACTCCTCCCCCCAGCTCTAATTCTCCTAATCAGAGGAAGTCTCGCAGAAGCAGGAGCAGGAACAGGATGAACAGTCTACCCCCCCCTTTCAGGCAATATTGCTCACTCAGGAGCCTCAGTTGACATAACTATTTTTTCTCTCCACCTCGCAGGTGCCTCATCTATCCTTGG
>Weltneria_bekae_KM087491
ACTGATATAGCCTTCCCCCGTCTAAATAATATAAGATTTTGACTCCTCCCCCCGGCTCTAATTCTCCTAATCAGAGGAAGTCTTGCAGAAGCAGGAGCAGGAACAGGATGAACAGTCTACCCCCCTCTTTCAGGCAATATTGCTCACTCAGGAGCCTCAGTTGACATAACTATTTTTTCTCTCCACCTCGCAGGTGCCTCATCTATCCTTGG
>Berndtia_sp._KM087498
ACTGATATAGCTTTCCCACGTCTAAATAATATGAGCTTTTGACTATTACCTCCCGCCCTCCTTCTTTTAATTAGGGGGAGCTTAGCAGAAGCGGGGGCTGGAACTGGGTGAACAGTTTATCCCCCCTTATCAAGAAATATTGCCCACTCAGGTGCTTCTGTTGATATAACTATCTTCTCATTACATTTGGCCGGTGCCTCTTCAATTTTAGG
>Berndtia_sp._KM087507
ACTGATATAGCTTTCCCACGTCTAAATAATATGAGCTTTTGACTATTACCTCCCGCCCTCCTTCTTTTAATTAGGGGGAGCTTAGCAGAAGCGGGGGCTGGAACTGGGTGAACAGTTTATCCCCCCTTATCAAGAAATATTGCCCACTCAGGTGCTTCTGTTGATATAACTATCTTCTCATTACATTTGGCCGGTGCCTCTTCAATTTTAGG
>Berndtia_sp._KM087486
ACTGATATAGCTTTCCCACGTCTAAATAATATGAGCTTTTGACTATTACCTCCCGCCCTCCTTCTTTTAATTAGGGGGAGCTTAGCAAAAGCGGGGGCTGGAACTGGGTGAACAGTTTATCCCCCCTTATCAAGAAATATTGCCCACTCAGGTGCTTCTGTTGATATAACTATCTTCTCATTACATTTGGCCGGTGCCTCTTCAATTTTAGG
>Berndtia_sp._KM087485
ACTGATATAGCTTTCCCACGTCTAAATAATATGAGCTTTTGACTATTACCTCCCGCCCTCCTTCTTTTAATTAGGGGGAGCTTAGCAAAAGCGGGGGCTGGAACTGGGTGAACAGTTTATCCCCCCTTATCAAGAAATATTGCCCACTCAGGTGCTTCTGTTGATATAACTATCTTCTCATTACATTTAGCCGGTGCCTCTTCAATTTTAGG
>Berndtia_sp._OQ940857
ACAGATATGGCCTTCCCTCGCTTAAATAATATAAGCTTTTGACTTCTCCCTCCCGCCTTGCTTCTCTTAATTAGAGGGAGCCTTGCAGAAGCGGGAGCCGGTACCGGTTGAACAGTCTACCCCCCTCTATCAAGTAATATTGCCCACTCGGGAGCTTCTGTAGACATGACTATCTTTTCCCTCCATTTGGCAGGAGCTTCTTCTATTTTAGG
>Berndtia_sp._OQ940852
ACAGATATGGCCTTCCCTCGCTTAAATAATATAAGCTTTTGACTTCTCCCTCCCGCCTTGCTTCTCTTAATTAGAGGGAGCCTTGCAGAAGCGGGAGCCGGTACCGGTTGAACAGTCTACCCCCCTCTATCAAGTAATATTGCCCACTCGGGAGCTTCTGTAGACATGACTATCTTTTCCCTCCATTTGGCAGGAGCTTCTTCTATTTTAGG
>Berndtia_sp._OQ940855
ACAGATATGGCCTTCCCTCGCTTAAATAATATAAGCTTTTGACTTCTCCCTCCCGCCTTGCTTCTCTTAATTAGAGGGAGCCTTGCAGAAGCGGGAGCCGGTACCGGTTGAACAGTCTACCCCCCTCTATCAAGTAATATTGCCCACTCGGGAGCTTCTGTAGACATGACTATCTTTTCCCTCCATTTGGCAGGAGCTTCTTCTATTTTAGG
>Berndtia_sp._KM087483
ACTGATATAGCCTTCCCACGATTAAATAATATAAGATTTTGACTTCTACCTCCCGCCCTTCTTCTCTTAATTAGAGGTAGCCTAGCAGAGGCGGGGGCCGGAACTGGTTGAACAGTTTACCCCCCTCTATCAAGAAACATTGCCCACTCTGGAGCCTCCGTTGACATAACTATCTTCTCACTTCACTTAGCAGGTGCTTCATCTATTTTAGG
>Berndtia_sp._KM087482
ACTGATATAGCCTTCCCACGATTAAATAATATAAGATTTTGACTTCTACCTCCCGCCCTTCTTCTCTTAATTAGAGGTAGCCTAGCAGAGGCGGGGGCCGGAACTGGTTGAACAGTTTACCCCCCTCTTTCAAGAAACATTGCCCACTCTGGGGCCTCCGTTGACATAACTATCTTCTCCCTTCACTTAGCAGGTGCTTCATCTATTTTAGG
>Berndtia_sp._KM087494
ACTGATATAGCCTTCCCACGATTAAATAATATAAGATTTTGACTTCTACCTCCCGCCCTTCTTCTCTTAATTAGAGGTAGCCTAGCAGAGGCGGGGGCCGGAACTGGTTGAACAGTTTACCCCCCTCTTTCAAGAAACATTGCCCACTCTGGGGCCTCCGTTGACATAACTATCTTCTCCCTTCACTTAGCAGGTGCTTCATCTATTTTAGG
>Berndtia_sp._KM087495
ACTGATATAGCCTTCCCACGATTAAATAATATAAGATTTTGACTTCTACCTCCCGCCCTTCTTCTCTTAATTAGAGGTAGCCTAGCAGAGGCGGGGGCCGGAACTGGTTGAACAGTTTACCCCCCTCTATCAAGAAACATTGCCCACTCTGGGGCCTCCGTTGACATAACTATCTTCTCCCTTCACTTAGCAGGTGCTTCATCTATTTTAGG
>Berndtia_sp._KM087496
ACTGATATAGCCTTCCCACGATTAAATAATATAAGATTTTGACTTCTACCTCCCGCCCTTCTTCTCTTAATTAGAGGTAGCCTAGCAGAGGCGGGGGCCGGAACTGGTTGAACAGTTTACCCCCCTCTATCAAGAAACATTGCCCACTCTGGGGCCTCCGTTGACATAACTATCTTCTCCCTTCACTTAGCAGGTGCTTCATCTATTTTAGG
>Berndtia_sp._OQ940854
ACTGATATAGCTTTCCCCCGACTTAATAATATAAGCTTTTGACTCCTCCCCCCTGCCCTCCTTCTTTTAATTAGGGGAAGCCTCGCAGAAGCAGGAGCTGGGACAGGGTGAACAGTTTATCCCCCCCTATCAAGAAATATTGCTCACTCAGGAGCCTCAGTAGATATAACTATTTTCTCCCTTCACTTAGCAGGTGCATCTTCTATTTTAGG
>Berndtia_sp._OQ940853
ACTGATATAGCTTTCCCCCGACTTAATAATATAAGCTTTTGACTCCTTCCCCCTGCCCTCCTTCTTTTAATTAGGGGAAGCCTCGCAGAAGCAGGAGCTGGGACAGGGTGAACAGTTTACCCCCCCCTATCAAGAAATATTGCTCACTCAGGAGCCTCAGTAGATATAACTATTTTCTCCCTTCACTTAGCAGGTGCATCTTCTATTTTAGG
>Berndtia_sp._OQ940856
ACTGATATAGCTTTCCCCCGACTTAATAATATAAGCTTTTGACTCCTTCCCCCTGCCCTCCTTCTTTTAATTAGGGGAAGCCTCGCAGAAGCGGGAGCTGGGACAGGGTGAACAGTTTACCCCCCCCTATCAAGAAATATTGCTCACTCAGGAGCCTCAGTAGATATAACTATTTTCTCCCTTCACTTAGCAGGTGCATCTTCTATTTTAGG
>Berndtia_purpurea_HQ148933
ACGGATATAGCTTTCCCGCGTTTAAATAACATAAGATTTTGATTATTACCCCCTGCTCTTCTTCTTTTAATTAGGGGTAGACTAGCAGAAGCTGGGGCTGGAACAGGATGAACAGTTTACCCCCCTCTCTCAAGTAATATTGCTCACTCAGGAGCTTCTGTTGATATAACTATTTTCTCACTTCACTTAGCGGGTGCTTCTTCTATCTTAGG
>Berndtia_purpurea_HQ148932
ACGGATATAGCTTTCCCGCGTTTAAATAACATAAGATTTTGATTATTACCCCCTGCTCTTCTTCTTTTAATTAGGGGTAGACTAGCAGAAGCTGGGGCTGGGACGGGATGAACAGTTTACCCTCCTCTCTCAAGTAATATTGCTCACTCAGGGGCTTCTGTTGATATAACTATTTTCTCACTTCACTTAGCAGGTGCTTCTTCTATCTTAGG
>Berndtia_purpurea_KM087487
ACGGATATAGCTTTCCCGCGTTTAAATAACATAAGATTTTGATTACTACCCCCTGCTCTTCTTCTTTTAATTAGGGGTAGACTAGCAGAAGCTGGGGCTGGGACGGGATGAACAGTTTACCCCCCTCTCTCAAGTAATATTGCTCACTCAGGAGCTTCTGTTGATATAACTATTTTCTCACTTCACTTAGCAGGTGCTTCTTCTATCTTAGG
>Berndtia_purpurea_HQ148930
ACGGATATAGCTTTCCCGCGTTTAAATAACATAAGATTTTGATTATTACCCCCTGCTCTTCTTCTTTTAATTAGGGGTAGACTAGCAGAAGCTGGGGCTGGGACGGGATGAACAGTTTACCCCCCTCTCTCAAGTAATATTGCTCACTCAGGAGCTTCTGTTGATATAACTATTTTCTCACTTCACTTAGCAGGTGCTTCTTCTATCTTAGG
>Berndtia_purpurea_HQ148931
ACGGATATAGCTTTCCCGCGTTTAAATAACATAAGATTTTGATTATTACCCCCTGCTCTTCTTCTTTTAATTAGGGGTAGACTAGCAGAAGCTGGGGCTGGGACGGGATGAACAGTTTACCCCCCTCTCTCAAGTAATATTGCTCACTCAGGAGCTTCTGTTGATATAACTATTTTCTCACTTCACTTAGCAGGTGCTTCTTCTATCTTAGG
>Berndtia_purpurea_KM087516
ACGGATATAGCTTTCCCGCGTTTAAATAACATAAGATTTTGATTATTACCCCCTGCTCTTCTTCTTTTAATTAGGGGTAGACTAGCAGAAGCTGGGGCTGGGACGGGATGAACAGTTTACCCCCCTCTCTCAAGTAATATTGCTCACTCAGGAGCTTCTGTTGATATAACTATTTTCTCACTTCACTTAGCAGGTGCTTCTTCTATCTTAGG
>Berndtia_purpurea_KM087515
ACGGATATAGCTTTCCCGCGTTTAAATAACATAAGATTTTGATTATTACCCCCTGCTCTTCTTCTTTTAATTAGGGGTAGACTAGCAGAAGCTGGGGCTGGGACGGGATGAACAGTTTACCCCCCTCTCTCAAGTAATATTGCCCACTCAGGAGCTTCTGTTGATATAACTATTTTCTCACTTCACTTAGCAGGTGCTTCTTCTATCTTAGG
>Berndtia_sp._KM087497
ACCGATATGGCTTTTCCCCGCTTAAATAATATAAGATTTTGACTTTTACCGCCTGCCCTTCTTCTCTTAATTAGAGGGAGTCTTGCAGAAGCTGGAGCTGGGACGGGGTGAACAGTCTACCCTCCTCTATCAAGAAATATTGCCCATTCAGGGGCCTCTGTAGATATAACTATTTTTTCACTTCACTTAGCAGGTGCCTCTTCTATTTTAGG
>Berndtia_sp._KM087499
ACCGATATGGCTTTTCCCCGCTTAAATAATATAAGATTTTGACTTTTACCTCCTGCCCTTCTTCTCTTAATTAGGGGGAGTCTTGCAGAAGCTGGAGCTGGGACGGGGTGAACAGTCTACCCTCCTTTATCAAGAAATATTGCCCATTCAGGGGCCTCTGTAGATATAACTATTTTTTCACTTCACTTAGCAGGTGCCTCTTCTATTTTAGG
>Conchoderma_sp._KF484214
CCTGATATGGCCTTTCCTCGTCTCAATAATATAAGATTTTGGCTCCTACCTCCCGCTCTCATACTTTTAATTAGGGGTTCATTAGTGGAGGCAGGAGCTGGGACAGAGTGAACTGTCTATCCCCCCCTCTCTAGAAATATTGCCCACTCCGGCGCATCAGTCGACTTGTCAATTTTCTCCCTTCACTTAGCAGGGGCTTCTTCGATTTTAGG
>Trianguloscalpellum_cf._KF484202
CCTGATATAGCCTTTCCTCGTTTGAATAATATGAGGTTTTGGCTTCTTCCTCCTTCACTTATATTGTTAATTAGAGGGTCCTTAGTAGAAGCAGGAGCTGGAACAGGATGAACAGTTTATCCCCCTTTAGCAAGTAATCTTGCTCATTCAGGAGCTTCAGTAGACCTCACTATTTTCTCTCTTCATTTAGCAGGAGCTTCTTCTATTTTAGG
>Ashinkailepas_kermadecensis_KP295019
CCGGATATAGCTTTCCCACGACTTAATAATATAAGATTTTGGCTTCTTCCACCTTCTCTTATACTTCTAATTAGAAGATCTTTAGTAGAAGCAGGATCAGGAACAGGTTGAACTGTTTACCCTCCTTTAGCCAGTAATATCTCACACTCAGGAGCAGCAGTCGATTTAACTATTTTCTCCCTCCACTTAGCTGGGGCATCCTCAATTTTAGG
>Vulcanolepas_osheai_KP295094
CCAGACATGGCCTTCCCTCGACTCAATAATATAAGATTTTGGCTACTCCCTCCTTCCCTTATACTTTTAATTAGGAGATCTTTAGTAGAAGCAGGATCTGGAACAGGATGAACTGTTTACCCTCCTTTAGCTAGAAATATTGCACACTCAGGAGCCGCAGTTGACTTAACCATTTTCTCCCTTCATTTAGCTGGAGCTTCTTCAATTTTAGG
>Vulcanolepas_osheai_KP295008
CCAGACATGGCCTTCCCTCGACTCAATAATATAAGATTTTGGCTACTCCCTCCTTCCCTTATACTTTTAATTAGGAGATCTTTAGTAGAAGCAGGATCTGGGACAGGATGAACTGTTTACCCTCCTTTAGCTAGAAATATTGCACACTCAGGAGCCGCAGTTGACTTAACCATTTTCTCCCTTCATTTAGCTGGAGCTTCTTCAATTTTAGG
>Vulcanolepas_osheai_MW602550
CCAGACATGGCCTTCCCTCGACTCAATAATATAAGATTTTGGCTACTCCCTCCTTCCCTTATACTTTTAATTAGGAGATCTTTAGTAGAAGCAGGATCTGGGACAGGATGAACTGTTTACCCTCCTTTAGCTAGAAATATTGCACACTCAGGAGCCGCAGTTGACTTAACCATTTTCTCCCTTCATTTAGCTGGAGCTTCTTCAATTTTAGG
>Vulcanolepas_osheai_MW602551
CCAGACATGGCCTTCCCTCGACTCAATAATATAAGATTTTGGCTACTCCCTCCTTCCCTTATACTTTTAATTAGGAGATCTTTAGTAGAAGCAGGATCTGGGACAGGATGAACTGTTTACCCTCCTTTAGCTAGAAATATTGCACACTCAGGAGCCGCAGTTGACTTAACCATTTTCTCCCTTCATTTAGCTGGAGCTTCTTCAATTTTAGG
>Vulcanolepas_osheai_KP295036
CCAGACATGGCCTTCCCTCGACTCAATAATATAAGATTTTGGCTACTCCCTCCTTCCCTTATACTTTTAATTAGGAGATCTTTAGTAGAAGCAGGATCTGGGACAGGATGAACTGTTTACCCTCCTTTAGCTAGAAATATTGCACACTCAGGAGCCGCAGTTGACTTAACCATTTTCTCCCTTCATTTAGCTGGAGCTTCTTCAATTTTAGG
>Vulcanolepas_osheai_KP295026
CCAGACATGGCCTTCCCTCGACTCAATAATATAAGATTTTGGCTACTCCCTCCTTCCCTTATACTTTTAATTAGGAGATCTTTAGTAGAAGCAGGATCTGGGACAGGATGAACTGTTTACCCTCCTTTAGCTAGAAATATTGCACACTCAGGAGCCGCAGTTGACTTAACCATTTTCTCCCTTCATTTAGCTGGAGCTTCTTCAATTTTAGG
>Vulcanolepas_osheai_KP295049
CCAGACATGGCCTTCCCTCGACTCAATAATATAAGATTTTGGCTACTCCCTCCTTCCCTTATACTTTTAATTAGGAGATCTTTAGTAGAAGCAGGATCTGGGACAGGATGAACTGTTTACCCTCCTTTAGCTAGAAATATTGCACACTCAGGAGCCGCAGTTGACTTAACCATTTTCTCCCTTCATTTAGCTGGAGCTTCTTCAATTTTAGG
>Vulcanolepas_osheai_KP295034
CCAGACATGGCCTTCCCTCGACTCAATAATATAAGATTTTGGCTACTCCCTCCTTCCCTTATACTTTTAATTAGGAGATCTTTAGTAGAAGCAGGATCTGGGACAGGATGAACTGTTTACCCTCCTTTAGCTAGAAATATTGCACACTCAGGAGCCGCAGTTGACTTAACCATTTTCTCCCTTCATTTAGCTGGAGCTTCTTCAATTTTAGG
>Vulcanolepas_osheai_KP295056
CCAGACATGGCCTTCCCTCGACTCAATAATATAAGATTTTGGCTACTCCCTCCTTCCCTTATACTTTTAATTAGGAGATCTTTAGTAGAAGCAGGATCTGGGACAGGATGAACTGTTTACCCTCCTTTAGCTAGAAATATTGCACACTCAGGAGCCGCAGTTGACTTAACCATTTTCTCCCTTCATTTAGCTGGAGCTTCTTCAATTTTAGG
>Vulcanolepas_osheai_KP295005
CCAGACATGGCCTTCCCTCGACTCAATAATATAAGATTTTGGCTACTCCCTCCTTCCCTTATACTTTTAATTAGGAGATCTTTAGTAGAAGCAGGATCTGGGACAGGATGAACTGTTTACCCTCCTTTAGCTAGAAATATTGCACACTCAGGAGCCGCAGTTGACTTAACCATTTTCTCCCTTCATTTAGCTGGAGCTTCTTCAATTTTAGG
>Dosima_fascicularis_MK308344
CCAGATATAGCCTTCCCTCGACTTAATAATATAAGATTTTGGTTACTACCTCCTGCACTTATGCTTCTAATTAGAGGTTCTTTAGTAGAGGCCGGTGCAGGAACTGGTTGGACAGTTTACCCTCCCTTATCAAGAAACATCGCGCACTCAGGTGCATCGGTTGATCTTTCAATTTTTTCGCTTCACCTAGCAGGGGCTTCATCTATTTTAGG
>Dosima_fascicularis_KY944877
CCAGACATAGCCTTCCCTCGACTTAATAATATAAGATTTTGGTTGCTACCTCCTGCACTTATGCTTCTAATTAGAGGTTCTTTAGTAGAGGCCGGTGCAGGAACTGGTTGGACAGTTTACCCTCCCTTATCAAGAAACATCGCGCACTCGGGTGCATCGGTTGATCTTTCTATTTTTTCGCTTCACCTAGCAGGGGCTTCATCTATTTTAGG
>Dosima_fascicularis_KY944878
CCAGACATAGCCTTCCCTCGACTTAATAATATAAGATTTTGGTTACTACCTCCTGCACTTATGCTTCTAATTAGAGGTTCTTTAGTAGAGGCCGGTGCAGGAACTGGTTGGACAGTTTACCCTCCCTTATCAAGAAACATCGCGCACTCAGGTGCATCAGTTGATCTTTCTATTTTTTCGCTTCACCTAGCAGGGGCTTCATCTATTTTAGG
>Dosima_fascicularis_MK308036
CCAGACATAGCCTTCCCTCGACTTAACAATATAAGATTTTGGTTACTACCTCCTGCACTTATGCTTCTAATTAGAGGTTCTTTAGTAGAGGCCGGTGCAGGAACTGGTTGGACAGTTTACCCTCCCTTATCAAGAAACATCGCGCACTCAGGTGCATCGGTTGATCTTTCTATTTTTTCGCTTCACCTAGCAGGGGCTTCATCTATTTTAGG
>Dosima_fascicularis_MK995371
CCAGACATAGCCTTCCCTCGACTTAATAATATAAGATTTTGGTTACTACCTCCCGCACTTATGCTTCTAATTAGAGGTTCTTTAGTAGAGGCCGGTGCAGGAACTGGTTGAACAGTTTACCCTCCCTTATCTAGAAACATCGCCCACTCAGGTGCATCGGTTGATCTTTCTATTTTTTCGCTTCACCTAGCCGGGGCTTCATCTATTTTAGG
>Dosima_fascicularis_KT208737
CCAGACATAGCCTTCCCTCGACTTAATAATATAAGATTTTGGTTACTACCTCCCGCACTTATGCTTCTAATTAGAGGTTCTTTAGTAGAGGCCGGTGCAGGAACTGGTTGAACAGTTTACCCTCCCTTATCAAGAAACATCGCGCACTCAGGTGCATCGGTTGATCTTTCTATTTTTTCGCTTCACCTAGCCGGGGCTTCATCTATTTTAGG
>Dosima_fascicularis_KT208800
CCAGACATAGCCTTCCCTCGACTTAATAATATAAGATTTTGGTTACTTCCTCCTGCACTTATGCTTCTAATTAGAGGTTCTTTAGTAGAGGCCGGTGCAGGAACTGGTTGGACAGTTTACCCTCCCTTGTCAAGAAACATCGCGCACTCAGGTGCATCGGTTGATCTCTCTATTTTTTCGCTTCACCTAGCCGGGGCTTCGTCTATTTTAGG
>Dosima_fascicularis_KT208759
CCAGACATAGCCTTCCCTCGACTTAATAATATAAGATTTTGGTTACTACCTCCTGCACTTATGCTTCTAATTAGAGGTTCTTTAGTAGAGGCCGGTGCAGGAACTGGTTGAACAGTTTACCCTCCCTTATCAAGAAACATCGCGCACTCGGGTGCATCGGTTGATCTTTCTATTTTTTCGCTTCACCTAGCCGGGGCTTCGTCTATTTTAGG
>Dosima_fascicularis_KY944876
CCAGACATAGCCTTCCCTCGACTTAATAATATGAGATTTTGGTTACTACCTCCTGCACTTATGCTTCTAATTAGAGGTTCTTTAGTAGAGGCCGGTGCAGGAACTGGTTGGACAGTTTACCCTCCCTTATCAAGAAACATCGCGCACTCAGGTGCATCGGTTGATCTTTCTATTTTTTCGCTTCACCTAGCCGGGGCTTCGTCTATTTTAGG
>Dosima_fascicularis_KT209024
CCAGACATAGCCTTCCCTCGACTTAATAATATAAGATTTTGGTTACTACCTCCTGCACTTATGCTTCTAATTAGAGGTTCTTTAGTAGAGGCCGGTGCAGGAACTGGTTGGACAGTTTACCCTCCCTTATCAAGAAACATCGCGCACTCAGGTGCATCGGTTGATCTTTCTATTTTTTCGCTTCACCTAGCCGGGGCTTCGTCTATTTTAGG
>Auritoglyptes_bicornis_HQ148929
CCAGATATAGCATTTCCACGACTCAATAATATGAGATTTTGGCTGCTTCCACCAGCTCTTATGCTCTTAGTTAGAGGGAGCCTAGCAGAAGCGGGAGCAGGAACCGGATGAACGGTCTATCCCCCTCTCTCTAGAAATATTGCTCATTCGGGGGCTTCTGTAGACCTAACAATTTTTTCCCTCCATCTAGCAGGTGCCTCATCTATTTTAGG
>Auritoglyptes_sp._KM087489
CCAGATATAGCATTTCCACGACTCAATAATATGAGATTTTGGCTGCTTCCACCAGCTCTTATACTCTTAGTTAGAGGGAGCCTAGCAGAAGCGGGAGCAGGAACCGGATGAACGGTCTATCCCCCTCTCTCTAGAAATATTGCTCATTCGGGGGCTTCTGTAGACCTAACAATTTTTTCCCTCCATCTAGCAGGTGCCTCATCTATTTTAGG
>Armatoglyptes_habei_HQ148923
CCGGACATAGCTTTCCCCCGATTAAATAATATAAGCTTTTGACTTTTACCCCCCGCCCTAATTCTTTTAGTAAGAGGAAGTCTAGCTGAAGCAGGTGCGGGTACCGGATGAACAGTCTATCCTCCACTATCAAGAAATATTGCCCACTCAGGAGCATCAGTTGATTTAACAATTTTTTCTCTTCACCTAGCAGGTGCCTCGTCTATTTTAGG
>Armatoglyptes_habei_HQ148920
CCGGACATAGCTTTCCCCCGATTAAATAATATAAGCTTTTGACTTTTACCCCCCGCCCTAATTCTTTTGGTAAGAGGAAGTCTAGCTGAAGCAGGTGCGGGTACCGGGTGAACAGTCTATCCTCCACTATCAAGAAATATTGCCCACTCAGGAGCATCAGTTGATTTAACAATTTTTTCTCTTCACCTAGCAGGTGCCTCGTCTATTTTAGG
>Armatoglyptes_habei_HQ148924
CCGGACATAGCTTTCCCCCGATTAAATAATATAAGCTTTTGACTTTTACCCCCCGCCCTAATTCTTTTGGTAAGAGGAAGTCTAGCTGAAGCAGGTGCGGGTACCGGGTGAACAGTCTATCCTCCACTATCAAGAAATATTGCCCACTCAGGAGCATCAGTTGATTTAACAATTTTTTCTCTTCACCTAGCAGGTGCCTCGTCTATTTTAGG
>Armatoglyptes_habei_HQ148922
CCGGACATAGCTTTCCCCCGATTAAATAATATAAGCTTTTGACTTTTACCCCCCGCCCTAATTCTTTTGGTAAGAGGAAGTCTAGCTGAAGCAGGTGCGGGTACCGGGTGAACAGTCTATCCTCCACTATCAAGAAATATTGCCCACTCAGGAGCATCAGTTGATTTAACAATTTTTTCTCTTCACCTAGCAGGTGCCTCGTCTATTTTAGG
>Armatoglyptes_habei_HQ148919
CCGGACATAGCTTTCCCCCGATTAAATAATATAAGCTTTTGACTTTTACCCCCCGCCCTAATTCTTTTGGTAAGAGGAAGTCTAGCTGAAGCAGGTGCGGGTACCGGGTGAACAGTCTATCCTCCACTATCAAGAAATATTGCCCACTCAGGAGCATCAGTTGATTTAACAATTTTTTCTCTTCACCTAGCAGGTGCCTCGTCTATTTTAGG
>Armatoglyptes_habei_HQ148921
CCGGACATAGCTTTCCCCCGATTAAATAATATAAGCTTTTGACTTTTACCCCCCGCCCTAATTCTTTTGGTAAGAGGAAGTCTAGCTGAAGCAGGTGCGGGTACCGGGTGAACAGTCTATCCTCCACTATCAAGAAATATTGCCCACTCAGGAGCATCAGTTGATTTAACAATTTTTTCTCTTCACCTAGCAGGTGCCTCGTCTATTTTAGG
>Balanodytes_taiwanus_KM087513
CCGGACATAGCTTTCCCCCGATTAAATAATATAAGCTTTTGACTTTTACCCCCCGCCCTAATTCTTTTGGTAAGAGGAAGTCTAGCTGAAGCAGGTGCGGGTACCGGGTGAACAGTCTATCCTCCACTATCAAGAAATATTGCCCACTCAGGAGCATCAGTTGATTTAACAATTTTTTCTCTTCACCTAGCAGGTGCCTCGTCTATTTTAGG
>Balanodytes_taiwanus_KM087531
CCGGACATAGCTTTCCCCCGATTAAATAATATAAGCTTTTGACTTTTACCCCCCGCCCTAATTCTTTTGGTAAGAGGAAGTCTAGCTGAAGCAGGTGCGGGTACCGGGTGAACAGTCTATCCTCCACTATCAAGAAATATTGCCCACTCAGGAGCATCAGTTGATTTAACAATTTTTTCTCTTCACCTAGCAGGTGCCTCGTCTATTTTAGG
>Armatoglyptes_habei_HQ148918
CCGGACATAGCTTTCCCCCGATTAAATAATATAAGCTTTTGACTTTTACCCCCCGCCCTAATTCTTTTGGTAAGAGGAAGTCTAGCTGAAGCAGGTGCGGGTACCGGGTGAACAGTCTATCCCCCACTATCAAGAAATATTGCCCACTCAGGAGCATCAGTTGATTTAACAATTTTTTCTCTTCACCTAGCAGGTGCCTCGTCTATTTTAGG
>Balanodytes_taiwanus_KM087488
CCGGACATAGCTTTCCCCCGATTAAATAATATAAGCTTTTGACTTTTACCCCCCGCCCTAATTCTTTTGGTAAGAGGAAGTCTAGCTGAAGCAGGTGCAGGTACCGGGTGAACAGTCTATCCTCCACTGTCAAGAAATATTGCCCACTCAGGAGCATCAGTTGATTTAACAATTTTTTCTCTTCACCTAGCAGGTGCCTCGTCTATTTTAGG
>Balanodytes_taiwanus_KM087481
CCGGACATAGCTTTCCCCCGATTAAATAATATAAGCTTTTGACTTTTACCCCCCGCCCTAATTCTTTTGGTAAGAGGAAGTCTAGCTGAAGCAGGTGCAGGTACCGGGTGAACAGTCTATCCTCCACTATCAAGAAATATTGCCCACTCAGGAGCATCAGTTGATTTAACAATTTTTTCTCTTCACCTAGCAGGTGCCTCGTCTATTTTAGG
>Lithotrya_sp._KF484225
CCTGATATGGCTTTTCCGCGACTTAATAATATAAGATTTTGATTATTACCCCCAGCACTTATACTTTTAATCAGGGGATCACTAGTTGAAGCAGGGGCCGGAACTGGTTGAACTGTTTATCCTCCTTTAGCTAGAAATATTGCCCATTCAGGAGCATCAGTAGATCTTACAATCTTTTCACTTCACTTAGCCGGTGCCTCTTCCATTTTAGG
>Lithotrya_nicobarica_KF484222
CCTGATATAGCATTTCCACGATTAAACAATATAAGATTTTGACTTTTGCCGCCAGCCCTTATATTATTAATCAGAGGATCATTAGTAGAAGCAGGGGCCGGGACAGGATGAACCGTTTATCCCCCCTTAGCCAGAAACATTGCTCACTCAGGGGCGTCAGTAGATCTTACAATTTTTTCTCTACACCTAGCCGGAGCATCATCAATTTTAGG
>Lithotrya_nicobarica_KF484223
CCTGACATAGCATTTCCACGATTAAATAATATAAGATTTTGGCTTTTGCCGCCCGCCCTTATATTATTAATCAGGGGATCATTAGTAGAAGCAGGGGCCGGGACAGGATGAACCGTTTATCCTCCCTTAGCCAGAAACATTGCTCACTCAGGGGCGTCAGTAGATCTTACAATTTTTTCTCTACACCTAGCCGGAGCATCATCAATTTTAGG
>Lithotrya_nicobarica_KF484224
CCTGACATAGCATTTCCACGATTAAATAATATAAGATTTTGGCTTTTGCCGCCCGCCCTTATATTATTAATCAGAGGATCATTAGTAGAAGCAGGGGCCGGGACAGGATGGACCGTTTATCCTCCCTTAGCCAGAAACATTGCTCACTCAGGGGCGTCAGTAGATCTTACAATTTTTTCTCTACACCTAGCCGGAGCATCATCAATTTTAGG
>Annandaleum_sp._KF484228
CCTGACATAGCATTCCCTCGACTAAATAATATAAGATTCTGACTCCTTCCCCCCGCTCTTATCCTCTTAATTAGAGGATCCTTAGTAGAGGCAGGAGCAGGAACAGGATGAACCGTCTACCCTCCTTTAGCAAGAAATCTATCCCATTCTGGAGCCTCCGTAGACCTTACTATTTTTTCCCTCCATTTAGCTGGAGCCTCTTCCATTCTAGG
>Metaverruca_defayeae_KF484227
CCGGATATAGCATTTCCACGAATAAACAATATAAGATTTTGGCTTCTACCCCCCGCTCTTATACTCCTAATTAGAGGTTCCTTAGTAGAAGCAGGTGCCGGTACCGGTTGAACAGTATATCCCCCTCTTGCAAGGAATATTGCCCACTCAGGAGCCTCTGTCGACTTATCTATTTTCTCCCTACATCTAGCAGGAGCATCCTCTATTTTAGG
>Anelasma_squalicola_MK482564
CCTGATATAGCTTTTCCCCGACTCAATAATATAAGATTCTGACTCCTTCCTCCTGCCCTTATACTTCTAATTAGGGGATCCTTAGTAGAAGCTGGGGCGGGAACTGGATGAACTATTTATCCCCCCCTTGCCAGAAATATTGCCCACTCAGGATCTTCAGTAGACCTATCGATCTTTTCTCTCCACTTAGCCGGTGCCTCCTCAATTTTAGG
>Anelasma_squalicola_MK482586
CCTGATATAGCTTTTCCCCGACTCAATAATATAAGATTCTGACTCCTTCCTCCTGCCCTTATACTTCTAATTAGGGGATCCTTAGTAGAAGCTGGGGCGGGAACTGGATGAACTATTTATCCACCCCTTGCCAGAAATATCGCCCACTCAGGATCTTCAGTAGACCTATCGATCTTTTCTCTCCACTTAGCCGGTGCCTCCTCAATTTTAGG
>Anelasma_squalicola_MK482538
CCTGATATAGCTTTTCCCCGACTCAATAATATAAGATTCTGACTCCTTCCTCCTGCCCTTATACTTCTAATTAGGGGATCCTTAGTAGAAGCTGGGGCGGGAACTGGATGAACTATTTATCCACCCCTTGCCAGAAATATTGCCCACTCAGGATCTTCAGTAGACCTATCGATCTTTTCTCTCCACTTAGCCGGTGCCTCCTCAATTTTAGG
>Anelasma_squalicola_MK482566
CCTGATATAGCTTTCCCCCGACTCAATAATATAAGATTCTGACTCCTTCCTCCTGCCCTTATACTTCTAATTAGAGGATCCCTAGTAGAAGCTGGGGCGGGAACTGGATGAACTATTTATCCACCCCTTGCCAGAAATATTGCCCACTCAGGATCTTCAGTAGACCTATCGATCTTTTCTCTCCACTTAGCCGGTGCCTCCTCAATTTTAGG
>Anelasma_squalicola_MK482523
CCTGATATAGCTTTTCCCCGACTTAATAATGTAAGATTCTGACTCCTTCCTCCTGCCCTTATACTTCTAATTAGGGGATCCCTAGTAGAAGCTGGGGCGGGAACTGGATGAACTATTTATCCCCCCCTTGCCAGAAATATTGCCCACTCAGGATCTTCAGTAGACCTATCGATCTTTTCTCTCCACTTAGCCGGTGCCTCCTCAATTTTAGG
>Anelasma_squalicola_MK482579
CCTGATATAGCTTTTCCCCGACTCAATAATATAAGATTCTGACTCCTTCCTCCTGCCCTCATACTTCTAATTAGGGGATCCCTAGTAGAAGCTGGGGCGGGAACTGGATGAACTATTTATCCCCCCCTTGCCAGAAATATTGCCCACTCAGGATCTTCAGTAGACCTATCGATCTTTTCTCTCCACTTAGCCGGTGCCTCCTCAATTTTAGG
>Anelasma_squalicola_MK482562
CCTGATATAGCTTTTCCCCGACTCAATAATATAAGATTCTGACTCCTTCCTCCTGCCCTTATACTTCTAATTAGGGGATCCCTAGTAGAAGCTGGGGCGGGAACTGGATGAACTATTTACCCCCCCCTTGCCAGAAATATTGCCCACTCAGGATCTTCAGTAGACCTATCGATCTTTTCTCTCCACTTAGCCGGTGCCTCCTCAATTTTAGG
>Anelasma_squalicola_MK482570
CCTGATATAGCTTTTCCCCGACTCAATAATATAAGATTCTGACTCCTTCCTCCTGCCCTTATACTTCTAATTAGGGGATCCCTAGTAGAAGCTGGGGCGGGAACTGGATGAACTATTTACCCCCCCCTTGCCAGAAATATTGCCCACTCAGGATCTTCAGTAGACCTATCGATCTTTTCTCTCCACTTAGCCGGTGCCTCCTCAATTTTAGG
>Anelasma_squalicola_MK482585
CCTGATATAGCTTTTCCCCGACTCAATAATATAAGATTCTGACTCCTTCCTCCTGCCCTTATACTTCTAATTAGGGGATCCCTAGTAGAAGCTGGGGCGGGAACTGGATGAACTATTTACCCCCCCCTTGCCAGAAATATTGCCCACTCAGGATCTTCAGTAGACCTATCGATCTTTTCTCTCCACTTAGCCGGTGCCTCCTCAATTTTAGG
>Anelasma_squalicola_MK482552
CCTGATATAGCTTTTCCCCGACTCAATAATATAAGATTCTGGCTCCTTCCTCCTGCCCTTATACTTCTAATTAGGGGATCCCTAGTAGAAGCTGGGGCGGGAACTGGATGAACTATTTATCCCCCCCTTGCCAGAAATATTGCCCACTCAGGATCTTCAGTAGACCTATCGATCTTTTCTCTCCACTTAGCCGGTGCCTCCTCAATTTTAGG
>Anelasma_squalicola_MK482556
CCTGATATAGCTTTTCCCCGACTCAATAATATAAGATTCTGGCTCCTTCCTCCTGCCCTTATACTTCTAATTAGGGGATCCCTAGTAGAAGCTGGGGCGGGAACTGGATGAACTATTTATCCCCCCCTTGCCAGAAATATTGCCCACTCAGGATCTTCAGTAGACCTATCGATCTTTTCTCTCCACTTAGCCGGTGCCTCCTCAATTTTAGG
>Anelasma_squalicola_MK482557
CCTGATATAGCTTTTCCCCGACTCAATAATATAAGATTCTGGCTCCTTCCTCCTGCCCTTATACTTCTAATTAGGGGATCCCTAGTAGAAGCTGGGGCGGGAACTGGATGAACTATTTATCCCCCCCTTGCCAGAAATATTGCCCACTCAGGATCTTCAGTAGACCTATCGATCTTTTCTCTCCACTTAGCCGGTGCCTCCTCAATTTTAGG
>Anelasma_squalicola_MK482559
CCTGATATAGCTTTTCCCCGACTCAATAATATAAGATTCTGGCTCCTTCCTCCTGCCCTTATACTTCTAATTAGGGGATCCCTAGTAGAAGCTGGGGCGGGAACTGGATGAACTATTTATCCCCCCCTTGCCAGAAATATTGCCCACTCAGGATCTTCAGTAGACCTATCGATCTTTTCTCTCCACTTAGCCGGTGCCTCCTCAATTTTAGG
>Anelasma_squalicola_MK482563
CCTGATATAGCTTTTCCCCGACTCAATAATATAAGATTCTGGCTCCTTCCTCCTGCCCTTATACTTCTAATTAGGGGATCCCTAGTAGAAGCTGGGGCGGGAACTGGATGAACTATTTATCCCCCCCTTGCCAGAAATATTGCCCACTCAGGATCTTCAGTAGACCTATCGATCTTTTCTCTCCACTTAGCCGGTGCCTCCTCAATTTTAGG
>Anelasma_squalicola_MK482573
CCTGATATAGCTTTTCCCCGACTCAATAATATAAGATTCTGGCTCCTTCCTCCTGCCCTTATACTTCTAATTAGGGGATCCCTAGTAGAAGCTGGGGCGGGAACTGGATGAACTATTTATCCCCCCCTTGCCAGAAATATTGCCCACTCAGGATCTTCAGTAGACCTATCGATCTTTTCTCTCCACTTAGCCGGTGCCTCCTCAATTTTAGG
>Anelasma_squalicola_MK482575
CCTGATATAGCTTTTCCCCGACTCAATAATATAAGATTCTGGCTCCTTCCTCCTGCCCTTATACTTCTAATTAGGGGATCCCTAGTAGAAGCTGGGGCGGGAACTGGATGAACTATTTATCCCCCCCTTGCCAGAAATATTGCCCACTCAGGATCTTCAGTAGACCTATCGATCTTTTCTCTCCACTTAGCCGGTGCCTCCTCAATTTTAGG
>Anelasma_squalicola_MK482576
CCTGATATAGCTTTTCCCCGACTCAATAATATAAGATTCTGGCTCCTTCCTCCTGCCCTTATACTTCTAATTAGGGGATCCCTAGTAGAAGCTGGGGCGGGAACTGGATGAACTATTTATCCCCCCCTTGCCAGAAATATTGCCCACTCAGGATCTTCAGTAGACCTATCGATCTTTTCTCTCCACTTAGCCGGTGCCTCCTCAATTTTAGG
>Anelasma_squalicola_MK482581
CCTGATATAGCTTTTCCCCGACTCAATAATATAAGATTCTGGCTCCTTCCTCCTGCCCTTATACTTCTAATTAGGGGATCCCTAGTAGAAGCTGGGGCGGGAACTGGATGAACTATTTATCCCCCCCTTGCCAGAAATATTGCCCACTCAGGATCTTCAGTAGACCTATCGATCTTTTCTCTCCACTTAGCCGGTGCCTCCTCAATTTTAGG
>Anelasma_squalicola_MK482582
CCTGATATAGCTTTTCCCCGACTCAATAATATAAGATTCTGGCTCCTTCCTCCTGCCCTTATACTTCTAATTAGGGGATCCCTAGTAGAAGCTGGGGCGGGAACTGGATGAACTATTTATCCCCCCCTTGCCAGAAATATTGCCCACTCAGGATCTTCAGTAGACCTATCGATCTTTTCTCTCCACTTAGCCGGTGCCTCCTCAATTTTAGG
>Anelasma_squalicola_MK482583
CCTGATATAGCTTTTCCCCGACTCAATAATATAAGATTCTGGCTCCTTCCTCCTGCCCTTATACTTCTAATTAGGGGATCCCTAGTAGAAGCTGGGGCGGGAACTGGATGAACTATTTATCCCCCCCTTGCCAGAAATATTGCCCACTCAGGATCTTCAGTAGACCTATCGATCTTTTCTCTCCACTTAGCCGGTGCCTCCTCAATTTTAGG
>Anelasma_squalicola_MK482588
CCTGATATAGCTTTTCCCCGACTCAATAATATAAGATTCTGGCTCCTTCCTCCTGCCCTTATACTTCTAATTAGGGGATCCCTAGTAGAAGCTGGGGCGGGAACTGGATGAACTATTTATCCCCCCCTTGCCAGAAATATTGCCCACTCAGGATCTTCAGTAGACCTATCGATCTTTTCTCTCCACTTAGCCGGTGCCTCCTCAATTTTAGG
>Anelasma_squalicola_MK482558
CCTGATATAGCTTTTCCCCGACTCAATAATATAAGATTCTGGCTCCTTCCTCCTGCCCTTATACTTCTAATTAGGGGATCCCTAGTAGAAGCTGGGGCGGGAACTGGATGAACTATTTATCCCCCCCTTGCCAGAAATATTGCCCACTCAGGATCTTCAGTAGACCTATCGATCTTTTCTCTCCACTTAGCCGGTGCCTCCTCAATTTTAGG
>Anelasma_squalicola_MK482561
CCTGATATAGCTTTTCCCCGACTCAATAATATAAGATTCTGACTCCTTCCTCCTGCCCTTATACTTCTAATTAGGGGATCCCTAGTAGAAGCTGGGGCGGGAACTGGATGAACTATTTATCCCCCCCTTGCCAGAAATATTGCCCACTCAGGATCTTCAGTAGACCTATCGATCTTTTCTCTCCACTTAGCCGGTGCCTCCTCAATTTTAGG
>Anelasma_squalicola_OQ890737
CCTGATATAGCTTTTCCCCGACTCAATAATATAAGATTCTGACTCCTTCCTCCTGCCCTTATACTTCTAATTAGGGGATCCCTAGTAGAAGCTGGGGCGGGAACTGGATGAACTATTTATCCCCCCCTTGCCAGAAATATTGCCCACTCAGGATCTTCAGTAGACCTATCGATCTTTTCTCTCCACTTAGCCGGTGCCTCCTCAATTTTAGG
>Anelasma_squalicola_MK482546
CCTGATATAGCTTTTCCCCGACTCAATAATATAAGATTCTGACTCCTTCCTCCTGCCCTTATACTTCTAATTAGGGGATCCCTAGTAGAAGCTGGGGCGGGAACTGGATGAACTATTTATCCCCCCCTTGCCAGAAATATTGCCCACTCAGGATCTTCAGTAGACCTATCGATCTTTTCTCTCCACTTAGCCGGTGCCTCCTCAATTTTAGG
>Anelasma_squalicola_MK482553
CCTGATATAGCTTTTCCCCGACTCAATAATATAAGATTCTGACTCCTTCCTCCTGCCCTTATACTTCTAATTAGGGGATCCCTAGTAGAAGCTGGGGCGGGAACTGGATGAACTATTTATCCCCCCCTTGCCAGAAATATTGCCCACTCAGGATCTTCAGTAGACCTATCGATCTTTTCTCTCCACTTAGCCGGTGCCTCCTCAATTTTAGG
>Anelasma_squalicola_MK482543
CCTGATATAGCTTTTCCCCGACTCAATAATATAAGATTCTGACTCCTTCCTCCTGCCCTTATACTTCTAATTAGGGGATCCCTAGTAGAAGCTGGGGCGGGAACTGGATGAACTATTTATCCCCCCCTTGCCAGAAATATTGCCCACTCAGGATCTTCAGTAGACCTATCGATCTTTTCTCTCCACTTAGCCGGTGCCTCCTCAATTTTAGG
>Anelasma_squalicola_MK482544
CCTGATATAGCTTTTCCCCGACTCAATAATATAAGATTCTGACTCCTTCCTCCTGCCCTTATACTTCTAATTAGGGGATCCCTAGTAGAAGCTGGGGCGGGAACTGGATGAACTATTTATCCCCCCCTTGCCAGAAATATTGCCCACTCAGGATCTTCAGTAGACCTATCGATCTTTTCTCTCCACTTAGCCGGTGCCTCCTCAATTTTAGG
>Anelasma_squalicola_MK482551
CCTGATATAGCTTTTCCCCGACTCAATAATATAAGATTCTGACTCCTTCCTCCTGCCCTTATACTTCTAATTAGGGGATCCCTAGTAGAAGCTGGGGCGGGAACTGGATGAACTATTTATCCCCCCCTTGCCAGAAATATTGCCCACTCAGGATCTTCAGTAGACCTATCGATCTTTTCTCTCCACTTAGCCGGTGCCTCCTCAATTTTAGG
>Anelasma_squalicola_MK482560
CCTGATATAGCTTTTCCCCGACTCAATAATATAAGATTCTGACTCCTTCCTCCTGCCCTTATACTTCTAATTAGGGGATCCCTAGTAGAAGCTGGGGCGGGAACTGGATGAACTATTTATCCCCCCCTTGCCAGAAATATTGCCCACTCAGGATCTTCAGTAGACCTATCGATCTTTTCTCTCCACTTAGCCGGTGCCTCCTCAATTTTAGG
>Anelasma_squalicola_MK482567
CCTGATATAGCTTTTCCCCGACTCAATAATATAAGATTCTGACTCCTTCCTCCTGCCCTTATACTTCTAATTAGGGGATCCCTAGTAGAAGCTGGGGCGGGAACTGGATGAACTATTTATCCCCCCCTTGCCAGAAATATTGCCCACTCAGGATCTTCAGTAGACCTATCGATCTTTTCTCTCCACTTAGCCGGTGCCTCCTCAATTTTAGG
>Anelasma_squalicola_MK482587
CCTGATATAGCTTTTCCCCGACTCAATAATATAAGATTCTGACTCCTTCCTCCTGCCCTTATACTTCTAATTAGGGGATCCCTAGTAGAAGCTGGGGCGGGAACTGGATGAACTATTTATCCCCCCCTTGCCAGAAATATTGCCCACTCAGGATCTTCAGTAGACCTATCGATCTTTTCTCTCCACTTAGCCGGTGCCTCCTCAATTTTAGG
>Anelasma_squalicola_MG934988
CCTGATATAGCTTTTCCCCGACTCAATAATATAAGATTCTGACTCCTTCCTCCTGCCCTTATACTTCTAATTAGGGGATCCCTAGTAGAAGCTGGGGCGGGAACTGGATGAACTATTTATCCCCCCCTTGCCAGAAATATTGCCCACTCAGGATCTTCAGTAGACCTATCGATCTTTTCTCTCCACTTAGCCGGTGCCTCCTCAATTTTAGG
>Anelasma_squalicola_MK482522
CCTGATATAGCTTTTCCCCGACTCAATAATATAAGATTCTGACTCCTTCCTCCTGCCCTTATACTTCTAATTAGGGGATCCCTAGTAGAAGCTGGGGCGGGAACTGGATGAACTATTTATCCCCCCCTTGCCAGAAATATTGCCCACTCAGGATCTTCAGTAGACCTATCGATCTTTTCTCTCCACTTAGCCGGTGCCTCCTCAATTTTAGG
>Anelasma_squalicola_MK482524
CCTGATATAGCTTTTCCCCGACTCAATAATATAAGATTCTGACTCCTTCCTCCTGCCCTTATACTTCTAATTAGGGGATCCCTAGTAGAAGCTGGGGCGGGAACTGGATGAACTATTTATCCCCCCCTTGCCAGAAATATTGCCCACTCAGGATCTTCAGTAGACCTATCGATCTTTTCTCTCCACTTAGCCGGTGCCTCCTCAATTTTAGG
>Anelasma_squalicola_MK482525
CCTGATATAGCTTTTCCCCGACTCAATAATATAAGATTCTGACTCCTTCCTCCTGCCCTTATACTTCTAATTAGGGGATCCCTAGTAGAAGCTGGGGCGGGAACTGGATGAACTATTTATCCCCCCCTTGCCAGAAATATTGCCCACTCAGGATCTTCAGTAGACCTATCGATCTTTTCTCTCCACTTAGCCGGTGCCTCCTCAATTTTAGG
>Anelasma_squalicola_MK482526
CCTGATATAGCTTTTCCCCGACTCAATAATATAAGATTCTGACTCCTTCCTCCTGCCCTTATACTTCTAATTAGGGGATCCCTAGTAGAAGCTGGGGCGGGAACTGGATGAACTATTTATCCCCCCCTTGCCAGAAATATTGCCCACTCAGGATCTTCAGTAGACCTATCGATCTTTTCTCTCCACTTAGCCGGTGCCTCCTCAATTTTAGG
>Anelasma_squalicola_MK482527
CCTGATATAGCTTTTCCCCGACTCAATAATATAAGATTCTGACTCCTTCCTCCTGCCCTTATACTTCTAATTAGGGGATCCCTAGTAGAAGCTGGGGCGGGAACTGGATGAACTATTTATCCCCCCCTTGCCAGAAATATTGCCCACTCAGGATCTTCAGTAGACCTATCGATCTTTTCTCTCCACTTAGCCGGTGCCTCCTCAATTTTAGG
>Anelasma_squalicola_MK482528
CCTGATATAGCTTTTCCCCGACTCAATAATATAAGATTCTGACTCCTTCCTCCTGCCCTTATACTTCTAATTAGGGGATCCCTAGTAGAAGCTGGGGCGGGAACTGGATGAACTATTTATCCCCCCCTTGCCAGAAATATTGCCCACTCAGGATCTTCAGTAGACCTATCGATCTTTTCTCTCCACTTAGCCGGTGCCTCCTCAATTTTAGG
>Anelasma_squalicola_MK482529
CCTGATATAGCTTTTCCCCGACTCAATAATATAAGATTCTGACTCCTTCCTCCTGCCCTTATACTTCTAATTAGGGGATCCCTAGTAGAAGCTGGGGCGGGAACTGGATGAACTATTTATCCCCCCCTTGCCAGAAATATTGCCCACTCAGGATCTTCAGTAGACCTATCGATCTTTTCTCTCCACTTAGCCGGTGCCTCCTCAATTTTAGG
>Anelasma_squalicola_MK482530
CCTGATATAGCTTTTCCCCGACTCAATAATATAAGATTCTGACTCCTTCCTCCTGCCCTTATACTTCTAATTAGGGGATCCCTAGTAGAAGCTGGGGCGGGAACTGGATGAACTATTTATCCCCCCCTTGCCAGAAATATTGCCCACTCAGGATCTTCAGTAGACCTATCGATCTTTTCTCTCCACTTAGCCGGTGCCTCCTCAATTTTAGG
>Anelasma_squalicola_MK482531
CCTGATATAGCTTTTCCCCGACTCAATAATATAAGATTCTGACTCCTTCCTCCTGCCCTTATACTTCTAATTAGGGGATCCCTAGTAGAAGCTGGGGCGGGAACTGGATGAACTATTTATCCCCCCCTTGCCAGAAATATTGCCCACTCAGGATCTTCAGTAGACCTATCGATCTTTTCTCTCCACTTAGCCGGTGCCTCCTCAATTTTAGG
>Anelasma_squalicola_MK482532
CCTGATATAGCTTTTCCCCGACTCAATAATATAAGATTCTGACTCCTTCCTCCTGCCCTTATACTTCTAATTAGGGGATCCCTAGTAGAAGCTGGGGCGGGAACTGGATGAACTATTTATCCCCCCCTTGCCAGAAATATTGCCCACTCAGGATCTTCAGTAGACCTATCGATCTTTTCTCTCCACTTAGCCGGTGCCTCCTCAATTTTAGG
>Anelasma_squalicola_MK482533
CCTGATATAGCTTTTCCCCGACTCAATAATATAAGATTCTGACTCCTTCCTCCTGCCCTTATACTTCTAATTAGGGGATCCCTAGTAGAAGCTGGGGCGGGAACTGGATGAACTATTTATCCCCCCCTTGCCAGAAATATTGCCCACTCAGGATCTTCAGTAGACCTATCGATCTTTTCTCTCCACTTAGCCGGTGCCTCCTCAATTTTAGG
>Anelasma_squalicola_MK482534
CCTGATATAGCTTTTCCCCGACTCAATAATATAAGATTCTGACTCCTTCCTCCTGCCCTTATACTTCTAATTAGGGGATCCCTAGTAGAAGCTGGGGCGGGAACTGGATGAACTATTTATCCCCCCCTTGCCAGAAATATTGCCCACTCAGGATCTTCAGTAGACCTATCGATCTTTTCTCTCCACTTAGCCGGTGCCTCCTCAATTTTAGG
>Anelasma_squalicola_MK482535
CCTGATATAGCTTTTCCCCGACTCAATAATATAAGATTCTGACTCCTTCCTCCTGCCCTTATACTTCTAATTAGGGGATCCCTAGTAGAAGCTGGGGCGGGAACTGGATGAACTATTTATCCCCCCCTTGCCAGAAATATTGCCCACTCAGGATCTTCAGTAGACCTATCGATCTTTTCTCTCCACTTAGCCGGTGCCTCCTCAATTTTAGG
>Anelasma_squalicola_MK482536
CCTGATATAGCTTTTCCCCGACTCAATAATATAAGATTCTGACTCCTTCCTCCTGCCCTTATACTTCTAATTAGGGGATCCCTAGTAGAAGCTGGGGCGGGAACTGGATGAACTATTTATCCCCCCCTTGCCAGAAATATTGCCCACTCAGGATCTTCAGTAGACCTATCGATCTTTTCTCTCCACTTAGCCGGTGCCTCCTCAATTTTAGG
>Anelasma_squalicola_MK482537
CCTGATATAGCTTTTCCCCGACTCAATAATATAAGATTCTGACTCCTTCCTCCTGCCCTTATACTTCTAATTAGGGGATCCCTAGTAGAAGCTGGGGCGGGAACTGGATGAACTATTTATCCCCCCCTTGCCAGAAATATTGCCCACTCAGGATCTTCAGTAGACCTATCGATCTTTTCTCTCCACTTAGCCGGTGCCTCCTCAATTTTAGG
>Anelasma_squalicola_MK482539
CCTGATATAGCTTTTCCCCGACTCAATAATATAAGATTCTGACTCCTTCCTCCTGCCCTTATACTTCTAATTAGGGGATCCCTAGTAGAAGCTGGGGCGGGAACTGGATGAACTATTTATCCCCCCCTTGCCAGAAATATTGCCCACTCAGGATCTTCAGTAGACCTATCGATCTTTTCTCTCCACTTAGCCGGTGCCTCCTCAATTTTAGG
>Anelasma_squalicola_MK482547
CCTGATATAGCTTTTCCCCGACTCAATAATATAAGATTCTGACTCCTTCCTCCTGCCCTTATACTTCTAATTAGGGGATCCCTAGTAGAAGCTGGGGCGGGAACTGGATGAACTATTTATCCCCCCCTTGCCAGAAATATTGCCCACTCAGGATCTTCAGTAGACCTATCGATCTTTTCTCTCCACTTAGCCGGTGCCTCCTCAATTTTAGG
>Anelasma_squalicola_MK482548
CCTGATATAGCTTTTCCCCGACTCAATAATATAAGATTCTGACTCCTTCCTCCTGCCCTTATACTTCTAATTAGGGGATCCCTAGTAGAAGCTGGGGCGGGAACTGGATGAACTATTTATCCCCCCCTTGCCAGAAATATTGCCCACTCAGGATCTTCAGTAGACCTATCGATCTTTTCTCTCCACTTAGCCGGTGCCTCCTCAATTTTAGG
>Anelasma_squalicola_MK482549
CCTGATATAGCTTTTCCCCGACTCAATAATATAAGATTCTGACTCCTTCCTCCTGCCCTTATACTTCTAATTAGGGGATCCCTAGTAGAAGCTGGGGCGGGAACTGGATGAACTATTTATCCCCCCCTTGCCAGAAATATTGCCCACTCAGGATCTTCAGTAGACCTATCGATCTTTTCTCTCCACTTAGCCGGTGCCTCCTCAATTTTAGG
>Anelasma_squalicola_MK482550
CCTGATATAGCTTTTCCCCGACTCAATAATATAAGATTCTGACTCCTTCCTCCTGCCCTTATACTTCTAATTAGGGGATCCCTAGTAGAAGCTGGGGCGGGAACTGGATGAACTATTTATCCCCCCCTTGCCAGAAATATTGCCCACTCAGGATCTTCAGTAGACCTATCGATCTTTTCTCTCCACTTAGCCGGTGCCTCCTCAATTTTAGG
>Anelasma_squalicola_MK482565
CCTGATATAGCTTTTCCCCGACTCAATAATATAAGATTCTGACTCCTTCCTCCTGCCCTTATACTTCTAATTAGGGGATCCCTAGTAGAAGCTGGGGCGGGAACTGGATGAACTATTTATCCCCCCCTTGCCAGAAATATTGCCCACTCAGGATCTTCAGTAGACCTATCGATCTTTTCTCTCCACTTAGCCGGTGCCTCCTCAATTTTAGG
>Anelasma_squalicola_MK482571
CCTGATATAGCTTTTCCCCGACTCAATAATATAAGATTCTGACTCCTTCCTCCTGCCCTTATACTTCTAATTAGGGGATCCCTAGTAGAAGCTGGGGCGGGAACTGGATGAACTATTTATCCCCCCCTTGCCAGAAATATTGCCCACTCAGGATCTTCAGTAGACCTATCGATCTTTTCTCTCCACTTAGCCGGTGCCTCCTCAATTTTAGG
>Anelasma_squalicola_MK482572
CCTGATATAGCTTTTCCCCGACTCAATAATATAAGATTCTGACTCCTTCCTCCTGCCCTTATACTTCTAATTAGGGGATCCCTAGTAGAAGCTGGGGCGGGAACTGGATGAACTATTTATCCCCCCCTTGCCAGAAATATTGCCCACTCAGGATCTTCAGTAGACCTATCGATCTTTTCTCTCCACTTAGCCGGTGCCTCCTCAATTTTAGG
>Anelasma_squalicola_MK482574
CCTGATATAGCTTTTCCCCGACTCAATAATATAAGATTCTGACTCCTTCCTCCTGCCCTTATACTTCTAATTAGGGGATCCCTAGTAGAAGCTGGGGCGGGAACTGGATGAACTATTTATCCCCCCCTTGCCAGAAATATTGCCCACTCAGGATCTTCAGTAGACCTATCGATCTTTTCTCTCCACTTAGCCGGTGCCTCCTCAATTTTAGG
>Anelasma_squalicola_MK482577
CCTGATATAGCTTTTCCCCGACTCAATAATATAAGATTCTGACTCCTTCCTCCTGCCCTTATACTTCTAATTAGGGGATCCCTAGTAGAAGCTGGGGCGGGAACTGGATGAACTATTTATCCCCCCCTTGCCAGAAATATTGCCCACTCAGGATCTTCAGTAGACCTATCGATCTTTTCTCTCCACTTAGCCGGTGCCTCCTCAATTTTAGG
>Anelasma_squalicola_MK482578
CCTGATATAGCTTTTCCCCGACTCAATAATATAAGATTCTGACTCCTTCCTCCTGCCCTTATACTTCTAATTAGGGGATCCCTAGTAGAAGCTGGGGCGGGAACTGGATGAACTATTTATCCCCCCCTTGCCAGAAATATTGCCCACTCAGGATCTTCAGTAGACCTATCGATCTTTTCTCTCCACTTAGCCGGTGCCTCCTCAATTTTAGG
>Anelasma_squalicola_MK482580
CCTGATATAGCTTTTCCCCGACTCAATAATATAAGATTCTGACTCCTTCCTCCTGCCCTTATACTTCTAATTAGGGGATCCCTAGTAGAAGCTGGGGCGGGAACTGGATGAACTATTTATCCCCCCCTTGCCAGAAATATTGCCCACTCAGGATCTTCAGTAGACCTATCGATCTTTTCTCTCCACTTAGCCGGTGCCTCCTCAATTTTAGG
>Anelasma_squalicola_MK482584
CCTGATATAGCTTTTCCCCGACTCAATAATATAAGATTCTGACTCCTTCCTCCTGCCCTTATACTTCTAATTAGGGGATCCCTAGTAGAAGCTGGGGCGGGAACTGGATGAACTATTTATCCCCCCCTTGCCAGAAATATTGCCCACTCAGGATCTTCAGTAGACCTATCGATCTTTTCTCTCCACTTAGCCGGTGCCTCCTCAATTTTAGG
>Anelasma_squalicola_MK482541
CCTGATATAGCTTTTCCCCGACTCAATAATATAAGATTCTGACTCCTTCCTCCTGCCCTTATACTTTTAATTAGAGGATCCCTAGTAGAAGCTGGGGCGGGAACTGGATGAACTATTTATCCCCCCCTTGCCAGAAATATTGCCCACTCAGGATCTTCAGTAGACCTATCGATCTTTTCTCTCCACTTAGCCGGTGCCTCCTCAATTTTAGG
>Anelasma_squalicola_MK482554
CCTGATATAGCTTTTCCCCGACTCAATAATATAAGATTCTGACTCCTTCCTCCTGCCCTTATACTTCTAATTAGAGGATCCCTAGTAGAAGCTGGGGCGGGAACTGGATGAACTATTTATCCCCCCCTTGCCAGCAATATTGCCCACTCAGGATCTTCAGTAGACCTATCGATCTTTTCTCTCCACTTAGCCGGTGCCTCCTCAATTTTAGG
>Anelasma_squalicola_MK482545
CCTGATATAGCTTTTCCCCGACTCAATAATATAAGATTCTGACTCCTTCCTCCTGCCCTTATACTTCTAATTAGAGGATCCCTAGTAGAAGCTGGGGCGGGAACTGGATGAACTATTTATCCCCCCCTTGCCAGAAATATTGCCCACTCAGGATCTTCAGTAGACCTATCGATCTTTTCTCTCCACTTAGCCGGTGCCTCCTCAATTTTAGG
>Anelasma_squalicola_MK482568
CCTGATATAGCTTTTCCCCGACTCAATAATATAAGATTCTGACTCCTTCCTCCTGCCCTTATACTTCTAATTAGAGGATCCCTAGTAGAAGCTGGGGCGGGAACTGGATGAACTATTTATCCCCCCCTTGCCAGAAATATTGCCCACTCAGGATCTTCAGTAGACCTATCGATCTTTTCTCTCCACTTAGCCGGTGCCTCCTCAATTTTAGG
>Anelasma_squalicola_MK482569
CCTGATATAGCTTTTCCCCGACTCAATAATATAAGATTCTGACTCCTTCCTCCTGCCCTTATACTTCTAATTAGAGGATCCCTAGTAGAAGCTGGGGCGGGAACTGGATGAACTATTTATCCCCCCCTTGCCAGAAATATTGCCCACTCAGGATCTTCAGTAGACCTATCGATCTTTTCTCTCCACTTAGCCGGTGCCTCCTCAATTTTAGG
>Anelasma_squalicola_MK482540
CCTGATATAGCTTTTCCCCGACTCAATAATATAAGATTCTGACTCCTTCCTCCTGCCCTTATACTTCTAATTAGAGGATCCCTAGTAGAAGCTGGGGCGGGAACTGGATGAACTATTTATCCCCCCCTTGCCAGAAATATTGCCCACTCAGGATCTTCAGTAGACCTATCGATCTTTTCTCTCCACTTAGCCGGTGCCTCCTCAATTTTAGG
>Anelasma_squalicola_MK482542
CCTGATATAGCTTTTCCCCGACTCAATAATATAAGATTCTGACTCCTTCCTCCTGCCCTTATACTTCTAATTAGAGGATCCCTAGTAGAAGCTGGGGCGGGAACTGGATGAACTATTTATCCCCCCCTTGCCAGAAATATTGCCCACTCAGGATCTTCAGTAGACCTATCGATCTTTTCTCTCCACTTAGCCGGTGCCTCCTCAATTTTAGG
>Anelasma_squalicola_MK482555
CCTGATATAGCTTTTCCCCGACTCAATAATATAAGATTCTGACTCCTTCCTCCTGCCCTTATACTTCTAATTAGAGGATCCCTAGTAGAAGCTGGGGCGGGAACTGGATGAACTATTTATCCCCCCCTTGCCAGAAATATTGCCCACTCAGGATCTTCAGTAGACCTATCGATCTTTTCTCTCCACTTAGCCGGTGCCTCCTCAATTTTAGG
>Cylindrolepas_sp._OR915653
CCCGACATGGCCTTCCCCCGCTTAAATAATATAAGCTTCTGACTCCTTCCCCCAGCTTTAATGCTTCTAATTAGAGGATCCCTAGTTGAAGCAGGGGCCGGAACAGGCTGAACGGTTTATCCTCCTTTATCCAGAAATATTGCCCATTCCGGAGCTTCTGTGGACCTCTNTATTTTTTCCCTTCACTTAGCTGGAGCATCTTCAATTTTGGG
>Triangulloscalpellum_gigas_ON400698
CCAGATATAGCCTTCCCTCGTTTAAACAATATAAGATTCTGACTACTCCCTCCTGCCCTCATATTACTAATTAGAGGAACCTTAGTAGAAGCAGGGGCCGGAACAGGATGAACTGTCTATCCTCCCCTTGCAAGGAATATTGCCCACTCAGGGGCTTCCGTAGACCTAACAATTTTCTCTCTCCACCTAGCAGGAGCTTCATCCATTCTAGG
>Heteralepas_japonica_FJ694788
CCAGACATAGCTTTCCCACGACTAAATAACATAAGATTTTGGCTCCTACCCCCTGCCTTGATGCTCTTAATTAGTGGTTCCCTAGTAGAAGCCGGGGCTGGCACAGGATGAACAGTTTACCCCCCCCTCTCAAGAAATATTGCACACTCTGGAGCCTCTGTGGACTTAAGTATTTTTTCACTTCACCTGGCTGGTGCATCATCAATTTTAGG
>Heteralepas_sp._EU884171
CCAGACATAGCTTTCCCACGACTAAATAACATAAGATTTTGGCTCCTGCCCCCTGCCTTGATGCTCTTAATTAGTGGTTCCCTAGTAGAAGCCGGGGCTGGCACAGGATGAACAGTTTACCCTCCCCTCTCAAGAAATATTGCACACTCTGGAGCCTCTGTGGACTTAAGTATTTTTTCACTTCACCTGGCTGGTGCATCATCAATTTTAGG
>Heteralepas_sp._EU884172
CCAGACATAGCTTTCCCACGACTAAATAACATAAGATTTTGGCTCCTACCCCCTGCCTTGATGCTCTTAATTAGTGGTTCCCTAGTAGAAGCCGGGGCTGGCACAGGATGAACAGTTTACCCTCCCCTCTCAAGAAATATTGCACACTCTGGAGCCTCTGTGGACTTAAGTATTTTTTCACTTCACCTGGCTGGTGCATCATCAATTTTAGG
>Heteralepas_sp._EU884170
CCAGACATAGCTTTCCCACGACTAAATAACATAAGATTTTGGCTCCTACCCCCTGCCTTGATGCTCTTAATTAGTGGTTCCCTAGTAGAAGCCGGGGCTGGCACAGGATGAACAGTTTACCCTCCCCTCTCAAGAAATATTGCACACTCTGGAGCCTCTGTGGACTTAAGTATTTTTTCACTTCACCTGGCTGGTGCATCATCAATTTTAGG
>Ibla_cumingi_KC138472
CCCGATATGGCCTTCCCACGACTAAACAACATAAGTTTCTGACTCCTCCCCCCAGCCCTAATACTTTTAATTAGAGGATCGCTAGTAGAAGCAGGGGCTGGTACGGGATGAACAGTTTATCCTCCCCTCTCAAGTAACATTGCCCACTCTGGTGCCTCAGTTGACCTTACCATTTTCTCCCTTCACTTAGCAGGAGCCTCATCTATTCTGGG
>Ibla_cumingi_KF484219
CCTGACATGGCCTTCCCACGACTAAACAACATAAGTTTCTGACTCCTCCCCCCAGCCCTAATACTTTTAATTAGAGGATCACTAGTAGAAGCAGGGGCCGGTACAGGATGAACAGTTTATCCTCCCCTCTCAAGTAACATTGCCCACTCTGGTGCCTCAGTTGACCTCACCATTTTCTCCCTTCACTTAGCAGGAGCCTCATCTATTCTAGG
>Ibla_cumingi_KC138473
CCTGACATGGCCTTCCCACGACTAAACAACATAAGTTTCTGACTCCTCCCCCCAGCCCTGATACTTTTAATTAGAGGATCGCTAGTAGAAGCAGGGGCTGGTACAGGATGAACAGTTTATCCTCCCCTCTCAAGTAATATTGCCCACTCTGGTGCCTCAGTTGACCTCACCATTTTCTCCCTTCACTTAGCAGGAGCCTCATCTATTTTAGG
>Amphibalanus_amphitrite_KU695281
CCAGATATGGCTTTCCCTCGATTAAATAATATAAGATTCTGGCTTCTTCCTCCAGCTTTAATATTATTAATTAGTGGTTCTTTGGCCAACCCGAGGGCTAAAACAGGATGAACAGTTTACCCTCCTTTATCAAGTAACATTGCTCATTCTGGTGCTTCAGTTGACTTATCAATTTTCTCTTTACATTTAGCGGGTGCTTCGTCAATTTTAGG
>Scalpellum_stearnsi_MN431933
CCAGATATAGCCTTTCCACGTCTAAATAATATAAGATTCTGACTTTTACCGCCATCCTTAATATTACTAATCAGAGGGTCTTTAGTAGAAGCAGGAGCTGGAACGGGATGAACAGTTTACCCCCCACTAGCTAGAAACATTTCACACTCTGGAGCTTCCGTAGATTTATCCATTTTCTCTCTCCACCTAGCAGGGGCCTCTTCAATTCTTGG
>Scalpellum_stearnsi_MN431925
CCAGATATAGCCTTTCCACGTCTAAATAATATAAGATTCTGACTTTTACCGCCATCCTTAATATTACTAATCAGAGGGTCTTTAGTAGAAGCAGGAGCTGGAACAGGATGAACAGTTTACCCCCCACTAGCTAGAAACATTTCACACTCTGGAGCTTCCGTAGATTTATCCATTTTCTCTCTCCACCTAGCAGGGGCCTCTTCAATTCTTGG
>Scalpellum_stearnsi_MN431929
CCAGATATAGCCTTTCCACGTCTAAATAATATAAGATTCTGACTTTTACCGCCATCCTTAATATTACTAATCAGAGGATCTTTGGTAGAAGCAGGAGCTGGAACAGGATGAACAGTTTACCCCCCACTAGCTAGAAACATTTCGCACTCTGGAGCTTCCGTAGATTTATCCATTTTCTCTCTCCACCTAGCAGGGGCCTCTTCAATTCTCGG
>Scalpellum_stearnsi_MN431924
CCAGATATAGCCTTTCCACGTCTAAATAATATAAGATTCTGACTTTTACCGCCATCCTTAATATTACTAATCAGAGGATCTTTAGTAGAAGCAGGAGCTGGAACAGGATGAACAGTTTACCCCCCACTAGCTAGAAACATTTCGCACTCTGGAGCTTCCGTAGATTTATCCATTTTCTCTCTCCACCTAGCAGGGGCCTCTTCAATTCTTGG
>Scalpellum_stearnsi_MN431930
CCAGATATAGCCTTTCCACGTCTAAATAATATAAGATTCTGACTTTTACCGCCATCCTTAATATTACTAATCAGAGGGTCTTTGGTAGAAGCAGGAGCTGGAACAGGATGAACAGTTTACCCCCCACTAGCTAGAAACATTTCGCACTCTGGAGCTTCCGTAGATTTATCCATTTTCTCTCTCCACCTAGCAGGGGCCTCTTCAATTCTTGG
>Scalpellum_stearnsi_MN431932
CCAGATATAGCCTTTCCACGTCTAAATAATATAAGATTCTGACTTTTACCGCCATCCTTAATATTACTAATCAGAGGGTCTTTAGTAGAAGCAGGAGCTGGAACAGGATGAACAGTTTACCCCCCACTAGCTAGAAACATTTCGCACTCTGGAGCTTCCGTAGATTTATCCATTTTCTCTCTCCACCTAGCAGGGGCCTCTTCAATTCTTGG
>Scalpellum_stearnsi_MN431923
CCAGATATAGCCTTTCCACGTCTAAATAATATAAGATTCTGACTTTTACCGCCATCCTTAATATTACTAATCAGAGGGTCTTTAGTAGAAGCAGGAGCTGGAACAGGATGAACAGTTTACCCCCCACTAGCTAGAAACATTTCGCACTCTGGAGCTTCCGTAGATTTATCCATTTTCTCTCTCCACCTAGCAGGGGCCTCTTCAATTCTTGG
>Scalpellum_stearnsii_KF484216
CCAGATATAGCCTTTCCACGTCTAAATAATATAAGATTCTGACTTTTACCGCCATCCTTAATATTACTAATCAGAGGGTCTTTAGTAGAAGCAGGAGCTGGAACAGGATGAACAGTTTACCCCCCACTAGCTAGAAACATTTCGCACTCTGGAGCTTCCGTAGATTTATCCATTTTCTCTCTCCACCTAGCAGGGGCCTCTTCAATTCTTGG
>Scalpellum_stearnsi_MN431926
CCAGATATAGCCTTTCCACGTCTAAATAATATAAGATTCTGACTTTTACCGCCATCCTTAATATTACTAATCAGAGGGTCTTTAGTAGAAGCAGGAGCTGGAACAGGATGAACAGTTTACCCCCCACTAGCTAGAAACATTTCGCACTCTGGAGCTTCCGTAGATTTATCCATTTTCTCTCTCCACCTAGCAGGGGCCTCTTCAATTCTTGG
>Scalpellum_stearnsi_MN431927
CCAGATATAGCCTTTCCACGTCTAAATAATATAAGATTCTGACTTTTACCGCCATCCTTAATATTACTAATCAGAGGGTCTTTAGTAGAAGCAGGAGCTGGAACAGGATGAACAGTTTACCCCCCACTAGCTAGAAACATTTCGCACTCTGGAGCTTCCGTAGATTTATCCATTTTCTCTCTCCACCTAGCAGGGGCCTCTTCAATTCTTGG
>Scalpellum_stearnsi_MN431928
CCAGATATAGCCTTTCCACGTCTAAATAATATAAGATTCTGACTTTTACCGCCATCCTTAATATTACTAATCAGAGGGTCTTTAGTAGAAGCAGGAGCTGGAACAGGATGAACAGTTTACCCCCCACTAGCTAGAAACATTTCGCACTCTGGAGCTTCCGTAGATTTATCCATTTTCTCTCTCCACCTAGCAGGGGCCTCTTCAATTCTTGG
>Scalpellum_stearnsi_MN431931
CCAGATATAGCCTTTCCACGTCTAAATAATATAAGATTCTGACTTTTACCGCCATCCTTAATATTACTAATCAGAGGGTCTTTAGTAGAAGCAGGAGCTGGAACAGGATGAACAGTTTACCCCCCACTAGCTAGAAACATTTCGCACTCTGGAGCTTCCGTAGATTTATCCATTTTCTCTCTCCACCTAGCAGGGGCCTCTTCAATTCTTGG
>Scalpellum_stearnsi_MN431934
CCAGATATAGCCTTTCCACGTCTAAATAATATAAGATTCTGACTTTTACCGCCATCCTTAATATTACTAATCAGAGGGTCTTTAGTAGAAGCAGGAGCTGGAACAGGATGAACAGTTTACCCCCCACTAGCTAGAAACATTTCGCACTCTGGAGCTTCCGTAGATTTATCCATTTTCTCTCTCCACCTAGCAGGGGCCTCTTCAATTCTTGG
>UNVERIFIED:_Chthamalus_MT258958
CCTGATATAGCTTTCCCTCGTNTAAATAATATGAGATTCTGACTTCTCCCTCCTGCATTAATACTTTTGATTAGAGGTTCACTAGTAGAGGNTGGGGCTGGGACTGGGTGAACAGTTTATCCTCCTCTGTCAAGTAACATTGCTCATTCGGGGGCTTCTGTANANCTTTCTATTTTTTCGTTACATTTAGCTGGGGCTTCTTCTATTTTGGG
>Chthamalus_montagui_KY661452
CCTGATATAGCTTTCCCTCGTTTATCTAATATGAGATTTTGACTTCTCCCTCCCGCGTTAACACTTTTGATTAGAGGTCCACTAGTAGAGGCTGGGGCTGGGACCGGGTGAACAGTTTATCCTCCTCTGTCAAGTAACATTGCTCATTCGGGGGCTTCTGTAGATCTTTCTATTTTTTCGTTACATTTAGCTGGGGCTTCTTCTATTTTGGG
>Arcoscalpellum_sp._KF484198
CCTGACATAGCTTTTCCTCGTTTAAATAATATAAGGTTTTGACTTCTCCCTCCCGCTCTTATATTGTTAATTAGGGGCTCTTTGGTGGAAGCAGGAGCAGGGACAGGATGAACTGTCTACCCTCCTTTAGCAAGCAATTTAGCTCATTCGGGAGCTTCTGTAGATCTCACCATTTTTTCTCTTCATTTAGCCGGAGCTTCTTCTATTTTAGG
>Trianguloscalpellum_hirsutum_KF484240
CCTGATATAGCTTTTCCTCGTTTAAATAATATAAGGTTTTGACTTCTTCCTCCTTCTCTTATATTACTGATCAGGGGATCTTTAGTAGAAGCTGGAGCAGGGACCGGATGAACGGTGTATCCTCCCCTGGCAAGTAACCTTGCTCATTCAGGAGCTTCAGTAGATCTCACTATTTTTTCTCTTCATTTAGCTGGGGCTTCTTCTATTTTAGG
>Annandaleum_japonicum_KF484191
CCCGACATGGCTTTCCCACGATTAAATAATATAAGGTTTTGACTCCTCCCCCCGGCTCTAACTCTCTTAATTAGAGGGTCCTTAGTAGAGGCAGGAGCCGGAACTGGTTGAACAGTTTATCCTCCTTTAGCCAGGAATATCTCTCATTCAGGAGCTTCTGTCGACTTGACTATTTTTTCTTTACACTTAGCAGGCGCCTCCTCTATTTTAGG
>Catherinum_cf._ON400722
CCAGACATAGCTTTCCCTCGGTTAAATAATATAAGATTTTGACTTCTCCCCCCTGCTTTAACCTTGCTAATTAGGGGATCTTTAGTAGAAGCCGGAGCAGGGACAGGATGAACTGTTTACCCTCCTTTAGCCGGAAACATATCCCATTCAGGAGCTTCTGTAGATTTAACAATTTTTTCTTTACACCTAGCAGGGGCCTCCTCCATTTTAGG
>Catherinum_sp._KF484212
CCTGATATAGCTTTTCCTCGATTAAATAATATAAGCTTCTGACTCCTCCCTCCTGCCCTTACCCTTTTAATTAGGGGGTCCTTAGTAGAAGCCGGGGCAGGGACCGGATGAACTGTTTACCCTCCTTTAGCTAGAAATATCTCTCACTCGGGAGCCTCTGTAGATTTAACTATTTTTTCTTTACACTTAGCTGGGGCCTCCTCTATTTTGGG
>Balanodytes_sp._KM087480
CCTGATATAGCCTTTCCTCGACTTAATAATATAAGCTTCTGACTTTTACCCCCTGCTCTTATTCTTCTAGTTAGTGGTAGCCTAGCAAAAGCAGGGGCAGGAACCGGGTGAACAGTATATCCTCCTCTTTCTAGGAATATTGCTCATTCAGGAGCATCTGTTGATTTAACAATTTTTTCTTTACATCTGGCAGGAGCCTCTTCTATCTTAGG
>Balanodytes_sp._KM087492
CCAGATATAGCGTTCCCTCGCTTAAATAATATAAGATTTTGACTCTTGCCTCCTGCATTAATTCTCTTGATTAGAGGAAGAATAGCAAAAGCCGGGGCAGGTACTGGTTGAACAGTATATCCTCCTCTTTCTAGTAATATCGCCCACTCAGGAGCCTCCGTTGATTTAACAATTTTTTCTTTACATCTAGCAGGTGCATCATCTATCTTAGG
>Jehlius_cirratus_KX015032
CCTGANATGGNTTTCCCTCGTTTAAATANNATAANCTTTTGACTATTGCCTCCANCTCTNATACTTTTAATTANAGGATCTTTAGTGGAGGCTGGANCCGGANCAGGGTGAACTGTATACCCTCCTCTATCACGNAATATTGCCCATTCTGGAGCTTCTGTAGACTTATCAATTTTTTCTTTACATTTAGCTGGTGCCTCGTCTATTTTGGG
>Metaverruca_recta_JX083861
CCGGACATAGCTTTCCCACGACTAAATAATATAAGATTTTGACTCCTGCCTCCTGCCCTTATGTTATTAATTAGAAGATCTCTAGTAGAGGCTGGGGCGGGGACAGGGTGAACAGTGTACCCTCCCCTGGCAAGAAATATCGCCCACTCAGGGGCTTCTGTAGATTTAACGATCTTTTCCCTTCATTTAGCAGGGGCATCTTCAATCTTGGG
>Trypetesa_lampas_KM087493
CCAGATATGGCTTTCCCACGGCTCAATAATATAAGTTTTTGACTTCTACCCCCAGCCTTAATTCTTTTAGTTAGGGGAAGTCTAGCAGAAGCTGGGGCCGGAACAGGATGGACTGTTTACCCCCCTCTTTCTAGAAATATCGCCCATTCTGGTGCTTCGGTTGACTTTACTATCTTCTCCTTACATTTAGCGGGGGCTTCCTCAATTTTGGG
>Octolasmis_cor_KC138499
CCAGATATGGCTTTTCCTCGTTTAAACAATATAAGATTTTGGTTACTACCGCCGGCTCTTATACTTTTAATCAGAGGGTCTCTAGTAGAAGCGGGTGCCGGTACTGGTTGAACTGTGTACCCTCCCCTTTCTAGAAATATTGCCCATTCAGGTGCTTCAGTAGATTTAAGAATTTTCTCATTACACCTGGCCGGGGCGTCTTCTATTTTAGG
>Octolasmis_cor_KC138500
CCAGATATGGCTTTCCCTCGTTTAAACAATATAAGATTTTGGTTACTACCGCCGGCTCTTATACTTTTAATCAGAGGGTCTCTAGTAGAAGCGGGTGCCGGTACTGGTTGAACTGTGTACCCTCCCCTTTCTAGAAATATTGCCCATTCAGGTGCTTCAGTAGATTTAAGAATTTTCTCATTGCACCTGGCCGGGGCGTCTTCTATTTTAGG
>Stomatolepas_elegans_KM217563
CCAGATATGGCTTTCCCTCGACTTAATAATATGAGATTTTGACTTTTGCCCCCGGCTCTAATGCTTTTGCTTAGGGGATCTTTAGTAGAAGCGGGAGCTGGGACCGGTTGAACGGTCTACCCCCCTCTTTCGAGTAATATCGCTCATTCCGGAGCTTCAGTTGACCTCTCGATCTTTTCCCTACATTTGGCTGGTGCATCATCAATTCTTGG
>Stomatolepas_elegans_KM217562
CCAGATATGGCTTTCCCTCGACTTAATAATATGAGATTTTGACTTTTGCCCCCGGCTCTAATGCTTTTGCTTAGGGGATCTTTAGTAGAAGCGGGAGCTGGGACCGGTTGAACAGTCTACCCGCCTCTTTCGAGTAATATCGCTCATTCCGGAGCTTCAGTTGACCTCTCGATCTTTTCCCTACATTTGGCTGGTGCATCATCAATTCTTGG
>Lepas_australis_GU993634
CCTGATATGGCTTTCCCTCGATTAAACAACATGAGTTTTTGACTCCTTCCTCCGGCTCTAATACTATTAATTAGAGGGTCTTTGGTTGAAGCAGGTGCCGGCACAGGGTGGACTGTTTATCCTCCCCTTTCTAGGAACATCGCTCACTCAGGAGCTTCAGTAGATCTTTCGATCTTCTCTCTCCATTTGGCGGGTGCTTCATCGATCTTGGG
>Lepas_sp._MN813162
CCAGACATGGCTTTCCCCCGTTTAAACAACATAAGATTTTGACTATTGCCTCCGGCTCTAATGCTGTTAATTAGAGGCTCTTTAGTGGAGGCTGGAGCCGGCACAGGGTGGACAGTGTACCCTCCTCTTTCTAGTAATATCGCCCACTCTGGGGCTTCCGTGGATCTTTCTATCTTCTCCCTCCATTTGGCAGGGGCTTCCTCTATTTTAGG
>Lepas_anserifera_MW277954
CCAGACATGGCTTTCCCCCGTTTAAACAACATAAGATTTTGACTATTGCCTCCGGCTCTAATGCTGTTAATTAGAGGCTCTTTAGTAGAGGCTGGAGCCGGCACAGGATGGACAGTGTACCCTCCTCTTTCTAGTAATATCGCCCACTCTGGGGCTTCCGTGGATCTTTCTATCTTCTCCCTCCATTTGGCAGGGGCTTCCTCTATTTTAGG
>Lepas_anserifera_MK934680
CCAGATATGGCTTTCCCCCGTTTAAACAACATGAGATTTTGACTATTACCTCCGGCTCTAATGCTATTAATTAGAGGCTCTTTAGTAGAGGCTGGAGCCGGCACGGGATGGACAGTGTACCCTCCTCTTTCTAGTAATATCGCCCACTCTGGGGCTTCCGTGGATCTTTCTATCTTCTCCCTCCATTTGGCGGGGGCTTCCTCTATTTTAGG
>Lepas_anserifera_MW278147
CCAGATATGGCTTTCCCCCGTTTAAACAACATGAGATTTTGACTATTGCCTCCGGCTCTAATGCTATTAATTAGAGGCTCTTTAGTAGAGGCTGGAGCCGGCACGGGATGGACAGTGTACCCCCCTCTTTCTAGTAATATCGCCCACTCTGGGGCTTCCGTGGATCTTTCTATCTTCTCCCTCCATTTGGCGGGGGCTTCCTCTATTTTAGG
>Lepas_anserifera_MK995373
CCAGACATGGCTTTCCCCCGTTTAAACAACATGAGATTTTGACTATTGCCTCCGGCTCTAATGCTATTAATTAGAGGCTCTTTAGTAGAGGCTGGAGCCGGCACAGGATGGACAGTGTACCCCCCTCTTTCTAGTAATATCGCCCACTCTGGGGCTTCCGTGGATCTTTCTATCTTCTCCCTCCATTTGGCGGGGGCTTCCTCTATTTTAGG
>Lepas_anserifera_MK995374
CCAGACATGGCTTTCCCCCGTTTAAACAACATGAGATTTTGACTATTGCCTCCGGCTCTAATGCTATTAATTAGAGGCTCTTTAGTAGAGGCTGGAGCCGGCACAGGATGGACAGTGTACCCCCCTCTTTCTAGTAATATCGCCCACTCTGGGGCTTCCGTGGATCTTTCTATCTTCTCCCTCCATTTGGCGGGGGCTTCCTCTATTTTAGG
>Lepas_anserifera_GU993633
CCAGACATGGCTTTCCCCCGTTTAAACAACATGAGATTTTGACTATTGCCTCCGGCTCTAATGCTATTAATTAGAGGCTCTTTAGTAGAGGCCGGAGCCGGCACAGGATGGACAGTGTACCCTCCTCTTTCTAGTAATATCGCCCACTCTGGGGCTTCCGTGGATCTTTCTATCTTCTCCCTCCATTTGGCGGGGGCTTCCTCTATTTTAGG
>Lepas_anserifera_GU993632
CCAGACATGGCTTTCCCCCGTTTAAACAACATGAGATTTTGACTATTGCCTCCGGCTCTAATGCTATTAATTAGAGGCTCTTTAGTAGAGGCTGGAGCCGGCACAGGATGGACAGTGTACCCTCCTCTTTCTAGTAATATCGCCCACTCTGGGGCTTCCGTGGATCTTTCTATCTTCTCCCTCCATTTGGCGGGAGCTTCCTCTATTTTAGG
>Lepas_anserifera_GU993630
CCAGACATGGCTTTCCCCCGTTTAAACAACATGAGATTTTGACTATTGCCTCCGGCTCTAATGCTATTAATTAGAGGCTCTTTAGTAGAGGCTGGAGCCGGCACAGGATGGACAGTGTACCCTCCTCTTTCTAGTAATATCGCCCACTCTGGGGCTTCCGTGGATCTTTCTATCTTCTCCCTCCATTTGGCGGGGGCTTCCTCTATTTTAGG
>Lepas_anserifera_KU204322
CCAGACATGGCTTTCCCCCGTTTAAACAACATGAGATTTTGACTATTGCCTCCGGCTCTAATGCTATTAATTAGAGGCTCTTTAGTAGAGGCTGGAGCCGGCACAGGATGGACAGTGTACCCTCCTCTTTCTAGTAATATCGCCCACTCTGGGGCTTCCGTGGATCTTTCTATCTTCTCCCTCCATTTGGCGGGGGCTTCCTCTATTTTAGG
>Lepas_anserifera_MK995375
CCAGACATGGCTTTCCCCCGTTTAAACAACATGAGATTTTGACTATTGCCTCCGGCTCTAATGCTATTAATTAGAGGCTCTTTAGTAGAGGCTGGAGCCGGCACAGGATGGACAGTGTACCCTCCTCTTTCTAGTAATATCGCCCACTCTGGGGCTTCCGTGGATCTTTCTATCTTCTCCCTCCATTTGGCGGGGGCTTCCTCTATTTTAGG
>Lepas_anserifera_GU993631
CCAGACATGGCTTTCCCCCGTTTAAACAACATGAGATTTTGACTATTGCCTCCGGCTCTAATGCTATTAATTAGAGGCTCTTTAGTAGAGGCTGGAGCCGGCACAGGATGGACAGTGTACCCTCCTCTTTCTAGTAATATCGCCCACTCTGGGGCTTCCGTGGATCTTTCTATCTTCTCCCTCCATTTGGCGGGGGCTTCCTCTATTTTAGG
>Lepas_anserifera_GU993629
CCCGACATGGCTTTCCCCCGTTTAAACAACATGAGATTTTGACTATTGCCTCCGGCTCTAATGCTATTAATTAGAGGCTCTTTAGTAGAGGCTGGAGCCGGCACAGGATGGACAGTATACCCTCCTCTTTCTAGTAATATCGCCCACTCTGGGGCTTCCGTGGATCTTTCTATCTTCTCCCTCCATTTGGCCGGGGCTTCCTCTATTTTAGG
>Lepas_anserifera_KU204318
CCAGACATGGCTTTCCCCCGTTTAAACAACATGAGATTTTGACTATTGCCTCCGGCTCTAATACTATTAATTAGAGGCTCTTTAGTAGAGGCTGGAGCCGGCACAGGATGGACAGTGTACCCTCCTCTTTCTAGTAATATCGCCCACTCTGGGGCTTCCGTGGATCTTTCTATCTTCTCCCTCCATTTGGCCGGGGCTTCCTCTATTTTAGG
>Lepas_anserifera_KY944874
CCAGACATGGCTTTCCCCCGTTTAAACAACATGAGATTTTGACTATTGCCTCCGGCTCTAATGCTATTAATTAGAGGCTCTTTAGTAGAGGCTGGAGCCGGCACAGGGTGGACAGTGTACCCTCCTCTTTCTAGTAATATCGCCCACTCTGGGGCTTCCGTGGATCTTTCTATCTTCTCCCTCCATTTGGCGGGGGCTTCCTCTATTTTAGG
>Lepas_anserifera_KC138475
CCAGACATGGCTTTCCCCCGTTTAAACAACATGAGATTTTGACTATTGCCTCCGGCTCTAATGCTATTAATTAGAGGCTCTTTAGTAGAGGCTGGAGCCGGCACAGGATGGACAGTGTACCCTCCTCTTTCTAGTAATATCGCCCACTCTGGGGCTTCCGTGGATCTTTCTATCTTCTCCCTCCATTTGGCCGGGGCTTCCTCTATTTTAGG
>Lepas_anserifera_KY944875
CCAGACATGGCTTTCCCCCGTTTAAACAACATGAGATTTTGACTATTGCCTCCGGCTCTAATGCTATTAATTAGAGGCTCTTTAGTAGAGGCTGGAGCCGGCACAGGATGGACAGTGTACCCTCCTCTTTCTAGTAATATCGCCCACTCTGGGGCTTCCGTGGATCTTTCTATCTTCTCCCTCCATTTGGCCGGGGCTTCCTCTATTTTAGG
>Lepas_anserifera_KC138474
CCAGACATGGCTTTCCCCCGTTTAAACAACATGAGATTTTGACTATTGCCTCCGGCTCTAATGCTATTAATTAGAGGCTCTTTAGTAGAGGCTGGAGCCGGCACAGGATGGACAGTGTACCCTCCTCTTTCTAGTAATATCGCCCACTCTGGGGCTTCCGTGGATCTTTCTATCTTCTCCCTCCATTTGGCCGGGGCTTCCTCTATTTTAGG
>Lepas_anserifera_MW278034
CCAGACATGGCTTTCCCCCGTTTAAACAACATGAGATTTTGACTATTGCCTCCGGCTCTAATGCTATTAATTAGAGGCTCTTTAGTAGAGGCTGGAGCCGGCACAGGATGGACAGTGTACCCTCCTCTTTCTAGTAATATCGCCCACTCTGGGGCTTCCGTGGATCTTTCTATCTTCTCCCTCCATTTGGCCGGGGCTTCCTCTATTTTAGG
>Lepas_anserifera_MT563426
CCAGACATGGCTTTCCCCCGTTTAAACAACATGAGATTTTGACTATTGCCTCCGGCTCTAATGCTATTAATTAGAGGCTCTTTAGTAGAGGCTGGAGCCGGCACAGGGTGGACAGTGTACCCTCCTCTTTCTAGTAATATCGCCCACTCTGGGGCTTCCGTGGATCTTTCTATCTTCTCCCTCCATTTGGCCGGGGCTTCCTCTATTTTAGG
>Balanus_glandula_MH195142
CCTGATATAGCTTTTCCACGTCTTAATAANAAAAGATTTTGGCTATTACCCCCCGCTTTAATAATGTTGATTGGAGGAACATTAGTAGAAGCCGGAGCTGGTACNGGATGAACAGTTTACCCTCCCTTATCGAGAAATTTCGCCCATTCCGGAGCATCGGTAGAATTATCTATTTTTTCTTTCCCATTAGCCGGAGCNTCATCTATTTTTGG
>Neobrachylepas_replica_KP295011
CCTGATATAGCTTTCCCTCGGCTTAATAATATAAGATTTTGACTTCTTCCCCCTTCTTTAATACTTCTCATTAGAAGATCCTTAGTTGAAGCTGGATCAGGCACAGGTTGAACAGTATATCCTCCATTAGCTAGAAATATTGCTCACTCTGGAGCCGCTGTTGACTTAACTATTTTTTCTCTTCATCTAGCAGGAGCTTCTTCAATTCTAGG
>Neobrachylepas_replica_KP295043
CCTGATATAGCTTTCCCTCGGCTTAATAATATAAGATTTTGACTTCTTCCCCCTTCTTTAATACTTCTCATTAGAAGATCCTTAGTTGAAGCTGGATCAGGCACAGGTTGAACAGTATATCCTCCATTAGCTAGAAATATTGCTCACTCTGGAGCCGCTGTTGACTTAACTATTTTTTCTCTTCATCTAGCAGGAGCTTCTTCAATTCTAGG
>Neobrachylepas_replica_KP295099
CCTGATATAGCTTTCCCTCGGCTTAATAATATAAGATTTTGACTTCTTCCCCCTTCTTTAATACTTCTCATTAGAAGATCCTTAGTTGAAGCTGGATCAGGCACAGGTTGAACAGTATATCCTCCATTAGCTAGAAATATTGCTCACTCTGGAGCCGCTGTTGACTTGACTATTTTTTCTCTTCATCTAGCAGGAGCTTCTTCAATTCTAGG
>Neobrachylepas_replica_KP295079
CCTGATATAGCTTTCCCTCGGCTTAATAATATAAGATTTTGACTTCTTCCCCCTTCTTTAATACTTCTCATTAGAAGATCCTTAGTTGAAGCTGGATCAGGCACAGGTTGAACAGTATATCCTCCATTAGCTAGAAATATTGCTCACTCTGGAGCCGCTGTTGACTTGACTATTTTTTCTCTTCATCTAGCAGGAGCTTCTTCAATTCTAGG
>Neobrachylepas_replica_KP295020
CCTGATATAGCTTTCCCTCGGCTTAATAATATAAGATTTTGACTTCTTCCCCCTTCTTTAATACTTCTCATTAGAAGATCCTTAGTTGAAGCTGGATCAGGCACAGGTTGAACAGTATATCCTCCATTAGCTAGAAATATTGCTCACTCTGGAGCCGCTGTTGACTTGACTATTTTTTCTCTTCATCTAGCAGGAGCTTCTTCAATTCTAGG
>Neobrachylepas_replica_KP295044
CCTGATATAGCTTTCCCTCGGCTTAATAATATAAGATTTTGACTTCTTCCCCCTTCTTTAATACTTCTCATTAGAAGATCCTTAGTTGAAGCTGGATCAGGCACAGGTTGAACAGTATATCCTCCATTAGCTAGAAATATTGCTCACTCTGGAGCCGCTGTTGACTTGACTATTTTTTCTCTTCATCTAGCAGGAGCTTCTTCAATTCTAGG
>Neobrachylepas_replica_KP295054
CCTGATATAGCTTTCCCTCGGCTTAATAATATAAGATTTTGACTTCTTCCCCCTTCTTTAATACTTCTCATTAGAAGATCCTTAGTTGAAGCTGGATCAGGCACAGGTTGAACAGTATATCCTCCATTAGCTAGAAATATTGCTCACTCTGGAGCCGCTGTTGACTTGACTATTTTTTCTCTTCATCTAGCAGGAGCTTCTTCAATTCTAGG
>Neobrachylepas_replica_KP295074
CCTGATATAGCTTTCCCTCGGCTTAATAATATAAGATTTTGACTTCTTCCCCCTTCTTTAATACTTCTCATTAGAAGATCCTTAGTTGAAGCTGGATCAGGCACAGGTTGAACAGTATATCCTCCATTAGCTAGAAATATTGCTCACTCTGGAGCCGCTGTTGACTTGACTATTTTTTCTCTTCATCTAGCAGGAGCTTCTTCAATTCTAGG
>Neobrachylepas_replica_KP295095
CCTGATATAGCTTTCCCTCGGCTTAATAATATAAGATTTTGACTTCTTCCCCCTTCTTTAATACTTCTCATTAGAAGATCCTTAGTTGAAGCTGGATCAGGCACAGGTTGAACAGTATATCCTCCATTAGCTAGAAATATTGCTCACTCTGGAGCCGCTGTTGACTTGACTATTTTTTCTCTTCATCTAGCAGGAGCTTCTTCAATTCTAGG
>Neobrachylepas_replica_KP295017
CCTGATATAGCTTTCCCTCGGCTTAATAATATAAGATTTTGACTTCTTCCCCCTTCTTTAATACTTCTCATTAGAAGATCCTTAGTTGAAGCTGGATCAGGCACAGGTTGAACAGTATATCCTCCATTAGCTAGAAATATTGCTCACTCTGGAGCCGCTGTTGACTTGACTATTTTTTCTCTTCATCTAGCAGGAGCTTCTTCAATTCTAGG
>Neobrachylepas_replica_KP295003
CCTGATATAGCTTTCCCTCGGCTTAATAATATAAGATTTTGACTTCTTCCCCCTTCTTTAATACTTCTCATTAGAAGATCCTTAGTTGAAGCTGGATCAGGCACAGGTTGAACAGTATATCCTCCATTAGCTAGAAATATTGCTCACTCTGGAGCCGCTGTTGACTTGACTATTTTTTCTCTTCATCTAGCAGGAGCTTCTTCAATTCTAGG
>Neobrachylepas_replica_KP295077
CCTGATATAGCTTTCCCTCGGCTTAATAATATAAGATTTTGACTTCTTCCCCCTTCTTTAATACTTCTCATTAGAAGATCCTTAGTTGAAGCTGGATCAGGCACAGGTTGAACAGTATATCCTCCATTAGCTAGAAATATTGCTCACTCTGGAGCCGCTGTTGACTTGACTATTTTTTCTCTTCATCTAGCAGGAGCTTCTTCAATTCTAGG
>Neobrachylepas_replica_KP295096
CCTGATATAGCTTTCCCTCGGCTTAATAATATAAGATTTTGACTTCTTCCCCCTTCTTTAATACTTCTCATTAGAAGATCCTTAGTTGAAGCTGGATCAGGCACAGGTTGAACAGTATATCCTCCATTAGCTAGAAATATTGCTCACTCTGGAGCCGCTGTTGACTTGACTATTTTTTCTCTTCATCTAGCAGGAGCTTCTTCAATTCTAGG
>Neobrachylepas_replica_KP295021
CCTGATATAGCTTTCCCTCGGCTTAATAATATAAGATTTTGACTTCTTCCCCCTTCTTTAATACTTCTCATTAGAAGATCCTTAGTTGAAGCTGGATCAGGCACAGGTTGAACAGTATATCCTCCATTAGCTAGAAATATTGCTCACTCTGGAGCCGCTGTTGACTTGACTATTTTTTCTCTTCATCTAGCAGGAGCTTCTTCAATTCTAGG
>Neobrachylepas_replica_KP295100
CCTGATATAGCTTTCCCTCGGCTTAATAATATAAGATTTTGACTTCTTCCCCCTTCTTTAATACTTCTCATTAGAAGATCCTTAGTTGAAGCTGGATCAGGCACAGGTTGAACAGTATACCCTCCATTAGCTAGAAATATTGCTCACTCTGGAGCCGCTGTTGACTTGACTATTTTTTCTCTTCATCTAGCAGGAGCTTCTTCAATTCTAGG
>Neoverruca_sp._MW807768
CCAGATATGGCTTTCCCGCGACTAAACAATATAAGATTTTGATTATTACCCCCCTCTTTAATACTTTTAGTAAGAAGTTCCTTAGTTGAAGCTGGATCAGGGACAGGATGAACTGTCTACCCTCCATTAGCTAGAAATATTGCTCATTCAGGGGCTGCCGTAGATTTAACTATTTTCTCACTTCATTTAGCTGGAGCTTCTTCAATTTTAGG
>Neoverruca_sp._AB195582
CCAGACATGGCTTTCCCGCGACTAAACAATATAAGATTTTGATTATTACCCCCCTCTTTAATACTTTTAGTAAGAAGTTCCTTAGTTGAAGCTGGATCAGGGACAGGATGAACTGTCTACCCTCCATTAGCTAGAAATATTGCTCATTCAGGGGCTGCCGTGGATTTAACTATTTTCTCACTTCATTTAGCTGGAGCTTCTTCAATTTTAGG
>Neoverruca_sp._AB195584
CCAGATATGGCTTTCCCGCGACTAAACAATATAAGATTTTGATTATTACCCCCCTCTTTAATACTTTTAGTAAGAAGTTCCTTAGTTGAAGCTGGATCAGGGACAGGATGAACTGTCTACCCTCCATTAGCCAGAAATATTGCTCATTCAGGGGCTGCCGTGGATTTAACTATTTTCTCACTTCATTTAGCTGGAGCTTCTTCAATTTTAGG
>Neoverruca_sp._AB195588
CCAGATATGGCTTTCCCGCGACTAAACAATATAAGATTTTGATTATTACCCCCCTCTTTAATACTTTTAGTAAGAAGTTCCTTAGTTGAAGCTGGATCAGGGACAGGATGAACTGTCTACCCCCCATTAGCTAGAAATATTGCTCATTCAGGGGCTGCCGTGGATTTAACTATTTTCTCACTTCATTTAGCTGGAGCTTCTTCAATTTTAGG
>Neoverruca_sp._AB195590
CCAGATATGGCTTTCCCGCGACTAAACAATATAAGATTTTGATTATTACCCCCCTCTTTAATACTTTTAGTAAGAAGTTCCTTAGTTGAAGCTGGATCAGGAACAGGATGAACTGTCTACCCTCCATTAGCTAGAAATATTGCTCATTCAGGGGCTGCCGTGGATTTAACTATTTTCTCACTTCATTTAGCTGGAGCTTCTTCAATTTTAGG
>Neoverruca_sp._MW807770
CCAGATATGGCTTTCCCGCGACTAAACAATATAAGATTTTGATTATTACCCCCCTCTTTAATACTTTTAGTAAGAAGTTCCTTAGTTGAAGCTGGATCAGGGACAGGATGAACTGTCTACCCTCCATTAGCTAGAAATATTGCTCATTCAGGGGCTGCCGTGGATTTAACTATTTTCTCACTTCATTTAGCTGGAGCTTCTTCAATTTTAGG
>Neoverruca_sp._AB195583
CCAGATATGGCTTTCCCGCGACTAAACAATATAAGATTTTGATTATTACCCCCCTCTTTAATACTTTTAGTAAGAAGTTCCTTAGTTGAAGCTGGATCAGGGACAGGATGAACTGTCTACCCTCCATTAGCTAGAAATATTGCTCATTCAGGGGCTGCCGTGGATTTAACTATTTTCTCACTTCATTTAGCTGGAGCTTCTTCAATTTTAGG
>Neoverruca_sp._KF484229
CCAGATATGGCTTTCCCGCGACTAAACAATATAAGATTTTGATTATTACCCCCCTCTTTAATACTTTTAGTAAGAAGTTCCTTAGTTGAAGCTGGATCAGGGACAGGATGAACTGTCTACCCTCCATTAGCTAGAAATATTGCTCATTCAGGGGCTGCCGTGGATTTAACTATTTTCTCACTTCATTTAGCTGGAGCTTCTTCAATTTTAGG
>Neoverruca_sp._AB195586
CCAGATATGGCTTTCCCGCGACTAAACAATATAAGATTTTGATTATTACCCCCCTCTTTAATACTTTTAGTAAGAAGTTCCTTAGTTGAAGCTGGATCAGGGACAGGATGAACTGTCTACCCTCCATTAGCTAGAAATATTGCTCATTCAGGGGCTGCCGTGGATTTAACTATTTTCTCACTTCATTTAGCTGGAGCTTCTTCAATTTTAGG
>Neoverruca_sp._MW807772
CCAGATATGGCTTTCCCGCGACTAAACAATATAAGATTTTGATTATTACCCCCCTCTTTAATACTTTTAGTAAGAAGTTCCTTAGTTGAAGCTGGATCAGGGACAGGATGAACTGTCTACCCTCCATTAGCTAGAAATATTGCTCATTCAGGGGCTGCCGTGGATTTAACTATTTTCTCACTTCATTTAGCTGGAGCTTCTTCAATTTTAGG
>Neoverruca_sp._AB195587
CCAGATATGGCTTTCCCGCGACTAAACAATATAAGATTTTGATTATTACCCCCCTCTTTAATACTTTTAGTAAGAAGTTCCTTAGTTGAAGCTGGATCAGGGACAGGATGAACTGTCTACCCTCCATTAGCTAGAAATATTGCTCATTCAGGGGCTGCCGTGGATTTAACTATTTTCTCACTTCATTTAGCTGGAGCTTCTTCAATTTTAGG
>Neoverruca_sp._AB195589
CCAGATATGGCTTTCCCGCGACTAAACAATATAAGATTTTGATTATTACCCCCCTCTTTAATACTTTTAGTAAGAAGTTCCTTAGTTGAAGCTGGATCAGGGACAGGATGAACTGTCTACCCTCCATTAGCTAGAAATATTGCTCATTCAGGGGCTGCCGTGGATTTAACTATTTTCTCACTTCATTTAGCTGGAGCTTCTTCAATTTTAGG
>Neoverruca_sp._AB195585
CCAGATATGGCTTTCCCGCGACTAAACAATATAAGATTTTGATTATTACCCCCCTCTTTAATACTTTTAGTAAGAAGTTCCTTAGTTGAAGCTGGATCAGGGACAGGATGAACTGTCTACCCTCCATTAGCTAGAAATATTGCTCATTCAGGGGCTGCCGTGGATTTAACTATTTTCTCACTTCATTTAGCTGGAGCTTCTTCAATTTTAGG
>Neoverruca_sp._MW807766
CCAGATATGGCTTTCCCGCGACTAAACAATATAAGATTTTGATTATTACCCCCCTCTTTAATACTTTTAGTAAGAAGTTCCTTAGTTGAAGCTGGATCAGGGACAGGATGAACTGTCTACCCTCCATTAGCTAGAAATATTGCTCATTCAGGGGCTGCCGTGGATTTAACTATTTTCTCACTTCATTTAGCTGGAGCTTCTTCAATTTTAGG
>Neoverruca_sp._MW807767
CCAGATATGGCTTTCCCGCGACTAAACAATATAAGATTTTGATTATTACCCCCCTCTTTAATACTTTTAGTAAGAAGTTCCTTAGTTGAAGCTGGATCAGGGACAGGATGAACTGTCTACCCTCCATTAGCTAGAAATATTGCTCATTCAGGGGCTGCCGTGGATTTAACTATTTTCTCACTTCATTTAGCTGGAGCTTCTTCAATTTTAGG
>Neoverruca_sp._MW807769
CCAGATATGGCTTTCCCGCGACTAAACAATATAAGATTTTGATTATTACCCCCCTCTTTAATACTTTTAGTAAGAAGTTCCTTAGTTGAAGCTGGATCAGGGACAGGATGAACTGTCTACCCTCCATTAGCTAGAAATATTGCTCATTCAGGGGCTGCCGTGGATTTAACTATTTTCTCACTTCATTTAGCTGGAGCTTCTTCAATTTTAGG
>Neoverruca_sp._MW807771
CCAGATATGGCTTTCCCGCGACTAAACAATATAAGATTTTGATTATTACCCCCCTCTTTAATACTTTTAGTAAGAAGTTCCTTAGTTGAAGCTGGATCAGGGACAGGATGAACTGTCTACCCTCCATTAGCTAGAAATATTGCTCATTCAGGGGCTGCCGTGGATTTAACTATTTTCTCACTTCATTTAGCTGGAGCTTCTTCAATTTTAGG
>Neoverruca_sp._KP295023
CCAGATATGGCTTTCCCGCGACTAAACAATATAAGATTTTGATTATTACCCCCCTCTTTAATACTTTTAGTAAGAAGTTCCTTAGTTGAAGCTGGATCAGGGACAGGATGAACTGTCTACCCTCCATTAGCTAGAAATATTGCTCATTCAGGGGCTGCCGTGGATTTAACTATTTTCTCACTTCATTTAGCTGGAGCTTCTTCAATTTTAGG
>Neoverruca_sp._KP295024
CCAGATATGGCTTTCCCGCGACTAAACAATATAAGATTTTGATTATTACCCCCCTCTTTAATACTTTTAGTAAGAAGTTCCTTAGTTGAAGCTGGATCAGGGACAGGATGAACTGTCTACCCTCCATTAGCTAGAAATATTGCTCATTCAGGGGCTGCCGTGGATTTAACTATTTTCTCACTTCATTTAGCTGGAGCTTCTTCAATTTTAGG
>Neoverruca_sp._KP295029
CCAGATATGGCTTTCCCGCGACTAAACAATATAAGATTTTGATTATTACCCCCCTCTTTAATACTTTTAGTAAGAAGTTCCTTAGTTGAAGCTGGATCAGGGACAGGATGAACTGTCTACCCTCCATTAGCTAGAAATATTGCTCATTCAGGGGCTGCCGTGGATTTAACTATTTTCTCACTTCATTTAGCTGGAGCTTCTTCAATTTTAGG
>Neoverruca_sp._KP295072
CCAGATATGGCTTTCCCGCGACTAAACAATATAAGATTTTGATTATTACCCCCCTCTTTAATACTTTTAGTAAGAAGTTCCTTAGTTGAAGCTGGATCAGGGACAGGATGAACTGTCTACCCTCCATTAGCTAGAAATATTGCTCATTCAGGGGCTGCCGTGGATTTAACTATTTTCTCACTTCATTTAGCTGGAGCTTCTTCAATTTTAGG
>Neoverruca_sp._MW807773
CCAGATATGGCTTTCCCGCGACTAAACAATATAAGATTTTGATTATTACCCCCCTCTTTAATACTTTTAGTAAGAAGTTCCTTAGTTGAAGCTGGATCAGGGACAGGATGAACTGTCTACCCTCCATTAGCTAGAAATATTGCTCATTCAGGGGCTGCCGTGGATTTAACTATTTTCTCACTTCATTTAGCTGGAGCTTCTTCAATTTTAGG
>Neoverruca_sp._AB195591
CCAGATATAGCTTTCCCGCGACTAAACAATATAAGATTTTGATTATTACCACCCTCTTTAATACTTTTAGTAAGAAGTTCCCTAGTTGAAGCTGGATCAGGAACAGGATGAACTGTTTACCCTCCATTAGCTAGAAATATTGCTCATTCAGGGGCTGCCGTGGATTTAACTATTTTCTCACTTCATTTAGCTGGAGCTTCTTCAATTTTAGG
>Neoverruca_sp._AB195604
CCAGATATGGCTTTCCCACGACTAAACAATATAAGATTTTGATTATTACCACCCTCTTTAATACTTTTAGTAAGAAGTTCCCTAGTTGAAGCTGGATCAGGAACAGGATGAACTGTTTACCCTCCATTAGCTAGAAATATTGCTCATTCAGGGGCTGCCGTGGATTTAACTATTTTCTCACTTCATTTAGCTGGAGCTTCTTCAATTTTAGG
>Neoverruca_sp._AB195593
CCAGATATGGCTTTCCCGCGACTAAACAATATAAGATTTTGATTATTACCCCCCTCTTTAATACTTTTAGTAAGAAGTTCCCTAGTTGAAGCTGGATCAGGAACAGGATGAACTGTTTACCCTCCATTAGCTAGAAATATTGCTCATTCAGGGGCTGCCGTGGATTTAACTATTTTCTCACTTCATATAGCTGGAGCTTCTTCAATTTTAGG
>Neoverruca_sp._AB195600
CCAGATATGGCTTTCCCGCGACTAAACAATATAAGATTTTGATTATTACCCCCCTCTTTAATACTTTTAGTAAGAAGTTCCCTAGTTGAAGCTGGATCAGGAACAGGATGAACTGTTTACCCTCCATTAGCTAGAAATATTGCTCATTCAGGGGCTGCCGTGGATTTAACTATTTTCTCACTTCACTTAGCTGGAGCTTCTTCAATTTTAGG
>Neoverruca_sp._AB195595
CCAGATATGGCTTTCCCGCGACTAAACAATATAAGATTTTGATTATTACCACCCTCTTTAATACTTTTAGTAAGAAGTTCCCTAGTTGAAGCTGGATCAGGAACAGGATGAACTGTTTACCCTCCATTAGCTAGAAATATTGCTCATTCAGGGGCTGCCGTGGATTTAACTATTTTCTCACTTCATTTAGCTGGAGCTTCTTCAATTTTAGG
>Neoverruca_sp._AB195598
CCAGATATGGCTTTCCCGCGACTAAACAATATAAGATTTTGATTATTACCACCCTCTTTAATACTTTTAGTAAGAAGTTCCCTAGTTGAAGCTGGATCAGGAACAGGATGAACTGTTTACCCTCCATTAGCTAGAAATATTGCTCATTCAGGGGCTGCCGTGGATTTAACTATTTTCTCACTTCATTTAGCTGGAGCTTCTTCAATTTTAGG
>Neoverruca_sp._AB195596
CCAGATATGGCTTTCCCGCGACTAAACAATATAAGATTTTGATTATTACCACCCTCTTTAATACTTTTAGTAAGAAGTTCCCTAGTTGAAGCTGGATCAGGAACAGGATGAACTGTTTACCCTCCATTAGCTAGAAATATTGCTCATTCAGGGGCTGCCGTGGATTTAACTATTTTCTCACTTCATTTAGCTGGAGCTTCTTCAATTTTAGG
>Neoverruca_sp._AB195605
CCAGATATGGCTTTCCCGCGACTAAACAATATAAGATTTTGATTATTACCCCCCTCTTTAATACTTTTAGTAAGAAGTTCCCTAGTTGAAGCTGGATCAGGAACAGGATGAACTGTTTACCCTCCATTAGCTAGAAATATTGCTCATTCAGGGGCTGCCGTGGATTTAACTATTTTCTCACTTCATTTAGCTGGAGCTTCTTCAATTTTAGG
>Neoverruca_sp._AB195592
CCAGATATGGCTTTCCCGCGACTAAACAATATAAGATTTTGATTATTACCCCCCTCTTTAATACTTTTAGTAAGAAGTTCCCTAGTTGAAGCTGGATCAGGAACAGGATGAACTGTTTACCCTCCATTAGCTAGAAATATTGCTCATTCAGGGGCTGCCGTGGATTTAACTATTTTCTCACTTCATTTAGCTGGAGCTTCTTCAATTTTAGG
>Neoverruca_sp._AB195594
CCAGATATGGCTTTCCCGCGACTAAACAATATAAGATTTTGATTATTACCCCCCTCTTTAATACTTTTAGTAAGAAGTTCCCTAGTTGAAGCTGGATCAGGAACAGGATGAACTGTTTACCCTCCATTAGCTAGAAATATTGCTCATTCAGGGGCTGCCGTGGATTTAACTATTTTCTCACTTCATTTAGCTGGAGCTTCTTCAATTTTAGG
>Neoverruca_sp._AB195601
CCAGATATGGCTTTCCCGCGACTAAACAATATAAGATTTTGATTATTACCCCCCTCTTTAATACTTTTAGTAAGAAGTTCCCTAGTTGAAGCTGGATCAGGAACAGGATGAACTGTTTACCCTCCATTAGCTAGAAATATTGCTCATTCAGGGGCTGCCGTGGATTTAACTATTTTCTCACTTCATTTAGCTGGAGCTTCTTCAATTTTAGG
>Neoverruca_sp._AB195602
CCAGATATGGCTTTCCCGCGACTAAACAATATAAGATTTTGATTATTACCCCCCTCTTTAATACTTTTAGTAAGAAGTTCCCTAGTTGAAGCTGGATCAGGAACAGGATGAACTGTTTACCCTCCATTAGCTAGAAATATTGCTCATTCAGGGGCTGCCGTGGATTTAACTATTTTCTCACTTCATTTAGCTGGAGCTTCTTCAATTTTAGG
>Neoverruca_sp._AB195603
CCAGATATGGCTTTCCCGCGACTAAACAATATAAGATTTTGATTATTACCCCCCTCTTTAATACTTTTAGTAAGAAGTTCCCTAGTTGAAGCTGGATCAGGAACAGGATGAACTGTTTACCCTCCATTAGCTAGAAATATTGCTCATTCAGGGGCTGCCGTGGATTTAACTATTTTCTCACTTCATTTAGCTGGAGCTTCTTCAATTTTAGG
>Neoverruca_sp._AB195597
CCAGATATGGCTTTCCCGCGACTAAACAATATAAGATTTTGATTATTACCCCCCTCTTTAATACTTTTAGTAAGAAGTTCCCTAGTTGAAGCTGGATCAGGAACAGGATGAACTGTTTACCCTCCATTAGCTAGAAATATTGCTCATTCAGGGGCTGCCGTGGATTTAACTATTTTCTCACTTCATTTAGCTGGAGCTTCTTCAATTTTAGG
>Neoverruca_sp._AB195599
CCAGATATGGCTTTCCCGCGACTAAACAATATAAGATTTTGATTATTACCGCCCTCTTTAATACTTTTAGTAAGAAGTTCCCTAGTTGAAGCTGGATCAGGAACAGGATGAACTGTTTACCCTCCATTAGCTAGAAATATTGCTCATTCAGGGGCTGCCGTGGATTTAACTATTTTCTCACTTCATTTAGCTGGAGCTTCTTCAATTTTAGG
>Hexelasma_velutinum_KF484247
CCTGATATGGCCTTTCCCCGTCTTAATAATATAAGATTCTGACTGTTACCTCCGGCTCTCATACTCTTAATTAGAGGATCTCTTGTTGAAGCAGGAGCGGGTACAGGATGAACTGTTTATCCTCCCCTTTCCAGTAATTTGGCTCATTCAGGAGCTTCTGTAGATCTCTCTATTTTTTCATTACATCTAGCTGGAGCTAGCTCTATCTTAGG
>Hexelasma_velutinum_KM974421
CCTGATATGGCCTTTCCCCGTCTTAATAATATAAGATTCTGACTGTTACCTCCGGCTCTCATACTCTTAATTAGAGGATCTCTTGTTGAAGCAGGAGCGGGTACAGGATGAACTGTTTATCCTCCCCTTTCCAGTAATTTGGCTCATTCAGGAGCTTCTGTAGATCTCTCTATTTTTTCATTACATCTAGCTGGAGCTAGCTCTATCTTAGG
>Hexelasma_velutinum_KM217557
CCTGATATGGCCTTTCCCCGTCTTAATAATATAAGATTCTGACTGTTACCTCCGGCTCTCATACTCTTAATTAGAGGATCTCTTGTTGAAGCAGGAGCGGGTACAGGATGAACTGTTTATCCTCCCCTTTCCAGTAATTTGGCTCATTCAGGAGCTTCTGTAGATCTCTCTATTTTTTCATTACATCTAGCTGGAGCTAGCTCTATCTTAGG
>Hexelasma_velutinum_KX013571
CCTGATATGGCCTTTCCCCGTCTTAATAATATAAGATTCTGACTGTTACCTCCGGCTCTCATACTCTTAATTAGAGGATCTCTTGTTGAAGCAGGAGCGGGTACAGGATGAACTGTTTATCCTCCCCTTTCCAGTAATTTGGCTCATTCAGGAGCTTCTGTAGATCTCTCTATTTTTTCATTACATCTAGCTGGAGCTAGCTCTATCTTAGG
>Chthamalus_fissus_AF234490
CCTGATATAGCTTTTCCTCGTTTAAACAATATAAGTTTTTGATTATTGCCCCCAGCACTTATACTTCTAATTAGAGGCTCATTGGTTGAAGCAGGAGCAGGAACGGGTTGAACAGTTTATCCCCCTTTATCGAGTAACATAGATCATTCCGGAGCTTCTGTTGAATTATATATTTTTTCCTTACATATGGCAGGAGCTTCTTCCATTTTAGG
>Amphibalanus_sp._MG029409
CCTGATATGGCCTTCCCTCGCCTTAACAATATAAGATTTTGACTGCTACCCCCTGCCCTAACCCTGCTAGTAAGAAGATCTTTAGTAGAGGCAGGAGCTGGAACAGGATGAACAGTTTATCCTCCTCTCGCTAGAAATTTAGCTCATTCAGGAGCCTCTGTAGATTTAGCTATTTTTTCTTTACACTTAGCCGGAGCTTCTTCTATTTTAGG
>Rostratoverruca_krugeri_AB195609
CCTGATATAGCTTTTCCTCGTTTAAATAATATAAGATTTTGATTGCTTCCTCCTGCTCTAATGTTACTAGTAAGAGGCTCTATAATTGAAGCAGGTGCTGGAACAGGCTGAACAGTTTATCCTCCTCTAGCTAGTAATATAGCTCATTCAGGGGCTTCTGTAGACTTAACCATTTTTTCTCTACATCTGGCCGGAGCCTCTTCAATTTTAGG
>Pollicipes_polymerus_KJ006841
CCAGATATGGCTTTTCCGCGTCTCAATAATATAAGATTTTGGTTATTACCCCCTGCCTTAATGTTATTAATTAGAGGATCCCTAGTAGAGGCTGGGGCGGGAACTGGATGGACAGTATACCCACCTCTAGCCAGCAATATCGCACACTCAGGAGCCTCTGTAGACCTCTCTATTTTTTCATTACACTTAGCGGGAGCTTCCTCTATTTTAGG
>Pollicipes_polymerus_KJ006380
CCAGATATGGCTTTTCCGCGTCTCAATAATATAAGATTTTGGTTATTACCCCCTGCCTTAATGTTATTAATTAGAGGATCCCTAGTAGAGGCTGGGGCGGGAACTGGATGGACAGTATACCCACCTCTAGCCAGCAATATCGCACACTCAGGAGCCTCTGTAGACCTCTCTATTTTTTCATTACACTTAGCGGGAGCTTCCTCTATTTTAGG
>Pollicipes_polymerus_KJ006569
CCAGATATGGCTTTTCCGCGTCTCAATAATATAAGATTTTGGTTATTACCCCCTGCCTTAATGTTATTAATTAGAGGATCCCTAGTAGAGGCTGGGGCGGGAACTGGATGGACAGTATACCCACCTCTAGCCAGCAATATCGCACACTCAGGAGCCTCTGTAGACCTCTCTATTTTTTCATTACACTTAGCGGGAGCTTCCTCTATTTTAGG
>Pollicipes_polymerus_KJ006608
CCAGATATGGCTTTTCCGCGTCTCAATAATATAAGATTTTGGTTATTACCCCCTGCCTTAATGTTATTAATTAGAGGATCCCTAGTAGAGGCTGGGGCGGGAACTGGATGGACAGTATACCCACCTCTAGCCAGCAATATCGCACACTCAGGAGCCTCTGTAGACCTCTCTATTTTTTCATTACACTTAGCGGGAGCTTCCTCTATTTTAGG
>Pollicipes_polymerus_KJ006616
CCAGATATGGCTTTTCCGCGTCTCAATAATATAAGATTTTGGTTATTACCCCCTGCCTTAATGTTATTAATTAGAGGATCCCTAGTAGAGGCTGGGGCGGGAACTGGATGGACAGTATACCCACCTCTAGCCAGCAATATCGCACACTCAGGAGCCTCTGTAGACCTCTCTATTTTTTCATTACACTTAGCGGGAGCTTCCTCTATTTTAGG
>Pollicipes_polymerus_KJ006698
CCAGATATGGCTTTTCCGCGTCTCAATAATATAAGATTTTGGTTATTACCCCCTGCCTTAATGTTATTAATTAGAGGATCCCTAGTAGAGGCTGGGGCGGGAACTGGATGGACAGTATACCCACCTCTAGCCAGCAATATCGCACACTCAGGAGCCTCTGTAGACCTCTCTATTTTTTCATTACACTTAGCGGGAGCTTCCTCTATTTTAGG
>Pollicipes_polymerus_KJ006828
CCAGATATGGCTTTTCCGCGTCTCAATAATATAAGATTTTGGTTATTACCCCCTGCCTTAATGTTATTAATTAGAGGATCCCTAGTAGAGGCTGGGGCGGGAACTGGATGGACAGTATACCCACCTCTAGCCAGCAATATCGCACACTCAGGAGCCTCTGTAGACCTCTCTATTTTTTCATTACACTTAGCGGGAGCTTCCTCTATTTTAGG
>Pollicipes_polymerus_GQ472633
CCAGATATGGCTTTTCCGCGTCTCAATAATATAAGATTTTGGTTATTACCCCCTGCCTTAATGTTATTAATTAGAGGATCCCTAGTAGAGGCTGGGGCGGGAACTGGATGGACAGTATACCCACCTCTAGCCAGCAATATCGCACACTCAGGAGCCTCTGTAGACCTCTCTATTTTTTCATTACACTTAGCGGGAGCTTCCTCTATTTTAGG
>Pollicipes_polymerus_KJ006420
CCAGATATGGCTTTTCCGCGTCTCAATAATATAAGATTTTGGTTATTGCCCCCTGCCTTAATGTTATTAATTAGAGGATCCCTAGTAGAGGCTGGGGCGGGAACTGGATGGACAGTATACCCACCTCTAGCCAGCAATATCGCACACTCAGGAGCCTCTGTAGACCTCTCTATTTTTTCATTACACTTAGCGGGAGCTTCCTCTATTTTAGG
>Pollicipes_polymerus_KJ006522
CCAGATATGGCTTTTCCGCGTCTCAATAATATAAGATTTTGGTTATTACCCCCTGCCTTAATGTTATTAATTAGAGGATCACTAGTAGAAGCTGGGGCGGGAACTGGATGGACAGTATACCCACCTCTAGCCAGCAATATCGCACACTCAGGAGCCTCTGTAGACCTCTCTATTTTTTCATTACACTTAGCGGGAGCTTCCTCTATTTTAGG
>Pollicipes_polymerus_GQ472635
CCAGATATGGCTTTTCCGCGTCTCAATAATATAAGATTTTGGTTATTACCCCCTGCCTTAATGTTATTAATTAGAGGATCACTAGTAGAAGCTGGGGCGGGAACTGGATGGACAGTATACCCACCTCTAGCCAGCAATATCGCACACTCAGGAGCCTCTGTAGACCTCTCTATTTTTTCATTACACTTAGCGGGAGCTTCCTCTATTTTAGG
>Pollicipes_polymerus_KJ006464
CCAGATATGGCTTTTCCACGTCTCAATAATATAAGATTTTGGTTATTACCCCCTGCCTTAATGTTATTAATTAGAGGATCACTAGTAGAAGCTGGGGCGGGAACTGGATGGACAGTATACCCACCTCTAGCCAGCAATATCGCACACTCAGGAGCCTCTGTAGACCTCTCTATTTTTTCATTACACTTAGCGGGAGCTTCCTCTATTTTAGG
>Pollicipes_polymerus_KJ006680
CCAGATATGGCTTTTCCACGTCTCAATAATATAAGATTTTGGTTATTACCCCCTGCCTTAATGTTATTAATTAGAGGATCACTAGTAGAAGCTGGGGCGGGAACTGGATGGACAGTATACCCACCTCTAGCCAGCAATATCGCACACTCAGGAGCCTCTGTAGACCTCTCTATTTTTTCATTACACTTAGCGGGAGCTTCCTCTATTTTAGG
>Pollicipes_polymerus_KJ006764
CCAGATATGGCTTTTCCACGTCTCAATAATATAAGATTTTGGTTATTACCCCCTGCCTTAATGTTATTAATTAGAGGATCACTAGTAGAAGCTGGGGCGGGAACTGGATGGACAGTATACCCACCTCTAGCCAGCAATATCGCACACTCAGGAGCCTCTGTAGACCTCTCTATTTTTTCATTACACTTAGCGGGAGCTTCCTCTATTTTAGG
>Pollicipes_polymerus_KJ006614
CCAGATATGGCTTTTCCACGTCTCAATAATATAAGATTTTGGTTATTACCCCCTGCCTTAATGTTATTAATTAGAGGATCACTAGTAGAAGCTGGGGCGGGAACTGGATGGACAGTATACCCACCTCTAGCCAGCAATATCGCACACTCAGGAGCCTCTGTAGACCTCTCTATTTTTTCATTACACTTAGCGGGAGCTTCCTCTATTTTAGG
>Pollicipes_polymerus_MG431287
CCAGATATGGCTTTTCCACGTCTCAATAATATAAGATTTTGGTTATTACCCCCTGCCTTAATGTTATTAATTAGAGGATCACTAGTAGAAGCTGGGGCGGGAACTGGATGGACAGTATACCCACCTCTAGCCAGCAATATCGCACACTCAGGAGCCTCTGTAGACCTCTCTATTTTTTCATTACACTTAGCGGGAGCTTCCTCTATTTTAGG
>Pollicipes_polymerus_KJ006529
CCAGATATGGCTTTTCCACGTCTCAATAATATAAGATTTTGGTTATTACCCCCTGCCTTAATGTTATTAATTAGAGGATCACTAGTAGAAGCTGGGGCGGGAACTGGATGGACAGTATACCCACCTCTAGCCAGCAATATCGCACACTCAGGAGCCTCTGTAGACCTCTCTATTTTTTCATTACACTTAGCGGGAGCTTCCTCTATTTTAGG
>Pollicipes_polymerus_KJ006617
CCAGATATGGCTTTTCCACGTCTCAATAATATAAGATTTTGGTTATTACCCCCTGCCTTAATGTTATTAATTAGAGGATCACTAGTAGAAGCTGGGGCGGGAACTGGATGGACAGTATACCCACCTCTAGCCAGCAATATCGCACACTCAGGAGCCTCTGTAGACCTCTCTATTTTTTCATTACACTTAGCGGGAGCTTCCTCTATTTTAGG
>Pollicipes_polymerus_KJ006812
CCAGATATGGCTTTTCCACGTCTCAATAATATAAGATTTTGGTTATTACCCCCTGCCTTAATATTATTAATTAGAGGATCACTAGTAGAAGCTGGGGCGGGAACTGGATGGACAGTATACCCACCTCTAGCCAGCAATATCGCACACTCAGGAGCCTCTGTAGACCTCTCTATTTTTTCATTACACTTAGCGGGAGCTTCCTCTATTTTAGG
>Pollicipes_polymerus_KJ006808
CCAGATATAGCTTTTCCGCGTCTCAATAATATAAGATTTTGGTTACTACCCCCTGCCTTAATGTTATTAATTAGAGGATCACTAGTAGAAGCTGGGGCGGGAACTGGATGGACAGTATATCCACCTCTAGCCAGCAATATCGCACACTCAGGAGCCTCTGTAGACCTCTCTATTTTTTCATTACACTTAGCGGGAGCTTCCTCTATTTTAGG
>Pollicipes_polymerus_MG431311
CCAGATATAGCTTTTCCGCGTCTCAATAATATAAGATTTTGGTTACTACCCCCTGCCTTAATGTTATTAATTAGAGGATCACTAGTAGAAGCTGGGGCGGGAACTGGATGGACAGTATATCCACCTCTAGCCAGCAATATCGCACACTCAGGAGCCTCTGTAGACCTCTCTATTTTTTCATTACACTTAGCGGGAGCTTCCTCTATTTTAGG
>Pollicipes_polymerus_KJ006691
CCAGATATAGCTTTTCCGCGTCTCAATAATATAAGATTTTGGTTATTACCCCCTGCCTTAATGTTATTAATTAGAGGATCACTAGTAGAGGCTGGGGCGGGTACTGGATGGACAGTATACCCACCTCTAGCCAGCAATATCGCACACTCAGGAGCCTCTGTAGACCTCTCTATTTTTTCATTACACTTAGCGGGAGCTTCCTCTATTTTAGG
>Pollicipes_polymerus_KJ006411
CCAGATATAGCTTTTCCGCGTCTCAATAATATAAGATTTTGGTTATTACCCCCTGCCTTAATGTTATTAATTAGAGGATCACTAGTAGAAGCTGGGGCGGGAACTGGATGGACAGTATACCCACCCCTAGCCAGCAATATCGCACACTCAGGGGCCTCTGTAGACCTCTCTATTTTTTCATTACACTTAGCGGGAGCTTCCTCTATTTTAGG
>Pollicipes_polymerus_KJ006481
CCAGATATAGCTTTTCCGCGTCTCAATAATATAAGATTTTGATTATTACCCCCTGCCTTAATGTTATTAATTAGGGGATCACTAGTAGAAGCTGGGGCGGGAACTGGATGGACAGTATACCCACCTCTAGCCAGCAATATCGCACACTCAGGAGCCTCTGTAGACCTCTCTATTTTTTCATTACACTTAGCGGGAGCTTCCTCTATTTTAGG
>Pollicipes_polymerus_KJ006492
CCAGATATAGCTTTTCCGCGTCTCAATAATATAAGATTTTGATTATTGCCCCCTGCCTTAATGTTATTAATTAGAGGATCACTAGTAGAAGCTGGGGCGGGAACTGGATGGACAGTATACCCACCTCTAGCCAGCAATATCGCACACTCAGGAGCCTCTGTAGACCTCTCTATTTTTTCATTACACTTAGCGGGAGCTTCCTCTATTTTAGG
>Pollicipes_polymerus_KJ006740
CCAGATATAGCTTTTCCGCGTCTCAATAATATAAGATTTTGATTATTACCCCCTGCCTTAATGTTATTAATTAGAGGATCACTAGTAGAAGCTGGGGCGGGAACTGGATGGACAGTATACCCACCTCTAGCCAGCAATATCGCACACTCAGGAGCCTCTGTAGACCTCTCTATTTTTTCATTACACTTAGCGGGAGCTTCCTCTATTTTAGG
>Pollicipes_polymerus_KJ006835
CCAGATATAGCTTTTCCGCGTCTCAATAATATAAGATTTTGATTATTACCCCCTGCCTTAATGTTATTAATTAGAGGATCACTAGTAGAAGCTGGGGCGGGAACTGGATGGACAGTATACCCACCTCTAGCCAGCAATATCGCACACTCAGGAGCCTCTGTAGACCTCTCTATTTTTTCATTACACTTAGCGGGAGCTTCCTCTATTTTAGG
>Pollicipes_polymerus_KJ006505
CCAGATATAGCTTTTCCGCGTCTCAATAATATAAGATTTTGGTTGTTACCCCCTGCCTTAATGTTATTAATTAGAGGATCACTAGTAGAAGCTGGGGCGGGAACTGGATGGACAGTATACCCACCTCTAGCCAGCAATATCGCACACTCAGGAGCCTCTGTAGACCTCTCTATTTTTTCATTACACTTAGCGGGAGCTTCCTCTATTTTAGG
>Pollicipes_polymerus_KJ006434
CCAGATATAGCTTTTCCGCGTCTCAATAATATAAGATTTTGGTTATTACCCCCTGCCTTAATGTTGTTAATTAGAGGATCACTAGTAGAAGCTGGGGCGGGAACTGGATGGACAGTATACCCACCTCTAGCCAGCAATATCGCACACTCAGGAGCCTCTGTAGACCTCTCTATTTTTTCATTACACTTAGCGGGAGCTTCCTCTATTTTAGG
>Pollicipes_polymerus_KJ006613
CCAGATATAGCTTTTCCGCGTCTCAATAATATAAGATTTTGGTTATTACCCCCTGCCTTAATGTTATTAATTAGAGGATCACTAGTAGAAGCTGGGGCGGGAACTGGATGGACAGTATACCCACCTCTAGCCAGCAATATCGCACACTCAGGAGCCTCTGTAGACCTCTCTATTTTTTCGTTACACTTAGCGGGAGCTTCCTCTATTTTAGG
>Pollicipes_polymerus_KJ006794
CCAGATATAGCTTTTCCGCGTCTCAATAATATAAGATTTTGGTTATTACCCCCTGCCTTAATGTTATTAATTAGAGGGTCACTAGTAGAAGCTGGGGCGGGAACTGGATGGACAGTATACCCACCTCTAGCCAGCAATATCGCACACTCAGGAGCCTCTGTAGACCTCTCTATTTTTTCATTACACTTAGCGGGAGCTTCCTCTATTTTAGG
>Pollicipes_polymerus_MG936279
CCAGATATAGCTTTTCCGCGTCTCAATAATATAAGATTTTGGTTATTACCCCCTGCCTTAATGTTATTAATTAGAGGGTCACTAGTAGAAGCTGGGGCGGGAACTGGATGGACAGTATACCCACCTCTAGCCAGCAATATCGCACACTCAGGAGCCTCTGTAGACCTCTCTATTTTTTCATTACACTTAGCGGGAGCTTCCTCTATTTTAGG
>Pollicipes_polymerus_KJ006615
CCAGATATAGCTTTTCCGCGTCTCAATAATATAAGATTTTGGTTATTACCCCCTGCCTTAATGTTATTAATTAGAGGGTCACTAGTAGAAGCTGGGGCGGGAACTGGATGGACAGTATACCCACCTCTAGCCAGCAATATCGCACACTCAGGAGCCTCTGTAGACCTCTCTATTTTTTCATTACACTTAGCGGGAGCTTCCTCTATTTTAGG
>Pollicipes_polymerus_KJ006789
CCAGATATAGCTTTTCCGCGTCTCAATAATATAAGATTTTGGTTATTACCCCCTGCCTTAATGTTATTAATTAGAGGATCACTAGTAGAAGCTGGGGCGGGAACTGGATGGACAGTATACCCACCTCTAGCCAGCAATATCGCACACTCAGGAGCCTCCGTAGACCTCTCTATTTTTTCATTACACTTAGCGGGAGCTTCCTCTATTTTAGG
>Pollicipes_polymerus_KJ006800
CCAGATATAGCTTTTCCGCGTCTCAATAATATAAGATTTTGGTTATTACCCCCTGCCTTAATGTTATTAATTAGAGGATCACTAGTAGAAGCTGGGGCGGGAACTGGATGGACAGTATACCCACCTCTAGCCAGCAATATCGCACACTCAGGAGCCTCCGTAGACCTCTCTATTTTTTCATTACACTTAGCGGGAGCTTCCTCTATTTTAGG
>Pollicipes_polymerus_KJ006711
CCAGATATAGCTTTTCCGCGTCTCAATAATATGAGATTTTGGTTATTACCCCCTGCCTTAATGTTATTAATTAGAGGATCACTAGTAGAAGCTGGGGCGGGAACTGGATGGACAGTATACCCACCTCTAGCCAGCAATATCGCACACTCAGGAGCCTCTGTAGACCTCTCTATTTTTTCATTACACTTAGCGGGAGCTTCCTCTATTTTAGG
>Pollicipes_polymerus_GQ472631
CCAGATATAGCTTTTCCGCGTCTCAATAATATGAGATTTTGGTTATTACCCCCTGCCTTAATGTTATTAATTAGAGGATCACTAGTAGAAGCTGGGGCGGGAACTGGATGGACAGTATACCCACCTCTAGCCAGCAATATCGCACACTCAGGAGCCTCTGTAGACCTCTCTATTTTTTCATTACACTTAGCGGGAGCTTCCTCTATTTTAGG
>Pollicipes_polymerus_KJ006579
CCGGATATAGCTTTTCCGCGTCTCAATAATATAAGATTTTGGTTATTACCCCCTGCCTTAATGTTATTAATTAGAGGATCACTAGTAGAAGCTGGGGCGGGAACTGGATGGACAGTATACCCACCTCTAGCCAGCAATATCGCACACTCAGGAGCCTCTGTAGACCTCTCTATTTTTTCATTACACTTAGCGGGAGCTTCCTCTATTTTAGG
>Pollicipes_polymerus_KJ006624
CCGGATATAGCTTTTCCGCGTCTCAATAATATAAGATTTTGGTTATTACCCCCTGCCTTAATGTTATTAATTAGAGGATCACTAGTAGAAGCTGGGGCGGGAACTGGATGGACAGTATACCCACCTCTAGCCAGCAATATCGCACACTCAGGAGCCTCTGTAGACCTCTCTATTTTTTCATTACACTTAGCGGGAGCTTCCTCTATTTTAGG
>Pollicipes_polymerus_KJ006628
CCGGATATAGCTTTTCCGCGTCTCAATAATATAAGATTTTGGTTATTACCCCCTGCCTTAATGTTATTAATTAGAGGATCACTAGTAGAAGCTGGGGCGGGAACTGGATGGACAGTATACCCACCTCTAGCCAGCAATATCGCACACTCAGGAGCCTCTGTAGACCTCTCTATTTTTTCATTACACTTAGCGGGAGCTTCCTCTATTTTAGG
>Pollicipes_polymerus_KJ006441
CCGGATATAGCTTTTCCGCGTCTCAATAATATAAGATTTTGGTTATTACCCCCTGCCTTAATGTTATTAATTAGAGGATCACTAGTAGAAGCTGGGGCGGGAACTGGATGGACAGTATACCCACCTCTAGCCAGCAATATCGCACACTCAGGAGCCTCTGTAGACCTCTCTATTTTTTCATTACACTTAGCGGGAGCTTCCTCTATTTTAGG
>Pollicipes_polymerus_KJ006802
CCAGATATAGCTTTTCCGCGTCTCAATAATATAAGATTTTGATTATTACCCCCTGCCTTAATGTTATTAATTAGAGGATCACTAGTAGAAGCTGGAGCGGGAACTGGATGGACAGTATACCCACCTCTAGCCAGCAATATCGCACACTCAGGAGCCTCTGTAGACCTCTCTATTTTTTCATTACACTTAGCGGGAGCTTCCTCTATTTTAGG
>Pollicipes_polymerus_KJ006486
CCAGATATAGCTTTTCCGCGTCTTAATAATATAAGATTTTGGTTATTACCCCCTGCCTTAATGTTATTAATTAGAGGATCACTAGTAGAAGCTGGGGCGGGAACTGGATGGACAGTATACCCACCTCTAGCCAGCAATATCGCACACTCAGGAGCCTCTGTAGACCTCTCTATTTTTTCATTACACTTAGCGGGAGCTTCCTCTATTTTAGG
>Pollicipes_polymerus_KJ006425
CCAGATATAGCTTTTCCGCGTCTTAATAATATAAGATTTTGGTTATTACCCCCTGCCTTAATGTTATTAATTAGAGGATCACTAGTAGAAGCTGGGGCGGGAACTGGATGGACAGTATACCCACCTCTAGCCAGCAATATCGCACACTCAGGAGCCTCTGTAGACCTCTCTATTTTTTCATTACACTTAGCGGGAGCTTCCTCTATTTTAGG
>Pollicipes_polymerus_KJ006512
CCAGATATAGCTTTTCCGCGTCTTAATAATATAAGATTTTGGTTATTACCCCCTGCCTTAATGTTATTAATTAGAGGATCACTAGTAGAAGCTGGGGCGGGAACTGGATGGACAGTATACCCACCTCTAGCCAGCAATATCGCACACTCAGGAGCCTCTGTAGACCTCTCTATTTTTTCATTACACTTAGCGGGAGCTTCCTCTATTTTAGG
>Pollicipes_polymerus_KJ006517
CCAGATATAGCTTTTCCGCGTCTTAATAATATAAGATTTTGGTTATTACCCCCTGCCTTAATGTTATTAATTAGAGGATCACTAGTAGAAGCTGGGGCGGGAACTGGATGGACAGTATACCCACCTCTAGCCAGCAATATCGCACACTCAGGAGCCTCTGTAGACCTCTCTATTTTTTCATTACACTTAGCGGGAGCTTCCTCTATTTTAGG
>Pollicipes_polymerus_KJ006534
CCAGATATAGCTTTTCCGCGTCTTAATAATATAAGATTTTGGTTATTACCCCCTGCCTTAATGTTATTAATTAGAGGATCACTAGTAGAAGCTGGGGCGGGAACTGGATGGACAGTATACCCACCTCTAGCCAGCAATATCGCACACTCAGGAGCCTCTGTAGACCTCTCTATTTTTTCATTACACTTAGCGGGAGCTTCCTCTATTTTAGG
>Pollicipes_polymerus_KJ006535
CCAGATATAGCTTTTCCGCGTCTTAATAATATAAGATTTTGGTTATTACCCCCTGCCTTAATGTTATTAATTAGAGGATCACTAGTAGAAGCTGGGGCGGGAACTGGATGGACAGTATACCCACCTCTAGCCAGCAATATCGCACACTCAGGAGCCTCTGTAGACCTCTCTATTTTTTCATTACACTTAGCGGGAGCTTCCTCTATTTTAGG
>Pollicipes_polymerus_KJ006601
CCAGATATAGCTTTTCCGCGTCTTAATAATATAAGATTTTGGTTATTACCCCCTGCCTTAATGTTATTAATTAGAGGATCACTAGTAGAAGCTGGGGCGGGAACTGGATGGACAGTATACCCACCTCTAGCCAGCAATATCGCACACTCAGGAGCCTCTGTAGACCTCTCTATTTTTTCATTACACTTAGCGGGAGCTTCCTCTATTTTAGG
>Pollicipes_polymerus_KJ006811
CCAGATATAGCTTTTCCGCGTCTTAATAATATAAGATTTTGGTTATTACCCCCTGCCTTAATGTTATTAATTAGAGGATCACTAGTAGAAGCTGGGGCGGGAACTGGATGGACAGTATACCCACCTCTAGCCAGCAATATCGCACACTCAGGAGCCTCTGTAGACCTCTCTATTTTTTCATTACACTTAGCGGGAGCTTCCTCTATTTTAGG
>Pollicipes_polymerus_KJ006412
CCAGATATAGCTTTTCCGCGTCTTAATAATATAAGATTTTGGTTATTACCCCCTGCCTTAATGTTATTAATTAGAGGATCACTAGTAGAAGCTGGGGCGGGAACTGGATGGACAGTATACCCACCTCTAGCCAGCAATATCGCACACTCAGGAGCCTCTGTAGACCTCTCTATTTTTTCATTACACTTAGCGGGAGCTTCCTCTATTTTAGG
>Pollicipes_polymerus_KJ006474
CCAGATATAGCTTTTCCGCGTCTTAATAATATAAGATTTTGGTTATTACCCCCTGCCTTAATGTTATTAATTAGAGGATCACTAGTAGAAGCTGGGGCGGGAACTGGATGGACAGTATACCCACCTCTAGCCAGCAATATCGCACACTCAGGAGCCTCTGTAGACCTCTCTATTTTTTCATTACACTTAGCGGGAGCTTCCTCTATTTTAGG
>Pollicipes_polymerus_KJ006590
CCAGATATAGCTTTTCCGCGTCTTAATAATATAAGATTTTGGTTATTACCCCCTGCCTTAATGTTATTAATTAGAGGATCACTAGTAGAAGCTGGGGCGGGAACTGGATGGACAGTATACCCACCTCTAGCCAGCAATATCGCACACTCAGGAGCCTCTGTAGACCTCTCTATTTTTTCATTACACTTAGCGGGAGCTTCCTCTATTTTAGG
>Pollicipes_polymerus_KJ006455
CCAGATATAGCTTTTCCACGTCTCAATAATATAAGATTTTGGTTATTACCCCCTGCCTTAATGTTATTAATTAGAGGATCACTAGTAGAAGCTGGAGCGGGAACTGGATGGACAGTATACCCACCTCTAGCCAGCAATATCGCACACTCAGGAGCCTCTGTAGACCTCTCTATTTTTTCATTACACTTAGCGGGAGCTTCCTCTATTTTAGG
>Pollicipes_polymerus_KJ006716
CCAGATATAGCTTTTCCACGTCTCAATAATATAAGATTTTGGTTATTACCCCCTGCCTTAATGTTATTAATTAGAGGATCACTAGTAGAAGCTGGAGCGGGAACTGGATGGACAGTATACCCACCTCTAGCCAGCAATATCGCACACTCAGGAGCCTCTGTAGACCTCTCTATTTTTTCATTACACTTAGCGGGAGCTTCCTCTATTTTAGG
>Pollicipes_polymerus_KJ006815
CCAGATATAGCTTTTCCGCGTCTCAATAATATAAGATTTTGGTTATTACCCCCTGCTTTAATGTTATTAATTAGAGGATCACTAGTAGAAGCTGGGGCGGGAACTGGATGGACAGTATACCCACCTCTAGCCAGCAATATCGCACACTCAGGAGCCTCTGTAGACCTCTCTATTTTTTCATTACACTTAGCGGGAGCTTCCTCTATTTTAGG
>Pollicipes_polymerus_KJ006831
CCAGATATAGCTTTTCCGCGTCTCAATAATATAAGATTTTGGTTATTACCCCCTGCCTTAATGTTATTAATTAGAGGATCACTAGTAGAAGCTGGAGCGGGAACTGGATGGACAGTATACCCACCTCTAGCCAGCAATATCGCACACTCAGGAGCCTCTGTAGACCTCTCTATTTTTTCATTACACTTAGCGGGAGCTTCCTCTATTTTAGG
>Pollicipes_polymerus_KJ006560
CCAGATATAGCTTTTCCGCGTCTCAATAATATAAGATTTTGGTTATTACCCCCTGCCTTAATGTTATTAATTAGAGGATCACTAGTAGAAGCTGGGGCGGGAACTGGATGGACAGTATACCCACCTCTAGCCAGCAATATCGCACACTCAGGAGCCTCTGTAGACCTCTCTATTTTTTCATTACACTTAGCGGGAGCTTCCTCTATTTTAGG
>Pollicipes_polymerus_KJ006845
CCAGATATAGCTTTTCCGCGTCTCAATAATATAAGATTTTGGTTATTACCCCCTGCCTTAATGTTATTAATTAGAGGATCACTAGTAGAAGCTGGGGCGGGAACTGGATGGACAGTATACCCACCTCTAGCCAGCAATATCGCACACTCAGGAGCCTCTGTAGACCTCTCTATTTTTTCATTACACTTAGCGGGAGCTTCCTCTATTTTAGG
>Pollicipes_polymerus_KJ006756
CCAGATATAGCTTTTCCGCGTCTCAATAATATAAGATTTTGGTTATTACCCCCTGCCTTAATGTTATTAATTAGAGGATCACTAGTAGAAGCTGGGGCGGGAACTGGATGGACAGTATACCCACCTCTAGCCAGCAATATCGCACACTCAGGAGCCTCTGTAGACCTCTCTATTTTTTCATTACACTTAGCGGGAGCTTCCTCTATTTTAGG
>Pollicipes_polymerus_KJ006821
CCAGATATAGCTTTTCCGCGTCTCAATAATATAAGATTTTGGTTATTACCCCCTGCCTTAATGTTATTAATTAGAGGATCACTAGTAGAAGCTGGGGCGGGAACTGGATGGACAGTATACCCACCTCTAGCCAGCAATATCGCACACTCAGGAGCCTCTGTAGACCTCTCTATTTTTTCATTACACTTAGCGGGAGCTTCCTCTATTTTAGG
>Pollicipes_polymerus_KJ006606
CCAGATATAGCTTTTCCGCGTCTCAATAATATAAGATTTTGGTTATTACCCCCTGCCTTAATGTTATTAATTAGAGGATCACTAGTAGAAGCTGGGGCGGGAACTGGATGGACAGTATACCCACCTCTAGCCAGCAATATCGCACACTCAGGAGCCTCTGTAGACCTCTCTATTTTTTCATTACACTTAGCGGGAGCTTCCTCTATTTTAGG
>Pollicipes_polymerus_KJ006533
CCAGATATAGCTTTTCCGCGTCTCAATAATATAAGATTTTGGTTATTACCCCCTGCCTTAATGTTATTAATTAGAGGATCACTAGTAGAAGCTGGGGCGGGAACTGGATGGACAGTATACCCACCTCTAGCCAGCAATATCGCACACTCAGGAGCCTCTGTAGACCTCTCTATTTTTTCATTACACTTAGCGGGAGCTTCCTCTATTTTAGG
>Pollicipes_polymerus_KJ006801
CCAGATATAGCTTTTCCGCGTCTCAATAATATAAGATTTTGGTTATTACCCCCTGCCTTAATGTTATTAATTAGAGGATCACTAGTAGAAGCTGGGGCGGGAACTGGATGGACAGTATACCCACCTCTAGCCAGCAATATCGCACACTCAGGAGCCTCTGTAGACCTCTCTATTTTTTCATTACACTTAGCGGGAGCTTCCTCTATTTTAGG
>Pollicipes_polymerus_KJ006450
CCAGATATAGCTTTTCCGCGTCTCAATAATATAAGATTTTGGTTATTACCCCCTGCCTTAATGTTATTAATTAGAGGATCACTAGTAGAAGCTGGGGCGGGAACTGGATGGACAGTATACCCACCTCTAGCCAGCAATATCGCACACTCAGGAGCCTCTGTAGACCTCTCTATTTTTTCATTACACTTAGCGGGAGCTTCCTCTATTTTAGG
>Pollicipes_polymerus_KJ006386
CCAGATATAGCTTTTCCGCGTCTCAATAATATAAGATTTTGGTTATTACCCCCTGCCTTAATGTTATTAATTAGAGGATCACTAGTAGAAGCTGGGGCGGGAACTGGATGGACAGTATACCCACCTCTAGCCAGCAATATCGCACACTCAGGAGCCTCTGTAGACCTCTCTATTTTTTCATTACACTTAGCGGGAGCTTCCTCTATTTTAGG
>Pollicipes_polymerus_KJ006423
CCAGATATAGCTTTTCCGCGTCTCAATAATATAAGATTTTGGTTATTACCCCCTGCCTTAATGTTATTAATTAGAGGATCACTAGTAGAAGCTGGGGCGGGAACTGGATGGACAGTATACCCACCTCTAGCCAGCAATATCGCACACTCAGGAGCCTCTGTAGACCTCTCTATTTTTTCATTACACTTAGCGGGAGCTTCCTCTATTTTAGG
>Pollicipes_polymerus_KJ006424
CCAGATATAGCTTTTCCGCGTCTCAATAATATAAGATTTTGGTTATTACCCCCTGCCTTAATGTTATTAATTAGAGGATCACTAGTAGAAGCTGGGGCGGGAACTGGATGGACAGTATACCCACCTCTAGCCAGCAATATCGCACACTCAGGAGCCTCTGTAGACCTCTCTATTTTTTCATTACACTTAGCGGGAGCTTCCTCTATTTTAGG
>Pollicipes_polymerus_KJ006687
CCAGATATAGCTTTTCCGCGTCTCAATAATATAAGATTTTGGTTATTACCCCCTGCCTTAATGTTATTAATTAGAGGATCACTAGTAGAAGCTGGGGCGGGAACTGGATGGACAGTATACCCACCTCTAGCCAGCAATATCGCACACTCAGGAGCCTCTGTAGACCTCTCTATTTTTTCATTACACTTAGCGGGAGCTTCCTCTATTTTAGG
>Pollicipes_polymerus_KJ006712
CCAGATATAGCTTTTCCGCGTCTCAATAATATAAGATTTTGGTTATTACCCCCTGCCTTAATGTTATTAATTAGAGGATCACTAGTAGAAGCTGGGGCGGGAACTGGATGGACAGTATACCCACCTCTAGCCAGCAATATCGCACACTCAGGAGCCTCTGTAGACCTCTCTATTTTTTCATTACACTTAGCGGGAGCTTCCTCTATTTTAGG
>Pollicipes_polymerus_KJ006377
CCAGATATAGCTTTTCCGCGTCTCAATAATATAAGATTTTGGTTATTACCCCCTGCCTTAATGTTATTAATTAGAGGATCACTAGTAGAAGCTGGGGCGGGAACTGGATGGACAGTATACCCACCTCTAGCCAGCAATATCGCACACTCAGGAGCCTCTGTAGACCTCTCTATTTTTTCATTACACTTAGCGGGAGCTTCCTCTATTTTAGG
>Pollicipes_polymerus_KJ006471
CCAGATATAGCTTTTCCGCGTCTCAATAATATAAGATTTTGGTTATTACCCCCTGCCTTAATGTTATTAATTAGAGGATCACTAGTAGAAGCTGGGGCGGGAACTGGATGGACAGTATACCCACCTCTAGCCAGCAATATCGCACACTCAGGAGCCTCTGTAGACCTCTCTATTTTTTCATTACACTTAGCGGGAGCTTCCTCTATTTTAGG
>Pollicipes_polymerus_KJ006514
CCAGATATAGCTTTTCCGCGTCTCAATAATATAAGATTTTGGTTATTACCCCCTGCCTTAATGTTATTAATTAGAGGATCACTAGTAGAAGCTGGGGCGGGAACTGGATGGACAGTATACCCACCTCTAGCCAGCAATATCGCACACTCAGGAGCCTCTGTAGACCTCTCTATTTTTTCATTACACTTAGCGGGAGCTTCCTCTATTTTAGG
>Pollicipes_polymerus_KJ006594
CCAGATATAGCTTTTCCGCGTCTCAATAATATAAGATTTTGGTTATTACCCCCTGCCTTAATGTTATTAATTAGAGGATCACTAGTAGAAGCTGGGGCGGGAACTGGATGGACAGTATACCCACCTCTAGCCAGCAATATCGCACACTCAGGAGCCTCTGTAGACCTCTCTATTTTTTCATTACACTTAGCGGGAGCTTCCTCTATTTTAGG
>Pollicipes_polymerus_KJ006607
CCAGATATAGCTTTTCCGCGTCTCAATAATATAAGATTTTGGTTATTACCCCCTGCCTTAATGTTATTAATTAGAGGATCACTAGTAGAAGCTGGGGCGGGAACTGGATGGACAGTATACCCACCTCTAGCCAGCAATATCGCACACTCAGGAGCCTCTGTAGACCTCTCTATTTTTTCATTACACTTAGCGGGAGCTTCCTCTATTTTAGG
>Pollicipes_polymerus_KJ006684
CCAGATATAGCTTTTCCGCGTCTCAATAATATAAGATTTTGGTTATTACCCCCTGCCTTAATGTTATTAATTAGAGGATCACTAGTAGAAGCTGGGGCGGGAACTGGATGGACAGTATACCCACCTCTAGCCAGCAATATCGCACACTCAGGAGCCTCTGTAGACCTCTCTATTTTTTCATTACACTTAGCGGGAGCTTCCTCTATTTTAGG
>Pollicipes_polymerus_KJ006765
CCAGATATAGCTTTTCCGCGTCTCAATAATATAAGATTTTGGTTATTACCCCCTGCCTTAATGTTATTAATTAGAGGATCACTAGTAGAAGCTGGGGCGGGAACTGGATGGACAGTATACCCACCTCTAGCCAGCAATATCGCACACTCAGGAGCCTCTGTAGACCTCTCTATTTTTTCATTACACTTAGCGGGAGCTTCCTCTATTTTAGG
>Pollicipes_polymerus_KJ006721
CCAGATATAGCTTTTCCGCGTCTCAATAATATAAGATTTTGGTTATTACCCCCTGCCTTAATGTTATTAATTAGAGGATCACTAGTAGAAGCTGGGGCGGGAACTGGATGGACAGTATACCCACCTCTAGCCAGCAATATCGCACACTCAGGAGCCTCTGTAGACCTCTCTATTTTTTCATTACACTTAGCGGGAGCTTCCTCTATTTTAGG
>Pollicipes_polymerus_KJ006459
CCAGATATAGCTTTTCCGCGTCTCAATAATATAAGATTTTGGTTATTACCCCCTGCCTTAATGTTATTAATTAGAGGATCACTAGTAGAAGCTGGGGCGGGAACTGGATGGACAGTATACCCACCTCTAGCCAGCAATATCGCACACTCAGGAGCCTCTGTAGACCTCTCTATTTTTTCATTACACTTAGCGGGAGCTTCCTCTATTTTAGG
>Pollicipes_polymerus_KJ006572
CCAGATATAGCTTTTCCGCGTCTCAATAATATAAGATTTTGGTTATTACCCCCTGCCTTAATGTTATTAATTAGAGGATCACTAGTAGAAGCTGGGGCGGGAACTGGATGGACAGTATACCCACCTCTAGCCAGCAATATCGCACACTCAGGAGCCTCTGTAGACCTCTCTATTTTTTCATTACACTTAGCGGGAGCTTCCTCTATTTTAGG
>Pollicipes_polymerus_KJ006621
CCAGATATAGCTTTTCCGCGTCTCAATAATATAAGATTTTGGTTATTACCCCCTGCCTTAATGTTATTAATTAGAGGATCACTAGTAGAAGCTGGGGCGGGAACTGGATGGACAGTATACCCACCTCTAGCCAGCAATATCGCACACTCAGGAGCCTCTGTAGACCTCTCTATTTTTTCATTACACTTAGCGGGAGCTTCCTCTATTTTAGG
>Pollicipes_polymerus_KJ006692
CCAGATATAGCTTTTCCGCGTCTCAATAATATAAGATTTTGGTTATTACCCCCTGCCTTAATGTTATTAATTAGAGGATCACTAGTAGAAGCTGGGGCGGGAACTGGATGGACAGTATACCCACCTCTAGCCAGCAATATCGCACACTCAGGAGCCTCTGTAGACCTCTCTATTTTTTCATTACACTTAGCGGGAGCTTCCTCTATTTTAGG
>Pollicipes_polymerus_KJ006774
CCAGATATAGCTTTTCCGCGTCTCAATAATATAAGATTTTGGTTATTACCCCCTGCCTTAATGTTATTAATTAGAGGATCACTAGTAGAAGCTGGGGCGGGAACTGGATGGACAGTATACCCACCTCTAGCCAGCAATATCGCACACTCAGGAGCCTCTGTAGACCTCTCTATTTTTTCATTACACTTAGCGGGAGCTTCCTCTATTTTAGG
>Pollicipes_polymerus_KJ006417
CCAGATATAGCTTTTCCGCGTCTCAATAATATAAGATTTTGGTTATTACCCCCTGCCTTAATGTTATTAATTAGAGGATCACTAGTAGAAGCTGGGGCGGGAACTGGATGGACAGTATACCCACCTCTAGCCAGCAATATCGCACACTCAGGAGCCTCTGTAGACCTCTCTATTTTTTCATTACACTTAGCGGGAGCTTCCTCTATTTTAGG
>Pollicipes_polymerus_KJ006400
CCAGATATAGCTTTTCCGCGTCTCAATAATATAAGATTTTGGTTATTACCCCCTGCCTTAATGTTATTAATTAGAGGATCACTAGTAGAAGCTGGGGCGGGAACTGGATGGACAGTATACCCACCTCTAGCCAGCAATATCGCACACTCAGGAGCCTCTGTAGACCTCTCTATTTTTTCATTACACTTAGCGGGAGCTTCCTCTATTTTAGG
>Pollicipes_polymerus_KJ006422
CCAGATATAGCTTTTCCGCGTCTCAATAATATAAGATTTTGGTTATTACCCCCTGCCTTAATGTTATTAATTAGAGGATCACTAGTAGAAGCTGGGGCGGGAACTGGATGGACAGTATACCCACCTCTAGCCAGCAATATCGCACACTCAGGAGCCTCTGTAGACCTCTCTATTTTTTCATTACACTTAGCGGGAGCTTCCTCTATTTTAGG
>Pollicipes_polymerus_KJ006433
CCAGATATAGCTTTTCCGCGTCTCAATAATATAAGATTTTGGTTATTACCCCCTGCCTTAATGTTATTAATTAGAGGATCACTAGTAGAAGCTGGGGCGGGAACTGGATGGACAGTATACCCACCTCTAGCCAGCAATATCGCACACTCAGGAGCCTCTGTAGACCTCTCTATTTTTTCATTACACTTAGCGGGAGCTTCCTCTATTTTAGG
>Pollicipes_polymerus_KJ006558
CCAGATATAGCTTTTCCGCGTCTCAATAATATAAGATTTTGGTTATTACCCCCTGCCTTAATGTTATTAATTAGAGGATCACTAGTAGAAGCTGGGGCGGGAACTGGATGGACAGTATACCCACCTCTAGCCAGCAATATCGCACACTCAGGAGCCTCTGTAGACCTCTCTATTTTTTCATTACACTTAGCGGGAGCTTCCTCTATTTTAGG
>Pollicipes_polymerus_KJ006709
CCAGATATAGCTTTTCCGCGTCTCAATAATATAAGATTTTGGTTATTACCCCCTGCCTTAATGTTATTAATTAGAGGATCACTAGTAGAAGCTGGGGCGGGAACTGGATGGACAGTATACCCACCTCTAGCCAGCAATATCGCACACTCAGGAGCCTCTGTAGACCTCTCTATTTTTTCATTACACTTAGCGGGAGCTTCCTCTATTTTAGG
>Pollicipes_polymerus_KJ006718
CCAGATATAGCTTTTCCGCGTCTCAATAATATAAGATTTTGGTTATTACCCCCTGCCTTAATGTTATTAATTAGAGGATCACTAGTAGAAGCTGGGGCGGGAACTGGATGGACAGTATACCCACCTCTAGCCAGCAATATCGCACACTCAGGAGCCTCTGTAGACCTCTCTATTTTTTCATTACACTTAGCGGGAGCTTCCTCTATTTTAGG
>Pollicipes_polymerus_KJ006763
CCAGATATAGCTTTTCCGCGTCTCAATAATATAAGATTTTGGTTATTACCCCCTGCCTTAATGTTATTAATTAGAGGATCACTAGTAGAAGCTGGGGCGGGAACTGGATGGACAGTATACCCACCTCTAGCCAGCAATATCGCACACTCAGGAGCCTCTGTAGACCTCTCTATTTTTTCATTACACTTAGCGGGAGCTTCCTCTATTTTAGG
>Pollicipes_polymerus_KJ006564
CCAGATATAGCTTTTCCGCGTCTCAATAATATAAGATTTTGGTTATTACCCCCTGCCTTAATGTTATTAATTAGAGGATCACTAGTAGAAGCTGGGGCGGGAACTGGATGGACAGTATACCCACCTCTAGCCAGCAATATCGCACACTCAGGAGCCTCTGTAGACCTCTCTATTTTTTCATTACACTTAGCGGGAGCTTCCTCTATTTTAGG
>Pollicipes_polymerus_KJ006603
CCAGATATAGCTTTTCCGCGTCTCAATAATATAAGATTTTGGTTATTACCCCCTGCCTTAATGTTATTAATTAGAGGATCACTAGTAGAAGCTGGGGCGGGAACTGGATGGACAGTATACCCACCTCTAGCCAGCAATATCGCACACTCAGGAGCCTCTGTAGACCTCTCTATTTTTTCATTACACTTAGCGGGAGCTTCCTCTATTTTAGG
>Pollicipes_polymerus_KJ006681
CCAGATATAGCTTTTCCGCGTCTCAATAATATAAGATTTTGGTTATTACCCCCTGCCTTAATGTTATTAATTAGAGGATCACTAGTAGAAGCTGGGGCGGGAACTGGATGGACAGTATACCCACCTCTAGCCAGCAATATCGCACACTCAGGAGCCTCTGTAGACCTCTCTATTTTTTCATTACACTTAGCGGGAGCTTCCTCTATTTTAGG
>Pollicipes_polymerus_KJ006627
CCAGATATAGCTTTTCCGCGTCTCAATAATATAAGATTTTGGTTATTACCCCCTGCCTTGATGTTATTAATTAGAGGATCACTAGTAGAAGCTGGGGCGGGAACTGGATGAACAGTATACCCACCTTTAGCCAGCAATATCGCACACTCAGGAGCCTCTGTAGACCTCTCTATTTTTTCATTACACTTAGCGGGAGCTTCCTCTATTTTAGG
>Pollicipes_polymerus_KJ006384
CCAGATATAGCTTTTCCGCGTCTCAATAATATAAGATTTTGGTTATTACCCCCTGCCTTAATGTTATTAATTAGAGGATCACTAGTAGAAGCTGGGGCGGGGACTGGATGAACAGTATACCCACCTTTAGCCAGCAATATCGCACACTCAGGAGCCTCTGTAGACCTCTCTATTTTTTCATTACACTTAGCGGGAGCTTCCTCTATTTTAGG
>Pollicipes_polymerus_MG431319
CCAGATATAGCTTTTCCGCGTCTCAATAATATAAGATTTTGGTTATTACCCCCTGCCTTAATGTTATTAATTAGAGGATCACTAGTGGAAGCTGGGGCGGGAACTGGATGAACAGTATACCCACCTTTAGCCAGCAATATCGCACACTCAGGAGCCTCTGTAGACCTCTCTATTTTTTCATTACACTTAGCGGGAGCTTCCTCTATTTTAGG
>Pollicipes_polymerus_KJ006570
CCAGATATAGCTTTTCCGCGTCTCAATAATATAAGATTTTGGTTATTACCCCCTGCCTTAATGTTATTAATTAGAGGATCACTAGTGGAAGCTGGGGCGGGAACTGGATGAACAGTATACCCACCTTTAGCCAGCAATATCGCACACTCAGGAGCCTCTGTAGACCTCTCTATTTTTTCATTACACTTAGCGGGAGCTTCCTCTATTTTAGG
>Pollicipes_polymerus_KJ006669
CCAGATATAGCTTTTCCGCGTCTCAATAATATAAGATTTTGGTTATTACCCCCTGCCTTAATGTTATTAATTAGAGGATCACTAGTAGAAGCTGGGGCGGGAACTGGATGAACAGTATACCCACCTTTAGCCAGCAATATCGCACACTCAGGAGCCTCTGTAGACCTCTCTATTTTTTCATTACACTTAGCGGGAGCTTCCTCTATTTTAGG
>Pollicipes_polymerus_KJ006731
CCAGATATAGCTTTTCCGCGTCTCAATAATATAAGATTTTGGTTATTACCCCCTGCCTTAATGTTATTAATTAGAGGATCACTAGTAGAAGCTGGGGCGGGAACTGGATGAACAGTATACCCACCTTTAGCCAGCAATATCGCACACTCAGGAGCCTCTGTAGACCTCTCTATTTTTTCATTACACTTAGCGGGAGCTTCCTCTATTTTAGG
>Pollicipes_polymerus_KJ006648
CCAGATATAGCTTTTCCGCGTCTCAATAATATAAGATTTTGGTTATTACCCCCTGCCTTAATGTTATTAATTAGAGGATCACTAGTAGAAGCTGGGGCGGGAACTGGATGAACAGTATACCCACCTTTAGCCAGCAATATCGCACACTCAGGAGCCTCTGTAGACCTCTCTATTTTTTCATTACACTTAGCGGGAGCTTCCTCTATTTTAGG
>Pollicipes_polymerus_KJ006448
CCAGATATAGCTTTTCCGCGTCTCAATAATATAAGATTTTGGTTATTACCCCCTGCCTTAATGTTATTAATTAGAGGATCACTAGTAGAAGCTGGGGCGGGAACTGGATGAACAGTATACCCACCTTTAGCCAGCAATATCGCACACTCAGGAGCCTCTGTAGACCTCTCTATTTTTTCATTACACTTAGCGGGAGCTTCCTCTATTTTAGG
>Pollicipes_polymerus_KJ006600
CCAGATATAGCTTTTCCGCGTCTCAATAATATAAGATTTTGGTTATTACCCCCTGCCTTAATGTTATTAATTAGAGGATCACTAGTAGAAGCTGGGGCGGGAACTGGATGAACAGTATACCCACCTTTAGCCAGCAATATCGCACACTCAGGAGCCTCTGTAGACCTCTCTATTTTTTCATTACACTTAGCGGGAGCTTCCTCTATTTTAGG
>Pollicipes_polymerus_KJ006378
CCAGATATAGCTTTTCCGCGTCTCAATAATATAAGATTTTGGTTATTACCCCCTGCCTTAATGTTATTAATTAGAGGATCACTAGTAGAAGCTGGGGCGGGAACTGGATGAACAGTATACCCACCTTTAGCCAGCAATATCGCACACTCAGGAGCCTCTGTAGACCTCTCTATTTTTTCATTACACTTAGCGGGAGCTTCCTCTATTTTAGG
>Pollicipes_polymerus_KJ006383
CCAGATATAGCTTTTCCGCGTCTCAATAATATAAGATTTTGGTTATTACCCCCTGCCTTAATGTTATTAATTAGAGGATCACTAGTAGAAGCTGGGGCGGGAACTGGATGAACAGTATACCCACCTTTAGCCAGCAATATCGCACACTCAGGAGCCTCTGTAGACCTCTCTATTTTTTCATTACACTTAGCGGGAGCTTCCTCTATTTTAGG
>Pollicipes_polymerus_KJ006389
CCAGATATAGCTTTTCCGCGTCTCAATAATATAAGATTTTGGTTATTACCCCCTGCCTTAATGTTATTAATTAGAGGATCACTAGTAGAAGCTGGGGCGGGAACTGGATGAACAGTATACCCACCTTTAGCCAGCAATATCGCACACTCAGGAGCCTCTGTAGACCTCTCTATTTTTTCATTACACTTAGCGGGAGCTTCCTCTATTTTAGG
>Pollicipes_polymerus_KJ006418
CCAGATATAGCTTTTCCGCGTCTCAATAATATAAGATTTTGGTTATTACCCCCTGCCTTAATGTTATTAATTAGAGGATCACTAGTAGAAGCTGGGGCGGGAACTGGATGAACAGTATACCCACCTTTAGCCAGCAATATCGCACACTCAGGAGCCTCTGTAGACCTCTCTATTTTTTCATTACACTTAGCGGGAGCTTCCTCTATTTTAGG
>Pollicipes_polymerus_KJ006426
CCAGATATAGCTTTTCCGCGTCTCAATAATATAAGATTTTGGTTATTACCCCCTGCCTTAATGTTATTAATTAGAGGATCACTAGTAGAAGCTGGGGCGGGAACTGGATGAACAGTATACCCACCTTTAGCCAGCAATATCGCACACTCAGGAGCCTCTGTAGACCTCTCTATTTTTTCATTACACTTAGCGGGAGCTTCCTCTATTTTAGG
>Pollicipes_polymerus_KJ006442
CCAGATATAGCTTTTCCGCGTCTCAATAATATAAGATTTTGGTTATTACCCCCTGCCTTAATGTTATTAATTAGAGGATCACTAGTAGAAGCTGGGGCGGGAACTGGATGAACAGTATACCCACCTTTAGCCAGCAATATCGCACACTCAGGAGCCTCTGTAGACCTCTCTATTTTTTCATTACACTTAGCGGGAGCTTCCTCTATTTTAGG
>Pollicipes_polymerus_KJ006489
CCAGATATAGCTTTTCCGCGTCTCAATAATATAAGATTTTGGTTATTACCCCCTGCCTTAATGTTATTAATTAGAGGATCACTAGTAGAAGCTGGGGCGGGAACTGGATGAACAGTATACCCACCTTTAGCCAGCAATATCGCACACTCAGGAGCCTCTGTAGACCTCTCTATTTTTTCATTACACTTAGCGGGAGCTTCCTCTATTTTAGG
>Pollicipes_polymerus_KJ006493
CCAGATATAGCTTTTCCGCGTCTCAATAATATAAGATTTTGGTTATTACCCCCTGCCTTAATGTTATTAATTAGAGGATCACTAGTAGAAGCTGGGGCGGGAACTGGATGAACAGTATACCCACCTTTAGCCAGCAATATCGCACACTCAGGAGCCTCTGTAGACCTCTCTATTTTTTCATTACACTTAGCGGGAGCTTCCTCTATTTTAGG
>Pollicipes_polymerus_KJ006541
CCAGATATAGCTTTTCCGCGTCTCAATAATATAAGATTTTGGTTATTACCCCCTGCCTTAATGTTATTAATTAGAGGATCACTAGTAGAAGCTGGGGCGGGAACTGGATGAACAGTATACCCACCTTTAGCCAGCAATATCGCACACTCAGGAGCCTCTGTAGACCTCTCTATTTTTTCATTACACTTAGCGGGAGCTTCCTCTATTTTAGG
>Pollicipes_polymerus_KJ006554
CCAGATATAGCTTTTCCGCGTCTCAATAATATAAGATTTTGGTTATTACCCCCTGCCTTAATGTTATTAATTAGAGGATCACTAGTAGAAGCTGGGGCGGGAACTGGATGAACAGTATACCCACCTTTAGCCAGCAATATCGCACACTCAGGAGCCTCTGTAGACCTCTCTATTTTTTCATTACACTTAGCGGGAGCTTCCTCTATTTTAGG
>Pollicipes_polymerus_KJ006591
CCAGATATAGCTTTTCCGCGTCTCAATAATATAAGATTTTGGTTATTACCCCCTGCCTTAATGTTATTAATTAGAGGATCACTAGTAGAAGCTGGGGCGGGAACTGGATGAACAGTATACCCACCTTTAGCCAGCAATATCGCACACTCAGGAGCCTCTGTAGACCTCTCTATTTTTTCATTACACTTAGCGGGAGCTTCCTCTATTTTAGG
>Pollicipes_polymerus_KJ006597
CCAGATATAGCTTTTCCGCGTCTCAATAATATAAGATTTTGGTTATTACCCCCTGCCTTAATGTTATTAATTAGAGGATCACTAGTAGAAGCTGGGGCGGGAACTGGATGAACAGTATACCCACCTTTAGCCAGCAATATCGCACACTCAGGAGCCTCTGTAGACCTCTCTATTTTTTCATTACACTTAGCGGGAGCTTCCTCTATTTTAGG
>Pollicipes_polymerus_KJ006598
CCAGATATAGCTTTTCCGCGTCTCAATAATATAAGATTTTGGTTATTACCCCCTGCCTTAATGTTATTAATTAGAGGATCACTAGTAGAAGCTGGGGCGGGAACTGGATGAACAGTATACCCACCTTTAGCCAGCAATATCGCACACTCAGGAGCCTCTGTAGACCTCTCTATTTTTTCATTACACTTAGCGGGAGCTTCCTCTATTTTAGG
>Pollicipes_polymerus_KJ006609
CCAGATATAGCTTTTCCGCGTCTCAATAATATAAGATTTTGGTTATTACCCCCTGCCTTAATGTTATTAATTAGAGGATCACTAGTAGAAGCTGGGGCGGGAACTGGATGAACAGTATACCCACCTTTAGCCAGCAATATCGCACACTCAGGAGCCTCTGTAGACCTCTCTATTTTTTCATTACACTTAGCGGGAGCTTCCTCTATTTTAGG
>Pollicipes_polymerus_KJ006610
CCAGATATAGCTTTTCCGCGTCTCAATAATATAAGATTTTGGTTATTACCCCCTGCCTTAATGTTATTAATTAGAGGATCACTAGTAGAAGCTGGGGCGGGAACTGGATGAACAGTATACCCACCTTTAGCCAGCAATATCGCACACTCAGGAGCCTCTGTAGACCTCTCTATTTTTTCATTACACTTAGCGGGAGCTTCCTCTATTTTAGG
>Pollicipes_polymerus_KJ006634
CCAGATATAGCTTTTCCGCGTCTCAATAATATAAGATTTTGGTTATTACCCCCTGCCTTAATGTTATTAATTAGAGGATCACTAGTAGAAGCTGGGGCGGGAACTGGATGAACAGTATACCCACCTTTAGCCAGCAATATCGCACACTCAGGAGCCTCTGTAGACCTCTCTATTTTTTCATTACACTTAGCGGGAGCTTCCTCTATTTTAGG
>Pollicipes_polymerus_KJ006643
CCAGATATAGCTTTTCCGCGTCTCAATAATATAAGATTTTGGTTATTACCCCCTGCCTTAATGTTATTAATTAGAGGATCACTAGTAGAAGCTGGGGCGGGAACTGGATGAACAGTATACCCACCTTTAGCCAGCAATATCGCACACTCAGGAGCCTCTGTAGACCTCTCTATTTTTTCATTACACTTAGCGGGAGCTTCCTCTATTTTAGG
>Pollicipes_polymerus_KJ006651
CCAGATATAGCTTTTCCGCGTCTCAATAATATAAGATTTTGGTTATTACCCCCTGCCTTAATGTTATTAATTAGAGGATCACTAGTAGAAGCTGGGGCGGGAACTGGATGAACAGTATACCCACCTTTAGCCAGCAATATCGCACACTCAGGAGCCTCTGTAGACCTCTCTATTTTTTCATTACACTTAGCGGGAGCTTCCTCTATTTTAGG
>Pollicipes_polymerus_KJ006653
CCAGATATAGCTTTTCCGCGTCTCAATAATATAAGATTTTGGTTATTACCCCCTGCCTTAATGTTATTAATTAGAGGATCACTAGTAGAAGCTGGGGCGGGAACTGGATGAACAGTATACCCACCTTTAGCCAGCAATATCGCACACTCAGGAGCCTCTGTAGACCTCTCTATTTTTTCATTACACTTAGCGGGAGCTTCCTCTATTTTAGG
>Pollicipes_polymerus_KJ006714
CCAGATATAGCTTTTCCGCGTCTCAATAATATAAGATTTTGGTTATTACCCCCTGCCTTAATGTTATTAATTAGAGGATCACTAGTAGAAGCTGGGGCGGGAACTGGATGAACAGTATACCCACCTTTAGCCAGCAATATCGCACACTCAGGAGCCTCTGTAGACCTCTCTATTTTTTCATTACACTTAGCGGGAGCTTCCTCTATTTTAGG
>Pollicipes_polymerus_KJ006726
CCAGATATAGCTTTTCCGCGTCTCAATAATATAAGATTTTGGTTATTACCCCCTGCCTTAATGTTATTAATTAGAGGATCACTAGTAGAAGCTGGGGCGGGAACTGGATGAACAGTATACCCACCTTTAGCCAGCAATATCGCACACTCAGGAGCCTCTGTAGACCTCTCTATTTTTTCATTACACTTAGCGGGAGCTTCCTCTATTTTAGG
>Pollicipes_polymerus_KJ006729
CCAGATATAGCTTTTCCGCGTCTCAATAATATAAGATTTTGGTTATTACCCCCTGCCTTAATGTTATTAATTAGAGGATCACTAGTAGAAGCTGGGGCGGGAACTGGATGAACAGTATACCCACCTTTAGCCAGCAATATCGCACACTCAGGAGCCTCTGTAGACCTCTCTATTTTTTCATTACACTTAGCGGGAGCTTCCTCTATTTTAGG
>Pollicipes_polymerus_KJ006770
CCAGATATAGCTTTTCCGCGTCTCAATAATATAAGATTTTGGTTATTACCCCCTGCCTTAATGTTATTAATTAGAGGATCACTAGTAGAAGCTGGGGCGGGAACTGGATGAACAGTATACCCACCTTTAGCCAGCAATATCGCACACTCAGGAGCCTCTGTAGACCTCTCTATTTTTTCATTACACTTAGCGGGAGCTTCCTCTATTTTAGG
>Pollicipes_polymerus_KJ006778
CCAGATATAGCTTTTCCGCGTCTCAATAATATAAGATTTTGGTTATTACCCCCTGCCTTAATGTTATTAATTAGAGGATCACTAGTAGAAGCTGGGGCGGGAACTGGATGAACAGTATACCCACCTTTAGCCAGCAATATCGCACACTCAGGAGCCTCTGTAGACCTCTCTATTTTTTCATTACACTTAGCGGGAGCTTCCTCTATTTTAGG
>Pollicipes_polymerus_KJ006795
CCAGATATAGCTTTTCCGCGTCTCAATAATATAAGATTTTGGTTATTACCCCCTGCCTTAATGTTATTAATTAGAGGATCACTAGTAGAAGCTGGGGCGGGAACTGGATGAACAGTATACCCACCTTTAGCCAGCAATATCGCACACTCAGGAGCCTCTGTAGACCTCTCTATTTTTTCATTACACTTAGCGGGAGCTTCCTCTATTTTAGG
>Pollicipes_polymerus_KJ006799
CCAGATATAGCTTTTCCGCGTCTCAATAATATAAGATTTTGGTTATTACCCCCTGCCTTAATGTTATTAATTAGAGGATCACTAGTAGAAGCTGGGGCGGGAACTGGATGAACAGTATACCCACCTTTAGCCAGCAATATCGCACACTCAGGAGCCTCTGTAGACCTCTCTATTTTTTCATTACACTTAGCGGGAGCTTCCTCTATTTTAGG
>Pollicipes_polymerus_KJ006452
CCAGATATAGCTTTTCCGCGTCTCAATAATATAAGATTTTGGTTATTACCCCCTGCCTTAATGTTATTAATTAGAGGATCACTAGTAGAAGCTGGGGCGGGAACTGGGTGAACAGTATACCCACCTCTAGCCAGCAATATCGCACACTCAGGAGCCTCTGTAGACCTCTCTATTTTTTCACTACACTTAGCGGGAGCTTCCTCTATTTTAGG
>Pollicipes_polymerus_KJ006460
CCAGATATAGCTTTTCCGCGTCTCAATAATATAAGATTTTGGTTATTACCCCCTGCCTTAATGTTATTAATTAGAGGATCACTAGTAGAAGCTGGGGCGGGAACTGGGTGAACAGTATACCCACCTCTAGCCAGCAATATCGCACACTCAGGAGCCTCTGTAGACCTCTCTATTTTTTCATTACACTTAGCGGGAGCTTCCTCTATTTTAGG
>Pollicipes_polymerus_KU204251
CCAGATATAGCTTTTCCGCGTCTCAATAATATAAGATTTTGGTTATTACCCCCTGCCTTAATGTTATTAATTAGAGGATCACTAGTAGAAGCTGGGGCGGGAACTGGGTGAACAGTATACCCACCTCTAGCCAGCAATATCGCACACTCAGGAGCCTCTGTAGACCTCTCTATTTTTTCATTACACTTAGCGGGAGCTTCCTCTATTTTAGG
>Pollicipes_polymerus_KJ006758
CCAGATATAGCTTTTCCGCGTCTCAATAATATAAGATTTTGGTTATTACCCCCTGCCTTAATGTTATTAATTAGAGGATCACTAGTAGAAGCTGGGGCGGGAACTGGGTGAACAGTATACCCACCTCTAGCCAGCAATATCGCACACTCAGGAGCCTCTGTAGACCTCTCTATTTTTTCATTACACTTAGCGGGAGCTTCCTCTATTTTAGG
>Pollicipes_polymerus_KJ006639
CCAGATATAGCTTTTCCGCGTCTCAATAATATAAGATTTTGGTTATTACCCCCTGCCTTAATGTTATTAATTAGAGGATCACTAGTAGAAGCTGGGGCGGGAACTGGATGAACAGTGTACCCACCTCTAGCCAGCAATATCGCACACTCAGGAGCCTCTGTAGACCTCTCTATTTTTTCGTTACACTTAGCGGGAGCTTCCTCTATTTTAGG
>Pollicipes_polymerus_KJ006555
CCAGATATAGCTTTTCCGCGTCTCAATAATATAAGATTTTGGTTATTACCCCCTGCCTTAATGTTATTAATTAGAGGATCACTAGTAGAAGCTGGGGCGGGAACTGGATGAACAGTGTACCCACCTCTAGCCAGCAATATCGCACACTCAGGAGCCTCTGTAGACCTCTCTATTTTTTCATTACACTTAGCGGGAGCTTCCTCTATTTTAGG
>Pollicipes_polymerus_KJ006414
CCGGATATAGCTTTTCCACGTCTCAATAATATAAGATTTTGGTTATTACCCCCTGCCTTAATGTTATTAATTAGAGGATCCCTAGTAGAAGCTGGGGCGGGAACTGGATGGACAGTATACCCACCTCTAGCCAGCAATATCGCACACTCAGGAGCCTCTGTAGACCTCTCTATTTTTTCATTACACTTAGCGGGAGCTTCCTCTATTTTAGG
>Pollicipes_polymerus_KJ006394
CCAGATATAGCTTTTCCACGTCTCAATAATATAAGATTTTGGTTATTACCCCCTGCCTTAATGTTATTAATTAGAGGATCCCTAGTAGAAGCTGGGGCGGGAACTGGATGGACAGTATACCCACCTCTAGCCAGCAATATCGCACACTCAGGAGCCTCTGTAGACCTCTCTATTTTTTCATTACACTTAGCGGGAGCTTCCTCTATTTTAGG
>Pollicipes_polymerus_KJ006440
CCAGATATAGCTTTTCCACGTCTCAATAATATAAGATTTTGGTTATTACCCCCTGCCTTAATGTTATTAATTAGAGGATCCCTAGTAGAAGCTGGGGCGGGAACTGGATGGACAGTATACCCACCTCTAGCCAGCAATATCGCACACTCAGGAGCCTCTGTAGACCTCTCTATTTTTTCATTACACTTAGCGGGAGCTTCCTCTATTTTAGG
>Pollicipes_polymerus_KJ006730
CCAGATATAGCTTTTCCACGTCTCAATAATATAAGATTTTGGTTATTACCCCCTGCCTTAATGTTATTAATTAGAGGATCCCTAGTAGAAGCTGGGGCGGGAACTGGATGGACAGTATACCCACCTCTAGCCAGCAATATCGCACACTCAGGAGCCTCTGTAGACCTCTCTATTTTTTCATTACACTTAGCGGGAGCTTCCTCTATTTTAGG
>Pollicipes_polymerus_KJ006826
CCAGATATAGCTTTTCCACGTCTCAATAATATAAGATTTTGGTTATTACCCCCTGCCTTAATGTTATTAATTAGAGGATCCCTAGTAGAAGCTGGGGCGGGAACTGGATGGACAGTATACCCACCTCTAGCCAGCAATATCGCACACTCAGGAGCCTCTGTAGACCTCTCTATTTTTTCATTACACTTAGCGGGAGCTTCCTCTATTTTAGG
>Pollicipes_polymerus_KJ006775
CCAGATATAGCTTTTCCACGTCTCAATAATATAAGATTTTGGTTACTACCCCCTGCCTTAATGTTATTAATTAGAGGATCACTAGTAGAAGCTGGGGCGGGAACTGGATGGACAGTATACCCACCTCTAGCCAGCAATATCGCACACTCAGGAGCCTCTGTAGACCTCTCTATTTTTTCATTACACTTAGCGGGAGCTTCCTCTATTTTAGG
>Pollicipes_polymerus_KJ006501
CCAGATATAGCTTTTCCACGTCTCAATAATATAAGATTTTGGTTATTACCCCCTGCCTTAATGTTATTAATTAGAGGATCACTAGTAGAAGCTGGGGCGGGAACTGGATGGACAGTATACCCACCTCTAGCTAGCAATATCGCACACTCAGGAGCCTCTGTAGACCTCTCTATTTTTTCATTACACTTAGCGGGAGCTTCCTCTATTTTAGG
>Pollicipes_polymerus_KJ006668
CCAGATATAGCTTTTCCACGTCTCAATAATATAAGATTTTGGTTATTACCCCCTGCCTTAATGTTATTAATTAGAGGATCACTAGTAGAAGCTGGGGCGGGAACTGGATGGACAGTATACCCACCTCTAGCCAGCAATATCGCGCACTCAGGAGCCTCTGTAGACCTCTCTATTTTTTCATTACACTTAGCGGGAGCTTCCTCTATTTTAGG
>Pollicipes_polymerus_KJ006695
CCAGACATAGCTTTTCCACGTCTCAATAATATAAGATTTTGGTTATTACCCCCTGCCTTAATGTTATTAATTAGAGGATCACTAGTAGAAGCTGGGGCGGGAACTGGATGGACAGTATACCCACCTCTAGCCAGCAATATCGCACACTCAGGAGCCTCTGTAGACCTCTCTATTTTTTCATTACACTTAGCGGGAGCTTCCTCTATTTTAGG
>Pollicipes_polymerus_KJ006638
CCAGATATAGCTTTTCCACGTCTCAATAATATAAGATTTTGGTTATTACCCCCTGCCTTAATGTTATTAATTAGAGGATCACTAGTAGAAGCTGGGGCGGGAACTGGATGGACAGTATACCCACCTCTAGCCAGCAATATTGCACACTCAGGAGCCTCTGTAGACCTCTCTATTTTTTCATTACACTTAGCGGGAGCTTCCTCTATTTTAGG
>Pollicipes_polymerus_KJ006798
CCAGATATAGCTTTTCCACGTCTCAATAATATAAGATTTTGGTTATTACCCCCTGCCTTAATGTTATTAATTAGAGGATCACTAGTAGAAGCTGGGGCGGGAACTGGATGGACAGTATACCCACCTCTAGCCAGCAATATTGCACACTCAGGAGCCTCTGTAGACCTCTCTATTTTTTCATTACACTTAGCGGGAGCTTCCTCTATTTTAGG
>Pollicipes_polymerus_KJ006482
CCAGATATAGCTTTTCCACGTCTCAATAATATAAGATTTTGGTTATTACCCCCTGCCTTAATGTTATTAATTAGAGGATCACTAGTAGAAGCTGGGGCGGGAACTGGATGGACAGTATACCCACCTCTAGCCAGCAATATTGCACACTCAGGAGCCTCTGTAGACCTCTCTATTTTTTCATTACACTTAGCGGGAGCTTCCTCTATTTTAGG
>Pollicipes_polymerus_KJ006576
CCAGATATAGCTTTTCCACGTCTCAATAATATAAGATTTTGGTTATTACCCCCTGCCTTAATGTTATTAATTAGAGGATCACTAGTAGAAGCTGGGGCGGGAACTGGATGGACAGTATATCCACCTCTAGCCAGCAATATCGCACACTCAGGAGCCTCTGTAGACCTCTCTATTTTTTCATTACACTTAGCGGGAGCTTCCTCTATTTTAGG
>Pollicipes_polymerus_KJ006738
CCAGATATAGCTTTTCCACGTCTCAATAATATAAGATTTTGGTTGTTACCCCCTGCCTTAATGTTATTAATTAGAGGATCACTAGTAGAAGCTGGGGCGGGAACTGGATGGACAGTATACCCACCTCTAGCCAGCAATATCGCACACTCAGGAGCCTCTGTAGACCTCTCTATTTTTTCATTACACTTAGCGGGAGCTTCCTCTATTTTAGG
>Pollicipes_polymerus_KJ006780
CCAGATATAGCTTTTCCACGTCTTAATAATATAAGATTTTGGTTATTACCCCCTGCCTTAATGTTATTAATTAGAGGATCACTAGTAGAAGCTGGGGCGGGAACTGGATGGACAGTATACCCACCTCTAGCCAGCAATATCGCACACTCAGGAGCCTCTGTAGACCTCTCTATTTTTTCATTACACTTAGCGGGAGCTTCCTCTATTTTAGG
>Pollicipes_polymerus_KJ006755
CCAGATATAGCTTTTCCACGTCTCAATAATATAAGATTTTGGTTATTACCCCCTGCCTTAATGTTATTAATTAGAGGATCACTAGTAGAAGCTGGGGCGGGAACTGGATGGACAGTATACCCACCTCTAGCCAGCAATATCGCACACTCAGGAGCCTCTGTAGACCTCTCTATTTTTTCATTACACCTAGCGGGAGCTTCCTCTATTTTAGG
>Pollicipes_polymerus_KJ006458
CCAGATATAGCTTTTCCACGTCTCAATAATATAAGATTTTGGTTATTACCCCCTGCCTTAATGTTATTAATTAGAGGATCACTAGTAGAAGCTGGGGCGGGAACTGGATGGACAGTATACCCACCTCTAGCCAGCAATATCGCACACTCAGGAGCCTCTGTAGACCTCTCTATTTTTTCATTACACCTAGCGGGAGCTTCCTCTATTTTAGG
>Pollicipes_polymerus_KJ006720
CCAGATATAGCTTTTCCACGTCTCAATAATATAAGATTTTGGTTATTACCCCCTGCCTTAATGTTATTAATTAGAGGATCACTAGTAGAAGCTGGGGCGGGAACTGGATGGACAGTATACCCACCTCTAGCCAGCAATATCGCACACTCAGGAGCCTCTGTAGACCTCTCTATCTTTTCATTACACTTAGCGGGAGCTTCCTCTATTTTAGG
>Pollicipes_polymerus_GQ472634
CCAGATATAGCTTTTCCACGTCTCAATAATATGAGATTTTGGTTATTACCCCCTGCCTTAATGTTATTAATTAGAGGATCACTAGTAGAAGCTGGGGCGGGAACTGGATGGACAGTATACCCACCTCTAGCCAGCAATATCGCACACTCAGGAGCCTCTGTAGACCTCTCTATTTTTTCATTACACTTAGCGGGAGCTTCCTCTATTTTAGG
>Pollicipes_polymerus_GQ472632
CCAGATATAGCTTTTCCACGTCTCAATAATATAAGATTTTGGTTATTACCCCCTGCCTTAATGTTATTAATTAGAGGATCACTAGTAGAAGCTGGGGCGGGAACTGGATGGACAGTATACCCACCTCTAGCCAGCAATATCGCACACTCAGGAGCCTCTGTAGACCTCTCTATTTTTTCACTACACTTAGCGGGAGCTTCCTCTATTTTAGG
>Pollicipes_polymerus_KJ006499
CCAGATATAGCTTTTCCACGTCTCAATAATATAAGATTTTGGTTATTACCCCCTGCCTTAATGTTATTAATTAGAGGATCACTAGTAGAAGCTGGGGCGGGGACTGGATGGACAGTATACCCACCTCTAGCCAGCAATATCGCACACTCAGGAGCCTCTGTAGACCTCTCTATTTTTTCATTACACTTAGCGGGAGCTTCCTCTATTTTAGG
>Pollicipes_polymerus_KJ006708
CCAGATATAGCTTTTCCACGTCTCAATAATATAAGATTTTGGTTATTACCCCCTGCCTTAATGTTATTAATTAGAGGATCACTAGTAGAAGCTGGGGCGGGGACTGGATGGACAGTATACCCACCTCTAGCCAGCAATATCGCACACTCAGGAGCCTCTGTAGACCTCTCTATTTTTTCATTACACTTAGCGGGAGCTTCCTCTATTTTAGG
>Pollicipes_polymerus_KJ006752
CCAGATATAGCTTTTCCACGTCTCAATAATATAAGATTTTGGTTATTACCCCCTGCCTTAATGTTATTAATTAGAGGATCACTAGTAGAAGCTGGGGCGGGGACTGGATGGACAGTATACCCACCTCTAGCCAGCAATATCGCACACTCAGGAGCCTCTGTAGACCTCTCTATTTTTTCATTACACTTAGCGGGAGCTTCCTCTATTTTAGG
>Pollicipes_polymerus_KJ006374
CCAGATATAGCTTTTCCACGTCTCAATAATATAAGATTTTGGTTATTACCCCCTGCCTTAATGTTATTAATTAGAGGATCACTAGTAGAAGCTGGGGCGGGGACTGGATGGACAGTATACCCACCTCTAGCCAGCAATATCGCACACTCAGGAGCCTCTGTAGACCTCTCTATTTTTTCATTACACTTAGCGGGAGCTTCCTCTATTTTAGG
>Pollicipes_polymerus_KJ006484
CCAGATATAGCTTTTCCACGTCTCAATAATATAAGATTTTGGTTATTACCCCCTGCCTTAATGTTATTAATTAGAGGATCGCTAGTAGAAGCTGGGGCGGGAACTGGATGGACAGTATACCCACCTCTAGCCAGCAATATCGCACACTCAGGAGCCTCTGTAGACCTCTCTATTTTTTCATTACACTTAGCGGGAGCTTCCTCTATTTTAGG
>Pollicipes_polymerus_KJ006760
CCAGATATAGCTTTTCCACGTCTCAATAATATAAGATTTTGGTTATTACCCCCTGCCTTAATGTTATTAATTAGAGGATCGCTAGTAGAAGCTGGGGCGGGAACTGGATGGACAGTATACCCACCTCTAGCCAGCAATATCGCACACTCAGGAGCCTCTGTAGACCTCTCTATTTTTTCATTACACTTAGCGGGAGCTTCCTCTATTTTAGG
>Pollicipes_polymerus_KJ006735
CCAGATATAGCTTTTCCACGTCTCAATAATATAAGATTTTGGTTATTACCTCCTGCCTTAATGTTATTAATTAGAGGATCACTAGTAGAAGCTGGGGCGGGAACTGGATGGACAGTATACCCACCTCTAGCCAGCAATATCGCACACTCAGGAGCCTCTGTAGACCTCTCTATTTTTTCATTACACTTAGCGGGAGCTTCCTCTATTTTAGG
>Pollicipes_polymerus_KJ006824
CCAGATATAGCTTTTCCACGTCTCAATAATATAAGATTTTGGTTATTACCCCCTGCCTTAATGTTATTAATTAGAGGATCACTAGTAGAAGCTGGGGCGGGAACTGGATGGACAGTGTACCCACCTCTAGCCAGCAATATCGCACACTCAGGAGCCTCTGTAGACCTCTCTATTTTTTCATTACACTTAGCGGGAGCTTCCTCTATTTTAGG
>Pollicipes_polymerus_KJ006436
CCAGATATAGCTTTTCCACGTCTCAATAATATAAGATTTTGGTTATTGCCCCCTGCCTTAATGTTATTAATTAGAGGATCACTAGTAGAAGCTGGGGCGGGAACTGGATGGACAGTATACCCACCTCTAGCCAGCAATATCGCACACTCAGGAGCCTCTGTAGACCTCTCTATTTTTTCATTACACTTAGCGGGAGCTTCCTCTATTTTAGG
>Pollicipes_polymerus_KJ006807
CCAGATATAGCTTTTCCACGTCTCAATAATATAAGATTTTGGTTATTGCCCCCTGCCTTAATGTTATTAATTAGAGGATCACTAGTAGAAGCTGGGGCGGGAACTGGATGGACAGTATACCCACCTCTAGCCAGCAATATCGCACACTCAGGAGCCTCTGTAGACCTCTCTATTTTTTCATTACACTTAGCGGGAGCTTCCTCTATTTTAGG
>Pollicipes_polymerus_KU204336
CCAGATATAGCTTTTCCACGTCTCAATAATATAAGATTTTGGTTATTGCCCCCTGCCTTAATGTTATTAATTAGAGGATCACTAGTAGAAGCTGGGGCGGGAACTGGATGGACAGTATACCCACCTCTAGCCAGCAATATCGCACACTCAGGAGCCTCTGTAGACCTCTCTATTTTTTCATTACACTTAGCGGGAGCTTCCTCTATTTTAGG
>Pollicipes_polymerus_KJ006784
CCAGATATAGCTTTTCCACGTCTCAATAATATAAGATTTTGGTTATTACCCCCTGCCTTAATGTTATTAATTAGAGGATCACTAGTAGAAGCTGGGGCGGGAACTGGATGGACAGTATACCCACCTCTAGCCAGCAATATCGCACACTCAGGAGCCTCTGTAGACCTCTCTATTTTTTCATTACACTTAGCGGGAGCTTCCTCTATTTTGGG
>Pollicipes_polymerus_KJ006844
CCAGATATAGCTTTTCCACGTCTCAATAATATAAGATTTTGGTTATTACCCCCTGCCTTAATGTTATTAATTAGAGGATCACTAGTAGAAGCTGGGGCGGGAACTGGATGGACAGTATACCCACCTCTAGCCAGCAATATCGCACACTCAGGAGCCTCTGTAGACCTCTCTATTTTTTCATTACACTTAGCGGGAGCTTCCTCTATTTTGGG
>Pollicipes_polymerus_KJ006472
CCAGATATAGCTTTTCCACGTCTCAATAATATAAGATTTTGGTTATTACCCCCTGCCTTAATGTTATTAATTAGAGGATCACTAGTAGAAGCTGGGGCAGGAACTGGATGGACAGTATACCCACCTCTAGCCAGCAATATCGCACACTCAGGAGCCTCTGTAGACCTCTCTATTTTTTCATTACACTTAGCGGGAGCTTCCTCTATTTTAGG
>Pollicipes_polymerus_KJ006508
CCAGATATAGCTTTTCCACGTCTCAATAATATAAGATTTTGGTTATTACCCCCTGCCTTAATGTTATTAATTAGAGGATCACTAGTAGAAGCTGGGGCAGGAACTGGATGGACAGTATACCCACCTCTAGCCAGCAATATCGCACACTCAGGAGCCTCTGTAGACCTCTCTATTTTTTCATTACACTTAGCGGGAGCTTCCTCTATTTTAGG
>Pollicipes_polymerus_KJ006513
CCAGATATAGCTTTTCCACGTCTCAATAATATAAGATTTTGGTTATTACCCCCTGCCTTAATGTTATTAATTAGAGGATCACTAGTAGAAGCTGGGGCAGGAACTGGATGGACAGTATACCCACCTCTAGCCAGCAATATCGCACACTCAGGAGCCTCTGTAGACCTCTCTATTTTTTCATTACACTTAGCGGGAGCTTCCTCTATTTTAGG
>Pollicipes_polymerus_KJ006548
CCAGATATAGCTTTTCCACGTCTCAATAATATAAGATTTTGGTTATTACCCCCTGCCTTAATGTTATTAATTAGAGGATCACTAGTAGAAGCTGGGGCAGGAACTGGATGGACAGTATACCCACCTCTAGCCAGCAATATCGCACACTCAGGAGCCTCTGTAGACCTCTCTATTTTTTCATTACACTTAGCGGGAGCTTCCTCTATTTTAGG
>Pollicipes_polymerus_KJ006640
CCAGATATAGCTTTTCCACGTCTCAATAATATAAGATTTTGGTTATTACCCCCTGCCTTAATGTTATTAATTAGAGGATCACTAGTAGAAGCTGGGGCAGGAACTGGATGGACAGTATACCCACCTCTAGCCAGCAATATCGCACACTCAGGAGCCTCTGTAGACCTCTCTATTTTTTCATTACACTTAGCGGGAGCTTCCTCTATTTTAGG
>Pollicipes_polymerus_KJ006480
CCAGATATAGCTTTTCCACGTCTCAATAATATAAGATTTTGGTTATTACCCCCTGCCTTAATGTTATTAATTAGGGGATCACTAGTAGAAGCTGGGGCGGGAACTGGATGGACAGTATACCCACCTCTAGCCAGCAATATCGCACACTCAGGAGCCTCTGTAGACCTCTCTATTTTTTCATTACACTTAGCGGGAGCTTCCTCTATTTTAGG
>Pollicipes_polymerus_KJ006405
CCAGATATAGCTTTTCCACGTCTCAATAATATAAGATTTTGGTTATTACCCCCTGCCTTAATGTTATTAATTAGAGGATCACTAGTAGAAGCTGGGGCGGGAACTGGGTGGACAGTATACCCACCTCTAGCCAGCAATATCGCACACTCAGGAGCCTCTGTAGACCTCTCTATTTTTTCATTACACTTAGCGGGAGCTTCCTCTATTTTAGG
>Pollicipes_polymerus_KJ006792
CCAGATATAGCTTTTCCACGTCTCAATAATATAAGATTTTGGTTATTACCCCCTGCCTTAATGTTATTAATTAGAGGATCACTAGTAGAAGCTGGGGCGGGAACTGGGTGGACAGTATACCCACCTCTAGCCAGCAATATCGCACACTCAGGAGCCTCTGTAGACCTCTCTATTTTTTCATTACACTTAGCGGGAGCTTCCTCTATTTTAGG
>Pollicipes_polymerus_KJ006677
CCAGATATAGCTTTTCCACGTCTCAATAATATAAGATTTTGGTTATTACCCCCTGCCTTAATGTTATTAATTAGAGGATCACTAGTAGAAGCTGGGGCGGGAACTGGATGGACAGTATACCCACCTCTAGCCAGCAATATCGCACACTCAGGAGCCTCTGTAGACCTCTCTATTTTTTCATTACACTTAGCGGGAGCTTCCTCTATTTTAGG
>Pollicipes_polymerus_KJ006604
CCAGATATAGCTTTTCCACGTCTCAATAATATAAGATTTTGGTTATTACCCCCTGCCTTAATGTTATTAATTAGAGGATCACTAGTAGAAGCTGGGGCGGGAACTGGATGGACAGTATACCCACCTCTAGCCAGCAATATCGCACACTCAGGAGCCTCTGTAGACCTCTCTATTTTTTCATTACACTTAGCGGGAGCTTCCTCTATTTTAGG
>Pollicipes_polymerus_KJ006387
CCAGATATAGCTTTTCCACGTCTCAATAATATAAGATTTTGGTTATTACCCCCTGCCTTAATGTTATTAATTAGAGGATCACTAGTAGAAGCTGGGGCGGGAACTGGATGGACAGTATACCCACCTCTAGCCAGCAATATCGCACACTCAGGAGCCTCTGTAGACCTCTCTATTTTTTCATTACACTTAGCGGGAGCTTCCTCTATTTTAGG
>Pollicipes_polymerus_KJ006611
CCAGATATAGCTTTTCCACGTCTCAATAATATAAGATTTTGGTTATTACCCCCTGCCTTAATGTTATTAATTAGAGGATCACTAGTAGAAGCTGGGGCGGGAACTGGATGGACAGTATACCCACCTCTAGCCAGCAATATCGCACACTCAGGAGCCTCTGTAGACCTCTCTATTTTTTCATTACACTTAGCGGGAGCTTCCTCTATTTTAGG
>Pollicipes_polymerus_KJ006485
CCAGATATAGCTTTTCCACGTCTCAATAATATAAGATTTTGGTTATTACCCCCTGCCTTAATGTTATTAATTAGAGGATCACTAGTAGAAGCTGGGGCGGGAACTGGATGGACAGTATACCCACCTCTAGCCAGCAATATCGCACACTCAGGAGCCTCTGTAGACCTCTCTATTTTTTCATTACACTTAGCGGGAGCTTCCTCTATTTTAGG
>Pollicipes_polymerus_KJ006538
CCAGATATAGCTTTTCCACGTCTCAATAATATAAGATTTTGGTTATTACCCCCTGCCTTAATGTTATTAATTAGAGGATCACTAGTAGAAGCTGGGGCGGGAACTGGATGGACAGTATACCCACCTCTAGCCAGCAATATCGCACACTCAGGAGCCTCTGTAGACCTCTCTATTTTTTCATTACACTTAGCGGGAGCTTCCTCTATTTTAGG
>Pollicipes_polymerus_KJ006636
CCAGATATAGCTTTTCCACGTCTCAATAATATAAGATTTTGGTTATTACCCCCTGCCTTAATGTTATTAATTAGAGGATCACTAGTAGAAGCTGGGGCGGGAACTGGATGGACAGTATACCCACCTCTAGCCAGCAATATCGCACACTCAGGAGCCTCTGTAGACCTCTCTATTTTTTCATTACACTTAGCGGGAGCTTCCTCTATTTTAGG
>Pollicipes_polymerus_KJ006819
CCAGATATAGCTTTTCCACGTCTCAATAATATAAGATTTTGGTTATTACCCCCTGCCTTAATGTTATTAATTAGAGGATCACTAGTAGAAGCTGGGGCGGGAACTGGATGGACAGTATACCCACCTCTAGCCAGCAATATCGCACACTCAGGAGCCTCTGTAGACCTCTCTATTTTTTCATTACACTTAGCGGGAGCTTCCTCTATTTTAGG
>Pollicipes_polymerus_KJ006702
CCAGATATAGCTTTTCCACGTCTCAATAATATAAGATTTTGGTTATTACCCCCTGCCTTAATGTTATTAATTAGAGGATCACTAGTAGAAGCTGGGGCGGGAACTGGATGGACAGTATACCCACCTCTAGCCAGCAATATCGCACACTCAGGAGCCTCTGTAGACCTCTCTATTTTTTCATTACACTTAGCGGGAGCTTCCTCTATTTTAGG
>Pollicipes_polymerus_KJ006473
CCAGATATAGCTTTTCCACGTCTCAATAATATAAGATTTTGGTTATTACCCCCTGCCTTAATGTTATTAATTAGAGGATCACTAGTAGAAGCTGGGGCGGGAACTGGATGGACAGTATACCCACCTCTAGCCAGCAATATCGCACACTCAGGAGCCTCTGTAGACCTCTCTATTTTTTCATTACACTTAGCGGGAGCTTCCTCTATTTTAGG
>Pollicipes_polymerus_KJ006685
CCAGATATAGCTTTTCCACGTCTCAATAATATAAGATTTTGGTTATTACCCCCTGCCTTAATGTTATTAATTAGAGGATCACTAGTAGAAGCTGGGGCGGGAACTGGATGGACAGTATACCCACCTCTAGCCAGCAATATCGCACACTCAGGAGCCTCTGTAGACCTCTCTATTTTTTCATTACACTTAGCGGGAGCTTCCTCTATTTTAGG
>Pollicipes_polymerus_KJ006375
CCAGATATAGCTTTTCCACGTCTCAATAATATAAGATTTTGGTTATTACCCCCTGCCTTAATGTTATTAATTAGAGGATCACTAGTAGAAGCTGGGGCGGGAACTGGATGGACAGTATACCCACCTCTAGCCAGCAATATCGCACACTCAGGAGCCTCTGTAGACCTCTCTATTTTTTCATTACACTTAGCGGGAGCTTCCTCTATTTTAGG
>Pollicipes_polymerus_KJ006388
CCAGATATAGCTTTTCCACGTCTCAATAATATAAGATTTTGGTTATTACCCCCTGCCTTAATGTTATTAATTAGAGGATCACTAGTAGAAGCTGGGGCGGGAACTGGATGGACAGTATACCCACCTCTAGCCAGCAATATCGCACACTCAGGAGCCTCTGTAGACCTCTCTATTTTTTCATTACACTTAGCGGGAGCTTCCTCTATTTTAGG
>Pollicipes_polymerus_KJ006393
CCAGATATAGCTTTTCCACGTCTCAATAATATAAGATTTTGGTTATTACCCCCTGCCTTAATGTTATTAATTAGAGGATCACTAGTAGAAGCTGGGGCGGGAACTGGATGGACAGTATACCCACCTCTAGCCAGCAATATCGCACACTCAGGAGCCTCTGTAGACCTCTCTATTTTTTCATTACACTTAGCGGGAGCTTCCTCTATTTTAGG
>Pollicipes_polymerus_KJ006536
CCAGATATAGCTTTTCCACGTCTCAATAATATAAGATTTTGGTTATTACCCCCTGCCTTAATGTTATTAATTAGAGGATCACTAGTAGAAGCTGGGGCGGGAACTGGATGGACAGTATACCCACCTCTAGCCAGCAATATCGCACACTCAGGAGCCTCTGTAGACCTCTCTATTTTTTCATTACACTTAGCGGGAGCTTCCTCTATTTTAGG
>Pollicipes_polymerus_KJ006631
CCAGATATAGCTTTTCCACGTCTCAATAATATAAGATTTTGGTTATTACCCCCTGCCTTAATGTTATTAATTAGAGGATCACTAGTAGAAGCTGGGGCGGGAACTGGATGGACAGTATACCCACCTCTAGCCAGCAATATCGCACACTCAGGAGCCTCTGTAGACCTCTCTATTTTTTCATTACACTTAGCGGGAGCTTCCTCTATTTTAGG
>Pollicipes_polymerus_KJ006707
CCAGATATAGCTTTTCCACGTCTCAATAATATAAGATTTTGGTTATTACCCCCTGCCTTAATGTTATTAATTAGAGGATCACTAGTAGAAGCTGGGGCGGGAACTGGATGGACAGTATACCCACCTCTAGCCAGCAATATCGCACACTCAGGAGCCTCTGTAGACCTCTCTATTTTTTCATTACACTTAGCGGGAGCTTCCTCTATTTTAGG
>Pollicipes_polymerus_KJ006715
CCAGATATAGCTTTTCCACGTCTCAATAATATAAGATTTTGGTTATTACCCCCTGCCTTAATGTTATTAATTAGAGGATCACTAGTAGAAGCTGGGGCGGGAACTGGATGGACAGTATACCCACCTCTAGCCAGCAATATCGCACACTCAGGAGCCTCTGTAGACCTCTCTATTTTTTCATTACACTTAGCGGGAGCTTCCTCTATTTTAGG
>Pollicipes_polymerus_KJ006733
CCAGATATAGCTTTTCCACGTCTCAATAATATAAGATTTTGGTTATTACCCCCTGCCTTAATGTTATTAATTAGAGGATCACTAGTAGAAGCTGGGGCGGGAACTGGATGGACAGTATACCCACCTCTAGCCAGCAATATCGCACACTCAGGAGCCTCTGTAGACCTCTCTATTTTTTCATTACACTTAGCGGGAGCTTCCTCTATTTTAGG
>Pollicipes_polymerus_KJ006753
CCAGATATAGCTTTTCCACGTCTCAATAATATAAGATTTTGGTTATTACCCCCTGCCTTAATGTTATTAATTAGAGGATCACTAGTAGAAGCTGGGGCGGGAACTGGATGGACAGTATACCCACCTCTAGCCAGCAATATCGCACACTCAGGAGCCTCTGTAGACCTCTCTATTTTTTCATTACACTTAGCGGGAGCTTCCTCTATTTTAGG
>Pollicipes_polymerus_KJ006837
CCAGATATAGCTTTTCCACGTCTCAATAATATAAGATTTTGGTTATTACCCCCTGCCTTAATGTTATTAATTAGAGGATCACTAGTAGAAGCTGGGGCGGGAACTGGATGGACAGTATACCCACCTCTAGCCAGCAATATCGCACACTCAGGAGCCTCTGTAGACCTCTCTATTTTTTCATTACACTTAGCGGGAGCTTCCTCTATTTTAGG
>Pollicipes_polymerus_MG318477
CCAGATATAGCTTTTCCACGTCTCAATAATATAAGATTTTGGTTATTACCCCCTGCCTTAATGTTATTAATTAGAGGATCACTAGTAGAAGCTGGGGCGGGAACTGGATGGACAGTATACCCACCTCTAGCCAGCAATATCGCACACTCAGGAGCCTCTGTAGACCTCTCTATTTTTTCATTACACTTAGCGGGAGCTTCCTCTATTTTAGG
>Pollicipes_polymerus_KJ006376
CCAGATATAGCTTTTCCACGTCTCAATAATATAAGATTTTGGTTATTACCCCCTGCCTTAATGTTATTAATTAGAGGATCACTAGTAGAAGCTGGGGCGGGAACTGGATGGACAGTATACCCACCTCTAGCCAGCAATATCGCACACTCAGGAGCCTCTGTAGACCTCTCTATTTTTTCATTACACTTAGCGGGAGCTTCCTCTATTTTAGG
>Pollicipes_polymerus_KJ006392
CCAGATATAGCTTTTCCACGTCTCAATAATATAAGATTTTGGTTATTACCCCCTGCCTTAATGTTATTAATTAGAGGATCACTAGTAGAAGCTGGGGCGGGAACTGGATGGACAGTATACCCACCTCTAGCCAGCAATATCGCACACTCAGGAGCCTCTGTAGACCTCTCTATTTTTTCATTACACTTAGCGGGAGCTTCCTCTATTTTAGG
>Pollicipes_polymerus_KJ006401
CCAGATATAGCTTTTCCACGTCTCAATAATATAAGATTTTGGTTATTACCCCCTGCCTTAATGTTATTAATTAGAGGATCACTAGTAGAAGCTGGGGCGGGAACTGGATGGACAGTATACCCACCTCTAGCCAGCAATATCGCACACTCAGGAGCCTCTGTAGACCTCTCTATTTTTTCATTACACTTAGCGGGAGCTTCCTCTATTTTAGG
>Pollicipes_polymerus_KJ006404
CCAGATATAGCTTTTCCACGTCTCAATAATATAAGATTTTGGTTATTACCCCCTGCCTTAATGTTATTAATTAGAGGATCACTAGTAGAAGCTGGGGCGGGAACTGGATGGACAGTATACCCACCTCTAGCCAGCAATATCGCACACTCAGGAGCCTCTGTAGACCTCTCTATTTTTTCATTACACTTAGCGGGAGCTTCCTCTATTTTAGG
>Pollicipes_polymerus_KJ006410
CCAGATATAGCTTTTCCACGTCTCAATAATATAAGATTTTGGTTATTACCCCCTGCCTTAATGTTATTAATTAGAGGATCACTAGTAGAAGCTGGGGCGGGAACTGGATGGACAGTATACCCACCTCTAGCCAGCAATATCGCACACTCAGGAGCCTCTGTAGACCTCTCTATTTTTTCATTACACTTAGCGGGAGCTTCCTCTATTTTAGG
>Pollicipes_polymerus_KJ006413
CCAGATATAGCTTTTCCACGTCTCAATAATATAAGATTTTGGTTATTACCCCCTGCCTTAATGTTATTAATTAGAGGATCACTAGTAGAAGCTGGGGCGGGAACTGGATGGACAGTATACCCACCTCTAGCCAGCAATATCGCACACTCAGGAGCCTCTGTAGACCTCTCTATTTTTTCATTACACTTAGCGGGAGCTTCCTCTATTTTAGG
>Pollicipes_polymerus_KJ006444
CCAGATATAGCTTTTCCACGTCTCAATAATATAAGATTTTGGTTATTACCCCCTGCCTTAATGTTATTAATTAGAGGATCACTAGTAGAAGCTGGGGCGGGAACTGGATGGACAGTATACCCACCTCTAGCCAGCAATATCGCACACTCAGGAGCCTCTGTAGACCTCTCTATTTTTTCATTACACTTAGCGGGAGCTTCCTCTATTTTAGG
>Pollicipes_polymerus_KJ006502
CCAGATATAGCTTTTCCACGTCTCAATAATATAAGATTTTGGTTATTACCCCCTGCCTTAATGTTATTAATTAGAGGATCACTAGTAGAAGCTGGGGCGGGAACTGGATGGACAGTATACCCACCTCTAGCCAGCAATATCGCACACTCAGGAGCCTCTGTAGACCTCTCTATTTTTTCATTACACTTAGCGGGAGCTTCCTCTATTTTAGG
>Pollicipes_polymerus_KJ006509
CCAGATATAGCTTTTCCACGTCTCAATAATATAAGATTTTGGTTATTACCCCCTGCCTTAATGTTATTAATTAGAGGATCACTAGTAGAAGCTGGGGCGGGAACTGGATGGACAGTATACCCACCTCTAGCCAGCAATATCGCACACTCAGGAGCCTCTGTAGACCTCTCTATTTTTTCATTACACTTAGCGGGAGCTTCCTCTATTTTAGG
>Pollicipes_polymerus_KJ006546
CCAGATATAGCTTTTCCACGTCTCAATAATATAAGATTTTGGTTATTACCCCCTGCCTTAATGTTATTAATTAGAGGATCACTAGTAGAAGCTGGGGCGGGAACTGGATGGACAGTATACCCACCTCTAGCCAGCAATATCGCACACTCAGGAGCCTCTGTAGACCTCTCTATTTTTTCATTACACTTAGCGGGAGCTTCCTCTATTTTAGG
>Pollicipes_polymerus_KJ006549
CCAGATATAGCTTTTCCACGTCTCAATAATATAAGATTTTGGTTATTACCCCCTGCCTTAATGTTATTAATTAGAGGATCACTAGTAGAAGCTGGGGCGGGAACTGGATGGACAGTATACCCACCTCTAGCCAGCAATATCGCACACTCAGGAGCCTCTGTAGACCTCTCTATTTTTTCATTACACTTAGCGGGAGCTTCCTCTATTTTAGG
>Pollicipes_polymerus_KJ006565
CCAGATATAGCTTTTCCACGTCTCAATAATATAAGATTTTGGTTATTACCCCCTGCCTTAATGTTATTAATTAGAGGATCACTAGTAGAAGCTGGGGCGGGAACTGGATGGACAGTATACCCACCTCTAGCCAGCAATATCGCACACTCAGGAGCCTCTGTAGACCTCTCTATTTTTTCATTACACTTAGCGGGAGCTTCCTCTATTTTAGG
>Pollicipes_polymerus_KJ006568
CCAGATATAGCTTTTCCACGTCTCAATAATATAAGATTTTGGTTATTACCCCCTGCCTTAATGTTATTAATTAGAGGATCACTAGTAGAAGCTGGGGCGGGAACTGGATGGACAGTATACCCACCTCTAGCCAGCAATATCGCACACTCAGGAGCCTCTGTAGACCTCTCTATTTTTTCATTACACTTAGCGGGAGCTTCCTCTATTTTAGG
>Pollicipes_polymerus_KJ006589
CCAGATATAGCTTTTCCACGTCTCAATAATATAAGATTTTGGTTATTACCCCCTGCCTTAATGTTATTAATTAGAGGATCACTAGTAGAAGCTGGGGCGGGAACTGGATGGACAGTATACCCACCTCTAGCCAGCAATATCGCACACTCAGGAGCCTCTGTAGACCTCTCTATTTTTTCATTACACTTAGCGGGAGCTTCCTCTATTTTAGG
>Pollicipes_polymerus_KJ006599
CCAGATATAGCTTTTCCACGTCTCAATAATATAAGATTTTGGTTATTACCCCCTGCCTTAATGTTATTAATTAGAGGATCACTAGTAGAAGCTGGGGCGGGAACTGGATGGACAGTATACCCACCTCTAGCCAGCAATATCGCACACTCAGGAGCCTCTGTAGACCTCTCTATTTTTTCATTACACTTAGCGGGAGCTTCCTCTATTTTAGG
>Pollicipes_polymerus_KJ006652
CCAGATATAGCTTTTCCACGTCTCAATAATATAAGATTTTGGTTATTACCCCCTGCCTTAATGTTATTAATTAGAGGATCACTAGTAGAAGCTGGGGCGGGAACTGGATGGACAGTATACCCACCTCTAGCCAGCAATATCGCACACTCAGGAGCCTCTGTAGACCTCTCTATTTTTTCATTACACTTAGCGGGAGCTTCCTCTATTTTAGG
>Pollicipes_polymerus_KJ006659
CCAGATATAGCTTTTCCACGTCTCAATAATATAAGATTTTGGTTATTACCCCCTGCCTTAATGTTATTAATTAGAGGATCACTAGTAGAAGCTGGGGCGGGAACTGGATGGACAGTATACCCACCTCTAGCCAGCAATATCGCACACTCAGGAGCCTCTGTAGACCTCTCTATTTTTTCATTACACTTAGCGGGAGCTTCCTCTATTTTAGG
>Pollicipes_polymerus_KJ006689
CCAGATATAGCTTTTCCACGTCTCAATAATATAAGATTTTGGTTATTACCCCCTGCCTTAATGTTATTAATTAGAGGATCACTAGTAGAAGCTGGGGCGGGAACTGGATGGACAGTATACCCACCTCTAGCCAGCAATATCGCACACTCAGGAGCCTCTGTAGACCTCTCTATTTTTTCATTACACTTAGCGGGAGCTTCCTCTATTTTAGG
>Pollicipes_polymerus_KJ006700
CCAGATATAGCTTTTCCACGTCTCAATAATATAAGATTTTGGTTATTACCCCCTGCCTTAATGTTATTAATTAGAGGATCACTAGTAGAAGCTGGGGCGGGAACTGGATGGACAGTATACCCACCTCTAGCCAGCAATATCGCACACTCAGGAGCCTCTGTAGACCTCTCTATTTTTTCATTACACTTAGCGGGAGCTTCCTCTATTTTAGG
>Pollicipes_polymerus_KJ006728
CCAGATATAGCTTTTCCACGTCTCAATAATATAAGATTTTGGTTATTACCCCCTGCCTTAATGTTATTAATTAGAGGATCACTAGTAGAAGCTGGGGCGGGAACTGGATGGACAGTATACCCACCTCTAGCCAGCAATATCGCACACTCAGGAGCCTCTGTAGACCTCTCTATTTTTTCATTACACTTAGCGGGAGCTTCCTCTATTTTAGG
>Pollicipes_polymerus_KJ006747
CCAGATATAGCTTTTCCACGTCTCAATAATATAAGATTTTGGTTATTACCCCCTGCCTTAATGTTATTAATTAGAGGATCACTAGTAGAAGCTGGGGCGGGAACTGGATGGACAGTATACCCACCTCTAGCCAGCAATATCGCACACTCAGGAGCCTCTGTAGACCTCTCTATTTTTTCATTACACTTAGCGGGAGCTTCCTCTATTTTAGG
>Pollicipes_polymerus_KJ006754
CCAGATATAGCTTTTCCACGTCTCAATAATATAAGATTTTGGTTATTACCCCCTGCCTTAATGTTATTAATTAGAGGATCACTAGTAGAAGCTGGGGCGGGAACTGGATGGACAGTATACCCACCTCTAGCCAGCAATATCGCACACTCAGGAGCCTCTGTAGACCTCTCTATTTTTTCATTACACTTAGCGGGAGCTTCCTCTATTTTAGG
>Pollicipes_polymerus_KJ006786
CCAGATATAGCTTTTCCACGTCTCAATAATATAAGATTTTGGTTATTACCCCCTGCCTTAATGTTATTAATTAGAGGATCACTAGTAGAAGCTGGGGCGGGAACTGGATGGACAGTATACCCACCTCTAGCCAGCAATATCGCACACTCAGGAGCCTCTGTAGACCTCTCTATTTTTTCATTACACTTAGCGGGAGCTTCCTCTATTTTAGG
>Pollicipes_polymerus_KJ006788
CCAGATATAGCTTTTCCACGTCTCAATAATATAAGATTTTGGTTATTACCCCCTGCCTTAATGTTATTAATTAGAGGATCACTAGTAGAAGCTGGGGCGGGAACTGGATGGACAGTATACCCACCTCTAGCCAGCAATATCGCACACTCAGGAGCCTCTGTAGACCTCTCTATTTTTTCATTACACTTAGCGGGAGCTTCCTCTATTTTAGG
>Pollicipes_polymerus_KJ006820
CCAGATATAGCTTTTCCACGTCTCAATAATATAAGATTTTGGTTATTACCCCCTGCCTTAATGTTATTAATTAGAGGATCACTAGTAGAAGCTGGGGCGGGAACTGGATGGACAGTATACCCACCTCTAGCCAGCAATATCGCACACTCAGGAGCCTCTGTAGACCTCTCTATTTTTTCATTACACTTAGCGGGAGCTTCCTCTATTTTAGG
>Pollicipes_polymerus_KJ006833
CCAGATATAGCTTTTCCACGTCTCAATAATATAAGATTTTGGTTATTACCCCCTGCCTTAATGTTATTAATTAGAGGATCACTAGTAGAAGCTGGGGCGGGAACTGGATGGACAGTATACCCACCTCTAGCCAGCAATATCGCACACTCAGGAGCCTCTGTAGACCTCTCTATTTTTTCATTACACTTAGCGGGAGCTTCCTCTATTTTAGG
>Pollicipes_polymerus_KJ006846
CCAGATATAGCTTTTCCACGTCTCAATAATATAAGATTTTGGTTATTACCCCCTGCCTTAATGTTATTAATTAGAGGATCACTAGTAGAAGCTGGGGCGGGAACTGGATGGACAGTATACCCACCTCTAGCCAGCAATATCGCACACTCAGGAGCCTCTGTAGACCTCTCTATTTTTTCATTACACTTAGCGGGAGCTTCCTCTATTTTAGG
>Pollicipes_polymerus_MG431281
CCAGATATAGCTTTTCCACGTCTCAATAATATAAGATTTTGGTTATTACCCCCTGCCTTAATGTTATTAATTAGAGGATCACTAGTAGAAGCTGGGGCGGGAACTGGATGGACAGTATACCCACCTCTAGCCAGCAATATCGCACACTCAGGAGCCTCTGTAGACCTCTCTATTTTTTCATTACACTTAGCGGGAGCTTCCTCTATTTTAGG
>Pollicipes_polymerus_MG431283
CCAGATATAGCTTTTCCACGTCTCAATAATATAAGATTTTGGTTATTACCCCCTGCCTTAATGTTATTAATTAGAGGATCACTAGTAGAAGCTGGGGCGGGAACTGGATGGACAGTATACCCACCTCTAGCCAGCAATATCGCACACTCAGGAGCCTCTGTAGACCTCTCTATTTTTTCATTACACTTAGCGGGAGCTTCCTCTATTTTAGG
>Pollicipes_polymerus_MG431323
CCAGATATAGCTTTTCCACGTCTCAATAATATAAGATTTTGGTTATTACCCCCTGCCTTAATGTTATTAATTAGAGGATCACTAGTAGAAGCTGGGGCGGGAACTGGATGGACAGTATACCCACCTCTAGCCAGCAATATCGCACACTCAGGAGCCTCTGTAGACCTCTCTATTTTTTCATTACACTTAGCGGGAGCTTCCTCTATTTTAGG
>Pollicipes_polymerus_MG431331
CCAGATATAGCTTTTCCACGTCTCAATAATATAAGATTTTGGTTATTACCCCCTGCCTTAATGTTATTAATTAGAGGATCACTAGTAGAAGCTGGGGCGGGAACTGGATGGACAGTATACCCACCTCTAGCCAGCAATATCGCACACTCAGGAGCCTCTGTAGACCTCTCTATTTTTTCATTACACTTAGCGGGAGCTTCCTCTATTTTAGG
>Pollicipes_polymerus_KJ006385
CCAGATATAGCTTTTCCACGTCTCAATAATATAAGATTTTGGTTATTACCCCCTGCCTTAATGTTATTAATTAGAGGATCACTAGTAGAAGCTGGGGCGGGAACTGGATGGACAGTATACCCACCTCTAGCCAGCAATATCGCACACTCAGGAGCCTCTGTAGACCTCTCTATTTTTTCATTACACTTAGCGGGAGCTTCCTCTATTTTAGG
>Pollicipes_polymerus_KJ006817
CCAGATATAGCTTTTCCACGTCTCAATAATATAAGATTTTGGTTATTACCCCCTGCCTTAATGTTATTAATTAGAGGATCACTAGTAGAAGCTGGGGCGGGAACTGGATGGACAGTATACCCACCTCTAGCCAGCAATATCGCACACTCAGGAGCCTCTGTAGACCTCTCTATTTTTTCATTACACTTAGCGGGAGCTTCCTCTATTTTAGG
>Pollicipes_polymerus_KJ006457
CCAGATATAGCTTTTCCACGTCTCAATAATATAAGATTTTGGTTATTACCCCCTGCCTTAATGTTATTAATTAGAGGATCACTAGTAGAAGCTGGGGCGGGAACTGGATGGACAGTATACCCACCTCTAGCCAGCAATATCGCACACTCAGGAGCCTCTGTAGACCTCTCTATTTTTTCATTACACTTAGCGGGAGCTTCCTCTATTTTAGG
>Pollicipes_polymerus_KJ006776
CCAGATATAGCTTTTCCACGTCTCAATAATATAAGATTTTGGTTATTACCCCCTGCCTTAATGTTATTAATTAGAGGATCACTAGTAGAAGCTGGGGCGGGAACTGGATGGACAGTATACCCACCTCTAGCCAGCAATATCGCACACTCAGGAGCCTCTGTAGACCTCTCTATTTTTTCATTACACTTAGCGGGAGCTTCCTCTATTTTAGG
>Pollicipes_polymerus_KJ006641
CCAGATATAGCTTTTCCACGTCTCAATAATATAAGATTTTGGTTATTACCCCCTGCCTTAATGTTATTAATTAGAGGATCACTAGTAGAAGCTGGGGCGGGAACTGGATGGACAGTATACCCACCTCTAGCCAGCAATATCGCACACTCAGGAGCCTCTGTAGACCTCTCTATTTTTTCATTACACTTAGCGGGAGCTTCCTCTATTTTAGG
>Pollicipes_polymerus_KJ006468
CCAGATATAGCTTTTCCACGTCTCAATAATATAAGATTTTGGTTATTACCCCCTGCCTTAATGTTATTAATTAGAGGATCACTAGTAGAAGCTGGGGCGGGAACTGGATGGACAGTATACCCACCTCTAGCCAGCAATATCGCACACTCAGGAGCCTCTGTAGACCTCTCTATTTTTTCATTACACTTAGCGGGAGCTTCCTCTATTTTAGG
>Pollicipes_polymerus_KJ006686
CCAGATATAGCTTTTCCACGTCTCAATAATATAAGATTTTGGTTATTACCCCCTGCCTTAATGTTATTAATTAGAGGATCACTAGTAGAAGCTGGGGCGGGAACTGGATGGACAGTATACCCACCTCTAGCCAGCAATATCGCACACTCAGGAGCCTCTGTAGACCTCTCTATTTTTTCATTACACTTAGCGGGAGCTTCCTCTATTTTAGG
>Pollicipes_polymerus_KJ006547
CCAGATATAGCTTTTCCACGTCTCAATAATATAAGATTTTGGTTATTACCCCCTGCCTTAATGTTATTAATTAGAGGATCACTAGTAGAAGCTGGGGCGGGAACTGGATGGACAGTATACCCACCTCTAGCCAGCAATATCGCACACTCAGGAGCCTCTGTAGACCTCTCTATTTTTTCATTACACTTAGCGGGAGCTTCCTCTATTTTAGG
>Pollicipes_polymerus_KJ006497
CCAGATATAGCTTTTCCACGTCTCAATAATATAAGATTTTGGTTATTACCCCCTGCCTTAATGTTATTAATTAGAGGATCACTAGTAGAAGCTGGGGCGGGAACTGGATGGACAGTATACCCACCTCTAGCCAGCAATATCGCACACTCAGGAGCCTCTGTAGACCTCTCTATTTTTTCATTACACTTAGCGGGAGCTTCCTCTATTTTAGG
>Pollicipes_polymerus_KJ006635
CCAGATATAGCTTTTCCACGTCTCAATAATATAAGATTTTGGTTATTACCCCCTGCCTTAATGTTATTAATTAGAGGATCACTAGTAGAAGCTGGGGCGGGAACTGGATGGACAGTATACCCACCTCTAGCCAGCAATATCGCACACTCAGGAGCCTCTGTAGACCTCTCTATTTTTTCATTACACTTAGCGGGAGCTTCCTCTATTTTAGG
>Pollicipes_polymerus_KJ006573
CCAGATATAGCTTTTCCACGTCTCAATAATATAAGATTTTGGTTATTACCCCCTGCCTTAATGTTATTAATTAGAGGATCACTAGTAGAAGCTGGGGCGGGAACTGGATGGACAGTATACCCACCTCTAGCCAGCAATATCGCACACTCAGGAGCCTCTGTAGACCTCTCTATTTTTTCATTACACTTAGCGGGAGCTTCCTCTATTTTAGG
>Pollicipes_polymerus_MG431327
CCAGATATAGCTTTTCCACGTCTCAATAATATAAGATTTTGGTTATTACCCCCTGCCTTAATGTTATTAATTAGAGGATCACTAGTAGAAGCTGGGGCGGGAACTGGATGGACAGTATACCCACCTCTAGCCAGCAATATCGCACACTCAGGAGCCTCTGTAGACCTCTCTATTTTTTCATTACACTTAGCGGGAGCTTCCTCTATTTTAGG
>Pollicipes_polymerus_KJ006673
CCAGATATAGCTTTTCCACGTCTCAATAATATAAGATTTTGGTTATTACCCCCTGCCTTAATGTTATTAATTAGAGGATCACTAGTAGAAGCTGGGGCGGGAACTGGATGGACAGTATACCCACCTCTAGCCAGCAATATCGCACACTCAGGAGCCTCTGTAGACCTCTCTATTTTTTCATTACACTTAGCGGGAGCTTCCTCTATTTTAGG
>Pollicipes_polymerus_KJ006431
CCAGATATAGCTTTTCCACGTCTCAATAATATAAGATTTTGGTTATTACCCCCTGCCTTAATGTTATTAATTAGAGGATCACTAGTAGAAGCTGGGGCGGGAACTGGATGGACAGTATACCCACCTCTAGCCAGCAATATCGCACACTCAGGAGCCTCTGTAGACCTCTCTATTTTTTCATTACACTTAGCGGGAGCTTCCTCTATTTTAGG
>Pollicipes_polymerus_KJ006403
CCAGATATAGCTTTTCCACGTCTCAATAATATAAGATTTTGGTTATTACCCCCTGCCTTAATGTTATTAATTAGAGGATCACTAGTAGAAGCTGGGGCGGGAACTGGATGGACAGTATACCCACCTCTAGCCAGCAATATCGCACACTCAGGAGCCTCTGTAGACCTCTCTATTTTTTCATTACACTTAGCGGGAGCTTCCTCTATTTTAGG
>Pollicipes_polymerus_KJ006532
CCAGATATAGCTTTTCCACGTCTCAATAATATAAGATTTTGGTTATTACCCCCTGCCTTAATGTTATTAATTAGAGGATCACTAGTAGAAGCTGGGGCGGGAACTGGATGGACAGTATACCCACCTCTAGCCAGCAATATCGCACACTCAGGAGCCTCTGTAGACCTCTCTATTTTTTCATTACACTTAGCGGGAGCTTCCTCTATTTTAGG
>Pollicipes_polymerus_KJ006550
CCAGATATAGCTTTTCCACGTCTCAATAATATAAGATTTTGGTTATTACCCCCTGCCTTAATGTTATTAATTAGAGGATCACTAGTAGAAGCTGGGGCGGGAACTGGATGGACAGTATACCCACCTCTAGCCAGCAATATCGCACACTCAGGAGCCTCTGTAGACCTCTCTATTTTTTCATTACACTTAGCGGGAGCTTCCTCTATTTTAGG
>Pollicipes_polymerus_KJ006790
CCAGATATAGCTTTTCCACGTCTCAATAATATAAGATTTTGGTTATTACCCCCTGCCTTAATGTTATTAATTAGAGGATCACTAGTAGAAGCTGGGGCGGGAACTGGATGGACAGTATACCCACCTCTAGCCAGCAATATCGCACACTCAGGAGCCTCTGTAGACCTCTCTATTTTTTCATTACACTTAGCGGGAGCTTCCTCTATTTTAGG
>Pollicipes_polymerus_KJ006430
CCAGATATAGCTTTTCCACGTCTCAATAATATAAGATTTTGGTTATTACCCCCTGCCTTAATGTTATTAATTAGAGGATCACTAGTAGAAGCTGGGGCGGGAACTGGATGGACAGTATACCCACCTCTAGCCAGCAATATCGCACACTCAGGAGCCTCTGTAGACCTCTCTATTTTTTCATTACACTTAGCGGGAGCTTCCTCTATTTTAGG
>Pollicipes_polymerus_KJ006491
CCAGATATAGCTTTTCCACGTCTCAATAATATAAGATTTTGGTTATTACCCCCTGCCTTAATGTTATTAATTAGAGGATCACTAGTAGAAGCTGGGGCGGGAACTGGATGGACAGTATACCCACCTCTAGCCAGCAATATCGCACACTCAGGAGCCTCTGTAGACCTCTCTATTTTTTCATTACACTTAGCGGGAGCTTCCTCTATTTTAGG
>Pollicipes_polymerus_KJ006494
CCAGATATAGCTTTTCCACGTCTCAATAATATAAGATTTTGGTTATTACCCCCTGCCTTAATGTTATTAATTAGAGGATCACTAGTAGAAGCTGGGGCGGGAACTGGATGGACAGTATACCCACCTCTAGCCAGCAATATCGCACACTCAGGAGCCTCTGTAGACCTCTCTATTTTTTCATTACACTTAGCGGGAGCTTCCTCTATTTTAGG
>Pollicipes_polymerus_KJ006475
CCAGATATAGCTTTTCCACGTCTCAATAATATAAGATTTTGGTTATTACCCCCTGCCTTAATGTTATTAATTAGAGGATCACTAGTAGAAGCTGGGGCGGGAACTGGATGGACAGTATACCCACCTCTAGCCAGCAATATCGCACACTCAGGAGCCTCTGTAGACCTCTCTATTTTTTCATTACACTTAGCGGGAGCTTCCTCTATTTTAGG
>Pollicipes_polymerus_KJ006688
CCAGATATAGCTTTTCCACGTCTCAATAATATAAGATTTTGGTTATTACCCCCTGCCTTAATGTTATTAATTAGAGGATCACTAGTAGAAGCTGGGGCGGGAACTGGATGGACAGTATACCCACCTCTAGCCAGCAATATCGCACACTCAGGAGCCTCTGTAGACCTCTCTATTTTTTCATTACACTTAGCGGGAGCTTCCTCTATTTTAGG
>Pollicipes_polymerus_MG431333
CCAGATATAGCTTTTCCACGTCTCAATAATATAAGATTTTGGTTATTACCCCCTGCCTTAATGTTATTAATTAGAGGATCACTAGTAGAAGCTGGGGCGGGAACTGGATGGACAGTATACCCACCTCTAGCCAGCAATATCGCACACTCAGGAGCCTCTGTAGACCTCTCTATTTTTTCATTACACTTAGCGGGAGCTTCCTCTATTTTAGG
>Pollicipes_polymerus_KJ006719
CCAGATATAGCTTTTCCACGTCTCAATAATATAAGATTTTGGTTATTACCCCCTGCCTTAATGTTATTAATTAGAGGATCACTAGTAGAAGCTGGGGCGGGAACTGGATGGACAGTATACCCACCTCTAGCCAGCAATATCGCACACTCAGGAGCCTCTGTAGACCTCTCTATTTTTTCATTACACTTAGCGGGAGCTTCCTCTATTTTAGG
>Pollicipes_polymerus_KJ006725
CCAGATATAGCTTTTCCACGTCTCAATAATATAAGATTTTGGTTATTACCCCCTGCCTTAATGTTATTAATTAGAGGATCACTAGTAGAAGCTGGGGCGGGAACTGGATGGACAGTATACCCACCTCTAGCCAGCAATATCGCACACTCAGGAGCCTCTGTAGACCTCTCTATTTTTTCATTACACTTAGCGGGAGCTTCCTCTATTTTAGG
>Pollicipes_polymerus_KJ006544
CCAGATATAGCTTTTCCACGTCTCAATAATATAAGATTTTGGTTATTACCCCCTGCCTTAATGTTATTAATTAGAGGATCACTAGTAGAAGCTGGGGCGGGAACTGGATGGACAGTATACCCACCTCTAGCCAGCAATATCGCACACTCAGGAGCCTCTGTAGACCTCTCTATTTTTTCATTACACTTAGCGGGAGCTTCCTCTATTTTAGG
>Pollicipes_polymerus_KJ006402
CCAGATATAGCTTTTCCACGTCTCAATAATATAAGATTTTGGTTATTACCCCCTGCCTTAATGTTATTAATTAGAGGATCACTAGTAGAAGCTGGGGCGGGAACTGGATGGACAGTATACCCACCTCTAGCCAGCAATATCGCACACTCAGGAGCCTCTGTAGACCTCTCTATTTTTTCATTACACTTAGCGGGAGCTTCCTCTATTTTAGG
>Pollicipes_polymerus_KJ006451
CCAGATATAGCTTTTCCACGTCTCAATAATATAAGATTTTGGTTATTACCCCCTGCCTTAATGTTATTAATTAGAGGATCACTAGTAGAAGCTGGGGCGGGAACTGGATGGACAGTATACCCACCTCTAGCCAGCAATATCGCACACTCAGGAGCCTCTGTAGACCTCTCTATTTTTTCATTACACTTAGCGGGAGCTTCCTCTATTTTAGG
>Pollicipes_polymerus_KJ006503
CCAGATATAGCTTTTCCACGTCTCAATAATATAAGATTTTGGTTATTACCCCCTGCCTTAATGTTATTAATTAGAGGATCACTAGTAGAAGCTGGGGCGGGAACTGGATGGACAGTATACCCACCTCTAGCCAGCAATATCGCACACTCAGGAGCCTCTGTAGACCTCTCTATTTTTTCATTACACTTAGCGGGAGCTTCCTCTATTTTAGG
>Pollicipes_polymerus_KJ006577
CCAGATATAGCTTTTCCACGTCTCAATAATATAAGATTTTGGTTATTACCCCCTGCCTTAATGTTATTAATTAGAGGATCACTAGTAGAAGCTGGGGCGGGAACTGGATGGACAGTATACCCACCTCTAGCCAGCAATATCGCACACTCAGGAGCCTCTGTAGACCTCTCTATTTTTTCATTACACTTAGCGGGAGCTTCCTCTATTTTAGG
>Pollicipes_polymerus_KJ006584
CCAGATATAGCTTTTCCACGTCTCAATAATATAAGATTTTGGTTATTACCCCCTGCCTTAATGTTATTAATTAGAGGATCACTAGTAGAAGCTGGGGCGGGAACTGGATGGACAGTATACCCACCTCTAGCCAGCAATATCGCACACTCAGGAGCCTCTGTAGACCTCTCTATTTTTTCATTACACTTAGCGGGAGCTTCCTCTATTTTAGG
>Pollicipes_polymerus_KJ006671
CCAGATATAGCTTTTCCACGTCTCAATAATATAAGATTTTGGTTATTACCCCCTGCCTTAATGTTATTAATTAGAGGATCACTAGTAGAAGCTGGGGCGGGAACTGGATGGACAGTATACCCACCTCTAGCCAGCAATATCGCACACTCAGGAGCCTCTGTAGACCTCTCTATTTTTTCATTACACTTAGCGGGAGCTTCCTCTATTTTAGG
>Pollicipes_polymerus_KJ006674
CCAGATATAGCTTTTCCACGTCTCAATAATATAAGATTTTGGTTATTACCCCCTGCCTTAATGTTATTAATTAGAGGATCACTAGTAGAAGCTGGGGCGGGAACTGGATGGACAGTATACCCACCTCTAGCCAGCAATATCGCACACTCAGGAGCCTCTGTAGACCTCTCTATTTTTTCATTACACTTAGCGGGAGCTTCCTCTATTTTAGG
>Pollicipes_polymerus_KJ006676
CCAGATATAGCTTTTCCACGTCTCAATAATATAAGATTTTGGTTATTACCCCCTGCCTTAATGTTATTAATTAGAGGATCACTAGTAGAAGCTGGGGCGGGAACTGGATGGACAGTATACCCACCTCTAGCCAGCAATATCGCACACTCAGGAGCCTCTGTAGACCTCTCTATTTTTTCATTACACTTAGCGGGAGCTTCCTCTATTTTAGG
>Pollicipes_polymerus_KJ006690
CCAGATATAGCTTTTCCACGTCTCAATAATATAAGATTTTGGTTATTACCCCCTGCCTTAATGTTATTAATTAGAGGATCACTAGTAGAAGCTGGGGCGGGAACTGGATGGACAGTATACCCACCTCTAGCCAGCAATATCGCACACTCAGGAGCCTCTGTAGACCTCTCTATTTTTTCATTACACTTAGCGGGAGCTTCCTCTATTTTAGG
>Pollicipes_polymerus_KJ006701
CCAGATATAGCTTTTCCACGTCTCAATAATATAAGATTTTGGTTATTACCCCCTGCCTTAATGTTATTAATTAGAGGATCACTAGTAGAAGCTGGGGCGGGAACTGGATGGACAGTATACCCACCTCTAGCCAGCAATATCGCACACTCAGGAGCCTCTGTAGACCTCTCTATTTTTTCATTACACTTAGCGGGAGCTTCCTCTATTTTAGG
>Pollicipes_polymerus_KJ006703
CCAGATATAGCTTTTCCACGTCTCAATAATATAAGATTTTGGTTATTACCCCCTGCCTTAATGTTATTAATTAGAGGATCACTAGTAGAAGCTGGGGCGGGAACTGGATGGACAGTATACCCACCTCTAGCCAGCAATATCGCACACTCAGGAGCCTCTGTAGACCTCTCTATTTTTTCATTACACTTAGCGGGAGCTTCCTCTATTTTAGG
>Pollicipes_polymerus_KJ006742
CCAGATATAGCTTTTCCACGTCTCAATAATATAAGATTTTGGTTATTACCCCCTGCCTTAATGTTATTAATTAGAGGATCACTAGTAGAAGCTGGGGCGGGAACTGGATGGACAGTATACCCACCTCTAGCCAGCAATATCGCACACTCAGGAGCCTCTGTAGACCTCTCTATTTTTTCATTACACTTAGCGGGAGCTTCCTCTATTTTAGG
>Pollicipes_polymerus_KJ006750
CCAGATATAGCTTTTCCACGTCTCAATAATATAAGATTTTGGTTATTACCCCCTGCCTTAATGTTATTAATTAGAGGATCACTAGTAGAAGCTGGGGCGGGAACTGGATGGACAGTATACCCACCTCTAGCCAGCAATATCGCACACTCAGGAGCCTCTGTAGACCTCTCTATTTTTTCATTACACTTAGCGGGAGCTTCCTCTATTTTAGG
>Pollicipes_polymerus_KJ006759
CCAGATATAGCTTTTCCACGTCTCAATAATATAAGATTTTGGTTATTACCCCCTGCCTTAATGTTATTAATTAGAGGATCACTAGTAGAAGCTGGGGCGGGAACTGGATGGACAGTATACCCACCTCTAGCCAGCAATATCGCACACTCAGGAGCCTCTGTAGACCTCTCTATTTTTTCATTACACTTAGCGGGAGCTTCCTCTATTTTAGG
>Pollicipes_polymerus_KJ006777
CCAGATATAGCTTTTCCACGTCTCAATAATATAAGATTTTGGTTATTACCCCCTGCCTTAATGTTATTAATTAGAGGATCACTAGTAGAAGCTGGGGCGGGAACTGGATGGACAGTATACCCACCTCTAGCCAGCAATATCGCACACTCAGGAGCCTCTGTAGACCTCTCTATTTTTTCATTACACTTAGCGGGAGCTTCCTCTATTTTAGG
>Pollicipes_polymerus_KJ006806
CCAGATATAGCTTTTCCACGTCTCAATAATATAAGATTTTGGTTATTACCCCCTGCCTTAATGTTATTAATTAGAGGATCACTAGTAGAAGCTGGGGCGGGAACTGGATGGACAGTATACCCACCTCTAGCCAGCAATATCGCACACTCAGGAGCCTCTGTAGACCTCTCTATTTTTTCATTACACTTAGCGGGAGCTTCCTCTATTTTAGG
>Pollicipes_polymerus_KJ006827
CCAGATATAGCTTTTCCACGTCTCAATAATATAAGATTTTGGTTATTACCCCCTGCCTTAATGTTATTAATTAGAGGATCACTAGTAGAAGCTGGGGCGGGAACTGGATGGACAGTATACCCACCTCTAGCCAGCAATATCGCACACTCAGGAGCCTCTGTAGACCTCTCTATTTTTTCATTACACTTAGCGGGAGCTTCCTCTATTTTAGG
>Pollicipes_polymerus_KJ006843
CCAGATATAGCTTTTCCACGTCTCAATAATATAAGATTTTGGTTATTACCCCCTGCCTTAATGTTATTAATTAGAGGATCACTAGTAGAAGCTGGGGCGGGAACTGGATGGACAGTATACCCACCTCTAGCCAGCAATATCGCACACTCAGGAGCCTCTGTAGACCTCTCTATTTTTTCATTACACTTAGCGGGAGCTTCCTCTATTTTAGG
>Pollicipes_polymerus_MG431316
CCAGATATAGCTTTTCCACGTCTCAATAATATAAGATTTTGGTTATTACCCCCTGCCTTAATGTTATTAATTAGAGGATCACTAGTAGAAGCTGGGGCGGGAACTGGATGGACAGTATACCCACCTCTAGCCAGCAATATCGCACACTCAGGAGCCTCTGTAGACCTCTCTATTTTTTCATTACACTTAGCGGGAGCTTCCTCTATTTTAGG
>Pollicipes_polymerus_KJ006649
CCAGATATAGCTTTTCCACGTCTCAATAATATAAGATTTTGGTTATTACCCCCTGCCTTAATGTTATTAATTAGAGGATCACTAGTAGAAGCTGGGGCGGGAACTGGATGGACAGTATACCCACCTCTAGCCAGCAATATCGCACACTCAGGAGCCTCTGTAGACCTCTCTATTTTTTCATTACACTTAGCGGGAGCTTCCTCTATTTTAGG
>Pollicipes_polymerus_KJ006793
CCAGATATAGCTTTTCCACGTCTCAATAATATAAGATTTTGGTTATTACCCCCTGCCTTAATGTTATTAATTAGAGGATCACTAGTAGAAGCTGGGGCGGGAACTGGATGGACAGTATACCCACCTCTAGCCAGCAATATCGCACACTCAGGAGCCTCTGTAGACCTCTCTATTTTTTCATTACACTTAGCGGGAGCTTCCTCTATTTTAGG
>Pollicipes_polymerus_KJ006632
CCAGATATAGCTTTTCCACGTCTCAATAATATAAGATTTTGGTTATTACCCCCTGCCTTAATGTTATTAATTAGAGGATCACTAGTAGAAGCTGGGGCGGGAACTGGATGGACAGTATACCCACCTCTAGCCAGCAATATCGCACACTCAGGAGCCTCTGTAGACCTCTCTATTTTTTCATTACACTTAGCGGGAGCTTCCTCTATTTTAGG
>Pollicipes_polymerus_KJ006462
CCAGATATAGCTTTTCCACGTCTCAATAATATAAGATTTTGGTTATTACCCCCTGCCTTAATGTTATTAATTAGAGGATCACTAGTAGAAGCTGGGGCGGGAACTGGATGGACAGTATACCCACCTCTAGCCAGCAATATCGCACACTCAGGAGCCTCTGTAGACCTCTCTATTTTTTCATTACACTTAGCGGGAGCTTCCTCTATTTTAGG
>Pollicipes_polymerus_KJ006605
CCAGATATAGCTTTTCCACGTCTCAATAATATAAGATTTTGGTTATTACCCCCTGCCTTAATGTTATTAATTAGAGGATCACTAGTAGAAGCTGGGGCGGGAACTGGATGGACAGTATACCCACCTCTAGCCAGCAATATCGCACACTCAGGAGCCTCTGTAGACCTCTCTATTTTTTCATTACACTTAGCGGGAGCTTCCTCTATTTTAGG
>Pollicipes_polymerus_KJ006717
CCAGATATAGCTTTTCCACGTCTCAATAATATAAGATTTTGGTTATTACCCCCTGCCTTAATGTTATTAATTAGAGGATCACTAGTAGAAGCTGGGGCGGGAACTGGATGGACAGTATACCCACCTCTAGCCAGCAATATCGCACACTCAGGAGCCTCTGTAGACCTCTCTATTTTTTCATTACACTTAGCGGGAGCTTCCTCTATTTTAGG
>Pollicipes_polymerus_KJ006727
CCAGATATAGCTTTTCCACGTCTCAATAATATAAGATTTTGGTTATTACCCCCTGCCTTAATGTTATTAATTAGAGGATCACTAGTAGAAGCTGGGGCGGGAACTGGATGGACAGTATACCCACCTCTAGCCAGCAATATCGCACACTCAGGAGCCTCTGTAGACCTCTCTATTTTTTCATTACACTTAGCGGGAGCTTCCTCTATTTTAGG
>Pollicipes_polymerus_KJ006772
CCAGATATAGCTTTTCCACGTCTCAATAATATAAGATTTTGGTTATTACCCCCTGCCTTAATGTTATTAATTAGAGGATCACTAGTAGAAGCTGGGGCGGGAACTGGATGGACAGTATACCCACCTCTAGCCAGCAATATCGCACACTCAGGAGCCTCTGTAGACCTCTCTATTTTTTCATTACACTTAGCGGGAGCTTCCTCTATTTTAGG
>Pollicipes_polymerus_KJ006781
CCAGATATAGCTTTTCCACGTCTCAATAATATAAGATTTTGGTTATTACCCCCTGCCTTAATGTTATTAATTAGAGGATCACTAGTAGAAGCTGGGGCGGGAACTGGATGGACAGTATACCCACCTCTAGCCAGCAATATCGCACACTCAGGAGCCTCTGTAGACCTCTCTATTTTTTCATTACACTTAGCGGGAGCTTCCTCTATTTTAGG
>Pollicipes_polymerus_KJ006476
CCAGATATAGCTTTTCCACGTCTCAATAATATAAGATTTTGGTTATTACCCCCTGCCTTAATGTTATTAATTAGAGGATCACTAGTAGAAGCTGGGGCGGGAACTGGATGGACAGTATACCCACCTCTAGCCAGCAATATCGCACACTCAGGAGCCTCTGTAGACCTCTCTATTTTTTCATTACACTTAGCGGGAGCTTCCTCTATTTTAGG
>Pollicipes_polymerus_KJ006814
CCAGATATAGCTTTTCCACGTCTCAATAATATAAGATTTTGGTTATTACCCCCTGCCTTAATGTTATTAATTAGAGGATCACTAGTAGAAGCTGGGGCGGGAACTGGATGGACAGTATACCCACCTCTAGCCAGCAATATCGCACACTCAGGAGCCTCTGTAGACCTCTCTATTTTTTCATTACACTTAGCGGGAGCTTCCTCTATTTTAGG
>Pollicipes_polymerus_KJ006658
CCAGATATAGCTTTTCCACGTCTCAATAATATAAGATTTTGGTTATTACCCCCTGCCTTAATGTTATTAATTAGAGGATCACTAGTAGAAGCTGGGGCGGGAACTGGATGGACAGTATACCCACCTCTAGCCAGCAATATCGCACACTCAGGAGCCTCTGTAGACCTCTCTATTTTTTCATTACACTTAGCGGGAGCTTCCTCTATTTTAGG
>Pollicipes_polymerus_KJ006408
CCAGATATAGCTTTTCCACGTCTCAATAATATAAGATTTTGGTTATTACCCCCTGCCTTAATGTTATTAATTAGAGGATCACTAGTAGAAGCTGGGGCGGGAACTGGATGGACAGTATACCCACCTCTAGCCAGCAATATCGCACACTCAGGAGCCTCTGTAGACCTCTCTATTTTTTCATTACACTTAGCGGGAGCTTCCTCTATTTTAGG
>Pollicipes_polymerus_KJ006469
CCAGATATAGCTTTTCCACGTCTCAATAATATAAGATTTTGGTTATTACCCCCTGCCTTAATGTTATTAATTAGAGGATCACTAGTAGAAGCTGGGGCGGGAACTGGATGGACAGTATACCCACCTCTAGCCAGCAATATCGCACACTCAGGAGCCTCTGTAGACCTCTCTATTTTTTCATTACACTTAGCGGGAGCTTCCTCTATTTTAGG
>Pollicipes_polymerus_KJ006470
CCAGATATAGCTTTTCCACGTCTCAATAATATAAGATTTTGGTTATTACCCCCTGCCTTAATGTTATTAATTAGAGGATCACTAGTAGAAGCTGGGGCGGGAACTGGATGGACAGTATACCCACCTCTAGCCAGCAATATCGCACACTCAGGAGCCTCTGTAGACCTCTCTATTTTTTCATTACACTTAGCGGGAGCTTCCTCTATTTTAGG
>Pollicipes_polymerus_KJ006551
CCAGATATAGCTTTTCCACGTCTCAATAATATAAGATTTTGGTTATTACCCCCTGCCTTAATGTTATTAATTAGAGGATCACTAGTAGAAGCTGGGGCGGGAACTGGATGGACAGTATACCCACCTCTAGCCAGCAATATCGCACACTCAGGAGCCTCTGTAGACCTCTCTATTTTTTCATTACACTTAGCGGGAGCTTCCTCTATTTTAGG
>Pollicipes_polymerus_KJ006553
CCAGATATAGCTTTTCCACGTCTCAATAATATAAGATTTTGGTTATTACCCCCTGCCTTAATGTTATTAATTAGAGGATCACTAGTAGAAGCTGGGGCGGGAACTGGATGGACAGTATACCCACCTCTAGCCAGCAATATCGCACACTCAGGAGCCTCTGTAGACCTCTCTATTTTTTCATTACACTTAGCGGGAGCTTCCTCTATTTTAGG
>Pollicipes_polymerus_KJ006559
CCAGATATAGCTTTTCCACGTCTCAATAATATAAGATTTTGGTTATTACCCCCTGCCTTAATGTTATTAATTAGAGGATCACTAGTAGAAGCTGGGGCGGGAACTGGATGGACAGTATACCCACCTCTAGCCAGCAATATCGCACACTCAGGAGCCTCTGTAGACCTCTCTATTTTTTCATTACACTTAGCGGGAGCTTCCTCTATTTTAGG
>Pollicipes_polymerus_KJ006704
CCAGATATAGCTTTTCCACGTCTCAATAATATAAGATTTTGGTTATTACCCCCTGCCTTAATGTTATTAATTAGAGGATCACTAGTAGAAGCTGGGGCGGGAACTGGATGGACAGTATACCCACCTCTAGCCAGCAATATCGCACACTCAGGAGCCTCTGTAGACCTCTCTATTTTTTCATTACACTTAGCGGGAGCTTCCTCTATTTTAGG
>Pollicipes_polymerus_KJ006724
CCAGATATAGCTTTTCCACGTCTCAATAATATAAGATTTTGGTTATTACCCCCTGCCTTAATGTTATTAATTAGAGGATCACTAGTAGAAGCTGGGGCGGGAACTGGATGGACAGTATACCCACCTCTAGCCAGCAATATCGCACACTCAGGAGCCTCTGTAGACCTCTCTATTTTTTCATTACACTTAGCGGGAGCTTCCTCTATTTTAGG
>Pollicipes_polymerus_KJ006736
CCAGATATAGCTTTTCCACGTCTCAATAATATAAGATTTTGGTTATTACCCCCTGCCTTAATGTTATTAATTAGAGGATCACTAGTAGAAGCTGGGGCGGGAACTGGATGGACAGTATACCCACCTCTAGCCAGCAATATCGCACACTCAGGAGCCTCTGTAGACCTCTCTATTTTTTCATTACACTTAGCGGGAGCTTCCTCTATTTTAGG
>Pollicipes_polymerus_KJ006743
CCAGATATAGCTTTTCCACGTCTCAATAATATAAGATTTTGGTTATTACCCCCTGCCTTAATGTTATTAATTAGAGGATCACTAGTAGAAGCTGGGGCGGGAACTGGATGGACAGTATACCCACCTCTAGCCAGCAATATCGCACACTCAGGAGCCTCTGTAGACCTCTCTATTTTTTCATTACACTTAGCGGGAGCTTCCTCTATTTTAGG
>Pollicipes_polymerus_KJ006779
CCAGATATAGCTTTTCCACGTCTCAATAATATAAGATTTTGGTTATTACCCCCTGCCTTAATGTTATTAATTAGAGGATCACTAGTAGAAGCTGGGGCGGGAACTGGATGGACAGTATACCCACCTCTAGCCAGCAATATCGCACACTCAGGAGCCTCTGTAGACCTCTCTATTTTTTCATTACACTTAGCGGGAGCTTCCTCTATTTTAGG
>Pollicipes_polymerus_KJ006840
CCAGATATAGCTTTTCCACGTCTCAATAATATAAGATTTTGGTTATTACCCCCTGCCTTAATGTTATTAATTAGAGGATCACTAGTAGAAGCTGGGGCGGGAACTGGATGGACAGTATACCCACCTCTAGCCAGCAATATCGCACACTCAGGAGCCTCTGTAGACCTCTCTATTTTTTCATTACACTTAGCGGGAGCTTCCTCTATTTTAGG
>Pollicipes_polymerus_KJ006848
CCAGATATAGCTTTTCCACGTCTCAATAATATAAGATTTTGGTTATTACCCCCTGCCTTAATGTTATTAATTAGAGGATCACTAGTAGAAGCTGGGGCGGGAACTGGATGGACAGTATACCCACCTCTAGCCAGCAATATCGCACACTCAGGAGCCTCTGTAGACCTCTCTATTTTTTCATTACACTTAGCGGGAGCTTCCTCTATTTTAGG
>Pollicipes_polymerus_KJ006683
CCAGATATAGCTTTTCCACGTCTCAATAATATAAGATTTTGGTTATTACCCCCTGCCTTAATGTTATTAATTAGAGGATCACTAGTAGAAGCTGGGGCGGGAACTGGATGGACAGTATACCCACCTCTAGCCAGCAATATCGCACACTCAGGAGCCTCTGTAGACCTCTCTATTTTTTCATTACACTTAGCGGGAGCTTCCTCTATTTTAGG
>Pollicipes_polymerus_KJ006449
CCAGATATAGCTTTTCCACGTCTCAATAATATAAGATTTTGGTTATTACCCCCTGCCTTAATGTTATTAATTAGAGGATCACTAGTAGAAGCTGGGGCGGGAACTGGATGGACAGTATACCCACCTCTAGCCAGCAATATCGCACACTCAGGAGCCTCTGTAGACCTCTCTATTTTTTCATTACACTTAGCGGGAGCTTCCTCTATTTTAGG
>Pollicipes_polymerus_KJ006530
CCAGATATAGCTTTTCCACGTCTCAATAATATAAGATTTTGGTTATTACCCCCTGCCTTAATGTTATTAATTAGAGGATCACTAGTAGAAGCTGGGGCGGGAACTGGATGGACAGTATACCCACCTCTAGCCAGCAATATCGCACACTCAGGAGCCTCTGTAGACCTCTCTATTTTTTCATTACACTTAGCGGGAGCTTCCTCTATTTTAGG
>Pollicipes_polymerus_KJ006682
CCAGATATAGCTTTTCCACGTCTCAATAATATAAGATTTTGGTTATTACCCCCTGCCTTAATGTTATTAATTAGAGGATCACTAGTAGAAGCTGGGGCGGGAACTGGATGGACAGTATACCCACCTCTAGCCAGCAATATCGCACACTCAGGAGCCTCTGTAGACCTCTCTATTTTTTCATTACACTTAGCGGGAGCTTCCTCTATTTTAGG
>Pollicipes_polymerus_KJ006556
CCAGATATAGCTTTTCCACGTCTCAATAATATAAGATTTTGGTTATTACCCCCTGCCTTAATGTTATTAATTAGAGGATCACTAGTAGAAGCTGGGGCGGGAACTGGATGGACAGTATACCCACCTCTAGCCAGCAATATCGCACACTCAGGAGCCTCTGTAGACCTCTCTATTTTTTCATTACACTTAGCGGGAGCTTCCTCTATTTTAGG
>Pollicipes_polymerus_KJ006585
CCAGATATAGCTTTTCCACGTCTCAATAATATAAGATTTTGGTTATTACCCCCTGCCTTAATGTTATTAATTAGAGGATCACTAGTAGAAGCTGGGGCGGGAACTGGATGGACAGTATACCCACCTCTAGCCAGCAATATCGCACACTCAGGAGCCTCTGTAGACCTCTCTATTTTTTCATTACACTTAGCGGGAGCTTCCTCTATTTTAGG
>Pollicipes_polymerus_KJ006664
CCAGATATAGCTTTTCCACGTCTCAATAATATAAGATTTTGGTTATTACCCCCTGCCTTAATGTTATTAATTAGAGGATCACTAGTAGAAGCTGGGGCGGGAACTGGATGGACAGTATACCCACCTCTAGCCAGCAATATCGCACACTCAGGAGCCTCTGTAGACCTCTCTATTTTTTCATTACACTTAGCGGGAGCTTCCTCTATTTTAGG
>Pollicipes_polymerus_KJ006670
CCAGATATAGCTTTTCCACGTCTCAATAATATAAGATTTTGGTTATTACCCCCTGCCTTAATGTTATTAATTAGAGGATCACTAGTAGAAGCTGGGGCGGGAACTGGATGGACAGTATACCCACCTCTAGCCAGCAATATCGCACACTCAGGAGCCTCTGTAGACCTCTCTATTTTTTCATTACACTTAGCGGGAGCTTCCTCTATTTTAGG
>Pollicipes_polymerus_KJ006830
CCAGATATAGCTTTTCCACGTCTCAATAATATAAGATTTTGGTTATTACCCCCTGCCTTAATGTTATTAATTAGAGGATCACTAGTAGAAGCTGGGGCGGGAACTGGATGGACAGTATACCCACCTCTAGCCAGCAATATCGCACACTCAGGAGCCTCTGTAGACCTCTCTATTTTTTCATTACACTTAGCGGGAGCTTCCTCTATTTTAGG
>Pollicipes_polymerus_KJ006633
CCAGATATAGCTTTTCCACGTCTCAATAATATAAGATTTTGGTTATTACCCCCTGCCTTAATGTTATTAATTAGAGGATCACTAGTAGAAGCTGGGGCGGGAACTGGATGGACAGTATACCCACCTCTAGCCAGCAATATCGCACACTCAGGAGCCTCTGTAGACCTCTCTATTTTTTCATTACACTTAGCGGGAGCTTCCTCTATTTTAGG
>Pollicipes_polymerus_KJ006398
CCAGATATAGCTTTTCCACGTCTCAATAATATAAGATTTTGGTTATTACCCCCTGCCTTAATGTTATTAATTAGAGGATCACTAGTAGAAGCTGGGGCGGGAACTGGATGGACAGTATACCCACCTCTAGCCAGCAATATCGCACACTCAGGAGCCTCTGTAGACCTCTCTATTTTTTCATTACACTTAGCGGGAGCTTCCTCTATTTTAGG
>Pollicipes_polymerus_KJ006409
CCAGATATAGCTTTTCCACGTCTCAATAATATAAGATTTTGGTTATTACCCCCTGCCTTAATGTTATTAATTAGAGGATCACTAGTAGAAGCTGGGGCGGGAACTGGATGGACAGTATACCCACCTCTAGCCAGCAATATCGCACACTCAGGAGCCTCTGTAGACCTCTCTATTTTTTCATTACACTTAGCGGGAGCTTCCTCTATTTTAGG
>Pollicipes_polymerus_KJ006445
CCAGATATAGCTTTTCCACGTCTCAATAATATAAGATTTTGGTTATTACCCCCTGCCTTAATGTTATTAATTAGAGGATCACTAGTAGAAGCTGGGGCGGGAACTGGATGGACAGTATACCCACCTCTAGCCAGCAATATCGCACACTCAGGAGCCTCTGTAGACCTCTCTATTTTTTCATTACACTTAGCGGGAGCTTCCTCTATTTTAGG
>Pollicipes_polymerus_KJ006477
CCAGATATAGCTTTTCCACGTCTCAATAATATAAGATTTTGGTTATTACCCCCTGCCTTAATGTTATTAATTAGAGGATCACTAGTAGAAGCTGGGGCGGGAACTGGATGGACAGTATACCCACCTCTAGCCAGCAATATCGCACACTCAGGAGCCTCTGTAGACCTCTCTATTTTTTCATTACACTTAGCGGGAGCTTCCTCTATTTTAGG
>Pollicipes_polymerus_KJ006519
CCAGATATAGCTTTTCCACGTCTCAATAATATAAGATTTTGGTTATTACCCCCTGCCTTAATGTTATTAATTAGAGGATCACTAGTAGAAGCTGGGGCGGGAACTGGATGGACAGTATACCCACCTCTAGCCAGCAATATCGCACACTCAGGAGCCTCTGTAGACCTCTCTATTTTTTCATTACACTTAGCGGGAGCTTCCTCTATTTTAGG
>Pollicipes_polymerus_KJ006520
CCAGATATAGCTTTTCCACGTCTCAATAATATAAGATTTTGGTTATTACCCCCTGCCTTAATGTTATTAATTAGAGGATCACTAGTAGAAGCTGGGGCGGGAACTGGATGGACAGTATACCCACCTCTAGCCAGCAATATCGCACACTCAGGAGCCTCTGTAGACCTCTCTATTTTTTCATTACACTTAGCGGGAGCTTCCTCTATTTTAGG
>Pollicipes_polymerus_KJ006524
CCAGATATAGCTTTTCCACGTCTCAATAATATAAGATTTTGGTTATTACCCCCTGCCTTAATGTTATTAATTAGAGGATCACTAGTAGAAGCTGGGGCGGGAACTGGATGGACAGTATACCCACCTCTAGCCAGCAATATCGCACACTCAGGAGCCTCTGTAGACCTCTCTATTTTTTCATTACACTTAGCGGGAGCTTCCTCTATTTTAGG
>Pollicipes_polymerus_KJ006542
CCAGATATAGCTTTTCCACGTCTCAATAATATAAGATTTTGGTTATTACCCCCTGCCTTAATGTTATTAATTAGAGGATCACTAGTAGAAGCTGGGGCGGGAACTGGATGGACAGTATACCCACCTCTAGCCAGCAATATCGCACACTCAGGAGCCTCTGTAGACCTCTCTATTTTTTCATTACACTTAGCGGGAGCTTCCTCTATTTTAGG
>Pollicipes_polymerus_KJ006582
CCAGATATAGCTTTTCCACGTCTCAATAATATAAGATTTTGGTTATTACCCCCTGCCTTAATGTTATTAATTAGAGGATCACTAGTAGAAGCTGGGGCGGGAACTGGATGGACAGTATACCCACCTCTAGCCAGCAATATCGCACACTCAGGAGCCTCTGTAGACCTCTCTATTTTTTCATTACACTTAGCGGGAGCTTCCTCTATTTTAGG
>Pollicipes_polymerus_KJ006583
CCAGATATAGCTTTTCCACGTCTCAATAATATAAGATTTTGGTTATTACCCCCTGCCTTAATGTTATTAATTAGAGGATCACTAGTAGAAGCTGGGGCGGGAACTGGATGGACAGTATACCCACCTCTAGCCAGCAATATCGCACACTCAGGAGCCTCTGTAGACCTCTCTATTTTTTCATTACACTTAGCGGGAGCTTCCTCTATTTTAGG
>Pollicipes_polymerus_KJ006588
CCAGATATAGCTTTTCCACGTCTCAATAATATAAGATTTTGGTTATTACCCCCTGCCTTAATGTTATTAATTAGAGGATCACTAGTAGAAGCTGGGGCGGGAACTGGATGGACAGTATACCCACCTCTAGCCAGCAATATCGCACACTCAGGAGCCTCTGTAGACCTCTCTATTTTTTCATTACACTTAGCGGGAGCTTCCTCTATTTTAGG
>Pollicipes_polymerus_KJ006612
CCAGATATAGCTTTTCCACGTCTCAATAATATAAGATTTTGGTTATTACCCCCTGCCTTAATGTTATTAATTAGAGGATCACTAGTAGAAGCTGGGGCGGGAACTGGATGGACAGTATACCCACCTCTAGCCAGCAATATCGCACACTCAGGAGCCTCTGTAGACCTCTCTATTTTTTCATTACACTTAGCGGGAGCTTCCTCTATTTTAGG
>Pollicipes_polymerus_KJ006625
CCAGATATAGCTTTTCCACGTCTCAATAATATAAGATTTTGGTTATTACCCCCTGCCTTAATGTTATTAATTAGAGGATCACTAGTAGAAGCTGGGGCGGGAACTGGATGGACAGTATACCCACCTCTAGCCAGCAATATCGCACACTCAGGAGCCTCTGTAGACCTCTCTATTTTTTCATTACACTTAGCGGGAGCTTCCTCTATTTTAGG
>Pollicipes_polymerus_KJ006660
CCAGATATAGCTTTTCCACGTCTCAATAATATAAGATTTTGGTTATTACCCCCTGCCTTAATGTTATTAATTAGAGGATCACTAGTAGAAGCTGGGGCGGGAACTGGATGGACAGTATACCCACCTCTAGCCAGCAATATCGCACACTCAGGAGCCTCTGTAGACCTCTCTATTTTTTCATTACACTTAGCGGGAGCTTCCTCTATTTTAGG
>Pollicipes_polymerus_KJ006662
CCAGATATAGCTTTTCCACGTCTCAATAATATAAGATTTTGGTTATTACCCCCTGCCTTAATGTTATTAATTAGAGGATCACTAGTAGAAGCTGGGGCGGGAACTGGATGGACAGTATACCCACCTCTAGCCAGCAATATCGCACACTCAGGAGCCTCTGTAGACCTCTCTATTTTTTCATTACACTTAGCGGGAGCTTCCTCTATTTTAGG
>Pollicipes_polymerus_KJ006663
CCAGATATAGCTTTTCCACGTCTCAATAATATAAGATTTTGGTTATTACCCCCTGCCTTAATGTTATTAATTAGAGGATCACTAGTAGAAGCTGGGGCGGGAACTGGATGGACAGTATACCCACCTCTAGCCAGCAATATCGCACACTCAGGAGCCTCTGTAGACCTCTCTATTTTTTCATTACACTTAGCGGGAGCTTCCTCTATTTTAGG
>Pollicipes_polymerus_KJ006675
CCAGATATAGCTTTTCCACGTCTCAATAATATAAGATTTTGGTTATTACCCCCTGCCTTAATGTTATTAATTAGAGGATCACTAGTAGAAGCTGGGGCGGGAACTGGATGGACAGTATACCCACCTCTAGCCAGCAATATCGCACACTCAGGAGCCTCTGTAGACCTCTCTATTTTTTCATTACACTTAGCGGGAGCTTCCTCTATTTTAGG
>Pollicipes_polymerus_KJ006697
CCAGATATAGCTTTTCCACGTCTCAATAATATAAGATTTTGGTTATTACCCCCTGCCTTAATGTTATTAATTAGAGGATCACTAGTAGAAGCTGGGGCGGGAACTGGATGGACAGTATACCCACCTCTAGCCAGCAATATCGCACACTCAGGAGCCTCTGTAGACCTCTCTATTTTTTCATTACACTTAGCGGGAGCTTCCTCTATTTTAGG
>Pollicipes_polymerus_KJ006699
CCAGATATAGCTTTTCCACGTCTCAATAATATAAGATTTTGGTTATTACCCCCTGCCTTAATGTTATTAATTAGAGGATCACTAGTAGAAGCTGGGGCGGGAACTGGATGGACAGTATACCCACCTCTAGCCAGCAATATCGCACACTCAGGAGCCTCTGTAGACCTCTCTATTTTTTCATTACACTTAGCGGGAGCTTCCTCTATTTTAGG
>Pollicipes_polymerus_KJ006734
CCAGATATAGCTTTTCCACGTCTCAATAATATAAGATTTTGGTTATTACCCCCTGCCTTAATGTTATTAATTAGAGGATCACTAGTAGAAGCTGGGGCGGGAACTGGATGGACAGTATACCCACCTCTAGCCAGCAATATCGCACACTCAGGAGCCTCTGTAGACCTCTCTATTTTTTCATTACACTTAGCGGGAGCTTCCTCTATTTTAGG
>Pollicipes_polymerus_KJ006746
CCAGATATAGCTTTTCCACGTCTCAATAATATAAGATTTTGGTTATTACCCCCTGCCTTAATGTTATTAATTAGAGGATCACTAGTAGAAGCTGGGGCGGGAACTGGATGGACAGTATACCCACCTCTAGCCAGCAATATCGCACACTCAGGAGCCTCTGTAGACCTCTCTATTTTTTCATTACACTTAGCGGGAGCTTCCTCTATTTTAGG
>Pollicipes_polymerus_KJ006771
CCAGATATAGCTTTTCCACGTCTCAATAATATAAGATTTTGGTTATTACCCCCTGCCTTAATGTTATTAATTAGAGGATCACTAGTAGAAGCTGGGGCGGGAACTGGATGGACAGTATACCCACCTCTAGCCAGCAATATCGCACACTCAGGAGCCTCTGTAGACCTCTCTATTTTTTCATTACACTTAGCGGGAGCTTCCTCTATTTTAGG
>Pollicipes_polymerus_KJ006825
CCAGATATAGCTTTTCCACGTCTCAATAATATAAGATTTTGGTTATTACCCCCTGCCTTAATGTTATTAATTAGAGGATCACTAGTAGAAGCTGGGGCGGGAACTGGATGGACAGTATACCCACCTCTAGCCAGCAATATCGCACACTCAGGAGCCTCTGTAGACCTCTCTATTTTTTCATTACACTTAGCGGGAGCTTCCTCTATTTTAGG
>Pollicipes_polymerus_KJ006842
CCAGATATAGCTTTTCCACGTCTCAATAATATAAGATTTTGGTTATTACCCCCTGCCTTAATGTTATTAATTAGAGGATCACTAGTAGAAGCTGGGGCGGGAACTGGATGGACAGTATACCCACCTCTAGCCAGCAATATCGCACACTCAGGAGCCTCTGTAGACCTCTCTATTTTTTCATTACACTTAGCGGGAGCTTCCTCTATTTTAGG
>Pollicipes_polymerus_MG936464
CCAGATATAGCTTTTCCACGTCTCAATAATATAAGATTTTGGTTATTACCCCCTGCCTTAATGTTATTAATTAGAGGATCACTAGTAGAAGCTGGGGCGGGAACTGGATGGACAGTATACCCACCTCTAGCCAGCAATATCGCACACTCAGGAGCCTCTGTAGACCTCTCTATTTTTTCATTACACTTAGCGGGAGCTTCCTCTATTTTAGG
>Pollicipes_polymerus_KJ006818
CCAGATATAGCTTTTCCACGTCTCAATAATATAAGATTTTGGTTATTACCCCCTGCCTTAATGTTATTAATTAGAGGATCACTAGTAGAAGCTGGGGCGGGAACTGGATGGACAGTATACCCACCTCTAGCCAGCAATATCGCACACTCAGGAGCCTCTGTAGACCTCTCTATTTTTTCATTACACTTAGCGGGAGCTTCCTCTATTTTAGG
>Pollicipes_polymerus_KJ006751
CCAGATATAGCTTTTCCACGTCTCAATAATATAAGATTTTGGTTATTACCCCCTGCCTTAATGTTATTAATTAGAGGATCACTAGTAGAAGCTGGGGCGGGAACTGGATGGACAGTATACCCACCTCTAGCCAGCAATATCGCACACTCAGGAGCCTCTGTAGACCTCTCTATTTTTTCATTACACTTAGCGGGAGCTTCCTCTATTTTAGG
>Pollicipes_polymerus_KJ006438
CCAGATATAGCTTTTCCACGTCTCAATAATATAAGATTTTGGTTATTACCCCCTGCCTTAATGTTATTAATTAGAGGATCACTAGTAGAAGCTGGGGCGGGAACTGGATGGACAGTATACCCACCTCTAGCCAGCAATATCGCACACTCAGGAGCCTCTGTAGACCTCTCTATTTTTTCATTACACTTAGCGGGAGCTTCCTCTATTTTAGG
>Pollicipes_polymerus_KJ006399
CCAGATATAGCTTTTCCACGTCTCAATAATATAAGATTTTGGTTATTACCCCCTGCCTTAATGTTATTAATTAGAGGATCACTAGTAGAAGCTGGGGCGGGAACTGGATGGACAGTATACCCACCTCTAGCCAGCAATATCGCACACTCAGGAGCCTCTGTAGACCTCTCTATTTTTTCATTACACTTAGCGGGAGCTTCCTCTATTTTAGG
>Pollicipes_polymerus_KJ006620
CCAGATATAGCTTTTCCACGTCTCAATAATATAAGATTTTGGTTATTACCCCCTGCCTTAATGTTATTAATTAGAGGATCACTAGTAGAAGCTGGGGCGGGAACTGGATGGACAGTATACCCACCTCTAGCCAGCAATATCGCACACTCAGGAGCCTCTGTAGACCTCTCTATTTTTTCATTACACTTAGCGGGAGCTTCCTCTATTTTAGG
>Pollicipes_polymerus_KJ006545
CCAGATATAGCTTTTCCACGTCTCAATAATATAAGATTTTGGTTATTACCCCCTGCCTTAATGTTATTAATTAGAGGATCACTAGTAGAAGCTGGGGCGGGAACTGGATGGACAGTATACCCACCTCTAGCCAGCAATATCGCACACTCAGGAGCCTCTGTAGACCTCTCTATTTTTTCATTACACTTAGCGGGAGCTTCCTCTATTTTAGG
>Pollicipes_polymerus_KJ006839
CCAGATATAGCTTTTCCACGTCTCAATAATATAAGATTTTGGTTATTACCCCCTGCCTTAATGTTATTAATTAGAGGATCACTAGTAGAAGCTGGGGCGGGAACTGGATGGACAGTATACCCACCTCTAGCCAGCAATATCGCACACTCAGGAGCCTCTGTAGACCTCTCTATTTTTTCATTACACTTAGCGGGAGCTTCCTCTATTTTAGG
>Pollicipes_polymerus_GQ472639
CCAGATATAGCTTTTCCACGTCTCAATAATATAAGATTTTGGTTATTACCCCCTGCCTTAATGTTATTAATTAGAGGATCACTAGTAGAAGCTGGGGCGGGAACTGGATGGACAGTATACCCACCTCTAGCCAGCAATATCGCACACTCAGGAGCCTCTGTAGACCTCTCTATTTTTTCATTACACTTAGCGGGAGCTTCCTCTATTTTAGG
>Pollicipes_polymerus_GQ472640
CCAGATATAGCTTTTCCACGTCTCAATAATATAAGATTTTGGTTATTACCCCCTGCCTTAATGTTATTAATTAGAGGATCACTAGTAGAAGCTGGGGCGGGAACTGGATGGACAGTATACCCACCTCTAGCCAGCAATATCGCACACTCAGGAGCCTCTGTAGACCTCTCTATTTTTTCATTACACTTAGCGGGAGCTTCCTCTATTTTAGG
>Pollicipes_polymerus_KJ006768
CCAGATATAGCTTTTCCACGTCTCAATAATATAAGATTTTGGTTATTACCCCCTGCCTTAATGTTATTAATTAGAGGATCACTGGTAGAAGCTGGGGCGGGAACTGGATGGACAGTATACCCACCTCTAGCCAGCAATATCGCACACTCAGGAGCCTCTGTAGACCTCTCTATTTTTTCATTACACTTAGCGGGAGCTTCCTCTATTTTAGG
>Pollicipes_polymerus_KJ006527
CCAGATATAGCTTTTCCGCGTCTCAATAATATAAGATTTTGGTTATTACCCCCTGCCTTAATGTTATTAATTAGAGGATCACTGGTAGAAGCTGGGGCGGGAACTGGATGGACAGTATACCCACCTCTAGCCAGCAATATCGCACACTCAGGAGCCTCTGTAGACCTCTCTATTTTTTCATTACACTTAGCGGGAGCTTCCTCTATTTTAGG
>Pollicipes_polymerus_KJ006630
CCAGATATAGCTTTTCCGCGTCTCAATAATATAAGATTTTGGTTATTACCCCCTGCCTTAATGTTATTAATTAGAGGATCACTGGTAGAAGCTGGGGCGGGAACTGGATGGACAGTATACCCACCTCTAGCCAGCAATATCGCACACTCAGGAGCCTCTGTAGACCTCTCTATTTTTTCATTACACTTAGCGGGAGCTTCCTCTATTTTAGG
>Pollicipes_polymerus_KJ006762
CCAGATATAGCTTTTCCGCGTCTCAATAATATAAGATTTTGGTTATTACCCCCTGCCTTAATGTTATTAATTAGAGGATCACTGGTAGAAGCTGGGGCGGGAACTGGATGGACAGTATACCCACCTCTAGCCAGCAATATCGCACACTCAGGAGCCTCTGTAGACCTCTCTATTTTTTCATTACACTTAGCGGGAGCTTCCTCTATTTTAGG
>Pollicipes_polymerus_KJ006488
CCAGATATAGCTTTTCCACGTCTCAATAATATAAGATTTTGGTTATTACCCCCTGCCTTAATGTTATTAATTAGAGGATCACTAGTAGAAGCTGGGGCGGGAACTGGATGAACAGTATACCCACCTCTAGCCAGCAATATCGCACACTCAGGAGCCTCTGTAGACCTCTCTATTTTTTCATTACACTTAGCGGGAGCTTCCTCTATTTTAGG
>Pollicipes_polymerus_KJ006832
CCAGATATAGCTTTTCCACGTCTCAATAATATAAGATTTTGGTTATTACCCCCTGCCTTAATGTTATTAATTAGAGGATCACTAGTAGAAGCTGGGGCGGGAACTGGATGAACAGTATACCCACCTCTAGCCAGCAATATCGCACACTCAGGAGCCTCTGTAGACCTCTCTATTTTTTCATTACACTTAGCGGGAGCTTCCTCTATTTTAGG
>Pollicipes_polymerus_KJ006767
CCAGATATAGCTTTTCCACGTCTCAATAATATAAGATTTTGGTTATTACCCCCTGCCTTAATGTTATTAATTAGAGGATCACTAGTAGAAGCTGGGGCGGGAACTGGATGAACAGTATACCCACCTCTAGCCAGCAATATCGCACACTCAGGAGCCTCTGTAGACCTCTCTATTTTTTCATTACACTTAGCGGGAGCTTCCTCTATTTTAGG
>Pollicipes_polymerus_KJ006571
CCAGATATAGCTTTTCCACGTCTCAATAATATAAGATTTTGGTTATTACCCCCTGCCTTAATGTTATTAATTAGAGGATCACTAGTAGAAGCTGGGGCGGGAACTGGATGAACAGTATACCCACCTCTAGCCAGCAATATCGCACACTCAGGAGCCTCTGTAGACCTCTCTATTTTTTCATTACACTTAGCGGGAGCTTCCTCTATTTTAGG
>Pollicipes_polymerus_KJ006540
CCAGATATAGCTTTTCCGCGTCTCAATAATATAAGATTTTGGTTATTACCCCCTGCCTTAATGTTGTTAATTAGAGGATCACTAGTAGAAGCTGGGGCGGGAACTGGATGAACAGTATACCCACCTCTAGCCAGCAATATCGCACACTCAGGAGCCTCTGTAGACCTCTCTATTTTTTCATTACACTTAGCGGGAGCTTCCTCTATTTTAGG
>Pollicipes_polymerus_KJ006679
CCAGATATAGCTTTTCCGCGTCTCAATAATATAAGATTTTGATTATTACCCCCTGCCTTAATGTTATTAATTAGAGGATCACTAGTAGAAGCTGGGGCGGGAACTGGATGAACAGTATACCCACCTCTAGCCAGCAATATCGCACACTCAGGAGCCTCTGTAGACCTCTCTATTTTTTCATTACACTTAGCGGGAGCTTCCTCTATTTTAGG
>Pollicipes_polymerus_KJ006644
CCAGATATAGCTTTTCCGCGTCTCAATAATATAAGATTTTGGTTGTTACCCCCTGCCTTAATGTTATTAATTAGAGGATCACTAGTAGAAGCTGGGGCGGGAACTGGATGAACAGTATACCCACCTCTAGCCAGCAATATCGCACACTCAGGAGCCTCTGTAGACCTCTCTATTTTTTCATTACACTTAGCGGGAGCTTCCTCTATTTTAGG
>Pollicipes_polymerus_KJ006453
CCAGATATAGCTTTTCCGCGTCTCAATAATATAAGATTTTGGTTATTGCCCCCTGCCTTAATGTTATTAATTAGAGGATCACTAGTAGAAGCTGGGGCGGGAACTGGATGAACAGTATACCCACCTCTAGCCAGCAATATCGCACACTCAGGAGCCTCTGTAGACCTCTCTATTTTTTCATTACACTTAGCGGGAGCTTCCTCTATTTTAGG
>Pollicipes_polymerus_KJ006722
CCAGATATAGCTTTTCCGCGTCTCAATAATATAAGATTTTGGTTATTGCCCCCTGCCTTAATGTTATTAATTAGAGGATCACTAGTAGAAGCTGGGGCGGGAACTGGATGAACAGTATACCCACCTCTAGCCAGCAATATCGCACACTCAGGAGCCTCTGTAGACCTCTCTATTTTTTCATTACACTTAGCGGGAGCTTCCTCTATTTTAGG
>Pollicipes_polymerus_KJ006739
CCAGATATAGCTTTTCCGCGTCTCAATAATATAAGATTTTGGTTATTGCCCCCTGCCTTAATGTTATTAATTAGAGGATCACTAGTAGAAGCTGGGGCGGGAACTGGATGAACAGTATACCCACCTCTAGCCAGCAATATCGCACACTCAGGAGCCTCTGTAGACCTCTCTATTTTTTCATTACACTTAGCGGGAGCTTCCTCTATTTTAGG
>Pollicipes_polymerus_KJ006390
CCAGATATAGCTTTTCCGCGTCTCAATAATATAAGATTTTGGTTATTACCCCCTGCCTTAATGTTATTAATTAGAGGATCACTAGTAGAAGCTGGGGCGGGAACTGGATGAACAGTATACCCACCTCTAGCCAGCAATATCGCACACTCAGGAGCCTCTGTAGACCTCTCTATTTTTTCATTACACTTAGCGGGAGCCTCCTCTATTTTAGG
>Pollicipes_polymerus_KJ006552
CCAGATATAGCTTTTCCGCGTCTCAATAATATAAGATTTTGGTTATTACCCCCTGCCTTAATGTTATTAATTAGAGGATCACTAGTAGAAGCTGGGGCGGGAACTGGATGAACAGTATACCCGCCTCTAGCCAGCAATATCGCACACTCAGGAGCCTCTGTAGACCTCTCTATTTTTTCATTACACTTAGCGGGAGCTTCCTCTATTTTAGG
>Pollicipes_polymerus_KJ006741
CCAGATATAGCTTTTCCGCGTCTCAATAATATAAGATTTTGGTTATTACCCCCTGCCTTAATGTTATTAATTAGAGGATCACTAGTAGAAGCTGGGGCGGGAACTGGATGAACAGTATACCCACCTCTAGCCAGCAATATCGCACACTCAGGAGCCTCTGTAGACCTCTCTATTTTTTCATTACATTTAGCGGGAGCTTCCTCTATTTTAGG
>Pollicipes_polymerus_KJ006518
CCAGATATAGCTTTTCCGCGTCTCAATAATATAAGATTTTGGTTATTACCCCCTGCCTTAATGTTATTAATTAGAGGATCACTAGTAGAAGCTGGAGCGGGAACTGGATGAACAGTATACCCACCTCTAGCCAGCAATATCGCACACTCAGGAGCCTCTGTAGACCTCTCTATTTTTTCATTACACTTAGCGGGAGCTTCCTCTATTTTAGG
>Pollicipes_polymerus_KJ006813
CCAGATATAGCTTTTCCGCGTCTCAATAATATAAGATTTTGGTTATTACCCCCTGCCTTAATGTTATTAATTAGAGGATCACTAGTAGAAGCTGGAGCGGGAACTGGATGAACAGTATACCCACCTCTAGCCAGCAATATCGCACACTCAGGAGCCTCTGTAGACCTCTCTATTTTTTCATTACACTTAGCGGGAGCTTCCTCTATTTTAGG
>Pollicipes_polymerus_KJ006803
CCAGATATAGCTTTTCCGCGTCTCAATAATATAAGATTTTGGTTATTACCCCCTGCCTTAATATTATTAATTAGAGGATCACTAGTAGAAGCTGGGGCGGGAACTGGATGAACAGTATACCCACCTTTAGCCAGCAATATCGCACACTCAGGAGCCTCTGTAGACCTCTCTATTTTTTCATTACACTTAGCGGGAGCTTCCTCTATTTTAGG
>Pollicipes_polymerus_KJ006391
CCAGATATAGCTTTTCCGCGTCTCAATAATATAAGATTTTGGTTATTACCCCCTGCCTTAATGTTATTAATTAGAGGATCACTAGTAGAAGCTGGGGCAGGAACTGGATGAACAGTATACCCACCTCTAGCCAGCAATATCGCACACTCAGGAGCCTCTGTAGACCTCTCTATTTTTTCATTACACTTAGCGGGAGCTTCCTCTATTTTAGG
>Pollicipes_polymerus_KJ006446
CCAGATATAGCTTTTCCGCGTCTCAATAATATAAGATTTTGGTTATTACCCCCTGCCTTAATGTTATTAATTAGAGGATCACTAGTAGAAGCTGGGGCAGGAACTGGATGAACAGTATACCCACCTCTAGCCAGCAATATCGCACACTCAGGAGCCTCTGTAGACCTCTCTATTTTTTCATTACACTTAGCGGGAGCTTCCTCTATTTTAGG
>Pollicipes_polymerus_KJ006526
CCAGATATAGCTTTTCCGCGTCTCAATAATATAAGATTTTGGTTATTACCCCCTGCCTTAATGTTATTAATTAGAGGATCACTAGTAGAAGCTGGGGCAGGAACTGGATGAACAGTATACCCACCTCTAGCCAGCAATATCGCACACTCAGGAGCCTCTGTAGACCTCTCTATTTTTTCATTACACTTAGCGGGAGCTTCCTCTATTTTAGG
>Pollicipes_polymerus_KJ006657
CCAGATATAGCTTTTCCGCGTCTCAATAATATAAGATTTTGGTTATTACCCCCTGCCTTAATGTTATTAATTAGAGGATCACTAGTAGAAGCTGGGGCAGGAACTGGATGAACAGTATACCCACCTCTAGCCAGCAATATCGCACACTCAGGAGCCTCTGTAGACCTCTCTATTTTTTCATTACACTTAGCGGGAGCTTCCTCTATTTTAGG
>Pollicipes_polymerus_KJ006461
CCAGATATAGCTTTTCCACGTCTCAATAATATAAGATTTTGGCTATTACCCCCTGCCTTAATGTTATTAATTAGAGGATCACTAGTAGAAGCTGGGGCGGGAACTGGATGGACAGTATACCCACCTCTAGCCAGCAATATCGCACACTCAGGAGCCTCTGTAGACCTCTCTATTTTTTCATTACACTTAGCGGGAGCTTCCTCTATTTTAGG
>Pollicipes_polymerus_KJ006618
CCAGATATAGCTTTTCCGCGTCTCAATAATATAAGATTTTGGTTATTACCCCCTGCCTTAATGTTATTAATTAGAGGATCACTGGTAGAAGCTGGGGCGGGAACTGGATGAACAGTATACCCACCTCTAGCCAGCAATATCGCACACTCAGGAGCCTCTGTAGACCTCTCTATTTTTTCATTACACTTAGCGGGAGCTTCCTCTATTTTAGG
>Pollicipes_polymerus_KJ006694
CCAGATATAGCTTTTCCGCGTCTCAATAATATAAGATTTTGGTTATTACCCCCTGCCTTAATGTTATTAATTAGAGGATCACTGGTAGAAGCTGGGGCGGGAACTGGATGAACAGTATACCCACCTCTAGCCAGCAATATCGCACACTCAGGAGCCTCTGTAGACCTCTCTATTTTTTCATTACACTTAGCGGGAGCTTCCTCTATTTTAGG
>Pollicipes_polymerus_KJ006834
CCAGATATAGCTTTTCCGCGTCTCAATAATATAAGATTTTGGTTATTACCCCCTGCCTTAATGTTATTAATTAGAGGATCACTAGTAGAAGCTGGGGCGGGAACTGGATGAACAGTATACCCACCTCTAGCCAGCAATATCGCACACTCAGGAGCCTCTGTAGACCTCTCTATTTTTTCATTACACTTGGCGGGAGCTTCCTCTATTTTAGG
>Pollicipes_polymerus_KJ006713
CCAGATATAGCTTTTCCGCGTCTCAATAATATAAGATTTTGGTTATTACCCCCTGCCTTAATGTTATTAATTAGAGGATCACTAGTAGAAGCTGGGGCGGGAACTGGATGAACAGTATACCCACCTCTAGCCAGCAATATCTCACACTCAGGAGCCTCTGTAGACCTCTCTATTTTTTCATTACACTTAGCGGGAGCTTCCTCTATTTTAGG
>Pollicipes_polymerus_KJ006822
CCAGATATAGCTTTTCCGCGTCTCAATAATATAAGATTTTGGTTATTACCCCCTGCCTTAATGTTATTAATTAGAGGATCACTAGTAGAAGCTGGGGCGGGAACTGGATGAACGGTATACCCACCTCTAGCCAGCAATATCGCACACTCAGGAGCCTCTGTAGACCTCTCTATTTTTTCATTACACTTAGCGGGAGCTTCCTCTATTTTAGG
>Pollicipes_polymerus_KJ006678
CCAGATATAGCTTTTCCGCGTCTCAATAATATAAGATTTTGGCTATTACCCCCTGCCTTAATGTTATTAATTAGAGGATCACTAGTAGAAGCTGGGGCGGGAACTGGATGAACAGTATACCCACCTCTAGCCAGCAATATCGCACACTCAGGAGCCTCTGTAGACCTATCTATTTTTTCATTACACTTAGCGGGAGCTTCCTCTATTTTAGG
>Pollicipes_polymerus_KJ006397
CCAGATATAGCTTTTCCGCGTCTCAATAATATAAGATTTTGGTTATTACCCCCTGCCTTAATGTTATTAATTAGAGGATCACTAGTAGAAGCTGGGGCGGGAACTGGATGAACAGTATACCCACCTCTAGCCAGCAATATCGCACACTCAGGAGCCTCTGTAGACCTATCTATTTTTTCATTACACTTAGCGGGAGCTTCCTCTATTTTAGG
>Pollicipes_polymerus_KJ006496
CCAGATATAGCTTTTCCGCGTCTCAATAATATAAGATTTTGGTTATTACCCCCTGCCTTAATGTTATTAATTAGAGGATCACTAGTAGAAGCTGGGGCGGGAACTGGATGAACAGTATACCCACCTCTAGCCAGCAATATCGCACACTCAGGAGCCTCTGTAGACCTATCTATTTTTTCATTACACTTAGCGGGAGCTTCCTCTATTTTAGG
>Pollicipes_polymerus_KJ006766
CCAGATATAGCTTTTCCGCGTCTCAATAATATAAGATTTTGGCTATTACCCCCTGCCTTAATGTTATTAATTAGAGGATCACTAGTAGAAGCTGGGGCGGGAACTGGATGGACAGTATACCCACCTCTAGCCAGCAATATCGCACACTCAGGAGCCTCTGTAGACCTCTCTATTTTTTCATTACACTTAGCGGGAGCTTCCTCTATTTTAGG
>Pollicipes_polymerus_KJ006696
CCAGATATAGCTTTTCCGCGTCTCAATAATATAAGATTTTGGCTATTACCCCCTGCCTTAATGTTATTAATTAGAGGATCACTAGTAGAAGCTGGGGCGGGAACTGGATGGACAGTATACCCACCTCTAGCCAGCAATATCGCACACTCAGGAGCCTCTGTAGACCTCTCTATTTTTTCATTACACTTAGCGGGAGCTTCCTCTATTTTAGG
>Pollicipes_polymerus_KJ006797
CCAGATATAGCTTTTCCGCGTCTCAATAATATAAGATTTTGGCTATTACCCCCTGCCTTAATGTTATTAATTAGAGGATCACTAGTAGAAGCTGGGGCGGGAACTGGATGGACAGTATACCCACCTCTAGCCAGCAATATCGCACACTCAGGAGCCTCTGTAGACCTCTCTATTTTTTCATTACACTTAGCGGGAGCTTCCTCTATTTTAGG
>Pollicipes_polymerus_KJ006487
CCAGATATAGCTTTTCCGCGTCTCAATAATATAAGATTTTGGCTATTACCCCCTGCCTTAATGTTATTAATTAGAGGATCACTAGTAGAAGCTGGGGCGGGAACTGGATGGACAGTATACCCACCTCTAGCCAGCAATATCGCACACTCAGGAGCCTCTGTAGACCTCTCTATTTTTTCATTACACTTAGCGGGAGCTTCCTCTATTTTAGG
>Pollicipes_polymerus_KJ006498
CCAGATATAGCTTTTCCGCGTCTCAATAATATAAGATTTTGGCTATTACCCCCTGCCTTAATGTTATTAATTAGAGGATCACTAGTAGAAGCTGGGGCGGGAACTGGATGGACAGTATACCCACCTCTAGCCAGCAATATCGCACACTCAGGAGCCTCTGTAGACCTCTCTATTTTTTCATTACACTTAGCGGGAGCTTCCTCTATTTTAGG
>Pollicipes_polymerus_KJ006809
CCAGATATAGCTTTTCCGCGTCTCAATAATATAAGATTTTGGCTATTACCCCCTGCCTTAATGTTATTAATTAGAGGATCACTAGTAGAAGCTGGGGCGGGAACTGGATGGACAGTATACCCACCTCTAGCCAGCAATATCGCACACTCAGGAGCCTCTGTAGACCTCTCTATTTTTTCATTACACTTAGCGGGAGCTTCCTCTATTTTAGG
>Pollicipes_polymerus_KJ006478
CCAGATATAGCTTTTCCGCGTCTCAATAATATAAGATTTTGGCTATTACCCCCTGCCTTAATGTTATTAATTAGAGGATCACTAGTAGAAGCTGGGGCGGGAACTGGATGGACAGTATACCCACCTCTAGCCAGCAATATCGCACACTCAGGAGCCTCTGTAGACCTCTCTATTTTTTCATTACACTTAGCGGGAGCTTCCTCTATTTTAGG
>Pollicipes_polymerus_KJ006706
CCAGATATAGCTTTTCCGCGTCTCAATAATATAAGATTTTGGCTATTACCCCCTGCCTTAATGTTATTAATTAGAGGATCACTAGTAGAAGCTGGGGCGGGAACTGGATGGACAGTATACCCACCTCTAGCCAGCAATATCGCACACTCAGGAGCCTCTGTAGACCTCTCTATTTTTTCATTACACTTAGCGGGAGCTTCCTCTATTTTAGG
>Pollicipes_polymerus_KJ006769
CCAGATATAGCTTTTCCGCGTCTCAATAATATAAGATTTTGGCTATTACCCCCTGCCTTAATGTTATTAATTAGAGGATCACTAGTAGAAGCTGGGGCGGGAACTGGATGGACAGTATACCCACCTCTAGCCAGCAATATCGCACACTCAGGAGCCTCTGTAGACCTCTCTATTTTTTCATTACACTTAGCGGGAGCTTCCTCTATTTTAGG
>Pollicipes_polymerus_KJ006804
CCAGATATAGCTTTTCCGCGTCTCAATAATATAAGATTTTGGCTATTACCCCCTGCCTTAATGTTATTAATTAGAGGATCACTAGTAGAAGCTGGGGCGGGAACTGGATGGACAGTATACCCACCTCTAGCCAGCAATATCGCACACTCAGGAGCCTCTGTAGACCTCTCTATTTTTTCATTACACTTAGCGGGAGCTTCCTCTATTTTAGG
>Pollicipes_polymerus_GQ472636
CCAGATATAGCTTTTCCGCGTCTCAATAATATAAGATTTTGGCTATTACCCCCTGCCTTAATGTTATTAATTAGAGGATCACTAGTAGAAGCTGGGGCGGGAACTGGATGGACAGTATACCCACCTCTAGCCAGCAATATCGCACACTCAGGAGCCTCTGTAGACCTCTCTATTTTTTCATTACACTTAGCGGGAGCTTCCTCTATTTTAGG
>Pollicipes_polymerus_KJ006586
CCAGATATAGCTTTTCCGCGTCTCAATAATATAAGATTTTGGCTATTACCCCCTGCCTTAATGTTATTAATTAGAGGATCACTAGTAGAAGCTGGGGCGGGAACTGGATGGACAGTATACCCACCTCTAGCCAGCAATATCGCACACTCAGGAGCCTCTGTAGACCTCTCTATTTTTTCATTACACTTAGCGGGAGCTTCCTCTATTTTAGG
>Pollicipes_polymerus_KJ006629
CCAGATATAGCTTTTCCGCGTCTCAATAATATAAGATTTTGGCTATTACCCCCTGCCTTAATGTTATTAATTAGAGGATCACTAGTAGAAGCTGGGGCGGGAACTGGATGGACAGTATACCCACCTCTAGCCAGCAATATCGCACACTCAGGAGCCTCTGTAGACCTCTCTATTTTTTCATTACACTTAGCGGGAGCTTCCTCTATTTTAGG
>Pollicipes_polymerus_KU204245
CCAGATATAGCTTTTCCGCGTCTCAATAATATAAGATTTTGGCTATTACCCCCTGCCTTAATATTATTAATTAGAGGATCACTAGTAGAAGCTGGGGCGGGAACTGGATGAACAGTATACCCACCTCTAGCCAGCAATATCGCACACTCAGGAGCCTCTGTAGACCTCTCTATTTTTTCATTACACTTAGCGGGAGCTTCCTCTATTTTAGG
>Pollicipes_polymerus_KJ006575
CCAGATATAGCTTTTCCGCGTCTCAATAATATAAGATTTTGGCTATTACCCCCTGCCTTAATGTTATTAATTAGAGGATCACTAGTAGAAGCTGGGGCGGGAACTGGATGAACAGTATACCCACCTCTAGCCAGCAATATCGCACACTCAGGAGCCTCTGTAGACCTCTCTATTTTTTCATTACACTTAGCGGGAGCTTCCTCTATTTTAGG
>Pollicipes_polymerus_KJ006710
CCAGATATAGCTTTTCCGCGTCTCAATAATATAAGATTTTGGCTATTACCCCCTGCCTTAATGTTATTAATTAGAGGATCACTAGTAGAAGCTGGGGCGGGAACTGGATGAACAGTATACCCACCTCTAGCCAGCAATATCGCACACTCAGGAGCCTCTGTAGACCTCTCTATTTTTTCATTACACTTAGCGGGAGCTTCCTCTATTTTAGG
>Pollicipes_polymerus_KJ006373
CCAGATATAGCTTTTCCGCGTCTCAATAATATAAGATTTTGGCTATTACCCCCTGCCTTAATGTTATTAATTAGAGGATCACTAGTAGAAGCTGGGGCGGGAACTGGATGAACAGTATACCCACCTCTAGCCAGCAATATCGCACACTCAGGAGCCTCTGTAGACCTCTCTATTTTTTCATTACACTTAGCGGGAGCTTCCTCTATTTTAGG
>Pollicipes_polymerus_KJ006495
CCAGATATAGCTTTTCCGCGTCTCAATAATATAAGATTTTGGCTATTACCCCCTGCCTTAATGTTATTAATTAGAGGATCACTAGTAGAAGCTGGGGCGGGAACTGGATGAACAGTATACCCACCTCTAGCCAGCAATATCGCACACTCAGGAGCCTCTGTAGACCTCTCTATTTTTTCATTACACTTAGCGGGAGCTTCCTCTATTTTAGG
>Pollicipes_polymerus_KJ006574
CCAGATATAGCTTTTCCGCGTCTCAATAATATAAGATTTTGGCTATTACCCCCTGCCTTAATGTTATTAATTAGAGGATCACTAGTAGAAGCTGGGGCGGGAACTGGATGAACAGTATACCCACCTCTAGCCAGCAATATCGCACACTCAGGAGCCTCTGTAGACCTCTCTATTTTTTCATTACACTTAGCGGGAGCTTCCTCTATTTTAGG
>Pollicipes_polymerus_KJ006623
CCAGATATAGCTTTTCCGCGTCTCAATAATATAAGATTTTGGCTATTACCCCCTGCCTTAATGTTATTAATTAGAGGATCACTAGTAGAAGCTGGGGCGGGAACTGGATGAACAGTATACCCACCTCTAGCCAGCAATATCGCACACTCAGGAGCCTCTGTAGACCTCTCTATTTTTTCATTACACTTAGCGGGAGCTTCCTCTATTTTAGG
>Pollicipes_polymerus_KJ006665
CCAGATATAGCTTTTCCGCGTCTCAATAATATAAGATTTTGGCTATTACCCCCTGCCTTAATGTTATTAATTAGAGGATCACTAGTAGAAGCTGGGGCGGGAACTGGATGAACAGTATACCCACCTCTAGCCAGCAATATCGCACACTCAGGAGCCTCTGTAGACCTCTCTATTTTTTCATTACACTTAGCGGGAGCTTCCTCTATTTTAGG
>Pollicipes_polymerus_KJ006672
CCAGATATAGCTTTTCCGCGTCTCAATAATATAAGATTTTGGCTATTACCCCCTGCCTTAATGTTATTAATTAGAGGATCACTAGTAGAAGCTGGGGCGGGAACTGGATGAACAGTATACCCACCTCTAGCCAGCAATATCGCACACTCAGGAGCCTCTGTAGACCTCTCTATTTTTTCATTACACTTAGCGGGAGCTTCCTCTATTTTAGG
>Pollicipes_polymerus_KJ006796
CCAGATATAGCTTTTCCGCGTCTCAATAATATAAGATTTTGGCTATTACCCCCTGCCTTAATGTTATTAATTAGAGGATCACTAGTAGAAGCTGGGGCGGGAACTGGATGAACAGTATACCCACCTCTAGCCAGCAATATCGCACACTCAGGAGCCTCTGTAGACCTCTCTATTTTTTCATTACACTTAGCGGGAGCTTCCTCTATTTTAGG
>Pollicipes_polymerus_GQ472637
CCAGATATAGCTTTTCCGCGTCTCAATAATATAAGATTTTGGCTATTACCCCCTGCCTTAATGTTATTAATTAGAGGATCACTAGTAGAAGCTGGGGCGGGAACTGGATGAACAGTATACCCACCTCTAGCCAGCAATATCGCACACTCAGGAGCCTCTGTAGACCTCTCTATTTTTTCATTACACTTAGCGGGAGCTTCCTCTATTTTAGG
>Pollicipes_polymerus_KJ006483
CCAGATATAGCTTTTCCGCGTCTCAATAATATAAGATTTTGGCTATTACCCCCTGCCTTAATGTTATTAATTAGAGGATCACTAGTAGAAGCTGGGGCGGGAACTGGATGAACAGTATACCCACCTCTAGCCAGCAATATCGCACACTCAGGAGCCTCTGTAGACCTCTCTATTTTTTCATTACACTTAGCGGGAGCTTCCTCTATTTTAGG
>Pollicipes_polymerus_KJ006463
CCAGATATAGCTTTTCCGCGTCTCAATAATATAAGATTTTGGTTATTACCCCCTGCCTTAATGTTATTAATTAGAGGATCACTAGTAGAAGCTGGGGCGGGAACTGGATGAACAGTATACCCACCTCTAGCCAGCAATATCGCACACTCAGGAGCCTCTGTAGACCTCTCTATTTTTTCATTACACTTAGCGGGAGCTTCCTCTATTTTAGG
>Pollicipes_polymerus_KJ006429
CCAGATATAGCTTTTCCGCGTCTCAATAATATAAGATTTTGGTTATTACCCCCTGCCTTAATGTTATTAATTAGAGGATCACTAGTAGAAGCTGGGGCGGGAACTGGATGAACAGTATACCCACCTCTAGCCAGCAATATCGCACACTCAGGAGCCTCTGTAGACCTCTCTATTTTTTCATTACACTTAGCGGGAGCTTCCTCTATTTTAGG
>Pollicipes_polymerus_KJ006427
CCAGATATAGCTTTTCCGCGTCTCAATAATATAAGATTTTGGTTATTACCCCCTGCCTTAATGTTATTAATTAGAGGATCACTAGTAGAAGCTGGGGCGGGAACTGGATGAACAGTATACCCACCTCTAGCCAGCAATATCGCACACTCAGGAGCCTCTGTAGACCTCTCTATTTTTTCATTACACTTAGCGGGAGCTTCCTCTATTTTAGG
>Pollicipes_polymerus_KJ006744
CCAGATATAGCTTTTCCGCGTCTCAATAATATAAGATTTTGGTTATTACCCCCTGCCTTAATGTTATTAATTAGAGGATCACTAGTAGAAGCTGGGGCGGGAACTGGATGAACAGTATACCCACCTCTAGCCAGCAATATCGCACACTCAGGAGCCTCTGTAGACCTCTCTATTTTTTCATTACACTTAGCGGGAGCTTCCTCTATTTTAGG
>Pollicipes_polymerus_KJ006395
CCAGATATAGCTTTTCCGCGTCTCAATAATATAAGATTTTGGTTATTACCCCCTGCCTTAATGTTATTAATTAGAGGATCACTAGTAGAAGCTGGGGCGGGAACTGGATGAACAGTATACCCACCTCTAGCCAGCAATATCGCACACTCAGGAGCCTCTGTAGACCTCTCTATTTTTTCATTACACTTAGCGGGAGCTTCCTCTATTTTAGG
>Pollicipes_polymerus_KJ006511
CCAGATATAGCTTTTCCGCGTCTCAATAATATAAGATTTTGGTTATTACCCCCTGCCTTAATGTTATTAATTAGAGGATCACTAGTAGAAGCTGGGGCGGGAACTGGATGAACAGTATACCCACCTCTAGCCAGCAATATCGCACACTCAGGAGCCTCTGTAGACCTCTCTATTTTTTCATTACACTTAGCGGGAGCTTCCTCTATTTTAGG
>Pollicipes_polymerus_KJ006667
CCAGATATAGCTTTTCCGCGTCTCAATAATATAAGATTTTGGTTATTACCCCCTGCCTTAATGTTATTAATTAGAGGATCACTAGTAGAAGCTGGGGCGGGAACTGGATGAACAGTATACCCACCTCTAGCCAGCAATATCGCACACTCAGGAGCCTCTGTAGACCTCTCTATTTTTTCATTACACTTAGCGGGAGCTTCCTCTATTTTAGG
>Pollicipes_polymerus_KJ006479
CCAGATATAGCTTTTCCGCGTCTCAATAATATAAGATTTTGGTTATTACCCCCTGCCTTAATGTTATTAATTAGAGGATCACTAGTAGAAGCTGGGGCGGGAACTGGATGAACAGTATACCCACCTCTAGCCAGCAATATCGCACACTCAGGAGCCTCTGTAGACCTCTCTATTTTTTCATTACACTTAGCGGGAGCTTCCTCTATTTTAGG
>Pollicipes_polymerus_KJ006500
CCAGATATAGCTTTTCCGCGTCTCAATAATATAAGATTTTGGTTATTACCCCCTGCCTTAATGTTATTAATTAGAGGATCACTAGTAGAAGCTGGGGCGGGAACTGGATGAACAGTATACCCACCTCTAGCCAGCAATATCGCACACTCAGGAGCCTCTGTAGACCTCTCTATTTTTTCATTACACTTAGCGGGAGCTTCCTCTATTTTAGG
>Pollicipes_polymerus_KJ006557
CCAGATATAGCTTTTCCGCGTCTCAATAATATAAGATTTTGGTTATTACCCCCTGCCTTAATGTTATTAATTAGAGGATCACTAGTAGAAGCTGGGGCGGGAACTGGATGAACAGTATACCCACCTCTAGCCAGCAATATCGCACACTCAGGAGCCTCTGTAGACCTCTCTATTTTTTCATTACACTTAGCGGGAGCTTCCTCTATTTTAGG
>Pollicipes_polymerus_KJ006561
CCAGATATAGCTTTTCCGCGTCTCAATAATATAAGATTTTGGTTATTACCCCCTGCCTTAATGTTATTAATTAGAGGATCACTAGTAGAAGCTGGGGCGGGAACTGGATGAACAGTATACCCACCTCTAGCCAGCAATATCGCACACTCAGGAGCCTCTGTAGACCTCTCTATTTTTTCATTACACTTAGCGGGAGCTTCCTCTATTTTAGG
>Pollicipes_polymerus_KJ006745
CCAGATATAGCTTTTCCGCGTCTCAATAATATAAGATTTTGGTTATTACCCCCTGCCTTAATGTTATTAATTAGAGGATCACTAGTAGAAGCTGGGGCGGGAACTGGATGAACAGTATACCCACCTCTAGCCAGCAATATCGCACACTCAGGAGCCTCTGTAGACCTCTCTATTTTTTCATTACACTTAGCGGGAGCTTCCTCTATTTTAGG
>Pollicipes_polymerus_KJ006723
CCAGATATAGCTTTTCCGCGTCTCAATAATATAAGATTTTGGTTATTACCCCCTGCCTTAATGTTATTAATTAGAGGATCACTAGTAGAAGCTGGGGCGGGAACTGGATGAACAGTATACCCACCTCTAGCCAGCAATATCGCACACTCAGGAGCCTCTGTAGACCTCTCTATTTTTTCATTACACTTAGCGGGAGCTTCCTCTATTTTAGG
>Pollicipes_polymerus_KJ006466
CCAGATATAGCTTTTCCGCGTCTCAATAATATAAGATTTTGGTTATTACCCCCTGCCTTAATGTTATTAATTAGAGGATCACTAGTAGAAGCTGGGGCGGGAACTGGATGAACAGTATACCCACCTCTAGCCAGCAATATCGCACACTCAGGAGCCTCTGTAGACCTCTCTATTTTTTCATTACACTTAGCGGGAGCTTCCTCTATTTTAGG
>Pollicipes_polymerus_KJ006566
CCAGATATAGCTTTTCCGCGTCTCAATAATATAAGATTTTGGTTATTACCCCCTGCCTTAATGTTATTAATTAGAGGATCACTAGTAGAAGCTGGGGCGGGAACTGGATGAACAGTATACCCACCTCTAGCCAGCAATATCGCACACTCAGGAGCCTCTGTAGACCTCTCTATTTTTTCATTACACTTAGCGGGAGCTTCCTCTATTTTAGG
>Pollicipes_polymerus_KJ006705
CCAGATATAGCTTTTCCGCGTCTCAATAATATAAGATTTTGGTTATTACCCCCTGCCTTAATGTTATTAATTAGAGGATCACTAGTAGAAGCTGGGGCGGGAACTGGATGAACAGTATACCCACCTCTAGCCAGCAATATCGCACACTCAGGAGCCTCTGTAGACCTCTCTATTTTTTCATTACACTTAGCGGGAGCTTCCTCTATTTTAGG
>Pollicipes_polymerus_KJ006595
CCAGATATAGCTTTTCCGCGTCTCAATAATATAAGATTTTGGTTATTACCCCCTGCCTTAATGTTATTAATTAGAGGATCACTAGTAGAAGCTGGGGCGGGAACTGGATGAACAGTATACCCACCTCTAGCCAGCAATATCGCACACTCAGGAGCCTCTGTAGACCTCTCTATTTTTTCATTACACTTAGCGGGAGCTTCCTCTATTTTAGG
>Pollicipedidae_sp._KU204284
CCAGATATAGCTTTTCCGCGTCTCAATAATATAAGATTTTGGTTATTACCCCCTGCCTTAATGTTATTAATTAGAGGATCACTAGTAGAAGCTGGGGCGGGAACTGGATGAACAGTATACCCACCTCTAGCCAGCAATATCGCACACTCAGGAGCCTCTGTAGACCTCTCTATTTTTTCATTACACTTAGCGGGAGCTTCCTCTATTTTAGG
>Pollicipes_polymerus_KJ006761
CCAGATATAGCTTTTCCGCGTCTCAATAATATAAGATTTTGGTTATTACCCCCTGCCTTAATGTTATTAATTAGAGGATCACTAGTAGAAGCTGGGGCGGGAACTGGATGAACAGTATACCCACCTCTAGCCAGCAATATCGCACACTCAGGAGCCTCTGTAGACCTCTCTATTTTTTCATTACACTTAGCGGGAGCTTCCTCTATTTTAGG
>Pollicipes_polymerus_KJ006415
CCAGATATAGCTTTTCCGCGTCTCAATAATATAAGATTTTGGTTATTACCCCCTGCCTTAATGTTATTAATTAGAGGATCACTAGTAGAAGCTGGGGCGGGAACTGGATGAACAGTATACCCACCTCTAGCCAGCAATATCGCACACTCAGGAGCCTCTGTAGACCTCTCTATTTTTTCATTACACTTAGCGGGAGCTTCCTCTATTTTAGG
>Pollicipes_polymerus_KJ006435
CCAGATATAGCTTTTCCGCGTCTCAATAATATAAGATTTTGGTTATTACCCCCTGCCTTAATGTTATTAATTAGAGGATCACTAGTAGAAGCTGGGGCGGGAACTGGATGAACAGTATACCCACCTCTAGCCAGCAATATCGCACACTCAGGAGCCTCTGTAGACCTCTCTATTTTTTCATTACACTTAGCGGGAGCTTCCTCTATTTTAGG
>Pollicipes_polymerus_KJ006539
CCAGATATAGCTTTTCCGCGTCTCAATAATATAAGATTTTGGTTATTACCCCCTGCCTTAATGTTATTAATTAGAGGATCACTAGTAGAAGCTGGGGCGGGAACTGGATGAACAGTATACCCACCTCTAGCCAGCAATATCGCACACTCAGGAGCCTCTGTAGACCTCTCTATTTTTTCATTACACTTAGCGGGAGCTTCCTCTATTTTAGG
>Pollicipes_polymerus_KJ006562
CCAGATATAGCTTTTCCGCGTCTCAATAATATAAGATTTTGGTTATTACCCCCTGCCTTAATGTTATTAATTAGAGGATCACTAGTAGAAGCTGGGGCGGGAACTGGATGAACAGTATACCCACCTCTAGCCAGCAATATCGCACACTCAGGAGCCTCTGTAGACCTCTCTATTTTTTCATTACACTTAGCGGGAGCTTCCTCTATTTTAGG
>Pollicipes_polymerus_KJ006642
CCAGATATAGCTTTTCCGCGTCTCAATAATATAAGATTTTGGTTATTACCCCCTGCCTTAATGTTATTAATTAGAGGATCACTAGTAGAAGCTGGGGCGGGAACTGGATGAACAGTATACCCACCTCTAGCCAGCAATATCGCACACTCAGGAGCCTCTGTAGACCTCTCTATTTTTTCATTACACTTAGCGGGAGCTTCCTCTATTTTAGG
>Pollicipes_polymerus_KJ006757
CCAGATATAGCTTTTCCGCGTCTCAATAATATAAGATTTTGGTTATTACCCCCTGCCTTAATGTTATTAATTAGAGGATCACTAGTAGAAGCTGGGGCGGGAACTGGATGAACAGTATACCCACCTCTAGCCAGCAATATCGCACACTCAGGAGCCTCTGTAGACCTCTCTATTTTTTCATTACACTTAGCGGGAGCTTCCTCTATTTTAGG
>Pollicipes_polymerus_KJ006773
CCAGATATAGCTTTTCCGCGTCTCAATAATATAAGATTTTGGTTATTACCCCCTGCCTTAATGTTATTAATTAGAGGATCACTAGTAGAAGCTGGGGCGGGAACTGGATGAACAGTATACCCACCTCTAGCCAGCAATATCGCACACTCAGGAGCCTCTGTAGACCTCTCTATTTTTTCATTACACTTAGCGGGAGCTTCCTCTATTTTAGG
>Pollicipes_polymerus_KM611725
CCAGATATAGCTTTTCCGCGTCTCAATAATATAAGATTTTGGTTATTACCCCCTGCCTTAATGTTATTAATTAGAGGATCACTAGTAGAAGCTGGGGCGGGAACTGGATGAACAGTATACCCACCTCTAGCCAGCAATATCGCACACTCAGGAGCCTCTGTAGACCTCTCTATTTTTTCATTACACTTAGCGGGAGCTTCCTCTATTTTAGG
>Pollicipes_polymerus_KJ006791
CCAGATATAGCTTTTCCGCGTCTCAATAATATAAGATTTTGGTTATTACCCCCTGCCTTAATGTTATTAATTAGAGGATCACTAGTAGAAGCTGGGGCGGGAACTGGATGAACAGTATACCCACCTCTAGCCAGCAATATCGCACACTCAGGAGCCTCTGTAGACCTCTCTATTTTTTCATTACACTTAGCGGGAGCTTCCTCTATTTTAGG
>Pollicipes_polymerus_KJ006419
CCAGATATAGCTTTTCCGCGTCTCAATAATATAAGATTTTGGTTATTACCCCCTGCCTTAATGTTATTAATTAGAGGATCACTAGTAGAAGCTGGGGCGGGAACTGGATGAACAGTATACCCACCTCTAGCCAGCAATATCGCACACTCAGGAGCCTCTGTAGACCTCTCTATTTTTTCATTACACTTAGCGGGAGCTTCCTCTATTTTAGG
>Pollicipes_polymerus_KJ006454
CCAGATATAGCTTTTCCGCGTCTCAATAATATAAGATTTTGGTTATTACCCCCTGCCTTAATGTTATTAATTAGAGGATCACTAGTAGAAGCTGGGGCGGGAACTGGATGAACAGTATACCCACCTCTAGCCAGCAATATCGCACACTCAGGAGCCTCTGTAGACCTCTCTATTTTTTCATTACACTTAGCGGGAGCTTCCTCTATTTTAGG
>Pollicipes_polymerus_KJ006507
CCAGATATAGCTTTTCCGCGTCTCAATAATATAAGATTTTGGTTATTACCCCCTGCCTTAATGTTATTAATTAGAGGATCACTAGTAGAAGCTGGGGCGGGAACTGGATGAACAGTATACCCACCTCTAGCCAGCAATATCGCACACTCAGGAGCCTCTGTAGACCTCTCTATTTTTTCATTACACTTAGCGGGAGCTTCCTCTATTTTAGG
>Pollicipes_polymerus_KJ006504
CCAGATATAGCTTTTCCGCGTCTCAATAATATAAGATTTTGGTTATTACCCCCTGCCTTAATGTTATTAATTAGAGGATCACTAGTAGAAGCTGGGGCGGGAACTGGATGAACAGTATACCCACCTCTAGCCAGCAATATCGCACACTCAGGAGCCTCTGTAGACCTCTCTATTTTTTCATTACACTTAGCGGGAGCTTCCTCTATTTTAGG
>Pollicipes_polymerus_KJ006654
CCAGATATAGCTTTTCCGCGTCTCAATAATATAAGATTTTGGTTATTACCCCCTGCCTTAATGTTATTAATTAGAGGATCACTAGTAGAAGCTGGGGCGGGAACTGGATGAACAGTATACCCACCTCTAGCCAGCAATATCGCACACTCAGGAGCCTCTGTAGACCTCTCTATTTTTTCATTACACTTAGCGGGAGCTTCCTCTATTTTAGG
>Pollicipes_polymerus_KJ006836
CCAGATATAGCTTTTCCGCGTCTCAATAATATAAGATTTTGGTTATTACCCCCTGCCTTAATGTTATTAATTAGAGGATCACTAGTAGAAGCTGGGGCGGGAACTGGATGAACAGTATACCCACCTCTAGCCAGCAATATCGCACACTCAGGAGCCTCTGTAGACCTCTCTATTTTTTCATTACACTTAGCGGGAGCTTCCTCTATTTTAGG
>Pollicipes_polymerus_KJ006515
CCAGATATAGCTTTTCCGCGTCTCAATAATATAAGATTTTGGTTATTACCCCCTGCCTTAATGTTATTAATTAGAGGATCACTAGTAGAAGCTGGGGCGGGAACTGGATGAACAGTATACCCACCTCTAGCCAGCAATATCGCACACTCAGGAGCCTCTGTAGACCTCTCTATTTTTTCATTACACTTAGCGGGAGCTTCCTCTATTTTAGG
>Pollicipes_polymerus_KJ006749
CCAGATATAGCTTTTCCGCGTCTCAATAATATAAGATTTTGGTTATTACCCCCTGCCTTAATGTTATTAATTAGAGGATCACTAGTAGAAGCTGGGGCGGGAACTGGATGAACAGTATACCCACCTCTAGCCAGCAATATCGCACACTCAGGAGCCTCTGTAGACCTCTCTATTTTTTCATTACACTTAGCGGGAGCTTCCTCTATTTTAGG
>Pollicipes_polymerus_KJ006805
CCAGATATAGCTTTTCCGCGTCTCAATAATATAAGATTTTGGTTATTACCCCCTGCCTTAATGTTATTAATTAGAGGATCACTAGTAGAAGCTGGGGCGGGAACTGGATGAACAGTATACCCACCTCTAGCCAGCAATATCGCACACTCAGGAGCCTCTGTAGACCTCTCTATTTTTTCATTACACTTAGCGGGAGCTTCCTCTATTTTAGG
>Pollicipes_polymerus_KJ006829
CCAGATATAGCTTTTCCGCGTCTCAATAATATAAGATTTTGGTTATTACCCCCTGCCTTAATGTTATTAATTAGAGGATCACTAGTAGAAGCTGGGGCGGGAACTGGATGAACAGTATACCCACCTCTAGCCAGCAATATCGCACACTCAGGAGCCTCTGTAGACCTCTCTATTTTTTCATTACACTTAGCGGGAGCTTCCTCTATTTTAGG
>Pollicipes_polymerus_KJ006521
CCAGATATAGCTTTTCCGCGTCTCAATAATATAAGATTTTGGTTATTACCCCCTGCCTTAATGTTATTAATTAGAGGATCACTAGTAGAAGCTGGGGCGGGAACTGGATGAACAGTATACCCACCTCTAGCCAGCAATATCGCACACTCAGGAGCCTCTGTAGACCTCTCTATTTTTTCATTACACTTAGCGGGAGCTTCCTCTATTTTAGG
>Pollicipes_polymerus_KJ006847
CCAGATATAGCTTTTCCGCGTCTCAATAATATAAGATTTTGGTTATTACCCCCTGCCTTAATGTTATTAATTAGAGGATCACTAGTAGAAGCTGGGGCGGGAACTGGATGAACAGTATACCCACCTCTAGCCAGCAATATCGCACACTCAGGAGCCTCTGTAGACCTCTCTATTTTTTCATTACACTTAGCGGGAGCTTCCTCTATTTTAGG
>Pollicipes_polymerus_KU204317
CCAGATATAGCTTTTCCGCGTCTCAATAATATAAGATTTTGGTTATTACCCCCTGCCTTAATGTTATTAATTAGAGGATCACTAGTAGAAGCTGGGGCGGGAACTGGATGAACAGTATACCCACCTCTAGCCAGCAATATCGCACACTCAGGAGCCTCTGTAGACCTCTCTATTTTTTCATTACACTTAGCGGGAGCTTCCTCTATTTTAGG
>Pollicipes_polymerus_KJ006379
CCAGATATAGCTTTTCCGCGTCTCAATAATATAAGATTTTGGTTATTACCCCCTGCCTTAATGTTATTAATTAGAGGATCACTAGTAGAAGCTGGGGCGGGAACTGGATGAACAGTATACCCACCTCTAGCCAGCAATATCGCACACTCAGGAGCCTCTGTAGACCTCTCTATTTTTTCATTACACTTAGCGGGAGCTTCCTCTATTTTAGG
>Pollicipes_polymerus_KJ006381
CCAGATATAGCTTTTCCGCGTCTCAATAATATAAGATTTTGGTTATTACCCCCTGCCTTAATGTTATTAATTAGAGGATCACTAGTAGAAGCTGGGGCGGGAACTGGATGAACAGTATACCCACCTCTAGCCAGCAATATCGCACACTCAGGAGCCTCTGTAGACCTCTCTATTTTTTCATTACACTTAGCGGGAGCTTCCTCTATTTTAGG
>Pollicipes_polymerus_KJ006382
CCAGATATAGCTTTTCCGCGTCTCAATAATATAAGATTTTGGTTATTACCCCCTGCCTTAATGTTATTAATTAGAGGATCACTAGTAGAAGCTGGGGCGGGAACTGGATGAACAGTATACCCACCTCTAGCCAGCAATATCGCACACTCAGGAGCCTCTGTAGACCTCTCTATTTTTTCATTACACTTAGCGGGAGCTTCCTCTATTTTAGG
>Pollicipes_polymerus_KJ006406
CCAGATATAGCTTTTCCGCGTCTCAATAATATAAGATTTTGGTTATTACCCCCTGCCTTAATGTTATTAATTAGAGGATCACTAGTAGAAGCTGGGGCGGGAACTGGATGAACAGTATACCCACCTCTAGCCAGCAATATCGCACACTCAGGAGCCTCTGTAGACCTCTCTATTTTTTCATTACACTTAGCGGGAGCTTCCTCTATTTTAGG
>Pollicipes_polymerus_KJ006416
CCAGATATAGCTTTTCCGCGTCTCAATAATATAAGATTTTGGTTATTACCCCCTGCCTTAATGTTATTAATTAGAGGATCACTAGTAGAAGCTGGGGCGGGAACTGGATGAACAGTATACCCACCTCTAGCCAGCAATATCGCACACTCAGGAGCCTCTGTAGACCTCTCTATTTTTTCATTACACTTAGCGGGAGCTTCCTCTATTTTAGG
>Pollicipes_polymerus_KJ006421
CCAGATATAGCTTTTCCGCGTCTCAATAATATAAGATTTTGGTTATTACCCCCTGCCTTAATGTTATTAATTAGAGGATCACTAGTAGAAGCTGGGGCGGGAACTGGATGAACAGTATACCCACCTCTAGCCAGCAATATCGCACACTCAGGAGCCTCTGTAGACCTCTCTATTTTTTCATTACACTTAGCGGGAGCTTCCTCTATTTTAGG
>Pollicipes_polymerus_KJ006428
CCAGATATAGCTTTTCCGCGTCTCAATAATATAAGATTTTGGTTATTACCCCCTGCCTTAATGTTATTAATTAGAGGATCACTAGTAGAAGCTGGGGCGGGAACTGGATGAACAGTATACCCACCTCTAGCCAGCAATATCGCACACTCAGGAGCCTCTGTAGACCTCTCTATTTTTTCATTACACTTAGCGGGAGCTTCCTCTATTTTAGG
>Pollicipes_polymerus_KJ006432
CCAGATATAGCTTTTCCGCGTCTCAATAATATAAGATTTTGGTTATTACCCCCTGCCTTAATGTTATTAATTAGAGGATCACTAGTAGAAGCTGGGGCGGGAACTGGATGAACAGTATACCCACCTCTAGCCAGCAATATCGCACACTCAGGAGCCTCTGTAGACCTCTCTATTTTTTCATTACACTTAGCGGGAGCTTCCTCTATTTTAGG
>Pollicipes_polymerus_KJ006439
CCAGATATAGCTTTTCCGCGTCTCAATAATATAAGATTTTGGTTATTACCCCCTGCCTTAATGTTATTAATTAGAGGATCACTAGTAGAAGCTGGGGCGGGAACTGGATGAACAGTATACCCACCTCTAGCCAGCAATATCGCACACTCAGGAGCCTCTGTAGACCTCTCTATTTTTTCATTACACTTAGCGGGAGCTTCCTCTATTTTAGG
>Pollicipes_polymerus_KJ006443
CCAGATATAGCTTTTCCGCGTCTCAATAATATAAGATTTTGGTTATTACCCCCTGCCTTAATGTTATTAATTAGAGGATCACTAGTAGAAGCTGGGGCGGGAACTGGATGAACAGTATACCCACCTCTAGCCAGCAATATCGCACACTCAGGAGCCTCTGTAGACCTCTCTATTTTTTCATTACACTTAGCGGGAGCTTCCTCTATTTTAGG
>Pollicipes_polymerus_KJ006447
CCAGATATAGCTTTTCCGCGTCTCAATAATATAAGATTTTGGTTATTACCCCCTGCCTTAATGTTATTAATTAGAGGATCACTAGTAGAAGCTGGGGCGGGAACTGGATGAACAGTATACCCACCTCTAGCCAGCAATATCGCACACTCAGGAGCCTCTGTAGACCTCTCTATTTTTTCATTACACTTAGCGGGAGCTTCCTCTATTTTAGG
>Pollicipes_polymerus_KJ006456
CCAGATATAGCTTTTCCGCGTCTCAATAATATAAGATTTTGGTTATTACCCCCTGCCTTAATGTTATTAATTAGAGGATCACTAGTAGAAGCTGGGGCGGGAACTGGATGAACAGTATACCCACCTCTAGCCAGCAATATCGCACACTCAGGAGCCTCTGTAGACCTCTCTATTTTTTCATTACACTTAGCGGGAGCTTCCTCTATTTTAGG
>Pollicipes_polymerus_KJ006467
CCAGATATAGCTTTTCCGCGTCTCAATAATATAAGATTTTGGTTATTACCCCCTGCCTTAATGTTATTAATTAGAGGATCACTAGTAGAAGCTGGGGCGGGAACTGGATGAACAGTATACCCACCTCTAGCCAGCAATATCGCACACTCAGGAGCCTCTGTAGACCTCTCTATTTTTTCATTACACTTAGCGGGAGCTTCCTCTATTTTAGG
>Pollicipes_polymerus_KJ006490
CCAGATATAGCTTTTCCGCGTCTCAATAATATAAGATTTTGGTTATTACCCCCTGCCTTAATGTTATTAATTAGAGGATCACTAGTAGAAGCTGGGGCGGGAACTGGATGAACAGTATACCCACCTCTAGCCAGCAATATCGCACACTCAGGAGCCTCTGTAGACCTCTCTATTTTTTCATTACACTTAGCGGGAGCTTCCTCTATTTTAGG
>Pollicipes_polymerus_KJ006506
CCAGATATAGCTTTTCCGCGTCTCAATAATATAAGATTTTGGTTATTACCCCCTGCCTTAATGTTATTAATTAGAGGATCACTAGTAGAAGCTGGGGCGGGAACTGGATGAACAGTATACCCACCTCTAGCCAGCAATATCGCACACTCAGGAGCCTCTGTAGACCTCTCTATTTTTTCATTACACTTAGCGGGAGCTTCCTCTATTTTAGG
>Pollicipes_polymerus_KJ006510
CCAGATATAGCTTTTCCGCGTCTCAATAATATAAGATTTTGGTTATTACCCCCTGCCTTAATGTTATTAATTAGAGGATCACTAGTAGAAGCTGGGGCGGGAACTGGATGAACAGTATACCCACCTCTAGCCAGCAATATCGCACACTCAGGAGCCTCTGTAGACCTCTCTATTTTTTCATTACACTTAGCGGGAGCTTCCTCTATTTTAGG
>Pollicipes_polymerus_KJ006516
CCAGATATAGCTTTTCCGCGTCTCAATAATATAAGATTTTGGTTATTACCCCCTGCCTTAATGTTATTAATTAGAGGATCACTAGTAGAAGCTGGGGCGGGAACTGGATGAACAGTATACCCACCTCTAGCCAGCAATATCGCACACTCAGGAGCCTCTGTAGACCTCTCTATTTTTTCATTACACTTAGCGGGAGCTTCCTCTATTTTAGG
>Pollicipes_polymerus_KJ006528
CCAGATATAGCTTTTCCGCGTCTCAATAATATAAGATTTTGGTTATTACCCCCTGCCTTAATGTTATTAATTAGAGGATCACTAGTAGAAGCTGGGGCGGGAACTGGATGAACAGTATACCCACCTCTAGCCAGCAATATCGCACACTCAGGAGCCTCTGTAGACCTCTCTATTTTTTCATTACACTTAGCGGGAGCTTCCTCTATTTTAGG
>Pollicipes_polymerus_KJ006531
CCAGATATAGCTTTTCCGCGTCTCAATAATATAAGATTTTGGTTATTACCCCCTGCCTTAATGTTATTAATTAGAGGATCACTAGTAGAAGCTGGGGCGGGAACTGGATGAACAGTATACCCACCTCTAGCCAGCAATATCGCACACTCAGGAGCCTCTGTAGACCTCTCTATTTTTTCATTACACTTAGCGGGAGCTTCCTCTATTTTAGG
>Pollicipes_polymerus_KJ006543
CCAGATATAGCTTTTCCGCGTCTCAATAATATAAGATTTTGGTTATTACCCCCTGCCTTAATGTTATTAATTAGAGGATCACTAGTAGAAGCTGGGGCGGGAACTGGATGAACAGTATACCCACCTCTAGCCAGCAATATCGCACACTCAGGAGCCTCTGTAGACCTCTCTATTTTTTCATTACACTTAGCGGGAGCTTCCTCTATTTTAGG
>Pollicipes_polymerus_KJ006563
CCAGATATAGCTTTTCCGCGTCTCAATAATATAAGATTTTGGTTATTACCCCCTGCCTTAATGTTATTAATTAGAGGATCACTAGTAGAAGCTGGGGCGGGAACTGGATGAACAGTATACCCACCTCTAGCCAGCAATATCGCACACTCAGGAGCCTCTGTAGACCTCTCTATTTTTTCATTACACTTAGCGGGAGCTTCCTCTATTTTAGG
>Pollicipes_polymerus_KJ006567
CCAGATATAGCTTTTCCGCGTCTCAATAATATAAGATTTTGGTTATTACCCCCTGCCTTAATGTTATTAATTAGAGGATCACTAGTAGAAGCTGGGGCGGGAACTGGATGAACAGTATACCCACCTCTAGCCAGCAATATCGCACACTCAGGAGCCTCTGTAGACCTCTCTATTTTTTCATTACACTTAGCGGGAGCTTCCTCTATTTTAGG
>Pollicipes_polymerus_KJ006580
CCAGATATAGCTTTTCCGCGTCTCAATAATATAAGATTTTGGTTATTACCCCCTGCCTTAATGTTATTAATTAGAGGATCACTAGTAGAAGCTGGGGCGGGAACTGGATGAACAGTATACCCACCTCTAGCCAGCAATATCGCACACTCAGGAGCCTCTGTAGACCTCTCTATTTTTTCATTACACTTAGCGGGAGCTTCCTCTATTTTAGG
>Pollicipes_polymerus_KJ006581
CCAGATATAGCTTTTCCGCGTCTCAATAATATAAGATTTTGGTTATTACCCCCTGCCTTAATGTTATTAATTAGAGGATCACTAGTAGAAGCTGGGGCGGGAACTGGATGAACAGTATACCCACCTCTAGCCAGCAATATCGCACACTCAGGAGCCTCTGTAGACCTCTCTATTTTTTCATTACACTTAGCGGGAGCTTCCTCTATTTTAGG
>Pollicipes_polymerus_KJ006587
CCAGATATAGCTTTTCCGCGTCTCAATAATATAAGATTTTGGTTATTACCCCCTGCCTTAATGTTATTAATTAGAGGATCACTAGTAGAAGCTGGGGCGGGAACTGGATGAACAGTATACCCACCTCTAGCCAGCAATATCGCACACTCAGGAGCCTCTGTAGACCTCTCTATTTTTTCATTACACTTAGCGGGAGCTTCCTCTATTTTAGG
>Pollicipes_polymerus_KJ006592
CCAGATATAGCTTTTCCGCGTCTCAATAATATAAGATTTTGGTTATTACCCCCTGCCTTAATGTTATTAATTAGAGGATCACTAGTAGAAGCTGGGGCGGGAACTGGATGAACAGTATACCCACCTCTAGCCAGCAATATCGCACACTCAGGAGCCTCTGTAGACCTCTCTATTTTTTCATTACACTTAGCGGGAGCTTCCTCTATTTTAGG
>Pollicipes_polymerus_KJ006596
CCAGATATAGCTTTTCCGCGTCTCAATAATATAAGATTTTGGTTATTACCCCCTGCCTTAATGTTATTAATTAGAGGATCACTAGTAGAAGCTGGGGCGGGAACTGGATGAACAGTATACCCACCTCTAGCCAGCAATATCGCACACTCAGGAGCCTCTGTAGACCTCTCTATTTTTTCATTACACTTAGCGGGAGCTTCCTCTATTTTAGG
>Pollicipes_polymerus_KJ006602
CCAGATATAGCTTTTCCGCGTCTCAATAATATAAGATTTTGGTTATTACCCCCTGCCTTAATGTTATTAATTAGAGGATCACTAGTAGAAGCTGGGGCGGGAACTGGATGAACAGTATACCCACCTCTAGCCAGCAATATCGCACACTCAGGAGCCTCTGTAGACCTCTCTATTTTTTCATTACACTTAGCGGGAGCTTCCTCTATTTTAGG
>Pollicipes_polymerus_KJ006619
CCAGATATAGCTTTTCCGCGTCTCAATAATATAAGATTTTGGTTATTACCCCCTGCCTTAATGTTATTAATTAGAGGATCACTAGTAGAAGCTGGGGCGGGAACTGGATGAACAGTATACCCACCTCTAGCCAGCAATATCGCACACTCAGGAGCCTCTGTAGACCTCTCTATTTTTTCATTACACTTAGCGGGAGCTTCCTCTATTTTAGG
>Pollicipes_polymerus_KJ006622
CCAGATATAGCTTTTCCGCGTCTCAATAATATAAGATTTTGGTTATTACCCCCTGCCTTAATGTTATTAATTAGAGGATCACTAGTAGAAGCTGGGGCGGGAACTGGATGAACAGTATACCCACCTCTAGCCAGCAATATCGCACACTCAGGAGCCTCTGTAGACCTCTCTATTTTTTCATTACACTTAGCGGGAGCTTCCTCTATTTTAGG
>Pollicipes_polymerus_KJ006626
CCAGATATAGCTTTTCCGCGTCTCAATAATATAAGATTTTGGTTATTACCCCCTGCCTTAATGTTATTAATTAGAGGATCACTAGTAGAAGCTGGGGCGGGAACTGGATGAACAGTATACCCACCTCTAGCCAGCAATATCGCACACTCAGGAGCCTCTGTAGACCTCTCTATTTTTTCATTACACTTAGCGGGAGCTTCCTCTATTTTAGG
>Pollicipes_polymerus_KJ006637
CCAGATATAGCTTTTCCGCGTCTCAATAATATAAGATTTTGGTTATTACCCCCTGCCTTAATGTTATTAATTAGAGGATCACTAGTAGAAGCTGGGGCGGGAACTGGATGAACAGTATACCCACCTCTAGCCAGCAATATCGCACACTCAGGAGCCTCTGTAGACCTCTCTATTTTTTCATTACACTTAGCGGGAGCTTCCTCTATTTTAGG
>Pollicipes_polymerus_KJ006645
CCAGATATAGCTTTTCCGCGTCTCAATAATATAAGATTTTGGTTATTACCCCCTGCCTTAATGTTATTAATTAGAGGATCACTAGTAGAAGCTGGGGCGGGAACTGGATGAACAGTATACCCACCTCTAGCCAGCAATATCGCACACTCAGGAGCCTCTGTAGACCTCTCTATTTTTTCATTACACTTAGCGGGAGCTTCCTCTATTTTAGG
>Pollicipes_polymerus_KJ006646
CCAGATATAGCTTTTCCGCGTCTCAATAATATAAGATTTTGGTTATTACCCCCTGCCTTAATGTTATTAATTAGAGGATCACTAGTAGAAGCTGGGGCGGGAACTGGATGAACAGTATACCCACCTCTAGCCAGCAATATCGCACACTCAGGAGCCTCTGTAGACCTCTCTATTTTTTCATTACACTTAGCGGGAGCTTCCTCTATTTTAGG
>Pollicipes_polymerus_KJ006647
CCAGATATAGCTTTTCCGCGTCTCAATAATATAAGATTTTGGTTATTACCCCCTGCCTTAATGTTATTAATTAGAGGATCACTAGTAGAAGCTGGGGCGGGAACTGGATGAACAGTATACCCACCTCTAGCCAGCAATATCGCACACTCAGGAGCCTCTGTAGACCTCTCTATTTTTTCATTACACTTAGCGGGAGCTTCCTCTATTTTAGG
>Pollicipes_polymerus_KJ006650
CCAGATATAGCTTTTCCGCGTCTCAATAATATAAGATTTTGGTTATTACCCCCTGCCTTAATGTTATTAATTAGAGGATCACTAGTAGAAGCTGGGGCGGGAACTGGATGAACAGTATACCCACCTCTAGCCAGCAATATCGCACACTCAGGAGCCTCTGTAGACCTCTCTATTTTTTCATTACACTTAGCGGGAGCTTCCTCTATTTTAGG
>Pollicipes_polymerus_KJ006655
CCAGATATAGCTTTTCCGCGTCTCAATAATATAAGATTTTGGTTATTACCCCCTGCCTTAATGTTATTAATTAGAGGATCACTAGTAGAAGCTGGGGCGGGAACTGGATGAACAGTATACCCACCTCTAGCCAGCAATATCGCACACTCAGGAGCCTCTGTAGACCTCTCTATTTTTTCATTACACTTAGCGGGAGCTTCCTCTATTTTAGG
>Pollicipes_polymerus_KJ006656
CCAGATATAGCTTTTCCGCGTCTCAATAATATAAGATTTTGGTTATTACCCCCTGCCTTAATGTTATTAATTAGAGGATCACTAGTAGAAGCTGGGGCGGGAACTGGATGAACAGTATACCCACCTCTAGCCAGCAATATCGCACACTCAGGAGCCTCTGTAGACCTCTCTATTTTTTCATTACACTTAGCGGGAGCTTCCTCTATTTTAGG
>Pollicipes_polymerus_KJ006661
CCAGATATAGCTTTTCCGCGTCTCAATAATATAAGATTTTGGTTATTACCCCCTGCCTTAATGTTATTAATTAGAGGATCACTAGTAGAAGCTGGGGCGGGAACTGGATGAACAGTATACCCACCTCTAGCCAGCAATATCGCACACTCAGGAGCCTCTGTAGACCTCTCTATTTTTTCATTACACTTAGCGGGAGCTTCCTCTATTTTAGG
>Pollicipes_polymerus_KJ006666
CCAGATATAGCTTTTCCGCGTCTCAATAATATAAGATTTTGGTTATTACCCCCTGCCTTAATGTTATTAATTAGAGGATCACTAGTAGAAGCTGGGGCGGGAACTGGATGAACAGTATACCCACCTCTAGCCAGCAATATCGCACACTCAGGAGCCTCTGTAGACCTCTCTATTTTTTCATTACACTTAGCGGGAGCTTCCTCTATTTTAGG
>Pollicipes_polymerus_KJ006693
CCAGATATAGCTTTTCCGCGTCTCAATAATATAAGATTTTGGTTATTACCCCCTGCCTTAATGTTATTAATTAGAGGATCACTAGTAGAAGCTGGGGCGGGAACTGGATGAACAGTATACCCACCTCTAGCCAGCAATATCGCACACTCAGGAGCCTCTGTAGACCTCTCTATTTTTTCATTACACTTAGCGGGAGCTTCCTCTATTTTAGG
>Pollicipes_polymerus_KJ006732
CCAGATATAGCTTTTCCGCGTCTCAATAATATAAGATTTTGGTTATTACCCCCTGCCTTAATGTTATTAATTAGAGGATCACTAGTAGAAGCTGGGGCGGGAACTGGATGAACAGTATACCCACCTCTAGCCAGCAATATCGCACACTCAGGAGCCTCTGTAGACCTCTCTATTTTTTCATTACACTTAGCGGGAGCTTCCTCTATTTTAGG
>Pollicipes_polymerus_KJ006748
CCAGATATAGCTTTTCCGCGTCTCAATAATATAAGATTTTGGTTATTACCCCCTGCCTTAATGTTATTAATTAGAGGATCACTAGTAGAAGCTGGGGCGGGAACTGGATGAACAGTATACCCACCTCTAGCCAGCAATATCGCACACTCAGGAGCCTCTGTAGACCTCTCTATTTTTTCATTACACTTAGCGGGAGCTTCCTCTATTTTAGG
>Pollicipes_polymerus_KJ006782
CCAGATATAGCTTTTCCGCGTCTCAATAATATAAGATTTTGGTTATTACCCCCTGCCTTAATGTTATTAATTAGAGGATCACTAGTAGAAGCTGGGGCGGGAACTGGATGAACAGTATACCCACCTCTAGCCAGCAATATCGCACACTCAGGAGCCTCTGTAGACCTCTCTATTTTTTCATTACACTTAGCGGGAGCTTCCTCTATTTTAGG
>Pollicipes_polymerus_KJ006783
CCAGATATAGCTTTTCCGCGTCTCAATAATATAAGATTTTGGTTATTACCCCCTGCCTTAATGTTATTAATTAGAGGATCACTAGTAGAAGCTGGGGCGGGAACTGGATGAACAGTATACCCACCTCTAGCCAGCAATATCGCACACTCAGGAGCCTCTGTAGACCTCTCTATTTTTTCATTACACTTAGCGGGAGCTTCCTCTATTTTAGG
>Pollicipes_polymerus_KJ006785
CCAGATATAGCTTTTCCGCGTCTCAATAATATAAGATTTTGGTTATTACCCCCTGCCTTAATGTTATTAATTAGAGGATCACTAGTAGAAGCTGGGGCGGGAACTGGATGAACAGTATACCCACCTCTAGCCAGCAATATCGCACACTCAGGAGCCTCTGTAGACCTCTCTATTTTTTCATTACACTTAGCGGGAGCTTCCTCTATTTTAGG
>Pollicipes_polymerus_KJ006787
CCAGATATAGCTTTTCCGCGTCTCAATAATATAAGATTTTGGTTATTACCCCCTGCCTTAATGTTATTAATTAGAGGATCACTAGTAGAAGCTGGGGCGGGAACTGGATGAACAGTATACCCACCTCTAGCCAGCAATATCGCACACTCAGGAGCCTCTGTAGACCTCTCTATTTTTTCATTACACTTAGCGGGAGCTTCCTCTATTTTAGG
>Pollicipes_polymerus_KJ006810
CCAGATATAGCTTTTCCGCGTCTCAATAATATAAGATTTTGGTTATTACCCCCTGCCTTAATGTTATTAATTAGAGGATCACTAGTAGAAGCTGGGGCGGGAACTGGATGAACAGTATACCCACCTCTAGCCAGCAATATCGCACACTCAGGAGCCTCTGTAGACCTCTCTATTTTTTCATTACACTTAGCGGGAGCTTCCTCTATTTTAGG
>Pollicipes_polymerus_KJ006816
CCAGATATAGCTTTTCCGCGTCTCAATAATATAAGATTTTGGTTATTACCCCCTGCCTTAATGTTATTAATTAGAGGATCACTAGTAGAAGCTGGGGCGGGAACTGGATGAACAGTATACCCACCTCTAGCCAGCAATATCGCACACTCAGGAGCCTCTGTAGACCTCTCTATTTTTTCATTACACTTAGCGGGAGCTTCCTCTATTTTAGG
>Pollicipes_polymerus_KJ006838
CCAGATATAGCTTTTCCGCGTCTCAATAATATAAGATTTTGGTTATTACCCCCTGCCTTAATGTTATTAATTAGAGGATCACTAGTAGAAGCTGGGGCGGGAACTGGATGAACAGTATACCCACCTCTAGCCAGCAATATCGCACACTCAGGAGCCTCTGTAGACCTCTCTATTTTTTCATTACACTTAGCGGGAGCTTCCTCTATTTTAGG
>Pollicipes_polymerus_MG431302
CCAGATATAGCTTTTCCGCGTCTCAATAATATAAGATTTTGGTTATTACCCCCTGCCTTAATGTTATTAATTAGAGGATCACTAGTAGAAGCTGGGGCGGGAACTGGATGAACAGTATACCCACCTCTAGCCAGCAATATCGCACACTCAGGAGCCTCTGTAGACCTCTCTATTTTTTCATTACACTTAGCGGGAGCTTCCTCTATTTTAGG
>Pollicipes_polymerus_MG431307
CCAGATATAGCTTTTCCGCGTCTCAATAATATAAGATTTTGGTTATTACCCCCTGCCTTAATGTTATTAATTAGAGGATCACTAGTAGAAGCTGGGGCGGGAACTGGATGAACAGTATACCCACCTCTAGCCAGCAATATCGCACACTCAGGAGCCTCTGTAGACCTCTCTATTTTTTCATTACACTTAGCGGGAGCTTCCTCTATTTTAGG
>Pollicipes_polymerus_KJ006465
CCAGATATAGCTTTTCCGCGTCTCAATAATATAAGATTTTGGTTATTACCCCCTGCCTTAATGTTATTAATTAGAGGATCACTAGTAGAAGCTGGGGCGGGAACTGGATGAACAGTATACCCACCTCTAGCCAGCAATATCGCACACTCAGGAGCCTCTGTAGACCTCTCTATTTTTTCATTACACTTAGCGGGAGCTTCCTCTATTTTAGG
>Pollicipes_polymerus_KJ006523
CCAGATATAGCTTTTCCGCGTCTCAATAATATAAGATTTTGGTTATTACCCCCTGCCTTAATGTTATTAATTAGAGGATCACTAGTAGAAGCTGGGGCGGGAACTGGATGAACAGTATACCCACCTCTAGCCAGCAATATCGCACACTCAGGAGCCTCTGTAGACCTCTCTATTTTTTCATTACACTTAGCGGGAGCTTCCTCTATTTTAGG
>Pollicipes_polymerus_KJ006737
CCAGATATAGCTTTTCCGCGTCTCAATAATATAAGATTTTGGTTATTACCCCCTGCCTTAATGTTATTAATTAGAGGATCACTAGTAGAAGCTGGGGCGGGAACTGGATGAACAGTATACCCACCTCTAGCCAGCAATATCGCACACTCAGGAGCCTCTGTAGACCTCTCTATTTTTTCATTACACTTAGCGGGAGCTTCCTCTATTTTAGG
>Pollicipes_polymerus_KJ006437
CCAGATATAGCTTTTCCGCGTCTCAATAATATAAGATTTTGGTTATTACCCCCTGCCTTAATATTATTAATTAGAGGATCACTAGTAGAAGCTGGGGCGGGAACTGGATGAACAGTATACCCACCTCTAGCCAGCAATATCGCACACTCAGGAGCCTCTGTAGACCTCTCTATTTTTTCATTACACTTAGCGGGAGCTTCCTCTATTTTAGG
>Pollicipes_polymerus_KJ006823
CCAGATATAGCTTTTCCGCGTCTCAATAATATAAGATTTTGGTTATTACCCCCTGCCTTAATATTATTAATTAGAGGATCACTAGTAGAAGCTGGGGCGGGAACTGGATGAACAGTATACCCACCTCTAGCCAGCAATATCGCACACTCAGGAGCCTCTGTAGACCTCTCTATTTTTTCATTACACTTAGCGGGAGCTTCCTCTATTTTAGG
>Pollicipes_polymerus_KJ006525
CCAGATATAGCTTTTCCGCGTCTCAATAATATAAGATTTTGGTTATTACCCCCTGCCTTAATATTATTAATTAGAGGATCACTAGTAGAAGCTGGGGCGGGAACTGGATGAACAGTATACCCACCTCTAGCCAGCAATATCGCACACTCAGGAGCCTCTGTAGACCTCTCTATTTTTTCATTACACTTAGCGGGAGCTTCCTCTATTTTAGG
>Pollicipes_polymerus_KJ006537
CCAGATATAGCTTTTCCGCGTCTCAATAATATAAGATTTTGGTTATTACCCCCTGCCTTAATATTATTAATTAGAGGATCACTAGTAGAAGCTGGGGCGGGAACTGGATGAACAGTATACCCACCTCTAGCCAGCAATATCGCACACTCAGGAGCCTCTGTAGACCTCTCTATTTTTTCATTACACTTAGCGGGAGCTTCCTCTATTTTAGG
>Pollicipes_polymerus_KJ006396
CCAGATATAGCTTTTCCGCGTCTCAATAATATAAGATTTTGGTTATTACCCCCTGCCTTAATATTATTAATTAGAGGATCACTAGTAGAAGCTGGGGCGGGAACTGGATGAACAGTATACCCACCTCTAGCCAGCAATATCGCACACTCAGGAGCCTCTGTAGACCTCTCTATTTTTTCATTACACTTAGCGGGAGCTTCCTCTATTTTAGG
>Pollicipes_polymerus_KJ006407
CCAGATATAGCTTTTCCGCGTCTCAATAATATAAGATTTTGGTTATTACCCCCTGCCTTAATATTATTAATTAGAGGATCACTAGTAGAAGCTGGGGCGGGAACTGGATGAACAGTATACCCACCTCTAGCCAGCAATATCGCACACTCAGGAGCCTCTGTAGACCTCTCTATTTTTTCATTACACTTAGCGGGAGCTTCCTCTATTTTAGG
>Pollicipes_polymerus_KJ006578
CCAGATATAGCTTTTCCGCGTCTCAATAATATAAGATTTTGGTTATTACCCCCTGCCTTAATATTATTAATTAGAGGATCACTAGTAGAAGCTGGGGCGGGAACTGGATGAACAGTATACCCACCTCTAGCCAGCAATATCGCACACTCAGGAGCCTCTGTAGACCTCTCTATTTTTTCATTACACTTAGCGGGAGCTTCCTCTATTTTAGG
>Pollicipes_polymerus_KJ006593
CCAGATATAGCTTTTCCGCGTCTCAATAATATAAGATTTTGGTTATTACCCCCTGCCTTAATATTATTAATTAGAGGATCACTAGTAGAAGCTGGGGCGGGAACTGGATGAACAGTATACCCACCTCTAGCCAGCAATATCGCACACTCAGGAGCCTCTGTAGACCTCTCTATTTTTTCATTACACTTAGCGGGAGCTTCCTCTATTTTAGG
>Pollicipes_polymerus_GQ472638
CCAGATATAGCTTTTCCGCGTCTCAATAATATAAGATTTTGGTTATTACCCCCTGCCTTAATATTATTAATTAGAGGATCACTAGTAGAAGCTGGGGCGGGAACTGGATGAACAGTATACCCACCTCTAGCCAGCAATATCGCACACTCAGGAGCCTCTGTAGACCTCTCTATTTTTTCATTACACTTAGCGGGAGCTTCCTCTATTTTAGG
>Cantellius_tredecimus_MG893080
CCTGATATAGCTTTCCCTCGACTAAATAATATAAGTTTTTGGCTCCTTCCTCCGGCTCTAATACTGTTAATTAGAGGTTCATTAGTAGAAGCTGGAGCAGGGACAGGGTGAACAGTATACCCTCCCCTTTCAAGCAACATCGCCCACTCTGGAGCTTCAGTAGACTTGTCAATCTTCTCTTTACATTTAGCTGGTGCTTCATCAATCCTCGG
>Acasta_sandwichi_MZ086797
CCTGATATAGCTTTCCCTCGATTAAATAATATAAGTTTTTGGTTACTACCACCAGCTCTCATACTCTTAATTAGAGGTTCCTTAGTCGAAGCAGGAGCAGGAACAGGATGAACAGTGTACCCTCCACTTTCTAGAAACATCGCTCATTCAGGAGCTTCAGTAGATTTATCTATCTTCTCCCTGCACTTAGCTGGAGCTTCCTCAATTCTAGG
>Acasta_sandwichi_MF796676
CCTGATATAGCTTTCCCTCGATTAAATAATATAAGTTTTTGGTTACTACCCCCAGCTCTGATACTCTTAATTAGAGGTTCCTTAGTCGAAGCAGGAGCAGGAACAGGATGAACAGTGTACCCTCCACTTTCTAGAAACATCGCTCACTCAGGAGCTTCAGTAGATTTATCTATCTTCTCCCTGCACTTAGCTGGAGCTTCCTCAATTCTAGG
>Acasta_sandwichi_MT905957
CCTGATATAGCTTTCCCTCGATTAAATAATATAAGTTTTTGGTTACTACCACCAGCTCTGATACTCTTAATTAGAGGTTCCTTAGTCGAAGCAGGAGCAGGAACAGGATGAACAGTGTACCCTCCACTTTCTAGAAACATCGCTCACTCAGGAGCTTCAGTAGATTTATCTATCTTCTCCCTGCACTTAGCTGGAGCTTCCTCAATTCTAGG
>Acasta_sandwichi_MT905969
CCTGATATAGCTTTCCCTCGATTAAATAATATAAGTTTTTGGTTACTACCACCAGCTCTGATACTCTTAATTAGAGGTTCCTTAGTCGAAGCAGGAGCAGGAACAGGATGAACAGTGTACCCTCCACTTTCTAGAAACATCGCTCACTCAGGAGCTTCAGTAGATTTATCTATCTTCTCCCTGCACTTAGCTGGAGCTTCCTCAATTCTAGG
>Acasta_sandwichi_MF796675
CCTGATATAGCTTTCCCTCGATTAAATAATATAAGTTTTTGGTTACTACCACCAGCTCTGATACTCTTAATTAGAGGTTCCTTAGTCGAAGCAGGAGCAGGAACAGGATGAACAGTGTACCCTCCACTTTCTAGAAACATCGCTCACTCAGGAGCTTCAGTAGATTTATCTATCTTCTCCCTGCACTTAGCTGGAGCTTCCTCAATTCTAGG
>Acasta_sandwichi_MZ086799
CCTGATATAGCTTTCCCTCGATTAAATAATATAAGTTTTTGGTTACTACCACCAGCTCTGATACTCTTAATTAGAGGTTCCTTAGTCGAAGCAGGAGCAGGAACAGGATGAACAGTGTACCCTCCACTTTCTAGAAACATCGCTCACTCAGGAGCTTCAGTAGATTTATCTATCTTCTCCCTGCACTTAGCTGGAGCTTCCTCAATTCTAGG
>Waikalasma_dianajonesae_KX013560
CCAGATATGGCTTTTCCCCGTCTTAATAACATAAGATTTTGGTTACTACCACCCGCCTTAATTCTTCTAATTAGAGGTTCTTTAGTAGAAGCTGGAGCAGGAACAGGATGAACTGTATACCCTCCTTTAGCCAGAAATATTGCTCACTCTGGGGCATCAGTAGACTTATCTATTTTTTCTCTCCATCTGGCTGGAGCCTCATCAATTCTAGG
>Waikalasma_dianajonesae_KX013561
CCAGATATGGCTTTTCCCCGTCTTAATAACATAAGATTTTGGTTACTACCACCCGCCTTAATTCTTCTAATTAGAGGTTCTTTAGTAGAAGCTGGAGCAGGAACAGGATGAACTGTATATCCTCCTTTAGCCAGAAATATTGCTCACTCTGGGGCATCAGTAGATTTATCTATTTTTTCTCTCCATCTGGCTGGAGCCTCATCAATTCTAGG
>Austrobalanus_imperator_EU423232
CCTGACATGGCCTTCCCTCGACTTAATAACATAAGATTCTGACTTTTACCTCCCGCTCTTATACTTTTAATTAGAGGATCACTAGTAGAAGCCGGAGCCGGAACAGGATGAACTGTCTACCCTCCCTTATCTAGCAACATTGCACATTCTGGAGCCTCAGTAGATCTCTCAATCTTCTCCCTCCACCTAGCCGGAGCTTCTTCTATTCTTGG
>Euscalpellum_cf._KF484218
CCTGATATAGCCTTCCCCCGACTCAATAATATAAGATTTTGACTACTTCCTCCAGCGCTTATACTTTTAACAAGAGGTGCTTTAGTTGAAGCAGGAGCAGGAACAGGTTGAACTGTATACCCTCCTTTATCAAGAAATATTGCTCACTCAGGAGCTTCTGTTGATTTATCAATTTTTTCACTTCATCTTGCTGGAGCTTCCTCTATTCTTGG
>Euscalpellum_cf._KF484217
CCTGATATAGCCTTCCCCCGACTTAATAATATAAGATTTTGATTACTTCCTCCAGCGCTTATACTTTTAACAAGAGGTGCTTTAGTTGAAGCAGGAGCAGGAACAGGTTGAACGGTATACCCCCCTTTATCAAGAAATATTGCTCACTCAGGAGCTTCTGTTGATTTATCAATTTTTTCACTTCATCTTGCTGGAGCTTCCTCTATTCTTGG
>Lepas_anatifera_KU204351
CCTGATATAGCGTTCCCTTGACTAAATAATATAAGATTTTGGCTACTTCCCCCAGCACTTATATTATTAATTAGAGGCTCTTTAGTTGAAGCTGGGGCCGGAACAGGGTGGACTGTATACCCTCCATTATCAAGTAATATCGCTCATTCGGGGGCATCTGTAGATTTATCTATTTTTTCCCTTCATCTAGCCGGGGCTTCATCTATTCTTGG
>Lepas_anatifera_OP215493
CCTGATATAGCTTTCCCTCGACTAAATAATATAAGATTTTGGCTACTTCCTCCAGCGCTTATATTATTAATTAGAGGCTCTTTAGTTGAAGCTGGGGCCGGAACAGGGTGGACCGTATACCCACCATTATCAAGTAATATTGCTCATTCGGGGGCATCTGTAGATTTATCTATTTTTTCCCTTCATCTAGCCGGGGCTTCATCTATTCTTGG
>Lepas_anatifera_OP215542
CCTGATATAGCTTTCCCTCGACTAAATAATATAAGATTTTGGCTACTCCCCCCAGCCCTTATATTATTAATTAGAGGCTCTTTAGTTGAAGCTGGGGCCGGTACAGGGTGGACTGTATACCCCCCATTATCAAGTAATATTGCTCATTCGGGGGCATCTGTAGATTTATCTATTTTTTCCCTTCATCTAGCCGGGGCTTCATCTATTCTTGG
>Lepas_anatifera_OP215500
CCTGATATAGCTTTCCCTCGACTAAATAATATAAGATTTTGGCTACTTCCGCCAGCACTTATATTATTAATTAGAGGCTCTTTAGTTGAAGCTGGGGCCGGAACAGGGTGAACTGTATATCCACCATTATCAAGTAATATTGCTCATTCGGGGGCATCTGTAGATTTGTCTATTTTTTCCCTTCATCTAGCCGGGGCTTCATCTATTCTTGG
>Lepas_anatifera_JX845627
CCTGATATAGCTTTCCCTCGACTAAATAATATAAGATTTTGGCTACTCCCCCCAGCACTTATATTATTAATTAGAGGCTCTTTAGTTGAAGCTGGGGCCGGAACAGGGTGGACTGTATATCCGCCATTATCAAGTAATATTGCTCATTCGGGGGCATCTGTAGATTTATCTATTTTTTCCCTTCATCTAGCCGGGGCTTCATCTATTCTTGG
>Lepas_sp._KF484221
CCTGATATAGCTTTCCCTCGACTAAATAATATAAGATTTTGGCTACTCCCCCCAGCACTTATATTATTAATTAGAGGCTCTTTAGTTGAAGCTGGGGCCGGAACAGGGTGGACTGTATATCCGCCATTATCAAGTAATATTGCTCATTCGGGGGCATCTGTAGATTTATCTATTTTTTCCCTTCATCTAGCCGGGGCTTCATCTATTCTTGG
>Lepas_anatifera_OP215483
CCTGATATAGCTTTCCCTCGACTAAATAATATAAGATTTTGGCTACTCCCCCCAGCACTTATATTATTAATTAGAGGCTCTTTAGTTGAAGCTGGGGCCGGGACAGGGTGGACTGTATATCCGCCATTATCAAGTAATATTGCTCATTCGGGGGCATCTGTAGATTTATCTATTTTTTCCCTTCATCTAGCCGGGGCTTCATCTATTCTTGG
>Lepas_anatifera_OP215530
CCTGATATAGCTTTCCCTCGACTAAATAATATAAGATTTTGGCTACTCCCCCCAGCACTTATATTATTAATTAGAGGCTCTTTAGTTGAAGCTGGGGCTGGAACAGGGTGGACTGTATATCCACCATTATCAAGTAATATTGCTCATTCGGGGGCATCTGTAGATTTATCTATTTTTTCCCTTCATCTAGCCGGGGCTTCATCTATTCTTGG
>Lepas_anatifera_OP215518
CCTGATATAGCTTTCCCTCGACTAAATAATATAAGATTTTGGCTACTCCCCCCAGCACTTATATTATTAATTAGAGGCTCTTTAGTTGAAGCTGGGGCCGGAACAGGGTGGACTGTATATCCACCATTATCAAGTAATATTGCTCATTCGGGGGCATCTGTAGATTTATCTATTTTTTCCCTTCATCTAGCCGGGGCTTCATCTATTCTTGG
>Lepas_anatifera_OP215523
CCTGATATAGCTTTCCCTCGACTAAATAATATAAGATTTTGGCTACTCCCCCCAGCACTTATATTATTAATTAGAGGCTCTTTAGTTGAAGCTGGGGCCGGAACAGGGTGGACTGTATATCCACCATTATCAAGTAATATTGCTCATTCGGGGGCATCTGTAGATTTATCTATTTTTTCCCTTCATCTAGCCGGGGCTTCATCTATTCTTGG
>Lepas_anatifera_OP215533
CCTGATATAGCTTTCCCTCGACTAAATAATATAAGATTTTGGCTACTCCCCCCAGCACTTATATTATTAATTAGAGGCTCTTTAGTTGAAGCTGGGGCAGGAACAGGGTGGACTGTATATCCACCATTATCAAGTAATATTGCTCATTCGGGGGCATCTGTAGATTTATCTATTTTTTCCCTTCATCTAGCCGGGGCTTCATCTATTCTTGG
>Lepas_anatifera_JX845628
CCTGATATAGCTTTCCCTCGACTAAATAATATAAGATTTTGGCTACTTCCCCCAGCACTTATATTATTAATTAGAGGCTCTTTAGTTGAAGCTGGGGCTGGGACAGGGTGGACTGTATATCCACCATTATCAAGTAATATTGCTCATTCGGGGGCATCTGTAGATTTATCTATTTTTTCCCTTCATCTAGCCGGGGCTTCATCTATTCTTGG
>Lepas_anatifera_OP215519
CCTGATATAGCTTTCCCTCGACTAAATAATATAAGGTTTTGGCTACTTCCCCCAGCACTTATATTATTAATTAGAGGCTCTTTAGTTGAAGCTGGGGCCGGGACAGGGTGGACTGTATATCCACCATTATCAAGTAATATTGCTCATTCGGGGGCATCTGTAGATTTATCTATTTTTTCCCTTCATCTAGCCGGGGCTTCATCTATTCTTGG
>Lepas_anatifera_OP215505
CCTGATATAGCTTTCCCTCGACTAAATAATATAAGATTTTGGCTACTTCCCCCAGCACTTATATTATTAATTAGAGGCTCTTTAGTTGAAGCTGGAGCCGGGACAGGGTGGACTGTATATCCACCATTATCAAGTAATATTGCTCATTCGGGGGCATCTGTAGATTTATCTATTTTTTCCCTTCATCTAGCCGGGGCTTCATCTATTCTTGG
>Lepas_anatifera_OP215512
CCTGATATAGCTTTCCCTCGACTAAATAATATAAGATTTTGGCTACTTCCCCCAGCACTTATATTATTAATTAGAGGCTCTTTAGTTGAAGCTGGGGCCGGGACAGGGTGGACTGTATATCCACCATTATCAAGTAATATTGCTCATTCGGGGGCATCTGTAGATTTATCTATTTTTTCCCTTCATCTAGCCGGGGCTTCATCTATTCTTGG
>Lepas_anatifera_OP215479
CCTGATATAGCTTTCCCTCGACTAAATAATATAAGATTTTGGCTACTTCCCCCAGCACTTATATTATTAATTAGAGGCTCTTTAGTTGAAGCTGGGGCCGGGACAGGGTGGACTGTATATCCACCATTATCAAGTAATATTGCTCATTCGGGGGCATCTGTAGATTTATCTATTTTTTCCCTTCATCTAGCCGGGGCTTCATCTATTCTTGG
>Lepas_anatifera_OP215499
CCTGATATAGCTTTCCCTCGACTAAATAATATAAGATTTTGGCTACTTCCCCCAGCACTTATATTATTAATTAGAGGCTCTTTAGTTGAAGCTGGGGCCGGGACAGGGTGGACTGTATATCCACCATTATCAAGTAATATTGCTCATTCGGGGGCATCTGTAGATTTATCTATTTTTTCCCTTCATCTAGCCGGGGCTTCATCTATTCTTGG
>Lepas_anatifera_OP215536
CCTGATATAGCTTTCCCTCGACTAAATAATATAAGATTTTGGCTACTTCCCCCAGCACTTATATTATTAATTAGAGGCTCTTTAGTTGAAGCTGGGGCCGGGACAGGGTGGACTGTATATCCACCATTATCAAGTAATATTGCTCATTCGGGGGCATCTGTAGATTTATCTATTTTTTCCCTTCATCTAGCCGGGGCTTCATCTATTCTTGG
>Lepas_anatifera_OP215538
CCTGATATAGCTTTCCCTCGACTAAATAATATAAGATTTTGGCTACTTCCCCCAGCACTTATATTATTAATTAGAGGCTCTTTAGTTGAAGCTGGGGCCGGGACAGGGTGGACTGTATATCCACCATTATCAAGTAATATTGCTCATTCGGGGGCATCTGTAGATTTATCTATTTTTTCCCTTCATCTAGCCGGGGCTTCATCTATTCTTGG
>Lepas_anatifera_OP215491
CCTGATATAGCTTTCCCTCGGCTAAATAATATAAGATTTTGGCTACTCCCCCCAGCACTTATATTATTAATTAGAGGCTCTTTAGTTGAAGCTGGGGCCGGGACAGGGTGGACTGTATATCCACCATTATCAAGTAATATTGCTCATTCGGGGGCATCTGTAGATTTATCTATTTTTTCCCTTCATCTAGCCGGGGCTTCATCTATTCTTGG
>Lepas_anatifera_OP215506
CCTGATATAGCTTTCCCTCGACTAAATAATATAAGATTTTGGCTACTCCCCCCAGCACTTATATTATTAATTAGGGGCTCTTTAGTTGAAGCTGGGGCCGGGACAGGGTGGACTGTATATCCACCATTATCAAGTAATATTGCTCATTCGGGGGCATCTGTAGATTTATCTATTTTTTCCCTTCATCTAGCCGGGGCTTCATCTATTCTTGG
>Lepas_anatifera_OP215525
CCTGATATAGCTTTCCCTCGACTAAATAATATAAGATTTTGACTACTCCCCCCAGCACTTATATTATTAATTAGAGGCTCTTTAGTTGAAGCTGGGGCCGGGACAGGGTGGACTGTATATCCACCATTATCAAGTAATATTGCTCATTCGGGGGCATCTGTAGATTTATCTATTTTTTCCCTTCATCTAGCCGGGGCTTCATCTATTCTTGG
>Lepas_anatifera_OP215495
CCTGATATAGCTTTCCCTCGACTAAATAATATAAGATTTTGGCTACTCCCCCCAGCACTTATATTATTAATTAGAGGCTCTTTAGTTGAAGCTGGGGCCGGGACAGGGTGGACTGTATATCCACCATTATCAAGTAATATTGCTCATTCGGGGGCATCTGTAGATTTATCTATTTTTTCCCTTCATCTAGCCGGGGCTTCATCTATTCTTGG
>Lepas_anatifera_OP215504
CCTGATATAGCTTTCCCTCGACTAAATAATATAAGATTTTGGCTACTCCCCCCAGCACTTATATTATTAATTAGAGGCTCTTTAGTTGAAGCTGGGGCCGGGACAGGGTGGACTGTATATCCACCATTATCAAGTAATATTGCTCATTCGGGGGCATCTGTAGATTTATCTATTTTTTCCCTTCATCTAGCCGGGGCTTCATCTATTCTTGG
>Lepas_anatifera_OP215496
CCTGATATAGCTTTCCCTCGACTAAATAATATAAGATTTTGGCTACTCCCCCCAGCACTTATATTATTAATTAGAGGCTCTTTAGTTGAAGCTGGGGCCGGGACAGGGTGGACTGTATATCCACCATTATCAAGTAATATTGCTCATTCGGGGGCATCTGTAGATTTATCTATTTTTTCCCTTCATCTAGCCGGGGCTTCATCTATTCTTGG
>Lepas_anatifera_OP215494
CCTGATATAGCTTTCCCTCGACTAAATAATATAAGATTTTGGCTACTCCCCCCAGCACTTATATTATTAATTAGAGGCTCTTTAGTTGAAGCTGGGGCCGGGACAGGGTGGACTGTATATCCACCATTATCAAGTAATATTGCTCATTCGGGGGCATCTGTAGATTTATCTATTTTTTCCCTTCATCTAGCCGGGGCTTCATCTATTCTTGG
>Lepas_anatifera_OP215522
CCTGATATAGCTTTCCCTCGACTAAATAATATAAGATTTTGGCTACTCCCCCCAGCACTTATATTATTAATTAGAGGCTCTTTAGTTGAAGCTGGGGCCGGGACAGGGTGGACTGTATATCCACCATTATCAAGTAATATTGCTCATTCGGGGGCATCTGTAGATTTATCTATTTTTTCCCTTCATCTAGCCGGGGCTTCATCTATTCTTGG
>Lepas_anatifera_OP215478
CCTGATATAGCTTTCCCTCGACTAAATAATATAAGATTTTGGCTACTCCCCCCAGCACTTATATTATTAATTAGAGGCTCTTTAGTTGAAGCTGGGGCCGGGACAGGGTGGACTGTATATCCACCATTATCAAGTAATATTGCTCATTCGGGGGCATCTGTAGATTTATCTATTTTTTCCCTTCATCTAGCCGGGGCTTCATCTATTCTTGG
>Lepas_anatifera_OP215480
CCTGATATAGCTTTCCCTCGACTAAATAATATAAGATTTTGGCTACTCCCCCCAGCACTTATATTATTAATTAGAGGCTCTTTAGTTGAAGCTGGGGCCGGGACAGGGTGGACTGTATATCCACCATTATCAAGTAATATTGCTCATTCGGGGGCATCTGTAGATTTATCTATTTTTTCCCTTCATCTAGCCGGGGCTTCATCTATTCTTGG
>Lepas_anatifera_OP215498
CCTGATATAGCTTTCCCTCGACTAAATAATATAAGATTTTGGCTACTCCCCCCAGCACTTATATTATTAATTAGAGGCTCTTTAGTTGAAGCTGGGGCCGGGACAGGGTGGACTGTATATCCACCATTATCAAGTAATATTGCTCATTCGGGGGCATCTGTAGATTTATCTATTTTTTCCCTTCATCTAGCCGGGGCTTCATCTATTCTTGG
>Lepas_anatifera_OP215535
CCTGATATAGCTTTCCCTCGACTAAATAATATAAGATTTTGGCTACTCCCCCCAGCACTTATATTATTAATTAGAGGCTCTTTAGTTGAAGCTGGGGCCGGGACAGGGTGGACTGTATATCCACCATTATCAAGTAATATTGCTCATTCGGGGGCATCTGTAGATTTATCTATTTTTTCCCTTCATCTAGCCGGGGCTTCATCTATTCTTGG
>Lepas_anatifera_OP215544
CCTGATATAGCTTTCCCTCGACTAAATAATATAAGATTTTGGCTACTCCCCCCAGCACTTATATTATTAATTAGAGGCTCTTTAGTTGAAGCTGGGGCCGGGACAGGGTGGACTGTATATCCACCATTATCAAGTAATATTGCTCATTCGGGGGCATCTGTAGATTTATCTATTTTTTCCCTTCATCTAGCCGGGGCTTCATCTATTCTTGG
>Lepas_anatifera_GU993628
CCTGATATAGCTTTCCCTCGACTAAATAATATAAGATTTTGGCTACTCCCCCCAGCACTTATATTATTAATTAGAGGCTCTTTAGTTGAAGCTGGGGCCGGGACAGGGTGGACTGTATATCCACCATTATCAAGTAATATTGCTCATTCGGGGGCATCTGTAGATTTATCTATTTTTTCCCTTCATCTAGCCGGGGCTTCATCTATTCTTGG
>Lepas_anatifera_OP215528
CCTGATATAGCTTTCCCTCGACTAAATAATATAAGATTTTGGCTACTCCCCCCAGCACTTATATTATTAATTAGAGGCTCTTTAGTTGAAGCTGGGGCCGGGACAGGGTGGACTGTATATCCACCATTATCAAGTAATATTGCTCATTCGGGGGCATCTGTAGATTTATCTATTTTTTCCCTTCATCTAGCCGGGGCTTCATCTATTCTTGG
>Lepas_anatifera_OP215515
CCTGATATAGCTTTCCCTCGACTAAATAATATAAGATTTTGGCTACTCCCCCCAGCACTTATATTATTAATTAGAGGCTCTTTAGTTGAAGCTGGGGCCGGGACAGGGTGGACTGTATATCCACCATTATCAAGTAATATTGCTCATTCGGGGGCATCTGTAGATTTATCTATTTTTTCCCTTCATCTAGCCGGGGCTTCATCTATTCTTGG
>Lepas_anatifera_OP215520
CCTGATATAGCTTTCCCTCGACTAAATAATATAAGATTTTGGCTACTCCCCCCAGCACTTATATTATTAATTAGAGGCTCTTTAGTTGAAGCTGGGGCCGGGACAGGGTGGACTGTATATCCACCATTATCAAGTAATATTGCTCATTCGGGGGCATCTGTAGATTTATCTATTTTTTCCCTTCATCTAGCCGGGGCTTCATCTATTCTTGG
>Lepas_anatifera_OP215474
CCTGATATAGCTTTCCCTCGACTAAATAATATAAGATTTTGGCTACTCCCCCCAGCACTTATATTATTAATTAGAGGCTCTTTAGTTGAAGCTGGGGCCGGGACAGGGTGGACTGTATATCCACCATTATCAAGTAATATTGCTCATTCGGGGGCATCTGTAGATTTATCTATTTTTTCCCTTCATCTAGCCGGGGCTTCATCTATTCTTGG
>Lepas_anatifera_OP215508
CCTGATATAGCTTTCCCTCGACTAAATAATATAAGATTTTGGCTACTCCCCCCAGCACTTATATTATTAATTAGAGGCTCTTTAGTTGAAGCTGGGGCCGGGACAGGGTGGACTGTATATCCACCATTATCAAGTAATATTGCTCATTCGGGGGCATCTGTAGATTTATCTATTTTTTCCCTTCATCTAGCCGGGGCTTCATCTATTCTTGG
>Lepas_anatifera_OP215484
CCTGATATAGCTTTCCCTCGACTAAATAATATAAGATTTTGGCTACTCCCCCCAGCACTTATATTATTAATTAGAGGCTCTTTAGTTGAAGCTGGGGCCGGGACAGGGTGGACTGTATATCCACCATTATCAAGTAATATTGCTCATTCGGGGGCATCTGTAGATTTATCTATTTTTTCCCTTCATCTAGCCGGGGCTTCATCTATTCTTGG
>Lepas_anatifera_KU204339
CCTGATATAGCTTTCCCTCGACTAAATAATATAAGATTTTGGCTACTCCCCCCAGCACTTATATTATTAATTAGAGGCTCTTTAGTTGAAGCTGGGGCCGGGACAGGGTGGACTGTATACCCACCATTATCAAGTAATATTGCTCATTCGGGGGCATCTGTAGATTTATCTATTTTTTCCCTTCATCTAGCCGGGGCTTCATCTATTCTTGG
>Lepas_anatifera_OP215485
CCTGATATAGCTTTCCCTCGACTAAATAATATAAGATTTTGGCTACTTCCCCCAGCACTTATATTATTAATTAGAGGCTCTTTAGTTGAAGCTGGGGCCGGAACAGGGTGGACTGTATACCCGCCATTATCAAGAAATATTGCTCATTCGGGGGCATCTGTAGATTTATCTATTTTTTCCCTTCATCTAGCCGGGGCTTCATCTATTCTTGG
>Lepas_anatifera_OP215543
CCTGATATAGCATTCCCTCGACTAAATAATATAAGATTTTGGCTACTTCCCCCAGCACTTATATTATTAATTAGAGGCTCTTTAGTTGAAGCTGGGGCCGGAACAGGGTGGACTGTATATCCACCATTATCAAGTAATATTGCTCATTCGGGTGCATCTGTAGATTTATCTATTTTTTCCCTTCATCTAGCCGGGGCTTCATCTATTCTTGG
>Lepas_anatifera_OP215545
CCTGATATAGCTTTCCCTCGACTAAATAATATAAGATTTTGGCTACTTCCCCCAGCACTTATATTATTAATTAGAGGCTCTTTAGTTGAAGCTGGGGCCGGAACAGGGTGGACTGTATATCCACCATTATCAAGAAATATTGCTCATTCGGGGGCATCTGTAGATTTATCTATTTTTTCCCTTCATCTAGCCGGGGCTTCATCTATTCTTGG
>Lepas_sp._MN813164
CCTGATATAGCTTTCCCTCGACTAAATAATATAAGATTTTGGCTACTTCCCCCAGCACTTATATTATTAATTAGAGGCTCTTTAGTTGAAGCTGGGGCCGGAACAGGGTGGACTGTATACCCACCATTATCAAGTAATATTGCTCATTCGGGGGCATCTGTAGATTTATCTATTTTTTCCCTTCATCTAGCCGGGGCTTCATCTATTCTTGG
>Lepas_anatifera_OP215517
CCTGATATAGCTTTCCCTCGACTAAATAATATAAGATTTTGGCTACTTCCCCCAGCACTTATATTATTAATTAGAGGCTCTTTAGTTGAAGCTGGGGCCGGAACAGGGTGGACTGTATACCCACCATTATCAAGTAATATTGCTCATTCGGGGGCATCTGTAGATTTATCTATTTTTTCCCTTCATCTAGCCGGGGCTTCATCTATTCTTGG
>Lepas_anatifera_OP215534
CCTGATATAGCTTTCCCTCGACTAAATAATATAAGATTTTGGCTACTTCCCCCAGCACTTATATTATTAATTAGAGGCTCTTTAGTTGAAGCTGGGGCCGGAACAGGGTGGACTGTATACCCACCATTATCAAGTAATATTGCTCATTCGGGGGCATCTGTAGATTTATCTATTTTTTCCCTTCATCTAGCCGGGGCTTCATCTATTCTTGG
>Lepas_anatifera_OP215540
CCTGATATAGCTTTCCCTCGACTAAATAATATAAGATTTTGGCTACTTCCCCCAGCACTTATATTATTAATTAGAGGCTCTTTAGTTGAAGCTGGGGCCGGAACAGGGTGGACTGTATACCCACCATTATCAAGTAATATTGCTCATTCGGGGGCATCTGTAGATTTATCTATTTTTTCCCTTCATCTAGCCGGGGCTTCATCTATTCTTGG
>Lepas_anatifera_OP215487
CCTGATATAGCTTTCCCTCGACTAAATAATATAAGATTTTGGCTACTTCCCCCAGCACTTATATTATTAATTAGAGGCTCTTTAGTTGAAGCTGGGGCCGGAACAGGGTGGACTGTATATCCGCCATTATCAAGTAATATTGCTCATTCGGGGGCATCTGTAGATTTATCTATTTTTTCCCTTCATCTAGCCGGGGCTTCATCTATTCTTGG
>Lepas_anatifera_OP215531
CCTGATATAGCTTTCCCTCGACTAAATAATATAAGATTTTGGCTACTTCCCCCAGCACTTATATTATTAATTAGAGGCTCTTTAGTTGAAGCTGGGGCCGGAACAGGGTGGACTGTATATCCACCATTATCGAGTAATATTGCTCATTCGGGGGCATCTGTAGATTTATCTATTTTTTCCCTTCATCTAGCCGGGGCTTCATCTATTCTTGG
>Lepas_anatifera_OP215529
CCTGATATAGCTTTCCCTCGACTAAATAATATAAGATTTTGGCTACTTCCCCCAGCACTTATATTATTAATTAGAGGCTCTTTAGTTGAAGCTGGGGCCGGAACAGGGTGGACTGTATATCCACCCTTATCAAGTAATATTGCTCATTCGGGGGCATCTGTAGATTTATCTATTTTTTCCCTTCATCTAGCCGGGGCTTCATCTATTCTTGG
>Lepas_anatifera_OP215490
CCTGATATAGCTTTCCCTCGACTAAACAATATAAGATTTTGGCTACTTCCCCCAGCACTTATATTATTAATTAGAGGCTCTTTAGTTGAAGCTGGGGCCGGAACAGGGTGGACTGTATATCCACCATTATCAAGTAATATTGCTCATTCGGGGGCATCTGTAGATTTATCTATTTTTTCCCTTCATCTAGCCGGGGCTTCATCTATTCTTGG
>Lepas_anatifera_OP215492
CCTGATATAGCTTTCCCTCGACTAAATAATATAAGATTTTGGCTACTTCCCCCAGCACTTATATTATTAATTAGAGGCTCTTTAGTTGAAGCTGGGGCCGGAACAGGGTGGACTGTATATCCACCATTATCAAGTAATATTGCTCATTCGGGGGCATCTGTAGATTTATCTATTTTTTCCCTTCATCTAGCCGGGGCTTCATCTATTCTTGG
>Lepas_anatifera_OP215539
CCTGATATAGCTTTCCCTCGACTAAATAATATAAGATTTTGGCTACTTCCCCCAGCACTTATATTATTAATTAGAGGCTCTTTAGTTGAAGCTGGGGCCGGAACAGGGTGGACTGTATATCCACCATTATCAAGTAATATTGCTCATTCGGGGGCATCTGTAGATTTATCTATTTTTTCCCTTCATCTAGCCGGGGCTTCATCTATTCTTGG
>Lepas_anatifera_OP215516
CCTGATATAGCTTTCCCTCGACTAAATAATATAAGATTTTGGCTACTTCCCCCAGCACTTATATTATTAATTAGAGGCTCTTTAGTTGAAGCTGGGGCCGGAACAGGGTGGACTGTATATCCACCATTATCAAGTAATATTGCTCATTCGGGGGCATCTGTAGATTTATCTATTTTTTCCCTTCATCTAGCCGGGGCTTCATCTATTCTTGG
>Lepas_anatifera_OP215537
CCTGATATAGCTTTCCCTCGACTAAATAATATAAGATTTTGGCTACTTCCCCCAGCACTTATATTATTAATTAGAGGCTCTTTAGTTGAAGCTGGGGCCGGAACAGGGTGGACTGTATATCCACCATTATCAAGTAATATTGCTCATTCGGGGGCATCTGTAGATTTATCTATTTTTTCCCTTCATCTAGCCGGGGCTTCATCTATTCTTGG
>Lepas_anatifera_OP215489
CCTGATATAGCTTTCCCTCGACTAAATAATATAAGATTTTGGCTACTTCCCCCAGCACTTATATTATTAATTAGAGGCTCTTTAGTTGAAGCTGGGGCCGGAACAGGGTGGACTGTATATCCACCATTATCAAGTAATATTGCTCATTCGGGGGCATCTGTAGATTTATCTATTTTTTCCCTTCATCTAGCCGGGGCTTCATCTATTCTTGG
>Lepas_anatifera_GU993626
CCTGATATAGCTTTCCCTCGACTAAATAATATAAGATTTTGGCTACTTCCCCCAGCACTTATATTATTAATTAGAGGCTCTTTAGTTGAAGCTGGGGCCGGAACAGGGTGGACTGTATATCCACCATTATCAAGTAATATTGCTCATTCGGGGGCATCTGTAGATTTATCTATTTTTTCCCTTCATCTAGCCGGGGCTTCATCTATTCTTGG
>Lepas_anatifera_OP215524
CCTGATATAGCTTTCCCTCGACTAAATAATATAAGATTTTGGCTACTTCCCCCAGCACTTATATTATTAATTAGAGGCTCTTTAGTTGAAGCTGGGGCCGGAACAGGGTGGACTGTATATCCACCATTATCAAGTAATATTGCTCATTCGGGGGCATCTGTAGATTTATCTATTTTTTCCCTTCATCTAGCCGGGGCTTCATCTATTCTTGG
>Lepas_anatifera_OP215526
CCTGATATAGCTTTCCCTCGACTAAATAATATAAGATTTTGGCTACTTCCCCCAGCACTTATATTATTAATTAGAGGCTCTTTAGTTGAAGCTGGGGCCGGAACAGGGTGGACTGTATATCCACCATTATCAAGTAATATTGCTCATTCGGGGGCATCTGTAGATTTATCTATTTTTTCCCTTCATCTAGCCGGGGCTTCATCTATTCTTGG
>Lepas_anatifera_OP215532
CCTGATATAGCTTTCCCTCGACTAAATAATATAAGATTTTGGCTACTTCCCCCAGCACTTATATTATTAATTAGAGGCTCTTTAGTTGAAGCTGGGGCCGGAACAGGGTGGACTGTATATCCACCATTATCAAGTAATATTGCTCATTCGGGGGCATCTGTAGATTTATCTATTTTTTCCCTTCATCTAGCCGGGGCTTCATCTATTCTTGG
>Lepas_anatifera_OP215502
CCTGATATAGCTTTCCCTCGACTAAATAATATAAGATTTTGGCTACTTCCCCCAGCACTTATATTATTAATTAGAGGCTCTTTAGTTGAAGCTGGGGCCGGAACAGGGTGGACTGTATATCCACCATTATCAAGTAATATTGCTCATTCGGGGGCATCTGTAGATTTATCTATTTTTTCCCTTCATCTAGCCGGGGCTTCATCTATTCTTGG
>Lepas_anatifera_OP215507
CCTGATATAGCTTTCCCTCGACTAAATAATATAAGATTTTGGCTACTTCCCCCAGCACTTATATTATTAATTAGAGGCTCTTTAGTTGAAGCTGGGGCCGGAACAGGGTGGACTGTATATCCACCATTATCAAGTAATATTGCTCATTCGGGGGCATCTGTAGATTTATCTATTTTTTCCCTTCATCTAGCCGGGGCTTCATCTATTCTTGG
>Lepas_anatifera_OP215476
CCTGATATAGCTTTCCCTCGACTAAATAATATAAGATTTTGGCTACTTCCCCCAGCACTTATATTATTAATTAGAGGCTCTTTAGTTGAAGCTGGGGCCGGAACAGGGTGGACTGTATATCCACCATTATCAAGTAATATTGCTCATTCGGGGGCATCTGTAGATTTATCTATTTTTTCCCTTCATCTAGCCGGGGCTTCATCTATTCTTGG
>Lepas_anatifera_OP215510
CCTGATATAGCTTTCCCTCGACTAAATAATATAAGATTTTGGCTACTTCCCCCAGCACTTATATTATTAATTAGAGGCTCTTTAGTTGAAGCTGGGGCCGGAACAGGGTGGACTGTATATCCACCATTATCAAGTAATATTGCTCATTCGGGGGCATCTGTAGATTTATCTATTTTTTCCCTTCATCTAGCCGGGGCTTCATCTATTCTTGG
>Lepas_anatifera_OP215486
CCTGATATAGCTTTCCCTCGACTAAATAATATAAGATTTTGGCTACTTCCCCCAGCACTTATATTATTAATTAGAGGCTCTTTAGTTGAAGCTGGGGCCGGAACAGGGTGGACTGTATATCCACCATTATCAAGTAATATTGCTCATTCGGGGGCATCTGTAGATTTATCTATTTTTTCCCTTCATCTAGCCGGGGCTTCATCTATTCTTGG
>Lepas_anatifera_OP215509
CCTGATATAGCTTTCCCTCGACTAAATAATATAAGATTTTGGCTACTTCCCCCAGCACTTATATTATTAATTAGAGGCTCTTTAGTTGAAGCTGGGGCCGGAACAGGGTGGACTGTATATCCACCATTATCAAGTAATATTGCTCATTCGGGGGCATCTGTAGATTTATCTATTTTTTCCCTTCATCTAGCCGGGGCTTCATCTATTCTTGG
>Lepas_anatifera_OP215541
CCTGATATAGCTTTCCCTCGACTAAATAATATAAGATTTTGGCTACTTCCCCCAGCACTTATATTATTAATTAGAGGCTCTTTAGTTGAAGCTGGGGCCGGAACAGGGTGGACTGTATATCCACCATTATCAAGTAATATTGCTCATTCGGGGGCATCTGTAGATTTATCTATTTTTTCCCTTCATCTAGCCGGGGCTTCATCTATTCTTGG
>Lepas_anatifera_OP215527
CCTGATATAGCTTTCCCTCGACTAAATAATATAAGATTTTGGCTACTTCCCCCAGCACTTATATTATTAATTAGAGGCTCTTTAGTTGAAGCTGGGGCCGGAACAGGGTGGACTGTATATCCACCATTATCAAGTAATATTGCTCATTCGGGGGCATCTGTAGATTTATCTATTTTTTCCCTTCATCTAGCCGGGGCTTCATCTATTCTTGG
>Lepas_anatifera_OP215501
CCTGATATAGCTTTCCCTCGACTAAATAATATAAGATTTTGGCTACTTCCCCCAGCACTTATATTATTAATTAGAGGCTCTTTAGTTGAAGCTGGGGCCGGAACAGGGTGGACTGTATATCCACCATTATCAAGTAATATTGCTCATTCGGGGGCATCTGTAGATTTATCTATTTTTTCCCTTCATCTAGCCGGGGCTTCATCTATTCTTGG
>Lepas_anatifera_OP215514
CCTGATATAGCTTTCCCTCGACTAAATAATATAAGATTTTGGCTACTTCCCCCAGCACTTATATTATTAATTAGAGGCTCTTTAGTTGAAGCTGGGGCCGGAACAGGGTGGACTGTATATCCACCATTATCAAGTAATATTGCTCATTCGGGGGCATCTGTAGATTTATCTATTTTTTCCCTTCATCTAGCCGGGGCTTCATCTATTCTTGG
>Lepas_anatifera_OP215521
CCTGATATAGCTTTCCCTCGACTAAATAATATAAGATTTTGGCTACTTCCCCCAGCACTTATATTATTAATTAGAGGCTCTTTAGTTGAAGCTGGGGCCGGAACAGGGTGGACTGTATATCCACCATTATCAAGTAATATTGCTCATTCGGGGGCATCTGTAGATTTATCTATTTTTTCCCTTCATCTAGCCGGGGCTTCATCTATTCTTGG
>Lepas_anatifera_GU993589
CCTGATATAGCTTTCCCTCGACTAAACAATATAAGATTCTGACTTCTACCTCCAGCACTTATACTATTAATTAGGGGTTCGTTAGTTGAAGCCGGGGCTGGAACGGGATGAACCGTTTACCCTCCCCTATCGAGAAATATTGCTCACTCCGGGGCATCTGTAGATTTATCTATTTTCTCCCTTCATTTAGCTGGCGCCTCATCTATTCTTGG
>Lepas_anatifera_GU993598
CCTGATATAGCTTTCCCTCGACTAAACAATATAAGATTCTGACTTCTACCTCCAGCACTTATACTATTAATTAGGGGTTCGTTAGTTGAAGCCGGGGCTGGAACGGGATGGACCGTTTACCCTCCCCTATCGAGAAATATTGCTCACTCCGGGGCATCTGTAGATTTATCTATTTTCTCCCTTCATTTAGCTGGTGCCTCATCTATTCTTGG
>Lepas_anatifera_GU993601
CCTGATATAGCTTTCCCTCGACTAAACAATATAAGATTCTGACTTCTACCTCCAGCACTTATACTATTAATTAGGGGTTCGTTAGTTGAAGCCGGGGCTGGAACGGGATGAACCGTTTACCCTCCCCTATCGAGAAATATTGCTCACTCCGGGGCATCTGTAGATTTATCTATTTTCTCCCTTCATTTAGCTGGTGCCTCATCTATTCTTGG
>Lepas_anatifera_GU993588
CCTGATATAGCTTTCCCTCGACTAAACAATATAAGATTCTGACTTCTACCTCCAGCACTTATACTATTAATTAGGGGTTCGTTAGTTGAAGCCGGGGCTGGAACGGGATGAACCGTTTACCCTCCCCTATCGAGGAATATTGCTCATTCCGGAGCATCTGTAGATTTATCTATTTTCTCCCTTCATTTAGCTGGTGCCTCATCTATTCTTGG
>Lepas_anatifera_GU993595
CCTGATATAGCTTTCCCTCGACTAAACAATATAAGGTTCTGACTTCTACCTCCAGCACTTATACTATTAATTAGGGGTTCGTTAGTTGAAGCCGGGGCTGGAACGGGATGAACCGTTTACCCTCCCCTATCGAGAAATATTGCTCACTCCGGAGCATCTGTAGATTTATCTATTTTCTCCCTTCATTTAGCTGGTGCCTCATCTATTCTTGG
>Lepas_anatifera_GU993594
CCTGATATAGCTTTCCCTCGACTAAACAATATAAGGTTCTGACTTCTACCTCCAGCACTTATACTATTAATTAGGGGTTCGTTAGTTGAAGCCGGGGCTGGAACGGGATGAACCGTTTACCCTCCCCTATCGAGAAATATTGCTCACTCCGGAGCATCTGTAGATTTATCTATTTTCTCCCTTCATTTAGCTGGTGCCTCATCTATTCTTGG
>Lepas_anatifera_GU993602
CCTGATATAGCTTTCCCTCGACTAAACAATATAAGATTCTGACTTCTACCTCCAGCACTTATACTATTAATTAGGGGTTCGTTAGTTGAAGCCGGGGCTGGAACGGGATGAACCGTTTACCCTCCCCTATCGAGAAATATTGCTCACTCCGGAGCATCTGTAGATTTATCTATTTTCTCCCTTCATTTGGCTGGTGCCTCATCTATTCTTGG
>Lepas_anatifera_GU993600
CCTGATATAGCTTTCCCTCGACTAAACAATATAAGATTCTGACTTCTACCACCAGCACTTATACTATTAATTAGGGGTTCGTTAGTTGAAGCCGGGGCTGGAACGGGATGAACCGTTTACCCTCCCCTATCGAGAAATATTGCTCACTCCGGAGCATCTGTAGATTTATCTATTTTCTCCCTTCATTTAGCTGGTGCCTCATCTATTCTTGG
>Lepas_anatifera_GU993592
CCTGATATAGCTTTCCCTCGACTAAACAATATAAGATTCTGACTTCTACCCCCAGCACTTATACTATTAATTAGGGGTTCGTTAGTTGAAGCCGGGGCTGGAACGGGATGAACCGTTTACCCTCCCCTATCGAGAAATATTGCTCACTCCGGAGCATCTGTAGATTTATCTATTTTCTCCCTTCATTTAGCTGGTGCCTCATCTATTCTTGG
>Lepas_anatifera_GU993591
CCTGATATAGCTTTCCCTCGACTAAACAATATAAGATTCTGACTTCTACCTCCAGCACTTATACTATTAATTAGGGGTTCGTTAGTTGAAGCCGGGGCTGGAACAGGATGAACCGTTTACCCTCCCCTATCGAGAAATATTGCTCACTCCGGAGCATCTGTAGATTTATCTATTTTCTCCCTTCATTTAGCTGGTGCCTCATCTATTCTTGG
>Lepas_anatifera_GU993596
CCTGATATAGCTTTCCCTCGACTAAACAATATAAGATTCTGACTTCTACCTCCAGCACTTATACTATTAATTAGAGGTTCGTTAGTTGAAGCCGGGGCTGGAACGGGATGAACCGTTTACCCTCCCCTATCGAGAAATATTGCTCACTCCGGAGCATCTGTAGATTTATCTATTTTCTCCCTTCATTTAGCTGGTGCCTCATCTATTCTTGG
>Lepas_anatifera_GU993597
CCTGATATAGCTTTCCCTCGACTAAACAATATAAGATTCTGACTTCTACCTCCAGCACTTATACTATTAATTAGGGGTTCGTTAGTTGAAGCCGGGGCTGGAACGGGATGAACCGTTTACCCTCCCCTATCGAGAAATATTGCTCACTCCGGAGCATCTGTAGATTTATCTATTTTCTCCCTTCATTTAGCTGGTGCCTCATCTATTCTTGG
>Lepas_anatifera_GU993590
CCTGATATAGCTTTCCCTCGACTAAACAATATAAGATTCTGACTTCTACCTCCAGCACTTATACTATTAATTAGGGGTTCGTTAGTTGAAGCCGGGGCTGGAACGGGATGAACCGTTTACCCTCCCCTATCGAGAAATATTGCTCACTCCGGAGCATCTGTAGATTTATCTATTTTCTCCCTTCATTTAGCTGGTGCCTCATCTATTCTTGG
>Lepas_anatifera_GU993599
CCTGATATAGCTTTCCCTCGACTAAACAATATAAGATTCTGACTTCTACCTCCAGCACTTATACTATTAATTAGGGGTTCGTTAGTTGAAGCCGGGGCTGGAACGGGATGAACCGTTTACCCTCCCCTATCGAGAAATATTGCTCACTCCGGAGCATCTGTAGATTTATCTATTTTCTCCCTTCATTTAGCTGGTGCCTCATCTATTCTTGG
>Lepas_anatifera_GU993593
CCTGATATAGCTTTCCCTCGACTAAACAATATAAGATTCTGACTTCTACCTCCAGCACTTATACTATTAATTAGGGGTTCGTTAGTTGAAGCCGGGGCTGGAACGGGATGAACCGTTTACCCTCCCCTATCGAGAAATATTGCTCACTCCGGAGCATCTGTAGATTTATCTATTTTCTCCCTTCATTTAGCTGGTGCCTCATCTATTCTTGG
>Lepas_testudinata_KC138478
CCTGATATGGCTTTCCCTCGACTTAACAACATAAGGTTTTGGTTACTTCCTCCCGCCCTTATACTATTGATTAGAGGATCATTAGTTGAAGCCGGAGCTGGCACGGGCTGAACTGTTTACCCCCCTTTATCAAGAAATATTGCTCACTCAGGAGCATCAGTAGATTTATCTATTTTCTCCCTTCACTTAGCAGGGGCCTCATCTATTCTTGG
>Lepas_anatifera_OP215422
CCTGATATGGCTTTCCCTCGACTTAACAACATAAGGTTTTGGTTACTTCCTCCCGCCCTTATACTATTAATTAGGGGGTCATTAGTTGAAGCCGGAGCTGGCACAGGCTGAACTGTTTACCCCCCTTTGTCAAGAAATATTGCTCACTCAGGAGCATCAGTAGATTTATCTATTTTCTCCCTTCACTTAGCAGGGGCTTCATCTATTCTTGG
>Lepas_anatifera_OP215465
CCTGATATGGCTTTCCCTCGACTTAACAACATAAGGTTTTGGTTACTTCCTCCCGCCCTTATGCTATTAATTAGAGGATCATTAGTTGAAGCTGGAGCTGGCACAGGCTGAACTGTTTACCCCCCTTTATCAAGAAATATTGCTCACTCAGGAGCATCAGTAGATTTATCTATTTTCTCCCTTCACTTAGCAGGGGCTTCATCTATTCTTGG
>Lepas_anatifera_OP215472
CCTGATATGGCTTTCCCTCGACTTAACAACATAAGGTTTTGGTTACTTCCTCCCGCCCTTATACTATTAATTAGAGGATCATTAGTTGAAGCTGGAGCTGGCACAGGCTGAACTGTTTACCCCCCTTTATCAAGAAATATTGCTCACTCAGGAGCATCAGTAGATTTATCTATTTTCTCCCTTCACTTAGCGGGGGCTTCATCTATTCTTGG
>Lepadidae_sp._KU204333
CCTGATATGGCTTTCCCTCGACTTAACAACATAAGGTTTTGGTTACTTCCTCCCGCCCTTATACTATTAATTAGAGGATCATTAGTTGAAGCTGGAGCTGGCACAGGCTGAACTGTTTACCCCCCTTTATCAAGAAATATTGCTCACTCAGGAGCATCAGTAGATTTATCTATTTTCTCCCTTCACTTAGCAGGGGCTTCATCTATTTTTGG
>Lepas_anatifera_OP215445
CCTGATATGGCTTTCCCTCGACTTAACAACATAAGGTTTTGGTTACTTCCTCCCGCCCTTATACTATTAATTAGAGGATCATTAGTTGAAGCTGGAGCTGGCACAGGCTGAACTGTTTACCCCCCTTTATCAAGAAATATTGCTCACTCAGGAGCATCAGTAGATTTATCTATTTTCTCCCTTCACTTAGCAGGGGCTTCATCTATTCTTGG
>Lepas_testudinata_KC138477
CCTGATATGGCTTTCCCTCGACTTAACAACATAAGGTTTTGGTTACTTCCTCCTGCCCTTATACTATTAATTAGAGGATCATTAGTTGAAGCCGGAGCTGGTACAGGCTGAACTGTTTACCCCCCTTTATCAAGAAATATTGCTCACTCAGGAGCATCAGTAGATTTATCTATTTTCTCCCTTCACTTAGCAGGGGCTTCATCTATTCTTGG
>Lepas_anatifera_OP215418
CCTGATATGGCTTTCCCTCGACTTAACAACATAAGGTTTTGGTTACTTCCTCCCGCCCTTATACTATTAATTAGAGGATCATTAGTTGAAGCCGGAGCTGGTACAGGCTGAACTGTTTACCCCCCTTTATCAAGAAATATTGCTCACTCAGGGGCATCAGTAGATTTATCTATTTTCTCCCTTCACTTAGCAGGGGCTTCATCTATTCTTGG
>Lepas_anatifera_OP215425
CCTGATATGGCTTTCCCTCGACTTAACAACATAAGGTTTTGGTTACTTCCTCCCGCCCTTATACTATTAATTAGGGGATCATTAGTTGAAGCCGGAGCTGGCACAGGCTGAACTGTTTACCCCCCTTTATCAAGAAATATTGCTCACTCAGGAGCGTCAGTAGATTTATCTATTTTCTCCCTTCACTTAGCAGGGGCTTCATCTATTCTTGG
>Lepas_anatifera_OP215437
CCTGATATGGCTTTCCCTCGACTTAACAACATAAGGTTTTGGTTACTTCCTCCCGCCCTTATACTATTAATTAGAGGATCATTAGTTGAAGCCGGAGCTGGCACAGGCTGAACTGTTTACCCCCCCTTATCAAGAAATATTGCTCACTCAGGAGCATCAGTAGATTTGTCTATTTTCTCCCTTCACTTAGCAGGGGCTTCATCTATTCTTGG
>Lepas_anatifera_OP215431
CCTGATATGGCTTTCCCTCGACTTAACAACATAAGGTTTTGGTTACTTCCTCCCGCCCTTATACTATTAATTAGAGGATCATTAGTTGAAGCCGGAGCTGGCACAGGCTGAACTGTTTACCCCCCCTTATCAAGAAATATTGCTCACTCAGGAGCATCAGTAGATTTATCTATTTTCTCCCTTCACTTAGCAGGGGCTTCATCTATTCTTGG
>Lepas_anatifera_OP215419
CCTGATATGGCTTTCCCTCGACTTAACAACATAAGGTTTTGGTTACTTCCTCCCGCCCTTATACTATTAATTAGAGGATCATTAGTTGAAGCCGGAGCTGGCACAGGCTGAACTGTTTACCCCCCCTTATCAAGAAATATTGCTCACTCAGGAGCATCAGTAGATTTATCTATTTTCTCCCTTCACTTAGCAGGGGCTTCATCTATTCTTGG
>Lepas_anatifera_OP215438
CCTGATATGGCTTTCCCTCGACTTAACAACATAAGGTTTTGGTTACTTCCTCCCGCCCTTATACTATTAATTAGAGGATCGTTAGTTGAAGCCGGAGCTGGCACAGGCTGAACTGTTTACCCTCCTTTATCAAGAAATATTGCTCACTCAGGAGCATCAGTAGATTTATCTATTTTCTCCCTTCACTTAGCAGGGGCTTCATCTATTCTTGG
>Lepas_anatifera_OP215439
CCTGATATGGCTTTCCCTCGACTTAACAACATAAGGTTTTGGTTACTTCCTCCCGCCCTTATACTATTAATTAGAGGATCGTTAGTTGAAGCCGGAGCTGGCACAGGCTGAACTGTTTACCCTCCTTTATCAAGAAATATTGCTCACTCAGGAGCATCAGTAGATTTATCTATTTTCTCCCTTCACTTAGCAGGGGCTTCATCTATTCTTGG
>Lepas_anatifera_OP215440
CCTGATATGGCTTTCCCTCGACTTAACAACATAAGGTTTTGGTTACTTCCTCCCGCCCTTATACTATTAATTAGAGGATCGTTAGTTGAAGCCGGAGCTGGCACAGGCTGAACTGTTTACCCTCCTTTATCAAGAAATATTGCTCACTCAGGAGCATCAGTAGATTTATCTATTTTCTCCCTTCACTTAGCAGGGGCTTCATCTATTCTTGG
>Lepas_anatifera_OP215441
CCTGATATGGCTTTCCCTCGACTTAACAACATAAGGTTTTGGTTACTTCCTCCCGCCCTTATACTATTAATTAGAGGATCGTTAGTTGAAGCCGGAGCTGGCACAGGCTGAACTGTTTACCCTCCTTTATCAAGAAATATTGCTCACTCAGGAGCATCAGTAGATTTATCTATTTTCTCCCTTCACTTAGCAGGGGCTTCATCTATTCTTGG
>Lepas_anatifera_OP215464
CCTGATATGGCTTTCCCTCGACTTAACAACATAAGGTTTTGGTTACTTCCTCCCGCCCTTATACTATTAATTAGAGGATCGTTAGTTGAAGCCGGAGCTGGCACAGGCTGAACTGTTTACCCTCCTTTATCAAGAAATATTGCTCACTCAGGAGCATCAGTAGATTTATCTATTTTCTCCCTTCACTTAGCAGGGGCTTCATCTATTCTTGG
>Lepas_anatifera_OP215442
CCTGATATGGCTTTCCCTCGACTTAACAACATAAGGTTTTGGTTACTTCCTCCCGCCCTTATACTGTTAATTAGAGGATCGTTAGTTGAAGCCGGAGCTGGCACAGGCTGAACTGTTTACCCCCCTTTATCAAGAAATATTGCTCACTCAGGAGCATCAGTAGATTTATCTATTTTCTCCCTTCACTTAGCAGGGGCTTCATCTATTCTTGG
>Lepas_anatifera_OP215436
CCTGACATGGCTTTCCCTCGACTTAACAACATAAGGTTTTGGTTACTTCCTCCCGCCCTTATACTATTAATTAGAGGATCGTTAGTTGAAGCCGGAGCTGGCACAGGCTGAACTGTTTACCCCCCTTTATCAAGAAATATTGCTCACTCAGGAGCATCAGTAGATTTATCTATTTTCTCCCTTCACTTAGCAGGGGCTTCATCTATTCTTGG
>Lepas_anatifera_OP215457
CCCGATATGGCTTTCCCTCGACTTAACAACATAAGGTTTTGGTTACTTCCTCCCGCCCTTATACTATTAATTAGAGGATCATTAGTTGAAGCCGGAGCTGGCACAGGCTGAACTGTTTACCCCCCTTTATCAAGAAATATTGCTCACTCAGGAGCATCAGTAGATTTATCTATTTTCTCCCTTCACTTAGCAGGGGCTTCATCTATTCTTGG
>Lepas_sp._MG936588
CCTGATATGGCTTTCCCTCGACTTAACAACATAAGGTTTTGGTTACTTCCTCCCGCCCTTATACTATTAATTAGAGGATCATTAGTTGAAGCCGGAGCTGGCACAGGCTGAACTGTTTACCCCCCTTTATCAAGAAATATTGCTCACTCAGGAGCATCAGTAGATTTGTCTATTTTCTCCCTTCACTTAGCAGGGGCTTCATCTATTCTTGG
>Lepas_anatifera_OP215461
CCTGATATGGCTTTCCCTCGACTTAACAACATAAGGTTTTGGTTACTTCCTCCCGCCCTTATACTATTAATTAGAGGATCATTAGTTGAAGCCGGAGCTGGCACAGGCTGAACTGTTTACCCCCCTTTATCAAGAAATATTGCTCACTCAGGAGCATCAGTAGATTTGTCTATTTTCTCCCTTCACTTAGCAGGGGCTTCATCTATTCTTGG
>Lepas_anatifera_OP215423
CCTGATATGGCTTTCCCCCGACTTAACAACATAAGGTTTTGGTTACTTCCTCCCGCCCTTATACTATTAATTAGAGGATCATTAGTTGAAGCCGGAGCTGGCACAGGCTGAACTGTTTACCCCCCTTTATCAAGAAATATTGCTCACTCAGGAGCATCAGTAGATTTATCTATTTTCTCCCTTCACTTAGCAGGGGCTTCATCTATTCTTGG
>Lepas_anatifera_OP215434
CCTGATATGGCTTTCCCTCGACTTAACAACATAAGGTTTTGGTTACTTCCTCCCGCCCTTATACTATTAATTAGAGGATCATTAGTTGAAGCCGGAGCTGGCACAGGCTGAACTGTTTACCCCCCTTTATCAAGAAATATTGCTCACTCAGGAGCATCGGTAGATTTATCTATTTTCTCCCTTCACTTAGCAGGGGCTTCATCTATTCTTGG
>Lepas_anatifera_OP215453
CCTGATATGGCTTTCCCTCGACTTAACAACATAAGGTTTTGGTTACTTCCTCCCGCCCTTATACTATTAATTAGAGGATCGTTAGTTGAAGCCGGAGCTGGCACAGGCTGAACTGTTTACCCCCCTTTATCAAGAAATATTGCTCACTCAGGAGCATCAGTAGATTTATCTATTTTCTCCCTTCACTTAGCAGGGGCTTCATCTATTCTTGG
>Lepas_anatifera_OP215443
CCTGATATGGCTTTCCCTCGACTTAACAACATAAGGTTTTGGTTACTTCCTCCCGCCCTTATACTATTAATTAGAGGATCGTTAGTTGAAGCCGGAGCTGGCACAGGCTGAACTGTTTACCCCCCTTTATCAAGAAATATTGCTCACTCAGGAGCATCAGTAGATTTATCTATTTTCTCCCTTCACTTAGCAGGGGCTTCATCTATTCTTGG
>Lepas_anatifera_OP215430
CCTGATATGGCTTTCCCTCGACTTAACAACATAAGGTTTTGGTTACTTCCTCCCGCCCTTATACTATTAATTAGAGGATCGTTAGTTGAAGCCGGAGCTGGCACAGGCTGAACTGTTTACCCCCCTTTATCAAGAAATATTGCTCACTCAGGAGCATCAGTAGATTTATCTATTTTCTCCCTTCACTTAGCAGGGGCTTCATCTATTCTTGG
>Lepas_anatifera_OP215459
CCTGATATGGCTTTCCCTCGACTTAACAACATAAGGTTTTGGTTACTTCCTCCCGCCCTTATACTATTAATTAGAGGATCGTTAGTTGAAGCCGGAGCTGGCACAGGCTGAACTGTTTACCCCCCTTTATCAAGAAATATTGCTCACTCAGGAGCATCAGTAGATTTATCTATTTTCTCCCTTCACTTAGCAGGGGCTTCATCTATTCTTGG
>Lepas_anatifera_OP215433
CCTGATATGGCTTTCCCTCGACTTAACAACATAAGGTTTTGGTTACTTCCTCCCGCCCTTATACTATTAATTAGAGGATCATTAGTTGAAGCCGGAGCTGGCACAGGCTGAACTGTTTACCCCCCTTTATCAAGAAATATTGCTCACTCAGGAGCATCAGTAGATTTATCTATTTTCTCCCTTCACTTAGCAGGGGCTTCATCTATTCTTGG
>Lepadidae_sp._KU204247
CCTGATATGGCTTTCCCTCGACTTAACAACATAAGGTTTTGGTTACTTCCTCCCGCCCTTATACTATTAATTAGAGGATCATTAGTTGAAGCCGGAGCTGGCACAGGCTGAACTGTTTACCCCCCTTTATCAAGAAATATTGCTCACTCAGGAGCATCAGTAGATTTATCTATTTTCTCCCTTCACTTAGCAGGGGCTTCATCTATTCTTGG
>Lepas_anatifera_OP215420
CCTGATATGGCTTTCCCTCGACTTAACAACATAAGGTTTTGGTTACTTCCTCCCGCCCTTATACTATTAATTAGAGGATCATTAGTTGAAGCCGGAGCTGGCACAGGCTGAACTGTTTACCCCCCTTTATCAAGAAATATTGCTCACTCAGGAGCATCAGTAGATTTATCTATTTTCTCCCTTCACTTAGCAGGGGCTTCATCTATTCTTGG
>Lepas_anatifera_OP215444
CCTGATATGGCTTTCCCTCGACTTAACAACATAAGGTTTTGGTTACTTCCTCCCGCCCTTATACTATTAATTAGAGGATCATTAGTTGAAGCCGGAGCTGGCACAGGCTGAACTGTTTACCCCCCTTTATCAAGAAATATTGCTCACTCAGGAGCATCAGTAGATTTATCTATTTTCTCCCTTCACTTAGCAGGGGCTTCATCTATTCTTGG
>Lepas_anatifera_OP215458
CCTGATATGGCTTTCCCTCGACTTAACAACATAAGGTTTTGGCTACTTCCTCCCGCCCTTATACTATTAATTATAGGATCATTATTTGAAGCCGGAGCTGGCACAGGTTGAACTGTTTACCCCCCCTTATCAAGAAATATTGCTCACTCAGGAGCATCAGTAGATTTATCTATTTTCTCCCTTCACTTAGCGGGGGCTTCATCTATTCTTGG
>Lepas_anatifera_OP215467
CCTGATATGGCTTTCCCTCGACTTAACAACATAAGGTTTTGGCTACTTCCTCCCGCCCTTATACTATTAATTAGAGGATCATTAGTTGAAGCCGGAGCTGGCACAGGTTGAACTGTATACCCCCCCTTATCAAGAAATATTGCTCACTCAGGAGCATCAGTAGATTTATCTATTTTCTCCCTTCACTTAGCGGGGGCTTCATCTATTCTTGG
>Lepas_anatifera_OP215469
CCTGATATGGCTTTCCCTCGACTTAACAACATAAGGTTTTGGCTACTTCCTCCCGCCCTTATACTATTAATTAGAGGATCATTAGTTGAAGCCGGAGCTGGCACAGGTTGAACTGTATACCCCCCCTTATCAAGAAATATTGCTCACTCAGGAGCATCAGTAGATTTATCTATTTTCTCCCTTCACTTAGCGGGGGCTTCATCTATTCTTGG
>Lepas_anatifera_OP215471
CCTGATATGGCTTTCCCTCGACTTAACAACATAAGGTTTTGGCTACTTCCTCCCGCCCTTATACTATTAATTAGAGGATCATTAGTTGAAGCCGGAGCTGGCACAGGTTGAACTGTATACCCCCCCTTATCAAGAAATATTGCTCACTCAGGAGCATCAGTAGATTTATCTATTTTCTCCCTTCACTTAGCGGGGGCTTCATCTATTCTTGG
>Lepas_sp._MG936395
CCTGATATGGCTTTCCCTCGACTTAACAACATAAGGTTTTGGCTACTTCCTCCCGCCCTTATACTATTAATTAGAGGATCATTAGTTGAAGCCGGAGCTGGCACAGGTTGAACTGTTTACCCCCCCCTATCAAGAAATATTGCTCACTCAGGAGCATCAGTAGATTTATCTATTTTCTCCCTTCACTTAGCGGGGGCTTCATCTATTCTTGG
>Lepas_sp._MG936295
CCTGATATGGCTTTCCCTCGACTTAACAACATAAGGTTTTGGCTACTTCCTCCCGCCCTTATACTATTAATTAGAGGATCATTAGTTGAAGCCGGAGCTGGCACAGGTTGAACTGTTTACCCTCCCTTATCAAGAAATATTGCTCACTCAGGAGCATCAGTAGATTTATCTATTTTCTCCCTTCACTTAGCGGGGGCTTCATCTATTCTTGG
>Lepas_anatifera_OP215447
CCTGATATGGCTTTCCCTCGACTTAACAACATAAGGTTTTGGCTACTTCCTCCCGCCCTTATACTATTAATTAGAGGATCATTAGTTGAAGCCGGAGCTGGCACAGGTTGAACTGTTTACCCCCCCTTATCAAGAAATATTGCTCACTCAGGAGCATCAGTAGATTTATCTATTTTCTCCCTTCACTTAGCGGGGGCTTCATCTATTCTTGG
>Lepas_anatifera_OP215468
CCTGATATGGCTTTCCCTCGACTTAACAACATAAGGTTTTGGCTACTTCCTCCCGCCCTTATACTATTAATTAGAGGATCATTAGTTGAAGCCGGAGCTGGCACAGGTTGAACTGTTTACCCCCCCTTATCAAGAAATATTGCTCACTCAGGAGCATCAGTAGATTTATCTATTTTCTCCCTTCACTTAGCGGGGGCTTCATCTATTCTTGG
>Lepas_anatifera_OP215446
CCTGATATAGCTTTCCCTCGACTTAACAACATAAGGTTTTGACTACTTCCTCCCGCCCTTATACTATTAATTAGAGGATCATTAGTTGAAGCCGGAGCTGGCACAGGTTGAACTGTTTACCCCCCTTTATCAAGAAATATTGCTCACTCAGGAGCATCAGTAGATTTATCTATTTTCTCCCTTCACTTAGCGGGGGCTTCATCTATTCTTGG
>Lepas_anatifera_OP215424
CCTGATATGGCTTTCCCTCGACTTAACAACATAAGGTTTTGACTACTTCCTCCCGCCCTTATACTATTAATTAGAGGATCATTAGTTGAAGCCGGAGCTGGCACAGGTTGAACTGTTTACCCCCCTTTATCAAGAAATATTGCTCACTCAGGAGCATCAGTAGATTTATCTATTTTCTCCCTTCACTTAGCGGGGGCTTCATCTATTCTTGG
>Lepas_anatifera_OP215449
CCTGATATAGCTTTCCCTCGACTTAACAACATAAGGTTTTGGCTACTTCCTCCCGCCCTTATACTATTAATTAGAGGATCATTAGTTGAAGCCGGAGCTGGCACAGGTTGAACTGTTTACCCCCCTTTATCAAGAAATATTGCTCACTCAGGGGCTTCAGTAGATTTATCTATTTTCTCCCTTCACTTAGCGGGGGCTTCATCTATTCTTGG
>Lepas_anatifera_OP215462
CCTGATATAGCTTTCCCTCGACTTAACAACATAAGGTTTTGGCTACTTCCTCCCGCCCTTATACTATTAATTAGAGGATCATTAGTTGAAGCCGGAGCTGGCACAGGTTGAACTGTTTACCCCCCTTTATCAAGAAATATTGCTCACTCAGGGGCTTCAGTAGATTTATCTATTTTCTCCCTTCACTTAGCGGGGGCTTCATCTATTCTTGG
>Lepas_anatifera_OP215426
CCTGATATGGCTTTCCCTCGACTTAACAACATAAGGTTTTGGCTACTTCCTCCCGCCCTTATACTATTAATTAGAGGATCATTAGTTGAAGCCGGAGCTGGCACAGGTTGAACTGTTTACCCTCCTTTATCAAGGAATATTGCTCACTCAGGAGCATCAGTAGATTTATCTATTTTCTCCCTTCACTTAGCGGGGGCTTCATCTATTCTTGG
>Lepas_anatifera_OP215455
CCTGATATGGCTTTCCCTCGACTTAACAACATAAGGTTTTGGCTACTTCCTCCCGCCCTTATACTATTAATTAGAGGATCATTAGTTGAAGCCGGAGCTGGCACAGGTTGAACTGTTTACCCCCCTTTATCAAGGAATATTGCTCACTCAGGAGCATCAGTAGATTTATCTATTTTCTCCCTTCACTTAGCGGGGGCTTCATCTATTCTTGG
>Lepas_anatifera_OP215452
CCTGATATGGCTTTCCCTCGACTTAACAACATAAGGTTTTGGTTACTTCCTCCCGCCCTTATACTATTAATTAGAGGATCATTAGTTGAAGCCGGAGCTGGTACAGGTTGAACTGTTTACCCCCCTTTATCAAGAAATATTGCTCACTCAGGAGCATCAGTAGATTTATCTATTTTCTCCCTTCACTTAGCGGGGGCTTCATCTATTCTTGG
>Lepas_anatifera_OP215470
CCTGATATGGCTTTCCCTCGACTTAACAACATAAGGTTTTGGTTACTTCCTCCCGCCCTTATACTATTAATTAGAGGATCATTAGTTGAAGCCGGAGCTGGCACAGGTTGAACTGTTTACCCCCCTTTATCAAGAAATATTGCTCACTCAGGAGCATCAGTAGATTTATCTATTTTCTCCCTTCACTTAGCGGGGGCTTCATCTATTCTTGG
>Lepas_anatifera_OP215466
CCTGATATGGCTTTCCCTCGACTTAACAACATAAGGTTTTGGTTACTTCCTCCCGCCCTTATACTATTAATTAGAGGATCATTAGTTGAAGCCGGAGCTGGCACAGGTTGAACTGTTTACCCCCCTTTATCAAGAAATATTGCTCACTCAGGAGCATCAGTAGATTTATCTATTTTCTCCCTTCACTTAGCGGGGGCTTCATCTATTCTTGG
>Lepas_anatifera_OP215473
CCTGATATGGCTTTCCCTCGACTCAACAACATAAGGTTTTGGCTACTTCCTCCCGCCCTTATACTATTAATTAGAGGATCATTAGTTGAAGCCGGAGCTGGCACAGGTTGAACTGTTTACCCCCCTTTATCAAGAAATATTGCTCACTCAGGAGCATCAGTAGATTTATCTATTTTCTCCCTTCACTTAGCGGGGGCTTCATCTATTCTTGG
>Lepas_anatifera_KU204254
CCTGATATGGCTTTCCCTCGACTTAACAACATAAGGTTTTGGCTACTTCCTCCCGCCCTTATACTATTAATTAGAGGATCATTAGTTGAAGCCGGAGCTGGCACAGGTTGAACTGTTTACCCGCCTTTATCAAGAAATATTGCTCACTCAGGAGCATCAGTAGATTTATCTATTTTCTCCCTTCACTTAGCGGGGGCTTCATCTATTCTTGG
>Lepas_anatifera_OP215450
CCTGATATGGCTTTCCCTCGACTTAACAACATAAGGTTTTGGCTACTTCCTCCCGCCCTTATACTATTAATCAGAGGATCATTAGTTGAAGCCGGAGCTGGCACAGGTTGAACTGTTTACCCCCCTTTATCAAGAAATATTGCTCACTCAGGAGCATCAGTAGATTTATCTATTTTCTCCCTTCACTTAGCGGGGGCTTCATCTATTCTTGG
>Lepas_anatifera_OP215463
CCTGATATGGCTTTCCCTCGACTTAACAACATAAGGTTTTGGCTACTTCCTCCCGCCCTTATACTATTAATTAGAGGATCATTAGTTGAAGCCGGAGCTGGCACAGGTTGAACTGTTTACCCCCCTTTATCAAGAAATATTGCTCACTCGGGAGCATCAGTAGATTTATCTATTTTCTCCCTTCACTTAGCGGGGGCTTCATCTATTCTTGG
>Lepas_anatifera_OP215417
CCTGATATGGCTTTCCCTCGACTTAACAACATAAGGTTTTGGCTACTTCCTCCCGCCCTTATACTATTAATTAGAGGATCATTAGTTGAAGCCGGAGCTGGCACAGGTTGAACTGTTTACCCCCCTTTATCAAGAAATATTGCTCACTCAGGGGCATCAGTAGATTTATCTATTTTCTCCCTTCACTTAGCGGGGGCTTCATCTATTCTTGG
>Lepas_anatifera_OP215451
CCTGATATGGCTTTCCCTCGACTTAACAACATAAGGTTTTGGCTACTTCCTCCCGCCCTTATACTATTAATTAGAGGATCATTAGTTGAAGCCGGAGCTGGCACAGGTTGAACTGTTTACCCCCCTTTATCAAGAAATATTGCTCACTCAGGAGCATCAGTAGATTTATCTATTTTCTCCCTTCACTTAGCGGGGGCTTCATCTATTCTTGG
>Lepas_anatifera_OP215456
CCTGATATGGCTTTCCCTCGACTTAACAACATAAGGTTTTGGCTACTTCCTCCCGCCCTTATACTATTAATTAGAGGATCATTAGTTGAAGCCGGAGCTGGCACAGGTTGAACTGTTTACCCCCCTTTATCAAGAAATATTGCTCACTCAGGAGCATCAGTAGATTTATCTATTTTCTCCCTTCACTTAGCGGGGGCTTCATCTATTCTTGG
>Lepas_anatifera_OP215421
CCTGATATGGCTTTCCCTCGACTTAACAACATAAGGTTTTGGCTACTTCCTCCCGCCCTTATACTATTAATTAGAGGATCATTAGTTGAAGCCGGAGCTGGCACAGGTTGAACTGTTTACCCCCCTTTATCAAGAAATATTGCTCACTCAGGAGCATCAGTAGATTTATCTATTTTCTCCCTTCACTTAGCGGGGGCTTCATCTATTCTTGG
>Lepadidae_sp._KU204250
CCTGATATGGCTTTCCCTCGACTTAACAACATAAGGTTTTGGCTACTTCCTCCCGCCCTTATACTATTAATTAGAGGATCATTAGTTGAAGCCGGAGCTGGCACAGGTTGAACTGTTTACCCCCCTTTATCAAGAAATATTGCTCACTCAGGAGCATCAGTAGATTTATCTATTTTCTCCCTTCACTTAGCGGGGGCTTCATCTATTCTTGG
>Lepas_anatifera_OP215432
CCTGATATGGCTTTCCCTCGACTTAACAACATAAGGTTTTGGCTACTTCCTCCCGCCCTTATACTATTAATTAGAGGATCATTAGTTGAAGCCGGAGCTGGCACAGGTTGAACTGTTTACCCCCCTTTATCAAGAAATATTGCTCACTCAGGAGCATCAGTAGATTTATCTATTTTCTCCCTTCACTTAGCGGGGGCTTCATCTATTCTTGG
>Lepas_anatifera_OP215427
CCTGATATGGCTTTCCCTCGACTTAACAACATAAGGTTTTGGCTACTTCCTCCCGCCCTTATACTATTAATTAGAGGATCATTAGTTGAAGCCGGAGCTGGCACAGGTTGAACTGTTTACCCCCCTTTATCAAGAAATATTGCTCACTCAGGAGCATCAGTAGATTTATCTATTTTCTCCCTTCACTTAGCGGGGGCTTCATCTATTCTTGG
>Lepas_anatifera_OP215428
CCTGATATGGCTTTCCCTCGACTTAACAACATAAGGTTTTGGCTACTTCCTCCCGCCCTTATACTATTAATTAGAGGATCATTAGTTGAAGCCGGAGCTGGCACAGGTTGAACTGTTTACCCCCCTTTATCAAGAAATATTGCTCACTCAGGAGCATCAGTAGATTTATCTATTTTCTCCCTTCACTTAGCGGGGGCTTCATCTATTCTTGG
>Lepas_anatifera_OP215429
CCTGATATGGCTTTCCCTCGACTTAACAACATAAGGTTTTGGCTACTTCCTCCCGCCCTTATACTATTAATTAGAGGATCATTAGTTGAAGCCGGAGCTGGCACAGGTTGAACTGTTTACCCCCCTTTATCAAGAAATATTGCTCACTCAGGAGCATCAGTAGATTTATCTATTTTCTCCCTTCACTTAGCGGGGGCTTCATCTATTCTTGG
>Lepas_anatifera_OP215435
CCTGATATGGCTTTCCCTCGACTTAACAACATAAGGTTTTGGCTACTTCCTCCCGCCCTTATACTATTAATTAGAGGATCATTAGTTGAAGCCGGAGCTGGCACAGGTTGAACTGTTTACCCCCCTTTATCAAGAAATATTGCTCACTCAGGAGCATCAGTAGATTTATCTATTTTCTCCCTTCACTTAGCGGGGGCTTCATCTATTCTTGG
>Lepas_anatifera_OP215448
CCTGATATGGCTTTCCCTCGACTTAACAACATAAGGTTTTGGCTACTTCCTCCCGCCCTTATACTATTAATTAGAGGATCATTAGTTGAAGCCGGAGCTGGCACAGGTTGAACTGTTTACCCCCCTTTATCAAGAAATATTGCTCACTCAGGAGCATCAGTAGATTTATCTATTTTCTCCCTTCACTTAGCGGGGGCTTCATCTATTCTTGG
>Lepas_anatifera_OP215454
CCTGATATGGCTTTCCCTCGACTTAACAACATAAGGTTTTGGCTACTTCCTCCCGCCCTTATACTATTAATTAGAGGATCATTAGTTGAAGCCGGAGCTGGCACAGGTTGAACTGTTTACCCCCCTTTATCAAGAAATATTGCTCACTCAGGAGCATCAGTAGATTTATCTATTTTCTCCCTTCACTTAGCGGGGGCTTCATCTATTCTTGG
>Lepas_anatifera_OP215460
CCTGATATGGCTTTCCCTCGACTTAACAACATAAGGTTTTGGCTACTTCCTCCCGCCCTTATACTATTAATTAGAGGATCATTAGTTGAAGCCGGAGCTGGCACAGGTTGAACTGTTTACCCCCCTTTATCAAGAAATATTGCTCACTCAGGAGCATCAGTAGATTTATCTATTTTCTCCCTTCACTTAGCGGGGGCTTCATCTATTCTTGG
>Lepas_sp._MG936233
CCTGATATGGCTTTCCCTCGACTTAACAACATAAGGTTTTGGCTACTTCCTCCCGCCCTTATACTATTAATTAGAGGATCATTAGTTGAAGCCGGAGCTGGCACAGGTTGAACTGTTTACCCCCCTTTATCAAGAAATATTGCTCACTCAGGAGCATCAGTAGATTTATCTATTTTCTCCCTTCACTTAGCGGGGGCTTCATCTATTCTTGG
>Lepas_anatifera_OP215361
CCTGATATAGCTTTCCCCCGACTTAATAATATAAGATTTTGACTTCTCCCCCCAGCACTTATACTGTTAATCAGAGGTTCACTAGTTGAGGCAGGGGCCGGGACAGGGTGAACTGTCTATCCTCCTCTTTCTAGGAATATTGCACACTCCGGGGCGTCTGTAGATTTATCTATTTTCTCCCTTCATTTGGCTGGTGCCTCATCCATTCTTGG
>Lepadidae_sp._KU204363
CCTGATATAGCTTTCCCTCGACTTAATAATATAAGATTTTGACTTCTCCCCCCAGCACTTATGCTGTTAATTAGAGGTTCACTAGTTGAAGCAGGTGCCGGGACAGGATGAACTGTGTATCCTCCTCTTTCTAGGAATATTGCACACTCCGGGGCATCTGTAGATTTATCTATTTTCTCCCTTCATTTAGCTGGTGCTTCATCCATTCTTGG
>Lepas_anatifera_OP215367
CCTGATATAGCTTTCCCTCGACTTAATAATATAAGATTTTGACTTCTTCCCCCAGCACTTATGCTGTTAATTAGAGGTTCACTAGTTGAAGCAGGGGCCGGGACAGGATGAACTGTGTATCCTCCTCTTTCTAGGAATATTGCACACTCCGGGGCATCTGTAGATTTATCTATTTTCTCCCTTCATTTAGCTGGTGCTTCATCCATTCTTGG
>Lepas_anatifera_OP215375
CCTGATATAGCTTTCCCTCGACTTAATAATATAAGATTTTGACTTCTTCCCCCAGCACTTATGCTGTTAATTAGAGGTTCACTAGTTGAGGCAGGGGCCGGGACAGGATGAACTGTGTATCCTCCTCTTTCTAGGAATATTGCACACTCCGGGGCATCTGTAGATTTATCTATTTTCTCCCTTCATTTAGCTGGTGCTTCATCCATTCTTGG
>Lepas_anatifera_OP215400
CCTGATATAGCTTTCCCTCGACTTAATAATATAAGATTTTGACTTCTTCCCCCAGCACTTATGCTGTTAATTAGAGGTTCACTAGTTGAGGCAGGGGCCGGGACAGGATGAACTGTGTATCCTCCTCTTTCTAGGAATATTGCACACTCCGGGGCATCTGTAGATTTATCTATTTTCTCCCTTCATTTAGCTGGTGCTTCATCCATTCTTGG
>Lepas_anatifera_OP215405
CCTGATATAGCTTTCCCTCGACTTAATAATATAAGATTTTGACTTCTTCCCCCAGCACTTATGCTGTTAATTAGAGGTTCACTAGTTGAGGCAGGGGCCGGGACAGGATGAACTGTGTATCCTCCTCTTTCTAGGAATATTGCACACTCCGGGGCATCTGTAGATTTATCTATTTTCTCCCTTCATTTAGCTGGTGCTTCATCCATTCTTGG
>Lepas_anatifera_OP215364
CCTGATATAGCTTTCCCTCGGCTTAATAATATAAGATTTTGACTTCTCCCCCCAGCACTTATGCTGTTAATTAGGGGTTCACTAGTTGAGGCAGGGGCCGGGACAGGATGAACTGTGTATCCTCCTCTTTCTAGGAATATTGCACACTCCGGGGCATCTGTAGATTTATCTATTTTCTCCCTTCATTTAGCTGGTGCTTCATCCATTCTTGG
>Lepas_anatifera_OP215402
CCTGATATAGCTTTCCCTCGACTTAATAATATAAGATTTTGACTCCTCCCCCCAGCACTTATGCTGTTAATTAGAGGTTCACTAGTTGAGGCAGGGGCCGGGACAGGATGAACTGTATATCCTCCTCTTTCTAGGAATATTGCACACTCCGGGGCATCTGTAGATTTATCTATTTTCTCCCTTCATTTAGCTGGTGCTTCATCCATTCTTGG
>Lepas_anatifera_OP215384
CCTGATATAGCTTTCCCTCGACTTAATAATATAAGATTTTGACTTCTCCCCCCAGCACTTATGCTGTTAATTAGAGGTTCGCTAGTTGAGGCAGGGGCCGGGACAGGATGAACTGTGTATCCTCCTCTTTCTAGGAATATTGCACACTCCGGGGCATCTGTAGATTTATCTATTTTCTCCCTTCATTTAGCTGGTGCTTCATCCATTCTTGG
>Lepas_anatifera_OP215359
CCTGATATAGCTTTCCCTCGACTTAATAATATAAGATTTTGACTTCTCCCCCCAGCACTTATGCTGTTAATTAGAGGTTCGCTAGTTGAGGCAGGGGCCGGGACAGGATGAACTGTGTATCCTCCTCTTTCTAGGAATATTGCACACTCCGGGGCATCTGTAGATTTATCTATTTTCTCCCTTCATTTAGCTGGTGCTTCATCCATTCTTGG
>Lepas_anatifera_OP215356
CCTGATATAGCTTTCCCTCGACTTAATAATATAAGATTTTGACTTCTCCCCCCAGCACTTATGCTGTTAATTAGAGGTTCGCTAGTTGAGGCAGGGGCCGGGACAGGATGAACTGTGTATCCTCCTCTTTCTAGGAATATTGCACACTCCGGGGCATCTGTAGATTTATCTATTTTCTCCCTTCATTTAGCTGGTGCTTCATCCATTCTTGG
>Lepas_anatifera_OP215390
CCTGATATAGCTTTCCCTCGACTTAATAATATAAGATTTTGACTTCTCCCCCCAGCACTTATGCTGTTAATTAGAGGTTCGCTAGTTGAGGCAGGGGCCGGGACAGGATGAACTGTGTATCCTCCTCTTTCTAGGAATATTGCACACTCCGGGGCATCTGTAGATTTATCTATTTTCTCCCTTCATTTAGCTGGTGCTTCATCCATTCTTGG
>Lepas_anatifera_OP215403
CCTGATATAGCTTTCCCTCGACTTAATAATATAAGATTTTGACTTCTCCCCCCAGCACTTATGCTGTTAATTAGAGGTTCGCTAGTTGAGGCAGGGGCCGGGACAGGATGAACTGTGTATCCTCCTCTTTCTAGGAATATTGCACACTCCGGGGCATCTGTAGATTTATCTATTTTCTCCCTTCATTTAGCTGGTGCTTCATCCATTCTTGG
>Lepas_anatifera_OP215410
CCTGATATAGCTTTCCCTCGACTTAATAATATAAGATTTTGACTTCTCCCCCCAGCACTTATGCTCTTAATTAGAGGTTCGCTAGTTGAGGCAGGGGCCGGGACAGGATGAACTGTGTATCCTCCTCTTTCTAGGAATATTGCACACTCCGGGGCATCTGTAGATTTATCTATTTTCTCCCTTCATTTAGCTGGTGCTTCATCCATTCTTGG
>Lepas_anatifera_OP215376
CCTGATATGGCTTTCCCTCGACTTAATAATATAAGATTTTGACTTCTCCCCCCAGCACTTATGCTGTTAATTAGAGGTTCACTAGTTGAGGCAGGGGCCGGGACAGGATGGACTGTGTATCCTCCTCTTTCTAGGAATATTGCACACTCCGGGGCATCTGTAGATTTATCTATTTTCTCCCTTCATTTAGCTGGTGCTTCATCCATTCTTGG
>Lepas_anatifera_OP215399
CCTGATATGGCTTTCCCTCGACTTAATAATATAAGATTTTGACTTCTCCCCCCAGCACTTATGCTGTTAATTAGAGGTTCACTAGTTGAGGCAGGGGCCGGGACAGGATGAACTGTGTATCCTCCTCTTTCTAGGAATATTGCACACTCCGGGGCATCTGTAGATTTATCTATTTTCTCCCTTCATTTAGCTGGTGCTTCATCCATTCTTGG
>Lepas_anatifera_OP215366
CCTGATATAGCTTTCCCTCGACTTAATAATATAAGATTTTGACTTCTCCCCCCAGCACTTATGCTGTTAATTAGAGGTTCACTAGTTGAGGCAGGGGCCGGGACAGGATGAACTGTGTACCCTCCTCTTTCTAGGAATATTGCACACTCCGGGGCATCTGTAGATTTATCTATTTTCTCCCTTCATTTAGCTGGTGCTTCATCCATTCTTGG
>Lepas_anatifera_OP215394
CCTGATATAGCTTTCCCTCGACTTAATAATATAAGATTTTGACTTCTCCCCCCAGCACTTATGCTGTTAATTAGAGGTTCACTAGTTGAGGCAGGGGCCGGGACAGGATGAACTGTGTATCCTCCTCTTTCTAGGAATATTGCACACTCCGGGGCATCTGTGGATTTATCTATTTTCTCCCTTCATTTAGCTGGTGCTTCATCCATTCTTGG
>Lepas_anatifera_OP215360
CCTGATATAGCTTTCCCTCGACTTAATAATATAAGATTTTGACTTCTCCCCCCAGCACTTATGCTGTTAATTAGAGGTTCACTAGTTGAGGCAGGGGCCGGGACAGGATGAACTGTGTATCCTCCTCTTTCTAGGAATATTGCACACTCCGGGGCATCTGTAGATTTGTCTATTTTCTCCCTTCATTTAGCTGGTGCTTCATCCATTCTTGG
>Lepas_anatifera_OP215387
CCTGATATAGCTTTCCCTCGACTTAATAATATAAGATTTTGACTTCTCCCCCCAGCACTTATGCTGTTAATTAGAGGTTCACTAGTTGAGGCAGGGGCCGGGACAGGATGAACTGTGTATCCTCCTCTTTCTAGGAATATTGCACACTCCGGGGCATCTGTAGATTTGTCTATTTTCTCCCTTCATTTAGCTGGTGCTTCATCCATTCTTGG
>Lepas_anatifera_OP215401
CCTGATATAGCTTTCCCTCGACTTAATAATATAAGATTTTGACTTCTCCCCCCAGCACTTATGCTGTTAATTAGAGGTTCACTAGTTGAGGCAGGGGCCGGGACAGGATGAACTGTGTATCCTCCTCTTTCTAGGAATATTGCACACTCCGGGGCATCTGTAGATTTGTCTATTTTCTCCCTTCATTTAGCTGGTGCTTCATCCATTCTTGG
>Lepas_anatifera_OP215377
CCTGATATAGCTTTCCCTCGACTTAATAATATAAGATTTTGACTTCTCCCCCCAGCACTTATGCTGTTAATTAGAGGTTCACTAGTTGAGGCAGGGGCCGGAACAGGATGAACTGTGTATCCTCCTCTTTCTAGGAATATTGCACACTCCGGGGCATCTGTAGATTTATCTATTTTCTCCCTTCATTTAGCTGGTGCTTCATCCATTCTTGG
>Lepas_anatifera_OP215378
CCTGATATAGCTTTCCCTCGACTTAATAATATAAGATTTTGACTTCTCCCCCCAGCACTTATGCTGTTAATTAGAGGTTCACTAGTTGAGGCAGGGGCCGGGACAGGATGAACTGTGTATCCTCCTCTTTCTAGGAATATTGCACACTCTGGGGCATCTGTAGATTTATCTATTTTCTCCCTTCATTTAGCTGGTGCTTCATCCATTCTTGG
>Lepas_anatifera_OP215391
CCTGATATAGCTTTCCCTCGACTTAATAATATAAGATTTTGACTTCTCCCCCCAGCACTTATGCTGTTAATTAGAGGTTCACTAGTTGAGGCAGGGGCCGGGACAGGATGAACTGTGTATCCTCCTCTTTCTAGTAATATTGCACACTCCGGGGCATCTGTAGATTTATCTATTTTCTCCCTTCATTTAGCTGGTGCTTCATCCATTCTTGG
>Lepas_anatifera_OP215397
CCTGATATAGCTTTCCCTCGACTTAATAATATAAGATTTTGACTTCTCCCCCCAGCACTTATGCTGTTGATTAGAGGTTCACTAGTTGAGGCAGGGGCCGGGACAGGATGAACTGTGTATCCTCCTCTTTCTAGGAATATTGCACACTCCGGGGCATCTGTAGATTTATCTATTTTCTCCCTTCATTTAGCTGGTGCTTCATCCATTCTTGG
>Lepas_anatifera_OP215409
CCTGATATAGCCTTCCCTCGACTTAATAATATAAGATTTTGACTTCTCCCCCCAGCACTTATGCTGTTAATTAGAGGTTCACTAGTTGAGGCAGGGGCCGGGACAGGATGAACTGTGTATCCTCCTCTTTCTAGGAATATTGCACACTCCGGGGCATCTGTAGATTTATCTATTTTCTCCCTTCATTTAGCTGGTGCTTCATCCATTCTTGG
>Lepas_anatifera_OP215416
CCTGATATAGCCTTCCCTCGACTTAATAATATAAGATTTTGACTTCTCCCCCCAGCACTTATGCTGTTAATTAGAGGTTCACTAGTTGAGGCAGGGGCCGGGACAGGATGAACTGTGTATCCTCCTCTTTCTAGGAATATTGCACACTCCGGGGCATCTGTAGATTTATCTATTTTCTCCCTTCATTTAGCTGGTGCTTCATCCATTCTTGG
>Lepadidae_sp._KU204214
CCTGATATAGCTTTCCCTCGACTTAATAATATAAGATTTTGACTTCTCCCCCCAGCACTTATGCTGTTAATTAGAGGTTCACTAGTTGAGGCAGGGGCCGGGACAGGATGAACTGTGTATCCTCCTCTTTCTAGGAATATTGCACACTCCGGGGCATCTGTAGATTTATCTATTTTCTCCCTTCATTTAGCCGGTGCTTCATCCATTCTTGG
>Lepas_anatifera_OP215383
CCTGATATAGCTTTCCCTCGACTTAATAATATAAGATTTTGACTTCTCCCCCCAGCACTTATGCTGTTAATTAGAGGTTCACTAGTTGAGGCAGGGGCCGGGACAGGATGAACTGTGTATCCTCCTCTTTCTAGGAATATTGCACACTCCGGGGCATCTGTAGATTTATCTATTTTCTCCCTTCATTTAGCTGGGGCTTCATCCATTCTTGG
>Lepas_anatifera_OP215393
CCTGATATAGCTTTCCCTCGACTTAATAATATAAGATTTTGACTTCTCCCCCCAGCACTTATGCTGTTAATTAGAGGTTCACTAGTTGAGGCAGGGGCCGGGACAGGATGAACTGTGTATCCTCCTCTTTCTAGGAATATTGCACACTCCGGGGCATCTGTAGATTTATCTATTTTCTCCCTTCATTTAGCTGGGGCTTCATCCATTCTTGG
>Lepas_anatifera_OP215395
CCTGATATAGCTTTCCCTCGACTTAATAATATAAGATTTTGACTTCTCCCCCCAGCACTTATGCTGTTAATTAGAGGTTCACTAGTTGAGGCAGGGGCCGGGACAGGATGAACTGTGTATCCTCCTCTTTCTAGGAATATTGCACACTCCGGGGCATCTGTAGATTTATCTATTTTCTCCCTTCATTTAGCTGGGGCTTCATCCATTCTTGG
>Lepas_anatifera_OP215386
CCTGATATAGCTTTCCCTCGACTTAATAATATAAGATTTTGACTTCTCCCCCCAGCACTTATGCTATTAATTAGAGGTTCACTAGTTGAGGCAGGGGCCGGGACAGGATGAACTGTGTATCCTCCTCTTTCTAGGAATATTGCACACTCCGGGGCATCTGTAGATTTATCTATTTTCTCCCTTCATTTAGCTGGTGCTTCATCCATTCTTGG
>Lepas_anatifera_OP215392
CCTGATATAGCTTTCCCTCGACTTAATAATATAAGATTTTGACTTCTCCCCCCAGCACTTATGCTATTAATTAGAGGTTCACTAGTTGAGGCAGGGGCCGGGACAGGATGAACTGTGTATCCTCCTCTTTCTAGGAATATTGCACACTCCGGGGCATCTGTAGATTTATCTATTTTCTCCCTTCATTTAGCTGGTGCTTCATCCATTCTTGG
>Lepas_anatifera_OP215371
CCTGATATAGCTTTCCCTCGACTTAATAATATAAGATTTTGACTTCTCCCCCCAGCACTTATGCTGTTAATTAGAGGTTCACTAGTTGAGGCAGGGGCCGGGACAGGATGAACTGTGTATCCTCCTCTTTCTAGGAATATTGCACACTCCGGGGCATCTGTAGATTTATCTATTTTCTCCCTTCATTTAGCTGGTGCTTCATCCATTCTTGG
>Lepas_anatifera_OP215368
CCTGATATAGCTTTCCCTCGACTTAATAATATAAGATTTTGACTTCTCCCCCCAGCACTTATGCTGTTAATTAGAGGTTCACTAGTTGAGGCAGGGGCCGGGACAGGATGAACTGTGTATCCTCCTCTTTCTAGGAATATTGCACACTCCGGGGCATCTGTAGATTTATCTATTTTCTCCCTTCATTTAGCTGGTGCTTCATCCATTCTTGG
>Lepas_anatifera_OP215382
CCTGATATAGCTTTCCCTCGACTTAATAATATAAGATTTTGACTTCTCCCCCCAGCACTTATGCTGTTAATTAGAGGTTCACTAGTTGAGGCAGGGGCCGGGACAGGATGAACTGTGTATCCTCCTCTTTCTAGGAATATTGCACACTCCGGGGCATCTGTAGATTTATCTATTTTCTCCCTTCATTTAGCTGGTGCTTCATCCATTCTTGG
>Lepas_anatifera_OP215379
CCTGATATAGCTTTCCCTCGACTTAATAATATAAGATTTTGACTTCTCCCCCCAGCACTTATGCTGTTAATTAGAGGTTCACTAGTTGAGGCAGGGGCCGGGACAGGATGAACTGTGTATCCTCCTCTTTCTAGGAATATTGCACACTCCGGGGCATCTGTAGATTTATCTATTTTCTCCCTTCATTTAGCTGGTGCTTCATCCATTCTTGG
>Lepas_anatifera_OP215396
CCTGATATAGCTTTCCCTCGACTTAATAATATAAGATTTTGACTTCTCCCCCCAGCACTTATGCTGTTAATTAGAGGTTCACTAGTTGAGGCAGGGGCCGGGACAGGATGAACTGTGTATCCTCCTCTTTCTAGGAATATTGCACACTCCGGGGCATCTGTAGATTTATCTATTTTCTCCCTTCATTTAGCTGGTGCTTCATCCATTCTTGG
>Lepas_anatifera_OP215406
CCTGATATAGCTTTCCCTCGACTTAATAATATAAGATTTTGACTTCTCCCCCCAGCACTTATGCTGTTAATTAGAGGTTCACTAGTTGAGGCAGGGGCCGGGACAGGATGAACTGTGTATCCTCCTCTTTCTAGGAATATTGCACACTCCGGGGCATCTGTAGATTTATCTATTTTCTCCCTTCATTTAGCTGGTGCTTCATCCATTCTTGG
>Lepas_anatifera_OP215413
CCTGATATAGCTTTCCCTCGACTTAATAATATAAGATTTTGACTTCTCCCCCCAGCACTTATGCTGTTAATTAGAGGTTCACTAGTTGAGGCAGGGGCCGGGACAGGATGAACTGTGTATCCTCCTCTTTCTAGGAATATTGCACACTCCGGGGCATCTGTAGATTTATCTATTTTCTCCCTTCATTTAGCTGGTGCTTCATCCATTCTTGG
>Lepas_anatifera_OP215408
CCTGATATAGCTTTCCCTCGACTTAATAATATAAGATTTTGACTTCTCCCCCCAGCACTTATGCTGTTAATTAGAGGTTCACTAGTTGAGGCAGGGGCCGGGACAGGATGAACTGTGTATCCTCCTCTTTCTAGGAATATTGCACACTCCGGGGCATCTGTAGATTTATCTATTTTCTCCCTTCATTTAGCTGGTGCTTCATCCATTCTTGG
>Lepas_anatifera_OP215389
CCTGATATAGCTTTCCCTCGACTTAATAATATAAGATTTTGACTTCTCCCCCCAGCACTTATGCTGTTAATTAGAGGTTCACTAGTTGAGGCAGGGGCCGGGACAGGATGAACTGTGTATCCTCCTCTTTCTAGGAATATTGCACACTCCGGGGCATCTGTAGATTTATCTATTTTCTCCCTTCATTTAGCTGGTGCTTCATCCATTCTTGG
>Lepas_anatifera_OP215407
CCTGATATAGCTTTCCCTCGACTTAATAATATAAGATTTTGACTTCTCCCCCCAGCACTTATGCTGTTAATTAGAGGTTCACTAGTTGAGGCAGGGGCCGGGACAGGATGAACTGTGTATCCTCCTCTTTCTAGGAATATTGCACACTCCGGGGCATCTGTAGATTTATCTATTTTCTCCCTTCATTTAGCTGGTGCTTCATCCATTCTTGG
>Lepas_anatifera_OP215374
CCTGATATAGCTTTCCCTCGACTTAATAATATAAGATTTTGACTTCTCCCCCCAGCACTTATGCTGTTAATTAGAGGTTTACTAGTTGAGGCAGGGGCCGGGACAGGATGAACTGTGTATCCTCCTCTTTCTAGGAATATTGCACACTCCGGGGCATCTGTAGATTTATCTATTTTCTCCCTTCATTTGGCTGGTGCTTCATCCATTCTTGG
>Lepas_anatifera_OP215373
CCTGATATAGCTTTCCCTCGACTTAATAATATAAGATTTTGACTTCTACCCCCAGCACTTATGCTGTTAATTAGAGGTTCCCTAGTTGAGGCAGGGGCCGGCACAGGATGAACTGTGTATCCTCCTCTTTCTAGGAATATTGCACACTCCGGGGCATCTGTAGATTTATCTATTTTCTCCCTTCATTTGGCTGGTGCTTCATCCATTCTTGG
>Lepas_anatifera_OP215372
CCTGATATAGCTTTCCCTCGACTTAATAATATAAGATTTTGACTTCTCCCCCCAGCACTTATGCTGTTAATTAGAGGTTCACTAGTTGAGGCAGGGGCCGGCACAGGATGAACTGTGTATCCTCCTCTTTCTAGGAATATTGCACACTCCGGGGCATCTGTAGATTTATCTATTTTCTCCCTTCATTTGGCTGGTGCTTCATCCATTCTTGG
>Lepas_anatifera_OP215370
CCTGATATAGCTTTCCCTCGACTTAATAATATAAGATTTTGACTTCTACCCCCAGCACTTATACTGTTAATTAGAGGTTCACTAGTTGAGGCAGGGGCCGGGACAGGATGAACTGTGTATCCTCCTCTTTCTAGGAATATTGCACACTCCGGGGCATCTGTAGATTTATCTATTTTCTCCCTTCATTTAGCCGGGGCTTCATCCATTCTTGG
>Lepas_anatifera_OP215380
CCTGACATAGCTTTCCCTCGACTTAATAATATAAGATTTTGACTTCTCCCCCCAGCACTTATACTGTTAATTAGAGGTTCACTAGTTGAGGCAGGGGCCGGGACAGGATGAACTGTCTATCCTCCTCTTTCTAGGAATATTGCACACTCCGGGGCATCTGTAGATTTATCTATTTTCTCCCTTCATTTAGCTGGTGCTTCATCCATTCTTGG
>Lepas_anatifera_OP215358
CCTGACATAGCTTTCCCTCGACTTAATAATATAAGATTTTGACTTCTCCCCCCAGCACTTATACTGTTAATTAGAGGTTCACTAGTTGAGGCAGGGGCCGGGACAGGATGAACTGTCTATCCTCCTCTTTCTAGGAATATCGCACACTCCGGGGCATCTGTAGATTTATCTATTTTCTCCCTTCATTTAGCTGGTGCTTCATCCATTCTTGG
>Lepas_anatifera_OP215369
CCTGATATAGCTTTCCCTCGACTTAATAATATAAGATTTTGACTTCTCCCCCCAGCACTTATACTCTTAATTAGAGGTTCACTAGTTGAGGCAGGGGCCGGGACAGGATGAACTGTCTATCCTCCTCTTTCTAGGAATATTGCACACTCCGGGGCATCTGTAGATTTATCTATTTTCTCCCTTCATTTAGCTGGTGCTTCATCAATTCTTGG
>Lepas_anatifera_OP215365
CCTGATATAGCTTTCCCTCGACTTAATAATATAAGATTTTGACTTCTCCCTCCAGCACTTATACTATTAATTAGAGGTTCACTAGTTGAGGCAGGGGCCGGGACAGGATGAACTGTCTATCCTCCTCTTTCTAGGAATATTGCACACTCCGGGGCATCTGTAGATTTATCTATTTTCTCCCTTCATTTAGCTGGTGCTTCATCCATTCTTGG
>Lepas_anatifera_OP215388
CCTGATATAGCTTTCCCTCGACTTAATAATATAAGATTTTGACTTCTCCCCCCAGCACTTATACTGTTAATTAGAGGTTCACTAGTTGAGGCAGGGGCCGGGACAGGATGAACTGTGTACCCCCCTCTTTCTAGGAATATTGCACACTCCGGGGCATCTGTAGATTTATCTATTTTCTCCCTTCATTTAGCTGGTGCTTCATCCATTCTTGG
>Lepas_anatifera_OP215415
CCTGATATAGCTTTCCCTCGACTTAATAATATAAGATTTTGACTTCTCCCCCCAGCACTTATACTGTTAATTAGAGGTTCACTAGTTGAGGCAGGGGCCGGGACAGGATGAACTGTGTATCCTCCTCTTTCTAGGAATATTGCACACTCCGGGGCATCTGTAGATTTATCTATTTTCTCCCTTCATTTGGCTGGGGCTTCATCCATTCTTGG
>Lepas_anatifera_OP215414
CCTGATATAGCTTTCCCTCGACTTAATAATATAAGATTTTGACTTCTCCCCCCAGCACTTATACTGTTAATTAGAGGTTCACTAGTTGAGGCAGGGGCCGGGACAGGATGAACTGTCTACCCTCCTCTTTCTAGGAATATTGCACACTCCGGGGCATCTGTAGATTTATCTATTTTCTCCCTTCATTTAGCTGGTGCTTCATCCATTCTTGG
>Lepadidae_sp._KU204341
CCTGATATAGCTTTCCCTCGACTTAATAATATAAGATTTTGACTTCTCCCCCCGGCACTTATACTGTTAATTAGAGGTTCACTAGTTGAGGCAGGGGCCGGGACAGGATGAACTGTGTATCCTCCTCTTTCTAGGAATATTGCACACTCCGGGGCATCTGTAGATTTATCTATTTTCTCCCTTCATTTAGCTGGTGCTTCATCCATTCTTGG
>Lepas_anatifera_OP215362
CCTGATATAGCTTTCCCTCGACTTAATAATATAAGATTTTGACTTCTCCCCCCAGCACTTATACTGTTAATTAGAGGTTCACTAGTTGAGGCAGGGGCCGGGACGGGATGAACTGTGTATCCTCCTCTTTCTAGGAATATTGCACACTCCGGGGCATCTGTAGATTTATCTATTTTCTCCCTTCATTTAGCTGGTGCTTCATCCATTCTTGG
>Lepas_anatifera_OP215385
CCTGATATAGCTTTCCCTCGACTTAATAATATAAGATTTTGACTTCTCCCCCCAGCACTTATACTGTTAATTAGAGGTTCACTAGTTGAGGCAGGGGCCGGGACAGGATGAACTGTTTATCCTCCTCTTTCTAGGAATATTGCACACTCCGGGGCATCTGTAGATTTATCTATTTTCTCCCTTCATTTAGCTGGTGCTTCATCCATTCTTGG
>Lepas_anatifera_OP215412
CCTGATATAGCTTTCCCTCGACTTAATAATATAAGATTTTGACTTCTCCCCCCAGCACTTATACTGTTAATTAGAGGTTCACTAGTTGAGGCAGGGGCCGGGACAGGATGAACTGTGTATCCTCCTCTTTCTAGGAATATTGCACACTCCGGGGCATCTGTAGATTTATCTATTTTCTCCCTTCATTTAGCTGGTGCTTCATCCATTCTTGG
>Lepas_anatifera_OP215357
CCTGATATAGCTTTCCCTCGACTTAATAATATAAGATTTTGACTTCTCCCCCCAGCACTTATACTGTTAATTAGAGGTTCACTAGTTGAGGCAGGGGCCGGGACAGGATGAACTGTGTATCCTCCTCTTTCTAGGAATATTGCACACTCCGGGGCATCTGTAGATTTATCTATTTTCTCCCTTCATTTAGCTGGTGCTTCATCCATTCTTGG
>Lepas_anatifera_OP215404
CCTGATATAGCTTTCCCTCGACTTAATAATATAAGATTTTGACTTCTCCCCCCAGCACTTATACTGTTAATTAGAGGTTCACTAGTTGAGGCAGGGGCCGGGACAGGATGAACTGTCTATCCTCCTCTTTCTAGGAATATTGCACACTCCGGGGCATCTGTAGATTTATCTATTTTCTCCCTTCATTTAGCTGGTGCTTCATCCATTCTTGG
>Lepas_anatifera_OP215381
CCTGATATAGCTTTCCCTCGACTTAATAATATAAGATTTTGACTTCTCCCCCCAGCACTTATACTGTTAATTAGAGGTTCACTAGTTGAGGCAGGGGCCGGGACAGGATGAACTGTCTATCCTCCTCTTTCTAGGAATATTGCACACTCCGGGGCATCTGTAGATTTATCTATTTTCTCCCTTCATTTAGCTGGTGCTTCATCCATTCTTGG
>Lepas_anatifera_OP215363
CCTGATATAGCTTTCCCTCGACTTAATAATATAAGATTTTGACTTCTCCCCCCAGCACTTATACTGTTAATTAGAGGTTCACTAGTTGAGGCAGGGGCCGGGACAGGATGAACTGTCTATCCTCCTCTTTCTAGGAATATTGCACACTCCGGGGCATCTGTAGATTTATCTATTTTCTCCCTTCATTTAGCTGGTGCTTCATCCATTCTTGG
>Lepas_anatifera_OP215411
CCTGATATAGCTTTCCCTCGACTTAATAATATAAGATTTTGACTTCTCCCCCCAGCACTTATACTGTTAATTAGAGGTTCACTAGTTGAGGCAGGGGCCGGGACAGGATGAACTGTCTATCCTCCTCTTTCTAGGAATATTGCACACTCCGGGGCATCTGTAGATTTATCTATTTTCTCCCTTCATTTAGCTGGTGCTTCATCCATTCTTGG
>Lepas_anatifera_OP215398
CCTGATATAGCTTTCCCTCGACTTAATAATATAAGATTTTGACTTCTCCCCCCAGCACTTATACTGTTAATTAGAGGTTCACTAGTTGAGGCAGGGGCCGGGACAGGATGAACTGTCTATCCTCCTCTTTCTAGGAATATTGCACACTCCGGGGCATCTGTAGATTTATCTATTTTCTCCCTTCATTTAGCTGGTGCTTCATCCATTCTTGG
>Lepas_anatifera_GU993619
CCTGATATAGCTTTCCCTCGACTAAATAATATAAGATTTTGGCTTCTACCACCAGCTCTTATACTGTTAATTAGAGGTTCATTAGTTGAAGCAGGAGCCGGCACAGGATGAACTGTTTACCCTCCTTTATCTAGAAATATTGCTCACTCCGGGGCATCAGTAGATTTGTCTATCTTCTCCCTTCATTTAGCTGGTGCTTCATCCATTCTTGG
>Lepas_sp._MN813167
CCTGATATAGCTTTCCCCCGACTAAATAATATGAGATTTTGGCTTCTACCACCGGCTCTCATACTATTAATTAGCGGTTCATTAGTTGAAGCAGGTGCCGGCACAGGATGAACTGTTTACCCCCCTTTATCTAGAAATATTGCTCACTCCGGGGCATCAGTAGATTTGTCTATCTTCTCCCTTCATTTAGCTGGCGCTTCATCCATTCTTGG
>Lepas_sp._MN813169
CCTGATATAGCTTTCCCCCGACTAAATAATATGAGATTTTGGCTTCTACCGCCGGCTCTTATACTCTTAATTAGTGGTTCATTAGTTGAAGCAGGAGCCGGCACAGGATGAACTGTTTACCCCCCTTTATCTAGAAATATTGCTCACTCCGGGGCATCAGTAGATTTGTCTATCTTCTCCCTTCATTTAGCTGGCGCTTCATCCATTCTTGG
>Lepas_sp._MN813170
CCTGATATAGCTTTCCCCCGACTAAATAATATGAGATTTTGGCTTCTACCGCCGGCTCTTATGCTGTTAATTAGTGGTTCATTAGTTGAAGCAGGAGCCGGCACAGGATGAACTGTTTACCCCCCTTTATCTAGAAATATTGCTCACTCCGGGGCATCAGTAGATTTGTCTATCTTCTCCCTTCATTTAGCTGGCGCTTCATCCATTCTTGG
>Lepas_sp._MN813173
CCTGATATAGCTTTCCCCCGACTAAATAATATGAGATTTTGGCTTCTGCCACCGGCTCTTATACTGTTAATTAGTGGTTCATTAGTTGAAGCAGGAGCCGGCACAGGATGAACTGTTTACCCTCCTTTATCTAGAAATATTGCTCACTCCGGGGCATCAGTAGATTTGTCTATCTTCTCCCTTCATTTAGCTGGCGCTTCATCCATTCTTGG
>Lepas_anatifera_MT563424
CCTGATATAGCTTTCCCCCGACTAAATAATATGAGATTTTGGCTTCTACCACCGGCACTTATACTGTTAATTAGTGGTTCATTAGTTGAAGCAGGAGCCGGCACAGGATGAACTGTTTACCCCCCTTTATCTAGAAATATTGCTCACTCCGGGGCATCTGTAGATTTGTCTATCTTCTCCCTTCATTTAGCTGGCGCTTCATCCATTCTTGG
>Lepas_sp._MN813166
CCTGATATAGCTTTCCCCCGACTAAATAATATGAGATTTTGGCTTCTACCACCGGCTCTTATACTGTTAATTAGTGGTTCATTAGTTGAAGCAGGAGCCGGCACAGGATGGACTGTTTACCCCCCTTTATCTAGAAATATTGCTCACTCCGGGGCATCAGTAGATTTATCTATCTTCTCCCTTCATTTAGCTGGCGCTTCATCCATTCTTGG
>Lepas_sp._MN813174
CCTGATATAGCTTTCCCCCGACTAAATAATATGAGATTTTGGCTTCTACCACCGGCTCTTATACTGTTAATTAGTGGTTCATTAGTTGAAGCAGGAGCCGGCACAGGATGAACTGTTTACCCCCCTTTATCTAGAAATATTGCTCACTCCGGGGCATCAGTAGATTTGTCTATCTTCTCCCTTCATTTAGCTGGCGCTTCATCCATTCTTGG
>Lepas_sp._MN813184
CCTGATATAGCTTTCCCCCGACTAAATAATATGAGATTTTGGCTTCTACCACCGGCTCTTATACTGTTAATTAGTGGTTCATTAGTTGAAGCAGGAGCCGGCACAGGATGAACTGTTTACCCCCCTTTATCTAGAAATATTGCTCACTCCGGGGCATCAGTAGATTTGTCTATCTTCTCCCTTCATTTAGCTGGCGCTTCATCCATTCTTGG
>Lepas_sp._MN813176
CCTGATATAGCTTTCCCCCGACTAAATAATATGAGATTTTGGCTTCTACCACCGGCTCTTATACTGTTAATTAGTGGTTCATTAGTTGAAGCAGGAGCCGGCACAGGATGAACTGTTTACCCCCCTTTATCTAGAAATATTGCTCACTCCGGGGCATCAGTAGATTTGTCTATCTTCTCCCTTCATTTAGCTGGCGCTTCATCCATTCTTGG
>UNVERIFIED:_Lepas_MT258967
CCTGATATAGCTTTCCCCCGACTAAATAATATGAGATTTTGGCTTCTACCACCGGCTCTTATACTGTTAATTAGTGGTTCATTAGTTGAAGCAGGAGCCGGCACAGGATGAACTGTTTACCCCCCTTTATCTAGAAATATTGCTCACTCCGGGGCATCAGTAGATTTGTCTATCTTCTCCCTTCATTTAGCTGGCGCTTCATCCATTCTTGG
>Lepas_sp._MN813175
CCTGATATAGCTTTCCCCCGACTAAATAATATGAGATTTTGGCTTCTACCACCGGCTCTTATACTGTTAATTAGTGGTTCATTAGTTGAAGCAGGAGCCGGCACAGGATGAACTGTTTACCCCCCTTTATCTAGAAATATTGCTCACTCCGGGGCATCAGTAGATTTGTCTATCTTCTCCCTTCATTTAGCTGGCGCTTCATCCATTCTTGG
>Lepas_sp._MN813185
CCTGATATAGCTTTCCCCCGACTAAATAATATGAGATTTTGGCTTCTACCACCGGCTCTTATACTGTTAATTAGTGGTTCATTAGTTGAAGCAGGAGCCGGCACAGGATGAACTGTTTACCCCCCTTTATCTAGAAATATTGCTCACTCCGGGGCATCAGTAGATTTGTCTATCTTCTCCCTTCATTTAGCTGGCGCTTCATCCATTCTTGG
>Lepas_anatifera_MH536250
CCTGATATAGCTTTCCCCCGACTAAATAATATGAGATTTTGGCTTCTACCACCGGCTCTTATACTGTTAATTAGTGGTTCATTAGTTGAAGCAGGAGCCGGCACAGGATGAACTGTTTACCCCCCTTTATCTAGAAATATTGCTCACTCCGGGGCATCAGTAGATTTGTCTATCTTCTCCCTTCATTTAGCTGGCGCTTCATCCATTCTTGG
>Lepas_anatifera_MH536251
CCTGATATAGCTTTCCCCCGACTAAATAATATGAGATTTTGGCTTCTACCACCGGCTCTTATACTGTTAATTAGTGGTTCATTAGTTGAAGCAGGAGCCGGCACAGGATGAACTGTTTACCCCCCTTTATCTAGAAATATTGCTCACTCCGGGGCATCAGTAGATTTGTCTATCTTCTCCCTTCATTTAGCTGGCGCTTCATCCATTCTTGG
>Lepas_sp._MN813171
CCTGATATAGCTTTCCCCCGACTAAATAATATGAGATTTTGGCTTCTACCACCGGCTCTTATACTGTTAATTAGTGGTTCATTAGTTGAAGCAGGAGCCGGCACAGGATGAACTGTTTACCCCCCTTTATCTAGAAATATTGCTCACTCCGGGGCATCAGTAGATTTGTCTATCTTCTCCCTTCATTTAGCTGGCGCTTCATCCATTCTTGG
>Lepas_sp._MN813172
CCTGATATAGCTTTCCCCCGACTAAATAATATGAGATTTTGGCTTCTACCACCGGCTCTTATACTGTTAATTAGTGGTTCATTAGTTGAAGCAGGAGCCGGCACAGGATGAACTGTTTACCCCCCTTTATCTAGAAATATTGCTCACTCCGGGGCATCAGTAGATTTGTCTATCTTCTCCCTTCATTTAGCTGGCGCTTCATCCATTCTTGG
>Lepas_sp._MN813178
CCTGATATAGCTTTCCCCCGACTAAATAATATGAGATTTTGGCTTCTACCACCGGCTCTTATACTGTTAATTAGTGGTTCATTAGTTGAAGCAGGAGCCGGCACAGGATGAACTGTTTACCCCCCTTTATCTAGAAATATTGCTCACTCCGGGGCATCAGTAGATTTGTCTATCTTCTCCCTTCATTTAGCTGGCGCTTCATCCATTCTTGG
>Lepas_sp._MN813179
CCTGATATAGCTTTCCCCCGACTAAATAATATGAGATTTTGGCTTCTACCACCGGCTCTTATACTGTTAATTAGTGGTTCATTAGTTGAAGCAGGAGCCGGCACAGGATGAACTGTTTACCCCCCTTTATCTAGAAATATTGCTCACTCCGGGGCATCAGTAGATTTGTCTATCTTCTCCCTTCATTTAGCTGGCGCTTCATCCATTCTTGG
>Lepas_sp._MN813180
CCTGATATAGCTTTCCCCCGACTAAATAATATGAGATTTTGGCTTCTACCACCGGCTCTTATACTGTTAATTAGTGGTTCATTAGTTGAAGCAGGAGCCGGCACAGGATGAACTGTTTACCCCCCTTTATCTAGAAATATTGCTCACTCCGGGGCATCAGTAGATTTGTCTATCTTCTCCCTTCATTTAGCTGGCGCTTCATCCATTCTTGG
>Lepas_sp._MN813181
CCTGATATAGCTTTCCCCCGACTAAATAATATGAGATTTTGGCTTCTACCACCGGCTCTTATACTGTTAATTAGTGGTTCATTAGTTGAAGCAGGAGCCGGCACAGGATGAACTGTTTACCCCCCTTTATCTAGAAATATTGCTCACTCCGGGGCATCAGTAGATTTGTCTATCTTCTCCCTTCATTTAGCTGGCGCTTCATCCATTCTTGG
>Lepas_sp._MN813182
CCTGATATAGCTTTCCCCCGACTAAATAATATGAGATTTTGGCTTCTACCACCGGCTCTTATACTGTTAATTAGTGGTTCATTAGTTGAAGCAGGAGCCGGCACAGGATGAACTGTTTACCCCCCTTTATCTAGAAATATTGCTCACTCCGGGGCATCAGTAGATTTGTCTATCTTCTCCCTTCATTTAGCTGGCGCTTCATCCATTCTTGG
>Lepas_sp._MN813183
CCTGATATAGCTTTCCCCCGACTAAATAATATGAGATTTTGGCTTCTACCACCGGCTCTTATACTGTTAATTAGTGGTTCATTAGTTGAAGCAGGAGCCGGCACAGGATGAACTGTTTACCCCCCTTTATCTAGAAATATTGCTCACTCCGGGGCATCAGTAGATTTGTCTATCTTCTCCCTTCATTTAGCTGGCGCTTCATCCATTCTTGG
>Lepas_sp._MN813177
CCTGATATAGCTTTCCCCCGACTAAATAATATGAGATTTTGGCTTCTACCACCAGCTCTTATACTGTTAATTAGTGGTTCATTAGTTGAAGCAGGAGCCGGCACAGGATGAACTGTTTACCCCCCTTTATCTAGAAATATTGCTCACTCCGGGGCATCAGTAGATTTGTCTATCTTCTCCCTTCATTTAGCTGGCGCTTCATCCATTCTTGG
>Lepas_anatifera_MT563432
CCTGATATAGCTTTCCCTCGACTAAATAATATAAGATTTTGACTTCTACCACCAGCACTTATACTGTTAATTAGAGGTTCATTAGTTGAAGCAGGAGCTGGTACAGGATGAACTGTATACCCGCCTCTATCTAGAAATATTGCTCACTCCGGGGCATCTGTAGATTTGTCTATCTTCTCGCTTCATTTAGCTGGCGCTTCCTCCATTCTTGG
>Lepas_anatifera_MT563425
CCTGATATAGCTTTCCCTCGACTAAATAATATAAGATTTTGACTTCTACCACCAGCACTTATACTGTTAATTAGAGGTTCATTAGTTGAAGCAGGAGCTGGAACAGGATGAACTGTATACCCCCCTCTATCTAGAAATATTGCTCACTCCGGGGCATCTGTGGATTTGTCTATCTTCTCYCTTCATTTAGCTGGGGCTTCCTCCATTCTTGG
>Lepas_anatifera_MT563433
CCTGATATAGCTTTCCCTCGACTAAATAATATAAGATTTTGACTTCTACCACCAGCACTTATACTGTTAATTAGAGGTTCATTAGTTGAAGCAGGAGCCGGTACAGGATGAACTGTATACCCCCCTTTATCYAGAAATATTGCTCACTCCGGGGCATCTGTAGATTTGTCTATCTTCTCCCTTCATTTAGCTGGTGCTTCATCCATTCTTGG
>Lepas_anatifera_KY944825
CCTGAAATGGCTTTCCCTCGCCTAAATAATATAAGATTTTGGCTTCTACCACCAGCACTTATGCTGTTAATTAGAGGTTCATTAGTAGAGGCGGGAGCCGGTACAGGATGAACTGTATACCCTCCTCTATCTAGAAATATTGCTCACTCCGGGGCATCTGTAGATTTGTCTATCTTCTCCCTTCATTTAGCTGGTGCCTCATCCATTCTTGG
>Lepas_anatifera_OQ933556
CCTGATATGGCTTTCCCTCGCCTAAATAATATAAGATTTTGGCTTCTACCACCAGCACTTATGCTGTTAATTAGAGGTTCATTAGTAGAGGCGGGAGCCGGTACAGGATGAACTGTATACCCTCCTCTATCTAGAAATATTGCTCACTCCGGGGCATCTGTAGATTTGTCTATCTTCTCCCTTCATTTAGCTGGTGCTTCATCCATTCTTGG
>Lepas_anatifera_OQ933557
CCTGATATGGCTTTCCCTCGCCTAAATAATATAAGATTTTGGCTTCTACCACCAGCACTTATGCTGTTAATTAGAGGTTCATTAGTAGAGGCGGGAGCCGGCACAGGATGAACTGTATACCCTCCTCTATCTAGAAATATTGCTCACTCCGGGGCATCTGTAGATTTGTCTATCTTCTCCCTTCATTTAGCTGGTGCCTCATCCATTCTTGG
>Lepas_anatifera_KY683470
CCTGATATGGCTTTCCCTCGCCAAAATAATATAAGATTTTGACTTCTACCACCAGCACTTATACTGTTAATTAGAGGTTCATTATTTGAGGCGGGAGCTGGTACAGGATGAACTGTATACCCTCCTCTATCTAGAAATATTGCTCACTCCGGGGCATCTGTAGATTTGTCTATCTTCTCCCTTCATTTAGCTGGTGCCTCATCAATTCTTGG
>Lepas_anatifera_KY944814
CCTGATATGGCTTTCCCTCGCCTAAATAATATAAGATTTTGACTTCTACCACCAGCACTTATACTGTTAATTAGCGGTTCATTAGTTGAGGCAGGAGCCGGTACAGGATGAACTGTGTACCCTCCTCTATCTAGAAATATTGCTCACTCCGGTGCATCTGTAGATTTGTCTATCTTCTCCCTTCATTTGGCTGGTGCCTCATCCATTCTTGG
>Lepas_anatifera_KY944861
CCTGATATGGCTTTCCCTCGCCTAAATAATATAAGATTTTGGCTTCTACCACCATCACTTATACTGTTAATTAGAGGCTCATTAGTTGAAGCAGGAGCCGGTACAGGATGAACTGTATACCCTCCTCTATCTAGAAATATTGCTCACTCCGGGGCATCTGTAGATTTGTCTATCTTCTCCCTTCATTTAGCTGGTGCCTCATCCATTCTTGG
>Lepas_anatifera_KY639397
CCTGATATGGCTTTCCCTCGCCTAAATAATATAAGATTTTGGCTTCTACCACCAGCACTTATACTGTTAATTAGAGGCTCATTAGTTGAAGCAGGAGCCGGTACAGGATGAACTGTATACCCTCCTCTATCTAGAAATATTGCTCACTCCGGGGCATCTGTAGATTTGTCTATCTTCTCCCTTCATTTAGCTGGTGCCTCATCCATTCTTGG
>Lepas_anatifera_KY944950
CCTGATATGGCTTTCCCTCGCCTAAATAATATAAGATTTTGGCTTCTACCACCAGCACTTATACTGTTAATTAGAGGTTCATTAGTTGAAGCAGGAGCCGGCACAGGATGAACTGTATACCCTCCTCTATCTAGAAATATTGCTCACTCCGGGGCATCTGTAGATTTGTCTATCTTCTCCCTTCATTTAGCTGGTGCCTCATCCATTCTTGG
>Lepas_anatifera_GU993609
CCTGATATGGCTTTCCCTCGCCTAAATAATATAAGATTTTGGCTTCTACCACCAGCACTTATACTGTTAATTAGAGGTTCATTAGTTGAAGCAGGAGCCGGTACAGGATGAACTGTATACCCTCCTTTATCTAGAAATATTGCTCACTCCGGGGCATCTGTAGATTTGTCTATCTTCTCCCTTCATTTAGCTGGTGCCTCATCCATTCTTGG
>Lepas_anatifera_KY944821
CCTGATATGGCTTTCCCTCGCCTAAATAATATAAGATTTTGGCTTCTACCACCAGCACTTATACCGTTAATTAGAGGTTCATTAGTTGAAGCAGGAGCCGGTACAGGATGAACTGTATACCCCCCTCTATCTAGAAATATTGCTCACTCCGGGGCATCTGTAGATTTGTCTATCTTCTCCCTTCATTTAGCTGGTGCCTCATCCATTCTTGG
>Lepas_anatifera_KY944859
CCTGATATGGCTTTCCCTCGCCTAAATAATATAAGATTTTGGCTTCTACCACCAGCACTTATACTGTTAATTAGAGGTTCATTAGTTGAAGCAGGAGCCGGTACAGGATGAACTGTATACCCCCCTCTATCTAGAAATATTGCTCACTCCGGGGCATCTGTAGATTTGTCTATCTTCTCCCTTCATTTAGCTGGTGCCTCATCCATTCTTGG
>Lepas_anatifera_KY683473
CCTGATATGGCTTTCCCTCGCCTAAATAATATAAGATTTTGGCTTCTACCACCAGCACTTATACTGTTAATTAGAGGTTCATTAGTTGAAGCAGGAGCCGGTACAGGATGAACTGTATACCCTCCTCTATCTAGAAATATTGCTCACTCCGGGGCATCTGTAGATTTGTCTATCTTCTCCCTTCATTTAGCTGGTGCCTCATCCATTCTTGG
>Lepas_anatifera_KY639419
CCTGATATGGCTTTCCCTCGCCTAAATAATATAAGATTTTGGCTTCTACCACCAGCACTTATACTGTTAATTAGAGGTTCATTAGTTGAAGCAGGAGCCGGTACAGGATGAACTGTATACCCTCCTCTATCTAGAAATATTGCTCACTCCGGGGCATCTGTAGATTTGTCTATCTTCTCCCTTCATTTAGCTGGTGCCTCATCCATTCTTGG
>Lepas_anatifera_KY944969
CCTGATATGGCTTTCCCTCGCCTAAATAATATAAGATTTTGGCTTCTACCACCAGCACTTATACTGTTAATTAGAGGTTCATTAGTTGAAGCAGGAGCCGGTACAGGATGAACTGTATACCCTCCTCTATCTAGAAATATTGCTCACTCCGGGGCATCTGTAGATTTGTCTATCTTCTCCCTTCATTTAGCTGGTGCCTCATCCATTCTTGG
>Lepas_anatifera_KY639401
CCTGATATGGCTTTCCCTCGCCTAAATAATATAAGATTTTGGCTTCTACCACCAGCACTTATACTGTTAATTAGAGGTTCATTAGTTGAAGCAGGAGCCGGTACAGGATGAACTGTATACCCTCCTCTATCTAGAAATATTGCTCACTCCGGGGCATCTGTAGATTTGTCTATCTTCTCCCTTCATTTAGCTGGTGCCTCATCCATTCTTGG
>Lepas_anatifera_KY944939
CCTGATATGGCTTTCCCTCGCCTAAATAATATAAGATTTTGGCTTCTACCACCAGCACTTATACTGTTAATTAGAGGTTCATTAGTTGAAGCAGGAGCCGGTACAGGATGAACTGTATACCCTCCTCTATCTAGAAATATTGCTCACTCCGGGGCATCTGTAGATTTGTCTATCTTCTCCCTTCATTTAGCTGGTGCCTCATCCATTCTTGG
>Lepas_anatifera_KY944956
CCTGATATGGCTTTCCCTCGCCTAAATAATATAAGATTTTGGCTTCTACCACCAGCACTTATACTGTTAATTAGAGGTTCATTAGTTGAAGCAGGAGCCGGTACAGGATGAACTGTATACCCTCCTCTATCTAGAAATATTGCTCACTCCGGGGCATCTGTAGATTTGTCTATCTTCTCCCTTCATTTAGCTGGTGCCTCATCCATTCTTGG
>Lepas_anatifera_KY944816
CCTGATATGGCTTTCCCTCGCCTAAATAATATAAGATTTTGGCTTCTACCACCAGCACTTATACTGTTAATTAGAGGTTCATTAGTTGAAGCAGGAGCCGGTACAGGATGAACTGTATACCCTCCTCTATCTAGAAATATTGCTCACTCCGGGGCATCTGTAGATTTGTCTATCTTCTCCCTTCATTTAGCTGGTGCCTCATCCATTCTTGG
>Lepas_anatifera_KY944849
CCTGATATGGCTTTCCCTCGCCTAAATAATATAAGATTTTGGCTTCTACCACCAGCACTTATACTGTTAATTAGAGGTTCATTAGTTGAAGCAGGAGCCGGTACAGGATGAACTGTATACCCTCCTCTATCTAGAAATATTGCTCACTCCGGGGCATCTGTAGATTTGTCTATCTTCTCCCTTCATTTAGCTGGTGCCTCATCCATTCTTGG
>Lepas_anatifera_GU993617
CCTGATATGGCTTTCCCTCGCCTAAATAATATAAGATTTTGGCTTCTACCACCAGCACTTATACTGTTAATTAGAGGTTCATTAGTTGAAGCAGGAGCCGGTACAGGATGAACTGTATACCCTCCTCTATCTAGAAATATTGCTCACTCCGGGGCATCTGTAGATTTGTCTATCTTCTCCCTTCATTTAGCTGGTGCCTCATCCATTCTTGG
>Lepas_anatifera_OQ933555
CCTGATATGGCTTTCCCTCGCCTAAATAATATAAGATTTTGGCTTCTACCACCAGCACTTATACTGTTAATTAGAGGTTCATTAGTTGAAGCAGGAGCCGGTACAGGATGAACTGTATACCCTCCTCTATCTAGAAATATTGCTCACTCCGGGGCATCTGTAGATTTGTCTATCTTCTCCCTTCATTTAGCTGGTGCCTCATCCATTCTTGG
>Lepas_anatifera_KY683481
CCTGATATGGCTTTCCCTCGCCTAAATAATATAAGATTTTGGCTTCTACCACCAGCACTTATACTGTTAATTAGAGGTTCATTAGTTGAAGCAGGAGCCGGTACAGGATGAACTGTATACCCTCCTCTATCTAGAAATATTGCTCACTCCGGGGCATCTGTAGATTTGTCTATCTTCTCCCTTCATTTAGCTGGTGCCTCATCCATTCTTGG
>Lepas_anatifera_KY944819
CCTGATATGGCTTTCCCTCGCCTAAATAATATAAGATTTTGGCTTCTTCCACCAGCGCTTATACTGTTAATTAGAGGTTCATTAGTTGAGGCAGGAGCGGGTACAGGATGAACTGTGTACCCTCCTCTATCTAGAAATATTGCTCACTCCGGGGCATCTGTAGATTTGTCTATCTTCTCCCTTCATTTAGCTGGTGCCTCATCCATTCTTGG
>Lepas_anatifera_GU993616
CCTGATATGGCTTTCCCTCGCCTAAATAATATAAGATTTTGGCTTCTTCCACCAGCACTTATACTGTTAATTAGAGGTTCATTAGTTGAGGCAGGAGCGGGCACAGGATGAACTGTGTACCCTCCTCTATCTAGAAATATTGCTCACTCCGGGGCATCTGTAGATTTGTCTATCTTCTCCCTTCATTTAGCTGGTGCCTCATCCATTCTTGG
>Lepas_anatifera_KY944942
CCTGATATGGCTTTCCCTCGCCTAAATAATATAAGATTTTGGCTTCTTCCACCAGCACTTATACTGTTAATTAGAGGTTCATTAGTTGAGGCAGGAGCGGGTACAGGATGAACTGTGTACCCTCCTCTATCTAGAAATATTGCTCACTCCGGGGCATCTGTAGATTTGTCTATCTTCTCCCTTCATTTAGCTGGTGCCTCATCCATTCTTGG
>Lepas_anatifera_GU993606
CCTGATATGGCTTTCCCTCGCCTAAATAATATAAGATTTTGGCTTCTTCCACCAGCACTTATACTGTTAATTAGAGGTTCATTAGTTGAGGCAGGAGCGGGTACAGGATGAACTGTGTACCCTCCTCTATCTAGAAATATTGCTCACTCCGGGGCATCTGTAGATTTGTCTATCTTCTCCCTTCATTTAGCTGGTGCCTCATCCATTCTTGG
>Lepas_anatifera_KY944851
CCTGATATGGCTTTCCCTCGCCTAAATAATATAAGATTTTGGCTTCTTCCACCAGCACTTATACTGTTAATTAGAGGTTCATTAGTTGAGGCAGGAGCGGGTACAGGATGAACTGTGTACCCTCCTCTATCTAGAAATATTGCTCACTCCGGGGCATCTGTAGATTTGTCTATCTTCTCCCTTCATTTAGCTGGTGCCTCATCCATTCTTGG
>Lepas_anatifera_KY944855
CCTGATATGGCTTTCCCTCGCCTAAATAATATCAGATTTTGGCTTCTACCACCAGCACTTATACTGTTGATTAGAGGTTCATTAGTTGAGGCAGGAGCCGGTACTGGATGAACTGTATACCCTCCTCTATCTAGAAATATTGCTCACTCCGGGGCATCTGTAGATTTATCTATCTTCTCCCTTCATTTAGCTGGTGCCTCATCCATTCTTGG
>Lepas_anatifera_KY944862
CCTGATATGGCTTTCCCTCGCCTAAATAATATAAGATTTTGGCTTCCACCACCAGCACTTATACTGTTAATTAGAGGTTCATTAGTTGAGGCAGGGGCCGGTACAGGATGAACTGTATACCCTCCTCTATCTAGAAATATTGCTCACTCCGGGGCATCTGTAGATTTGTCTATCTTCTCCCTTCATTTAGCTGGTGCCTCATCCATTCTTGG
>Lepas_anatifera_KY944952
CCTGATATGGCTTTCCCTCGCCTAAATAATATAAGATTTTGGCTTCTACCACCAGCACTTATACTGTTAATTAGAGGTTCATTAGTTGAGGCAGGGGCCGGTACAGGATGAACTGTATACCCTCCTCTATCTAGAAATATTGCTCACTCCGGGGCATCTGTAGATTTGTCTATCTTCTCCCTTCATTTAGCTGGTGCCTCATCCATTCTTGG
>Lepas_anatifera_GU993625
CCTGATATGGCTTTCCCTCGCCTAAATAATATAAGATTTTGGCTTCTACCACCAGCACTTATACTGTTAATTAGAGGTTCATTAGTTGAGGCAGGAGCTGGTACAGGATGAACTGTGTACCCTCCTCTATCTAGAAATATTGCTCACTCCGGGGCATCTGTAGATTTGTCTATCTTCTCCCTTCATTTAGCCGGTGCCTCATCCATTCTTGG
>Lepas_anatifera_KY944949
CCTGATATGGCTTTCCCTCGCCTAAATAATATAAGATTTTGGCTTCTACCACCAGCACTTATACTGTTAATTAGAGGTTCATTAGTTGAGGCAGGAGCTGGCACAGGATGAACTGTATACCCTCCTCTATCTAGAAATATTGCTCACTCCGGGGCATCTGTAGATTTGTCTATCTGCTCCCTTCATTTAGCTGGTGCCTCATCCATTCTTGG
>Lepas_anatifera_KY944930
CCTGATATGGCTTTCCCTCGCCTAAATAATATAAGATTTTGGCTTCTACCACCATCACTTATACTGTTAATTAGAGGTTCATTAGTTGAGGCAGGAGCTGGTACAGGATGAACTGTATACCCCCCTCTATCTAGAAATATTGCTCACTCCGGGGCATCTGTAGATTTGTCTATCTTCTCCCTTCATTTAGCTGGTGCCTCATCCATTCTTGG
>Lepas_anatifera_OQ933560
CCTGATATGGCTTTCCCTCGCCTAAATAATATAAGATTTTGGCTTCTACCACCAGCACTTATACTGTTAATTAGAGGTTCATTAGTTGAGGCAGGAGCTGGTACAGGATGAACTGTATACCCCCCTCTATCTAGAAATATTGCTCACTCCGGGGCATCTGTAGATTTGTCTATCTTCTCCCTTCATTTAGCTGGTGCCTCATCCATTCTTGG
>Lepas_anatifera_KY944820
CCTGATATGGCTTTCCCCCGCCTAAATAATATAAGATTTTGGCTTCTACCACCAGCACTTATACTGTTAATTAGAGGTTTCTTAGTTGAGGCAGGAGCCGGTACAGGATGAACTGTATACCCTCCTCTATCTAGAAATATTGCTCACTCCGGGGCATCTGTAGATTTGTCTATCTTCTCCCTTCATTTAGCTGGTGCCTCATCCATTCTTGG
>Lepas_anatifera_KY944980
CCTGATATGGCTTTCCCTCGCCTAAATAATATAATATTTTGGCTTCTACCACCAGCACTTATACTGTTAATTATAGGTTCATTAGTTGAGGCAGGAGCTGGTACAGGATGAACTGTATACCCTCCTCTATCTAGAAATATTGCTCACTCCGGGGCATCTGTAGATTTGTCTATCTTCTCCCTTCATTTAGCTGGTGCCTCATCCATTCTTGG
>Lepas_anatifera_KY944850
CCTGATATGGCTTTCCCTCGCCTAAATAATATAAGATTTTGGCTTCTACCACCCGCACTCATACTGTTAATTAGAGGTTCATTAGTTGAGGCAGGAGCTGGTACAGGATGAACTGTATACCCTCCTCTATCTAGAAATATTGCTCACTCCGGAGCATCTGTAGATTTGTCTATCTTCTCCCTTCATTTAGCTGGTGCCTCATCCATTCTTGG
>Lepas_anatifera_KY683493
CCTGATATGGCTTTCCCTCGCCTAAATAATATAAGATTTTGGCTTCTACCACCAGCACTCATACTGTTAATTAGAGGTTCATTAGTTGAGGCAGGAGCTGGTACAGGATGAACTGTATACCCTCCTCTATCTAGAAATATTGCTCACTCCGGAGCATCTGTAGATTTGTCTATCTTCTCCCTTCATTTAGCTGGTGCCTCATCCATTCTTGG
>Lepas_anatifera_GU993603
CCTGATATGGCTTTCCCTCGCCTAAATAATATAAGATTTTGGCTTCTACCACCAGCACTCATACTGTTAATTAGAGGTTCATTAGTTGAGGCAGGAGCTGGTACAGGATGAACTGTATACCCTCCTCTATCTAGAAATATTGCTCACTCCGGAGCATCTGTAGATTTGTCTATCTTCTCCCTTCATTTAGCTGGTGCCTCATCCATTCTTGG
>Lepas_anatifera_KY944941
CCTGATATGGCTTTCCCTCGCCTAAATAATATAAGATTTTGGCTTCTACCACCAGCACTCATACTGTTAATTAGAGGTTCATTAGTTGAGGCAGGAGCTGGTACAGGATGAACTGTATACCCTCCTCTATCTAGAAATATTGCTCACTCCGGAGCATCTGTAGATTTGTCTATCTTCTCCCTTCATTTAGCTGGTGCCTCATCCATTCTTGG
>Lepas_anatifera_KY944847
CCTGATATGGCTTTCCCTCGCCTAAATAATATAAGATTTTGGCTTCTACCGCCAGCACTTATACTGTTAATTAGAGGTTCATTAGTTGAGGCAGGAGCCGGTACAGGATGAACTGTATACCCCCCTCTATCTAGAAATATTGCTCACTCCGGGGCATCTGTAGATTTGTCTATCTTCTCCCTTCATTTAGCTGGTGCCTCATCCATTCTTGG
>Lepas_anatifera_KY683483
CCTGATATGGCTTTCCCTCGCCTAAATAATATAAGATTTTGGCTTCTACCACCAGCACTTATACTGTTAATTAGAGGTTCATTAGTTGAGGCAGGAGCCGGTACAGGATGAACTGTATACCCCCCTCTATCTAGAAATATTGCTCACTCCGGGGCATCTGTAGATTTGTCTATCTTCTCCCTTCATTTAGCTGGTGCCTCATCCATTCTTGG
>Lepas_anatifera_KY944854
CCTGATATGGCTTTCCCTCGCCTAAATAATATAAGATTTTGGCTTCTACCACCAGCACTTATACTGTTAATTAGAGGTTCATTAGTTGAGGCAGGAGCCGGTACAGGATGAACTGTATACCCCCCTCTATCTAGAAATATTGCTCACTCCGGGGCATCTGTAGATTTGTCTATCTTCTCCCTTCATTTAGCTGGTGCCTCATCCATTCTTGG
>Lepas_anatifera_KY944951
CCTGATATGGCTTTCCCCCGCCTAAATAATATAAGATTTTGACTTCTACCACCAGCACTTATACTGTTAATTAGAGGTTCATTAGTTGAGGCAGGAGCCGGTACAGGATGAACTGTATACCCCCCTCTATCTAGAAATATTGCTCACTCCGGGGCATCTGTAGATTTGTCTATCTTCTCCCTTCATTTAGCTGGTGCCTCATCCATTCTTGG
>Lepas_anatifera_KY944931
CCTGATATGGCTTTCCCCCGCCAAAATAATATAAGATTTTGACTTCTACCACCAGCACTTATACTGTTAATTAGAGGTTCATTAGTTGAGGCAGGAGCCGGCACAGGATGAACTGTATACCCTCCTCTATCTAGAAATATTGCTCACTCCGGGGCATCTGTAGATTTGTCTATCTTCTCCCTTCATTTAGCTGGTGCCTCATCCATTCTTGG
>Lepas_anatifera_KY683511
CCTGATATGTCTTTCCCTCGCCTAAATAATATAAGATTTTGGCTTCTACCACCAGCACTTATACTGTTAATTAGAGGTTCATTAGTTGAGGCAGGAGCCGGTACAGGATGAACTGTATACCCTCCTCTATCTAGAAATATTGCTCACTCCGGGGCATCTGTAGATTTGTCTATCTTCTCCCTTCATTTAGCTGGTGCCTCATCCATTATTGG
>Lepas_anatifera_KY639398
CCTGATATAGCTTTCCCTCGCCTAAATAATATAAGATTTTGGCTTCTTCCACCAGCACTTATACTGTTAATTAGAGGTTCATTAGTTGAGGCAGGAGCCGGTACAGGATGAACTGTATACCCTCCTCTATCTAGAAATATTGCTCACTCCCGGGCATCTGTAGATTTGTCTATCTTCTCCCTTCATTTAGCTGGTGCCTCATCCATTCTTGG
>Lepas_anatifera_KY944826
CCAGATATGGCTTTCCCTCGCCTAAATAATATAAGATTTTGGCTTCTACCACCATCACTTATACTGTTAATTAGAGGTTCATTAGTTGAGGCAGGAGCCGGTACAGGATGAACTGTATACCCCCCTCTATCTAGAAATATTGCTCACTCCGGGGCATCTGTAGATTTGTCTATCTTCTCCCTTCATTTAGCTGGTGCCTCATCCATTCTTGG
>Lepas_anatifera_KY639410
CCTGATATGGCTTTCCCTCGCCTAAATAATATAAAATTTTGGCTTCTACCACCAGCACTTATACTGTTAATTAGAGGTTCATTAGTTGAGGCAGGAGCCGGTACAGGATGAACTGTATACCCTCCTCTCTCTAGAAATATTGCTCACTCCGGGGCATCTGTAGATTTGTCTATCTTCTCCCTTCATTTAGCTGGTGCCTCATCCATTCTTGG
>Lepas_anatifera_KY944868
CCTGATATGGCTTTCCCTCGCCTAAATAATATAAGATTTTGGCTTCTACCACCAGCACTTATACTGTTAATTAGAGGTTCATTAGTTGAGGCAGGAGCCGGTACAGGATGAACTGTTTACCCTCCTCTATCTAGAAATATTGCTCACTCCGGGGCATCTGTAGATTTGTCTATCTTCTCCCTTCATTTAGCTGGTGCCTCATCCATTCTTGG
>Lepas_anatifera_GU993614
CCTGATATGGCTTTCCCTCGCCTAAATAATATAAGATTTTGGCTTCTACCACCAGCACTTATACTGTTAATTAGAGGTTCATTAGTTGAGGCGGGAGCCGGTACAGGATGAACTGTATACCCTCCTCTATCTAGAAATATTGCTCACTCCGGGGCATCTGTAGATTTGTCTATCTTCTCCCTTCATTTAGCTGGTGCCTCATCCATTCTTGG
>Lepas_anatifera_MF974370
CCUGAUAUGGCUUUCCCUCGCCUAAAUAAUAUAAGAUUUUGGCUUCUACCACCAGCACUUAUACUGUUAAUUAGAGGUUCAUUAGUUGAGGCAGGAGCCGGUACAGGAUGAACUGUAUACCCUCCUCUAUCUCGAAAUAUUGCUCACUCCGGGGCAUCUGUAGAUUUGUCUAUCUUCUCCCUUCAUUUAGCUGGUGCCUCAUCCAUUCUUGG
>Lepas_anatifera_KY944817
CCTGATATGGCTTTCCCTCGCCTAAATAATATAAGATTTTGGCTTCTACCACCAGCACTTATACTGTTAATTAGAGGTTCATTAGTTGAGGCAGGAGCCGGTACAGGATGAACTGTATACCCTCCTCTATCTAGGAATATTGCTCACTCCGGAGCATCTGTAGATTTGTCTATCTTCTCCCTTCATTTAGCTGGTGCCTCATCCATTCTTGG
>Lepas_anatifera_GU993627
CCTGATATGGCTTTCCCTCGCCTAAATAATATAAGATTTTGGCTTCTACCACCAGCACTTATACTGTTAATTAGAGGTTCATTAGTTGAGGCAGGAGCTGGTACAGGATGAACTGTATACCCTCCTCTATCTAGAAATATTGCTCACTCCGGAGCATCTGTAGATTTGTCTATCTTCTCCCTTCATTTAGCTGGTGCCTCATCCATTCTTGG
>Lepas_anatifera_GU993605
CCTGATATGGCTTTCCCTCGCCTAAATAATATAAGATTTTGGCTTCTACCACCAGCACTTATACTATTAATTAGAGGTTCATTAGTTGAGGCAGGAGCCGGTACAGGATGGACTGTATACCCTCCTCTATCTAGAAATATTGCTCACTCCGGGGCATCTGTAGATTTGTCTATCTTCTCCCTTCATTTAGCTGGTGCCTCATCCATTCTTGG
>Lepas_anatifera_KY683492
CCTGATATGGCTTTCCCTCGCCTAAATAATATAAGATTTTGGCTTCTACCACCAGCACTTATACTGTTAATTAGAGGTTCATTAGTTGAGGCAGGAGCCGGTACAGGATGAACTGTATACCCTCCTCTATCTAGAAATATTGCTCACTCCGGAGCATCTGTAGATTTGTCTATCTTCTCCCTTCATTTAGCTGGTGCCTCATCCATTCTTGG
>Lepas_anatifera_KY944935
CCTGATATGGCTTTCCCTCGCCTAAATAATATAAGATTTTGGCTTCTACCACCAGCACTTATACTGTTAATTAGAGGTTCATTAGTTGAGGCAGGAGCCGGTACAGGATGAACTGTATACCCTCCTCTATCTAGAAATATTGCTCACTCCGGAGCATCTGTAGATTTGTCTATCTTCTCCCTTCATTTAGCTGGTGCCTCATCCATTCTTGG
>Lepas_anatifera_OQ933568
CCTGATATGGCTTTCCCTCGCCTAAATAATATAAGATTTTGGCTTCTACCACCAGCACTTATACTGTTAATTAGAGGTTCATTAGTTGAGGCAGGAGCCGGTACAGGATGAACTGTATACCCTCCTCTATCTAGAAATATTGCTCACTCCGGAGCATCTGTAGATTTGTCTATCTTCTCCCTTCATTTAGCTGGTGCCTCATCCATTCTTGG
>Lepas_anatifera_GU993621
CCTGATATGGCTTTCCCTCGCCTAAATAATATAAGATTTTGGCTTCTACCACCAGCACTTATACTGTTAATTAGAGGTTCATTAGTTGAGGCAGGAGCCGGTACAGGATGAACTGTATACCCTCCTCTATCTAGAAATATTGCTCACTCCGGAGCATCTGTAGATTTGTCTATCTTCTCCCTTCATTTAGCTGGTGCCTCATCCATTCTTGG
>Lepas_anatifera_KY944845
CCTGATATGGCTTTCCCTCGCCTAAATAATATAAGATTTTGGCTTCTACCACCAGCACTTATACTGTTAATTAGAGGTTCTTTAGTTGAGGCAGGAGCCGGTACAGGATGAACTGTATACCCTCCTCTATCTAGAAATATTGCTCACTCCGGGGCATCTGTAGATTTGTCTATCTTCTCCCTTCATTTAGCTGGTGCCTCATCCATTCTTGG
>Lepas_anatifera_KY944927
CCTGATATGGCTTTCCCTCGCCTAAATAATATAAGATTTTGGCTTCTACCACCAGCTCTTATACTGTTAATTAGAGGTTCATTAGTTGAGGCAGGAGCTGGTACAGGATGAACTGTATACCCTCCTCTATCTAGAAATATTGCTCACTCCGGGGCATCTGTAGATTTGTCTATCTTCTCCCTTCATTTAGCTGGTGCCTCATCCATTCTTGG
>Lepas_anatifera_MF974373
CCUGAUAUGGCUUUCCCUCGCCUAAAUAAUAUAAGAUUUUGGCUUCUACCACCAGCACUUAUACUGUUAAUUAGAGGUUCAUUAGUUGAGGCAGGAGCUGGUACAGGAUGAACUGUAUACCCUCCUCUAUCUAGAAAUAUUGCUCACUCCGGGGCAUCUGUAGAUUUGUCUAUCUUCUCCCUUCAUUUAGCUGGUGCCUCAACCAUUCUUGG
>Lepas_anatifera_KY683468
CCTGATATGGCTTTCCCTCGCCTAAATAATATAAGATTTTGGCTTCTACCACCAGCACTTATACTGTTAATTAGAGGTTCATTAGTTGAGGCAGGAGCTGGTACAGGGTGAACTGTATACCCTCCTCTATCTAGAAATATTGCTCACTCCGGGGCATCTGTAGATTTGTCTATCTTCTCCCTTCATTTAGCTGGTGCCTCATCCATTCTTGG
>Lepas_anatifera_GU993612
CCTGATATGGCTTTCCCTCGCCTAAATAATATAAGATTTTGGCTTCTTCCACCAGCACTTATACTGTTAATTAGAGGTTCATTAGTTGAAGCAGGAGCCGGTACAGGATGAACTGTGTACCCTCCTCTATCTAGAAATATTGCTCACTCCGGGGCATCTGTAGATTTGTCTATCTTCTCCCTTCATTTAGCTGGTGCCTCATCCATTCTTGG
>Lepas_anatifera_KY944818
CCTGATATGGCTTTCCCTCGCCTAAATAATATAAGATTTTGGCTTCTTCCACCAGCACTTATACTGTTAATTAGAGGTTCATTGGTTGAGGCAGGAGCCGGTACAGGATGAACTGTGTACCCTCCTCTATCTAGAAATATTGCTCACTCCGGGGCATCTGTAGATTTGTCTATCTTCTCCCTTCATTTAGCTGGTGCCTCATCCATTCTTGG
>Lepas_anatifera_KY683482
CCTGATATAGCTTTCCCTCGCCTAAATAATATAAGATTTTGGCTTCTACCACCAGCACTTATACTGTTAATTAGAGGTTCATTAGTTGAGGCAGGAGCCGGTACAGGATGAACTGTATACCCCCCTCTATCTAGAAATATTGCTCACTCCGGGGCATCTGTAGATTTGTCTATCTTCTCCCTTCATTTAGCTGGTGCCTCATCCATTCTTGG
>Lepas_anatifera_KY944848
CCTGATATGGCTTTCCCTCGCCTAAATAATATAAGATTTTGGCTTCTACCACCAGCACTTATACTGTTAATTAGAGGTTCATTAGTTGAGGCAGGAGCCGGTACAGGGTGAACTGTATACCCTCCTCTATCTAGAAATATTGCTCACTCCGGGGCATCTGTAGATTTGTCTATCTTCTCCCTTCATTTAGCTGGTGCCTCATCCATTCTTGG
>Lepas_anatifera_GU993607
CCTGATATGGCTTTCCCTCGCCTAAATAATATAAGATTTTGGCTTCTACCACCAGCACTTATACTGTTAATTAGAGGTTCATTAGTTGAGGCAGGAGCCGGTACAGGGTGAACTGTATACCCTCCTCTATCTAGAAATATTGCTCACTCCGGGGCATCTGTAGATTTGTCTATCTTCTCCCTTCATTTAGCTGGTGCCTCATCCATTCTTGG
>Lepas_anatifera_KY683472
CCTGATATGGCTTTCCCTCGCCTAAATAATATAAGATTTTGGCTTCTACCACCAGCACTTATACTGTTAATTAGAGGTTCATTAGTTGAGGCAGGAGCCGGTACAGGGTGAACTGTATACCCTCCTCTATCTAGAAATATTGCTCACTCCGGGGCATCTGTAGATTTGTCTATCTTCTCCCTTCATTTAGCTGGTGCCTCATCCATTCTTGG
>Lepas_anatifera_KY944929
CCTGATATGGCTTTCCCTCGCCTAAATAATATAAGATTTTGGCTTCTACCACCAGCACTTATACTGTTAATTAGAGGTTCATTAGTTGAGGCAGGAGCCGGTACAGGATGAACTGTATACCCTCCTCTATCTAGAAATATTGCTCACTCCGGCGCATCTGTAGATTTGTCTATCTTCTCCCTTCATTTAGCTGGTGCCTCATCCATTCTTGG
>Lepas_anatifera_KY683487
CCTGATATGGCTTTCCCTCGCCTAAATAATATAAGATTTTGGCTTCTACCACCAGCACTTATACTGTTAATTAGAGGTTCATTAGTTGAGGCAGGAGCCGGTACAGGATGAACTGTATACCCTCCTCTATCTAGAAATATTGCTCACTCCGGGGCATCTGTAGATTTATCTATCTTCTCCCTTCATTTAGCTGGTGCCTCATCCATTCTTGG
>Lepas_anatifera_KY639404
CCTGATATGGCTTTCCCTCGCCTAAATAATATAAGATTTTGGCTTCTACCACCAGCACTTATACTGTTAATTAGAGGTTCATTAGTTGAGGCAGGAGCCGGTACAGGATGAACTGTATACCCTCCTCTATCAAGAAATATTGCTCACTCCGGGGCATCTGTAGATTTGTCTATCTTCTCCCTTCATTTAGCTGGTGCCTCATCCATTCTTGG
>Lepas_anatifera_KY944933
CCTGATATGGCTTTCCCTCGCCTAAATAATATAAGATTTTGGCTTCTACCACCAGCACTTATACTGTTAATTAGAGGTTCATTAGTTGAGGCAGGAGCCGGCACAGGATGAACTGTATACCCTCCTCTATCTAGAAATATTGCTCACTCCGGGGCATCTGTAGATTTGTCTATCTTCTCCCTTCATTTAGCTGGTGCCTCATCCATTCTTGG
>Lepas_anatifera_KY944842
CCTGATATGGCTTTCCCTCGCCTAAATAATATAAGATTTTGGCTTCTACCACCAGCACTTATACTGTTAATTAGAGGTTCATTAGTTGAGGCAGGAGCCGGCACAGGATGAACTGTATACCCTCCTCTATCTAGAAATATTGCTCACTCCGGGGCATCTGTAGATTTGTCTATCTTCTCCCTTCATTTAGCTGGTGCCTCATCCATTCTTGG
>Lepas_anatifera_KY944867
CCTGATATGGCTTTCCCTCGCCTAAATAATATAAGATTTTGGCTTCTACCACCAGCACTTATACTGTTAATTAGAGGTTCATTAGTTGAGGCAGGAGCCGGCACAGGATGAACTGTATACCCTCCTCTATCTAGAAATATTGCTCACTCCGGGGCATCTGTAGATTTGTCTATCTTCTCCCTTCATTTAGCTGGTGCCTCATCCATTCTTGG
>Lepas_anatifera_KY944840
CCTGATATGGCTTTCCCTCGCCTAAATAATATAAGATTTTGGCTTCTACCACCAGCACTTATACTGTTAATTAGAGGTTCATTAGTTGAGGCAGGAGCCGGCACAGGATGAACTGTATACCCTCCTCTATCTAGAAATATTGCTCACTCCGGGGCATCTGTAGATTTGTCTATCTTCTCCCTTCATTTAGCTGGTGCCTCATCCATTCTTGG
>Lepas_anatifera_KY683486
CCTGATATGGCTTTCCCTCGCCTAAATAATATAAGATTTTGGCTTCTACCACCAGCACTTATACTGTTAATTAGAGGTTCATTAGTTGAGGCAGGAGCCGGCACAGGATGAACTGTATACCCTCCTCTATCTAGAAATATTGCTCACTCCGGGGCATCTGTAGATTTGTCTATCTTCTCCCTTCATTTAGCTGGTGCCTCATCCATTCTTGG
>Lepas_sp._MN813165
CCTGATATGGCTTTCCCTCGCCTAAATAATATAAGATTTTGGCTTCTACCACCAGCACTTATACTGTTAATTAGAGGTTCATTAGTTGAGGCAGGAGCCGGCACAGGATGAACTGTATACCCTCCTCTATCTAGAAATATTGCTCACTCCGGGGCATCTGTAGATTTGTCTATCTTCTCCCTTCATTTAGCTGGTGCCTCATCCATTCTTGG
>Lepas_anatifera_KY639399
CCTGATATAGCTTTCCCTCGCCTAAATAATATAAGATTTTGGCTTCTACCACCAGCACTTATACTGTTAATTAGAGGTTCATTAGTTGAGGCAGGAGCCGGCACAGGATGAACTGTATACCCTCCTCTATCTAGAAATATTGCTCACTCCGGGGCATCTGTAGATTTGTCTATCTTCTCCCTTCATTTAGCTGGTGCCTCATCCATTCTTGG
>Lepas_anatifera_KF484220
CCTGATATAGCTTTCCCTCGCCTAAATAATATAAGATTTTGGCTTCTACCACCAGCACTTATACTGTTAATTAGAGGTTCATTAGTTGAGGCAGGAGCCGGCACAGGATGAACTGTATACCCTCCTCTATCTAGAAATATTGCTCACTCCGGGGCATCTGTAGATTTGTCTATCTTCTCCCTTCATTTAGCTGGTGCCTCATCCATTCTTGG
>Lepas_anatifera_KY683477
CCTGATATGGCTTTCCCTCGCCTAAATAATATAAGATTTTGGCTTCTACCACCAGCACTTATACTGTTAATTAGAGGTTCATTAGTTGAGGCAGGAGCTGGTACAGGATGAACTGTATACCCTCCTCTATCTAGAAATATTGCTCACTCCGGGGCATCTGTAGATTTGTCTATCTTCTCCCTTCATTTAGCTGGTGCCTCATCCATTCTTGG
>Lepas_anatifera_KY944948
CCTGATATGGCTTTCCCTCGCCTAAATAATATAAGATTTTGGCTTCTACCACCAGCACTTATACTGTTAATTAGAGGTTCATTAGTTGAGGCAGGAGCTGGTACAGGATGAACTGTATACCCTCCTCTATCTAGAAATATTGCTCACTCCGGGGCATCTGTAGATTTGTCTATCTTCTCCCTTCATTTAGCTGGTGCCTCATCCATTCTTGG
>Lepas_anatifera_GU993620
CCTGATATGGCTTTCCCTCGCCTAAATAATATAAGATTTTGGCTTCTACCACCAGCACTTATACTGTTAATTAGAGGTTCATTAGTTGAGGCAGGAGCTGGTACAGGATGAACTGTATACCCTCCTCTATCTAGAAATATTGCTCACTCCGGGGCATCTGTAGATTTGTCTATCTTCTCCCTTCATTTAGCTGGTGCCTCATCCATTCTTGG
>Lepas_anatifera_GU993622
CCTGATATGGCTTTCCCTCGCCTAAATAATATAAGATTTTGGCTTCTACCACCAGCACTTATACTGTTAATTAGAGGTTCATTAGTTGAGGCAGGAGCTGGTACAGGATGAACTGTATACCCTCCTCTATCTAGAAATATTGCTCACTCCGGGGCATCTGTAGATTTGTCTATCTTCTCCCTTCATTTAGCTGGTGCCTCATCCATTCTTGG
>Lepas_anatifera_KY944934
CCTGATATGGCTTTCCCTCGCCTAAATAATATAAGATTTTGGCTTCTACCACCAGCACTTATACTGTTAATTAGAGGTTCATTAGTTGAGGCAGGAGCTGGTACAGGATGAACTGTATACCCTCCTCTATCTAGAAATATTGCTCACTCCGGGGCATCTGTAGATTTGTCTATCTTCTCCCTTCATTTAGCTGGTGCCTCATCCATTCTTGG
>Lepas_anatifera_KY944946
CCTGATATGGCTTTCCCTCGCCTAAATAATATAAGATTTTGGCTTCTACCACCAGCACTTATACTGTTAATTAGAGGTTCATTAGTTGAGGCAGGAGCTGGTACAGGATGAACTGTATACCCTCCTCTATCTAGAAATATTGCTCACTCCGGGGCATCTGTAGATTTGTCTATCTTCTCCCTTCATTTAGCTGGTGCCTCATCCATTCTTGG
>Lepas_anatifera_KY944924
CCTGATATGGCTTTCCCTCGCCTAAATAATATAAGATTTTGGCTTCTACCACCAGCACTTATACTGTTAATTAGAGGTTCATTAGTTGAGGCAGGAGCTGGTACAGGATGAACTGTATACCCTCCTCTATCTAGAAATATTGCTCACTCCGGGGCATCTGTAGATTTGTCTATCTTCTCCCTTCATTTAGCTGGTGCCTCATCCATTCTTGG
>Lepas_anatifera_KY639405
CCTGATATGGCTTTCCCTCGCCTAAATAATATAAGATTTTGGCTTCTTCCACCAGCACTTATACTGTTAATTAGAGGTTCATTAGTTGAGGCAGGAGCCGGTACAGGATGAACTGTGTACCCTCCTCTATCTAGAAATATTGCTCACTCCGGGGCATCTGTAGATTTGTCTATCTTCTCCCTTCATTTAGCTGGTGCCTCGTCCATTCTTGG
>Lepas_anatifera_KY944966
CCTGATATGGCTTTCCCTCGCCTAAATAATATAAGATTTTGGCTTCTACCACCAGCACTTATACTGTTAATTAGAGGTTCATTAGTTGAGGCAGGAGCCGGTACAGGATGAACTGTATACCCTCCTCTATCTAGAAATATTGCTCACTCCGGGGCATCTGTAGATTTGTCTATCTTCTCCCTTCATTTGGCTGGTGCCTCATCCATTCTTGG
>Lepas_anatifera_KY944857
CCTGATATGGCTTTCCCTCGCCTAAATAATATAAGATTTTGGCTTCTACCACCAGCACTTATACTGTTAATTAGAGGTTCATTAGTTGAGGCAGGAGCCGGTACAGGATGGACTGTATACCCTCCTCTATCTAGAAATATTGCTCACTCCGGGGCATCTGTAGATTTGTCTATCTTCTCCCTTCATTTAGCTGGTGCCTCATCCATTCTTGG
>Lepas_anatifera_KY944925
CCTGATATGGCTTTCCCTCGCCTAAATAATATAAGATTTTGGCTTCTTCCACCAGCACTTATACTGTTAATTAGAGGTTCATTAGTTGAGGCAGGAGCCGGTACAGGATGAACTGTGTACCCTCCTCTATCTAGAAATATTGCTCACTCCGGGGCATCTGTAGATTTGTCTATCTTCTCCCTTCATTTAGCTGGTGCCTCATCCATTCTTGG
>Lepas_anatifera_KY944829
CCTGATATGGCTTTCCCTCGCCTAAATAATATAAGATTTTGACTTCTACCACCAGCACTTATACTGTTAATTAGAGGTTCATTAGTTGAGGCAGGAGCCGGTACAGGATGAACCGTATACCCTCCTCTATCTAGAAATATTGCTCACTCCGGGGCATCTGTAGATTTGTCTATCTTCTCCCTTCATTTAGCTGGTGCCTCATCCATTCTTGG
>Lepas_anatifera_KY944968
CCTGATATGGCTTTCCCTCGCCTAAATAATATAAGATTTTGACTTCTACCACCAGCACTTATACTGTTAATTAGAGGTTCATTAGTTGAGGCAGGAGCCGGTACAGGATGAACCGTATACCCTCCTCTATCTAGAAATATTGCTCACTCCGGGGCATCTGTAGATTTGTCTATCTTCTCCCTTCATTTAGCTGGTGCCTCATCCATTCTTGG
>Lepas_anatifera_OQ933564
CCTGATATGGCTTTCCCTCGCCTAAATAATATAAGATTTTGACTTCTACCACCAGCACTTATACTGTTAATTAGAGGTTCATTAGTTGAGGCAGGAGCCGGTACAGGATGAACCGTATACCCTCCTCTATCTAGAAATATTGCTCACTCCGGGGCATCTGTAGATTTGTCTATCTTCTCCCTTCATTTAGCTGGTGCCTCATCCATTCTTGG
>Lepas_anatifera_OQ933566
CCTGATATGGCTTTCCCTCGCCTAAATAATATAAGATTTTGACTTCTACCACCAGCACTTATACTGTTAATTAGAGGTTCATTAGTTGAGGCAGGAGCCGGTACAGGATGAACCGTATACCCTCCTCTATCTAGAAATATTGCTCACTCCGGGGCATCTGTAGATTTGTCTATCTTCTCCCTTCATTTAGCTGGTGCCTCATCCATTCTTGG
>Lepas_anatifera_KY944858
CCTGATATGGCTTTCCCTCGCCTAAATAATATAAGATTTTGGCTTCTACCACCAGCACTTATACTGTTAATTAGAGGTTCATTAGTTGAGGCAGGAGCCGGTACAGGATGAACTGTATACCCTCCTCTATCTAGAAATATTGCTCACTCCGGGGCATCTGTAGATTTGTCTATCTTCTCCCTTCATTTAGCTGGTGCCTCGTCCATTCTTGG
>Lepas_anatifera_KY639415
CCTGATATGGCTTTCCCTCGCCTAAATAATATAAGATTTTGGCTTCTACCACCAGCACTTATACTGTTAATTAGGGGTTCATTAGTTGAGGCAGGAGCCGGTACAGGATGAACTGTATACCCTCCTCTATCTAGAAATATTGCTCACTCCGGGGCATCTGTAGATTTGTCTATCTTCTCCCTTCATTTAGCTGGTGCCTCATCCATTCTTGG
>Lepas_anatifera_KY944833
CCTGATATGGCTTTCCCTCGCCTAAATAATATAAGATTTTGGCTTCTACCACCATCACTTATACTGTTAATTAGAGGTTCATTAGTTGAGGCCGGAGCCGGTACAGGATGAACTGTATACCCTCCTCTATCTAGAAATATTGCTCACTCCGGGGCATCTGTAGATTTGTCTATCTTCTCCCTTCATTTAGCTGGTGCCTCATCCATTCTTGG
>Lepas_anatifera_KY944828
CCTGATATGGCTTTCCCTCGCCTAAATAATATAAGATTTTGGCTTCTACCACCAGCACTTATACTGTTAATTAGAGGTTCATTAGTTGAGGCAGGAGCCGGTACAGGATGAACTGTATACCCTCCTCTATCTAGAAATATTGCTCACTCCGGGGCATCTGTAGATTTGTCTATCTCCTCCCTTCATTTAGCTGGTGCCTCATCCATTCTTGG
>Lepas_anatifera_GU993610
CCTGATATGGCTTTCCCTCGCCTAAATAATATAAGATTTTGGCTTCTACCACCAGCACTTATATTATTAATTAGAGGTTCATTAGTTGAGGCAGGAGCCGGTACAGGATGAACTGTATACCCTCCTCTATCTAGAAATATTGCTCACTCCGGGGCATCTGTAGATTTGTCTATCTTCTCCCTTCATTTAGCTGGTGCCTCATCCATTCTTGG
>Lepas_anatifera_KY944852
CCTGATATGGCTTTCCCTCGCCTAAATAATATAAGATTTTGGCTTCTTCCACCATCACTTATACTGTTAATTAGAGGTTCATTAGTTGAGGCAGGAGCCGGTACAGGATGAACTGTATACCCTCCTCTATCTAGAAATATTGCTCACTCCGGGGCATCTGTAGATTTGTCTATCTTCTCCCTTCATTTAGCTGGTGCCTCATCCATTCTTGG
>Lepas_anatifera_KY944846
CCTGATATGGCTTTCCCTCGCCTAAATAATATAAGATTTTGACTTCTGCCACCAGCACTTATACTGTTAATTAGAGGTTCATTAGTTGAGGCAGGAGCCGGTACAGGATGAACTGTATACCCTCCTCTATCTAGAAATATTGCTCACTCCGGGGCATCTGTAGATTTGTCTATCTTCTCCCTTCATTTAGCTGGTGCCTCATCCATTCTTGG
>Lepas_anatifera_KY944922
CCTGATATGGCTTTCCCTCGCCTAAATAATATAAGATTTTGACTTCTACCACCAGCACTTATACTGTTAATTAGAGGTTCATTAGTTGAGGCAGGAGCCGGTACAGGATGAACTGTATACCCTCCTCTATCTAGAAATATTGCTCACTCCGGGGCATCTGTAGATTTGTCTATCTTCTCCCTTCATTTAGCTGGTGCCTCATCCATTCTTGG
>Lepas_anatifera_KY683490
CCTGATATGGCTTTCCCTCGCCTAAATAATATAAGATTTTGACTTCTACCACCAGCACTTATACTGTTAATTAGAGGTTCATTAGTTGAGGCAGGAGCCGGTACAGGATGAACTGTATACCCTCCTCTATCTAGAAATATTGCTCACTCCGGGGCATCTGTAGATTTGTCTATCTTCTCCCTTCATTTAGCTGGTGCCTCATCCATTCTTGG
>Lepas_anatifera_KY944923
CCTGATATGGCTTTCCCTCGCCTAAATAATATAAGATTTTGACTTCTACCACCAGCACTTATACTGTTAATTAGAGGTTCATTAGTTGAGGCAGGAGCCGGTACAGGATGAACTGTATACCCTCCTCTATCTAGAAATATTGCTCACTCCGGGGCATCTGTAGATTTGTCTATCTTCTCCCTTCATTTAGCTGGTGCCTCATCCATTCTTGG
>Lepas_anatifera_KY683491
CCTGATATGGCTTTCCCTCGTCTAAATAATATAAGATTTTGACTTCTACCACCAGCACTTATACTGTTAATTAGAGGTTCATTAGTTGAGGCAGGAGCCGGTACAGGATGAACTGTATACCCTCCTCTATCTAGAAATATTGCTCACTCCGGGGCATCTGTAGATTTGTCTATCTTCTCCCTTCATTTAGCTGGTGCCTCATCCATTCTTGG
>Lepas_anatifera_OQ933554
CCTGATATGGCTTTCCCTCGCCTAAATAATATAAGATTTTGGCTTCTACCACCAGCACTTATACTATTAATTAGAGGTTCATTAGTTGAGGCAGGAGCCGGTACAGGATGAACTGTATACCCTCCTCTATCTAGAAATATTGCTCACTCCGGGGCATCTGTAGATTTGTCTATCTTCTCCCTTCATTTAGCTGGTGCCTCATCCATTCTTGG
>Lepas_anatifera_KY944957
CCTGATATGGCTTTCCCTCGCCTAAATAATATAAGATTTTGGCTTCTACCACCAGCACTTATACTATTAATTAGAGGTTCATTAGTTGAGGCAGGAGCCGGTACAGGATGAACTGTATACCCTCCTCTATCTAGAAATATTGCTCACTCCGGGGCATCTGTAGATTTGTCTATCTTCTCCCTTCATTTAGCTGGTGCCTCATCCATTCTTGG
>Lepas_anatifera_GU993615
CCTGATATGGCTTTCCCTCGCCTAAATAATATAAGATTTTGGCTTCTACCACCAGCACTTATACTATTAATTAGAGGTTCATTAGTTGAGGCAGGAGCCGGTACAGGATGAACTGTATACCCTCCTCTATCTAGAAATATTGCTCACTCCGGGGCATCTGTAGATTTGTCTATCTTCTCCCTTCATTTAGCTGGTGCCTCATCCATTCTTGG
>Lepas_anatifera_KY683469
CCTGATATGGCTTTCCCTCGCCTAAATAATATAAGACTTTGGCTTCTACCACCAGCACTTATACTGTTAATTAGAGGTTCATTAGTTGAGGCAGGAGCCGGTACAGGATGAACTGTATACCCTCCTCTATCTAGAAATATTGCTCACTCCGGGGCATCTGTAGATTTGTCTATCTTCTCCCTTCATTTAGCTGGTGCCTCATCCATTCTTGG
>Lepas_anatifera_KY944970
CCTGATATAGCTTTCCCTCGCCTAAATAATATAAGATTTTGGCTTCTACCACCAGCACTTATACTGTTAATTAGAGGTTCATTAGTTGAGGCAGGAGCCGGTACAGGATGAACTGTATACCCTCCTCTATCTAGAAATATTGCTCACTCCGGGGCATCTGTAGATTTGTCTATCTTCTCCCTTCATTTAGCTGGTGCCTCATCCATTCTTGG
>Lepas_anatifera_KY944971
CCTGATATGGCTTTCCCCCGCCTAAATAATATAAGATTTTGGCTTCTACCACCAGCACTTATACTGTTAATTAGAGGTTCATTAGTTGAGGCAGGAGCCGGTACAGGATGAACTGTATACCCTCCTCTATCTAGAAATATTGCTCACTCCGGGGCATCTGTAGATTTGTCTATCTTCTCCCTTCATTTAGCTGGTGCCTCATCCATTCTTGG
>Lepas_anatifera_KY639406
CCTGATATGGCTTTCCCCCGCCTAAATAATATAAGATTTTGGCTTCTACCACCAGCACTTATACTGTTAATTAGAGGTTCATTAGTTGAGGCAGGAGCCGGTACAGGATGAACTGTATACCCTCCTCTATCTAGAAATATTGCTCACTCCGGGGCATCTGTAGATTTGTCTATCTTCTCCCTTCATTTAGCTGGTGCCTCATCCATTCTTGG
>Lepas_anatifera_KY944827
CCTGATATGGCTTTCCCCCGCCTAAATAATATAAAATTTTGGCTTCTACCACCAGCACTTATACTGTTAATTAGAGGTTCATTAGTTGAGGCAGGAGCCGGTACAGGATGAACTGTATACCCTCCTCTATCTAGAAATATTGCTCACTCCGGGGCATCTGTAGATTTGTCTATCTTCTCCCTTCATTTAGCTGGTGCCTCATCCATTCTTGG
>Lepas_anatifera_KY944824
CCTGATATGGCTTTCCCTCGCCTAAATAATATAAGATTTTGGCTTCTACCACCTTCACTTATACGGTTAATTAGAGGTTCATTAGTTGAGGCAGGAGCCGGTACAGGATGAACTGTATACCCTCCTCTATCTAGAAATATTGCTCACTCCGGGGCATCTGTAGATTTGTCTATCTTCTCCCTTCATTTAGCTGGTGCCTCATCCATTCTTGG
[truncated: 3,041,062 more chars]
